# Supplementary material for: DegraderTCM: A Computationally Sparing Approach for Predicting Ternary Degradation Complexes
Source: ACS Med Chem Lett. 2023 Dec 13;15(1):45–53. doi: 10.1021/acsmedchemlett.3c00362 (PMC10788944; doi:10.1021/acsmedchemlett.3c00362)
Supplement: Supplementary file 2 — ml3c00362_si_002.zip [file ml3c00362_si_002.zip › TC models/Case_studies/AR/ARD266_AR_VHL.pdb]

HEADER    C-21-3d                                             ar-vhl2-
REMARK  99                                                                      
REMARK  99 MOE v2022.02 (Chemical Computing Group ULC) Mon Jul 24 16:15:29 2023 
SEQRES   1    240  ILE PHE LEU ASN VAL LEU GLU ALA ILE GLU PRO GLY VAL
SEQRES   2    240  VAL CYS ALA GLY HIS ASP ASN ASN GLN PRO ASP SER PHE
SEQRES   3    240  ALA ALA LEU LEU SER SER LEU ASN GLU LEU GLY GLU ARG
SEQRES   4    240  GLN LEU VAL HIS VAL VAL LYS TRP ALA LYS ALA LEU PRO
SEQRES   5    240  GLY PHE ARG ASN LEU HIS VAL ASP ASP GLN MET ALA VAL
SEQRES   6    240  ILE GLN TYR SER TRP MET GLY LEU MET VAL PHE ALA MET
SEQRES   7    240  GLY TRP ARG SER PHE THR ASN VAL ASN SER ARG MET LEU
SEQRES   8    240  TYR PHE ALA PRO ASP LEU VAL PHE ASN GLU TYR ARG MET
SEQRES   9    240  HIS LYS SER ARG MET TYR SER GLN CYS VAL ARG MET ARG
SEQRES  10    240  HIS LEU SER GLN GLU PHE GLY TRP LEU GLN ILE THR PRO
SEQRES  11    240  GLN GLU PHE LEU CYS MET LYS ALA LEU LEU LEU PHE SER
SEQRES  12    240  ILE ILE PRO VAL ASP GLY LEU LYS ASN GLN LYS PHE PHE
SEQRES  13    240  ASP GLU LEU ARG MET ASN TYR ILE LYS GLU LEU ASP ARG
SEQRES  14    240  ILE ILE ALA NME ACE CYS SER ARG ARG PHE TYR GLN LEU
SEQRES  15    240  THR LYS LEU LEU ASP SER VAL GLN PRO ILE ALA ARG GLU
SEQRES  16    240  LEU HIS GLN PHE THR PHE ASP LEU LEU ILE LYS SER HIS
SEQRES  17    240  MET VAL SER VAL ASP PHE PRO GLU MET MET ALA GLU ILE
SEQRES  18    240  ILE SER VAL GLN VAL PRO LYS ILE LEU SER GLY LYS VAL
SEQRES  19    240  LYS PRO ILE TYR PHE HIS
HELIX    1   1 LEU    674  ALA    679  1               Generated by MOE    6
HELIX    2   2 PHE    697  ALA    719  1               Generated by MOE   23
HELIX    3   3 VAL    730  MET    734  1               Generated by MOE    5
HELIX    4   4 VAL    736  VAL    757  1               Generated by MOE   22
HELIX    5   5 GLU    772  HIS    776  1               Generated by MOE    5
HELIX    6   6 TYR    781  LEU    797  1               Generated by MOE   17
HELIX    7   7 PRO    801  MET    807  1               Generated by MOE    7
HELIX    8   8 LYS    808  LEU    811  5               Generated by MOE    4
HELIX    9   9 GLN    824  ALA    843  1               Generated by MOE   20
HELIX   10  10 SER    853  LEU    859  1               Generated by MOE    7
HELIX   11  11 GLN    867  HIS    874  1               Generated by MOE    8
HELIX   12  12 LEU    881  MET    886  5               Generated by MOE    6
HELIX   13  13 GLU    893  SER    900  1               Generated by MOE    8
HELIX   14  14 LEU    158  LEU    169  1               Generated by MOE   12
HELIX   15  15 PRO    172  ASN    174  5               Generated by MOE    3
HELIX   16  16 ARG    182  LEU    184  5               Generated by MOE    3
HELIX   17  17 GLU    186  GLU    189  1               Generated by MOE    4
HELIX   18  18 VAL    194  ARG    200  1               Generated by MOE    7
SHEET    1       LEU   762  TYR   763                  Generated by MOE
SHEET    2       VAL   769  PHE   770                  Generated by MOE
SHEET    3       PRO    71  GLN    73                  Generated by MOE
SHEET    4       VAL    74  ASN    78                  Generated by MOE
SHEET    5       VAL    84  LEU    89                  Generated by MOE
SHEET    6       PRO    95  PRO    97                  Generated by MOE
SHEET    7       GLY   106  TYR   112                  Generated by MOE
SHEET    8       LEU   116  ASP   121                  Generated by MOE
SHEET    9       LEU   129  VAL   130                  Generated by MOE
SHEET   10       ILE   147  ILE   151                  Generated by MOE
SHEET   11       THR   152  THR   152                  Generated by MOE
LINK         C11 LIG     1                 C30   1     2     1555   1555  1.43
ATOM      1  N   ILE   672      18.063  28.891  18.037  1.00 27.87           N1+
ATOM      2  CA  ILE   672      18.790  28.678  19.327  1.00 28.26           C  
ATOM      3  C   ILE   672      19.639  27.375  19.191  1.00 26.75           C  
ATOM      4  O   ILE   672      20.403  27.260  18.230  1.00 25.93           O  
ATOM      5  CB  ILE   672      17.813  28.768  20.527  1.00 28.70           C  
ATOM      6  CG1 ILE   672      16.791  29.923  20.383  1.00 31.64           C  
ATOM      7  CG2 ILE   672      18.614  28.931  21.832  1.00 28.62           C  
ATOM      8  CD1 ILE   672      15.833  30.059  21.561  1.00 33.19           C  
ATOM      9  H1  ILE   672      17.267  28.266  17.876  1.00 27.87           H  
ATOM     10  H2  ILE   672      18.700  28.690  17.225  1.00 27.87           H  
ATOM     11  H3  ILE   672      17.766  29.859  17.876  1.00 27.87           H  
ATOM     12  HA  ILE   672      19.510  29.504  19.381  1.00 28.26           H  
ATOM     13  HB  ILE   672      17.241  27.834  20.590  1.00 28.70           H  
ATOM     14 HG12 ILE   672      16.175  29.760  19.491  1.00 31.64           H  
ATOM     15 HG13 ILE   672      17.318  30.874  20.240  1.00 31.64           H  
ATOM     16 HG21 ILE   672      19.062  29.929  21.893  1.00 28.62           H  
ATOM     17 HG22 ILE   672      19.424  28.203  21.919  1.00 28.62           H  
ATOM     18 HG23 ILE   672      17.972  28.792  22.707  1.00 28.62           H  
ATOM     19 HD11 ILE   672      15.337  29.108  21.777  1.00 33.19           H  
ATOM     20 HD12 ILE   672      15.059  30.799  21.329  1.00 33.19           H  
ATOM     21 HD13 ILE   672      16.348  30.399  22.463  1.00 33.19           H  
ATOM     22  N   PHE   673      19.467  26.340  20.080  1.00 26.68           N  
ATOM     23  CA  PHE   673      20.434  25.217  20.122  1.00 26.98           C  
ATOM     24  C   PHE   673      20.477  24.434  18.796  1.00 27.21           C  
ATOM     25  O   PHE   673      21.520  23.969  18.335  1.00 26.10           O  
ATOM     26  CB  PHE   673      20.109  24.265  21.290  1.00 26.47           C  
ATOM     27  CG  PHE   673      20.982  23.035  21.350  1.00 25.51           C  
ATOM     28  CD1 PHE   673      22.371  23.141  21.511  1.00 24.79           C  
ATOM     29  CD2 PHE   673      20.414  21.760  21.207  1.00 26.53           C  
ATOM     30  CE1 PHE   673      23.177  22.002  21.456  1.00 25.97           C  
ATOM     31  CE2 PHE   673      21.220  20.623  21.167  1.00 25.67           C  
ATOM     32  CZ  PHE   673      22.602  20.748  21.272  1.00 26.69           C  
ATOM     33  H   PHE   673      18.718  26.333  20.763  1.00 26.68           H  
ATOM     34  HA  PHE   673      21.425  25.668  20.257  1.00 26.98           H  
ATOM     35  HB2 PHE   673      19.055  23.960  21.224  1.00 26.47           H  
ATOM     36  HB3 PHE   673      20.199  24.804  22.242  1.00 26.47           H  
ATOM     37  HD1 PHE   673      22.851  24.108  21.643  1.00 24.79           H  
ATOM     38  HD2 PHE   673      19.337  21.637  21.104  1.00 26.53           H  
ATOM     39  HE1 PHE   673      24.258  22.093  21.547  1.00 25.97           H  
ATOM     40  HE2 PHE   673      20.772  19.641  21.041  1.00 25.67           H  
ATOM     41  HZ  PHE   673      23.231  19.866  21.212  1.00 26.69           H  
ATOM     42  N   LEU   674      19.264  24.232  18.172  1.00 27.02           N  
ATOM     43  CA  LEU   674      19.191  23.342  17.014  1.00 26.74           C  
ATOM     44  C   LEU   674      20.019  23.870  15.823  1.00 25.17           C  
ATOM     45  O   LEU   674      20.379  23.135  14.905  1.00 24.79           O  
ATOM     46  CB  LEU   674      17.745  23.097  16.570  1.00 28.99           C  
ATOM     47  CG  LEU   674      16.831  22.495  17.657  1.00 33.03           C  
ATOM     48  CD1 LEU   674      15.433  22.257  17.084  1.00 32.86           C  
ATOM     49  CD2 LEU   674      17.380  21.190  18.233  1.00 34.06           C  
ATOM     50  H   LEU   674      18.428  24.671  18.527  1.00 27.02           H  
ATOM     51  HA  LEU   674      19.669  22.398  17.303  1.00 26.74           H  
ATOM     52  HB2 LEU   674      17.749  22.436  15.693  1.00 28.99           H  
ATOM     53  HB3 LEU   674      17.309  24.046  16.228  1.00 28.99           H  
ATOM     54  HG  LEU   674      16.730  23.213  18.480  1.00 33.03           H  
ATOM     55 HD11 LEU   674      15.461  21.514  16.280  1.00 32.86           H  
ATOM     56 HD12 LEU   674      15.013  23.184  16.680  1.00 32.86           H  
ATOM     57 HD13 LEU   674      14.751  21.892  17.859  1.00 32.86           H  
ATOM     58 HD21 LEU   674      17.536  20.444  17.447  1.00 34.06           H  
ATOM     59 HD22 LEU   674      16.686  20.772  18.969  1.00 34.06           H  
ATOM     60 HD23 LEU   674      18.330  21.346  18.750  1.00 34.06           H  
ATOM     61  N   ASN   675      20.341  25.211  15.848  1.00 25.10           N  
ATOM     62  CA  ASN   675      21.044  25.832  14.727  1.00 24.99           C  
ATOM     63  C   ASN   675      22.540  25.447  14.727  1.00 23.50           C  
ATOM     64  O   ASN   675      23.282  25.684  13.776  1.00 22.82           O  
ATOM     65  CB  ASN   675      20.909  27.348  14.703  1.00 24.86           C  
ATOM     66  CG  ASN   675      19.472  27.802  14.784  1.00 28.23           C  
ATOM     67  OD1 ASN   675      19.026  28.391  15.774  1.00 26.88           O  
ATOM     68  ND2 ASN   675      18.679  27.521  13.726  1.00 25.80           N  
ATOM     69  H   ASN   675      20.105  25.771  16.660  1.00 25.10           H  
ATOM     70  HA  ASN   675      20.628  25.400  13.817  1.00 24.99           H  
ATOM     71  HB2 ASN   675      21.353  27.759  13.788  1.00 24.86           H  
ATOM     72  HB3 ASN   675      21.453  27.795  15.544  1.00 24.86           H  
ATOM     73 HD21 ASN   675      17.716  27.812  13.662  1.00 25.80           H  
ATOM     74 HD22 ASN   675      18.990  26.953  12.913  1.00 25.80           H  
ATOM     75  N   VAL   676      23.000  24.812  15.864  1.00 21.78           N  
ATOM     76  CA  VAL   676      24.351  24.253  15.928  1.00 22.76           C  
ATOM     77  C   VAL   676      24.331  22.958  15.082  1.00 23.55           C  
ATOM     78  O   VAL   676      25.295  22.583  14.418  1.00 23.61           O  
ATOM     79  CB  VAL   676      24.778  23.961  17.384  1.00 23.12           C  
ATOM     80  CG1 VAL   676      26.168  23.318  17.452  1.00 23.36           C  
ATOM     81  CG2 VAL   676      24.780  25.242  18.228  1.00 22.35           C  
ATOM     82  H   VAL   676      22.377  24.710  16.665  1.00 21.78           H  
ATOM     83  HA  VAL   676      25.043  24.956  15.448  1.00 22.76           H  
ATOM     84  HB  VAL   676      24.068  23.258  17.838  1.00 23.12           H  
ATOM     85 HG11 VAL   676      26.918  23.941  16.952  1.00 23.36           H  
ATOM     86 HG12 VAL   676      26.174  22.331  16.980  1.00 23.36           H  
ATOM     87 HG13 VAL   676      26.482  23.179  18.492  1.00 23.36           H  
ATOM     88 HG21 VAL   676      25.475  25.983  17.817  1.00 22.35           H  
ATOM     89 HG22 VAL   676      25.085  25.026  19.257  1.00 22.35           H  
ATOM     90 HG23 VAL   676      23.787  25.698  18.273  1.00 22.35           H  
ATOM     91  N   LEU   677      23.187  22.202  15.208  1.00 23.75           N  
ATOM     92  CA  LEU   677      23.048  20.875  14.623  1.00 23.98           C  
ATOM     93  C   LEU   677      22.764  20.978  13.108  1.00 23.30           C  
ATOM     94  O   LEU   677      22.995  20.042  12.344  1.00 24.40           O  
ATOM     95  CB  LEU   677      21.919  20.080  15.294  1.00 24.14           C  
ATOM     96  CG  LEU   677      22.030  19.935  16.824  1.00 24.87           C  
ATOM     97  CD1 LEU   677      20.860  19.097  17.347  1.00 27.97           C  
ATOM     98  CD2 LEU   677      23.354  19.312  17.263  1.00 26.68           C  
ATOM     99  H   LEU   677      22.401  22.595  15.716  1.00 23.75           H  
ATOM    100  HA  LEU   677      24.007  20.354  14.725  1.00 23.98           H  
ATOM    101  HB2 LEU   677      21.871  19.085  14.837  1.00 24.14           H  
ATOM    102  HB3 LEU   677      20.955  20.553  15.063  1.00 24.14           H  
ATOM    103  HG  LEU   677      21.954  20.928  17.284  1.00 24.87           H  
ATOM    104 HD11 LEU   677      20.882  18.081  16.940  1.00 27.97           H  
ATOM    105 HD12 LEU   677      19.904  19.551  17.070  1.00 27.97           H  
ATOM    106 HD13 LEU   677      20.891  19.023  18.439  1.00 27.97           H  
ATOM    107 HD21 LEU   677      23.511  18.336  16.794  1.00 26.68           H  
ATOM    108 HD22 LEU   677      23.372  19.174  18.349  1.00 26.68           H  
ATOM    109 HD23 LEU   677      24.201  19.955  17.006  1.00 26.68           H  
ATOM    110  N   GLU   678      22.140  22.137  12.706  1.00 24.43           N  
ATOM    111  CA  GLU   678      21.862  22.446  11.304  1.00 25.20           C  
ATOM    112  C   GLU   678      23.177  22.769  10.555  1.00 23.79           C  
ATOM    113  O   GLU   678      23.336  22.531   9.359  1.00 22.04           O  
ATOM    114  CB  GLU   678      20.935  23.669  11.186  1.00 28.34           C  
ATOM    115  CG  GLU   678      19.501  23.385  11.630  1.00 34.48           C  
ATOM    116  CD  GLU   678      18.647  24.597  11.984  1.00 38.64           C  
ATOM    117  OE1 GLU   678      19.170  25.740  11.853  1.00 38.60           O  
ATOM    118  OE2 GLU   678      17.487  24.328  12.418  1.00 40.90           O1-
ATOM    119  H   GLU   678      21.831  22.783  13.429  1.00 24.43           H  
ATOM    120  HA  GLU   678      21.421  21.560  10.834  1.00 25.20           H  
ATOM    121  HB2 GLU   678      20.911  24.019  10.146  1.00 28.34           H  
ATOM    122  HB3 GLU   678      21.360  24.496  11.768  1.00 28.34           H  
ATOM    123  HG2 GLU   678      19.507  22.754  12.523  1.00 34.48           H  
ATOM    124  HG3 GLU   678      18.984  22.825  10.842  1.00 34.48           H  
ATOM    125  N   ALA   679      24.097  23.503  11.278  1.00 22.72           N  
ATOM    126  CA  ALA   679      25.256  24.124  10.649  1.00 24.31           C  
ATOM    127  C   ALA   679      26.416  23.153  10.355  1.00 24.49           C  
ATOM    128  O   ALA   679      27.319  23.451   9.574  1.00 24.96           O  
ATOM    129  CB  ALA   679      25.781  25.259  11.522  1.00 24.09           C  
ATOM    130  H   ALA   679      23.936  23.635  12.272  1.00 22.72           H  
ATOM    131  HA  ALA   679      24.932  24.528   9.682  1.00 24.31           H  
ATOM    132  HB1 ALA   679      25.010  26.023  11.669  1.00 24.09           H  
ATOM    133  HB2 ALA   679      26.652  25.740  11.065  1.00 24.09           H  
ATOM    134  HB3 ALA   679      26.084  24.893  12.510  1.00 24.09           H  
ATOM    135  N   ILE   680      26.465  22.028  11.146  1.00 24.83           N  
ATOM    136  CA  ILE   680      27.563  21.061  11.069  1.00 24.81           C  
ATOM    137  C   ILE   680      27.115  19.686  10.528  1.00 25.62           C  
ATOM    138  O   ILE   680      27.807  18.674  10.639  1.00 24.47           O  
ATOM    139  CB  ILE   680      28.338  20.950  12.408  1.00 24.16           C  
ATOM    140  CG1 ILE   680      27.506  20.246  13.502  1.00 22.92           C  
ATOM    141  CG2 ILE   680      28.859  22.327  12.840  1.00 22.43           C  
ATOM    142  CD1 ILE   680      28.085  20.348  14.903  1.00 21.84           C  
ATOM    143  H   ILE   680      25.712  21.880  11.813  1.00 24.83           H  
ATOM    144  HA  ILE   680      28.274  21.421  10.313  1.00 24.81           H  
ATOM    145  HB  ILE   680      29.221  20.320  12.229  1.00 24.16           H  
ATOM    146 HG12 ILE   680      27.426  19.182  13.252  1.00 22.92           H  
ATOM    147 HG13 ILE   680      26.482  20.628  13.517  1.00 22.92           H  
ATOM    148 HG21 ILE   680      28.049  22.974  13.191  1.00 22.43           H  
ATOM    149 HG22 ILE   680      29.363  22.831  12.008  1.00 22.43           H  
ATOM    150 HG23 ILE   680      29.593  22.235  13.647  1.00 22.43           H  
ATOM    151 HD11 ILE   680      29.120  19.996  14.928  1.00 21.84           H  
ATOM    152 HD12 ILE   680      27.496  19.736  15.591  1.00 21.84           H  
ATOM    153 HD13 ILE   680      28.056  21.376  15.277  1.00 21.84           H  
ATOM    154  N   GLU   681      25.944  19.707   9.799  1.00 25.89           N  
ATOM    155  CA  GLU   681      25.386  18.502   9.191  1.00 26.38           C  
ATOM    156  C   GLU   681      26.149  18.265   7.866  1.00 27.93           C  
ATOM    157  O   GLU   681      26.199  19.129   6.980  1.00 28.10           O  
ATOM    158  CB  GLU   681      23.885  18.692   8.903  1.00 27.47           C  
ATOM    159  CG  GLU   681      23.181  17.480   8.284  1.00 26.62           C  
ATOM    160  CD  GLU   681      23.012  16.281   9.182  1.00 27.36           C  
ATOM    161  OE1 GLU   681      23.526  16.299  10.338  1.00 24.04           O  
ATOM    162  OE2 GLU   681      22.359  15.288   8.743  1.00 25.81           O1-
ATOM    163  H   GLU   681      25.462  20.593   9.674  1.00 25.89           H  
ATOM    164  HA  GLU   681      25.547  17.688   9.896  1.00 26.38           H  
ATOM    165  HB2 GLU   681      23.752  19.544   8.223  1.00 27.47           H  
ATOM    166  HB3 GLU   681      23.375  18.970   9.834  1.00 27.47           H  
ATOM    167  HG2 GLU   681      23.697  17.160   7.372  1.00 26.62           H  
ATOM    168  HG3 GLU   681      22.173  17.791   7.981  1.00 26.62           H  
ATOM    169  N   PRO   682      26.771  17.047   7.676  1.00 28.13           N  
ATOM    170  CA  PRO   682      27.505  16.741   6.447  1.00 28.96           C  
ATOM    171  C   PRO   682      26.522  16.435   5.294  1.00 30.33           C  
ATOM    172  O   PRO   682      26.353  15.312   4.817  1.00 28.52           O  
ATOM    173  CB  PRO   682      28.354  15.529   6.821  1.00 30.39           C  
ATOM    174  CG  PRO   682      27.512  14.812   7.870  1.00 30.64           C  
ATOM    175  CD  PRO   682      26.848  15.951   8.631  1.00 29.65           C  
ATOM    176  HA  PRO   682      28.128  17.592   6.151  1.00 28.96           H  
ATOM    177  HB2 PRO   682      29.293  15.867   7.271  1.00 30.39           H  
ATOM    178  HB3 PRO   682      28.600  14.883   5.975  1.00 30.39           H  
ATOM    179  HG2 PRO   682      28.105  14.162   8.520  1.00 30.64           H  
ATOM    180  HG3 PRO   682      26.750  14.194   7.379  1.00 30.64           H  
ATOM    181  HD2 PRO   682      25.856  15.674   8.992  1.00 29.65           H  
ATOM    182  HD3 PRO   682      27.464  16.274   9.475  1.00 29.65           H  
ATOM    183  N   GLY   683      25.833  17.538   4.840  1.00 29.32           N  
ATOM    184  CA  GLY   683      24.846  17.471   3.783  1.00 30.66           C  
ATOM    185  C   GLY   683      25.436  17.458   2.370  1.00 32.61           C  
ATOM    186  O   GLY   683      24.831  16.966   1.419  1.00 31.79           O  
ATOM    187  H   GLY   683      26.001  18.429   5.317  1.00 29.32           H  
ATOM    188  HA2 GLY   683      24.204  18.352   3.876  1.00 30.66           H  
ATOM    189  HA3 GLY   683      24.241  16.571   3.918  1.00 30.66           H  
ATOM    190  N   VAL   684      26.606  18.168   2.226  1.00 32.08           N  
ATOM    191  CA  VAL   684      27.246  18.380   0.930  1.00 32.78           C  
ATOM    192  C   VAL   684      28.714  17.958   1.126  1.00 32.73           C  
ATOM    193  O   VAL   684      29.591  18.722   1.520  1.00 32.57           O  
ATOM    194  CB  VAL   684      27.122  19.848   0.464  1.00 35.34           C  
ATOM    195  CG1 VAL   684      27.765  20.039  -0.916  1.00 35.13           C  
ATOM    196  CG2 VAL   684      25.659  20.302   0.396  1.00 34.08           C  
ATOM    197  H   VAL   684      27.051  18.550   3.054  1.00 32.08           H  
ATOM    198  HA  VAL   684      26.787  17.722   0.182  1.00 32.78           H  
ATOM    199  HB  VAL   684      27.642  20.504   1.175  1.00 35.34           H  
ATOM    200 HG11 VAL   684      27.288  19.399  -1.666  1.00 35.13           H  
ATOM    201 HG12 VAL   684      28.833  19.802  -0.899  1.00 35.13           H  
ATOM    202 HG13 VAL   684      27.667  21.078  -1.248  1.00 35.13           H  
ATOM    203 HG21 VAL   684      25.073  19.654  -0.265  1.00 34.08           H  
ATOM    204 HG22 VAL   684      25.588  21.326   0.014  1.00 34.08           H  
ATOM    205 HG23 VAL   684      25.192  20.293   1.386  1.00 34.08           H  
ATOM    206  N   VAL   685      28.936  16.617   0.919  1.00 30.93           N  
ATOM    207  CA  VAL   685      30.259  15.997   0.986  1.00 30.49           C  
ATOM    208  C   VAL   685      30.264  15.053  -0.230  1.00 29.92           C  
ATOM    209  O   VAL   685      29.247  14.450  -0.571  1.00 29.19           O  
ATOM    210  CB  VAL   685      30.484  15.223   2.304  1.00 31.33           C  
ATOM    211  CG1 VAL   685      31.871  14.569   2.343  1.00 28.95           C  
ATOM    212  CG2 VAL   685      30.335  16.136   3.527  1.00 30.46           C  
ATOM    213  H   VAL   685      28.157  16.007   0.680  1.00 30.93           H  
ATOM    214  HA  VAL   685      31.024  16.770   0.854  1.00 30.49           H  
ATOM    215  HB  VAL   685      29.735  14.425   2.389  1.00 31.33           H  
ATOM    216 HG11 VAL   685      32.663  15.308   2.178  1.00 28.95           H  
ATOM    217 HG12 VAL   685      31.966  13.790   1.582  1.00 28.95           H  
ATOM    218 HG13 VAL   685      32.054  14.094   3.313  1.00 28.95           H  
ATOM    219 HG21 VAL   685      31.017  16.991   3.469  1.00 30.46           H  
ATOM    220 HG22 VAL   685      30.559  15.592   4.450  1.00 30.46           H  
ATOM    221 HG23 VAL   685      29.313  16.517   3.616  1.00 30.46           H  
ATOM    222  N   CYS   686      31.461  14.956  -0.896  1.00 30.24           N  
ATOM    223  CA  CYS   686      31.649  14.112  -2.083  1.00 29.92           C  
ATOM    224  C   CYS   686      32.880  13.223  -1.820  1.00 29.52           C  
ATOM    225  O   CYS   686      33.800  13.579  -1.075  1.00 29.04           O  
ATOM    226  CB  CYS   686      31.947  14.941  -3.341  1.00 33.63           C  
ATOM    227  SG  CYS   686      30.606  16.079  -3.811  1.00 38.84           S  
ATOM    228  H   CYS   686      32.272  15.462  -0.558  1.00 30.24           H  
ATOM    229  HA  CYS   686      30.773  13.473  -2.229  1.00 29.92           H  
ATOM    230  HB2 CYS   686      32.150  14.291  -4.198  1.00 33.63           H  
ATOM    231  HB3 CYS   686      32.846  15.549  -3.186  1.00 33.63           H  
ATOM    232  HG  CYS   686      30.511  16.695  -2.624  1.00 38.84           H  
ATOM    233  N   ALA   687      32.929  12.065  -2.555  1.00 28.66           N  
ATOM    234  CA  ALA   687      34.074  11.158  -2.528  1.00 30.70           C  
ATOM    235  C   ALA   687      35.045  11.534  -3.670  1.00 31.32           C  
ATOM    236  O   ALA   687      36.268  11.548  -3.529  1.00 31.18           O  
ATOM    237  CB  ALA   687      33.633   9.709  -2.680  1.00 30.44           C  
ATOM    238  H   ALA   687      32.161  11.832  -3.199  1.00 28.66           H  
ATOM    239  HA  ALA   687      34.602  11.278  -1.576  1.00 30.70           H  
ATOM    240  HB1 ALA   687      32.974   9.423  -1.857  1.00 30.44           H  
ATOM    241  HB2 ALA   687      34.497   9.036  -2.677  1.00 30.44           H  
ATOM    242  HB3 ALA   687      33.086   9.542  -3.614  1.00 30.44           H  
ATOM    243  N   GLY   688      34.431  11.738  -4.877  1.00 32.75           N  
ATOM    244  CA  GLY   688      35.113  11.754  -6.155  1.00 31.65           C  
ATOM    245  C   GLY   688      34.786  10.466  -6.921  1.00 32.75           C  
ATOM    246  O   GLY   688      35.595   9.933  -7.679  1.00 32.46           O  
ATOM    247  H   GLY   688      33.404  11.830  -4.893  1.00 32.75           H  
ATOM    248  HA2 GLY   688      36.195  11.826  -6.015  1.00 31.65           H  
ATOM    249  HA3 GLY   688      34.745  12.610  -6.728  1.00 31.65           H  
ATOM    250  N   HIS   689      33.475  10.047  -6.811  1.00 31.11           N  
ATOM    251  CA  HIS   689      32.985   8.863  -7.504  1.00 32.40           C  
ATOM    252  C   HIS   689      32.782   9.217  -8.992  1.00 33.77           C  
ATOM    253  O   HIS   689      32.219  10.243  -9.377  1.00 33.89           O  
ATOM    254  CB  HIS   689      31.664   8.350  -6.921  1.00 30.31           C  
ATOM    255  CG  HIS   689      31.212   7.098  -7.594  1.00 29.73           C  
ATOM    256  ND1 HIS   689      31.923   5.924  -7.463  1.00 28.78           N  
ATOM    257  CD2 HIS   689      30.152   6.919  -8.457  1.00 29.67           C  
ATOM    258  CE1 HIS   689      31.349   5.077  -8.291  1.00 29.08           C  
ATOM    259  NE2 HIS   689      30.291   5.647  -8.940  1.00 30.01           N  
ATOM    260  H   HIS   689      32.826  10.592  -6.236  1.00 31.11           H  
ATOM    261  HA  HIS   689      33.761   8.091  -7.418  1.00 32.40           H  
ATOM    262  HB2 HIS   689      30.885   9.118  -7.011  1.00 30.31           H  
ATOM    263  HB3 HIS   689      31.783   8.156  -5.848  1.00 30.31           H  
ATOM    264  HD2 HIS   689      29.392   7.591  -8.826  1.00 29.67           H  
ATOM    265  HE2 HIS   689      29.727   5.210  -9.657  1.00 30.01           H  
ATOM    266  HE1 HIS   689      31.658   4.057  -8.476  1.00 29.08           H  
ATOM    267  N   ASP   690      33.277   8.264  -9.858  1.00 34.74           N  
ATOM    268  CA  ASP   690      33.290   8.473 -11.297  1.00 36.06           C  
ATOM    269  C   ASP   690      31.900   8.087 -11.861  1.00 36.27           C  
ATOM    270  O   ASP   690      31.199   7.174 -11.432  1.00 35.91           O  
ATOM    271  CB  ASP   690      34.401   7.671 -11.950  1.00 36.12           C  
ATOM    272  CG  ASP   690      34.679   8.082 -13.382  1.00 35.85           C  
ATOM    273  OD1 ASP   690      35.701   7.560 -13.905  1.00 35.87           O  
ATOM    274  OD2 ASP   690      33.859   8.863 -13.950  1.00 31.56           O1-
ATOM    275  H   ASP   690      33.624   7.387  -9.488  1.00 34.74           H  
ATOM    276  HA  ASP   690      33.449   9.546 -11.466  1.00 36.06           H  
ATOM    277  HB2 ASP   690      34.159   6.601 -11.942  1.00 36.12           H  
ATOM    278  HB3 ASP   690      35.332   7.796 -11.382  1.00 36.12           H  
ATOM    279  N   ASN   691      31.530   8.851 -12.939  1.00 38.20           N  
ATOM    280  CA  ASN   691      30.234   8.779 -13.589  1.00 41.05           C  
ATOM    281  C   ASN   691      30.399   8.878 -15.124  1.00 44.04           C  
ATOM    282  O   ASN   691      29.458   9.135 -15.872  1.00 44.99           O  
ATOM    283  CB  ASN   691      29.297   9.855 -13.053  1.00 41.28           C  
ATOM    284  CG  ASN   691      28.721   9.442 -11.720  1.00 40.42           C  
ATOM    285  OD1 ASN   691      27.786   8.649 -11.607  1.00 38.83           O  
ATOM    286  ND2 ASN   691      29.308   9.993 -10.623  1.00 37.83           N  
ATOM    287  H   ASN   691      32.255   9.471 -13.318  1.00 38.20           H  
ATOM    288  HA  ASN   691      29.813   7.783 -13.402  1.00 41.05           H  
ATOM    289  HB2 ASN   691      28.445  10.019 -13.723  1.00 41.28           H  
ATOM    290  HB3 ASN   691      29.813  10.818 -12.959  1.00 41.28           H  
ATOM    291 HD21 ASN   691      28.923   9.832  -9.693  1.00 37.83           H  
ATOM    292 HD22 ASN   691      30.150  10.561 -10.646  1.00 37.83           H  
ATOM    293  N   ASN   692      31.645   8.520 -15.596  1.00 47.02           N  
ATOM    294  CA  ASN   692      31.939   8.288 -17.014  1.00 50.11           C  
ATOM    295  C   ASN   692      32.720   6.967 -17.198  1.00 50.90           C  
ATOM    296  O   ASN   692      33.329   6.683 -18.224  1.00 52.58           O  
ATOM    297  CB  ASN   692      32.573   9.503 -17.684  1.00 53.59           C  
ATOM    298  CG  ASN   692      34.083   9.590 -17.662  1.00 56.37           C  
ATOM    299  ND2 ASN   692      34.699   9.443 -16.466  1.00 58.93           N  
ATOM    300  OD1 ASN   692      34.733   9.883 -18.664  1.00 57.31           O  
ATOM    301  H   ASN   692      32.419   8.418 -14.928  1.00 47.02           H  
ATOM    302  HA  ASN   692      30.972   8.113 -17.505  1.00 50.11           H  
ATOM    303  HB2 ASN   692      32.175  10.435 -17.265  1.00 53.59           H  
ATOM    304  HB3 ASN   692      32.291   9.487 -18.746  1.00 53.59           H  
ATOM    305 HD21 ASN   692      35.707   9.496 -16.416  1.00 58.93           H  
ATOM    306 HD22 ASN   692      34.245   9.268 -15.565  1.00 58.93           H  
ATOM    307  N   GLN   693      32.506   6.065 -16.179  1.00 49.92           N  
ATOM    308  CA  GLN   693      33.081   4.722 -16.103  1.00 50.05           C  
ATOM    309  C   GLN   693      31.886   3.765 -15.889  1.00 48.37           C  
ATOM    310  O   GLN   693      30.813   4.173 -15.429  1.00 46.34           O  
ATOM    311  CB  GLN   693      34.047   4.631 -14.910  1.00 52.36           C  
ATOM    312  CG  GLN   693      35.468   4.192 -15.263  1.00 55.57           C  
ATOM    313  CD  GLN   693      36.095   4.963 -16.400  1.00 57.64           C  
ATOM    314  NE2 GLN   693      36.301   6.284 -16.176  1.00 58.97           N  
ATOM    315  OE1 GLN   693      36.412   4.420 -17.455  1.00 59.26           O  
ATOM    316  H   GLN   693      31.871   6.332 -15.434  1.00 49.92           H  
ATOM    317  HA  GLN   693      33.558   4.499 -17.059  1.00 50.05           H  
ATOM    318  HB2 GLN   693      33.664   3.933 -14.155  1.00 52.36           H  
ATOM    319  HB3 GLN   693      34.100   5.599 -14.406  1.00 52.36           H  
ATOM    320  HG2 GLN   693      35.476   3.131 -15.532  1.00 55.57           H  
ATOM    321  HG3 GLN   693      36.112   4.295 -14.382  1.00 55.57           H  
ATOM    322 HE21 GLN   693      36.677   6.861 -16.913  1.00 58.97           H  
ATOM    323 HE22 GLN   693      36.087   6.753 -15.281  1.00 58.97           H  
ATOM    324  N   PRO   694      32.053   2.429 -16.176  1.00 47.63           N  
ATOM    325  CA  PRO   694      30.956   1.492 -15.965  1.00 46.09           C  
ATOM    326  C   PRO   694      30.632   1.285 -14.468  1.00 44.01           C  
ATOM    327  O   PRO   694      31.488   1.030 -13.618  1.00 45.08           O  
ATOM    328  CB  PRO   694      31.455   0.166 -16.559  1.00 47.24           C  
ATOM    329  CG  PRO   694      32.614   0.571 -17.463  1.00 47.31           C  
ATOM    330  CD  PRO   694      33.213   1.768 -16.744  1.00 47.48           C  
ATOM    331  HA  PRO   694      30.078   1.862 -16.507  1.00 46.09           H  
ATOM    332  HB2 PRO   694      30.667  -0.356 -17.111  1.00 47.24           H  
ATOM    333  HB3 PRO   694      31.816  -0.519 -15.781  1.00 47.24           H  
ATOM    334  HG2 PRO   694      32.225   0.877 -18.442  1.00 47.31           H  
ATOM    335  HG3 PRO   694      33.336  -0.235 -17.617  1.00 47.31           H  
ATOM    336  HD2 PRO   694      33.854   1.449 -15.916  1.00 47.48           H  
ATOM    337  HD3 PRO   694      33.779   2.414 -17.417  1.00 47.48           H  
ATOM    338  N   ASP   695      29.279   1.317 -14.181  1.00 40.92           N  
ATOM    339  CA  ASP   695      28.762   1.054 -12.838  1.00 37.99           C  
ATOM    340  C   ASP   695      29.222  -0.366 -12.458  1.00 37.12           C  
ATOM    341  O   ASP   695      28.979  -1.357 -13.157  1.00 38.89           O  
ATOM    342  CB  ASP   695      27.240   1.066 -12.813  1.00 37.20           C  
ATOM    343  CG  ASP   695      26.643   2.439 -12.595  1.00 35.85           C  
ATOM    344  OD1 ASP   695      25.407   2.539 -12.843  1.00 37.67           O  
ATOM    345  OD2 ASP   695      27.408   3.322 -12.111  1.00 34.88           O1-
ATOM    346  H   ASP   695      28.630   1.609 -14.902  1.00 40.92           H  
ATOM    347  HA  ASP   695      29.223   1.776 -12.155  1.00 37.99           H  
ATOM    348  HB2 ASP   695      26.869   0.446 -11.985  1.00 37.20           H  
ATOM    349  HB3 ASP   695      26.833   0.638 -13.736  1.00 37.20           H  
ATOM    350  N   SER   696      29.988  -0.445 -11.320  1.00 34.39           N  
ATOM    351  CA  SER   696      30.689  -1.660 -10.926  1.00 32.13           C  
ATOM    352  C   SER   696      30.859  -1.705  -9.395  1.00 30.45           C  
ATOM    353  O   SER   696      31.074  -0.710  -8.706  1.00 28.70           O  
ATOM    354  CB  SER   696      32.051  -1.763 -11.624  1.00 32.13           C  
ATOM    355  OG  SER   696      32.777  -0.537 -11.549  1.00 30.70           O  
ATOM    356  H   SER   696      30.128   0.376 -10.736  1.00 34.39           H  
ATOM    357  HA  SER   696      30.078  -2.521 -11.223  1.00 32.13           H  
ATOM    358  HB2 SER   696      31.925  -2.007 -12.684  1.00 32.13           H  
ATOM    359  HB3 SER   696      32.667  -2.547 -11.170  1.00 32.13           H  
ATOM    360  HG  SER   696      32.355   0.082 -12.191  1.00 30.70           H  
ATOM    361  N   PHE   697      30.744  -2.970  -8.851  1.00 29.37           N  
ATOM    362  CA  PHE   697      30.593  -3.182  -7.399  1.00 29.01           C  
ATOM    363  C   PHE   697      31.827  -2.694  -6.618  1.00 27.84           C  
ATOM    364  O   PHE   697      31.746  -2.140  -5.522  1.00 27.19           O  
ATOM    365  CB  PHE   697      30.363  -4.678  -7.120  1.00 29.13           C  
ATOM    366  CG  PHE   697      29.977  -4.998  -5.698  1.00 28.72           C  
ATOM    367  CD1 PHE   697      28.708  -4.648  -5.218  1.00 29.64           C  
ATOM    368  CD2 PHE   697      30.879  -5.633  -4.832  1.00 28.38           C  
ATOM    369  CE1 PHE   697      28.349  -4.934  -3.900  1.00 29.51           C  
ATOM    370  CE2 PHE   697      30.518  -5.902  -3.512  1.00 28.76           C  
ATOM    371  CZ  PHE   697      29.249  -5.566  -3.048  1.00 28.60           C  
ATOM    372  H   PHE   697      30.698  -3.771  -9.467  1.00 29.37           H  
ATOM    373  HA  PHE   697      29.737  -2.576  -7.079  1.00 29.01           H  
ATOM    374  HB2 PHE   697      31.255  -5.255  -7.397  1.00 29.13           H  
ATOM    375  HB3 PHE   697      29.565  -5.055  -7.775  1.00 29.13           H  
ATOM    376  HD1 PHE   697      27.996  -4.130  -5.857  1.00 29.64           H  
ATOM    377  HD2 PHE   697      31.887  -5.890  -5.160  1.00 28.38           H  
ATOM    378  HE1 PHE   697      27.377  -4.628  -3.520  1.00 29.51           H  
ATOM    379  HE2 PHE   697      31.245  -6.339  -2.832  1.00 28.76           H  
ATOM    380  HZ  PHE   697      28.980  -5.747  -2.009  1.00 28.60           H  
ATOM    381  N   ALA   698      33.037  -3.010  -7.203  1.00 27.57           N  
ATOM    382  CA  ALA   698      34.290  -2.801  -6.482  1.00 28.71           C  
ATOM    383  C   ALA   698      34.558  -1.300  -6.280  1.00 27.00           C  
ATOM    384  O   ALA   698      35.188  -0.861  -5.317  1.00 28.05           O  
ATOM    385  CB  ALA   698      35.453  -3.423  -7.242  1.00 28.87           C  
ATOM    386  H   ALA   698      33.058  -3.410  -8.132  1.00 27.57           H  
ATOM    387  HA  ALA   698      34.174  -3.248  -5.490  1.00 28.71           H  
ATOM    388  HB1 ALA   698      35.303  -4.500  -7.369  1.00 28.87           H  
ATOM    389  HB2 ALA   698      36.398  -3.265  -6.712  1.00 28.87           H  
ATOM    390  HB3 ALA   698      35.557  -2.983  -8.240  1.00 28.87           H  
ATOM    391  N   ALA   699      34.116  -0.490  -7.307  1.00 27.00           N  
ATOM    392  CA  ALA   699      34.296   0.951  -7.255  1.00 26.89           C  
ATOM    393  C   ALA   699      33.297   1.517  -6.235  1.00 25.89           C  
ATOM    394  O   ALA   699      33.583   2.433  -5.467  1.00 25.71           O  
ATOM    395  CB  ALA   699      34.071   1.585  -8.619  1.00 26.20           C  
ATOM    396  H   ALA   699      33.634  -0.909  -8.095  1.00 27.00           H  
ATOM    397  HA  ALA   699      35.309   1.165  -6.896  1.00 26.89           H  
ATOM    398  HB1 ALA   699      34.781   1.188  -9.353  1.00 26.20           H  
ATOM    399  HB2 ALA   699      34.199   2.671  -8.569  1.00 26.20           H  
ATOM    400  HB3 ALA   699      33.061   1.388  -8.995  1.00 26.20           H  
ATOM    401  N   LEU   700      32.027   0.990  -6.293  1.00 25.09           N  
ATOM    402  CA  LEU   700      30.939   1.553  -5.510  1.00 25.05           C  
ATOM    403  C   LEU   700      31.174   1.400  -4.002  1.00 24.91           C  
ATOM    404  O   LEU   700      30.943   2.332  -3.228  1.00 24.05           O  
ATOM    405  CB  LEU   700      29.595   0.922  -5.889  1.00 24.49           C  
ATOM    406  CG  LEU   700      29.086   1.409  -7.257  1.00 23.29           C  
ATOM    407  CD1 LEU   700      28.000   0.471  -7.782  1.00 23.14           C  
ATOM    408  CD2 LEU   700      28.564   2.842  -7.176  1.00 23.81           C  
ATOM    409  H   LEU   700      31.846   0.205  -6.919  1.00 25.09           H  
ATOM    410  HA  LEU   700      30.941   2.631  -5.702  1.00 25.05           H  
ATOM    411  HB2 LEU   700      28.842   1.148  -5.122  1.00 24.49           H  
ATOM    412  HB3 LEU   700      29.700  -0.170  -5.899  1.00 24.49           H  
ATOM    413  HG  LEU   700      29.912   1.401  -7.977  1.00 23.29           H  
ATOM    414 HD11 LEU   700      27.133   0.453  -7.114  1.00 23.14           H  
ATOM    415 HD12 LEU   700      28.374  -0.554  -7.868  1.00 23.14           H  
ATOM    416 HD13 LEU   700      27.667   0.782  -8.778  1.00 23.14           H  
ATOM    417 HD21 LEU   700      27.637   2.900  -6.599  1.00 23.81           H  
ATOM    418 HD22 LEU   700      28.372   3.229  -8.177  1.00 23.81           H  
ATOM    419 HD23 LEU   700      29.287   3.517  -6.715  1.00 23.81           H  
ATOM    420  N   LEU   701      31.578   0.164  -3.548  1.00 25.93           N  
ATOM    421  CA  LEU   701      31.787  -0.015  -2.114  1.00 24.94           C  
ATOM    422  C   LEU   701      33.042   0.744  -1.655  1.00 24.39           C  
ATOM    423  O   LEU   701      33.154   1.190  -0.513  1.00 25.48           O  
ATOM    424  CB  LEU   701      31.847  -1.478  -1.677  1.00 27.01           C  
ATOM    425  CG  LEU   701      30.485  -1.987  -1.163  1.00 28.73           C  
ATOM    426  CD1 LEU   701      29.431  -2.000  -2.268  1.00 27.43           C  
ATOM    427  CD2 LEU   701      30.647  -3.375  -0.545  1.00 28.92           C  
ATOM    428  H   LEU   701      31.719  -0.608  -4.205  1.00 25.93           H  
ATOM    429  HA  LEU   701      30.956   0.483  -1.606  1.00 24.94           H  
ATOM    430  HB2 LEU   701      32.566  -1.582  -0.857  1.00 27.01           H  
ATOM    431  HB3 LEU   701      32.209  -2.114  -2.494  1.00 27.01           H  
ATOM    432  HG  LEU   701      30.134  -1.319  -0.367  1.00 28.73           H  
ATOM    433 HD11 LEU   701      29.795  -2.534  -3.150  1.00 27.43           H  
ATOM    434 HD12 LEU   701      29.170  -0.985  -2.582  1.00 27.43           H  
ATOM    435 HD13 LEU   701      28.508  -2.477  -1.924  1.00 27.43           H  
ATOM    436 HD21 LEU   701      31.061  -4.084  -1.266  1.00 28.92           H  
ATOM    437 HD22 LEU   701      29.686  -3.763  -0.192  1.00 28.92           H  
ATOM    438 HD23 LEU   701      31.326  -3.339   0.314  1.00 28.92           H  
ATOM    439  N   SER   702      34.056   0.856  -2.578  1.00 25.52           N  
ATOM    440  CA  SER   702      35.269   1.594  -2.230  1.00 26.83           C  
ATOM    441  C   SER   702      34.918   3.091  -2.099  1.00 26.61           C  
ATOM    442  O   SER   702      35.411   3.810  -1.228  1.00 27.38           O  
ATOM    443  CB  SER   702      36.390   1.357  -3.236  1.00 28.25           C  
ATOM    444  OG  SER   702      36.716  -0.043  -3.276  1.00 29.27           O  
ATOM    445  H   SER   702      33.953   0.429  -3.493  1.00 25.52           H  
ATOM    446  HA  SER   702      35.587   1.235  -1.243  1.00 26.83           H  
ATOM    447  HB2 SER   702      37.292   1.903  -2.941  1.00 28.25           H  
ATOM    448  HB3 SER   702      36.117   1.686  -4.244  1.00 28.25           H  
ATOM    449  HG  SER   702      36.212  -0.410  -4.040  1.00 29.27           H  
ATOM    450  N   SER   703      34.030   3.592  -3.028  1.00 25.91           N  
ATOM    451  CA  SER   703      33.544   4.972  -2.961  1.00 27.17           C  
ATOM    452  C   SER   703      32.680   5.198  -1.706  1.00 26.18           C  
ATOM    453  O   SER   703      32.694   6.275  -1.106  1.00 24.75           O  
ATOM    454  CB  SER   703      32.731   5.372  -4.196  1.00 29.39           C  
ATOM    455  OG  SER   703      33.590   5.545  -5.322  1.00 30.48           O  
ATOM    456  H   SER   703      33.728   3.012  -3.814  1.00 25.91           H  
ATOM    457  HA  SER   703      34.431   5.612  -2.873  1.00 27.17           H  
ATOM    458  HB2 SER   703      32.214   6.323  -4.029  1.00 29.39           H  
ATOM    459  HB3 SER   703      31.981   4.614  -4.442  1.00 29.39           H  
ATOM    460  HG  SER   703      33.010   5.611  -6.116  1.00 30.48           H  
ATOM    461  N   LEU   704      31.834   4.175  -1.329  1.00 25.61           N  
ATOM    462  CA  LEU   704      31.032   4.274  -0.109  1.00 24.76           C  
ATOM    463  C   LEU   704      31.961   4.395   1.116  1.00 23.27           C  
ATOM    464  O   LEU   704      31.664   5.088   2.090  1.00 25.45           O  
ATOM    465  CB  LEU   704      30.125   3.052   0.124  1.00 24.56           C  
ATOM    466  CG  LEU   704      28.812   3.062  -0.676  1.00 23.51           C  
ATOM    467  CD1 LEU   704      28.140   1.688  -0.615  1.00 24.37           C  
ATOM    468  CD2 LEU   704      27.834   4.107  -0.142  1.00 25.93           C  
ATOM    469  H   LEU   704      31.747   3.352  -1.929  1.00 25.61           H  
ATOM    470  HA  LEU   704      30.461   5.205  -0.164  1.00 24.76           H  
ATOM    471  HB2 LEU   704      29.874   2.976   1.191  1.00 24.56           H  
ATOM    472  HB3 LEU   704      30.687   2.142  -0.108  1.00 24.56           H  
ATOM    473  HG  LEU   704      29.029   3.283  -1.725  1.00 23.51           H  
ATOM    474 HD11 LEU   704      27.919   1.397   0.418  1.00 24.37           H  
ATOM    475 HD12 LEU   704      28.782   0.919  -1.051  1.00 24.37           H  
ATOM    476 HD13 LEU   704      27.199   1.689  -1.176  1.00 24.37           H  
ATOM    477 HD21 LEU   704      27.503   3.859   0.872  1.00 25.93           H  
ATOM    478 HD22 LEU   704      26.951   4.150  -0.788  1.00 25.93           H  
ATOM    479 HD23 LEU   704      28.269   5.108  -0.112  1.00 25.93           H  
ATOM    480  N   ASN   705      33.072   3.584   1.093  1.00 23.21           N  
ATOM    481  CA  ASN   705      34.008   3.538   2.210  1.00 22.44           C  
ATOM    482  C   ASN   705      34.712   4.904   2.358  1.00 21.68           C  
ATOM    483  O   ASN   705      34.882   5.428   3.460  1.00 20.94           O  
ATOM    484  CB  ASN   705      35.030   2.415   2.050  1.00 21.07           C  
ATOM    485  CG  ASN   705      34.419   1.062   2.344  1.00 25.69           C  
ATOM    486  OD1 ASN   705      33.290   0.891   2.789  1.00 25.14           O  
ATOM    487  ND2 ASN   705      35.232  -0.002   2.089  1.00 22.83           N  
ATOM    488  H   ASN   705      33.209   2.963   0.295  1.00 23.21           H  
ATOM    489  HA  ASN   705      33.414   3.400   3.123  1.00 22.44           H  
ATOM    490  HB2 ASN   705      35.859   2.558   2.751  1.00 21.07           H  
ATOM    491  HB3 ASN   705      35.456   2.402   1.042  1.00 21.07           H  
ATOM    492 HD21 ASN   705      34.891  -0.931   2.290  1.00 22.83           H  
ATOM    493 HD22 ASN   705      36.171   0.059   1.687  1.00 22.83           H  
ATOM    494  N   GLU   706      35.176   5.486   1.198  1.00 23.20           N  
ATOM    495  CA  GLU   706      35.857   6.795   1.212  1.00 23.29           C  
ATOM    496  C   GLU   706      34.853   7.894   1.638  1.00 23.32           C  
ATOM    497  O   GLU   706      35.162   8.859   2.341  1.00 24.26           O  
ATOM    498  CB  GLU   706      36.444   7.084  -0.178  1.00 25.74           C  
ATOM    499  CG  GLU   706      37.050   8.474  -0.368  1.00 25.87           C  
ATOM    500  CD  GLU   706      38.238   8.864   0.509  1.00 30.63           C  
ATOM    501  OE1 GLU   706      38.625  10.067   0.340  1.00 30.93           O  
ATOM    502  OE2 GLU   706      38.686   7.993   1.289  1.00 31.63           O1-
ATOM    503  H   GLU   706      35.075   4.985   0.314  1.00 23.20           H  
ATOM    504  HA  GLU   706      36.633   6.741   1.982  1.00 23.29           H  
ATOM    505  HB2 GLU   706      35.659   6.959  -0.936  1.00 25.74           H  
ATOM    506  HB3 GLU   706      37.203   6.324  -0.403  1.00 25.74           H  
ATOM    507  HG2 GLU   706      36.271   9.237  -0.246  1.00 25.87           H  
ATOM    508  HG3 GLU   706      37.392   8.552  -1.408  1.00 25.87           H  
ATOM    509  N   LEU   707      33.580   7.785   1.106  1.00 23.82           N  
ATOM    510  CA  LEU   707      32.544   8.751   1.457  1.00 24.23           C  
ATOM    511  C   LEU   707      32.232   8.667   2.972  1.00 24.34           C  
ATOM    512  O   LEU   707      31.794   9.626   3.609  1.00 24.79           O  
ATOM    513  CB  LEU   707      31.274   8.498   0.634  1.00 22.73           C  
ATOM    514  CG  LEU   707      30.119   9.475   0.901  1.00 23.92           C  
ATOM    515  CD1 LEU   707      30.493  10.932   0.632  1.00 22.48           C  
ATOM    516  CD2 LEU   707      28.896   9.079   0.081  1.00 24.09           C  
ATOM    517  H   LEU   707      33.371   7.038   0.441  1.00 23.82           H  
ATOM    518  HA  LEU   707      32.958   9.745   1.255  1.00 24.23           H  
ATOM    519  HB2 LEU   707      30.917   7.479   0.835  1.00 22.73           H  
ATOM    520  HB3 LEU   707      31.520   8.525  -0.433  1.00 22.73           H  
ATOM    521  HG  LEU   707      29.828   9.377   1.946  1.00 23.92           H  
ATOM    522 HD11 LEU   707      30.787  11.079  -0.412  1.00 22.48           H  
ATOM    523 HD12 LEU   707      31.316  11.264   1.270  1.00 22.48           H  
ATOM    524 HD13 LEU   707      29.646  11.593   0.844  1.00 22.48           H  
ATOM    525 HD21 LEU   707      29.091   9.173  -0.991  1.00 24.09           H  
ATOM    526 HD22 LEU   707      28.040   9.712   0.334  1.00 24.09           H  
ATOM    527 HD23 LEU   707      28.609   8.044   0.293  1.00 24.09           H  
ATOM    528  N   GLY   708      32.343   7.421   3.535  1.00 23.82           N  
ATOM    529  CA  GLY   708      32.130   7.207   4.947  1.00 22.52           C  
ATOM    530  C   GLY   708      33.232   7.856   5.785  1.00 23.42           C  
ATOM    531  O   GLY   708      32.977   8.523   6.789  1.00 23.77           O  
ATOM    532  H   GLY   708      32.556   6.627   2.936  1.00 23.82           H  
ATOM    533  HA2 GLY   708      32.129   6.130   5.134  1.00 22.52           H  
ATOM    534  HA3 GLY   708      31.162   7.631   5.232  1.00 22.52           H  
ATOM    535  N   GLU   709      34.515   7.592   5.380  1.00 24.22           N  
ATOM    536  CA  GLU   709      35.694   7.959   6.183  1.00 27.08           C  
ATOM    537  C   GLU   709      35.760   9.505   6.303  1.00 26.56           C  
ATOM    538  O   GLU   709      36.169  10.083   7.313  1.00 26.89           O  
ATOM    539  CB  GLU   709      36.980   7.396   5.544  1.00 28.81           C  
ATOM    540  CG  GLU   709      38.112   7.089   6.535  1.00 35.06           C  
ATOM    541  CD  GLU   709      37.930   5.759   7.266  1.00 39.67           C  
ATOM    542  OE1 GLU   709      36.752   5.488   7.622  1.00 42.01           O  
ATOM    543  OE2 GLU   709      38.970   5.059   7.448  1.00 38.76           O1-
ATOM    544  H   GLU   709      34.667   7.084   4.505  1.00 24.22           H  
ATOM    545  HA  GLU   709      35.518   7.571   7.191  1.00 27.08           H  
ATOM    546  HB2 GLU   709      37.356   8.108   4.798  1.00 28.81           H  
ATOM    547  HB3 GLU   709      36.755   6.472   4.998  1.00 28.81           H  
ATOM    548  HG2 GLU   709      38.212   7.891   7.275  1.00 35.06           H  
ATOM    549  HG3 GLU   709      39.056   7.040   5.978  1.00 35.06           H  
ATOM    550  N   ARG   710      35.378  10.218   5.182  1.00 26.34           N  
ATOM    551  CA  ARG   710      35.381  11.679   5.193  1.00 26.48           C  
ATOM    552  C   ARG   710      34.273  12.248   6.116  1.00 25.92           C  
ATOM    553  O   ARG   710      34.359  13.348   6.674  1.00 24.94           O  
ATOM    554  CB  ARG   710      35.166  12.251   3.788  1.00 27.14           C  
ATOM    555  CG  ARG   710      36.371  12.013   2.881  1.00 28.06           C  
ATOM    556  CD  ARG   710      36.134  12.578   1.484  1.00 27.98           C  
ATOM    557  NE  ARG   710      37.164  12.110   0.572  1.00 27.69           N  
ATOM    558  CZ  ARG   710      37.258  12.382  -0.728  1.00 28.38           C  
ATOM    559  NH1 ARG   710      36.446  13.244  -1.339  1.00 28.17           N  
ATOM    560  NH2 ARG   710      38.171  11.754  -1.457  1.00 27.61           N1+
ATOM    561  H   ARG   710      35.125   9.690   4.342  1.00 26.34           H  
ATOM    562  HA  ARG   710      36.341  12.012   5.606  1.00 26.48           H  
ATOM    563  HB2 ARG   710      34.979  13.331   3.852  1.00 27.14           H  
ATOM    564  HB3 ARG   710      34.269  11.806   3.337  1.00 27.14           H  
ATOM    565  HG2 ARG   710      36.586  10.942   2.809  1.00 28.06           H  
ATOM    566  HG3 ARG   710      37.267  12.477   3.311  1.00 28.06           H  
ATOM    567  HD2 ARG   710      36.158  13.672   1.518  1.00 27.98           H  
ATOM    568  HD3 ARG   710      35.165  12.240   1.102  1.00 27.98           H  
ATOM    569  HE  ARG   710      37.833  11.364   0.852  1.00 27.69           H  
ATOM    570 HH11 ARG   710      36.514  13.336  -2.344  1.00 28.17           H  
ATOM    571 HH12 ARG   710      35.599  13.584  -0.887  1.00 28.17           H  
ATOM    572 HH21 ARG   710      38.083  11.691  -2.462  1.00 27.61           H  
ATOM    573 HH22 ARG   710      38.692  11.012  -0.953  1.00 27.61           H  
ATOM    574  N   GLN   711      33.108  11.514   6.157  1.00 24.92           N  
ATOM    575  CA  GLN   711      31.948  11.975   6.900  1.00 24.09           C  
ATOM    576  C   GLN   711      32.081  11.641   8.400  1.00 23.89           C  
ATOM    577  O   GLN   711      31.445  12.274   9.246  1.00 24.74           O  
ATOM    578  CB  GLN   711      30.634  11.435   6.340  1.00 24.77           C  
ATOM    579  CG  GLN   711      30.207  12.172   5.066  1.00 26.67           C  
ATOM    580  CD  GLN   711      28.888  11.660   4.524  1.00 27.02           C  
ATOM    581  OE1 GLN   711      27.851  12.320   4.484  1.00 30.45           O  
ATOM    582  NE2 GLN   711      28.933  10.387   4.054  1.00 28.54           N  
ATOM    583  H   GLN   711      33.082  10.612   5.678  1.00 24.92           H  
ATOM    584  HA  GLN   711      31.933  13.072   6.851  1.00 24.09           H  
ATOM    585  HB2 GLN   711      29.843  11.556   7.089  1.00 24.77           H  
ATOM    586  HB3 GLN   711      30.721  10.358   6.155  1.00 24.77           H  
ATOM    587  HG2 GLN   711      30.965  12.067   4.284  1.00 26.67           H  
ATOM    588  HG3 GLN   711      30.098  13.242   5.268  1.00 26.67           H  
ATOM    589 HE21 GLN   711      28.092   9.952   3.688  1.00 28.54           H  
ATOM    590 HE22 GLN   711      29.798   9.852   4.062  1.00 28.54           H  
ATOM    591  N   LEU   712      32.909  10.603   8.752  1.00 22.77           N  
ATOM    592  CA  LEU   712      33.113  10.212  10.155  1.00 22.94           C  
ATOM    593  C   LEU   712      33.607  11.430  10.963  1.00 22.76           C  
ATOM    594  O   LEU   712      33.216  11.682  12.101  1.00 23.32           O  
ATOM    595  CB  LEU   712      34.131   9.073  10.275  1.00 24.53           C  
ATOM    596  CG  LEU   712      34.449   8.631  11.721  1.00 22.45           C  
ATOM    597  CD1 LEU   712      33.216   8.191  12.510  1.00 22.54           C  
ATOM    598  CD2 LEU   712      35.472   7.497  11.696  1.00 24.93           C  
ATOM    599  H   LEU   712      33.348  10.056   8.004  1.00 22.77           H  
ATOM    600  HA  LEU   712      32.133   9.915  10.540  1.00 22.94           H  
ATOM    601  HB2 LEU   712      35.071   9.379   9.796  1.00 24.53           H  
ATOM    602  HB3 LEU   712      33.773   8.216   9.698  1.00 24.53           H  
ATOM    603  HG  LEU   712      34.910   9.470  12.256  1.00 22.45           H  
ATOM    604 HD11 LEU   712      32.722   7.343  12.031  1.00 22.54           H  
ATOM    605 HD12 LEU   712      32.487   9.000  12.613  1.00 22.54           H  
ATOM    606 HD13 LEU   712      33.498   7.882  13.523  1.00 22.54           H  
ATOM    607 HD21 LEU   712      35.072   6.614  11.186  1.00 24.93           H  
ATOM    608 HD22 LEU   712      35.754   7.202  12.712  1.00 24.93           H  
ATOM    609 HD23 LEU   712      36.382   7.810  11.174  1.00 24.93           H  
ATOM    610  N   VAL   713      34.534  12.215  10.312  1.00 24.88           N  
ATOM    611  CA  VAL   713      35.177  13.369  10.947  1.00 24.72           C  
ATOM    612  C   VAL   713      34.125  14.480  11.244  1.00 23.24           C  
ATOM    613  O   VAL   713      34.359  15.438  11.980  1.00 23.98           O  
ATOM    614  CB  VAL   713      36.333  13.883  10.054  1.00 27.39           C  
ATOM    615  CG1 VAL   713      36.999  15.151  10.596  1.00 29.88           C  
ATOM    616  CG2 VAL   713      37.414  12.804   9.885  1.00 27.94           C  
ATOM    617  H   VAL   713      34.786  11.953   9.360  1.00 24.88           H  
ATOM    618  HA  VAL   713      35.558  13.034  11.920  1.00 24.72           H  
ATOM    619  HB  VAL   713      35.936  14.118   9.057  1.00 27.39           H  
ATOM    620 HG11 VAL   713      37.292  15.031  11.644  1.00 29.88           H  
ATOM    621 HG12 VAL   713      36.330  16.013  10.517  1.00 29.88           H  
ATOM    622 HG13 VAL   713      37.897  15.400  10.021  1.00 29.88           H  
ATOM    623 HG21 VAL   713      37.841  12.519  10.853  1.00 27.94           H  
ATOM    624 HG22 VAL   713      38.230  13.166   9.250  1.00 27.94           H  
ATOM    625 HG23 VAL   713      37.017  11.901   9.412  1.00 27.94           H  
ATOM    626  N   HIS   714      32.933  14.362  10.573  1.00 22.91           N  
ATOM    627  CA  HIS   714      31.813  15.288  10.727  1.00 25.83           C  
ATOM    628  C   HIS   714      30.728  14.706  11.643  1.00 23.65           C  
ATOM    629  O   HIS   714      30.033  15.424  12.361  1.00 24.63           O  
ATOM    630  CB  HIS   714      31.279  15.731   9.359  1.00 28.78           C  
ATOM    631  CG  HIS   714      32.293  16.629   8.725  1.00 34.44           C  
ATOM    632  CD2 HIS   714      32.466  17.989   8.834  1.00 36.52           C  
ATOM    633  ND1 HIS   714      33.364  16.188   7.986  1.00 35.62           N  
ATOM    634  NE2 HIS   714      33.723  18.345   8.409  1.00 36.80           N  
ATOM    635  CE1 HIS   714      34.194  17.264   7.817  1.00 37.23           C  
ATOM    636  H   HIS   714      32.809  13.562   9.962  1.00 22.91           H  
ATOM    637  HA  HIS   714      32.185  16.164  11.270  1.00 25.83           H  
ATOM    638  HB2 HIS   714      30.334  16.274   9.482  1.00 28.78           H  
ATOM    639  HB3 HIS   714      31.074  14.870   8.713  1.00 28.78           H  
ATOM    640  HD1 HIS   714      33.535  15.246   7.636  1.00 35.62           H  
ATOM    641  HD2 HIS   714      31.799  18.702   9.306  1.00 36.52           H  
ATOM    642  HE1 HIS   714      35.127  17.182   7.274  1.00 37.23           H  
ATOM    643  N   VAL   715      30.569  13.346  11.626  1.00 21.98           N  
ATOM    644  CA  VAL   715      29.651  12.676  12.547  1.00 20.05           C  
ATOM    645  C   VAL   715      30.174  12.880  13.990  1.00 20.81           C  
ATOM    646  O   VAL   715      29.403  12.988  14.945  1.00 19.73           O  
ATOM    647  CB  VAL   715      29.480  11.186  12.178  1.00 20.31           C  
ATOM    648  CG1 VAL   715      28.811  10.372  13.288  1.00 19.85           C  
ATOM    649  CG2 VAL   715      28.646  11.047  10.897  1.00 19.13           C  
ATOM    650  H   VAL   715      31.098  12.782  10.960  1.00 21.98           H  
ATOM    651  HA  VAL   715      28.687  13.197  12.488  1.00 20.05           H  
ATOM    652  HB  VAL   715      30.466  10.742  11.995  1.00 20.31           H  
ATOM    653 HG11 VAL   715      27.864  10.830  13.589  1.00 19.85           H  
ATOM    654 HG12 VAL   715      29.454  10.297  14.171  1.00 19.85           H  
ATOM    655 HG13 VAL   715      28.605   9.349  12.954  1.00 19.85           H  
ATOM    656 HG21 VAL   715      27.631  11.433  11.043  1.00 19.13           H  
ATOM    657 HG22 VAL   715      28.564   9.998  10.597  1.00 19.13           H  
ATOM    658 HG23 VAL   715      29.092  11.593  10.061  1.00 19.13           H  
ATOM    659  N   VAL   716      31.539  12.865  14.164  1.00 22.64           N  
ATOM    660  CA  VAL   716      32.147  13.088  15.484  1.00 23.44           C  
ATOM    661  C   VAL   716      31.829  14.528  15.978  1.00 23.83           C  
ATOM    662  O   VAL   716      31.668  14.781  17.173  1.00 23.64           O  
ATOM    663  CB  VAL   716      33.669  12.817  15.435  1.00 23.75           C  
ATOM    664  CG1 VAL   716      34.414  13.336  16.670  1.00 25.25           C  
ATOM    665  CG2 VAL   716      33.945  11.313  15.304  1.00 25.82           C  
ATOM    666  H   VAL   716      32.133  12.650  13.358  1.00 22.64           H  
ATOM    667  HA  VAL   716      31.657  12.401  16.187  1.00 23.44           H  
ATOM    668  HB  VAL   716      34.093  13.319  14.555  1.00 23.75           H  
ATOM    669 HG11 VAL   716      33.980  12.935  17.593  1.00 25.25           H  
ATOM    670 HG12 VAL   716      34.388  14.428  16.722  1.00 25.25           H  
ATOM    671 HG13 VAL   716      35.469  13.043  16.639  1.00 25.25           H  
ATOM    672 HG21 VAL   716      33.670  10.782  16.221  1.00 25.82           H  
ATOM    673 HG22 VAL   716      35.010  11.131  15.120  1.00 25.82           H  
ATOM    674 HG23 VAL   716      33.385  10.861  14.481  1.00 25.82           H  
ATOM    675  N   LYS   717      31.842  15.507  15.004  1.00 23.00           N  
ATOM    676  CA  LYS   717      31.563  16.907  15.333  1.00 24.70           C  
ATOM    677  C   LYS   717      30.085  17.043  15.753  1.00 24.29           C  
ATOM    678  O   LYS   717      29.728  17.838  16.621  1.00 23.59           O  
ATOM    679  CB  LYS   717      31.816  17.853  14.150  1.00 26.37           C  
ATOM    680  CG  LYS   717      33.299  18.015  13.795  1.00 28.30           C  
ATOM    681  CD  LYS   717      33.462  18.756  12.460  1.00 30.45           C  
ATOM    682  CE  LYS   717      34.907  18.775  11.980  1.00 35.94           C  
ATOM    683  NZ  LYS   717      34.975  19.379  10.630  1.00 38.34           N1+
ATOM    684  H   LYS   717      32.045  15.234  14.050  1.00 23.00           H  
ATOM    685  HA  LYS   717      32.182  17.183  16.196  1.00 24.70           H  
ATOM    686  HB2 LYS   717      31.406  18.845  14.379  1.00 26.37           H  
ATOM    687  HB3 LYS   717      31.266  17.496  13.272  1.00 26.37           H  
ATOM    688  HG2 LYS   717      33.775  17.033  13.736  1.00 28.30           H  
ATOM    689  HG3 LYS   717      33.811  18.568  14.591  1.00 28.30           H  
ATOM    690  HD2 LYS   717      33.092  19.784  12.567  1.00 30.45           H  
ATOM    691  HD3 LYS   717      32.835  18.278  11.702  1.00 30.45           H  
ATOM    692  HE2 LYS   717      35.337  17.776  11.899  1.00 35.94           H  
ATOM    693  HE3 LYS   717      35.536  19.386  12.634  1.00 35.94           H  
ATOM    694  HZ1 LYS   717      35.938  19.455  10.286  1.00 38.34           H  
ATOM    695  HZ2 LYS   717      34.545  20.309  10.582  1.00 38.34           H  
ATOM    696  HZ3 LYS   717      34.475  18.815   9.910  1.00 38.34           H  
ATOM    697  N   TRP   718      29.196  16.286  15.020  1.00 23.98           N  
ATOM    698  CA  TRP   718      27.758  16.328  15.279  1.00 23.17           C  
ATOM    699  C   TRP   718      27.497  15.700  16.663  1.00 23.10           C  
ATOM    700  O   TRP   718      26.796  16.237  17.521  1.00 20.67           O  
ATOM    701  CB  TRP   718      26.980  15.582  14.187  1.00 22.30           C  
ATOM    702  CG  TRP   718      25.552  16.014  14.081  1.00 21.63           C  
ATOM    703  CD1 TRP   718      25.083  17.025  13.268  1.00 21.08           C  
ATOM    704  CD2 TRP   718      24.416  15.481  14.767  1.00 23.01           C  
ATOM    705  NE1 TRP   718      23.726  17.133  13.428  1.00 22.82           N  
ATOM    706  CE2 TRP   718      23.299  16.220  14.368  1.00 23.66           C  
ATOM    707  CE3 TRP   718      24.233  14.433  15.694  1.00 21.15           C  
ATOM    708  CZ2 TRP   718      22.022  15.987  14.890  1.00 22.57           C  
ATOM    709  CZ3 TRP   718      22.958  14.178  16.211  1.00 24.23           C  
ATOM    710  CH2 TRP   718      21.872  14.955  15.821  1.00 24.32           C  
ATOM    711  H   TRP   718      29.566  15.706  14.269  1.00 23.98           H  
ATOM    712  HA  TRP   718      27.464  17.382  15.330  1.00 23.17           H  
ATOM    713  HB2 TRP   718      27.023  14.496  14.338  1.00 22.30           H  
ATOM    714  HB3 TRP   718      27.454  15.763  13.213  1.00 22.30           H  
ATOM    715  HD1 TRP   718      25.593  17.671  12.565  1.00 21.08           H  
ATOM    716  HE1 TRP   718      23.141  17.791  12.918  1.00 22.82           H  
ATOM    717  HE3 TRP   718      25.076  13.832  16.019  1.00 21.15           H  
ATOM    718  HZ2 TRP   718      21.169  16.588  14.595  1.00 22.57           H  
ATOM    719  HZ3 TRP   718      22.823  13.375  16.931  1.00 24.23           H  
ATOM    720  HH2 TRP   718      20.890  14.767  16.248  1.00 24.32           H  
ATOM    721  N   ALA   719      28.067  14.461  16.881  1.00 22.53           N  
ATOM    722  CA  ALA   719      27.744  13.680  18.067  1.00 22.41           C  
ATOM    723  C   ALA   719      28.126  14.414  19.364  1.00 23.50           C  
ATOM    724  O   ALA   719      27.507  14.257  20.415  1.00 23.89           O  
ATOM    725  CB  ALA   719      28.451  12.331  18.027  1.00 24.47           C  
ATOM    726  H   ALA   719      28.697  14.067  16.178  1.00 22.53           H  
ATOM    727  HA  ALA   719      26.657  13.540  18.078  1.00 22.41           H  
ATOM    728  HB1 ALA   719      28.132  11.750  17.155  1.00 24.47           H  
ATOM    729  HB2 ALA   719      28.233  11.745  18.924  1.00 24.47           H  
ATOM    730  HB3 ALA   719      29.539  12.452  17.969  1.00 24.47           H  
ATOM    731  N   LYS   720      29.265  15.186  19.298  1.00 23.86           N  
ATOM    732  CA  LYS   720      29.767  15.908  20.449  1.00 26.29           C  
ATOM    733  C   LYS   720      29.442  17.413  20.415  1.00 25.96           C  
ATOM    734  O   LYS   720      30.035  18.219  21.142  1.00 28.66           O  
ATOM    735  CB  LYS   720      31.242  15.610  20.730  1.00 27.24           C  
ATOM    736  CG  LYS   720      31.388  14.168  21.219  1.00 28.63           C  
ATOM    737  CD  LYS   720      32.741  13.892  21.870  1.00 31.32           C  
ATOM    738  CE  LYS   720      32.875  12.432  22.277  1.00 34.57           C  
ATOM    739  NZ  LYS   720      31.943  12.084  23.356  1.00 36.95           N1+
ATOM    740  H   LYS   720      29.731  15.285  18.398  1.00 23.86           H  
ATOM    741  HA  LYS   720      29.199  15.573  21.328  1.00 26.29           H  
ATOM    742  HB2 LYS   720      31.625  16.289  21.501  1.00 27.24           H  
ATOM    743  HB3 LYS   720      31.852  15.773  19.834  1.00 27.24           H  
ATOM    744  HG2 LYS   720      31.231  13.479  20.379  1.00 28.63           H  
ATOM    745  HG3 LYS   720      30.600  13.969  21.950  1.00 28.63           H  
ATOM    746  HD2 LYS   720      32.878  14.541  22.743  1.00 31.32           H  
ATOM    747  HD3 LYS   720      33.539  14.134  21.158  1.00 31.32           H  
ATOM    748  HE2 LYS   720      33.881  12.212  22.645  1.00 34.57           H  
ATOM    749  HE3 LYS   720      32.654  11.770  21.436  1.00 34.57           H  
ATOM    750  HZ1 LYS   720      31.833  11.058  23.385  1.00 36.95           H  
ATOM    751  HZ2 LYS   720      30.990  12.479  23.317  1.00 36.95           H  
ATOM    752  HZ3 LYS   720      32.285  12.408  24.283  1.00 36.95           H  
ATOM    753  N   ALA   721      28.279  17.731  19.763  1.00 23.05           N  
ATOM    754  CA  ALA   721      27.572  18.981  19.997  1.00 24.53           C  
ATOM    755  C   ALA   721      26.564  18.810  21.156  1.00 25.18           C  
ATOM    756  O   ALA   721      26.100  19.778  21.760  1.00 23.51           O  
ATOM    757  CB  ALA   721      26.854  19.451  18.744  1.00 23.45           C  
ATOM    758  H   ALA   721      27.869  17.057  19.113  1.00 23.05           H  
ATOM    759  HA  ALA   721      28.294  19.744  20.312  1.00 24.53           H  
ATOM    760  HB1 ALA   721      27.570  19.630  17.937  1.00 23.45           H  
ATOM    761  HB2 ALA   721      26.306  20.380  18.930  1.00 23.45           H  
ATOM    762  HB3 ALA   721      26.132  18.708  18.391  1.00 23.45           H  
ATOM    763  N   LEU   722      26.125  17.523  21.379  1.00 25.07           N  
ATOM    764  CA  LEU   722      25.013  17.224  22.267  1.00 24.75           C  
ATOM    765  C   LEU   722      25.507  17.111  23.730  1.00 25.85           C  
ATOM    766  O   LEU   722      26.439  16.360  24.048  1.00 24.52           O  
ATOM    767  CB  LEU   722      24.309  15.903  21.898  1.00 27.26           C  
ATOM    768  CG  LEU   722      23.338  16.014  20.704  1.00 31.37           C  
ATOM    769  CD1 LEU   722      24.052  16.224  19.372  1.00 28.17           C  
ATOM    770  CD2 LEU   722      22.478  14.752  20.612  1.00 27.59           C  
ATOM    771  H   LEU   722      26.597  16.757  20.908  1.00 25.07           H  
ATOM    772  HA  LEU   722      24.290  18.034  22.174  1.00 24.75           H  
ATOM    773  HB2 LEU   722      23.731  15.564  22.769  1.00 27.26           H  
ATOM    774  HB3 LEU   722      25.051  15.117  21.706  1.00 27.26           H  
ATOM    775  HG  LEU   722      22.664  16.863  20.872  1.00 31.37           H  
ATOM    776 HD11 LEU   722      24.780  15.428  19.183  1.00 28.17           H  
ATOM    777 HD12 LEU   722      24.570  17.184  19.344  1.00 28.17           H  
ATOM    778 HD13 LEU   722      23.335  16.229  18.544  1.00 28.17           H  
ATOM    779 HD21 LEU   722      23.094  13.855  20.487  1.00 27.59           H  
ATOM    780 HD22 LEU   722      21.792  14.813  19.762  1.00 27.59           H  
ATOM    781 HD23 LEU   722      21.873  14.630  21.516  1.00 27.59           H  
ATOM    782  N   PRO   723      24.809  17.810  24.694  1.00 25.70           N  
ATOM    783  CA  PRO   723      25.002  17.541  26.117  1.00 26.90           C  
ATOM    784  C   PRO   723      24.580  16.096  26.434  1.00 28.96           C  
ATOM    785  O   PRO   723      23.780  15.459  25.745  1.00 28.60           O  
ATOM    786  CB  PRO   723      24.073  18.519  26.837  1.00 26.42           C  
ATOM    787  CG  PRO   723      23.837  19.622  25.815  1.00 26.49           C  
ATOM    788  CD  PRO   723      23.848  18.881  24.488  1.00 26.82           C  
ATOM    789  HA  PRO   723      26.057  17.700  26.366  1.00 26.90           H  
ATOM    790  HB2 PRO   723      24.516  18.900  27.763  1.00 26.42           H  
ATOM    791  HB3 PRO   723      23.117  18.048  27.099  1.00 26.42           H  
ATOM    792  HG2 PRO   723      24.668  20.337  25.850  1.00 26.49           H  
ATOM    793  HG3 PRO   723      22.907  20.171  25.984  1.00 26.49           H  
ATOM    794  HD2 PRO   723      22.876  18.430  24.266  1.00 26.82           H  
ATOM    795  HD3 PRO   723      24.146  19.536  23.667  1.00 26.82           H  
ATOM    796  N   GLY   724      25.186  15.561  27.546  1.00 26.94           N  
ATOM    797  CA  GLY   724      25.049  14.159  27.885  1.00 28.21           C  
ATOM    798  C   GLY   724      26.262  13.426  27.316  1.00 28.43           C  
ATOM    799  O   GLY   724      27.010  12.746  28.016  1.00 30.53           O  
ATOM    800  H   GLY   724      25.774  16.129  28.149  1.00 26.94           H  
ATOM    801  HA2 GLY   724      24.134  13.731  27.466  1.00 28.21           H  
ATOM    802  HA3 GLY   724      25.039  14.068  28.974  1.00 28.21           H  
ATOM    803  N   PHE   725      26.470  13.573  25.962  1.00 26.45           N  
ATOM    804  CA  PHE   725      27.569  12.895  25.261  1.00 27.96           C  
ATOM    805  C   PHE   725      28.913  13.670  25.334  1.00 28.81           C  
ATOM    806  O   PHE   725      29.908  13.387  24.669  1.00 26.57           O  
ATOM    807  CB  PHE   725      27.185  12.578  23.810  1.00 28.26           C  
ATOM    808  CG  PHE   725      27.893  11.361  23.261  1.00 28.57           C  
ATOM    809  CD1 PHE   725      27.744  10.105  23.864  1.00 27.53           C  
ATOM    810  CD2 PHE   725      28.709  11.478  22.129  1.00 27.79           C  
ATOM    811  CE1 PHE   725      28.406   8.991  23.350  1.00 27.68           C  
ATOM    812  CE2 PHE   725      29.367  10.363  21.615  1.00 28.43           C  
ATOM    813  CZ  PHE   725      29.217   9.121  22.226  1.00 27.03           C  
ATOM    814  H   PHE   725      25.838  14.152  25.409  1.00 26.45           H  
ATOM    815  HA  PHE   725      27.755  11.969  25.820  1.00 27.96           H  
ATOM    816  HB2 PHE   725      27.377  13.454  23.177  1.00 28.26           H  
ATOM    817  HB3 PHE   725      26.110  12.382  23.728  1.00 28.26           H  
ATOM    818  HD1 PHE   725      27.115   9.987  24.743  1.00 27.53           H  
ATOM    819  HD2 PHE   725      28.823  12.445  21.649  1.00 27.79           H  
ATOM    820  HE1 PHE   725      28.283   8.023  23.826  1.00 27.68           H  
ATOM    821  HE2 PHE   725      29.992  10.450  20.735  1.00 28.43           H  
ATOM    822  HZ  PHE   725      29.728   8.254  21.823  1.00 27.03           H  
ATOM    823  N   ARG   726      28.960  14.608  26.343  1.00 30.10           N  
ATOM    824  CA  ARG   726      30.161  15.247  26.866  1.00 33.71           C  
ATOM    825  C   ARG   726      30.463  14.782  28.321  1.00 32.56           C  
ATOM    826  O   ARG   726      31.484  15.143  28.902  1.00 33.28           O  
ATOM    827  CB  ARG   726      29.956  16.773  26.946  1.00 35.94           C  
ATOM    828  CG  ARG   726      29.735  17.485  25.616  1.00 41.53           C  
ATOM    829  CD  ARG   726      30.981  17.531  24.746  1.00 45.44           C  
ATOM    830  NE  ARG   726      30.796  18.451  23.623  1.00 48.60           N  
ATOM    831  CZ  ARG   726      30.911  19.782  23.632  1.00 50.54           C  
ATOM    832  NH1 ARG   726      30.694  20.455  22.500  1.00 50.34           N  
ATOM    833  NH2 ARG   726      31.238  20.466  24.731  1.00 50.38           N1+
ATOM    834  H   ARG   726      28.085  14.870  26.785  1.00 30.10           H  
ATOM    835  HA  ARG   726      31.024  14.990  26.246  1.00 33.71           H  
ATOM    836  HB2 ARG   726      30.810  17.237  27.456  1.00 35.94           H  
ATOM    837  HB3 ARG   726      29.085  16.981  27.580  1.00 35.94           H  
ATOM    838  HG2 ARG   726      29.413  18.511  25.833  1.00 41.53           H  
ATOM    839  HG3 ARG   726      28.911  17.027  25.058  1.00 41.53           H  
ATOM    840  HD2 ARG   726      31.191  16.541  24.325  1.00 45.44           H  
ATOM    841  HD3 ARG   726      31.873  17.833  25.305  1.00 45.44           H  
ATOM    842  HE  ARG   726      30.547  18.065  22.709  1.00 48.60           H  
ATOM    843 HH11 ARG   726      30.760  21.459  22.424  1.00 50.34           H  
ATOM    844 HH12 ARG   726      30.441  19.923  21.662  1.00 50.34           H  
ATOM    845 HH21 ARG   726      31.318  21.473  24.714  1.00 50.38           H  
ATOM    846 HH22 ARG   726      31.397  19.997  25.611  1.00 50.38           H  
ATOM    847  N   ASN   727      29.418  14.166  28.976  1.00 33.57           N  
ATOM    848  CA  ASN   727      29.283  14.152  30.439  1.00 32.46           C  
ATOM    849  C   ASN   727      29.331  12.734  31.033  1.00 32.80           C  
ATOM    850  O   ASN   727      28.749  12.437  32.074  1.00 31.91           O  
ATOM    851  CB  ASN   727      27.970  14.814  30.866  1.00 34.70           C  
ATOM    852  CG  ASN   727      27.811  16.190  30.274  1.00 38.30           C  
ATOM    853  ND2 ASN   727      28.528  17.178  30.877  1.00 37.50           N  
ATOM    854  OD1 ASN   727      27.094  16.422  29.300  1.00 38.61           O  
ATOM    855  H   ASN   727      28.676  13.733  28.431  1.00 33.57           H  
ATOM    856  HA  ASN   727      30.126  14.702  30.873  1.00 32.46           H  
ATOM    857  HB2 ASN   727      27.912  14.895  31.958  1.00 34.70           H  
ATOM    858  HB3 ASN   727      27.109  14.212  30.550  1.00 34.70           H  
ATOM    859 HD21 ASN   727      28.462  18.120  30.512  1.00 37.50           H  
ATOM    860 HD22 ASN   727      29.131  17.019  31.673  1.00 37.50           H  
ATOM    861  N   LEU   728      30.185  11.870  30.384  1.00 31.48           N  
ATOM    862  CA  LEU   728      30.331  10.462  30.759  1.00 31.82           C  
ATOM    863  C   LEU   728      31.842  10.123  30.694  1.00 31.67           C  
ATOM    864  O   LEU   728      32.667  10.915  30.231  1.00 30.84           O  
ATOM    865  CB  LEU   728      29.534   9.566  29.790  1.00 30.14           C  
ATOM    866  CG  LEU   728      28.021   9.848  29.716  1.00 31.68           C  
ATOM    867  CD1 LEU   728      27.417   9.095  28.529  1.00 31.95           C  
ATOM    868  CD2 LEU   728      27.292   9.456  30.999  1.00 32.76           C  
ATOM    869  H   LEU   728      30.750  12.224  29.617  1.00 31.48           H  
ATOM    870  HA  LEU   728      29.998  10.318  31.792  1.00 31.82           H  
ATOM    871  HB2 LEU   728      29.680   8.510  30.047  1.00 30.14           H  
ATOM    872  HB3 LEU   728      29.954   9.684  28.784  1.00 30.14           H  
ATOM    873  HG  LEU   728      27.856  10.915  29.543  1.00 31.68           H  
ATOM    874 HD11 LEU   728      27.572   8.017  28.636  1.00 31.95           H  
ATOM    875 HD12 LEU   728      27.880   9.413  27.588  1.00 31.95           H  
ATOM    876 HD13 LEU   728      26.342   9.281  28.450  1.00 31.95           H  
ATOM    877 HD21 LEU   728      27.332   8.376  31.156  1.00 32.76           H  
ATOM    878 HD22 LEU   728      26.237   9.740  30.943  1.00 32.76           H  
ATOM    879 HD23 LEU   728      27.717   9.945  31.879  1.00 32.76           H  
ATOM    880  N   HIS   729      32.153   8.837  31.073  1.00 33.89           N  
ATOM    881  CA  HIS   729      33.519   8.307  31.013  1.00 34.86           C  
ATOM    882  C   HIS   729      33.963   8.229  29.527  1.00 35.51           C  
ATOM    883  O   HIS   729      33.176   8.232  28.580  1.00 33.88           O  
ATOM    884  CB  HIS   729      33.566   6.922  31.663  1.00 38.05           C  
ATOM    885  CG  HIS   729      34.936   6.384  31.894  1.00 39.33           C  
ATOM    886  ND1 HIS   729      35.701   5.961  30.833  1.00 40.75           N  
ATOM    887  CD2 HIS   729      35.620   6.184  33.074  1.00 40.30           C  
ATOM    888  CE1 HIS   729      36.785   5.437  31.359  1.00 40.86           C  
ATOM    889  NE2 HIS   729      36.787   5.563  32.717  1.00 40.56           N  
ATOM    890  H   HIS   729      31.401   8.216  31.372  1.00 33.89           H  
ATOM    891  HA  HIS   729      34.175   9.016  31.533  1.00 34.86           H  
ATOM    892  HB2 HIS   729      33.018   6.213  31.028  1.00 38.05           H  
ATOM    893  HB3 HIS   729      33.036   6.949  32.624  1.00 38.05           H  
ATOM    894  HD2 HIS   729      35.358   6.372  34.106  1.00 40.30           H  
ATOM    895  HE2 HIS   729      37.517   5.244  33.339  1.00 40.56           H  
ATOM    896  HE1 HIS   729      37.582   4.945  30.811  1.00 40.86           H  
ATOM    897  N   VAL   730      35.318   8.125  29.320  1.00 35.36           N  
ATOM    898  CA  VAL   730      35.942   8.193  27.999  1.00 36.52           C  
ATOM    899  C   VAL   730      35.488   6.989  27.147  1.00 36.13           C  
ATOM    900  O   VAL   730      35.347   7.086  25.927  1.00 35.27           O  
ATOM    901  CB  VAL   730      37.485   8.243  28.115  1.00 39.59           C  
ATOM    902  CG1 VAL   730      38.167   8.250  26.741  1.00 40.13           C  
ATOM    903  CG2 VAL   730      37.941   9.484  28.895  1.00 41.38           C  
ATOM    904  H   VAL   730      35.922   7.964  30.123  1.00 35.36           H  
ATOM    905  HA  VAL   730      35.568   9.101  27.513  1.00 36.52           H  
ATOM    906  HB  VAL   730      37.836   7.356  28.658  1.00 39.59           H  
ATOM    907 HG11 VAL   730      37.796   9.070  26.118  1.00 40.13           H  
ATOM    908 HG12 VAL   730      38.001   7.310  26.207  1.00 40.13           H  
ATOM    909 HG13 VAL   730      39.251   8.369  26.846  1.00 40.13           H  
ATOM    910 HG21 VAL   730      37.597  10.404  28.409  1.00 41.38           H  
ATOM    911 HG22 VAL   730      39.034   9.523  28.957  1.00 41.38           H  
ATOM    912 HG23 VAL   730      37.559   9.479  29.921  1.00 41.38           H  
ATOM    913  N   ASP   731      35.343   5.799  27.825  1.00 36.12           N  
ATOM    914  CA  ASP   731      34.977   4.559  27.138  1.00 35.27           C  
ATOM    915  C   ASP   731      33.587   4.778  26.488  1.00 33.13           C  
ATOM    916  O   ASP   731      33.340   4.552  25.305  1.00 32.22           O  
ATOM    917  CB  ASP   731      34.847   3.389  28.101  1.00 39.04           C  
ATOM    918  CG  ASP   731      36.119   2.809  28.676  1.00 42.07           C  
ATOM    919  OD1 ASP   731      35.943   1.700  29.277  1.00 44.46           O  
ATOM    920  OD2 ASP   731      37.182   3.464  28.533  1.00 43.35           O1-
ATOM    921  H   ASP   731      35.549   5.762  28.826  1.00 36.12           H  
ATOM    922  HA  ASP   731      35.710   4.371  26.346  1.00 35.27           H  
ATOM    923  HB2 ASP   731      34.322   2.567  27.596  1.00 39.04           H  
ATOM    924  HB3 ASP   731      34.225   3.677  28.955  1.00 39.04           H  
ATOM    925  N   ASP   732      32.635   5.233  27.376  1.00 31.52           N  
ATOM    926  CA  ASP   732      31.212   5.385  27.082  1.00 31.67           C  
ATOM    927  C   ASP   732      31.044   6.501  26.026  1.00 31.37           C  
ATOM    928  O   ASP   732      30.142   6.522  25.191  1.00 30.15           O  
ATOM    929  CB  ASP   732      30.420   5.777  28.327  1.00 29.45           C  
ATOM    930  CG  ASP   732      30.354   4.749  29.438  1.00 31.78           C  
ATOM    931  OD1 ASP   732      31.271   3.890  29.510  1.00 29.00           O  
ATOM    932  OD2 ASP   732      29.379   4.857  30.237  1.00 29.96           O1-
ATOM    933  H   ASP   732      32.947   5.423  28.321  1.00 31.52           H  
ATOM    934  HA  ASP   732      30.857   4.449  26.641  1.00 31.67           H  
ATOM    935  HB2 ASP   732      29.390   6.017  28.033  1.00 29.45           H  
ATOM    936  HB3 ASP   732      30.836   6.692  28.768  1.00 29.45           H  
ATOM    937  N   GLN   733      31.949   7.530  26.140  1.00 31.58           N  
ATOM    938  CA  GLN   733      31.933   8.700  25.292  1.00 29.77           C  
ATOM    939  C   GLN   733      32.500   8.476  23.875  1.00 29.16           C  
ATOM    940  O   GLN   733      32.331   9.338  23.008  1.00 28.19           O  
ATOM    941  CB  GLN   733      32.767   9.836  25.898  1.00 28.20           C  
ATOM    942  CG  GLN   733      31.949  10.726  26.823  1.00 29.29           C  
ATOM    943  CD  GLN   733      32.561  12.102  26.853  1.00 30.36           C  
ATOM    944  NE2 GLN   733      33.002  12.530  28.064  1.00 33.89           N  
ATOM    945  OE1 GLN   733      32.642  12.792  25.833  1.00 31.30           O  
ATOM    946  H   GLN   733      32.673   7.445  26.859  1.00 31.58           H  
ATOM    947  HA  GLN   733      30.889   9.003  25.152  1.00 29.77           H  
ATOM    948  HB2 GLN   733      33.216  10.445  25.106  1.00 28.20           H  
ATOM    949  HB3 GLN   733      33.632   9.443  26.439  1.00 28.20           H  
ATOM    950  HG2 GLN   733      31.895  10.294  27.821  1.00 29.29           H  
ATOM    951  HG3 GLN   733      30.922  10.851  26.463  1.00 29.29           H  
ATOM    952 HE21 GLN   733      33.378  13.461  28.171  1.00 33.89           H  
ATOM    953 HE22 GLN   733      32.982  11.944  28.904  1.00 33.89           H  
ATOM    954  N   MET   734      33.397   7.455  23.741  1.00 28.32           N  
ATOM    955  CA  MET   734      34.102   7.172  22.495  1.00 29.41           C  
ATOM    956  C   MET   734      33.449   6.020  21.708  1.00 26.22           C  
ATOM    957  O   MET   734      33.197   6.131  20.506  1.00 22.53           O  
ATOM    958  CB  MET   734      35.578   6.867  22.792  1.00 34.51           C  
ATOM    959  CG  MET   734      36.402   6.643  21.525  1.00 40.15           C  
ATOM    960  SD  MET   734      38.192   6.575  21.878  1.00 51.71           S  
ATOM    961  CE  MET   734      38.250   5.066  22.880  1.00 48.00           C  
ATOM    962  H   MET   734      33.634   6.896  24.564  1.00 28.32           H  
ATOM    963  HA  MET   734      34.044   8.062  21.857  1.00 29.41           H  
ATOM    964  HB2 MET   734      35.645   5.985  23.440  1.00 34.51           H  
ATOM    965  HB3 MET   734      35.996   7.710  23.357  1.00 34.51           H  
ATOM    966  HG2 MET   734      36.244   7.471  20.825  1.00 40.15           H  
ATOM    967  HG3 MET   734      36.111   5.721  21.012  1.00 40.15           H  
ATOM    968  HE1 MET   734      39.294   4.779  23.029  1.00 48.00           H  
ATOM    969  HE2 MET   734      37.735   4.247  22.372  1.00 48.00           H  
ATOM    970  HE3 MET   734      37.802   5.237  23.862  1.00 48.00           H  
ATOM    971  N   ALA   735      33.308   4.831  22.377  1.00 24.52           N  
ATOM    972  CA  ALA   735      33.085   3.582  21.632  1.00 25.39           C  
ATOM    973  C   ALA   735      31.680   3.495  20.997  1.00 24.64           C  
ATOM    974  O   ALA   735      31.356   2.718  20.095  1.00 24.46           O  
ATOM    975  CB  ALA   735      33.322   2.381  22.532  1.00 24.23           C  
ATOM    976  H   ALA   735      33.402   4.803  23.396  1.00 24.52           H  
ATOM    977  HA  ALA   735      33.806   3.582  20.809  1.00 25.39           H  
ATOM    978  HB1 ALA   735      34.330   2.406  22.960  1.00 24.23           H  
ATOM    979  HB2 ALA   735      33.211   1.446  21.974  1.00 24.23           H  
ATOM    980  HB3 ALA   735      32.608   2.365  23.362  1.00 24.23           H  
ATOM    981  N   VAL   736      30.744   4.333  21.565  1.00 23.97           N  
ATOM    982  CA  VAL   736      29.340   4.332  21.133  1.00 25.00           C  
ATOM    983  C   VAL   736      29.189   4.931  19.698  1.00 24.23           C  
ATOM    984  O   VAL   736      28.150   4.804  19.046  1.00 22.94           O  
ATOM    985  CB  VAL   736      28.489   5.055  22.206  1.00 28.17           C  
ATOM    986  CG1 VAL   736      27.045   5.331  21.791  1.00 31.31           C  
ATOM    987  CG2 VAL   736      28.469   4.238  23.510  1.00 29.91           C  
ATOM    988  H   VAL   736      31.007   4.965  22.327  1.00 23.97           H  
ATOM    989  HA  VAL   736      29.024   3.284  21.050  1.00 25.00           H  
ATOM    990  HB  VAL   736      28.955   6.022  22.426  1.00 28.17           H  
ATOM    991 HG11 VAL   736      26.521   4.404  21.546  1.00 31.31           H  
ATOM    992 HG12 VAL   736      26.993   6.008  20.934  1.00 31.31           H  
ATOM    993 HG13 VAL   736      26.495   5.814  22.606  1.00 31.31           H  
ATOM    994 HG21 VAL   736      28.001   3.259  23.355  1.00 29.91           H  
ATOM    995 HG22 VAL   736      27.904   4.761  24.288  1.00 29.91           H  
ATOM    996 HG23 VAL   736      29.479   4.069  23.898  1.00 29.91           H  
ATOM    997  N   ILE   737      30.267   5.646  19.220  1.00 21.63           N  
ATOM    998  CA  ILE   737      30.242   6.306  17.909  1.00 22.24           C  
ATOM    999  C   ILE   737      30.411   5.248  16.785  1.00 22.91           C  
ATOM   1000  O   ILE   737      29.981   5.433  15.647  1.00 22.53           O  
ATOM   1001  CB  ILE   737      31.355   7.389  17.798  1.00 20.70           C  
ATOM   1002  CG1 ILE   737      31.209   8.441  18.920  1.00 21.57           C  
ATOM   1003  CG2 ILE   737      31.339   8.076  16.423  1.00 20.65           C  
ATOM   1004  CD1 ILE   737      32.352   9.446  18.976  1.00 20.83           C  
ATOM   1005  H   ILE   737      31.102   5.720  19.795  1.00 21.63           H  
ATOM   1006  HA  ILE   737      29.257   6.769  17.786  1.00 22.24           H  
ATOM   1007  HB  ILE   737      32.332   6.898  17.913  1.00 20.70           H  
ATOM   1008 HG12 ILE   737      31.171   7.944  19.894  1.00 21.57           H  
ATOM   1009 HG13 ILE   737      30.260   8.978  18.801  1.00 21.57           H  
ATOM   1010 HG21 ILE   737      30.365   8.537  16.224  1.00 20.65           H  
ATOM   1011 HG22 ILE   737      31.556   7.370  15.617  1.00 20.65           H  
ATOM   1012 HG23 ILE   737      32.103   8.854  16.351  1.00 20.65           H  
ATOM   1013 HD11 ILE   737      33.324   8.942  18.958  1.00 20.83           H  
ATOM   1014 HD12 ILE   737      32.293  10.026  19.901  1.00 20.83           H  
ATOM   1015 HD13 ILE   737      32.305  10.155  18.146  1.00 20.83           H  
ATOM   1016  N   GLN   738      31.241   4.205  17.078  1.00 22.61           N  
ATOM   1017  CA  GLN   738      31.766   3.329  16.024  1.00 22.42           C  
ATOM   1018  C   GLN   738      30.623   2.628  15.259  1.00 21.90           C  
ATOM   1019  O   GLN   738      30.667   2.409  14.046  1.00 22.68           O  
ATOM   1020  CB  GLN   738      32.729   2.287  16.615  1.00 24.03           C  
ATOM   1021  CG  GLN   738      34.076   2.904  17.003  1.00 27.26           C  
ATOM   1022  CD  GLN   738      34.832   2.017  17.965  1.00 27.42           C  
ATOM   1023  OE1 GLN   738      34.485   1.900  19.144  1.00 30.15           O  
ATOM   1024  NE2 GLN   738      35.926   1.381  17.445  1.00 33.23           N  
ATOM   1025  H   GLN   738      31.568   4.078  18.039  1.00 22.61           H  
ATOM   1026  HA  GLN   738      32.285   3.970  15.301  1.00 22.42           H  
ATOM   1027  HB2 GLN   738      32.906   1.482  15.892  1.00 24.03           H  
ATOM   1028  HB3 GLN   738      32.265   1.806  17.487  1.00 24.03           H  
ATOM   1029  HG2 GLN   738      33.940   3.868  17.508  1.00 27.26           H  
ATOM   1030  HG3 GLN   738      34.680   3.099  16.112  1.00 27.26           H  
ATOM   1031 HE21 GLN   738      36.490   0.727  18.013  1.00 33.23           H  
ATOM   1032 HE22 GLN   738      36.290   1.379  16.490  1.00 33.23           H  
ATOM   1033  N   TYR   739      29.599   2.157  16.053  1.00 20.98           N  
ATOM   1034  CA  TYR   739      28.499   1.396  15.468  1.00 22.70           C  
ATOM   1035  C   TYR   739      27.387   2.314  14.930  1.00 21.53           C  
ATOM   1036  O   TYR   739      26.634   1.976  14.015  1.00 23.11           O  
ATOM   1037  CB  TYR   739      27.825   0.486  16.489  1.00 22.58           C  
ATOM   1038  CG  TYR   739      28.742  -0.477  17.185  1.00 23.02           C  
ATOM   1039  CD1 TYR   739      29.000  -1.713  16.593  1.00 25.02           C  
ATOM   1040  CD2 TYR   739      29.227  -0.166  18.451  1.00 24.34           C  
ATOM   1041  CE1 TYR   739      29.797  -2.601  17.253  1.00 28.63           C  
ATOM   1042  CE2 TYR   739      30.080  -1.036  19.064  1.00 26.38           C  
ATOM   1043  CZ  TYR   739      30.343  -2.224  18.453  1.00 27.89           C  
ATOM   1044  OH  TYR   739      31.123  -3.107  19.148  1.00 32.36           O  
ATOM   1045  H   TYR   739      29.628   2.325  17.061  1.00 20.98           H  
ATOM   1046  HA  TYR   739      28.889   0.809  14.630  1.00 22.70           H  
ATOM   1047  HB2 TYR   739      27.017  -0.080  16.008  1.00 22.58           H  
ATOM   1048  HB3 TYR   739      27.339   1.099  17.250  1.00 22.58           H  
ATOM   1049  HD1 TYR   739      28.615  -1.985  15.617  1.00 25.02           H  
ATOM   1050  HD2 TYR   739      28.970   0.754  18.957  1.00 24.34           H  
ATOM   1051  HE1 TYR   739      29.954  -3.562  16.828  1.00 28.63           H  
ATOM   1052  HE2 TYR   739      30.486  -0.879  20.048  1.00 26.38           H  
ATOM   1053  HH  TYR   739      31.317  -3.873  18.564  1.00 32.36           H  
ATOM   1054  N   SER   740      27.174   3.468  15.643  1.00 21.82           N  
ATOM   1055  CA  SER   740      26.007   4.325  15.364  1.00 23.62           C  
ATOM   1056  C   SER   740      26.214   5.058  14.029  1.00 23.34           C  
ATOM   1057  O   SER   740      25.298   5.552  13.370  1.00 22.37           O  
ATOM   1058  CB  SER   740      25.720   5.326  16.485  1.00 23.86           C  
ATOM   1059  OG  SER   740      26.919   5.959  16.927  1.00 30.95           O  
ATOM   1060  H   SER   740      27.817   3.791  16.365  1.00 21.82           H  
ATOM   1061  HA  SER   740      25.134   3.675  15.223  1.00 23.62           H  
ATOM   1062  HB2 SER   740      25.268   4.819  17.344  1.00 23.86           H  
ATOM   1063  HB3 SER   740      25.026   6.106  16.155  1.00 23.86           H  
ATOM   1064  HG  SER   740      27.142   5.591  17.811  1.00 30.95           H  
ATOM   1065  N   TRP   741      27.511   5.038  13.577  1.00 21.71           N  
ATOM   1066  CA  TRP   741      27.996   5.658  12.351  1.00 22.04           C  
ATOM   1067  C   TRP   741      27.092   5.295  11.163  1.00 22.31           C  
ATOM   1068  O   TRP   741      26.629   6.170  10.423  1.00 21.59           O  
ATOM   1069  CB  TRP   741      29.425   5.161  12.120  1.00  0.00           C  
ATOM   1070  CG  TRP   741      30.200   5.717  10.973  1.00  0.00           C  
ATOM   1071  CD1 TRP   741      30.057   6.928  10.329  1.00  0.00           C  
ATOM   1072  NE1 TRP   741      31.047   7.036   9.396  1.00  0.00           N  
ATOM   1073  CE2 TRP   741      31.856   5.930   9.449  1.00  0.00           C  
ATOM   1074  CZ2 TRP   741      32.988   5.624   8.705  1.00  0.00           C  
ATOM   1075  CH2 TRP   741      33.678   4.455   9.025  1.00  0.00           C  
ATOM   1076  CZ3 TRP   741      33.202   3.589  10.003  1.00  0.00           C  
ATOM   1077  CE3 TRP   741      32.036   3.886  10.710  1.00  0.00           C  
ATOM   1078  CD2 TRP   741      31.359   5.089  10.438  1.00  0.00           C  
ATOM   1079  H   TRP   741      28.215   4.578  14.155  1.00 21.71           H  
ATOM   1080  HA  TRP   741      27.960   6.743  12.498  1.00 22.04           H  
ATOM   1081  HB2 TRP   741      30.018   5.363  13.022  1.00  0.00           H  
ATOM   1082  HB3 TRP   741      29.404   4.066  12.023  1.00  0.00           H  
ATOM   1083  HD1 TRP   741      29.307   7.697  10.432  1.00  0.00           H  
ATOM   1084  HE1 TRP   741      31.171   7.807   8.752  1.00  0.00           H  
ATOM   1085  HE3 TRP   741      31.681   3.209  11.482  1.00  0.00           H  
ATOM   1086  HZ2 TRP   741      33.342   6.297   7.942  1.00  0.00           H  
ATOM   1087  HZ3 TRP   741      33.744   2.675  10.229  1.00  0.00           H  
ATOM   1088  HH2 TRP   741      34.603   4.226   8.502  1.00  0.00           H  
ATOM   1089  N   MET   742      26.841   3.955  10.906  1.00 20.61           N  
ATOM   1090  CA  MET   742      26.083   3.623   9.704  1.00 21.43           C  
ATOM   1091  C   MET   742      24.613   4.048   9.836  1.00 21.31           C  
ATOM   1092  O   MET   742      23.922   4.298   8.851  1.00 21.85           O  
ATOM   1093  CB  MET   742      26.211   2.182   9.193  1.00 21.66           C  
ATOM   1094  CG  MET   742      25.301   1.142   9.848  1.00 19.31           C  
ATOM   1095  SD  MET   742      24.956  -0.233   8.689  1.00 24.10           S  
ATOM   1096  CE  MET   742      26.483  -1.178   8.848  1.00 21.06           C  
ATOM   1097  H   MET   742      27.200   3.249  11.540  1.00 20.61           H  
ATOM   1098  HA  MET   742      26.504   4.261   8.913  1.00 21.43           H  
ATOM   1099  HB2 MET   742      27.254   1.858   9.264  1.00 21.66           H  
ATOM   1100  HB3 MET   742      25.977   2.224   8.120  1.00 21.66           H  
ATOM   1101  HG2 MET   742      24.318   1.552  10.085  1.00 19.31           H  
ATOM   1102  HG3 MET   742      25.725   0.763  10.781  1.00 19.31           H  
ATOM   1103  HE1 MET   742      26.513  -1.943   8.067  1.00 21.06           H  
ATOM   1104  HE2 MET   742      26.504  -1.682   9.814  1.00 21.06           H  
ATOM   1105  HE3 MET   742      27.359  -0.538   8.736  1.00 21.06           H  
ATOM   1106  N   GLY   743      24.098   4.028  11.110  1.00 20.54           N  
ATOM   1107  CA  GLY   743      22.695   4.312  11.337  1.00 19.84           C  
ATOM   1108  C   GLY   743      22.432   5.799  11.104  1.00 21.31           C  
ATOM   1109  O   GLY   743      21.430   6.227  10.532  1.00 20.03           O  
ATOM   1110  H   GLY   743      24.703   3.829  11.901  1.00 20.54           H  
ATOM   1111  HA2 GLY   743      22.448   4.054  12.371  1.00 19.84           H  
ATOM   1112  HA3 GLY   743      22.092   3.721  10.643  1.00 19.84           H  
ATOM   1113  N   LEU   744      23.388   6.635  11.644  1.00 20.06           N  
ATOM   1114  CA  LEU   744      23.305   8.081  11.524  1.00 21.14           C  
ATOM   1115  C   LEU   744      23.427   8.457  10.032  1.00 22.69           C  
ATOM   1116  O   LEU   744      22.857   9.435   9.549  1.00 23.41           O  
ATOM   1117  CB  LEU   744      24.422   8.765  12.329  1.00 20.71           C  
ATOM   1118  CG  LEU   744      24.263   8.621  13.859  1.00 22.22           C  
ATOM   1119  CD1 LEU   744      25.579   8.940  14.570  1.00 20.12           C  
ATOM   1120  CD2 LEU   744      23.167   9.532  14.402  1.00 20.95           C  
ATOM   1121  H   LEU   744      24.163   6.211  12.160  1.00 20.06           H  
ATOM   1122  HA  LEU   744      22.309   8.395  11.856  1.00 21.14           H  
ATOM   1123  HB2 LEU   744      24.468   9.830  12.066  1.00 20.71           H  
ATOM   1124  HB3 LEU   744      25.387   8.338  12.025  1.00 20.71           H  
ATOM   1125  HG  LEU   744      23.992   7.590  14.109  1.00 22.22           H  
ATOM   1126 HD11 LEU   744      25.867   9.984  14.410  1.00 20.12           H  
ATOM   1127 HD12 LEU   744      26.388   8.298  14.208  1.00 20.12           H  
ATOM   1128 HD13 LEU   744      25.485   8.780  15.649  1.00 20.12           H  
ATOM   1129 HD21 LEU   744      23.400  10.584  14.206  1.00 20.95           H  
ATOM   1130 HD22 LEU   744      23.062   9.409  15.486  1.00 20.95           H  
ATOM   1131 HD23 LEU   744      22.201   9.301  13.949  1.00 20.95           H  
ATOM   1132  N   MET   745      24.299   7.682   9.295  1.00 22.57           N  
ATOM   1133  CA  MET   745      24.530   7.918   7.880  1.00 23.82           C  
ATOM   1134  C   MET   745      23.306   7.491   7.044  1.00 24.28           C  
ATOM   1135  O   MET   745      22.921   8.177   6.097  1.00 24.87           O  
ATOM   1136  CB  MET   745      25.776   7.195   7.365  1.00 25.10           C  
ATOM   1137  CG  MET   745      27.084   7.667   7.997  1.00 24.28           C  
ATOM   1138  SD  MET   745      27.987   8.898   7.014  1.00 30.72           S  
ATOM   1139  CE  MET   745      26.945  10.351   7.301  1.00 28.57           C  
ATOM   1140  H   MET   745      24.801   6.937   9.783  1.00 22.57           H  
ATOM   1141  HA  MET   745      24.626   8.999   7.746  1.00 23.82           H  
ATOM   1142  HB2 MET   745      25.828   7.281   6.276  1.00 25.10           H  
ATOM   1143  HB3 MET   745      25.665   6.124   7.575  1.00 25.10           H  
ATOM   1144  HG2 MET   745      27.758   6.807   8.073  1.00 24.28           H  
ATOM   1145  HG3 MET   745      26.950   8.070   9.004  1.00 24.28           H  
ATOM   1146  HE1 MET   745      26.625  10.405   8.345  1.00 28.57           H  
ATOM   1147  HE2 MET   745      26.075  10.326   6.641  1.00 28.57           H  
ATOM   1148  HE3 MET   745      27.510  11.258   7.078  1.00 28.57           H  
ATOM   1149  N   VAL   746      22.724   6.284   7.353  1.00 23.66           N  
ATOM   1150  CA  VAL   746      21.565   5.779   6.604  1.00 24.12           C  
ATOM   1151  C   VAL   746      20.381   6.748   6.806  1.00 23.07           C  
ATOM   1152  O   VAL   746      19.572   6.978   5.906  1.00 22.40           O  
ATOM   1153  CB  VAL   746      21.213   4.324   6.999  1.00 24.53           C  
ATOM   1154  CG1 VAL   746      19.789   3.909   6.608  1.00 26.81           C  
ATOM   1155  CG2 VAL   746      22.195   3.343   6.342  1.00 23.70           C  
ATOM   1156  H   VAL   746      23.121   5.700   8.090  1.00 23.66           H  
ATOM   1157  HA  VAL   746      21.824   5.826   5.541  1.00 24.12           H  
ATOM   1158  HB  VAL   746      21.296   4.218   8.088  1.00 24.53           H  
ATOM   1159 HG11 VAL   746      19.611   4.054   5.538  1.00 26.81           H  
ATOM   1160 HG12 VAL   746      19.040   4.481   7.165  1.00 26.81           H  
ATOM   1161 HG13 VAL   746      19.617   2.851   6.837  1.00 26.81           H  
ATOM   1162 HG21 VAL   746      22.070   3.331   5.254  1.00 23.70           H  
ATOM   1163 HG22 VAL   746      22.027   2.325   6.710  1.00 23.70           H  
ATOM   1164 HG23 VAL   746      23.235   3.604   6.551  1.00 23.70           H  
ATOM   1165  N   PHE   747      20.233   7.273   8.068  1.00 22.40           N  
ATOM   1166  CA  PHE   747      19.133   8.191   8.364  1.00 23.13           C  
ATOM   1167  C   PHE   747      19.316   9.494   7.551  1.00 23.89           C  
ATOM   1168  O   PHE   747      18.367  10.103   7.052  1.00 23.30           O  
ATOM   1169  CB  PHE   747      19.061   8.486   9.868  1.00 23.46           C  
ATOM   1170  CG  PHE   747      17.714   8.955  10.369  1.00 23.23           C  
ATOM   1171  CD1 PHE   747      16.578   8.158  10.194  1.00 22.65           C  
ATOM   1172  CD2 PHE   747      17.603  10.145  11.096  1.00 22.55           C  
ATOM   1173  CE1 PHE   747      15.359   8.537  10.744  1.00 23.64           C  
ATOM   1174  CE2 PHE   747      16.377  10.528  11.640  1.00 24.62           C  
ATOM   1175  CZ  PHE   747      15.254   9.723  11.465  1.00 23.43           C  
ATOM   1176  H   PHE   747      20.883   6.978   8.800  1.00 22.40           H  
ATOM   1177  HA  PHE   747      18.219   7.709   7.998  1.00 23.13           H  
ATOM   1178  HB2 PHE   747      19.839   9.210  10.146  1.00 23.46           H  
ATOM   1179  HB3 PHE   747      19.288   7.574  10.431  1.00 23.46           H  
ATOM   1180  HD1 PHE   747      16.632   7.214   9.656  1.00 22.65           H  
ATOM   1181  HD2 PHE   747      18.473  10.774  11.261  1.00 22.55           H  
ATOM   1182  HE1 PHE   747      14.499   7.890  10.612  1.00 23.64           H  
ATOM   1183  HE2 PHE   747      16.306  11.451  12.210  1.00 24.62           H  
ATOM   1184  HZ  PHE   747      14.297  10.013  11.888  1.00 23.43           H  
ATOM   1185  N   ALA   748      20.606   9.979   7.469  1.00 24.63           N  
ATOM   1186  CA  ALA   748      20.914  11.189   6.714  1.00 24.60           C  
ATOM   1187  C   ALA   748      20.745  10.952   5.198  1.00 24.26           C  
ATOM   1188  O   ALA   748      20.338  11.833   4.441  1.00 24.10           O  
ATOM   1189  CB  ALA   748      22.324  11.680   7.006  1.00 25.45           C  
ATOM   1190  H   ALA   748      21.358   9.485   7.950  1.00 24.63           H  
ATOM   1191  HA  ALA   748      20.186  11.954   7.005  1.00 24.60           H  
ATOM   1192  HB1 ALA   748      22.444  11.905   8.071  1.00 25.45           H  
ATOM   1193  HB2 ALA   748      22.545  12.590   6.438  1.00 25.45           H  
ATOM   1194  HB3 ALA   748      23.075  10.931   6.735  1.00 25.45           H  
ATOM   1195  N   MET   749      21.144   9.728   4.726  1.00 22.11           N  
ATOM   1196  CA  MET   749      21.011   9.350   3.317  1.00 24.26           C  
ATOM   1197  C   MET   749      19.519   9.322   2.943  1.00 23.36           C  
ATOM   1198  O   MET   749      19.117   9.713   1.844  1.00 24.75           O  
ATOM   1199  CB  MET   749      21.699   8.005   3.065  1.00 23.94           C  
ATOM   1200  CG  MET   749      21.563   7.454   1.647  1.00 27.64           C  
ATOM   1201  SD  MET   749      20.017   6.551   1.306  1.00 31.60           S  
ATOM   1202  CE  MET   749      20.255   5.117   2.379  1.00 32.39           C  
ATOM   1203  H   MET   749      21.567   9.061   5.375  1.00 22.11           H  
ATOM   1204  HA  MET   749      21.489  10.137   2.722  1.00 24.26           H  
ATOM   1205  HB2 MET   749      21.371   7.266   3.800  1.00 23.94           H  
ATOM   1206  HB3 MET   749      22.770   8.151   3.259  1.00 23.94           H  
ATOM   1207  HG2 MET   749      22.384   6.763   1.454  1.00 27.64           H  
ATOM   1208  HG3 MET   749      21.646   8.262   0.916  1.00 27.64           H  
ATOM   1209  HE1 MET   749      19.417   4.436   2.220  1.00 32.39           H  
ATOM   1210  HE2 MET   749      20.252   5.405   3.432  1.00 32.39           H  
ATOM   1211  HE3 MET   749      21.185   4.600   2.136  1.00 32.39           H  
ATOM   1212  N   GLY   750      18.666   8.762   3.865  1.00 25.15           N  
ATOM   1213  CA  GLY   750      17.247   8.665   3.591  1.00 25.85           C  
ATOM   1214  C   GLY   750      16.609  10.056   3.452  1.00 28.75           C  
ATOM   1215  O   GLY   750      15.683  10.277   2.669  1.00 26.89           O  
ATOM   1216  H   GLY   750      19.036   8.369   4.733  1.00 25.15           H  
ATOM   1217  HA2 GLY   750      16.771   8.133   4.419  1.00 25.85           H  
ATOM   1218  HA3 GLY   750      17.103   8.111   2.659  1.00 25.85           H  
ATOM   1219  N   TRP   751      17.095  10.996   4.329  1.00 28.13           N  
ATOM   1220  CA  TRP   751      16.658  12.396   4.334  1.00 28.72           C  
ATOM   1221  C   TRP   751      17.180  13.101   3.064  1.00 29.22           C  
ATOM   1222  O   TRP   751      16.486  13.895   2.421  1.00 31.20           O  
ATOM   1223  CB  TRP   751      17.152  13.113   5.594  1.00 27.99           C  
ATOM   1224  CG  TRP   751      16.861  14.580   5.629  1.00 27.83           C  
ATOM   1225  CD1 TRP   751      17.783  15.594   5.453  1.00 29.68           C  
ATOM   1226  CD2 TRP   751      15.598  15.207   5.862  1.00 27.13           C  
ATOM   1227  NE1 TRP   751      17.140  16.791   5.603  1.00 28.73           N  
ATOM   1228  CE2 TRP   751      15.804  16.586   5.853  1.00 28.37           C  
ATOM   1229  CE3 TRP   751      14.293  14.729   6.088  1.00 26.47           C  
ATOM   1230  CZ2 TRP   751      14.772  17.508   6.068  1.00 30.65           C  
ATOM   1231  CZ3 TRP   751      13.248  15.634   6.307  1.00 28.20           C  
ATOM   1232  CH2 TRP   751      13.489  17.005   6.301  1.00 27.66           C  
ATOM   1233  H   TRP   751      17.777  10.694   5.027  1.00 28.13           H  
ATOM   1234  HA  TRP   751      15.563  12.403   4.281  1.00 28.72           H  
ATOM   1235  HB2 TRP   751      18.234  12.969   5.705  1.00 27.99           H  
ATOM   1236  HB3 TRP   751      16.700  12.638   6.472  1.00 27.99           H  
ATOM   1237  HD1 TRP   751      18.849  15.562   5.270  1.00 29.68           H  
ATOM   1238  HE1 TRP   751      17.580  17.697   5.541  1.00 28.73           H  
ATOM   1239  HE3 TRP   751      14.103  13.662   6.090  1.00 26.47           H  
ATOM   1240  HZ2 TRP   751      14.958  18.574   6.050  1.00 30.65           H  
ATOM   1241  HZ3 TRP   751      12.241  15.266   6.483  1.00 28.20           H  
ATOM   1242  HH2 TRP   751      12.661  17.690   6.474  1.00 27.66           H  
ATOM   1243  N   ARG   752      18.486  12.843   2.700  1.00 30.71           N  
ATOM   1244  CA  ARG   752      19.042  13.435   1.491  1.00 30.92           C  
ATOM   1245  C   ARG   752      18.248  12.936   0.261  1.00 32.47           C  
ATOM   1246  O   ARG   752      17.947  13.678  -0.673  1.00 33.26           O  
ATOM   1247  CB  ARG   752      20.532  13.124   1.289  1.00 32.45           C  
ATOM   1248  CG  ARG   752      21.447  14.009   2.143  1.00 33.32           C  
ATOM   1249  CD  ARG   752      22.868  14.087   1.596  1.00 32.77           C  
ATOM   1250  NE  ARG   752      23.718  12.933   1.902  1.00 28.26           N  
ATOM   1251  CZ  ARG   752      24.636  12.950   2.892  1.00 27.81           C  
ATOM   1252  NH1 ARG   752      24.509  13.765   3.936  1.00 27.86           N  
ATOM   1253  NH2 ARG   752      25.704  12.161   2.820  1.00 25.67           N1+
ATOM   1254  H   ARG   752      19.071  12.256   3.299  1.00 30.71           H  
ATOM   1255  HA  ARG   752      18.883  14.517   1.548  1.00 30.92           H  
ATOM   1256  HB2 ARG   752      20.768  13.296   0.235  1.00 32.45           H  
ATOM   1257  HB3 ARG   752      20.746  12.068   1.487  1.00 32.45           H  
ATOM   1258  HG2 ARG   752      21.456  13.669   3.181  1.00 33.32           H  
ATOM   1259  HG3 ARG   752      21.043  15.029   2.145  1.00 33.32           H  
ATOM   1260  HD2 ARG   752      23.355  14.985   1.988  1.00 32.77           H  
ATOM   1261  HD3 ARG   752      22.865  14.212   0.509  1.00 32.77           H  
ATOM   1262  HE  ARG   752      23.904  12.236   1.182  1.00 28.26           H  
ATOM   1263 HH11 ARG   752      25.329  13.990   4.507  1.00 27.86           H  
ATOM   1264 HH12 ARG   752      23.664  14.282   4.113  1.00 27.86           H  
ATOM   1265 HH21 ARG   752      26.446  12.184   3.525  1.00 25.67           H  
ATOM   1266 HH22 ARG   752      25.840  11.556   2.008  1.00 25.67           H  
ATOM   1267  N   SER   753      17.972  11.590   0.235  1.00 32.62           N  
ATOM   1268  CA  SER   753      17.295  10.961  -0.901  1.00 32.80           C  
ATOM   1269  C   SER   753      15.851  11.458  -1.048  1.00 33.68           C  
ATOM   1270  O   SER   753      15.277  11.489  -2.136  1.00 32.34           O  
ATOM   1271  CB  SER   753      17.307   9.440  -0.781  1.00 33.75           C  
ATOM   1272  OG  SER   753      18.658   8.964  -0.771  1.00 31.63           O  
ATOM   1273  H   SER   753      18.285  11.009   1.015  1.00 32.62           H  
ATOM   1274  HA  SER   753      17.839  11.271  -1.799  1.00 32.80           H  
ATOM   1275  HB2 SER   753      16.793   8.979  -1.630  1.00 33.75           H  
ATOM   1276  HB3 SER   753      16.813   9.094   0.133  1.00 33.75           H  
ATOM   1277  HG  SER   753      18.968   9.051   0.162  1.00 31.63           H  
ATOM   1278  N   PHE   754      15.226  11.805   0.127  1.00 35.08           N  
ATOM   1279  CA  PHE   754      13.891  12.387   0.123  1.00 36.50           C  
ATOM   1280  C   PHE   754      14.021  13.818  -0.437  1.00 38.41           C  
ATOM   1281  O   PHE   754      13.422  14.183  -1.447  1.00 38.29           O  
ATOM   1282  CB  PHE   754      13.248  12.376   1.520  1.00 38.21           C  
ATOM   1283  CG  PHE   754      11.957  13.157   1.596  1.00 40.51           C  
ATOM   1284  CD1 PHE   754      10.885  12.852   0.747  1.00 41.87           C  
ATOM   1285  CD2 PHE   754      11.838  14.232   2.487  1.00 41.10           C  
ATOM   1286  CE1 PHE   754       9.734  13.640   0.757  1.00 43.00           C  
ATOM   1287  CE2 PHE   754      10.681  15.011   2.503  1.00 42.85           C  
ATOM   1288  CZ  PHE   754       9.635  14.723   1.629  1.00 42.43           C  
ATOM   1289  H   PHE   754      15.711  11.658   1.010  1.00 35.08           H  
ATOM   1290  HA  PHE   754      13.275  11.815  -0.581  1.00 36.50           H  
ATOM   1291  HB2 PHE   754      13.957  12.773   2.258  1.00 38.21           H  
ATOM   1292  HB3 PHE   754      13.054  11.344   1.830  1.00 38.21           H  
ATOM   1293  HD1 PHE   754      10.943  12.005   0.064  1.00 41.87           H  
ATOM   1294  HD2 PHE   754      12.649  14.479   3.169  1.00 41.10           H  
ATOM   1295  HE1 PHE   754       8.922  13.411   0.072  1.00 43.00           H  
ATOM   1296  HE2 PHE   754      10.605  15.851   3.187  1.00 42.85           H  
ATOM   1297  HZ  PHE   754       8.745  15.347   1.626  1.00 42.43           H  
ATOM   1298  N   THR   755      14.842  14.668   0.270  1.00 40.53           N  
ATOM   1299  CA  THR   755      14.828  16.101  -0.007  1.00 43.59           C  
ATOM   1300  C   THR   755      15.384  16.470  -1.388  1.00 46.35           C  
ATOM   1301  O   THR   755      14.980  17.463  -1.994  1.00 46.33           O  
ATOM   1302  CB  THR   755      15.614  16.922   1.037  1.00 43.79           C  
ATOM   1303  OG1 THR   755      16.912  16.354   1.281  1.00 45.51           O  
ATOM   1304  CG2 THR   755      14.857  17.040   2.354  1.00 43.01           C  
ATOM   1305  H   THR   755      15.427  14.294   1.016  1.00 40.53           H  
ATOM   1306  HA  THR   755      13.776  16.416  -0.014  1.00 43.59           H  
ATOM   1307  HB  THR   755      15.787  17.936   0.657  1.00 43.79           H  
ATOM   1308 HG21 THR   755      13.875  17.500   2.210  1.00 43.01           H  
ATOM   1309 HG22 THR   755      15.428  17.657   3.054  1.00 43.01           H  
ATOM   1310 HG23 THR   755      14.719  16.062   2.826  1.00 43.01           H  
ATOM   1311  HG1 THR   755      16.777  15.607   1.905  1.00 45.51           H  
ATOM   1312  N   ASN   756      16.487  15.761  -1.817  1.00 49.31           N  
ATOM   1313  CA  ASN   756      17.201  16.182  -3.020  1.00 52.59           C  
ATOM   1314  C   ASN   756      16.524  15.620  -4.280  1.00 53.78           C  
ATOM   1315  O   ASN   756      16.622  16.181  -5.372  1.00 55.68           O  
ATOM   1316  CB  ASN   756      18.675  15.780  -3.011  1.00 53.15           C  
ATOM   1317  CG  ASN   756      19.527  16.717  -2.184  1.00 55.65           C  
ATOM   1318  ND2 ASN   756      19.167  16.875  -0.880  1.00 56.24           N  
ATOM   1319  OD1 ASN   756      20.527  17.282  -2.628  1.00 56.23           O  
ATOM   1320  H   ASN   756      16.812  14.953  -1.280  1.00 49.31           H  
ATOM   1321  HA  ASN   756      17.124  17.275  -3.094  1.00 52.59           H  
ATOM   1322  HB2 ASN   756      19.072  15.820  -4.033  1.00 53.15           H  
ATOM   1323  HB3 ASN   756      18.824  14.756  -2.661  1.00 53.15           H  
ATOM   1324 HD21 ASN   756      19.713  17.488  -0.291  1.00 56.24           H  
ATOM   1325 HD22 ASN   756      18.361  16.416  -0.463  1.00 56.24           H  
ATOM   1326  N   VAL   757      15.968  14.361  -4.155  1.00 54.97           N  
ATOM   1327  CA  VAL   757      15.504  13.627  -5.328  1.00 55.25           C  
ATOM   1328  C   VAL   757      14.195  12.825  -5.130  1.00 55.28           C  
ATOM   1329  O   VAL   757      13.826  11.983  -5.953  1.00 54.78           O  
ATOM   1330  CB  VAL   757      16.605  12.717  -5.940  1.00 55.94           C  
ATOM   1331  CG1 VAL   757      17.747  13.512  -6.578  1.00 56.51           C  
ATOM   1332  CG2 VAL   757      17.168  11.735  -4.915  1.00 56.13           C  
ATOM   1333  H   VAL   757      15.896  13.943  -3.231  1.00 54.97           H  
ATOM   1334  HA  VAL   757      15.228  14.370  -6.089  1.00 55.25           H  
ATOM   1335  HB  VAL   757      16.159  12.122  -6.748  1.00 55.94           H  
ATOM   1336 HG11 VAL   757      18.328  14.061  -5.832  1.00 56.51           H  
ATOM   1337 HG12 VAL   757      17.362  14.226  -7.314  1.00 56.51           H  
ATOM   1338 HG13 VAL   757      18.436  12.839  -7.100  1.00 56.51           H  
ATOM   1339 HG21 VAL   757      17.654  12.256  -4.083  1.00 56.13           H  
ATOM   1340 HG22 VAL   757      17.912  11.079  -5.377  1.00 56.13           H  
ATOM   1341 HG23 VAL   757      16.374  11.105  -4.507  1.00 56.13           H  
ATOM   1342  N   ASN   758      13.386  13.196  -4.084  1.00 56.22           N  
ATOM   1343  CA  ASN   758      11.991  12.732  -3.949  1.00 56.50           C  
ATOM   1344  C   ASN   758      11.854  11.189  -3.897  1.00 55.92           C  
ATOM   1345  O   ASN   758      10.831  10.589  -4.222  1.00 55.88           O  
ATOM   1346  CB  ASN   758      11.080  13.349  -5.012  1.00 59.09           C  
ATOM   1347  CG  ASN   758      10.559  14.688  -4.556  1.00 61.23           C  
ATOM   1348  ND2 ASN   758      11.477  15.698  -4.509  1.00 62.00           N  
ATOM   1349  OD1 ASN   758       9.388  14.892  -4.263  1.00 62.22           O  
ATOM   1350  H   ASN   758      13.724  13.846  -3.374  1.00 56.22           H  
ATOM   1351  HA  ASN   758      11.668  13.067  -2.955  1.00 56.50           H  
ATOM   1352  HB2 ASN   758      10.201  12.724  -5.209  1.00 59.09           H  
ATOM   1353  HB3 ASN   758      11.591  13.481  -5.972  1.00 59.09           H  
ATOM   1354 HD21 ASN   758      11.154  16.608  -4.204  1.00 62.00           H  
ATOM   1355 HD22 ASN   758      12.448  15.581  -4.760  1.00 62.00           H  
ATOM   1356  N   SER   759      12.958  10.540  -3.389  1.00 55.02           N  
ATOM   1357  CA  SER   759      13.063   9.084  -3.272  1.00 54.70           C  
ATOM   1358  C   SER   759      13.087   8.356  -4.644  1.00 54.13           C  
ATOM   1359  O   SER   759      13.018   7.129  -4.765  1.00 54.46           O  
ATOM   1360  CB  SER   759      12.006   8.465  -2.347  1.00 55.17           C  
ATOM   1361  OG  SER   759      11.890   9.163  -1.105  1.00 54.29           O  
ATOM   1362  H   SER   759      13.741  11.104  -3.052  1.00 55.02           H  
ATOM   1363  HA  SER   759      14.051   8.919  -2.824  1.00 54.70           H  
ATOM   1364  HB2 SER   759      12.250   7.421  -2.127  1.00 55.17           H  
ATOM   1365  HB3 SER   759      11.017   8.465  -2.816  1.00 55.17           H  
ATOM   1366  HG  SER   759      12.767   9.162  -0.669  1.00 54.29           H  
ATOM   1367  N   ARG   760      13.327   9.175  -5.736  1.00 53.52           N  
ATOM   1368  CA  ARG   760      13.347   8.660  -7.099  1.00 52.66           C  
ATOM   1369  C   ARG   760      14.657   7.883  -7.310  1.00 49.90           C  
ATOM   1370  O   ARG   760      14.745   6.970  -8.128  1.00 49.50           O  
ATOM   1371  CB  ARG   760      13.218   9.800  -8.117  1.00 54.58           C  
ATOM   1372  CG  ARG   760      12.889   9.306  -9.530  1.00 58.79           C  
ATOM   1373  CD  ARG   760      12.768  10.471 -10.507  1.00 61.73           C  
ATOM   1374  NE  ARG   760      12.501  10.005 -11.879  1.00 63.83           N  
ATOM   1375  CZ  ARG   760      11.302   9.663 -12.378  1.00 65.73           C  
ATOM   1376  NH1 ARG   760      10.189   9.697 -11.640  1.00 66.13           N  
ATOM   1377  NH2 ARG   760      11.207   9.283 -13.659  1.00 66.07           N1+
ATOM   1378  H   ARG   760      13.485  10.172  -5.574  1.00 53.52           H  
ATOM   1379  HA  ARG   760      12.516   7.952  -7.197  1.00 52.66           H  
ATOM   1380  HB2 ARG   760      14.145  10.385  -8.144  1.00 54.58           H  
ATOM   1381  HB3 ARG   760      12.420  10.482  -7.795  1.00 54.58           H  
ATOM   1382  HG2 ARG   760      11.954   8.733  -9.516  1.00 58.79           H  
ATOM   1383  HG3 ARG   760      13.669   8.626  -9.888  1.00 58.79           H  
ATOM   1384  HD2 ARG   760      13.708  11.032 -10.542  1.00 61.73           H  
ATOM   1385  HD3 ARG   760      11.989  11.182 -10.213  1.00 61.73           H  
ATOM   1386  HE  ARG   760      13.275  10.022 -12.531  1.00 63.83           H  
ATOM   1387 HH11 ARG   760       9.293   9.426 -12.020  1.00 66.13           H  
ATOM   1388 HH12 ARG   760      10.208   9.978 -10.670  1.00 66.13           H  
ATOM   1389 HH21 ARG   760      10.319   9.027 -14.070  1.00 66.07           H  
ATOM   1390 HH22 ARG   760      12.025   9.205 -14.250  1.00 66.07           H  
ATOM   1391  N   MET   761      15.728   8.325  -6.586  1.00 45.82           N  
ATOM   1392  CA  MET   761      17.052   7.717  -6.600  1.00 42.06           C  
ATOM   1393  C   MET   761      17.546   7.800  -5.146  1.00 39.62           C  
ATOM   1394  O   MET   761      17.054   8.591  -4.337  1.00 38.88           O  
ATOM   1395  CB  MET   761      18.013   8.454  -7.539  1.00 43.38           C  
ATOM   1396  CG  MET   761      17.700   8.164  -9.006  1.00 44.43           C  
ATOM   1397  SD  MET   761      18.989   8.811 -10.128  1.00 45.87           S  
ATOM   1398  CE  MET   761      18.686  10.588  -9.944  1.00 46.14           C  
ATOM   1399  H   MET   761      15.583   9.102  -5.945  1.00 45.82           H  
ATOM   1400  HA  MET   761      16.965   6.660  -6.875  1.00 42.06           H  
ATOM   1401  HB2 MET   761      19.043   8.152  -7.317  1.00 43.38           H  
ATOM   1402  HB3 MET   761      17.957   9.531  -7.345  1.00 43.38           H  
ATOM   1403  HG2 MET   761      16.736   8.590  -9.301  1.00 44.43           H  
ATOM   1404  HG3 MET   761      17.646   7.084  -9.171  1.00 44.43           H  
ATOM   1405  HE1 MET   761      19.317  11.131 -10.653  1.00 46.14           H  
ATOM   1406  HE2 MET   761      18.940  10.923  -8.936  1.00 46.14           H  
ATOM   1407  HE3 MET   761      17.640  10.823 -10.160  1.00 46.14           H  
ATOM   1408  N   LEU   762      18.595   6.965  -4.839  1.00 34.22           N  
ATOM   1409  CA  LEU   762      19.189   6.969  -3.506  1.00 32.53           C  
ATOM   1410  C   LEU   762      20.460   7.837  -3.636  1.00 32.07           C  
ATOM   1411  O   LEU   762      21.327   7.649  -4.490  1.00 32.40           O  
ATOM   1412  CB  LEU   762      19.505   5.572  -2.979  1.00 31.05           C  
ATOM   1413  CG  LEU   762      18.272   4.692  -2.688  1.00 32.54           C  
ATOM   1414  CD1 LEU   762      18.730   3.310  -2.212  1.00 30.94           C  
ATOM   1415  CD2 LEU   762      17.329   5.302  -1.651  1.00 31.08           C  
ATOM   1416  H   LEU   762      19.022   6.384  -5.562  1.00 34.22           H  
ATOM   1417  HA  LEU   762      18.502   7.465  -2.819  1.00 32.53           H  
ATOM   1418  HB2 LEU   762      20.102   5.667  -2.063  1.00 31.05           H  
ATOM   1419  HB3 LEU   762      20.133   5.045  -3.702  1.00 31.05           H  
ATOM   1420  HG  LEU   762      17.704   4.557  -3.615  1.00 32.54           H  
ATOM   1421 HD11 LEU   762      19.281   3.380  -1.267  1.00 30.94           H  
ATOM   1422 HD12 LEU   762      19.386   2.839  -2.951  1.00 30.94           H  
ATOM   1423 HD13 LEU   762      17.873   2.647  -2.055  1.00 30.94           H  
ATOM   1424 HD21 LEU   762      17.858   5.553  -0.728  1.00 31.08           H  
ATOM   1425 HD22 LEU   762      16.532   4.597  -1.398  1.00 31.08           H  
ATOM   1426 HD23 LEU   762      16.848   6.209  -2.030  1.00 31.08           H  
ATOM   1427  N   TYR   763      20.490   8.910  -2.786  1.00 29.84           N  
ATOM   1428  CA  TYR   763      21.415  10.037  -2.896  1.00 28.66           C  
ATOM   1429  C   TYR   763      22.284   9.991  -1.635  1.00 27.70           C  
ATOM   1430  O   TYR   763      21.961  10.497  -0.560  1.00 26.37           O  
ATOM   1431  CB  TYR   763      20.593  11.323  -2.974  1.00 32.40           C  
ATOM   1432  CG  TYR   763      21.325  12.574  -3.387  1.00 37.23           C  
ATOM   1433  CD1 TYR   763      21.178  13.083  -4.685  1.00 39.56           C  
ATOM   1434  CD2 TYR   763      22.060  13.309  -2.447  1.00 38.91           C  
ATOM   1435  CE1 TYR   763      21.671  14.347  -5.005  1.00 40.55           C  
ATOM   1436  CE2 TYR   763      22.538  14.579  -2.758  1.00 40.66           C  
ATOM   1437  CZ  TYR   763      22.298  15.099  -4.022  1.00 41.19           C  
ATOM   1438  OH  TYR   763      22.603  16.402  -4.280  1.00 44.33           O  
ATOM   1439  H   TYR   763      19.815   8.932  -2.013  1.00 29.84           H  
ATOM   1440  HA  TYR   763      22.038   9.924  -3.789  1.00 28.66           H  
ATOM   1441  HB2 TYR   763      20.103  11.525  -2.013  1.00 32.40           H  
ATOM   1442  HB3 TYR   763      19.767  11.166  -3.679  1.00 32.40           H  
ATOM   1443  HD1 TYR   763      20.628  12.527  -5.440  1.00 39.56           H  
ATOM   1444  HD2 TYR   763      22.214  12.922  -1.445  1.00 38.91           H  
ATOM   1445  HE1 TYR   763      21.508  14.770  -5.992  1.00 40.55           H  
ATOM   1446  HE2 TYR   763      23.046  15.178  -2.009  1.00 40.66           H  
ATOM   1447  HH  TYR   763      22.044  16.918  -3.651  1.00 44.33           H  
ATOM   1448  N   PHE   764      23.444   9.261  -1.782  1.00 26.89           N  
ATOM   1449  CA  PHE   764      24.377   9.106  -0.670  1.00 26.00           C  
ATOM   1450  C   PHE   764      25.156  10.436  -0.609  1.00 25.81           C  
ATOM   1451  O   PHE   764      25.377  11.023   0.453  1.00 22.79           O  
ATOM   1452  CB  PHE   764      25.311   7.903  -0.841  1.00 23.40           C  
ATOM   1453  CG  PHE   764      24.611   6.570  -0.669  1.00 25.44           C  
ATOM   1454  CD1 PHE   764      23.723   6.072  -1.632  1.00 24.41           C  
ATOM   1455  CD2 PHE   764      24.860   5.784   0.462  1.00 22.91           C  
ATOM   1456  CE1 PHE   764      23.088   4.841  -1.453  1.00 24.16           C  
ATOM   1457  CE2 PHE   764      24.223   4.554   0.642  1.00 24.70           C  
ATOM   1458  CZ  PHE   764      23.333   4.083  -0.315  1.00 24.90           C  
ATOM   1459  H   PHE   764      23.676   8.850  -2.682  1.00 26.89           H  
ATOM   1460  HA  PHE   764      23.808   9.021   0.263  1.00 26.00           H  
ATOM   1461  HB2 PHE   764      26.121   7.977  -0.107  1.00 23.40           H  
ATOM   1462  HB3 PHE   764      25.806   7.914  -1.818  1.00 23.40           H  
ATOM   1463  HD1 PHE   764      23.523   6.617  -2.549  1.00 24.41           H  
ATOM   1464  HD2 PHE   764      25.574   6.117   1.205  1.00 22.91           H  
ATOM   1465  HE1 PHE   764      22.412   4.459  -2.212  1.00 24.16           H  
ATOM   1466  HE2 PHE   764      24.433   3.952   1.522  1.00 24.70           H  
ATOM   1467  HZ  PHE   764      22.844   3.121  -0.183  1.00 24.90           H  
ATOM   1468  N   ALA   765      25.588  10.892  -1.829  1.00 26.10           N  
ATOM   1469  CA  ALA   765      26.297  12.148  -2.054  1.00 28.39           C  
ATOM   1470  C   ALA   765      25.979  12.598  -3.496  1.00 28.06           C  
ATOM   1471  O   ALA   765      25.470  11.802  -4.293  1.00 30.02           O  
ATOM   1472  CB  ALA   765      27.785  11.942  -1.850  1.00 25.79           C  
ATOM   1473  H   ALA   765      25.387  10.342  -2.666  1.00 26.10           H  
ATOM   1474  HA  ALA   765      25.905  12.886  -1.347  1.00 28.39           H  
ATOM   1475  HB1 ALA   765      28.001  11.801  -0.789  1.00 25.79           H  
ATOM   1476  HB2 ALA   765      28.371  12.789  -2.205  1.00 25.79           H  
ATOM   1477  HB3 ALA   765      28.140  11.056  -2.383  1.00 25.79           H  
ATOM   1478  N   PRO   766      26.288  13.885  -3.868  1.00 30.59           N  
ATOM   1479  CA  PRO   766      25.985  14.377  -5.222  1.00 30.63           C  
ATOM   1480  C   PRO   766      26.737  13.674  -6.371  1.00 30.73           C  
ATOM   1481  O   PRO   766      26.360  13.759  -7.540  1.00 31.62           O  
ATOM   1482  CB  PRO   766      26.392  15.856  -5.186  1.00 30.78           C  
ATOM   1483  CG  PRO   766      26.381  16.215  -3.706  1.00 30.38           C  
ATOM   1484  CD  PRO   766      26.849  14.936  -3.039  1.00 28.43           C  
ATOM   1485  HA  PRO   766      24.910  14.251  -5.390  1.00 30.63           H  
ATOM   1486  HB2 PRO   766      25.708  16.482  -5.768  1.00 30.78           H  
ATOM   1487  HB3 PRO   766      27.400  16.003  -5.593  1.00 30.78           H  
ATOM   1488  HG2 PRO   766      25.358  16.451  -3.391  1.00 30.38           H  
ATOM   1489  HG3 PRO   766      27.017  17.073  -3.471  1.00 30.38           H  
ATOM   1490  HD2 PRO   766      27.937  14.846  -3.081  1.00 28.43           H  
ATOM   1491  HD3 PRO   766      26.522  14.866  -1.999  1.00 28.43           H  
ATOM   1492  N   ASP   767      27.915  13.057  -6.022  1.00 29.44           N  
ATOM   1493  CA  ASP   767      28.720  12.279  -6.958  1.00 30.27           C  
ATOM   1494  C   ASP   767      28.255  10.803  -6.925  1.00 28.55           C  
ATOM   1495  O   ASP   767      28.130  10.111  -7.939  1.00 28.68           O  
ATOM   1496  CB  ASP   767      30.211  12.404  -6.672  1.00 30.60           C  
ATOM   1497  CG  ASP   767      30.649  11.973  -5.288  1.00 31.88           C  
ATOM   1498  OD1 ASP   767      29.792  12.010  -4.364  1.00 29.12           O  
ATOM   1499  OD2 ASP   767      31.865  11.638  -5.168  1.00 32.78           O1-
ATOM   1500  H   ASP   767      28.240  13.093  -5.056  1.00 29.44           H  
ATOM   1501  HA  ASP   767      28.520  12.647  -7.972  1.00 30.27           H  
ATOM   1502  HB2 ASP   767      30.521  13.449  -6.792  1.00 30.60           H  
ATOM   1503  HB3 ASP   767      30.769  11.812  -7.408  1.00 30.60           H  
ATOM   1504  N   LEU   768      28.104  10.270  -5.668  1.00 28.98           N  
ATOM   1505  CA  LEU   768      27.691   8.901  -5.393  1.00 27.84           C  
ATOM   1506  C   LEU   768      26.147   8.845  -5.260  1.00 28.00           C  
ATOM   1507  O   LEU   768      25.546   8.536  -4.231  1.00 27.11           O  
ATOM   1508  CB  LEU   768      28.416   8.381  -4.149  1.00 28.40           C  
ATOM   1509  CG  LEU   768      28.289   6.865  -3.911  1.00 29.54           C  
ATOM   1510  CD1 LEU   768      28.867   6.026  -5.046  1.00 27.71           C  
ATOM   1511  CD2 LEU   768      29.002   6.499  -2.612  1.00 26.52           C  
ATOM   1512  H   LEU   768      28.311  10.894  -4.880  1.00 28.98           H  
ATOM   1513  HA  LEU   768      27.963   8.297  -6.265  1.00 27.84           H  
ATOM   1514  HB2 LEU   768      28.038   8.908  -3.265  1.00 28.40           H  
ATOM   1515  HB3 LEU   768      29.482   8.639  -4.224  1.00 28.40           H  
ATOM   1516  HG  LEU   768      27.232   6.603  -3.797  1.00 29.54           H  
ATOM   1517 HD11 LEU   768      29.911   6.289  -5.231  1.00 27.71           H  
ATOM   1518 HD12 LEU   768      28.300   6.153  -5.973  1.00 27.71           H  
ATOM   1519 HD13 LEU   768      28.836   4.960  -4.795  1.00 27.71           H  
ATOM   1520 HD21 LEU   768      30.035   6.861  -2.600  1.00 26.52           H  
ATOM   1521 HD22 LEU   768      29.024   5.416  -2.477  1.00 26.52           H  
ATOM   1522 HD23 LEU   768      28.476   6.930  -1.758  1.00 26.52           H  
ATOM   1523  N   VAL   769      25.487   9.104  -6.445  1.00 28.85           N  
ATOM   1524  CA  VAL   769      24.048   8.923  -6.591  1.00 28.86           C  
ATOM   1525  C   VAL   769      23.858   7.475  -7.105  1.00 27.93           C  
ATOM   1526  O   VAL   769      24.538   6.991  -8.017  1.00 29.59           O  
ATOM   1527  CB  VAL   769      23.426   9.936  -7.574  1.00 28.95           C  
ATOM   1528  CG1 VAL   769      21.904   9.775  -7.652  1.00 31.31           C  
ATOM   1529  CG2 VAL   769      23.750  11.376  -7.169  1.00 28.36           C  
ATOM   1530  H   VAL   769      26.041   9.436  -7.231  1.00 28.85           H  
ATOM   1531  HA  VAL   769      23.581   9.023  -5.605  1.00 28.86           H  
ATOM   1532  HB  VAL   769      23.837   9.767  -8.578  1.00 28.95           H  
ATOM   1533 HG11 VAL   769      21.440   9.885  -6.666  1.00 31.31           H  
ATOM   1534 HG12 VAL   769      21.629   8.794  -8.051  1.00 31.31           H  
ATOM   1535 HG13 VAL   769      21.470  10.530  -8.315  1.00 31.31           H  
ATOM   1536 HG21 VAL   769      23.402  11.588  -6.153  1.00 28.36           H  
ATOM   1537 HG22 VAL   769      23.274  12.092  -7.847  1.00 28.36           H  
ATOM   1538 HG23 VAL   769      24.827  11.559  -7.206  1.00 28.36           H  
ATOM   1539  N   PHE   770      22.860   6.769  -6.487  1.00 26.66           N  
ATOM   1540  CA  PHE   770      22.505   5.398  -6.827  1.00 27.30           C  
ATOM   1541  C   PHE   770      21.193   5.441  -7.640  1.00 28.01           C  
ATOM   1542  O   PHE   770      20.106   5.744  -7.146  1.00 27.96           O  
ATOM   1543  CB  PHE   770      22.311   4.525  -5.579  1.00 25.89           C  
ATOM   1544  CG  PHE   770      23.550   3.776  -5.143  1.00 25.08           C  
ATOM   1545  CD1 PHE   770      24.677   4.455  -4.664  1.00 22.41           C  
ATOM   1546  CD2 PHE   770      23.569   2.375  -5.166  1.00 24.44           C  
ATOM   1547  CE1 PHE   770      25.784   3.740  -4.201  1.00 23.96           C  
ATOM   1548  CE2 PHE   770      24.689   1.666  -4.730  1.00 22.80           C  
ATOM   1549  CZ  PHE   770      25.795   2.350  -4.241  1.00 21.91           C  
ATOM   1550  H   PHE   770      22.302   7.221  -5.755  1.00 26.66           H  
ATOM   1551  HA  PHE   770      23.291   4.977  -7.458  1.00 27.30           H  
ATOM   1552  HB2 PHE   770      21.509   3.797  -5.753  1.00 25.89           H  
ATOM   1553  HB3 PHE   770      21.987   5.133  -4.730  1.00 25.89           H  
ATOM   1554  HD1 PHE   770      24.689   5.542  -4.611  1.00 22.41           H  
ATOM   1555  HD2 PHE   770      22.710   1.817  -5.520  1.00 24.44           H  
ATOM   1556  HE1 PHE   770      26.638   4.267  -3.788  1.00 23.96           H  
ATOM   1557  HE2 PHE   770      24.691   0.580  -4.765  1.00 22.80           H  
ATOM   1558  HZ  PHE   770      26.661   1.800  -3.883  1.00 21.91           H  
ATOM   1559  N   ASN   771      21.367   5.142  -8.977  1.00 27.38           N  
ATOM   1560  CA  ASN   771      20.264   4.870  -9.912  1.00 27.62           C  
ATOM   1561  C   ASN   771      19.963   3.347  -9.837  1.00 26.98           C  
ATOM   1562  O   ASN   771      20.690   2.566  -9.214  1.00 29.89           O  
ATOM   1563  CB  ASN   771      20.618   5.354 -11.323  1.00 27.71           C  
ATOM   1564  CG  ASN   771      21.462   4.354 -12.082  1.00 29.77           C  
ATOM   1565  OD1 ASN   771      20.970   3.355 -12.597  1.00 28.20           O  
ATOM   1566  ND2 ASN   771      22.801   4.584 -12.121  1.00 30.35           N  
ATOM   1567  H   ASN   771      22.311   5.060  -9.333  1.00 27.38           H  
ATOM   1568  HA  ASN   771      19.376   5.399  -9.550  1.00 27.62           H  
ATOM   1569  HB2 ASN   771      21.126   6.325 -11.291  1.00 27.71           H  
ATOM   1570  HB3 ASN   771      19.699   5.492 -11.906  1.00 27.71           H  
ATOM   1571 HD21 ASN   771      23.425   3.898 -12.561  1.00 30.35           H  
ATOM   1572 HD22 ASN   771      23.253   5.415 -11.763  1.00 30.35           H  
ATOM   1573  N   GLU   772      18.872   2.885 -10.536  1.00 26.99           N  
ATOM   1574  CA  GLU   772      18.446   1.487 -10.416  1.00 28.37           C  
ATOM   1575  C   GLU   772      19.526   0.470 -10.857  1.00 28.02           C  
ATOM   1576  O   GLU   772      19.591  -0.657 -10.365  1.00 28.30           O  
ATOM   1577  CB  GLU   772      17.172   1.171 -11.216  1.00 30.05           C  
ATOM   1578  CG  GLU   772      15.971   2.058 -10.914  1.00 31.48           C  
ATOM   1579  CD  GLU   772      15.784   2.264  -9.430  1.00 30.71           C  
ATOM   1580  OE1 GLU   772      16.067   3.417  -8.997  1.00 34.81           O  
ATOM   1581  OE2 GLU   772      15.359   1.292  -8.741  1.00 32.91           O1-
ATOM   1582  H   GLU   772      18.306   3.521 -11.086  1.00 26.99           H  
ATOM   1583  HA  GLU   772      18.280   1.305  -9.348  1.00 28.37           H  
ATOM   1584  HB2 GLU   772      16.892   0.126 -11.029  1.00 30.05           H  
ATOM   1585  HB3 GLU   772      17.383   1.236 -12.292  1.00 30.05           H  
ATOM   1586  HG2 GLU   772      15.063   1.609 -11.332  1.00 31.48           H  
ATOM   1587  HG3 GLU   772      16.091   3.030 -11.407  1.00 31.48           H  
ATOM   1588  N   TYR   773      20.367   0.856 -11.871  1.00 27.82           N  
ATOM   1589  CA  TYR   773      21.417  -0.029 -12.410  1.00 26.85           C  
ATOM   1590  C   TYR   773      22.568  -0.147 -11.376  1.00 26.91           C  
ATOM   1591  O   TYR   773      23.337  -1.109 -11.327  1.00 27.10           O  
ATOM   1592  CB  TYR   773      21.929   0.521 -13.749  1.00 28.14           C  
ATOM   1593  CG  TYR   773      22.831  -0.396 -14.541  1.00 27.82           C  
ATOM   1594  CD1 TYR   773      22.466  -1.716 -14.841  1.00 30.93           C  
ATOM   1595  CD2 TYR   773      24.048   0.100 -15.036  1.00 30.06           C  
ATOM   1596  CE1 TYR   773      23.321  -2.540 -15.574  1.00 30.36           C  
ATOM   1597  CE2 TYR   773      24.901  -0.717 -15.773  1.00 29.16           C  
ATOM   1598  CZ  TYR   773      24.536  -2.034 -16.018  1.00 29.70           C  
ATOM   1599  OH  TYR   773      25.452  -2.850 -16.622  1.00 31.32           O  
ATOM   1600  H   TYR   773      20.283   1.801 -12.257  1.00 27.82           H  
ATOM   1601  HA  TYR   773      20.973  -1.024 -12.519  1.00 26.85           H  
ATOM   1602  HB2 TYR   773      22.456   1.466 -13.563  1.00 28.14           H  
ATOM   1603  HB3 TYR   773      21.076   0.773 -14.393  1.00 28.14           H  
ATOM   1604  HD1 TYR   773      21.516  -2.124 -14.499  1.00 30.93           H  
ATOM   1605  HD2 TYR   773      24.340   1.132 -14.840  1.00 30.06           H  
ATOM   1606  HE1 TYR   773      23.032  -3.571 -15.758  1.00 30.36           H  
ATOM   1607  HE2 TYR   773      25.839  -0.317 -16.144  1.00 29.16           H  
ATOM   1608  HH  TYR   773      24.934  -3.474 -17.170  1.00 31.32           H  
ATOM   1609  N   ARG   774      22.679   0.939 -10.532  1.00 27.14           N  
ATOM   1610  CA  ARG   774      23.672   1.030  -9.468  1.00 27.42           C  
ATOM   1611  C   ARG   774      23.210   0.087  -8.329  1.00 27.34           C  
ATOM   1612  O   ARG   774      23.986  -0.538  -7.610  1.00 27.77           O  
ATOM   1613  CB  ARG   774      23.745   2.472  -8.929  1.00 30.10           C  
ATOM   1614  CG  ARG   774      25.157   2.900  -8.520  1.00 33.85           C  
ATOM   1615  CD  ARG   774      25.867   3.653  -9.643  1.00 34.33           C  
ATOM   1616  NE  ARG   774      25.835   5.103  -9.452  1.00 35.27           N  
ATOM   1617  CZ  ARG   774      26.532   5.984 -10.193  1.00 34.64           C  
ATOM   1618  NH1 ARG   774      27.363   5.638 -11.165  1.00 35.24           N  
ATOM   1619  NH2 ARG   774      26.376   7.278  -9.921  1.00 29.96           N1+
ATOM   1620  H   ARG   774      22.010   1.693 -10.657  1.00 27.14           H  
ATOM   1621  HA  ARG   774      24.629   0.672  -9.863  1.00 27.42           H  
ATOM   1622  HB2 ARG   774      23.094   2.571  -8.054  1.00 30.10           H  
ATOM   1623  HB3 ARG   774      23.359   3.178  -9.670  1.00 30.10           H  
ATOM   1624  HG2 ARG   774      25.730   2.014  -8.241  1.00 33.85           H  
ATOM   1625  HG3 ARG   774      25.115   3.536  -7.632  1.00 33.85           H  
ATOM   1626  HD2 ARG   774      25.370   3.447 -10.586  1.00 34.33           H  
ATOM   1627  HD3 ARG   774      26.909   3.336  -9.673  1.00 34.33           H  
ATOM   1628  HE  ARG   774      25.299   5.529  -8.696  1.00 35.27           H  
ATOM   1629 HH11 ARG   774      27.865   6.334 -11.702  1.00 35.24           H  
ATOM   1630 HH12 ARG   774      27.398   4.663 -11.529  1.00 35.24           H  
ATOM   1631 HH21 ARG   774      26.867   7.981 -10.480  1.00 29.96           H  
ATOM   1632 HH22 ARG   774      25.744   7.574  -9.185  1.00 29.96           H  
ATOM   1633  N   MET   775      21.847   0.117  -8.090  1.00 26.30           N  
ATOM   1634  CA  MET   775      21.227  -0.648  -7.021  1.00 28.50           C  
ATOM   1635  C   MET   775      21.181  -2.138  -7.412  1.00 29.19           C  
ATOM   1636  O   MET   775      21.346  -3.032  -6.581  1.00 29.78           O  
ATOM   1637  CB  MET   775      19.797  -0.180  -6.742  1.00 30.17           C  
ATOM   1638  CG  MET   775      19.733   1.230  -6.173  1.00 32.01           C  
ATOM   1639  SD  MET   775      17.990   1.695  -5.929  1.00 34.75           S  
ATOM   1640  CE  MET   775      18.122   3.454  -6.302  1.00 34.85           C  
ATOM   1641  H   MET   775      21.277   0.709  -8.696  1.00 26.30           H  
ATOM   1642  HA  MET   775      21.851  -0.561  -6.124  1.00 28.50           H  
ATOM   1643  HB2 MET   775      19.327  -0.878  -6.038  1.00 30.17           H  
ATOM   1644  HB3 MET   775      19.214  -0.230  -7.669  1.00 30.17           H  
ATOM   1645  HG2 MET   775      20.209   1.940  -6.851  1.00 32.01           H  
ATOM   1646  HG3 MET   775      20.247   1.288  -5.210  1.00 32.01           H  
ATOM   1647  HE1 MET   775      17.182   3.951  -6.059  1.00 34.85           H  
ATOM   1648  HE2 MET   775      18.338   3.604  -7.361  1.00 34.85           H  
ATOM   1649  HE3 MET   775      18.911   3.902  -5.696  1.00 34.85           H  
ATOM   1650  N   HIS   776      20.813  -2.410  -8.706  1.00 29.65           N  
ATOM   1651  CA  HIS   776      20.604  -3.776  -9.202  1.00 30.77           C  
ATOM   1652  C   HIS   776      21.893  -4.585  -9.004  1.00 30.00           C  
ATOM   1653  O   HIS   776      21.906  -5.690  -8.457  1.00 30.71           O  
ATOM   1654  CB  HIS   776      20.185  -3.769 -10.676  1.00 31.47           C  
ATOM   1655  CG  HIS   776      20.054  -5.124 -11.275  1.00 36.27           C  
ATOM   1656  CD2 HIS   776      19.095  -6.088 -11.050  1.00 36.54           C  
ATOM   1657  ND1 HIS   776      20.971  -5.570 -12.201  1.00 36.60           N  
ATOM   1658  NE2 HIS   776      19.448  -7.140 -11.849  1.00 37.82           N  
ATOM   1659  CE1 HIS   776      20.581  -6.782 -12.524  1.00 37.48           C  
ATOM   1660  H   HIS   776      20.611  -1.630  -9.336  1.00 29.65           H  
ATOM   1661  HA  HIS   776      19.828  -4.236  -8.579  1.00 30.77           H  
ATOM   1662  HB2 HIS   776      20.908  -3.192 -11.268  1.00 31.47           H  
ATOM   1663  HB3 HIS   776      19.225  -3.247 -10.778  1.00 31.47           H  
ATOM   1664  HD2 HIS   776      18.223  -6.115 -10.412  1.00 36.54           H  
ATOM   1665  HE2 HIS   776      18.964  -8.023 -11.931  1.00 37.82           H  
ATOM   1666  HE1 HIS   776      21.067  -7.440 -13.230  1.00 37.48           H  
ATOM   1667  N   LYS   777      23.046  -3.992  -9.475  1.00 28.82           N  
ATOM   1668  CA  LYS   777      24.310  -4.712  -9.478  1.00 29.54           C  
ATOM   1669  C   LYS   777      25.064  -4.661  -8.128  1.00 29.95           C  
ATOM   1670  O   LYS   777      26.226  -5.059  -8.015  1.00 29.21           O  
ATOM   1671  CB  LYS   777      25.221  -4.237 -10.610  1.00 29.41           C  
ATOM   1672  CG  LYS   777      24.596  -4.461 -11.992  1.00 31.01           C  
ATOM   1673  CD  LYS   777      25.607  -4.304 -13.126  1.00 32.84           C  
ATOM   1674  CE  LYS   777      26.296  -2.949 -13.119  1.00 34.80           C  
ATOM   1675  NZ  LYS   777      27.223  -2.881 -14.266  1.00 34.12           N1+
ATOM   1676  H   LYS   777      23.010  -3.039  -9.839  1.00 28.82           H  
ATOM   1677  HA  LYS   777      24.084  -5.775  -9.634  1.00 29.54           H  
ATOM   1678  HB2 LYS   777      26.177  -4.772 -10.560  1.00 29.41           H  
ATOM   1679  HB3 LYS   777      25.447  -3.172 -10.470  1.00 29.41           H  
ATOM   1680  HG2 LYS   777      23.765  -3.762 -12.146  1.00 31.01           H  
ATOM   1681  HG3 LYS   777      24.174  -5.472 -12.049  1.00 31.01           H  
ATOM   1682  HD2 LYS   777      25.093  -4.465 -14.081  1.00 32.84           H  
ATOM   1683  HD3 LYS   777      26.360  -5.099 -13.045  1.00 32.84           H  
ATOM   1684  HE2 LYS   777      26.912  -2.819 -12.225  1.00 34.80           H  
ATOM   1685  HE3 LYS   777      25.598  -2.113 -13.198  1.00 34.80           H  
ATOM   1686  HZ1 LYS   777      27.866  -2.079 -14.119  1.00 34.12           H  
ATOM   1687  HZ2 LYS   777      26.720  -2.736 -15.156  1.00 34.12           H  
ATOM   1688  HZ3 LYS   777      27.818  -3.707 -14.357  1.00 34.12           H  
ATOM   1689  N   SER   778      24.300  -4.287  -7.045  1.00 28.83           N  
ATOM   1690  CA  SER   778      24.755  -4.521  -5.682  1.00 28.45           C  
ATOM   1691  C   SER   778      24.473  -5.989  -5.293  1.00 27.44           C  
ATOM   1692  O   SER   778      25.090  -6.572  -4.406  1.00 25.62           O  
ATOM   1693  CB  SER   778      24.077  -3.592  -4.671  1.00 26.77           C  
ATOM   1694  OG  SER   778      22.682  -3.875  -4.552  1.00 28.49           O  
ATOM   1695  H   SER   778      23.397  -3.855  -7.211  1.00 28.83           H  
ATOM   1696  HA  SER   778      25.833  -4.366  -5.652  1.00 28.45           H  
ATOM   1697  HB2 SER   778      24.196  -2.540  -4.950  1.00 26.77           H  
ATOM   1698  HB3 SER   778      24.518  -3.733  -3.680  1.00 26.77           H  
ATOM   1699  HG  SER   778      22.219  -3.430  -5.297  1.00 28.49           H  
ATOM   1700  N   ARG   779      23.352  -6.526  -5.903  1.00 25.74           N  
ATOM   1701  CA  ARG   779      22.692  -7.783  -5.553  1.00 28.63           C  
ATOM   1702  C   ARG   779      21.713  -7.598  -4.361  1.00 28.96           C  
ATOM   1703  O   ARG   779      21.041  -8.524  -3.913  1.00 29.84           O  
ATOM   1704  CB  ARG   779      23.634  -8.959  -5.255  1.00 27.74           C  
ATOM   1705  CG  ARG   779      24.710  -9.194  -6.320  1.00 32.68           C  
ATOM   1706  CD  ARG   779      25.735 -10.217  -5.835  1.00 34.68           C  
ATOM   1707  NE  ARG   779      27.112  -9.875  -6.225  1.00 38.13           N  
ATOM   1708  CZ  ARG   779      27.852  -8.898  -5.671  1.00 39.14           C  
ATOM   1709  NH1 ARG   779      27.351  -8.036  -4.786  1.00 38.95           N  
ATOM   1710  NH2 ARG   779      29.146  -8.780  -6.000  1.00 38.58           N1+
ATOM   1711  H   ARG   779      22.902  -5.987  -6.643  1.00 25.74           H  
ATOM   1712  HA  ARG   779      22.070  -8.035  -6.421  1.00 28.63           H  
ATOM   1713  HB2 ARG   779      23.040  -9.877  -5.149  1.00 27.74           H  
ATOM   1714  HB3 ARG   779      24.103  -8.808  -4.275  1.00 27.74           H  
ATOM   1715  HG2 ARG   779      25.216  -8.261  -6.584  1.00 32.68           H  
ATOM   1716  HG3 ARG   779      24.241  -9.553  -7.244  1.00 32.68           H  
ATOM   1717  HD2 ARG   779      25.510 -11.199  -6.266  1.00 34.68           H  
ATOM   1718  HD3 ARG   779      25.727 -10.350  -4.747  1.00 34.68           H  
ATOM   1719  HE  ARG   779      27.562 -10.463  -6.914  1.00 38.13           H  
ATOM   1720 HH11 ARG   779      27.879  -7.228  -4.484  1.00 38.95           H  
ATOM   1721 HH12 ARG   779      26.372  -8.049  -4.542  1.00 38.95           H  
ATOM   1722 HH21 ARG   779      29.714  -8.048  -5.587  1.00 38.58           H  
ATOM   1723 HH22 ARG   779      29.600  -9.435  -6.620  1.00 38.58           H  
ATOM   1724  N   MET   780      21.666  -6.331  -3.824  1.00 28.34           N  
ATOM   1725  CA  MET   780      20.955  -5.960  -2.606  1.00 28.84           C  
ATOM   1726  C   MET   780      19.748  -5.073  -2.977  1.00 27.39           C  
ATOM   1727  O   MET   780      19.321  -4.170  -2.252  1.00 25.36           O  
ATOM   1728  CB  MET   780      21.878  -5.189  -1.649  1.00 30.64           C  
ATOM   1729  CG  MET   780      23.125  -5.970  -1.247  1.00 31.62           C  
ATOM   1730  SD  MET   780      24.381  -4.879  -0.492  1.00 34.31           S  
ATOM   1731  CE  MET   780      23.508  -4.417   1.021  1.00 30.03           C  
ATOM   1732  H   MET   780      22.177  -5.582  -4.292  1.00 28.34           H  
ATOM   1733  HA  MET   780      20.571  -6.864  -2.121  1.00 28.84           H  
ATOM   1734  HB2 MET   780      21.314  -4.922  -0.749  1.00 30.64           H  
ATOM   1735  HB3 MET   780      22.163  -4.238  -2.115  1.00 30.64           H  
ATOM   1736  HG2 MET   780      23.605  -6.426  -2.117  1.00 31.62           H  
ATOM   1737  HG3 MET   780      22.872  -6.779  -0.556  1.00 31.62           H  
ATOM   1738  HE1 MET   780      24.205  -3.897   1.683  1.00 30.03           H  
ATOM   1739  HE2 MET   780      23.135  -5.304   1.538  1.00 30.03           H  
ATOM   1740  HE3 MET   780      22.679  -3.741   0.800  1.00 30.03           H  
ATOM   1741  N   TYR   781      19.059  -5.446  -4.116  1.00 26.43           N  
ATOM   1742  CA  TYR   781      17.938  -4.637  -4.605  1.00 26.42           C  
ATOM   1743  C   TYR   781      16.786  -4.675  -3.579  1.00 26.33           C  
ATOM   1744  O   TYR   781      15.995  -3.745  -3.424  1.00 24.94           O  
ATOM   1745  CB  TYR   781      17.453  -5.092  -5.990  1.00 25.62           C  
ATOM   1746  CG  TYR   781      16.613  -4.042  -6.686  1.00 28.52           C  
ATOM   1747  CD1 TYR   781      15.229  -4.199  -6.830  1.00 25.74           C  
ATOM   1748  CD2 TYR   781      17.205  -2.867  -7.171  1.00 30.30           C  
ATOM   1749  CE1 TYR   781      14.458  -3.183  -7.405  1.00 26.85           C  
ATOM   1750  CE2 TYR   781      16.434  -1.844  -7.731  1.00 30.61           C  
ATOM   1751  CZ  TYR   781      15.060  -2.001  -7.824  1.00 29.91           C  
ATOM   1752  OH  TYR   781      14.260  -1.012  -8.317  1.00 27.87           O  
ATOM   1753  H   TYR   781      19.378  -6.267  -4.622  1.00 26.43           H  
ATOM   1754  HA  TYR   781      18.304  -3.604  -4.639  1.00 26.42           H  
ATOM   1755  HB2 TYR   781      16.890  -6.031  -5.909  1.00 25.62           H  
ATOM   1756  HB3 TYR   781      18.314  -5.315  -6.635  1.00 25.62           H  
ATOM   1757  HD1 TYR   781      14.732  -5.098  -6.471  1.00 25.74           H  
ATOM   1758  HD2 TYR   781      18.277  -2.732  -7.095  1.00 30.30           H  
ATOM   1759  HE1 TYR   781      13.382  -3.298  -7.498  1.00 26.85           H  
ATOM   1760  HE2 TYR   781      16.907  -0.930  -8.077  1.00 30.61           H  
ATOM   1761  HH  TYR   781      14.791  -0.189  -8.491  1.00 27.87           H  
ATOM   1762  N   SER   782      16.687  -5.828  -2.841  1.00 25.85           N  
ATOM   1763  CA  SER   782      15.656  -6.020  -1.825  1.00 27.34           C  
ATOM   1764  C   SER   782      15.829  -5.005  -0.681  1.00 27.82           C  
ATOM   1765  O   SER   782      14.872  -4.490  -0.103  1.00 27.87           O  
ATOM   1766  CB  SER   782      15.710  -7.444  -1.261  1.00 29.15           C  
ATOM   1767  OG  SER   782      17.033  -7.985  -1.330  1.00 32.17           O  
ATOM   1768  H   SER   782      17.354  -6.584  -2.975  1.00 25.85           H  
ATOM   1769  HA  SER   782      14.677  -5.819  -2.277  1.00 27.34           H  
ATOM   1770  HB2 SER   782      15.083  -8.097  -1.877  1.00 29.15           H  
ATOM   1771  HB3 SER   782      15.348  -7.510  -0.229  1.00 29.15           H  
ATOM   1772  HG  SER   782      17.599  -7.540  -0.662  1.00 32.17           H  
ATOM   1773  N   GLN   783      17.125  -4.758  -0.292  1.00 26.42           N  
ATOM   1774  CA  GLN   783      17.431  -3.835   0.787  1.00 27.26           C  
ATOM   1775  C   GLN   783      17.189  -2.404   0.276  1.00 27.20           C  
ATOM   1776  O   GLN   783      16.825  -1.490   1.017  1.00 25.36           O  
ATOM   1777  CB  GLN   783      18.877  -3.940   1.286  1.00 29.37           C  
ATOM   1778  CG  GLN   783      19.183  -5.240   2.031  1.00 31.14           C  
ATOM   1779  CD  GLN   783      19.590  -6.365   1.103  1.00 34.73           C  
ATOM   1780  OE1 GLN   783      19.032  -6.601   0.035  1.00 34.05           O  
ATOM   1781  NE2 GLN   783      20.642  -7.117   1.528  1.00 36.18           N  
ATOM   1782  H   GLN   783      17.889  -5.232  -0.776  1.00 26.42           H  
ATOM   1783  HA  GLN   783      16.725  -4.014   1.607  1.00 27.26           H  
ATOM   1784  HB2 GLN   783      19.056  -3.109   1.982  1.00 29.37           H  
ATOM   1785  HB3 GLN   783      19.581  -3.799   0.458  1.00 29.37           H  
ATOM   1786  HG2 GLN   783      18.323  -5.571   2.621  1.00 31.14           H  
ATOM   1787  HG3 GLN   783      20.005  -5.045   2.729  1.00 31.14           H  
ATOM   1788 HE21 GLN   783      20.976  -7.879   0.952  1.00 36.18           H  
ATOM   1789 HE22 GLN   783      21.127  -6.955   2.412  1.00 36.18           H  
ATOM   1790  N   CYS   784      17.508  -2.189  -1.046  1.00 25.92           N  
ATOM   1791  CA  CYS   784      17.391  -0.869  -1.655  1.00 26.11           C  
ATOM   1792  C   CYS   784      15.916  -0.441  -1.791  1.00 25.00           C  
ATOM   1793  O   CYS   784      15.575   0.736  -1.677  1.00 25.00           O  
ATOM   1794  CB  CYS   784      18.077  -0.767  -3.014  1.00 24.61           C  
ATOM   1795  SG  CYS   784      19.884  -1.017  -2.894  1.00 26.46           S  
ATOM   1796  H   CYS   784      17.853  -2.979  -1.592  1.00 25.92           H  
ATOM   1797  HA  CYS   784      17.843  -0.155  -0.958  1.00 26.11           H  
ATOM   1798  HB2 CYS   784      17.910   0.229  -3.428  1.00 24.61           H  
ATOM   1799  HB3 CYS   784      17.670  -1.493  -3.723  1.00 24.61           H  
ATOM   1800  HG  CYS   784      19.835  -2.295  -2.476  1.00 26.46           H  
ATOM   1801  N   VAL   785      15.006  -1.428  -2.087  1.00 26.75           N  
ATOM   1802  CA  VAL   785      13.566  -1.152  -2.144  1.00 25.73           C  
ATOM   1803  C   VAL   785      13.069  -0.779  -0.725  1.00 26.74           C  
ATOM   1804  O   VAL   785      12.120  -0.013  -0.531  1.00 26.58           O  
ATOM   1805  CB  VAL   785      12.792  -2.349  -2.738  1.00 26.38           C  
ATOM   1806  CG1 VAL   785      11.282  -2.284  -2.488  1.00 24.01           C  
ATOM   1807  CG2 VAL   785      13.029  -2.423  -4.250  1.00 23.23           C  
ATOM   1808  H   VAL   785      15.349  -2.367  -2.305  1.00 26.75           H  
ATOM   1809  HA  VAL   785      13.428  -0.259  -2.767  1.00 25.73           H  
ATOM   1810  HB  VAL   785      13.164  -3.278  -2.287  1.00 26.38           H  
ATOM   1811 HG11 VAL   785      10.861  -1.335  -2.840  1.00 24.01           H  
ATOM   1812 HG12 VAL   785      11.050  -2.393  -1.424  1.00 24.01           H  
ATOM   1813 HG13 VAL   785      10.766  -3.096  -3.012  1.00 24.01           H  
ATOM   1814 HG21 VAL   785      12.583  -1.565  -4.764  1.00 23.23           H  
ATOM   1815 HG22 VAL   785      12.586  -3.334  -4.667  1.00 23.23           H  
ATOM   1816 HG23 VAL   785      14.095  -2.431  -4.487  1.00 23.23           H  
ATOM   1817  N   ARG   786      13.688  -1.425   0.322  1.00 27.76           N  
ATOM   1818  CA  ARG   786      13.346  -1.105   1.696  1.00 29.78           C  
ATOM   1819  C   ARG   786      13.887   0.300   2.045  1.00 29.23           C  
ATOM   1820  O   ARG   786      13.206   1.095   2.696  1.00 30.62           O  
ATOM   1821  CB  ARG   786      13.853  -2.144   2.695  1.00 31.86           C  
ATOM   1822  CG  ARG   786      13.121  -3.486   2.567  1.00 35.18           C  
ATOM   1823  CD  ARG   786      13.678  -4.522   3.544  1.00 37.71           C  
ATOM   1824  NE  ARG   786      13.242  -4.214   4.915  1.00 40.62           N  
ATOM   1825  CZ  ARG   786      13.910  -4.591   6.016  1.00 42.35           C  
ATOM   1826  NH1 ARG   786      15.007  -5.319   5.989  1.00 41.96           N  
ATOM   1827  NH2 ARG   786      13.451  -4.222   7.215  1.00 41.94           N1+
ATOM   1828  H   ARG   786      14.394  -2.129   0.112  1.00 27.76           H  
ATOM   1829  HA  ARG   786      12.252  -1.042   1.761  1.00 29.78           H  
ATOM   1830  HB2 ARG   786      13.705  -1.759   3.710  1.00 31.86           H  
ATOM   1831  HB3 ARG   786      14.930  -2.298   2.575  1.00 31.86           H  
ATOM   1832  HG2 ARG   786      13.217  -3.870   1.550  1.00 35.18           H  
ATOM   1833  HG3 ARG   786      12.050  -3.340   2.751  1.00 35.18           H  
ATOM   1834  HD2 ARG   786      14.771  -4.534   3.490  1.00 37.71           H  
ATOM   1835  HD3 ARG   786      13.288  -5.513   3.293  1.00 37.71           H  
ATOM   1836  HE  ARG   786      12.426  -3.635   5.054  1.00 40.62           H  
ATOM   1837 HH11 ARG   786      15.556  -5.460   6.838  1.00 41.96           H  
ATOM   1838 HH12 ARG   786      15.452  -5.757   5.161  1.00 41.96           H  
ATOM   1839 HH21 ARG   786      14.018  -4.457   8.023  1.00 41.94           H  
ATOM   1840 HH22 ARG   786      12.666  -3.604   7.339  1.00 41.94           H  
ATOM   1841  N   MET   787      15.165   0.601   1.633  1.00 28.79           N  
ATOM   1842  CA  MET   787      15.760   1.912   1.905  1.00 28.44           C  
ATOM   1843  C   MET   787      14.980   3.029   1.175  1.00 29.65           C  
ATOM   1844  O   MET   787      14.841   4.156   1.652  1.00 28.37           O  
ATOM   1845  CB  MET   787      17.245   1.982   1.521  1.00 27.81           C  
ATOM   1846  CG  MET   787      18.111   1.264   2.555  1.00 29.21           C  
ATOM   1847  SD  MET   787      19.906   1.456   2.299  1.00 29.51           S  
ATOM   1848  CE  MET   787      20.115   0.543   0.755  1.00 26.64           C  
ATOM   1849  H   MET   787      15.714  -0.122   1.159  1.00 28.79           H  
ATOM   1850  HA  MET   787      15.636   2.104   2.977  1.00 28.44           H  
ATOM   1851  HB2 MET   787      17.552   3.034   1.462  1.00 27.81           H  
ATOM   1852  HB3 MET   787      17.393   1.556   0.524  1.00 27.81           H  
ATOM   1853  HG2 MET   787      17.877   0.198   2.603  1.00 29.21           H  
ATOM   1854  HG3 MET   787      17.905   1.685   3.545  1.00 29.21           H  
ATOM   1855  HE1 MET   787      21.183   0.443   0.542  1.00 26.64           H  
ATOM   1856  HE2 MET   787      19.655   1.086  -0.073  1.00 26.64           H  
ATOM   1857  HE3 MET   787      19.686  -0.458   0.838  1.00 26.64           H  
ATOM   1858  N   ARG   788      14.494   2.712  -0.075  1.00 29.27           N  
ATOM   1859  CA  ARG   788      13.663   3.646  -0.828  1.00 32.06           C  
ATOM   1860  C   ARG   788      12.348   3.915  -0.062  1.00 28.53           C  
ATOM   1861  O   ARG   788      11.756   4.991  -0.156  1.00 30.43           O  
ATOM   1862  CB  ARG   788      13.406   3.117  -2.246  1.00 36.18           C  
ATOM   1863  CG  ARG   788      12.459   3.992  -3.072  1.00 41.71           C  
ATOM   1864  CD  ARG   788      12.371   3.532  -4.526  1.00 48.10           C  
ATOM   1865  NE  ARG   788      13.338   4.224  -5.379  1.00 50.63           N  
ATOM   1866  CZ  ARG   788      14.116   3.662  -6.327  1.00 53.61           C  
ATOM   1867  NH1 ARG   788      14.239   2.340  -6.471  1.00 53.46           N  
ATOM   1868  NH2 ARG   788      14.775   4.454  -7.162  1.00 54.76           N1+
ATOM   1869  H   ARG   788      14.759   1.819  -0.498  1.00 29.27           H  
ATOM   1870  HA  ARG   788      14.201   4.600  -0.876  1.00 32.06           H  
ATOM   1871  HB2 ARG   788      12.985   2.105  -2.191  1.00 36.18           H  
ATOM   1872  HB3 ARG   788      14.367   3.027  -2.768  1.00 36.18           H  
ATOM   1873  HG2 ARG   788      12.771   5.041  -3.019  1.00 41.71           H  
ATOM   1874  HG3 ARG   788      11.454   3.926  -2.637  1.00 41.71           H  
ATOM   1875  HD2 ARG   788      11.383   3.796  -4.920  1.00 48.10           H  
ATOM   1876  HD3 ARG   788      12.473   2.446  -4.603  1.00 48.10           H  
ATOM   1877  HE  ARG   788      13.388   5.242  -5.308  1.00 50.63           H  
ATOM   1878 HH11 ARG   788      14.775   1.964  -7.271  1.00 53.46           H  
ATOM   1879 HH12 ARG   788      13.861   1.649  -5.852  1.00 53.46           H  
ATOM   1880 HH21 ARG   788      15.378   4.040  -7.898  1.00 54.76           H  
ATOM   1881 HH22 ARG   788      14.635   5.449  -7.272  1.00 54.76           H  
ATOM   1882  N   HIS   789      11.814   2.866   0.656  1.00 28.23           N  
ATOM   1883  CA  HIS   789      10.604   3.064   1.451  1.00 30.26           C  
ATOM   1884  C   HIS   789      10.890   3.787   2.780  1.00 30.09           C  
ATOM   1885  O   HIS   789      10.029   4.485   3.312  1.00 31.11           O  
ATOM   1886  CB  HIS   789       9.826   1.783   1.723  1.00 32.18           C  
ATOM   1887  CG  HIS   789       9.065   1.325   0.535  1.00 35.21           C  
ATOM   1888  ND1 HIS   789       8.196   2.125  -0.193  1.00 36.21           N1+
ATOM   1889  CD2 HIS   789       8.986   0.094  -0.073  1.00 33.80           C  
ATOM   1890  CE1 HIS   789       7.625   1.451  -1.192  1.00 36.54           C  
ATOM   1891  NE2 HIS   789       8.100   0.206  -1.123  1.00 37.35           N  
ATOM   1892  H   HIS   789      12.289   1.965   0.635  1.00 28.23           H  
ATOM   1893  HA  HIS   789       9.972   3.761   0.889  1.00 30.26           H  
ATOM   1894  HB2 HIS   789       9.095   1.936   2.527  1.00 32.18           H  
ATOM   1895  HB3 HIS   789      10.497   0.981   2.050  1.00 32.18           H  
ATOM   1896  HD1 HIS   789       8.019   3.132  -0.043  1.00 36.21           H  
ATOM   1897  HD2 HIS   789       9.452  -0.858   0.107  1.00 33.80           H  
ATOM   1898  HE2 HIS   789       7.843  -0.543  -1.761  1.00 37.35           H  
ATOM   1899  HE1 HIS   789       6.921   1.843  -1.915  1.00 36.54           H  
ATOM   1900  N   LEU   790      12.129   3.592   3.341  1.00 30.89           N  
ATOM   1901  CA  LEU   790      12.560   4.322   4.551  1.00 31.62           C  
ATOM   1902  C   LEU   790      12.578   5.831   4.193  1.00 32.35           C  
ATOM   1903  O   LEU   790      12.231   6.728   4.958  1.00 32.63           O  
ATOM   1904  CB  LEU   790      13.972   3.871   4.959  1.00 33.58           C  
ATOM   1905  CG  LEU   790      14.323   3.972   6.456  1.00 36.12           C  
ATOM   1906  CD1 LEU   790      15.816   3.684   6.638  1.00 36.12           C  
ATOM   1907  CD2 LEU   790      13.991   5.314   7.098  1.00 37.46           C  
ATOM   1908  H   LEU   790      12.754   2.906   2.921  1.00 30.89           H  
ATOM   1909  HA  LEU   790      11.814   4.140   5.331  1.00 31.62           H  
ATOM   1910  HB2 LEU   790      14.721   4.427   4.380  1.00 33.58           H  
ATOM   1911  HB3 LEU   790      14.105   2.818   4.681  1.00 33.58           H  
ATOM   1912  HG  LEU   790      13.760   3.196   6.989  1.00 36.12           H  
ATOM   1913 HD11 LEU   790      16.431   4.460   6.168  1.00 36.12           H  
ATOM   1914 HD12 LEU   790      16.096   2.723   6.197  1.00 36.12           H  
ATOM   1915 HD13 LEU   790      16.071   3.653   7.699  1.00 36.12           H  
ATOM   1916 HD21 LEU   790      14.457   6.145   6.559  1.00 37.46           H  
ATOM   1917 HD22 LEU   790      14.344   5.348   8.135  1.00 37.46           H  
ATOM   1918 HD23 LEU   790      12.910   5.469   7.126  1.00 37.46           H  
ATOM   1919  N   SER   791      13.081   6.128   2.942  1.00 32.91           N  
ATOM   1920  CA  SER   791      13.142   7.503   2.452  1.00 33.35           C  
ATOM   1921  C   SER   791      11.722   8.104   2.332  1.00 34.20           C  
ATOM   1922  O   SER   791      11.503   9.307   2.485  1.00 35.29           O  
ATOM   1923  CB  SER   791      13.867   7.572   1.103  1.00 31.46           C  
ATOM   1924  OG  SER   791      14.116   8.905   0.649  1.00 34.11           O  
ATOM   1925  H   SER   791      13.432   5.355   2.378  1.00 32.91           H  
ATOM   1926  HA  SER   791      13.678   8.098   3.200  1.00 33.35           H  
ATOM   1927  HB2 SER   791      13.295   7.062   0.323  1.00 31.46           H  
ATOM   1928  HB3 SER   791      14.838   7.069   1.169  1.00 31.46           H  
ATOM   1929  HG  SER   791      14.520   9.397   1.398  1.00 34.11           H  
ATOM   1930  N   GLN   792      10.719   7.220   1.987  1.00 34.49           N  
ATOM   1931  CA  GLN   792       9.346   7.660   1.782  1.00 35.07           C  
ATOM   1932  C   GLN   792       8.614   7.939   3.107  1.00 33.95           C  
ATOM   1933  O   GLN   792       7.647   8.707   3.150  1.00 35.51           O  
ATOM   1934  CB  GLN   792       8.536   6.659   0.958  1.00 36.05           C  
ATOM   1935  CG  GLN   792       8.878   6.745  -0.525  1.00 39.47           C  
ATOM   1936  CD  GLN   792       8.200   5.658  -1.331  1.00 40.97           C  
ATOM   1937  NE2 GLN   792       8.053   5.961  -2.652  1.00 44.99           N  
ATOM   1938  OE1 GLN   792       7.818   4.577  -0.880  1.00 42.76           O  
ATOM   1939  H   GLN   792      10.950   6.236   1.884  1.00 34.49           H  
ATOM   1940  HA  GLN   792       9.386   8.625   1.259  1.00 35.07           H  
ATOM   1941  HB2 GLN   792       7.466   6.866   1.069  1.00 36.05           H  
ATOM   1942  HB3 GLN   792       8.686   5.642   1.336  1.00 36.05           H  
ATOM   1943  HG2 GLN   792       9.955   6.652  -0.689  1.00 39.47           H  
ATOM   1944  HG3 GLN   792       8.574   7.725  -0.913  1.00 39.47           H  
ATOM   1945 HE21 GLN   792       7.635   5.285  -3.278  1.00 44.99           H  
ATOM   1946 HE22 GLN   792       8.351   6.849  -3.039  1.00 44.99           H  
ATOM   1947  N   GLU   793       9.087   7.308   4.242  1.00 33.91           N  
ATOM   1948  CA  GLU   793       8.424   7.515   5.526  1.00 33.47           C  
ATOM   1949  C   GLU   793       8.476   9.032   5.876  1.00 32.37           C  
ATOM   1950  O   GLU   793       7.567   9.592   6.491  1.00 30.73           O  
ATOM   1951  CB  GLU   793       9.018   6.674   6.667  1.00 36.34           C  
ATOM   1952  CG  GLU   793       8.534   5.223   6.701  1.00 39.66           C  
ATOM   1953  CD  GLU   793       9.111   4.491   7.917  1.00 43.86           C  
ATOM   1954  OE1 GLU   793       8.404   4.492   8.969  1.00 45.98           O  
ATOM   1955  OE2 GLU   793      10.226   3.914   7.746  1.00 46.88           O1-
ATOM   1956  H   GLU   793       9.901   6.698   4.177  1.00 33.91           H  
ATOM   1957  HA  GLU   793       7.364   7.274   5.390  1.00 33.47           H  
ATOM   1958  HB2 GLU   793       8.745   7.137   7.620  1.00 36.34           H  
ATOM   1959  HB3 GLU   793      10.110   6.687   6.609  1.00 36.34           H  
ATOM   1960  HG2 GLU   793       8.832   4.699   5.787  1.00 39.66           H  
ATOM   1961  HG3 GLU   793       7.439   5.189   6.751  1.00 39.66           H  
ATOM   1962  N   PHE   794       9.602   9.718   5.471  1.00 30.54           N  
ATOM   1963  CA  PHE   794       9.760  11.147   5.753  1.00 30.84           C  
ATOM   1964  C   PHE   794       8.661  11.977   5.052  1.00 31.65           C  
ATOM   1965  O   PHE   794       8.242  13.040   5.518  1.00 29.98           O  
ATOM   1966  CB  PHE   794      11.110  11.699   5.275  1.00 28.52           C  
ATOM   1967  CG  PHE   794      12.289  11.280   6.119  1.00 26.98           C  
ATOM   1968  CD1 PHE   794      12.474  11.820   7.398  1.00 26.74           C  
ATOM   1969  CD2 PHE   794      13.235  10.378   5.619  1.00 25.48           C  
ATOM   1970  CE1 PHE   794      13.598  11.484   8.150  1.00 24.76           C  
ATOM   1971  CE2 PHE   794      14.347  10.026   6.384  1.00 26.93           C  
ATOM   1972  CZ  PHE   794      14.537  10.593   7.640  1.00 24.30           C  
ATOM   1973  H   PHE   794      10.332   9.199   4.987  1.00 30.54           H  
ATOM   1974  HA  PHE   794       9.624  11.287   6.831  1.00 30.84           H  
ATOM   1975  HB2 PHE   794      11.087  12.798   5.272  1.00 28.52           H  
ATOM   1976  HB3 PHE   794      11.282  11.412   4.230  1.00 28.52           H  
ATOM   1977  HD1 PHE   794      11.755  12.521   7.811  1.00 26.74           H  
ATOM   1978  HD2 PHE   794      13.110   9.944   4.631  1.00 25.48           H  
ATOM   1979  HE1 PHE   794      13.738  11.909   9.139  1.00 24.76           H  
ATOM   1980  HE2 PHE   794      15.067   9.309   6.003  1.00 26.93           H  
ATOM   1981  HZ  PHE   794      15.413  10.329   8.227  1.00 24.30           H  
ATOM   1982  N   GLY   795       8.286  11.506   3.814  1.00 32.86           N  
ATOM   1983  CA  GLY   795       7.348  12.203   2.960  1.00 35.10           C  
ATOM   1984  C   GLY   795       5.897  11.906   3.329  1.00 36.53           C  
ATOM   1985  O   GLY   795       5.003  12.737   3.177  1.00 36.75           O  
ATOM   1986  H   GLY   795       8.679  10.627   3.485  1.00 32.86           H  
ATOM   1987  HA2 GLY   795       7.519  11.877   1.931  1.00 35.10           H  
ATOM   1988  HA3 GLY   795       7.511  13.280   3.048  1.00 35.10           H  
ATOM   1989  N   TRP   796       5.646  10.617   3.745  1.00 36.52           N  
ATOM   1990  CA  TRP   796       4.299  10.200   4.131  1.00 37.67           C  
ATOM   1991  C   TRP   796       3.898  10.863   5.465  1.00 38.28           C  
ATOM   1992  O   TRP   796       2.725  11.097   5.750  1.00 35.16           O  
ATOM   1993  CB  TRP   796       4.177   8.679   4.306  1.00 41.29           C  
ATOM   1994  CG  TRP   796       4.256   7.873   3.039  1.00 45.93           C  
ATOM   1995  CD1 TRP   796       3.802   8.231   1.782  1.00 47.38           C  
ATOM   1996  CD2 TRP   796       4.776   6.540   2.920  1.00 47.97           C  
ATOM   1997  NE1 TRP   796       4.027   7.187   0.926  1.00 48.78           N  
ATOM   1998  CE2 TRP   796       4.630   6.146   1.589  1.00 48.76           C  
ATOM   1999  CE3 TRP   796       5.348   5.623   3.826  1.00 49.89           C  
ATOM   2000  CZ2 TRP   796       5.035   4.890   1.121  1.00 50.21           C  
ATOM   2001  CZ3 TRP   796       5.772   4.369   3.373  1.00 50.95           C  
ATOM   2002  CH2 TRP   796       5.617   4.009   2.038  1.00 50.42           C  
ATOM   2003  H   TRP   796       6.410   9.938   3.753  1.00 36.52           H  
ATOM   2004  HA  TRP   796       3.601  10.574   3.373  1.00 37.67           H  
ATOM   2005  HB2 TRP   796       3.216   8.441   4.782  1.00 41.29           H  
ATOM   2006  HB3 TRP   796       4.954   8.335   5.001  1.00 41.29           H  
ATOM   2007  HD1 TRP   796       3.322   9.132   1.426  1.00 47.38           H  
ATOM   2008  HE1 TRP   796       3.782   7.179  -0.054  1.00 48.78           H  
ATOM   2009  HE3 TRP   796       5.457   5.878   4.875  1.00 49.89           H  
ATOM   2010  HZ2 TRP   796       4.900   4.602   0.084  1.00 50.21           H  
ATOM   2011  HZ3 TRP   796       6.221   3.671   4.078  1.00 50.95           H  
ATOM   2012  HH2 TRP   796       5.946   3.029   1.707  1.00 50.42           H  
ATOM   2013  N   LEU   797       4.918  11.018   6.379  1.00 35.11           N  
ATOM   2014  CA  LEU   797       4.679  11.566   7.713  1.00 35.11           C  
ATOM   2015  C   LEU   797       4.835  13.105   7.754  1.00 34.00           C  
ATOM   2016  O   LEU   797       4.427  13.780   8.700  1.00 35.68           O  
ATOM   2017  CB  LEU   797       5.604  10.904   8.738  1.00 35.09           C  
ATOM   2018  CG  LEU   797       5.448   9.369   8.810  1.00 35.63           C  
ATOM   2019  CD1 LEU   797       6.605   8.773   9.604  1.00 36.40           C  
ATOM   2020  CD2 LEU   797       4.118   8.939   9.425  1.00 36.36           C  
ATOM   2021  H   LEU   797       5.867  10.727   6.129  1.00 35.11           H  
ATOM   2022  HA  LEU   797       3.634  11.373   7.979  1.00 35.11           H  
ATOM   2023  HB2 LEU   797       5.431  11.341   9.729  1.00 35.09           H  
ATOM   2024  HB3 LEU   797       6.642  11.148   8.480  1.00 35.09           H  
ATOM   2025  HG  LEU   797       5.494   8.942   7.803  1.00 35.63           H  
ATOM   2026 HD11 LEU   797       6.602   9.136  10.635  1.00 36.40           H  
ATOM   2027 HD12 LEU   797       7.565   9.042   9.157  1.00 36.40           H  
ATOM   2028 HD13 LEU   797       6.541   7.681   9.614  1.00 36.40           H  
ATOM   2029 HD21 LEU   797       4.025   9.304  10.450  1.00 36.36           H  
ATOM   2030 HD22 LEU   797       4.041   7.847   9.453  1.00 36.36           H  
ATOM   2031 HD23 LEU   797       3.267   9.311   8.846  1.00 36.36           H  
ATOM   2032  N   GLN   798       5.536  13.655   6.703  1.00 33.58           N  
ATOM   2033  CA  GLN   798       5.659  15.093   6.466  1.00 34.06           C  
ATOM   2034  C   GLN   798       6.501  15.731   7.590  1.00 32.97           C  
ATOM   2035  O   GLN   798       6.060  16.543   8.401  1.00 32.91           O  
ATOM   2036  CB  GLN   798       4.304  15.781   6.271  1.00 36.69           C  
ATOM   2037  CG  GLN   798       3.535  15.183   5.093  1.00 42.96           C  
ATOM   2038  CD  GLN   798       2.175  15.813   4.904  1.00 46.08           C  
ATOM   2039  NE2 GLN   798       1.432  15.227   3.921  1.00 46.49           N  
ATOM   2040  OE1 GLN   798       1.746  16.763   5.546  1.00 48.42           O  
ATOM   2041  H   GLN   798       5.975  13.025   6.040  1.00 33.58           H  
ATOM   2042  HA  GLN   798       6.237  15.197   5.538  1.00 34.06           H  
ATOM   2043  HB2 GLN   798       4.462  16.853   6.097  1.00 36.69           H  
ATOM   2044  HB3 GLN   798       3.695  15.715   7.181  1.00 36.69           H  
ATOM   2045  HG2 GLN   798       3.381  14.108   5.238  1.00 42.96           H  
ATOM   2046  HG3 GLN   798       4.104  15.321   4.166  1.00 42.96           H  
ATOM   2047 HE21 GLN   798       0.513  15.599   3.726  1.00 46.49           H  
ATOM   2048 HE22 GLN   798       1.767  14.432   3.391  1.00 46.49           H  
ATOM   2049  N   ILE   799       7.804  15.294   7.617  1.00 30.69           N  
ATOM   2050  CA  ILE   799       8.749  15.646   8.680  1.00 28.37           C  
ATOM   2051  C   ILE   799       9.517  16.932   8.296  1.00 28.41           C  
ATOM   2052  O   ILE   799       9.975  17.124   7.170  1.00 29.97           O  
ATOM   2053  CB  ILE   799       9.712  14.464   8.918  1.00 28.58           C  
ATOM   2054  CG1 ILE   799       8.971  13.185   9.363  1.00 26.48           C  
ATOM   2055  CG2 ILE   799      10.839  14.787   9.901  1.00 27.20           C  
ATOM   2056  CD1 ILE   799       8.107  13.314  10.611  1.00 26.73           C  
ATOM   2057  H   ILE   799       8.132  14.705   6.850  1.00 30.69           H  
ATOM   2058  HA  ILE   799       8.181  15.854   9.591  1.00 28.37           H  
ATOM   2059  HB  ILE   799      10.196  14.230   7.960  1.00 28.58           H  
ATOM   2060 HG12 ILE   799       9.719  12.412   9.547  1.00 26.48           H  
ATOM   2061 HG13 ILE   799       8.348  12.817   8.541  1.00 26.48           H  
ATOM   2062 HG21 ILE   799      10.446  15.132  10.859  1.00 27.20           H  
ATOM   2063 HG22 ILE   799      11.503  15.554   9.496  1.00 27.20           H  
ATOM   2064 HG23 ILE   799      11.462  13.905  10.084  1.00 27.20           H  
ATOM   2065 HD11 ILE   799       8.669  13.722  11.456  1.00 26.73           H  
ATOM   2066 HD12 ILE   799       7.732  12.329  10.905  1.00 26.73           H  
ATOM   2067 HD13 ILE   799       7.237  13.952  10.430  1.00 26.73           H  
ATOM   2068  N   THR   800       9.681  17.829   9.333  1.00 27.91           N  
ATOM   2069  CA  THR   800      10.449  19.069   9.188  1.00 28.75           C  
ATOM   2070  C   THR   800      11.934  18.812   9.558  1.00 28.75           C  
ATOM   2071  O   THR   800      12.283  17.845  10.251  1.00 27.77           O  
ATOM   2072  CB  THR   800       9.875  20.209  10.056  1.00 29.30           C  
ATOM   2073  OG1 THR   800       9.935  19.874  11.443  1.00 29.07           O  
ATOM   2074  CG2 THR   800       8.438  20.562   9.685  1.00 30.23           C  
ATOM   2075  H   THR   800       9.264  17.633  10.252  1.00 27.91           H  
ATOM   2076  HA  THR   800      10.406  19.357   8.132  1.00 28.75           H  
ATOM   2077  HB  THR   800      10.480  21.111   9.941  1.00 29.30           H  
ATOM   2078 HG21 THR   800       8.362  20.857   8.634  1.00 30.23           H  
ATOM   2079 HG22 THR   800       8.081  21.390  10.306  1.00 30.23           H  
ATOM   2080 HG23 THR   800       7.756  19.724   9.864  1.00 30.23           H  
ATOM   2081  HG1 THR   800       9.277  19.149  11.585  1.00 29.07           H  
ATOM   2082  N   PRO   801      12.883  19.728   9.141  1.00 29.28           N  
ATOM   2083  CA  PRO   801      14.306  19.498   9.421  1.00 28.80           C  
ATOM   2084  C   PRO   801      14.633  19.413  10.920  1.00 29.09           C  
ATOM   2085  O   PRO   801      15.548  18.716  11.357  1.00 27.69           O  
ATOM   2086  CB  PRO   801      15.022  20.696   8.791  1.00 30.34           C  
ATOM   2087  CG  PRO   801      14.047  21.206   7.739  1.00 31.75           C  
ATOM   2088  CD  PRO   801      12.687  20.940   8.360  1.00 29.16           C  
ATOM   2089  HA  PRO   801      14.592  18.558   8.940  1.00 28.80           H  
ATOM   2090  HB2 PRO   801      15.986  20.413   8.357  1.00 30.34           H  
ATOM   2091  HB3 PRO   801      15.217  21.485   9.528  1.00 30.34           H  
ATOM   2092  HG2 PRO   801      14.156  20.626   6.817  1.00 31.75           H  
ATOM   2093  HG3 PRO   801      14.199  22.261   7.494  1.00 31.75           H  
ATOM   2094  HD2 PRO   801      12.410  21.746   9.043  1.00 29.16           H  
ATOM   2095  HD3 PRO   801      11.903  20.822   7.609  1.00 29.16           H  
ATOM   2096  N   GLN   802      13.911  20.252  11.733  1.00 26.94           N  
ATOM   2097  CA  GLN   802      14.192  20.356  13.158  1.00 29.89           C  
ATOM   2098  C   GLN   802      13.767  19.053  13.862  1.00 28.72           C  
ATOM   2099  O   GLN   802      14.366  18.608  14.844  1.00 26.74           O  
ATOM   2100  CB  GLN   802      13.496  21.572  13.775  1.00 32.05           C  
ATOM   2101  CG  GLN   802      14.202  22.882  13.403  1.00 38.13           C  
ATOM   2102  CD  GLN   802      14.057  23.232  11.935  1.00 40.66           C  
ATOM   2103  OE1 GLN   802      13.083  22.918  11.254  1.00 42.44           O  
ATOM   2104  NE2 GLN   802      15.097  23.923  11.405  1.00 44.11           N  
ATOM   2105  H   GLN   802      13.182  20.832  11.317  1.00 26.94           H  
ATOM   2106  HA  GLN   802      15.280  20.434  13.281  1.00 29.89           H  
ATOM   2107  HB2 GLN   802      13.498  21.479  14.867  1.00 32.05           H  
ATOM   2108  HB3 GLN   802      12.442  21.606  13.471  1.00 32.05           H  
ATOM   2109  HG2 GLN   802      15.262  22.828  13.676  1.00 38.13           H  
ATOM   2110  HG3 GLN   802      13.760  23.707  13.974  1.00 38.13           H  
ATOM   2111 HE21 GLN   802      15.073  24.245  10.450  1.00 44.11           H  
ATOM   2112 HE22 GLN   802      15.969  24.145  11.923  1.00 44.11           H  
ATOM   2113  N   GLU   803      12.641  18.440  13.359  1.00 26.37           N  
ATOM   2114  CA  GLU   803      12.172  17.168  13.897  1.00 25.82           C  
ATOM   2115  C   GLU   803      13.182  16.067  13.508  1.00 24.84           C  
ATOM   2116  O   GLU   803      13.463  15.137  14.265  1.00 22.38           O  
ATOM   2117  CB  GLU   803      10.802  16.795  13.343  1.00 26.19           C  
ATOM   2118  CG  GLU   803       9.686  17.666  13.902  1.00 29.56           C  
ATOM   2119  CD  GLU   803       8.443  17.389  13.094  1.00 30.16           C  
ATOM   2120  OE1 GLU   803       8.470  17.708  11.862  1.00 28.03           O  
ATOM   2121  OE2 GLU   803       7.461  16.866  13.687  1.00 31.65           O1-
ATOM   2122  H   GLU   803      12.130  18.879  12.595  1.00 26.37           H  
ATOM   2123  HA  GLU   803      12.157  17.236  14.991  1.00 25.82           H  
ATOM   2124  HB2 GLU   803      10.578  15.746  13.577  1.00 26.19           H  
ATOM   2125  HB3 GLU   803      10.827  16.861  12.250  1.00 26.19           H  
ATOM   2126  HG2 GLU   803       9.926  18.731  13.834  1.00 29.56           H  
ATOM   2127  HG3 GLU   803       9.518  17.439  14.956  1.00 29.56           H  
ATOM   2128  N   PHE   804      13.680  16.143  12.225  1.00 22.63           N  
ATOM   2129  CA  PHE   804      14.676  15.195  11.715  1.00 23.12           C  
ATOM   2130  C   PHE   804      15.923  15.231  12.623  1.00 23.04           C  
ATOM   2131  O   PHE   804      16.452  14.199  13.046  1.00 22.16           O  
ATOM   2132  CB  PHE   804      15.006  15.477  10.237  1.00 22.76           C  
ATOM   2133  CG  PHE   804      16.365  15.022   9.766  1.00 22.54           C  
ATOM   2134  CD1 PHE   804      16.651  13.668   9.569  1.00 21.67           C  
ATOM   2135  CD2 PHE   804      17.374  15.967   9.532  1.00 23.54           C  
ATOM   2136  CE1 PHE   804      17.924  13.269   9.156  1.00 22.91           C  
ATOM   2137  CE2 PHE   804      18.647  15.566   9.128  1.00 24.41           C  
ATOM   2138  CZ  PHE   804      18.921  14.215   8.938  1.00 23.40           C  
ATOM   2139  H   PHE   804      13.308  16.869  11.607  1.00 22.63           H  
ATOM   2140  HA  PHE   804      14.249  14.191  11.810  1.00 23.12           H  
ATOM   2141  HB2 PHE   804      14.912  16.548  10.032  1.00 22.76           H  
ATOM   2142  HB3 PHE   804      14.237  15.013   9.605  1.00 22.76           H  
ATOM   2143  HD1 PHE   804      15.884  12.913   9.720  1.00 21.67           H  
ATOM   2144  HD2 PHE   804      17.174  17.029   9.662  1.00 23.54           H  
ATOM   2145  HE1 PHE   804      18.124  12.214   8.983  1.00 22.91           H  
ATOM   2146  HE2 PHE   804      19.422  16.306   8.945  1.00 24.41           H  
ATOM   2147  HZ  PHE   804      19.909  13.912   8.602  1.00 23.40           H  
ATOM   2148  N   LEU   805      16.441  16.476  12.900  1.00 21.78           N  
ATOM   2149  CA  LEU   805      17.671  16.609  13.670  1.00 23.40           C  
ATOM   2150  C   LEU   805      17.488  16.113  15.118  1.00 22.86           C  
ATOM   2151  O   LEU   805      18.415  15.601  15.750  1.00 21.77           O  
ATOM   2152  CB  LEU   805      18.173  18.056  13.681  1.00 25.36           C  
ATOM   2153  CG  LEU   805      18.726  18.518  12.318  1.00 24.71           C  
ATOM   2154  CD1 LEU   805      18.848  20.038  12.298  1.00 26.54           C  
ATOM   2155  CD2 LEU   805      20.082  17.890  11.993  1.00 26.27           C  
ATOM   2156  H   LEU   805      15.979  17.303  12.513  1.00 21.78           H  
ATOM   2157  HA  LEU   805      18.411  15.940  13.215  1.00 23.40           H  
ATOM   2158  HB2 LEU   805      18.952  18.178  14.445  1.00 25.36           H  
ATOM   2159  HB3 LEU   805      17.347  18.714  13.984  1.00 25.36           H  
ATOM   2160  HG  LEU   805      18.029  18.235  11.525  1.00 24.71           H  
ATOM   2161 HD11 LEU   805      19.534  20.390  13.073  1.00 26.54           H  
ATOM   2162 HD12 LEU   805      17.875  20.512  12.464  1.00 26.54           H  
ATOM   2163 HD13 LEU   805      19.221  20.378  11.327  1.00 26.54           H  
ATOM   2164 HD21 LEU   805      20.826  18.156  12.748  1.00 26.27           H  
ATOM   2165 HD22 LEU   805      20.450  18.242  11.024  1.00 26.27           H  
ATOM   2166 HD23 LEU   805      20.021  16.800  11.942  1.00 26.27           H  
ATOM   2167  N   CYS   806      16.264  16.354  15.703  1.00 22.93           N  
ATOM   2168  CA  CYS   806      16.004  15.914  17.073  1.00 24.76           C  
ATOM   2169  C   CYS   806      15.859  14.383  17.121  1.00 24.32           C  
ATOM   2170  O   CYS   806      16.187  13.723  18.108  1.00 22.51           O  
ATOM   2171  CB  CYS   806      14.743  16.522  17.686  1.00 25.87           C  
ATOM   2172  SG  CYS   806      14.908  18.310  17.961  1.00 37.15           S  
ATOM   2173  H   CYS   806      15.552  16.855  15.172  1.00 22.93           H  
ATOM   2174  HA  CYS   806      16.884  16.162  17.680  1.00 24.76           H  
ATOM   2175  HB2 CYS   806      14.548  16.069  18.662  1.00 25.87           H  
ATOM   2176  HB3 CYS   806      13.866  16.345  17.054  1.00 25.87           H  
ATOM   2177  HG  CYS   806      14.788  18.664  16.667  1.00 37.15           H  
ATOM   2178  N   MET   807      15.229  13.788  16.052  1.00 24.23           N  
ATOM   2179  CA  MET   807      15.038  12.342  16.005  1.00 22.79           C  
ATOM   2180  C   MET   807      16.396  11.618  15.887  1.00 22.86           C  
ATOM   2181  O   MET   807      16.587  10.491  16.344  1.00 21.64           O  
ATOM   2182  CB  MET   807      14.150  11.923  14.824  1.00 25.89           C  
ATOM   2183  CG  MET   807      12.673  11.955  15.207  1.00 25.89           C  
ATOM   2184  SD  MET   807      11.639  11.173  13.923  1.00 30.53           S  
ATOM   2185  CE  MET   807      11.607  12.509  12.712  1.00 22.77           C  
ATOM   2186  H   MET   807      14.868  14.370  15.291  1.00 24.23           H  
ATOM   2187  HA  MET   807      14.603  12.029  16.963  1.00 22.79           H  
ATOM   2188  HB2 MET   807      14.418  10.909  14.505  1.00 25.89           H  
ATOM   2189  HB3 MET   807      14.337  12.568  13.958  1.00 25.89           H  
ATOM   2190  HG2 MET   807      12.326  12.975  15.398  1.00 25.89           H  
ATOM   2191  HG3 MET   807      12.511  11.384  16.126  1.00 25.89           H  
ATOM   2192  HE1 MET   807      10.904  12.246  11.918  1.00 22.77           H  
ATOM   2193  HE2 MET   807      12.593  12.643  12.264  1.00 22.77           H  
ATOM   2194  HE3 MET   807      11.272  13.442  13.171  1.00 22.77           H  
ATOM   2195  N   LYS   808      17.331  12.253  15.099  1.00 20.26           N  
ATOM   2196  CA  LYS   808      18.628  11.642  14.817  1.00 20.63           C  
ATOM   2197  C   LYS   808      19.480  11.423  16.099  1.00 22.00           C  
ATOM   2198  O   LYS   808      20.461  10.679  16.108  1.00 20.02           O  
ATOM   2199  CB  LYS   808      19.385  12.475  13.763  1.00 20.73           C  
ATOM   2200  CG  LYS   808      20.596  11.735  13.188  1.00 19.96           C  
ATOM   2201  CD  LYS   808      21.194  12.360  11.923  1.00 18.98           C  
ATOM   2202  CE  LYS   808      21.853  13.705  12.183  1.00 19.41           C  
ATOM   2203  NZ  LYS   808      22.661  14.084  11.030  1.00 17.50           N1+
ATOM   2204  H   LYS   808      17.083  13.131  14.637  1.00 20.26           H  
ATOM   2205  HA  LYS   808      18.413  10.643  14.416  1.00 20.63           H  
ATOM   2206  HB2 LYS   808      19.702  13.430  14.197  1.00 20.73           H  
ATOM   2207  HB3 LYS   808      18.702  12.717  12.940  1.00 20.73           H  
ATOM   2208  HG2 LYS   808      20.310  10.705  12.948  1.00 19.96           H  
ATOM   2209  HG3 LYS   808      21.376  11.683  13.953  1.00 19.96           H  
ATOM   2210  HD2 LYS   808      20.422  12.461  11.151  1.00 18.98           H  
ATOM   2211  HD3 LYS   808      21.941  11.659  11.527  1.00 18.98           H  
ATOM   2212  HE2 LYS   808      22.538  13.644  13.031  1.00 19.41           H  
ATOM   2213  HE3 LYS   808      21.118  14.497  12.347  1.00 19.41           H  
ATOM   2214  HZ1 LYS   808      23.110  15.032  11.151  1.00 17.50           H  
ATOM   2215  HZ2 LYS   808      22.156  14.283  10.134  1.00 17.50           H  
ATOM   2216  HZ3 LYS   808      23.438  13.471  10.789  1.00 17.50           H  
ATOM   2217  N   ALA   809      19.143  12.193  17.191  1.00 22.13           N  
ATOM   2218  CA  ALA   809      19.855  12.060  18.458  1.00 22.97           C  
ATOM   2219  C   ALA   809      19.729  10.657  19.094  1.00 23.49           C  
ATOM   2220  O   ALA   809      20.597  10.190  19.830  1.00 24.98           O  
ATOM   2221  CB  ALA   809      19.345  13.088  19.461  1.00 23.32           C  
ATOM   2222  H   ALA   809      18.444  12.928  17.084  1.00 22.13           H  
ATOM   2223  HA  ALA   809      20.918  12.230  18.253  1.00 22.97           H  
ATOM   2224  HB1 ALA   809      19.447  14.105  19.066  1.00 23.32           H  
ATOM   2225  HB2 ALA   809      19.901  13.025  20.403  1.00 23.32           H  
ATOM   2226  HB3 ALA   809      18.287  12.926  19.696  1.00 23.32           H  
ATOM   2227  N   LEU   810      18.517  10.031  18.944  1.00 24.73           N  
ATOM   2228  CA  LEU   810      18.241   8.778  19.639  1.00 25.13           C  
ATOM   2229  C   LEU   810      18.976   7.570  19.023  1.00 25.36           C  
ATOM   2230  O   LEU   810      19.014   6.475  19.590  1.00 26.23           O  
ATOM   2231  CB  LEU   810      16.742   8.473  19.717  1.00 27.78           C  
ATOM   2232  CG  LEU   810      15.933   9.419  20.627  1.00 31.72           C  
ATOM   2233  CD1 LEU   810      14.458   9.012  20.593  1.00 30.92           C  
ATOM   2234  CD2 LEU   810      16.425   9.407  22.076  1.00 29.54           C  
ATOM   2235  H   LEU   810      17.793  10.476  18.379  1.00 24.73           H  
ATOM   2236  HA  LEU   810      18.661   8.864  20.649  1.00 25.13           H  
ATOM   2237  HB2 LEU   810      16.604   7.446  20.080  1.00 27.78           H  
ATOM   2238  HB3 LEU   810      16.320   8.498  18.704  1.00 27.78           H  
ATOM   2239  HG  LEU   810      16.011  10.444  20.243  1.00 31.72           H  
ATOM   2240 HD11 LEU   810      14.320   7.983  20.942  1.00 30.92           H  
ATOM   2241 HD12 LEU   810      14.057   9.082  19.577  1.00 30.92           H  
ATOM   2242 HD13 LEU   810      13.859   9.665  21.236  1.00 30.92           H  
ATOM   2243 HD21 LEU   810      16.463   8.388  22.476  1.00 29.54           H  
ATOM   2244 HD22 LEU   810      15.758   9.995  22.715  1.00 29.54           H  
ATOM   2245 HD23 LEU   810      17.422   9.847  22.165  1.00 29.54           H  
ATOM   2246  N   LEU   811      19.508   7.756  17.772  1.00 25.11           N  
ATOM   2247  CA  LEU   811      20.331   6.730  17.131  1.00 25.04           C  
ATOM   2248  C   LEU   811      21.740   6.665  17.773  1.00 24.56           C  
ATOM   2249  O   LEU   811      22.485   5.695  17.631  1.00 24.32           O  
ATOM   2250  CB  LEU   811      20.456   6.986  15.626  1.00 26.23           C  
ATOM   2251  CG  LEU   811      19.128   6.838  14.855  1.00 27.86           C  
ATOM   2252  CD1 LEU   811      19.301   7.344  13.424  1.00 26.97           C  
ATOM   2253  CD2 LEU   811      18.637   5.389  14.824  1.00 26.12           C  
ATOM   2254  H   LEU   811      19.276   8.612  17.269  1.00 25.11           H  
ATOM   2255  HA  LEU   811      19.871   5.755  17.327  1.00 25.04           H  
ATOM   2256  HB2 LEU   811      21.204   6.308  15.194  1.00 26.23           H  
ATOM   2257  HB3 LEU   811      20.844   8.000  15.475  1.00 26.23           H  
ATOM   2258  HG  LEU   811      18.356   7.454  15.332  1.00 27.86           H  
ATOM   2259 HD11 LEU   811      20.059   6.764  12.888  1.00 26.97           H  
ATOM   2260 HD12 LEU   811      19.606   8.395  13.415  1.00 26.97           H  
ATOM   2261 HD13 LEU   811      18.358   7.264  12.873  1.00 26.97           H  
ATOM   2262 HD21 LEU   811      19.398   4.725  14.400  1.00 26.12           H  
ATOM   2263 HD22 LEU   811      17.735   5.300  14.211  1.00 26.12           H  
ATOM   2264 HD23 LEU   811      18.388   5.027  15.825  1.00 26.12           H  
ATOM   2265  N   LEU   812      22.132   7.792  18.455  1.00 22.55           N  
ATOM   2266  CA  LEU   812      23.428   7.888  19.124  1.00 22.32           C  
ATOM   2267  C   LEU   812      23.299   7.192  20.502  1.00 23.51           C  
ATOM   2268  O   LEU   812      24.085   6.309  20.837  1.00 25.17           O  
ATOM   2269  CB  LEU   812      23.843   9.359  19.240  1.00 22.71           C  
ATOM   2270  CG  LEU   812      25.214   9.610  19.891  1.00 22.04           C  
ATOM   2271  CD1 LEU   812      26.362   9.013  19.077  1.00 22.67           C  
ATOM   2272  CD2 LEU   812      25.411  11.120  20.053  1.00 20.39           C  
ATOM   2273  H   LEU   812      21.482   8.575  18.516  1.00 22.55           H  
ATOM   2274  HA  LEU   812      24.156   7.327  18.529  1.00 22.32           H  
ATOM   2275  HB2 LEU   812      23.090   9.908  19.817  1.00 22.71           H  
ATOM   2276  HB3 LEU   812      23.832   9.808  18.237  1.00 22.71           H  
ATOM   2277  HG  LEU   812      25.231   9.163  20.893  1.00 22.04           H  
ATOM   2278 HD11 LEU   812      26.357   9.387  18.048  1.00 22.67           H  
ATOM   2279 HD12 LEU   812      26.299   7.921  19.045  1.00 22.67           H  
ATOM   2280 HD13 LEU   812      27.329   9.268  19.522  1.00 22.67           H  
ATOM   2281 HD21 LEU   812      25.370  11.631  19.086  1.00 20.39           H  
ATOM   2282 HD22 LEU   812      26.375  11.342  20.513  1.00 20.39           H  
ATOM   2283 HD23 LEU   812      24.633  11.548  20.694  1.00 20.39           H  
ATOM   2284  N   PHE   813      22.312   7.683  21.314  1.00 23.18           N  
ATOM   2285  CA  PHE   813      22.081   7.170  22.671  1.00 23.32           C  
ATOM   2286  C   PHE   813      21.341   5.802  22.666  1.00 23.60           C  
ATOM   2287  O   PHE   813      20.351   5.590  23.367  1.00 22.66           O  
ATOM   2288  CB  PHE   813      21.281   8.166  23.532  1.00 24.16           C  
ATOM   2289  CG  PHE   813      22.020   9.439  23.862  1.00 25.10           C  
ATOM   2290  CD1 PHE   813      22.952   9.471  24.904  1.00 26.89           C  
ATOM   2291  CD2 PHE   813      21.748  10.619  23.163  1.00 25.60           C  
ATOM   2292  CE1 PHE   813      23.632  10.650  25.208  1.00 27.68           C  
ATOM   2293  CE2 PHE   813      22.422  11.799  23.474  1.00 25.31           C  
ATOM   2294  CZ  PHE   813      23.370  11.815  24.492  1.00 27.86           C  
ATOM   2295  H   PHE   813      21.781   8.480  20.978  1.00 23.18           H  
ATOM   2296  HA  PHE   813      23.064   6.990  23.124  1.00 23.32           H  
ATOM   2297  HB2 PHE   813      20.996   7.702  24.485  1.00 24.16           H  
ATOM   2298  HB3 PHE   813      20.332   8.411  23.034  1.00 24.16           H  
ATOM   2299  HD1 PHE   813      23.176   8.569  25.468  1.00 26.89           H  
ATOM   2300  HD2 PHE   813      21.029  10.630  22.349  1.00 25.60           H  
ATOM   2301  HE1 PHE   813      24.377  10.651  25.998  1.00 27.68           H  
ATOM   2302  HE2 PHE   813      22.204  12.703  22.914  1.00 25.31           H  
ATOM   2303  HZ  PHE   813      23.903  12.733  24.723  1.00 27.86           H  
ATOM   2304  N   SER   814      21.922   4.818  21.886  1.00 23.93           N  
ATOM   2305  CA  SER   814      21.329   3.484  21.762  1.00 24.29           C  
ATOM   2306  C   SER   814      22.299   2.295  21.856  1.00 23.53           C  
ATOM   2307  O   SER   814      21.926   1.186  22.240  1.00 22.39           O  
ATOM   2308  CB  SER   814      20.595   3.339  20.410  1.00 25.23           C  
ATOM   2309  OG  SER   814      19.363   4.067  20.395  1.00 28.58           O  
ATOM   2310  H   SER   814      22.766   5.059  21.370  1.00 23.93           H  
ATOM   2311  HA  SER   814      20.611   3.356  22.578  1.00 24.29           H  
ATOM   2312  HB2 SER   814      20.339   2.292  20.218  1.00 25.23           H  
ATOM   2313  HB3 SER   814      21.218   3.682  19.575  1.00 25.23           H  
ATOM   2314  HG  SER   814      19.534   4.896  19.885  1.00 28.58           H  
ATOM   2315  N   ILE   815      23.515   2.461  21.185  1.00 22.58           N  
ATOM   2316  CA  ILE   815      24.303   1.312  20.718  1.00 23.63           C  
ATOM   2317  C   ILE   815      25.418   0.903  21.720  1.00 23.65           C  
ATOM   2318  O   ILE   815      25.559   1.474  22.800  1.00 25.15           O  
ATOM   2319  CB  ILE   815      24.694   1.585  19.257  1.00 24.02           C  
ATOM   2320  CG1 ILE   815      24.778   0.300  18.417  1.00 26.12           C  
ATOM   2321  CG2 ILE   815      25.947   2.447  19.157  1.00 24.65           C  
ATOM   2322  CD1 ILE   815      24.396   0.562  16.966  1.00 30.69           C  
ATOM   2323  H   ILE   815      23.850   3.401  20.995  1.00 22.58           H  
ATOM   2324  HA  ILE   815      23.611   0.458  20.721  1.00 23.63           H  
ATOM   2325  HB  ILE   815      23.878   2.179  18.818  1.00 24.02           H  
ATOM   2326 HG12 ILE   815      24.089  -0.462  18.801  1.00 26.12           H  
ATOM   2327 HG13 ILE   815      25.782  -0.132  18.469  1.00 26.12           H  
ATOM   2328 HG21 ILE   815      26.830   1.938  19.554  1.00 24.65           H  
ATOM   2329 HG22 ILE   815      25.815   3.383  19.705  1.00 24.65           H  
ATOM   2330 HG23 ILE   815      26.149   2.719  18.120  1.00 24.65           H  
ATOM   2331 HD11 ILE   815      23.337   0.830  16.885  1.00 30.69           H  
ATOM   2332 HD12 ILE   815      24.560  -0.335  16.369  1.00 30.69           H  
ATOM   2333 HD13 ILE   815      24.982   1.374  16.529  1.00 30.69           H  
ATOM   2334  N   ILE   816      26.033  -0.298  21.478  1.00 23.67           N  
ATOM   2335  CA  ILE   816      26.695  -1.085  22.525  1.00 25.29           C  
ATOM   2336  C   ILE   816      28.006  -1.837  22.124  1.00 26.06           C  
ATOM   2337  O   ILE   816      28.022  -2.634  21.200  1.00 24.46           O  
ATOM   2338  CB  ILE   816      25.653  -2.135  23.048  1.00 26.05           C  
ATOM   2339  CG1 ILE   816      24.976  -2.946  21.910  1.00 27.63           C  
ATOM   2340  CG2 ILE   816      24.581  -1.423  23.884  1.00 28.81           C  
ATOM   2341  CD1 ILE   816      24.263  -4.202  22.390  1.00 32.11           C  
ATOM   2342  H   ILE   816      25.887  -0.751  20.568  1.00 23.67           H  
ATOM   2343  HA  ILE   816      26.919  -0.418  23.361  1.00 25.29           H  
ATOM   2344  HB  ILE   816      26.181  -2.837  23.702  1.00 26.05           H  
ATOM   2345 HG12 ILE   816      25.713  -3.259  21.166  1.00 27.63           H  
ATOM   2346 HG13 ILE   816      24.248  -2.318  21.380  1.00 27.63           H  
ATOM   2347 HG21 ILE   816      23.956  -0.768  23.271  1.00 28.81           H  
ATOM   2348 HG22 ILE   816      25.030  -0.818  24.677  1.00 28.81           H  
ATOM   2349 HG23 ILE   816      23.909  -2.135  24.353  1.00 28.81           H  
ATOM   2350 HD11 ILE   816      24.969  -4.895  22.854  1.00 32.11           H  
ATOM   2351 HD12 ILE   816      23.804  -4.719  21.540  1.00 32.11           H  
ATOM   2352 HD13 ILE   816      23.470  -3.976  23.107  1.00 32.11           H  
ATOM   2353  N   PRO   817      29.128  -1.608  22.824  1.00 27.58           N  
ATOM   2354  CA  PRO   817      30.334  -2.499  22.842  1.00 28.61           C  
ATOM   2355  C   PRO   817      30.118  -3.978  23.408  1.00 28.95           C  
ATOM   2356  O   PRO   817      29.043  -4.528  23.130  1.00 27.77           O  
ATOM   2357  CB  PRO   817      31.358  -1.676  23.645  1.00 28.77           C  
ATOM   2358  CG  PRO   817      30.891  -0.239  23.507  1.00 29.61           C  
ATOM   2359  CD  PRO   817      29.385  -0.373  23.548  1.00 28.42           C  
ATOM   2360  HA  PRO   817      30.668  -2.613  21.805  1.00 28.61           H  
ATOM   2361  HB2 PRO   817      32.379  -1.812  23.273  1.00 28.77           H  
ATOM   2362  HB3 PRO   817      31.347  -1.945  24.707  1.00 28.77           H  
ATOM   2363  HG2 PRO   817      31.205   0.159  22.535  1.00 29.61           H  
ATOM   2364  HG3 PRO   817      31.281   0.413  24.292  1.00 29.61           H  
ATOM   2365  HD2 PRO   817      29.009  -0.477  24.566  1.00 28.42           H  
ATOM   2366  HD3 PRO   817      28.896   0.482  23.071  1.00 28.42           H  
ATOM   2367  N   VAL   818      31.300  -4.497  24.080  1.00 31.84           N  
ATOM   2368  CA  VAL   818      31.378  -5.885  24.572  1.00 34.32           C  
ATOM   2369  C   VAL   818      31.253  -6.088  26.098  1.00 35.09           C  
ATOM   2370  O   VAL   818      30.856  -7.160  26.542  1.00 35.20           O  
ATOM   2371  CB  VAL   818      32.684  -6.566  24.087  1.00 35.44           C  
ATOM   2372  CG1 VAL   818      33.965  -6.038  24.741  1.00 37.93           C  
ATOM   2373  CG2 VAL   818      32.631  -8.093  24.194  1.00 37.16           C  
ATOM   2374  H   VAL   818      32.053  -3.860  24.171  1.00 31.84           H  
ATOM   2375  HA  VAL   818      30.520  -6.409  24.133  1.00 34.32           H  
ATOM   2376  HB  VAL   818      32.769  -6.342  23.031  1.00 35.44           H  
ATOM   2377 HG11 VAL   818      34.035  -6.327  25.794  1.00 37.93           H  
ATOM   2378 HG12 VAL   818      34.029  -4.948  24.674  1.00 37.93           H  
ATOM   2379 HG13 VAL   818      34.846  -6.450  24.237  1.00 37.93           H  
ATOM   2380 HG21 VAL   818      32.686  -8.433  25.232  1.00 37.16           H  
ATOM   2381 HG22 VAL   818      33.475  -8.541  23.658  1.00 37.16           H  
ATOM   2382 HG23 VAL   818      31.712  -8.487  23.750  1.00 37.16           H  
ATOM   2383  N   ASP   819      31.812  -5.100  26.821  1.00 36.27           N  
ATOM   2384  CA  ASP   819      32.078  -5.170  28.258  1.00 38.16           C  
ATOM   2385  C   ASP   819      30.806  -4.727  29.031  1.00 37.42           C  
ATOM   2386  O   ASP   819      29.714  -5.237  28.791  1.00 38.10           O  
ATOM   2387  CB  ASP   819      33.390  -4.457  28.581  1.00 39.96           C  
ATOM   2388  CG  ASP   819      33.407  -3.016  28.095  1.00 44.44           C  
ATOM   2389  OD2 ASP   819      33.752  -2.147  28.947  1.00 46.05           O1-
ATOM   2390  OD1 ASP   819      33.048  -2.815  26.893  1.00 46.96           O  
ATOM   2391  H   ASP   819      32.089  -4.214  26.396  1.00 36.27           H  
ATOM   2392  HA  ASP   819      32.208  -6.229  28.519  1.00 38.16           H  
ATOM   2393  HB2 ASP   819      34.223  -4.969  28.082  1.00 39.96           H  
ATOM   2394  HB3 ASP   819      33.592  -4.498  29.658  1.00 39.96           H  
ATOM   2395  N   GLY   820      30.929  -3.666  29.892  1.00 37.03           N  
ATOM   2396  CA  GLY   820      29.826  -3.132  30.673  1.00 33.64           C  
ATOM   2397  C   GLY   820      30.187  -1.669  30.853  1.00 33.34           C  
ATOM   2398  O   GLY   820      31.269  -1.338  31.330  1.00 32.03           O  
ATOM   2399  H   GLY   820      31.829  -3.170  29.926  1.00 37.03           H  
ATOM   2400  HA2 GLY   820      29.804  -3.631  31.644  1.00 33.64           H  
ATOM   2401  HA3 GLY   820      28.874  -3.266  30.154  1.00 33.64           H  
ATOM   2402  N   LEU   821      29.331  -0.749  30.303  1.00 31.66           N  
ATOM   2403  CA  LEU   821      29.730   0.657  30.186  1.00 34.13           C  
ATOM   2404  C   LEU   821      29.999   1.249  31.588  1.00 35.27           C  
ATOM   2405  O   LEU   821      29.500   0.801  32.618  1.00 35.82           O  
ATOM   2406  CB  LEU   821      28.689   1.502  29.446  1.00 33.07           C  
ATOM   2407  CG  LEU   821      28.590   1.290  27.924  1.00 32.48           C  
ATOM   2408  CD1 LEU   821      27.592   2.288  27.327  1.00 31.56           C  
ATOM   2409  CD2 LEU   821      29.929   1.407  27.199  1.00 30.47           C  
ATOM   2410  H   LEU   821      28.426  -1.019  29.911  1.00 31.66           H  
ATOM   2411  HA  LEU   821      30.688   0.670  29.653  1.00 34.13           H  
ATOM   2412  HB2 LEU   821      28.881   2.556  29.633  1.00 33.07           H  
ATOM   2413  HB3 LEU   821      27.704   1.315  29.880  1.00 33.07           H  
ATOM   2414  HG  LEU   821      28.195   0.291  27.743  1.00 32.48           H  
ATOM   2415 HD11 LEU   821      27.949   3.318  27.438  1.00 31.56           H  
ATOM   2416 HD12 LEU   821      26.618   2.211  27.821  1.00 31.56           H  
ATOM   2417 HD13 LEU   821      27.440   2.095  26.260  1.00 31.56           H  
ATOM   2418 HD21 LEU   821      30.446   2.331  27.463  1.00 30.47           H  
ATOM   2419 HD22 LEU   821      29.787   1.401  26.114  1.00 30.47           H  
ATOM   2420 HD23 LEU   821      30.589   0.568  27.441  1.00 30.47           H  
ATOM   2421  N   LYS   822      30.906   2.264  31.615  1.00 37.19           N  
ATOM   2422  CA  LYS   822      31.448   2.732  32.873  1.00 40.02           C  
ATOM   2423  C   LYS   822      30.431   3.631  33.623  1.00 40.58           C  
ATOM   2424  O   LYS   822      30.543   3.891  34.822  1.00 39.67           O  
ATOM   2425  CB  LYS   822      32.806   3.410  32.687  1.00 42.55           C  
ATOM   2426  CG  LYS   822      33.832   2.653  31.811  1.00 46.04           C  
ATOM   2427  CD  LYS   822      34.188   1.231  32.268  1.00 49.51           C  
ATOM   2428  CE  LYS   822      33.702   0.142  31.310  1.00 50.45           C  
ATOM   2429  NZ  LYS   822      34.651  -0.134  30.236  1.00 51.61           N1+
ATOM   2430  H   LYS   822      31.226   2.678  30.720  1.00 37.19           H  
ATOM   2431  HA  LYS   822      31.583   1.852  33.515  1.00 40.02           H  
ATOM   2432  HB2 LYS   822      33.250   3.606  33.671  1.00 42.55           H  
ATOM   2433  HB3 LYS   822      32.637   4.389  32.233  1.00 42.55           H  
ATOM   2434  HG2 LYS   822      34.754   3.244  31.809  1.00 46.04           H  
ATOM   2435  HG3 LYS   822      33.484   2.643  30.775  1.00 46.04           H  
ATOM   2436  HD2 LYS   822      33.759   1.046  33.259  1.00 49.51           H  
ATOM   2437  HD3 LYS   822      35.276   1.151  32.390  1.00 49.51           H  
ATOM   2438  HE2 LYS   822      32.767   0.421  30.827  1.00 50.45           H  
ATOM   2439  HE3 LYS   822      33.590  -0.801  31.851  1.00 50.45           H  
ATOM   2440  HZ1 LYS   822      34.253  -0.830  29.549  1.00 51.61           H  
ATOM   2441  HZ2 LYS   822      35.534  -0.539  30.536  1.00 51.61           H  
ATOM   2442  HZ3 LYS   822      34.969   0.711  29.695  1.00 51.61           H  
ATOM   2443  N   ASN   823      29.412   4.159  32.850  1.00 40.31           N  
ATOM   2444  CA  ASN   823      28.242   4.845  33.389  1.00 39.56           C  
ATOM   2445  C   ASN   823      26.906   4.130  32.958  1.00 36.79           C  
ATOM   2446  O   ASN   823      25.860   4.784  32.902  1.00 36.79           O  
ATOM   2447  CB  ASN   823      28.214   6.313  32.966  1.00 43.29           C  
ATOM   2448  CG  ASN   823      29.443   7.085  33.388  1.00 47.69           C  
ATOM   2449  OD1 ASN   823      30.210   7.623  32.598  1.00 50.04           O  
ATOM   2450  ND2 ASN   823      29.618   7.218  34.731  1.00 48.31           N  
ATOM   2451  H   ASN   823      29.471   4.101  31.822  1.00 40.31           H  
ATOM   2452  HA  ASN   823      28.271   4.773  34.483  1.00 39.56           H  
ATOM   2453  HB2 ASN   823      27.341   6.821  33.393  1.00 43.29           H  
ATOM   2454  HB3 ASN   823      28.120   6.390  31.878  1.00 43.29           H  
ATOM   2455 HD21 ASN   823      30.430   7.728  35.054  1.00 48.31           H  
ATOM   2456 HD22 ASN   823      28.981   6.853  35.427  1.00 48.31           H  
ATOM   2457  N   GLN   824      27.068   2.785  32.783  1.00 34.01           N  
ATOM   2458  CA  GLN   824      26.021   1.934  32.203  1.00 34.54           C  
ATOM   2459  C   GLN   824      24.611   2.183  32.753  1.00 34.94           C  
ATOM   2460  O   GLN   824      23.649   2.496  32.055  1.00 34.85           O  
ATOM   2461  CB  GLN   824      26.360   0.452  32.442  1.00 33.83           C  
ATOM   2462  CG  GLN   824      25.419  -0.529  31.759  1.00 32.08           C  
ATOM   2463  CD  GLN   824      25.777  -0.694  30.307  1.00 33.53           C  
ATOM   2464  OE1 GLN   824      26.648  -1.465  29.932  1.00 33.63           O  
ATOM   2465  NE2 GLN   824      25.093   0.033  29.437  1.00 31.12           N  
ATOM   2466  H   GLN   824      27.983   2.357  32.915  1.00 34.01           H  
ATOM   2467  HA  GLN   824      25.998   2.165  31.134  1.00 34.54           H  
ATOM   2468  HB2 GLN   824      26.365   0.243  33.520  1.00 33.83           H  
ATOM   2469  HB3 GLN   824      27.367   0.244  32.090  1.00 33.83           H  
ATOM   2470  HG2 GLN   824      24.373  -0.236  31.865  1.00 32.08           H  
ATOM   2471  HG3 GLN   824      25.532  -1.513  32.228  1.00 32.08           H  
ATOM   2472 HE21 GLN   824      25.282   0.014  28.435  1.00 31.12           H  
ATOM   2473 HE22 GLN   824      24.190   0.412  29.626  1.00 31.12           H  
ATOM   2474  N   LYS   825      24.425   2.030  34.089  1.00 34.72           N  
ATOM   2475  CA  LYS   825      23.086   1.850  34.653  1.00 35.29           C  
ATOM   2476  C   LYS   825      22.279   3.173  34.661  1.00 34.22           C  
ATOM   2477  O   LYS   825      21.081   3.215  34.943  1.00 33.77           O  
ATOM   2478  CB  LYS   825      23.168   1.209  36.048  1.00 37.45           C  
ATOM   2479  CG  LYS   825      22.690  -0.255  36.126  1.00 40.93           C  
ATOM   2480  CD  LYS   825      23.340  -1.228  35.131  1.00 43.11           C  
ATOM   2481  CE  LYS   825      23.073  -2.689  35.516  1.00 43.95           C  
ATOM   2482  NZ  LYS   825      23.015  -3.542  34.334  1.00 46.32           N1+
ATOM   2483  H   LYS   825      25.234   2.095  34.689  1.00 34.72           H  
ATOM   2484  HA  LYS   825      22.530   1.200  33.966  1.00 35.29           H  
ATOM   2485  HB2 LYS   825      22.565   1.784  36.763  1.00 37.45           H  
ATOM   2486  HB3 LYS   825      24.196   1.248  36.429  1.00 37.45           H  
ATOM   2487  HG2 LYS   825      21.602  -0.279  35.979  1.00 40.93           H  
ATOM   2488  HG3 LYS   825      22.872  -0.609  37.149  1.00 40.93           H  
ATOM   2489  HD2 LYS   825      24.424  -1.062  35.098  1.00 43.11           H  
ATOM   2490  HD3 LYS   825      22.958  -1.017  34.128  1.00 43.11           H  
ATOM   2491  HE2 LYS   825      22.128  -2.812  36.052  1.00 43.95           H  
ATOM   2492  HE3 LYS   825      23.881  -3.068  36.149  1.00 43.95           H  
ATOM   2493  HZ1 LYS   825      22.011  -3.783  34.143  1.00 46.32           H  
ATOM   2494  HZ2 LYS   825      23.443  -4.502  34.443  1.00 46.32           H  
ATOM   2495  HZ3 LYS   825      23.355  -3.156  33.442  1.00 46.32           H  
ATOM   2496  N   PHE   826      23.015   4.331  34.394  1.00 32.99           N  
ATOM   2497  CA  PHE   826      22.439   5.668  34.272  1.00 33.52           C  
ATOM   2498  C   PHE   826      22.094   5.987  32.809  1.00 30.42           C  
ATOM   2499  O   PHE   826      21.378   6.928  32.468  1.00 30.53           O  
ATOM   2500  CB  PHE   826      23.408   6.752  34.770  1.00 36.10           C  
ATOM   2501  CG  PHE   826      23.886   6.514  36.180  1.00 42.89           C  
ATOM   2502  CD1 PHE   826      23.032   6.700  37.274  1.00 43.77           C  
ATOM   2503  CD2 PHE   826      25.202   6.089  36.429  1.00 45.22           C  
ATOM   2504  CE1 PHE   826      23.474   6.440  38.575  1.00 45.55           C  
ATOM   2505  CE2 PHE   826      25.645   5.838  37.728  1.00 45.19           C  
ATOM   2506  CZ  PHE   826      24.778   6.008  38.803  1.00 45.72           C  
ATOM   2507  H   PHE   826      24.018   4.192  34.300  1.00 32.99           H  
ATOM   2508  HA  PHE   826      21.502   5.693  34.840  1.00 33.52           H  
ATOM   2509  HB2 PHE   826      22.928   7.738  34.721  1.00 36.10           H  
ATOM   2510  HB3 PHE   826      24.274   6.818  34.097  1.00 36.10           H  
ATOM   2511  HD1 PHE   826      22.013   7.058  37.148  1.00 43.77           H  
ATOM   2512  HD2 PHE   826      25.900   5.956  35.603  1.00 45.22           H  
ATOM   2513  HE1 PHE   826      22.798   6.590  39.414  1.00 45.55           H  
ATOM   2514  HE2 PHE   826      26.670   5.514  37.895  1.00 45.19           H  
ATOM   2515  HZ  PHE   826      25.119   5.818  39.816  1.00 45.72           H  
ATOM   2516  N   PHE   827      22.688   5.233  31.849  1.00 27.92           N  
ATOM   2517  CA  PHE   827      22.688   5.583  30.417  1.00 26.75           C  
ATOM   2518  C   PHE   827      21.240   5.511  29.899  1.00 25.83           C  
ATOM   2519  O   PHE   827      20.799   6.214  28.996  1.00 24.50           O  
ATOM   2520  CB  PHE   827      23.591   4.623  29.622  1.00 26.27           C  
ATOM   2521  CG  PHE   827      24.157   5.183  28.337  1.00 26.25           C  
ATOM   2522  CD1 PHE   827      25.498   5.525  28.241  1.00 24.30           C  
ATOM   2523  CD2 PHE   827      23.368   5.383  27.224  1.00 25.90           C  
ATOM   2524  CE1 PHE   827      26.048   5.975  27.041  1.00 24.48           C  
ATOM   2525  CE2 PHE   827      23.963   5.668  26.006  1.00 26.44           C  
ATOM   2526  CZ  PHE   827      25.279   6.016  25.901  1.00 24.88           C  
ATOM   2527  H   PHE   827      23.191   4.388  32.146  1.00 27.92           H  
ATOM   2528  HA  PHE   827      23.031   6.621  30.341  1.00 26.75           H  
ATOM   2529  HB2 PHE   827      23.057   3.693  29.386  1.00 26.27           H  
ATOM   2530  HB3 PHE   827      24.437   4.319  30.251  1.00 26.27           H  
ATOM   2531  HD1 PHE   827      26.136   5.367  29.095  1.00 24.30           H  
ATOM   2532  HD2 PHE   827      22.313   5.174  27.222  1.00 25.90           H  
ATOM   2533  HE1 PHE   827      27.095   6.221  26.975  1.00 24.48           H  
ATOM   2534  HE2 PHE   827      23.436   5.504  25.086  1.00 26.44           H  
ATOM   2535  HZ  PHE   827      25.670   6.269  24.925  1.00 24.88           H  
ATOM   2536  N   ASP   828      20.477   4.526  30.492  1.00 25.04           N  
ATOM   2537  CA  ASP   828      19.088   4.239  30.108  1.00 26.29           C  
ATOM   2538  C   ASP   828      18.221   5.475  30.411  1.00 26.17           C  
ATOM   2539  O   ASP   828      17.455   5.966  29.583  1.00 26.98           O  
ATOM   2540  CB  ASP   828      18.621   3.022  30.879  1.00 29.00           C  
ATOM   2541  CG  ASP   828      17.208   2.572  30.579  1.00 29.96           C  
ATOM   2542  OD1 ASP   828      16.642   3.050  29.573  1.00 32.01           O  
ATOM   2543  OD2 ASP   828      16.773   1.712  31.412  1.00 32.79           O1-
ATOM   2544  H   ASP   828      20.924   3.976  31.217  1.00 25.04           H  
ATOM   2545  HA  ASP   828      19.070   4.069  29.026  1.00 26.29           H  
ATOM   2546  HB2 ASP   828      18.701   3.195  31.960  1.00 29.00           H  
ATOM   2547  HB3 ASP   828      19.277   2.179  30.639  1.00 29.00           H  
ATOM   2548  N   GLU   829      18.353   6.025  31.669  1.00 28.25           N  
ATOM   2549  CA  GLU   829      17.542   7.187  32.033  1.00 28.90           C  
ATOM   2550  C   GLU   829      18.058   8.442  31.301  1.00 29.56           C  
ATOM   2551  O   GLU   829      17.314   9.374  31.001  1.00 27.27           O  
ATOM   2552  CB  GLU   829      17.442   7.408  33.547  1.00 34.17           C  
ATOM   2553  CG  GLU   829      15.981   7.464  34.019  1.00 41.85           C  
ATOM   2554  CD  GLU   829      15.254   8.738  33.602  1.00 45.14           C  
ATOM   2555  OE1 GLU   829      15.631   9.801  34.163  1.00 49.09           O  
ATOM   2556  OE2 GLU   829      14.324   8.610  32.747  1.00 46.53           O1-
ATOM   2557  H   GLU   829      19.023   5.636  32.315  1.00 28.25           H  
ATOM   2558  HA  GLU   829      16.544   6.996  31.626  1.00 28.90           H  
ATOM   2559  HB2 GLU   829      17.960   8.329  33.841  1.00 34.17           H  
ATOM   2560  HB3 GLU   829      17.932   6.586  34.083  1.00 34.17           H  
ATOM   2561  HG2 GLU   829      15.961   7.423  35.115  1.00 41.85           H  
ATOM   2562  HG3 GLU   829      15.432   6.582  33.666  1.00 41.85           H  
ATOM   2563  N   LEU   830      19.419   8.505  31.037  1.00 27.85           N  
ATOM   2564  CA  LEU   830      19.934   9.636  30.256  1.00 27.99           C  
ATOM   2565  C   LEU   830      19.269   9.615  28.857  1.00 27.45           C  
ATOM   2566  O   LEU   830      18.876  10.644  28.305  1.00 28.45           O  
ATOM   2567  CB  LEU   830      21.462   9.578  30.143  1.00 29.23           C  
ATOM   2568  CG  LEU   830      22.101  10.721  29.327  1.00 31.36           C  
ATOM   2569  CD1 LEU   830      21.808  12.100  29.917  1.00 30.87           C  
ATOM   2570  CD2 LEU   830      23.614  10.505  29.242  1.00 31.40           C  
ATOM   2571  H   LEU   830      20.074   7.804  31.385  1.00 27.85           H  
ATOM   2572  HA  LEU   830      19.614  10.549  30.770  1.00 27.99           H  
ATOM   2573  HB2 LEU   830      21.754   8.626  29.685  1.00 29.23           H  
ATOM   2574  HB3 LEU   830      21.892   9.569  31.154  1.00 29.23           H  
ATOM   2575  HG  LEU   830      21.710  10.695  28.302  1.00 31.36           H  
ATOM   2576 HD11 LEU   830      22.130  12.161  30.962  1.00 30.87           H  
ATOM   2577 HD12 LEU   830      20.741  12.335  29.874  1.00 30.87           H  
ATOM   2578 HD13 LEU   830      22.333  12.881  29.356  1.00 30.87           H  
ATOM   2579 HD21 LEU   830      24.073  10.541  30.234  1.00 31.40           H  
ATOM   2580 HD22 LEU   830      24.084  11.274  28.622  1.00 31.40           H  
ATOM   2581 HD23 LEU   830      23.842   9.532  28.794  1.00 31.40           H  
ATOM   2582  N   ARG   831      19.191   8.388  28.258  1.00 27.40           N  
ATOM   2583  CA  ARG   831      18.530   8.199  26.980  1.00 26.22           C  
ATOM   2584  C   ARG   831      17.039   8.553  27.148  1.00 24.75           C  
ATOM   2585  O   ARG   831      16.429   9.246  26.330  1.00 24.68           O  
ATOM   2586  CB  ARG   831      18.683   6.746  26.537  1.00 27.98           C  
ATOM   2587  CG  ARG   831      17.794   6.379  25.358  1.00 28.43           C  
ATOM   2588  CD  ARG   831      17.547   4.882  25.336  1.00 28.08           C  
ATOM   2589  NE  ARG   831      16.602   4.536  24.286  1.00 26.71           N  
ATOM   2590  CZ  ARG   831      16.875   4.571  22.987  1.00 27.84           C  
ATOM   2591  NH1 ARG   831      18.074   4.853  22.514  1.00 28.79           N  
ATOM   2592  NH2 ARG   831      15.917   4.276  22.128  1.00 26.94           N1+
ATOM   2593  H   ARG   831      19.616   7.582  28.723  1.00 27.40           H  
ATOM   2594  HA  ARG   831      18.971   8.888  26.251  1.00 26.22           H  
ATOM   2595  HB2 ARG   831      18.451   6.082  27.376  1.00 27.98           H  
ATOM   2596  HB3 ARG   831      19.732   6.540  26.290  1.00 27.98           H  
ATOM   2597  HG2 ARG   831      18.245   6.739  24.429  1.00 28.43           H  
ATOM   2598  HG3 ARG   831      16.812   6.856  25.412  1.00 28.43           H  
ATOM   2599  HD2 ARG   831      17.101   4.573  26.287  1.00 28.08           H  
ATOM   2600  HD3 ARG   831      18.463   4.304  25.198  1.00 28.08           H  
ATOM   2601  HE  ARG   831      15.698   4.138  24.540  1.00 26.71           H  
ATOM   2602 HH11 ARG   831      18.318   4.714  21.532  1.00 28.79           H  
ATOM   2603 HH12 ARG   831      18.866   5.091  23.111  1.00 28.79           H  
ATOM   2604 HH21 ARG   831      16.108   4.251  21.136  1.00 26.94           H  
ATOM   2605 HH22 ARG   831      14.996   4.034  22.488  1.00 26.94           H  
ATOM   2606  N   MET   832      16.394   7.956  28.203  1.00 26.06           N  
ATOM   2607  CA  MET   832      14.962   8.094  28.392  1.00 26.14           C  
ATOM   2608  C   MET   832      14.574   9.520  28.828  1.00 26.01           C  
ATOM   2609  O   MET   832      13.402   9.895  28.842  1.00 25.80           O  
ATOM   2610  CB  MET   832      14.410   7.015  29.325  1.00 27.91           C  
ATOM   2611  CG  MET   832      12.882   6.965  29.340  1.00 30.44           C  
ATOM   2612  SD  MET   832      12.219   5.376  29.946  1.00 33.92           S  
ATOM   2613  CE  MET   832      13.030   5.306  31.566  1.00 33.67           C  
ATOM   2614  H   MET   832      16.922   7.372  28.848  1.00 26.06           H  
ATOM   2615  HA  MET   832      14.520   7.955  27.400  1.00 26.14           H  
ATOM   2616  HB2 MET   832      14.777   7.188  30.340  1.00 27.91           H  
ATOM   2617  HB3 MET   832      14.803   6.044  28.995  1.00 27.91           H  
ATOM   2618  HG2 MET   832      12.486   7.099  28.328  1.00 30.44           H  
ATOM   2619  HG3 MET   832      12.470   7.764  29.963  1.00 30.44           H  
ATOM   2620  HE1 MET   832      12.628   4.458  32.126  1.00 33.67           H  
ATOM   2621  HE2 MET   832      12.831   6.219  32.133  1.00 33.67           H  
ATOM   2622  HE3 MET   832      14.107   5.160  31.456  1.00 33.67           H  
ATOM   2623  N   ASN   833      15.578  10.375  29.197  1.00 26.78           N  
ATOM   2624  CA  ASN   833      15.367  11.813  29.363  1.00 27.86           C  
ATOM   2625  C   ASN   833      15.363  12.506  28.000  1.00 26.66           C  
ATOM   2626  O   ASN   833      14.591  13.432  27.756  1.00 27.19           O  
ATOM   2627  CB  ASN   833      16.339  12.472  30.335  1.00 29.21           C  
ATOM   2628  CG  ASN   833      15.800  12.236  31.724  1.00 33.07           C  
ATOM   2629  ND2 ASN   833      16.675  11.705  32.608  1.00 36.18           N  
ATOM   2630  OD1 ASN   833      14.622  12.435  32.018  1.00 31.43           O  
ATOM   2631  H   ASN   833      16.505   9.975  29.368  1.00 26.78           H  
ATOM   2632  HA  ASN   833      14.337  11.939  29.715  1.00 27.86           H  
ATOM   2633  HB2 ASN   833      16.385  13.556  30.183  1.00 29.21           H  
ATOM   2634  HB3 ASN   833      17.354  12.076  30.226  1.00 29.21           H  
ATOM   2635 HD21 ASN   833      16.298  11.317  33.487  1.00 36.18           H  
ATOM   2636 HD22 ASN   833      17.666  11.602  32.467  1.00 36.18           H  
ATOM   2637  N   TYR   834      16.242  12.034  27.059  1.00 25.03           N  
ATOM   2638  CA  TYR   834      16.187  12.562  25.696  1.00 25.15           C  
ATOM   2639  C   TYR   834      14.843  12.162  25.038  1.00 26.45           C  
ATOM   2640  O   TYR   834      14.331  12.849  24.155  1.00 28.13           O  
ATOM   2641  CB  TYR   834      17.352  12.098  24.812  1.00 25.77           C  
ATOM   2642  CG  TYR   834      18.470  13.114  24.758  1.00 24.15           C  
ATOM   2643  CD1 TYR   834      18.413  14.170  23.835  1.00 23.72           C  
ATOM   2644  CD2 TYR   834      19.571  13.026  25.619  1.00 26.10           C  
ATOM   2645  CE1 TYR   834      19.432  15.123  23.784  1.00 26.07           C  
ATOM   2646  CE2 TYR   834      20.591  13.981  25.566  1.00 24.55           C  
ATOM   2647  CZ  TYR   834      20.510  15.025  24.653  1.00 26.19           C  
ATOM   2648  OH  TYR   834      21.490  15.969  24.560  1.00 27.25           O  
ATOM   2649  H   TYR   834      16.928  11.317  27.302  1.00 25.03           H  
ATOM   2650  HA  TYR   834      16.165  13.657  25.775  1.00 25.15           H  
ATOM   2651  HB2 TYR   834      17.014  11.927  23.782  1.00 25.77           H  
ATOM   2652  HB3 TYR   834      17.756  11.136  25.148  1.00 25.77           H  
ATOM   2653  HD1 TYR   834      17.564  14.266  23.159  1.00 23.72           H  
ATOM   2654  HD2 TYR   834      19.649  12.208  26.331  1.00 26.10           H  
ATOM   2655  HE1 TYR   834      19.377  15.946  23.077  1.00 26.07           H  
ATOM   2656  HE2 TYR   834      21.442  13.892  26.236  1.00 24.55           H  
ATOM   2657  HH  TYR   834      22.270  15.658  25.070  1.00 27.25           H  
ATOM   2658  N   ILE   835      14.284  10.968  25.435  1.00 26.87           N  
ATOM   2659  CA  ILE   835      12.965  10.557  24.936  1.00 27.01           C  
ATOM   2660  C   ILE   835      11.879  11.498  25.517  1.00 28.11           C  
ATOM   2661  O   ILE   835      10.882  11.809  24.863  1.00 30.72           O  
ATOM   2662  CB  ILE   835      12.656   9.065  25.233  1.00 25.77           C  
ATOM   2663  CG1 ILE   835      13.625   8.159  24.439  1.00 25.14           C  
ATOM   2664  CG2 ILE   835      11.200   8.704  24.902  1.00 25.55           C  
ATOM   2665  CD1 ILE   835      13.485   6.672  24.730  1.00 25.13           C  
ATOM   2666  H   ILE   835      14.831  10.374  26.056  1.00 26.87           H  
ATOM   2667  HA  ILE   835      12.965  10.722  23.850  1.00 27.01           H  
ATOM   2668  HB  ILE   835      12.798   8.884  26.304  1.00 25.77           H  
ATOM   2669 HG12 ILE   835      14.659   8.443  24.657  1.00 25.14           H  
ATOM   2670 HG13 ILE   835      13.480   8.319  23.365  1.00 25.14           H  
ATOM   2671 HG21 ILE   835      10.977   8.891  23.846  1.00 25.55           H  
ATOM   2672 HG22 ILE   835      10.495   9.280  25.510  1.00 25.55           H  
ATOM   2673 HG23 ILE   835      10.987   7.652  25.115  1.00 25.55           H  
ATOM   2674 HD11 ILE   835      13.545   6.464  25.802  1.00 25.13           H  
ATOM   2675 HD12 ILE   835      14.291   6.126  24.233  1.00 25.13           H  
ATOM   2676 HD13 ILE   835      12.542   6.270  24.348  1.00 25.13           H  
ATOM   2677  N   LYS   836      12.018  11.879  26.835  1.00 30.05           N  
ATOM   2678  CA  LYS   836      11.036  12.783  27.437  1.00 32.47           C  
ATOM   2679  C   LYS   836      11.103  14.161  26.738  1.00 31.51           C  
ATOM   2680  O   LYS   836      10.094  14.836  26.522  1.00 32.62           O  
ATOM   2681  CB  LYS   836      11.252  12.987  28.946  1.00 36.24           C  
ATOM   2682  CG  LYS   836      10.874  11.765  29.794  1.00 42.45           C  
ATOM   2683  CD  LYS   836      11.154  11.999  31.289  1.00 45.58           C  
ATOM   2684  CE  LYS   836      11.573  10.737  32.048  1.00 47.54           C  
ATOM   2685  NZ  LYS   836      12.962  10.415  31.740  1.00 46.78           N1+
ATOM   2686  H   LYS   836      12.794  11.517  27.383  1.00 30.05           H  
ATOM   2687  HA  LYS   836      10.037  12.370  27.246  1.00 32.47           H  
ATOM   2688  HB2 LYS   836      10.653  13.842  29.287  1.00 36.24           H  
ATOM   2689  HB3 LYS   836      12.299  13.252  29.136  1.00 36.24           H  
ATOM   2690  HG2 LYS   836      11.402  10.885  29.431  1.00 42.45           H  
ATOM   2691  HG3 LYS   836       9.806  11.548  29.664  1.00 42.45           H  
ATOM   2692  HD2 LYS   836      10.239  12.394  31.746  1.00 45.58           H  
ATOM   2693  HD3 LYS   836      11.921  12.772  31.422  1.00 45.58           H  
ATOM   2694  HE2 LYS   836      10.961   9.871  31.779  1.00 47.54           H  
ATOM   2695  HE3 LYS   836      11.520  10.899  33.128  1.00 47.54           H  
ATOM   2696  HZ1 LYS   836      13.361   9.575  32.246  1.00 46.78           H  
ATOM   2697  HZ2 LYS   836      13.611  11.163  32.054  1.00 46.78           H  
ATOM   2698  HZ3 LYS   836      13.156  10.239  30.751  1.00 46.78           H  
ATOM   2699  N   GLU   837      12.369  14.644  26.489  1.00 31.67           N  
ATOM   2700  CA  GLU   837      12.575  15.972  25.928  1.00 30.67           C  
ATOM   2701  C   GLU   837      12.309  16.047  24.407  1.00 30.66           C  
ATOM   2702  O   GLU   837      12.112  17.125  23.844  1.00 30.24           O  
ATOM   2703  CB  GLU   837      13.963  16.528  26.273  1.00 30.58           C  
ATOM   2704  CG  GLU   837      14.161  16.779  27.774  1.00 29.62           C  
ATOM   2705  CD  GLU   837      13.120  17.692  28.394  1.00 32.77           C  
ATOM   2706  OE1 GLU   837      12.621  18.586  27.646  1.00 32.50           O  
ATOM   2707  OE2 GLU   837      12.788  17.460  29.589  1.00 32.65           O1-
ATOM   2708  H   GLU   837      13.181  14.072  26.733  1.00 31.67           H  
ATOM   2709  HA  GLU   837      11.801  16.611  26.358  1.00 30.67           H  
ATOM   2710  HB2 GLU   837      14.128  17.467  25.729  1.00 30.58           H  
ATOM   2711  HB3 GLU   837      14.739  15.835  25.923  1.00 30.58           H  
ATOM   2712  HG2 GLU   837      15.144  17.234  27.936  1.00 29.62           H  
ATOM   2713  HG3 GLU   837      14.157  15.829  28.318  1.00 29.62           H  
ATOM   2714  N   LEU   838      12.345  14.859  23.709  1.00 28.88           N  
ATOM   2715  CA  LEU   838      12.051  14.807  22.274  1.00 30.88           C  
ATOM   2716  C   LEU   838      10.643  15.366  21.998  1.00 31.79           C  
ATOM   2717  O   LEU   838      10.389  16.031  20.993  1.00 30.98           O  
ATOM   2718  CB  LEU   838      12.148  13.365  21.739  1.00 29.79           C  
ATOM   2719  CG  LEU   838      11.765  13.179  20.254  1.00 30.85           C  
ATOM   2720  CD1 LEU   838      12.663  13.988  19.322  1.00 30.89           C  
ATOM   2721  CD2 LEU   838      11.836  11.701  19.868  1.00 29.80           C  
ATOM   2722  H   LEU   838      12.652  14.014  24.184  1.00 28.88           H  
ATOM   2723  HA  LEU   838      12.779  15.460  21.780  1.00 30.88           H  
ATOM   2724  HB2 LEU   838      11.503  12.715  22.345  1.00 29.79           H  
ATOM   2725  HB3 LEU   838      13.172  13.000  21.888  1.00 29.79           H  
ATOM   2726  HG  LEU   838      10.727  13.499  20.103  1.00 30.85           H  
ATOM   2727 HD11 LEU   838      13.717  13.734  19.474  1.00 30.89           H  
ATOM   2728 HD12 LEU   838      12.543  15.061  19.490  1.00 30.89           H  
ATOM   2729 HD13 LEU   838      12.417  13.791  18.272  1.00 30.89           H  
ATOM   2730 HD21 LEU   838      12.866  11.337  19.913  1.00 29.80           H  
ATOM   2731 HD22 LEU   838      11.472  11.549  18.846  1.00 29.80           H  
ATOM   2732 HD23 LEU   838      11.222  11.089  20.536  1.00 29.80           H  
ATOM   2733  N   ASP   839       9.659  14.971  22.880  1.00 33.04           N  
ATOM   2734  CA  ASP   839       8.273  15.395  22.665  1.00 35.95           C  
ATOM   2735  C   ASP   839       8.184  16.894  23.028  1.00 35.76           C  
ATOM   2736  O   ASP   839       7.528  17.719  22.390  1.00 34.91           O  
ATOM   2737  CB  ASP   839       7.334  14.567  23.523  1.00 39.15           C  
ATOM   2738  CG  ASP   839       5.939  14.862  23.030  1.00 42.35           C  
ATOM   2739  OD1 ASP   839       5.121  15.347  23.855  1.00 46.40           O  
ATOM   2740  OD2 ASP   839       5.691  14.574  21.821  1.00 45.64           O1-
ATOM   2741  H   ASP   839       9.902  14.383  23.675  1.00 33.04           H  
ATOM   2742  HA  ASP   839       8.063  15.301  21.593  1.00 35.95           H  
ATOM   2743  HB2 ASP   839       7.431  14.804  24.589  1.00 39.15           H  
ATOM   2744  HB3 ASP   839       7.530  13.495  23.404  1.00 39.15           H  
ATOM   2745  N   ARG   840       8.822  17.248  24.200  1.00 36.21           N  
ATOM   2746  CA  ARG   840       8.675  18.578  24.776  1.00 37.65           C  
ATOM   2747  C   ARG   840       9.287  19.676  23.880  1.00 37.39           C  
ATOM   2748  O   ARG   840       8.830  20.820  23.878  1.00 37.66           O  
ATOM   2749  CB  ARG   840       9.313  18.648  26.172  1.00 38.32           C  
ATOM   2750  CG  ARG   840       8.577  17.775  27.196  1.00 42.21           C  
ATOM   2751  CD  ARG   840       9.429  17.412  28.409  1.00 45.66           C  
ATOM   2752  NE  ARG   840       9.339  18.380  29.510  1.00 47.80           N  
ATOM   2753  CZ  ARG   840      10.056  19.507  29.647  1.00 50.14           C  
ATOM   2754  NH1 ARG   840      10.913  19.963  28.750  1.00 51.75           N  
ATOM   2755  NH2 ARG   840       9.845  20.263  30.741  1.00 51.45           N1+
ATOM   2756  H   ARG   840       9.360  16.535  24.696  1.00 36.21           H  
ATOM   2757  HA  ARG   840       7.599  18.786  24.841  1.00 37.65           H  
ATOM   2758  HB2 ARG   840       9.318  19.685  26.527  1.00 38.32           H  
ATOM   2759  HB3 ARG   840      10.360  18.340  26.094  1.00 38.32           H  
ATOM   2760  HG2 ARG   840       8.272  16.836  26.721  1.00 42.21           H  
ATOM   2761  HG3 ARG   840       7.655  18.276  27.513  1.00 42.21           H  
ATOM   2762  HD2 ARG   840      10.470  17.219  28.160  1.00 45.66           H  
ATOM   2763  HD3 ARG   840       9.050  16.469  28.823  1.00 45.66           H  
ATOM   2764  HE  ARG   840       8.827  18.083  30.323  1.00 47.80           H  
ATOM   2765 HH11 ARG   840      11.480  20.781  28.887  1.00 51.75           H  
ATOM   2766 HH12 ARG   840      11.396  19.292  28.119  1.00 51.75           H  
ATOM   2767 HH21 ARG   840      10.392  21.099  30.882  1.00 51.45           H  
ATOM   2768 HH22 ARG   840       9.210  19.975  31.469  1.00 51.45           H  
ATOM   2769  N   ILE   841      10.437  19.341  23.196  1.00 36.99           N  
ATOM   2770  CA  ILE   841      11.127  20.323  22.356  1.00 37.30           C  
ATOM   2771  C   ILE   841      10.392  20.570  21.012  1.00 37.26           C  
ATOM   2772  O   ILE   841      10.602  21.578  20.339  1.00 34.93           O  
ATOM   2773  CB  ILE   841      12.622  19.955  22.164  1.00 38.13           C  
ATOM   2774  CG1 ILE   841      13.454  21.194  21.765  1.00 39.92           C  
ATOM   2775  CG2 ILE   841      12.821  18.812  21.166  1.00 39.90           C  
ATOM   2776  CD1 ILE   841      14.957  20.951  21.797  1.00 43.34           C  
ATOM   2777  H   ILE   841      10.831  18.405  23.306  1.00 36.99           H  
ATOM   2778  HA  ILE   841      11.071  21.275  22.902  1.00 37.30           H  
ATOM   2779  HB  ILE   841      13.000  19.614  23.137  1.00 38.13           H  
ATOM   2780 HG12 ILE   841      13.230  22.018  22.454  1.00 39.92           H  
ATOM   2781 HG13 ILE   841      13.177  21.535  20.761  1.00 39.92           H  
ATOM   2782 HG21 ILE   841      12.658  19.149  20.138  1.00 39.90           H  
ATOM   2783 HG22 ILE   841      12.134  17.986  21.360  1.00 39.90           H  
ATOM   2784 HG23 ILE   841      13.835  18.406  21.232  1.00 39.90           H  
ATOM   2785 HD11 ILE   841      15.276  20.591  22.780  1.00 43.34           H  
ATOM   2786 HD12 ILE   841      15.492  21.883  21.587  1.00 43.34           H  
ATOM   2787 HD13 ILE   841      15.263  20.219  21.044  1.00 43.34           H  
ATOM   2788  N   ILE   842       9.581  19.548  20.571  1.00 38.04           N  
ATOM   2789  CA  ILE   842       8.830  19.645  19.315  1.00 39.19           C  
ATOM   2790  C   ILE   842       7.439  20.267  19.611  1.00 41.03           C  
ATOM   2791  O   ILE   842       6.862  20.974  18.784  1.00 42.19           O  
ATOM   2792  CB  ILE   842       8.749  18.273  18.595  1.00 39.04           C  
ATOM   2793  CG1 ILE   842      10.170  17.779  18.222  1.00 37.38           C  
ATOM   2794  CG2 ILE   842       7.892  18.360  17.323  1.00 38.43           C  
ATOM   2795  CD1 ILE   842      10.217  16.342  17.721  1.00 38.98           C  
ATOM   2796  H   ILE   842       9.494  18.718  21.151  1.00 38.04           H  
ATOM   2797  HA  ILE   842       9.348  20.359  18.662  1.00 39.19           H  
ATOM   2798  HB  ILE   842       8.288  17.545  19.274  1.00 39.04           H  
ATOM   2799 HG12 ILE   842      10.830  17.842  19.092  1.00 37.38           H  
ATOM   2800 HG13 ILE   842      10.604  18.437  17.459  1.00 37.38           H  
ATOM   2801 HG21 ILE   842       8.344  19.035  16.589  1.00 38.43           H  
ATOM   2802 HG22 ILE   842       6.884  18.725  17.530  1.00 38.43           H  
ATOM   2803 HG23 ILE   842       7.771  17.378  16.856  1.00 38.43           H  
ATOM   2804 HD11 ILE   842       9.819  15.653  18.471  1.00 38.98           H  
ATOM   2805 HD12 ILE   842      11.251  16.055  17.510  1.00 38.98           H  
ATOM   2806 HD13 ILE   842       9.647  16.204  16.801  1.00 38.98           H  
ATOM   2807  N   ALA   843       6.836  19.884  20.788  1.00 41.53           N  
ATOM   2808  CA  ALA   843       5.518  20.383  21.178  1.00 43.09           C  
ATOM   2809  C   ALA   843       5.589  21.821  21.723  1.00 44.00           C  
ATOM   2810  O   ALA   843       4.629  22.591  21.705  1.00 46.70           O  
ATOM   2811  CB  ALA   843       4.897  19.497  22.252  1.00 42.80           C  
ATOM   2812  H   ALA   843       7.323  19.225  21.402  1.00 41.53           H  
ATOM   2813  HA  ALA   843       4.881  20.396  20.286  1.00 43.09           H  
ATOM   2814  HB1 ALA   843       5.489  19.514  23.175  1.00 42.80           H  
ATOM   2815  HB2 ALA   843       4.832  18.458  21.921  1.00 42.80           H  
ATOM   2816  HB3 ALA   843       3.887  19.838  22.504  1.00 42.80           H  
ATOM   2817  N   NME   844       6.698  22.178  22.368  1.00  0.00           N  
ATOM   2818  CH3 NME   844       6.858  23.441  23.037  1.00  0.00           C  
ATOM   2819  H   NME   844       7.482  21.541  22.378  1.00  0.00           H  
ATOM   2820 HH31 NME   844       6.598  24.256  22.355  1.00  0.00           H  
ATOM   2821 HH32 NME   844       6.197  23.470  23.907  1.00  0.00           H  
ATOM   2822 HH33 NME   844       7.898  23.543  23.356  1.00  0.00           H  
ATOM   2823  CH3 ACE   851       5.114  17.124  19.201  1.00  0.00           C  
ATOM   2824  C   ACE   851       3.763  16.796  19.763  1.00  0.00           C  
ATOM   2825  O   ACE   851       2.745  17.387  19.405  1.00  0.00           O  
ATOM   2826 HH31 ACE   851       5.389  16.388  18.441  1.00  0.00           H  
ATOM   2827 HH32 ACE   851       5.870  17.120  19.990  1.00  0.00           H  
ATOM   2828 HH33 ACE   851       5.077  18.119  18.752  1.00  0.00           H  
ATOM   2829  N   CYS   852       3.746  15.824  20.646  1.00 40.48           N  
ATOM   2830  CA  CYS   852       2.608  15.311  21.395  1.00 42.07           C  
ATOM   2831  C   CYS   852       1.575  14.569  20.513  1.00 40.86           C  
ATOM   2832  O   CYS   852       1.531  14.670  19.282  1.00 39.35           O  
ATOM   2833  CB  CYS   852       1.990  16.314  22.383  1.00 40.81           C  
ATOM   2834  SG  CYS   852       0.692  17.410  21.708  1.00 46.76           S  
ATOM   2835  H   CYS   852       4.613  15.375  20.902  1.00 40.48           H  
ATOM   2836  HA  CYS   852       3.052  14.522  22.018  1.00 42.07           H  
ATOM   2837  HB2 CYS   852       2.768  16.943  22.827  1.00 40.81           H  
ATOM   2838  HB3 CYS   852       1.515  15.763  23.202  1.00 40.81           H  
ATOM   2839  HG  CYS   852       1.443  17.884  20.691  1.00 46.76           H  
ATOM   2840  N   SER   853       0.757  13.721  21.225  1.00 39.99           N  
ATOM   2841  CA  SER   853      -0.530  13.246  20.718  1.00 40.99           C  
ATOM   2842  C   SER   853      -0.438  12.582  19.317  1.00 39.62           C  
ATOM   2843  O   SER   853       0.104  11.490  19.131  1.00 39.12           O  
ATOM   2844  CB  SER   853      -1.641  14.307  20.833  1.00 42.37           C  
ATOM   2845  OG  SER   853      -1.444  15.408  19.940  1.00 49.05           O  
ATOM   2846  H   SER   853       1.069  13.397  22.135  1.00 39.99           H  
ATOM   2847  HA  SER   853      -0.812  12.431  21.398  1.00 40.99           H  
ATOM   2848  HB2 SER   853      -1.710  14.700  21.853  1.00 42.37           H  
ATOM   2849  HB3 SER   853      -2.608  13.861  20.578  1.00 42.37           H  
ATOM   2850  HG  SER   853      -0.797  16.013  20.365  1.00 49.05           H  
ATOM   2851  N   ARG   854      -0.861  13.366  18.267  1.00 38.28           N  
ATOM   2852  CA  ARG   854      -0.940  12.877  16.898  1.00 37.46           C  
ATOM   2853  C   ARG   854       0.471  12.775  16.287  1.00 34.74           C  
ATOM   2854  O   ARG   854       0.748  11.936  15.428  1.00 33.46           O  
ATOM   2855  CB  ARG   854      -1.807  13.829  16.061  1.00 40.70           C  
ATOM   2856  CG  ARG   854      -2.176  13.253  14.688  1.00 45.64           C  
ATOM   2857  CD  ARG   854      -2.920  14.270  13.823  1.00 50.85           C  
ATOM   2858  NE  ARG   854      -4.239  14.601  14.379  1.00 55.92           N  
ATOM   2859  CZ  ARG   854      -4.999  15.628  13.966  1.00 58.41           C  
ATOM   2860  NH1 ARG   854      -4.622  16.428  12.967  1.00 59.87           N  
ATOM   2861  NH2 ARG   854      -6.171  15.862  14.568  1.00 59.52           N1+
ATOM   2862  H   ARG   854      -1.087  14.344  18.478  1.00 38.28           H  
ATOM   2863  HA  ARG   854      -1.372  11.870  16.927  1.00 37.46           H  
ATOM   2864  HB2 ARG   854      -1.285  14.786  15.928  1.00 40.70           H  
ATOM   2865  HB3 ARG   854      -2.729  14.054  16.612  1.00 40.70           H  
ATOM   2866  HG2 ARG   854      -2.792  12.356  14.821  1.00 45.64           H  
ATOM   2867  HG3 ARG   854      -1.272  12.953  14.149  1.00 45.64           H  
ATOM   2868  HD2 ARG   854      -3.077  13.848  12.825  1.00 50.85           H  
ATOM   2869  HD3 ARG   854      -2.325  15.186  13.744  1.00 50.85           H  
ATOM   2870  HE  ARG   854      -4.601  14.040  15.141  1.00 55.92           H  
ATOM   2871 HH11 ARG   854      -5.190  17.211  12.671  1.00 59.87           H  
ATOM   2872 HH12 ARG   854      -3.762  16.273  12.458  1.00 59.87           H  
ATOM   2873 HH21 ARG   854      -6.772  16.622  14.273  1.00 59.52           H  
ATOM   2874 HH22 ARG   854      -6.505  15.288  15.330  1.00 59.52           H  
ATOM   2875  N   ARG   855       1.361  13.755  16.673  1.00 33.20           N  
ATOM   2876  CA  ARG   855       2.685  13.851  16.073  1.00 32.62           C  
ATOM   2877  C   ARG   855       3.549  12.753  16.718  1.00 32.86           C  
ATOM   2878  O   ARG   855       4.435  12.176  16.093  1.00 33.24           O  
ATOM   2879  CB  ARG   855       3.280  15.248  16.250  1.00 34.49           C  
ATOM   2880  CG  ARG   855       4.498  15.560  15.365  1.00 33.36           C  
ATOM   2881  CD  ARG   855       4.234  15.349  13.874  1.00 33.15           C  
ATOM   2882  NE  ARG   855       5.230  16.000  13.032  1.00 32.32           N  
ATOM   2883  CZ  ARG   855       5.218  15.999  11.689  1.00 32.94           C  
ATOM   2884  NH1 ARG   855       4.314  15.289  11.011  1.00 34.07           N  
ATOM   2885  NH2 ARG   855       6.105  16.706  11.002  1.00 28.30           N1+
ATOM   2886  H   ARG   855       1.109  14.384  17.435  1.00 33.20           H  
ATOM   2887  HA  ARG   855       2.572  13.600  15.013  1.00 32.62           H  
ATOM   2888  HB2 ARG   855       3.564  15.393  17.296  1.00 34.49           H  
ATOM   2889  HB3 ARG   855       2.506  15.997  16.036  1.00 34.49           H  
ATOM   2890  HG2 ARG   855       5.355  14.951  15.673  1.00 33.36           H  
ATOM   2891  HG3 ARG   855       4.790  16.604  15.539  1.00 33.36           H  
ATOM   2892  HD2 ARG   855       3.254  15.760  13.613  1.00 33.15           H  
ATOM   2893  HD3 ARG   855       4.269  14.279  13.660  1.00 33.15           H  
ATOM   2894  HE  ARG   855       6.077  16.445  13.446  1.00 32.32           H  
ATOM   2895 HH11 ARG   855       4.405  15.146  10.003  1.00 34.07           H  
ATOM   2896 HH12 ARG   855       3.615  14.714  11.474  1.00 34.07           H  
ATOM   2897 HH21 ARG   855       6.050  16.768   9.987  1.00 28.30           H  
ATOM   2898 HH22 ARG   855       6.887  17.183  11.465  1.00 28.30           H  
ATOM   2899  N   PHE   856       3.273  12.459  18.033  1.00 32.71           N  
ATOM   2900  CA  PHE   856       3.998  11.399  18.750  1.00 31.72           C  
ATOM   2901  C   PHE   856       3.755  10.034  18.055  1.00 30.74           C  
ATOM   2902  O   PHE   856       4.567   9.109  18.073  1.00 30.44           O  
ATOM   2903  CB  PHE   856       3.558  11.329  20.218  1.00 32.14           C  
ATOM   2904  CG  PHE   856       4.456  10.470  21.076  1.00 32.65           C  
ATOM   2905  CD1 PHE   856       5.642  11.001  21.601  1.00 33.53           C  
ATOM   2906  CD2 PHE   856       4.131   9.134  21.346  1.00 33.14           C  
ATOM   2907  CE1 PHE   856       6.481  10.212  22.389  1.00 32.53           C  
ATOM   2908  CE2 PHE   856       4.972   8.346  22.133  1.00 33.96           C  
ATOM   2909  CZ  PHE   856       6.144   8.887  22.657  1.00 30.37           C  
ATOM   2910  H   PHE   856       2.568  13.013  18.522  1.00 32.71           H  
ATOM   2911  HA  PHE   856       5.065  11.628  18.665  1.00 31.72           H  
ATOM   2912  HB2 PHE   856       2.526  10.964  20.295  1.00 32.14           H  
ATOM   2913  HB3 PHE   856       3.543  12.338  20.648  1.00 32.14           H  
ATOM   2914  HD1 PHE   856       5.914  12.042  21.422  1.00 33.53           H  
ATOM   2915  HD2 PHE   856       3.217   8.697  20.950  1.00 33.14           H  
ATOM   2916  HE1 PHE   856       7.390  10.642  22.803  1.00 32.53           H  
ATOM   2917  HE2 PHE   856       4.712   7.313  22.343  1.00 33.96           H  
ATOM   2918  HZ  PHE   856       6.793   8.280  23.282  1.00 30.37           H  
ATOM   2919  N   TYR   857       2.522   9.877  17.452  1.00 29.11           N  
ATOM   2920  CA  TYR   857       2.177   8.640  16.742  1.00 28.71           C  
ATOM   2921  C   TYR   857       3.041   8.481  15.457  1.00 28.38           C  
ATOM   2922  O   TYR   857       3.246   7.390  14.915  1.00 27.25           O  
ATOM   2923  CB  TYR   857       0.686   8.610  16.367  1.00 31.32           C  
ATOM   2924  CG  TYR   857       0.206   7.194  16.145  1.00 32.96           C  
ATOM   2925  CD1 TYR   857      -0.208   6.420  17.239  1.00 31.84           C  
ATOM   2926  CD2 TYR   857       0.239   6.621  14.866  1.00 32.56           C  
ATOM   2927  CE1 TYR   857      -0.542   5.082  17.065  1.00 35.15           C  
ATOM   2928  CE2 TYR   857      -0.091   5.278  14.694  1.00 33.86           C  
ATOM   2929  CZ  TYR   857      -0.462   4.520  15.796  1.00 35.06           C  
ATOM   2930  OH  TYR   857      -0.706   3.192  15.607  1.00 37.03           O  
ATOM   2931  H   TYR   857       1.843  10.633  17.536  1.00 29.11           H  
ATOM   2932  HA  TYR   857       2.431   7.811  17.413  1.00 28.71           H  
ATOM   2933  HB2 TYR   857       0.492   9.210  15.469  1.00 31.32           H  
ATOM   2934  HB3 TYR   857       0.081   9.061  17.164  1.00 31.32           H  
ATOM   2935  HD1 TYR   857      -0.247   6.850  18.238  1.00 31.84           H  
ATOM   2936  HD2 TYR   857       0.542   7.211  14.005  1.00 32.56           H  
ATOM   2937  HE1 TYR   857      -0.838   4.491  17.925  1.00 35.15           H  
ATOM   2938  HE2 TYR   857      -0.069   4.826  13.707  1.00 33.86           H  
ATOM   2939  HH  TYR   857      -1.216   2.873  16.390  1.00 37.03           H  
ATOM   2940  N   GLN   858       3.441   9.671  14.890  1.00 27.93           N  
ATOM   2941  CA  GLN   858       4.265   9.765  13.689  1.00 28.83           C  
ATOM   2942  C   GLN   858       5.770   9.701  14.034  1.00 28.37           C  
ATOM   2943  O   GLN   858       6.586   9.221  13.250  1.00 28.62           O  
ATOM   2944  CB  GLN   858       3.981  11.052  12.909  1.00 29.52           C  
ATOM   2945  CG  GLN   858       2.552  11.114  12.365  1.00 32.95           C  
ATOM   2946  CD  GLN   858       2.370  12.362  11.532  1.00 34.80           C  
ATOM   2947  OE1 GLN   858       2.572  13.496  11.959  1.00 34.46           O  
ATOM   2948  NE2 GLN   858       1.980  12.160  10.243  1.00 33.70           N  
ATOM   2949  H   GLN   858       3.159  10.534  15.350  1.00 27.93           H  
ATOM   2950  HA  GLN   858       4.050   8.892  13.061  1.00 28.83           H  
ATOM   2951  HB2 GLN   858       4.689  11.137  12.075  1.00 29.52           H  
ATOM   2952  HB3 GLN   858       4.169  11.926  13.542  1.00 29.52           H  
ATOM   2953  HG2 GLN   858       1.821  11.151  13.178  1.00 32.95           H  
ATOM   2954  HG3 GLN   858       2.329  10.223  11.769  1.00 32.95           H  
ATOM   2955 HE21 GLN   858       1.893  12.962   9.630  1.00 33.70           H  
ATOM   2956 HE22 GLN   858       1.782  11.249   9.851  1.00 33.70           H  
ATOM   2957  N   LEU   859       6.156  10.276  15.223  1.00 28.11           N  
ATOM   2958  CA  LEU   859       7.555  10.270  15.673  1.00 28.53           C  
ATOM   2959  C   LEU   859       7.988   8.855  16.159  1.00 28.16           C  
ATOM   2960  O   LEU   859       9.176   8.582  16.315  1.00 29.44           O  
ATOM   2961  CB  LEU   859       7.791  11.274  16.813  1.00 28.61           C  
ATOM   2962  CG  LEU   859       7.662  12.756  16.405  1.00 31.04           C  
ATOM   2963  CD1 LEU   859       7.590  13.635  17.657  1.00 30.24           C  
ATOM   2964  CD2 LEU   859       8.816  13.219  15.517  1.00 29.67           C  
ATOM   2965  H   LEU   859       5.455  10.734  15.807  1.00 28.11           H  
ATOM   2966  HA  LEU   859       8.186  10.500  14.807  1.00 28.53           H  
ATOM   2967  HB2 LEU   859       8.787  11.113  17.246  1.00 28.61           H  
ATOM   2968  HB3 LEU   859       7.078  11.055  17.618  1.00 28.61           H  
ATOM   2969  HG  LEU   859       6.738  12.904  15.841  1.00 31.04           H  
ATOM   2970 HD11 LEU   859       8.491  13.526  18.271  1.00 30.24           H  
ATOM   2971 HD12 LEU   859       6.727  13.368  18.274  1.00 30.24           H  
ATOM   2972 HD13 LEU   859       7.486  14.691  17.387  1.00 30.24           H  
ATOM   2973 HD21 LEU   859       9.780  13.081  16.016  1.00 29.67           H  
ATOM   2974 HD22 LEU   859       8.714  14.282  15.272  1.00 29.67           H  
ATOM   2975 HD23 LEU   859       8.831  12.671  14.571  1.00 29.67           H  
ATOM   2976  N   THR   860       6.950   8.010  16.423  1.00 27.17           N  
ATOM   2977  CA  THR   860       7.132   6.592  16.719  1.00 27.83           C  
ATOM   2978  C   THR   860       7.008   5.800  15.393  1.00 26.48           C  
ATOM   2979  O   THR   860       6.251   4.836  15.233  1.00 24.11           O  
ATOM   2980  CB  THR   860       6.150   6.067  17.781  1.00 29.01           C  
ATOM   2981  OG1 THR   860       4.812   6.504  17.506  1.00 30.29           O  
ATOM   2982  CG2 THR   860       6.546   6.501  19.189  1.00 30.58           C  
ATOM   2983  H   THR   860       6.014   8.397  16.377  1.00 27.17           H  
ATOM   2984  HA  THR   860       8.159   6.436  17.069  1.00 27.83           H  
ATOM   2985  HB  THR   860       6.129   4.971  17.765  1.00 29.01           H  
ATOM   2986 HG21 THR   860       7.532   6.111  19.461  1.00 30.58           H  
ATOM   2987 HG22 THR   860       5.814   6.135  19.918  1.00 30.58           H  
ATOM   2988 HG23 THR   860       6.567   7.592  19.281  1.00 30.58           H  
ATOM   2989  HG1 THR   860       4.745   7.420  17.864  1.00 30.29           H  
ATOM   2990  N   LYS   861       7.878   6.188  14.420  1.00 26.31           N  
ATOM   2991  CA  LYS   861       8.075   5.617  13.080  1.00 26.15           C  
ATOM   2992  C   LYS   861       9.521   6.055  12.703  1.00 24.59           C  
ATOM   2993  O   LYS   861      10.235   6.656  13.518  1.00 23.88           O  
ATOM   2994  CB  LYS   861       7.072   6.170  12.056  1.00 28.60           C  
ATOM   2995  CG  LYS   861       5.585   6.093  12.425  1.00 35.66           C  
ATOM   2996  CD  LYS   861       5.028   4.669  12.415  1.00 36.71           C  
ATOM   2997  CE  LYS   861       3.643   4.563  13.049  1.00 40.48           C  
ATOM   2998  NZ  LYS   861       3.702   4.785  14.501  1.00 43.04           N1+
ATOM   2999  H   LYS   861       8.511   6.960  14.643  1.00 26.31           H  
ATOM   3000  HA  LYS   861       8.020   4.527  13.145  1.00 26.15           H  
ATOM   3001  HB2 LYS   861       7.217   5.666  11.094  1.00 28.60           H  
ATOM   3002  HB3 LYS   861       7.318   7.222  11.879  1.00 28.60           H  
ATOM   3003  HG2 LYS   861       5.020   6.683  11.693  1.00 35.66           H  
ATOM   3004  HG3 LYS   861       5.413   6.583  13.386  1.00 35.66           H  
ATOM   3005  HD2 LYS   861       5.712   3.972  12.911  1.00 36.71           H  
ATOM   3006  HD3 LYS   861       4.960   4.333  11.372  1.00 36.71           H  
ATOM   3007  HE2 LYS   861       3.243   3.556  12.900  1.00 40.48           H  
ATOM   3008  HE3 LYS   861       2.936   5.286  12.633  1.00 40.48           H  
ATOM   3009  HZ1 LYS   861       4.646   4.619  14.902  1.00 43.04           H  
ATOM   3010  HZ2 LYS   861       3.041   4.168  15.009  1.00 43.04           H  
ATOM   3011  HZ3 LYS   861       3.475   5.768  14.759  1.00 43.04           H  
ATOM   3012  N   LEU   862       9.974   5.787  11.444  1.00 23.17           N  
ATOM   3013  CA  LEU   862      11.262   6.279  10.922  1.00 23.15           C  
ATOM   3014  C   LEU   862      12.558   5.774  11.597  1.00 23.19           C  
ATOM   3015  O   LEU   862      13.440   5.142  11.017  1.00 23.08           O  
ATOM   3016  CB  LEU   862      11.293   7.822  10.884  1.00 25.13           C  
ATOM   3017  CG  LEU   862      10.688   8.390   9.600  1.00 24.62           C  
ATOM   3018  CD1 LEU   862      10.383   9.870   9.782  1.00 28.62           C  
ATOM   3019  CD2 LEU   862      11.640   8.198   8.422  1.00 25.45           C  
ATOM   3020  H   LEU   862       9.413   5.268  10.750  1.00 23.17           H  
ATOM   3021  HA  LEU   862      11.310   5.876   9.904  1.00 23.15           H  
ATOM   3022  HB2 LEU   862      12.319   8.194  10.980  1.00 25.13           H  
ATOM   3023  HB3 LEU   862      10.757   8.239  11.744  1.00 25.13           H  
ATOM   3024  HG  LEU   862       9.744   7.878   9.394  1.00 24.62           H  
ATOM   3025 HD11 LEU   862      11.288  10.441  10.010  1.00 28.62           H  
ATOM   3026 HD12 LEU   862       9.670  10.025  10.600  1.00 28.62           H  
ATOM   3027 HD13 LEU   862       9.934  10.274   8.872  1.00 28.62           H  
ATOM   3028 HD21 LEU   862      11.254   8.681   7.522  1.00 25.45           H  
ATOM   3029 HD22 LEU   862      11.779   7.140   8.193  1.00 25.45           H  
ATOM   3030 HD23 LEU   862      12.626   8.617   8.640  1.00 25.45           H  
ATOM   3031  N   LEU   863      12.747   6.153  12.896  1.00 22.10           N  
ATOM   3032  CA  LEU   863      14.018   5.941  13.578  1.00 23.82           C  
ATOM   3033  C   LEU   863      14.195   4.486  14.091  1.00 23.81           C  
ATOM   3034  O   LEU   863      15.274   4.060  14.500  1.00 23.95           O  
ATOM   3035  CB  LEU   863      14.347   7.010  14.634  1.00 26.02           C  
ATOM   3036  CG  LEU   863      13.187   7.583  15.472  1.00 27.03           C  
ATOM   3037  CD1 LEU   863      12.360   6.520  16.169  1.00 28.83           C  
ATOM   3038  CD2 LEU   863      13.734   8.551  16.520  1.00 29.32           C  
ATOM   3039  H   LEU   863      11.951   6.572  13.381  1.00 22.10           H  
ATOM   3040  HA  LEU   863      14.802   6.026  12.811  1.00 23.82           H  
ATOM   3041  HB2 LEU   863      14.802   7.860  14.105  1.00 26.02           H  
ATOM   3042  HB3 LEU   863      15.130   6.631  15.301  1.00 26.02           H  
ATOM   3043  HG  LEU   863      12.526   8.155  14.811  1.00 27.03           H  
ATOM   3044 HD11 LEU   863      12.989   5.871  16.779  1.00 28.83           H  
ATOM   3045 HD12 LEU   863      11.832   5.895  15.450  1.00 28.83           H  
ATOM   3046 HD13 LEU   863      11.604   6.973  16.821  1.00 28.83           H  
ATOM   3047 HD21 LEU   863      14.399   8.045  17.223  1.00 29.32           H  
ATOM   3048 HD22 LEU   863      12.923   9.015  17.091  1.00 29.32           H  
ATOM   3049 HD23 LEU   863      14.306   9.345  16.044  1.00 29.32           H  
ATOM   3050  N   ASP   864      13.073   3.707  13.999  1.00 24.43           N  
ATOM   3051  CA  ASP   864      13.050   2.271  14.233  1.00 23.23           C  
ATOM   3052  C   ASP   864      13.506   1.513  12.977  1.00 23.73           C  
ATOM   3053  O   ASP   864      14.115   0.447  13.052  1.00 23.13           O  
ATOM   3054  CB  ASP   864      11.687   1.730  14.644  1.00 24.91           C  
ATOM   3055  CG  ASP   864      10.642   2.281  13.705  1.00 26.46           C  
ATOM   3056  OD1 ASP   864      10.099   1.464  12.887  1.00 25.11           O  
ATOM   3057  OD2 ASP   864      10.420   3.518  13.792  1.00 24.97           O1-
ATOM   3058  H   ASP   864      12.222   4.164  13.695  1.00 24.43           H  
ATOM   3059  HA  ASP   864      13.781   2.047  15.020  1.00 23.23           H  
ATOM   3060  HB2 ASP   864      11.451   2.026  15.667  1.00 24.91           H  
ATOM   3061  HB3 ASP   864      11.672   0.634  14.622  1.00 24.91           H  
ATOM   3062  N   SER   865      13.058   2.010  11.772  1.00 24.52           N  
ATOM   3063  CA  SER   865      13.110   1.227  10.542  1.00 23.34           C  
ATOM   3064  C   SER   865      14.535   1.127   9.982  1.00 24.19           C  
ATOM   3065  O   SER   865      14.833   0.296   9.124  1.00 23.07           O  
ATOM   3066  CB  SER   865      12.129   1.722   9.471  1.00 23.21           C  
ATOM   3067  OG  SER   865      12.138   3.140   9.384  1.00 26.25           O  
ATOM   3068  H   SER   865      12.653   2.942  11.708  1.00 24.52           H  
ATOM   3069  HA  SER   865      12.837   0.196  10.803  1.00 23.34           H  
ATOM   3070  HB2 SER   865      11.115   1.416   9.742  1.00 23.21           H  
ATOM   3071  HB3 SER   865      12.362   1.308   8.485  1.00 23.21           H  
ATOM   3072  HG  SER   865      11.447   3.407   8.716  1.00 26.25           H  
ATOM   3073  N   VAL   866      15.457   1.978  10.551  1.00 23.79           N  
ATOM   3074  CA  VAL   866      16.869   1.953  10.191  1.00 21.58           C  
ATOM   3075  C   VAL   866      17.458   0.570  10.558  1.00 22.59           C  
ATOM   3076  O   VAL   866      18.272  -0.004   9.834  1.00 20.93           O  
ATOM   3077  CB  VAL   866      17.639   3.083  10.914  1.00 21.90           C  
ATOM   3078  CG1 VAL   866      19.153   2.995  10.695  1.00 23.08           C  
ATOM   3079  CG2 VAL   866      17.165   4.469  10.468  1.00 19.39           C  
ATOM   3080  H   VAL   866      15.100   2.654  11.223  1.00 23.79           H  
ATOM   3081  HA  VAL   866      16.941   2.055   9.102  1.00 21.58           H  
ATOM   3082  HB  VAL   866      17.453   3.007  11.993  1.00 21.90           H  
ATOM   3083 HG11 VAL   866      19.657   3.844  11.169  1.00 23.08           H  
ATOM   3084 HG12 VAL   866      19.401   3.005   9.629  1.00 23.08           H  
ATOM   3085 HG13 VAL   866      19.573   2.087  11.136  1.00 23.08           H  
ATOM   3086 HG21 VAL   866      17.377   4.639   9.407  1.00 19.39           H  
ATOM   3087 HG22 VAL   866      17.679   5.250  11.039  1.00 19.39           H  
ATOM   3088 HG23 VAL   866      16.092   4.603  10.628  1.00 19.39           H  
ATOM   3089  N   GLN   867      17.125   0.075  11.794  1.00 22.09           N  
ATOM   3090  CA  GLN   867      17.824  -1.070  12.370  1.00 21.84           C  
ATOM   3091  C   GLN   867      17.565  -2.385  11.596  1.00 21.33           C  
ATOM   3092  O   GLN   867      18.513  -3.054  11.163  1.00 23.22           O  
ATOM   3093  CB  GLN   867      17.534  -1.236  13.867  1.00 22.26           C  
ATOM   3094  CG  GLN   867      18.355  -0.289  14.745  1.00 24.54           C  
ATOM   3095  CD  GLN   867      18.102   1.175  14.465  1.00 22.68           C  
ATOM   3096  NE2 GLN   867      16.826   1.592  14.693  1.00 26.64           N  
ATOM   3097  OE1 GLN   867      18.983   1.933  14.075  1.00 24.45           O  
ATOM   3098  H   GLN   867      16.389   0.541  12.320  1.00 22.09           H  
ATOM   3099  HA  GLN   867      18.897  -0.870  12.242  1.00 21.84           H  
ATOM   3100  HB2 GLN   867      17.783  -2.259  14.171  1.00 22.26           H  
ATOM   3101  HB3 GLN   867      16.468  -1.099  14.073  1.00 22.26           H  
ATOM   3102  HG2 GLN   867      18.124  -0.477  15.800  1.00 24.54           H  
ATOM   3103  HG3 GLN   867      19.425  -0.487  14.611  1.00 24.54           H  
ATOM   3104 HE21 GLN   867      16.571   2.569  14.532  1.00 26.64           H  
ATOM   3105 HE22 GLN   867      16.084   0.989  15.023  1.00 26.64           H  
ATOM   3106  N   PRO   868      16.284  -2.845  11.383  1.00 22.29           N  
ATOM   3107  CA  PRO   868      16.051  -4.104  10.677  1.00 23.89           C  
ATOM   3108  C   PRO   868      16.241  -4.003   9.142  1.00 24.33           C  
ATOM   3109  O   PRO   868      15.962  -4.944   8.393  1.00 23.74           O  
ATOM   3110  CB  PRO   868      14.607  -4.460  11.028  1.00 24.50           C  
ATOM   3111  CG  PRO   868      13.945  -3.095  11.163  1.00 25.72           C  
ATOM   3112  CD  PRO   868      15.029  -2.246  11.813  1.00 23.29           C  
ATOM   3113  HA  PRO   868      16.749  -4.869  11.036  1.00 23.89           H  
ATOM   3114  HB2 PRO   868      14.577  -4.977  11.995  1.00 24.50           H  
ATOM   3115  HB3 PRO   868      14.106  -5.091  10.289  1.00 24.50           H  
ATOM   3116  HG2 PRO   868      13.025  -3.121  11.753  1.00 25.72           H  
ATOM   3117  HG3 PRO   868      13.702  -2.698  10.170  1.00 25.72           H  
ATOM   3118  HD2 PRO   868      14.971  -1.212  11.487  1.00 23.29           H  
ATOM   3119  HD3 PRO   868      14.974  -2.304  12.903  1.00 23.29           H  
ATOM   3120  N   ILE   869      16.708  -2.807   8.658  1.00 22.96           N  
ATOM   3121  CA  ILE   869      17.219  -2.599   7.300  1.00 23.12           C  
ATOM   3122  C   ILE   869      18.753  -2.727   7.379  1.00 21.31           C  
ATOM   3123  O   ILE   869      19.385  -3.455   6.611  1.00 20.39           O  
ATOM   3124  CB  ILE   869      16.749  -1.251   6.707  1.00 23.77           C  
ATOM   3125  CG1 ILE   869      15.236  -1.327   6.403  1.00 24.65           C  
ATOM   3126  CG2 ILE   869      17.530  -0.891   5.439  1.00 23.41           C  
ATOM   3127  CD1 ILE   869      14.620  -0.025   5.913  1.00 28.71           C  
ATOM   3128  H   ILE   869      16.734  -2.016   9.298  1.00 22.96           H  
ATOM   3129  HA  ILE   869      16.877  -3.424   6.665  1.00 23.12           H  
ATOM   3130  HB  ILE   869      16.920  -0.453   7.440  1.00 23.77           H  
ATOM   3131 HG12 ILE   869      14.694  -1.639   7.303  1.00 24.65           H  
ATOM   3132 HG13 ILE   869      15.060  -2.098   5.647  1.00 24.65           H  
ATOM   3133 HG21 ILE   869      17.208   0.078   5.052  1.00 23.41           H  
ATOM   3134 HG22 ILE   869      17.383  -1.641   4.654  1.00 23.41           H  
ATOM   3135 HG23 ILE   869      18.603  -0.803   5.633  1.00 23.41           H  
ATOM   3136 HD11 ILE   869      15.001   0.256   4.928  1.00 28.71           H  
ATOM   3137 HD12 ILE   869      14.821   0.793   6.607  1.00 28.71           H  
ATOM   3138 HD13 ILE   869      13.534  -0.133   5.825  1.00 28.71           H  
ATOM   3139  N   ALA   870      19.373  -1.967   8.340  1.00 20.87           N  
ATOM   3140  CA  ALA   870      20.818  -1.961   8.526  1.00 21.33           C  
ATOM   3141  C   ALA   870      21.344  -3.374   8.833  1.00 22.56           C  
ATOM   3142  O   ALA   870      22.483  -3.730   8.528  1.00 21.79           O  
ATOM   3143  CB  ALA   870      21.222  -1.012   9.642  1.00 19.97           C  
ATOM   3144  H   ALA   870      18.811  -1.356   8.937  1.00 20.87           H  
ATOM   3145  HA  ALA   870      21.264  -1.641   7.578  1.00 21.33           H  
ATOM   3146  HB1 ALA   870      20.981   0.023   9.381  1.00 19.97           H  
ATOM   3147  HB2 ALA   870      22.293  -1.074   9.844  1.00 19.97           H  
ATOM   3148  HB3 ALA   870      20.701  -1.251  10.575  1.00 19.97           H  
ATOM   3149  N   ARG   871      20.486  -4.218   9.491  1.00 23.62           N  
ATOM   3150  CA  ARG   871      20.799  -5.620   9.762  1.00 24.12           C  
ATOM   3151  C   ARG   871      21.158  -6.358   8.443  1.00 25.70           C  
ATOM   3152  O   ARG   871      22.077  -7.176   8.384  1.00 25.58           O  
ATOM   3153  CB  ARG   871      19.585  -6.278  10.433  1.00 25.05           C  
ATOM   3154  CG  ARG   871      19.773  -7.711  10.935  1.00 30.82           C  
ATOM   3155  CD  ARG   871      20.913  -7.877  11.932  1.00 35.43           C  
ATOM   3156  NE  ARG   871      22.170  -8.117  11.246  1.00 41.96           N  
ATOM   3157  CZ  ARG   871      23.378  -7.705  11.648  1.00 43.54           C  
ATOM   3158  NH1 ARG   871      23.591  -7.106  12.810  1.00 46.59           N  
ATOM   3159  NH2 ARG   871      24.398  -7.879  10.827  1.00 41.88           N1+
ATOM   3160  H   ARG   871      19.624  -3.809   9.868  1.00 23.62           H  
ATOM   3161  HA  ARG   871      21.680  -5.620  10.411  1.00 24.12           H  
ATOM   3162  HB2 ARG   871      18.732  -6.271   9.740  1.00 25.05           H  
ATOM   3163  HB3 ARG   871      19.271  -5.664  11.286  1.00 25.05           H  
ATOM   3164  HG2 ARG   871      19.892  -8.398  10.090  1.00 30.82           H  
ATOM   3165  HG3 ARG   871      18.847  -7.990  11.446  1.00 30.82           H  
ATOM   3166  HD2 ARG   871      20.722  -8.745  12.571  1.00 35.43           H  
ATOM   3167  HD3 ARG   871      20.995  -6.983  12.548  1.00 35.43           H  
ATOM   3168  HE  ARG   871      22.171  -8.604  10.345  1.00 41.96           H  
ATOM   3169 HH11 ARG   871      24.502  -6.747  13.074  1.00 46.59           H  
ATOM   3170 HH12 ARG   871      22.898  -7.185  13.558  1.00 46.59           H  
ATOM   3171 HH21 ARG   871      25.241  -7.328  10.983  1.00 41.88           H  
ATOM   3172 HH22 ARG   871      24.229  -8.272   9.914  1.00 41.88           H  
ATOM   3173  N   GLU   872      20.325  -6.097   7.379  1.00 27.00           N  
ATOM   3174  CA  GLU   872      20.432  -6.778   6.086  1.00 26.47           C  
ATOM   3175  C   GLU   872      21.491  -6.118   5.175  1.00 24.50           C  
ATOM   3176  O   GLU   872      21.905  -6.660   4.150  1.00 23.00           O  
ATOM   3177  CB  GLU   872      19.082  -6.823   5.361  1.00 29.13           C  
ATOM   3178  CG  GLU   872      18.123  -7.803   6.024  1.00 33.73           C  
ATOM   3179  CD  GLU   872      16.695  -7.788   5.517  1.00 39.29           C  
ATOM   3180  OE1 GLU   872      15.916  -8.608   6.104  1.00 42.08           O  
ATOM   3181  OE2 GLU   872      16.346  -6.916   4.676  1.00 38.99           O1-
ATOM   3182  H   GLU   872      19.618  -5.372   7.484  1.00 27.00           H  
ATOM   3183  HA  GLU   872      20.791  -7.798   6.273  1.00 26.47           H  
ATOM   3184  HB2 GLU   872      19.225  -7.136   4.320  1.00 29.13           H  
ATOM   3185  HB3 GLU   872      18.641  -5.819   5.325  1.00 29.13           H  
ATOM   3186  HG2 GLU   872      18.076  -7.588   7.099  1.00 33.73           H  
ATOM   3187  HG3 GLU   872      18.511  -8.823   5.915  1.00 33.73           H  
ATOM   3188  N   LEU   873      21.902  -4.867   5.569  1.00 21.90           N  
ATOM   3189  CA  LEU   873      23.029  -4.157   4.961  1.00 20.79           C  
ATOM   3190  C   LEU   873      24.313  -4.764   5.585  1.00 19.69           C  
ATOM   3191  O   LEU   873      25.279  -5.105   4.898  1.00 20.97           O  
ATOM   3192  CB  LEU   873      22.903  -2.649   5.224  1.00 23.08           C  
ATOM   3193  CG  LEU   873      23.610  -1.737   4.201  1.00 20.15           C  
ATOM   3194  CD1 LEU   873      23.253  -0.274   4.490  1.00 25.28           C  
ATOM   3195  CD2 LEU   873      25.129  -1.896   4.199  1.00 25.00           C  
ATOM   3196  H   LEU   873      21.382  -4.436   6.330  1.00 21.90           H  
ATOM   3197  HA  LEU   873      23.026  -4.377   3.889  1.00 20.79           H  
ATOM   3198  HB2 LEU   873      23.262  -2.404   6.231  1.00 23.08           H  
ATOM   3199  HB3 LEU   873      21.836  -2.386   5.210  1.00 23.08           H  
ATOM   3200  HG  LEU   873      23.235  -1.977   3.198  1.00 20.15           H  
ATOM   3201 HD11 LEU   873      23.693   0.391   3.740  1.00 25.28           H  
ATOM   3202 HD12 LEU   873      23.617   0.037   5.475  1.00 25.28           H  
ATOM   3203 HD13 LEU   873      22.168  -0.126   4.468  1.00 25.28           H  
ATOM   3204 HD21 LEU   873      25.542  -1.817   5.210  1.00 25.00           H  
ATOM   3205 HD22 LEU   873      25.602  -1.124   3.581  1.00 25.00           H  
ATOM   3206 HD23 LEU   873      25.424  -2.860   3.777  1.00 25.00           H  
ATOM   3207  N   HIS   874      24.305  -4.850   6.943  1.00 19.91           N  
ATOM   3208  CA  HIS   874      25.473  -5.265   7.719  1.00 20.85           C  
ATOM   3209  C   HIS   874      25.850  -6.745   7.451  1.00 21.02           C  
ATOM   3210  O   HIS   874      26.992  -7.179   7.627  1.00 19.90           O  
ATOM   3211  CB  HIS   874      25.243  -4.994   9.205  1.00 20.96           C  
ATOM   3212  CG  HIS   874      26.417  -5.285  10.075  1.00 19.99           C  
ATOM   3213  CD2 HIS   874      27.665  -4.734  10.027  1.00 22.36           C  
ATOM   3214  ND1 HIS   874      26.271  -6.131  11.150  1.00 21.90           N  
ATOM   3215  NE2 HIS   874      28.316  -5.432  10.965  1.00 20.59           N  
ATOM   3216  CE1 HIS   874      27.453  -6.167  11.706  1.00 21.26           C  
ATOM   3217  H   HIS   874      23.470  -4.552   7.453  1.00 19.91           H  
ATOM   3218  HA  HIS   874      26.311  -4.661   7.355  1.00 20.85           H  
ATOM   3219  HB2 HIS   874      24.376  -5.566   9.553  1.00 20.96           H  
ATOM   3220  HB3 HIS   874      24.980  -3.938   9.345  1.00 20.96           H  
ATOM   3221  HD2 HIS   874      28.163  -4.036   9.368  1.00 22.36           H  
ATOM   3222  HE2 HIS   874      29.298  -5.381  11.084  1.00 20.59           H  
ATOM   3223  HE1 HIS   874      27.744  -6.705  12.604  1.00 21.26           H  
ATOM   3224  N   GLN   875      24.838  -7.558   6.998  1.00 21.26           N  
ATOM   3225  CA  GLN   875      25.075  -8.944   6.581  1.00 23.55           C  
ATOM   3226  C   GLN   875      25.893  -9.025   5.269  1.00 24.12           C  
ATOM   3227  O   GLN   875      26.460 -10.058   4.917  1.00 22.41           O  
ATOM   3228  CB  GLN   875      23.759  -9.724   6.423  1.00 23.32           C  
ATOM   3229  CG  GLN   875      23.661 -10.910   7.385  1.00 27.64           C  
ATOM   3230  CD  GLN   875      23.668 -10.437   8.819  1.00 27.55           C  
ATOM   3231  NE2 GLN   875      24.834 -10.612   9.492  1.00 30.73           N  
ATOM   3232  OE1 GLN   875      22.732  -9.843   9.349  1.00 26.07           O  
ATOM   3233  H   GLN   875      23.901  -7.152   6.967  1.00 21.26           H  
ATOM   3234  HA  GLN   875      25.729  -9.390   7.338  1.00 23.55           H  
ATOM   3235  HB2 GLN   875      23.659 -10.113   5.402  1.00 23.32           H  
ATOM   3236  HB3 GLN   875      22.896  -9.068   6.584  1.00 23.32           H  
ATOM   3237  HG2 GLN   875      24.479 -11.615   7.206  1.00 27.64           H  
ATOM   3238  HG3 GLN   875      22.724 -11.453   7.218  1.00 27.64           H  
ATOM   3239 HE21 GLN   875      24.972 -10.304  10.444  1.00 30.73           H  
ATOM   3240 HE22 GLN   875      25.648 -11.076   9.051  1.00 30.73           H  
ATOM   3241  N   PHE   876      25.914  -7.880   4.517  1.00 24.43           N  
ATOM   3242  CA  PHE   876      26.735  -7.709   3.317  1.00 23.52           C  
ATOM   3243  C   PHE   876      27.950  -6.810   3.652  1.00 22.79           C  
ATOM   3244  O   PHE   876      28.636  -6.277   2.786  1.00 21.46           O  
ATOM   3245  CB  PHE   876      25.932  -7.138   2.142  1.00 25.21           C  
ATOM   3246  CG  PHE   876      25.156  -8.201   1.394  1.00 27.81           C  
ATOM   3247  CD1 PHE   876      25.622  -8.665   0.157  1.00 28.53           C  
ATOM   3248  CD2 PHE   876      23.979  -8.741   1.927  1.00 28.54           C  
ATOM   3249  CE1 PHE   876      24.902  -9.626  -0.552  1.00 30.57           C  
ATOM   3250  CE2 PHE   876      23.265  -9.708   1.220  1.00 28.88           C  
ATOM   3251  CZ  PHE   876      23.723 -10.145  -0.021  1.00 29.11           C  
ATOM   3252  H   PHE   876      25.357  -7.079   4.807  1.00 24.43           H  
ATOM   3253  HA  PHE   876      27.159  -8.682   3.042  1.00 23.52           H  
ATOM   3254  HB2 PHE   876      26.593  -6.629   1.430  1.00 25.21           H  
ATOM   3255  HB3 PHE   876      25.233  -6.369   2.491  1.00 25.21           H  
ATOM   3256  HD1 PHE   876      26.532  -8.250  -0.277  1.00 28.53           H  
ATOM   3257  HD2 PHE   876      23.601  -8.396   2.888  1.00 28.54           H  
ATOM   3258  HE1 PHE   876      25.247  -9.940  -1.532  1.00 30.57           H  
ATOM   3259  HE2 PHE   876      22.337 -10.105   1.626  1.00 28.88           H  
ATOM   3260  HZ  PHE   876      23.145 -10.874  -0.582  1.00 29.11           H  
ATOM   3261  N   THR   877      28.309  -6.801   4.984  1.00 21.88           N  
ATOM   3262  CA  THR   877      29.520  -6.149   5.483  1.00 22.48           C  
ATOM   3263  C   THR   877      30.325  -7.199   6.277  1.00 21.75           C  
ATOM   3264  O   THR   877      31.465  -7.526   5.954  1.00 20.15           O  
ATOM   3265  CB  THR   877      29.177  -4.925   6.352  1.00 23.54           C  
ATOM   3266  OG1 THR   877      28.240  -4.055   5.709  1.00 24.33           O  
ATOM   3267  CG2 THR   877      30.409  -4.099   6.685  1.00 22.04           C  
ATOM   3268  H   THR   877      27.704  -7.291   5.634  1.00 21.88           H  
ATOM   3269  HA  THR   877      30.126  -5.835   4.626  1.00 22.48           H  
ATOM   3270  HB  THR   877      28.712  -5.240   7.288  1.00 23.54           H  
ATOM   3271 HG21 THR   877      31.146  -4.687   7.233  1.00 22.04           H  
ATOM   3272 HG22 THR   877      30.139  -3.232   7.297  1.00 22.04           H  
ATOM   3273 HG23 THR   877      30.875  -3.713   5.772  1.00 22.04           H  
ATOM   3274  HG1 THR   877      27.647  -4.596   5.150  1.00 24.33           H  
ATOM   3275  N   PHE   878      29.707  -7.753   7.378  1.00 20.66           N  
ATOM   3276  CA  PHE   878      30.431  -8.667   8.273  1.00 22.83           C  
ATOM   3277  C   PHE   878      30.565 -10.043   7.605  1.00 22.12           C  
ATOM   3278  O   PHE   878      31.658 -10.570   7.403  1.00 23.89           O  
ATOM   3279  CB  PHE   878      29.745  -8.790   9.637  1.00 20.63           C  
ATOM   3280  CG  PHE   878      30.451  -9.742  10.573  1.00 22.19           C  
ATOM   3281  CD1 PHE   878      31.735  -9.452  11.050  1.00 21.77           C  
ATOM   3282  CD2 PHE   878      29.837 -10.945  10.947  1.00 21.82           C  
ATOM   3283  CE1 PHE   878      32.384 -10.342  11.904  1.00 22.16           C  
ATOM   3284  CE2 PHE   878      30.492 -11.835  11.799  1.00 21.64           C  
ATOM   3285  CZ  PHE   878      31.762 -11.529  12.284  1.00 20.70           C  
ATOM   3286  H   PHE   878      28.732  -7.523   7.585  1.00 20.66           H  
ATOM   3287  HA  PHE   878      31.445  -8.267   8.397  1.00 22.83           H  
ATOM   3288  HB2 PHE   878      28.697  -9.095   9.514  1.00 20.63           H  
ATOM   3289  HB3 PHE   878      29.707  -7.804  10.115  1.00 20.63           H  
ATOM   3290  HD1 PHE   878      32.251  -8.540  10.757  1.00 21.77           H  
ATOM   3291  HD2 PHE   878      28.850 -11.206  10.570  1.00 21.82           H  
ATOM   3292  HE1 PHE   878      33.382 -10.115  12.264  1.00 22.16           H  
ATOM   3293  HE2 PHE   878      30.015 -12.772  12.074  1.00 21.64           H  
ATOM   3294  HZ  PHE   878      32.274 -12.221  12.946  1.00 20.70           H  
ATOM   3295  N   ASP   879      29.386 -10.642   7.215  1.00 23.86           N  
ATOM   3296  CA  ASP   879      29.386 -11.994   6.657  1.00 25.07           C  
ATOM   3297  C   ASP   879      29.934 -11.990   5.199  1.00 25.21           C  
ATOM   3298  O   ASP   879      30.101 -13.022   4.538  1.00 24.67           O  
ATOM   3299  CB  ASP   879      28.009 -12.636   6.693  1.00 26.89           C  
ATOM   3300  CG  ASP   879      27.612 -12.869   8.127  1.00 27.18           C  
ATOM   3301  OD1 ASP   879      27.969 -13.947   8.676  1.00 32.16           O  
ATOM   3302  OD2 ASP   879      26.889 -11.982   8.677  1.00 29.10           O1-
ATOM   3303  H   ASP   879      28.503 -10.159   7.344  1.00 23.86           H  
ATOM   3304  HA  ASP   879      30.098 -12.589   7.244  1.00 25.07           H  
ATOM   3305  HB2 ASP   879      28.012 -13.598   6.166  1.00 26.89           H  
ATOM   3306  HB3 ASP   879      27.261 -12.011   6.199  1.00 26.89           H  
ATOM   3307  N   LEU   880      30.244 -10.755   4.677  1.00 25.28           N  
ATOM   3308  CA  LEU   880      30.950 -10.562   3.414  1.00 24.89           C  
ATOM   3309  C   LEU   880      32.479 -10.600   3.638  1.00 24.27           C  
ATOM   3310  O   LEU   880      33.245 -10.817   2.699  1.00 25.16           O  
ATOM   3311  CB  LEU   880      30.531  -9.238   2.756  1.00 22.75           C  
ATOM   3312  CG  LEU   880      30.995  -9.043   1.294  1.00 24.23           C  
ATOM   3313  CD1 LEU   880      30.392 -10.082   0.349  1.00 25.80           C  
ATOM   3314  CD2 LEU   880      30.621  -7.642   0.800  1.00 25.93           C  
ATOM   3315  H   LEU   880      30.001  -9.932   5.218  1.00 25.28           H  
ATOM   3316  HA  LEU   880      30.699 -11.410   2.771  1.00 24.89           H  
ATOM   3317  HB2 LEU   880      30.910  -8.403   3.360  1.00 22.75           H  
ATOM   3318  HB3 LEU   880      29.438  -9.167   2.783  1.00 22.75           H  
ATOM   3319  HG  LEU   880      32.087  -9.119   1.244  1.00 24.23           H  
ATOM   3320 HD11 LEU   880      29.300 -10.104   0.425  1.00 25.80           H  
ATOM   3321 HD12 LEU   880      30.770 -11.083   0.568  1.00 25.80           H  
ATOM   3322 HD13 LEU   880      30.652  -9.863  -0.692  1.00 25.80           H  
ATOM   3323 HD21 LEU   880      29.535  -7.524   0.735  1.00 25.93           H  
ATOM   3324 HD22 LEU   880      31.031  -7.456  -0.197  1.00 25.93           H  
ATOM   3325 HD23 LEU   880      31.019  -6.871   1.468  1.00 25.93           H  
ATOM   3326  N   LEU   881      32.943 -10.293   4.896  1.00 24.19           N  
ATOM   3327  CA  LEU   881      34.361 -10.013   5.160  1.00 24.94           C  
ATOM   3328  C   LEU   881      35.236 -11.230   4.794  1.00 25.53           C  
ATOM   3329  O   LEU   881      36.349 -11.118   4.281  1.00 24.99           O  
ATOM   3330  CB  LEU   881      34.572  -9.662   6.644  1.00 24.10           C  
ATOM   3331  CG  LEU   881      36.022  -9.315   7.037  1.00 25.84           C  
ATOM   3332  CD1 LEU   881      36.507  -8.030   6.369  1.00 23.61           C  
ATOM   3333  CD2 LEU   881      36.135  -9.193   8.558  1.00 24.89           C  
ATOM   3334  H   LEU   881      32.283 -10.193   5.669  1.00 24.19           H  
ATOM   3335  HA  LEU   881      34.643  -9.181   4.507  1.00 24.94           H  
ATOM   3336  HB2 LEU   881      34.248 -10.514   7.257  1.00 24.10           H  
ATOM   3337  HB3 LEU   881      33.913  -8.826   6.914  1.00 24.10           H  
ATOM   3338  HG  LEU   881      36.688 -10.131   6.736  1.00 25.84           H  
ATOM   3339 HD11 LEU   881      35.848  -7.187   6.600  1.00 23.61           H  
ATOM   3340 HD12 LEU   881      36.550  -8.142   5.281  1.00 23.61           H  
ATOM   3341 HD13 LEU   881      37.516  -7.772   6.709  1.00 23.61           H  
ATOM   3342 HD21 LEU   881      35.522  -8.373   8.941  1.00 24.89           H  
ATOM   3343 HD22 LEU   881      37.173  -9.010   8.851  1.00 24.89           H  
ATOM   3344 HD23 LEU   881      35.811 -10.116   9.049  1.00 24.89           H  
ATOM   3345  N   ILE   882      34.714 -12.446   5.176  1.00 25.20           N  
ATOM   3346  CA  ILE   882      35.472 -13.698   5.070  1.00 27.01           C  
ATOM   3347  C   ILE   882      35.570 -14.144   3.580  1.00 29.36           C  
ATOM   3348  O   ILE   882      36.335 -15.029   3.198  1.00 30.55           O  
ATOM   3349  CB  ILE   882      34.833 -14.797   5.958  1.00 24.28           C  
ATOM   3350  CG1 ILE   882      34.561 -14.333   7.412  1.00 22.98           C  
ATOM   3351  CG2 ILE   882      35.674 -16.082   5.978  1.00 27.70           C  
ATOM   3352  CD1 ILE   882      35.780 -13.819   8.167  1.00 20.98           C  
ATOM   3353  H   ILE   882      33.775 -12.445   5.563  1.00 25.20           H  
ATOM   3354  HA  ILE   882      36.499 -13.488   5.392  1.00 27.01           H  
ATOM   3355  HB  ILE   882      33.857 -15.061   5.527  1.00 24.28           H  
ATOM   3356 HG12 ILE   882      34.129 -15.169   7.978  1.00 22.98           H  
ATOM   3357 HG13 ILE   882      33.792 -13.552   7.417  1.00 22.98           H  
ATOM   3358 HG21 ILE   882      36.722 -15.875   6.217  1.00 27.70           H  
ATOM   3359 HG22 ILE   882      35.641 -16.592   5.011  1.00 27.70           H  
ATOM   3360 HG23 ILE   882      35.290 -16.792   6.719  1.00 27.70           H  
ATOM   3361 HD11 ILE   882      36.565 -14.579   8.227  1.00 20.98           H  
ATOM   3362 HD12 ILE   882      35.497 -13.551   9.190  1.00 20.98           H  
ATOM   3363 HD13 ILE   882      36.198 -12.924   7.697  1.00 20.98           H  
ATOM   3364  N   LYS   883      34.699 -13.506   2.726  1.00 30.34           N  
ATOM   3365  CA  LYS   883      34.616 -13.773   1.297  1.00 31.82           C  
ATOM   3366  C   LYS   883      34.731 -12.455   0.497  1.00 31.37           C  
ATOM   3367  O   LYS   883      34.280 -12.311  -0.639  1.00 32.43           O  
ATOM   3368  CB  LYS   883      33.378 -14.603   0.935  1.00 33.24           C  
ATOM   3369  CG  LYS   883      32.046 -13.988   1.388  1.00 34.25           C  
ATOM   3370  CD  LYS   883      30.862 -14.800   0.852  1.00 37.00           C  
ATOM   3371  CE  LYS   883      29.501 -14.214   1.208  1.00 39.14           C  
ATOM   3372  NZ  LYS   883      29.188 -14.422   2.631  1.00 40.92           N1+
ATOM   3373  H   LYS   883      34.106 -12.773   3.105  1.00 30.34           H  
ATOM   3374  HA  LYS   883      35.496 -14.356   1.007  1.00 31.82           H  
ATOM   3375  HB2 LYS   883      33.473 -15.596   1.392  1.00 33.24           H  
ATOM   3376  HB3 LYS   883      33.356 -14.757  -0.151  1.00 33.24           H  
ATOM   3377  HG2 LYS   883      31.974 -12.959   1.022  1.00 34.25           H  
ATOM   3378  HG3 LYS   883      32.007 -13.951   2.482  1.00 34.25           H  
ATOM   3379  HD2 LYS   883      30.930 -15.836   1.206  1.00 37.00           H  
ATOM   3380  HD3 LYS   883      30.935 -14.838  -0.243  1.00 37.00           H  
ATOM   3381  HE2 LYS   883      28.711 -14.721   0.645  1.00 39.14           H  
ATOM   3382  HE3 LYS   883      29.444 -13.140   1.013  1.00 39.14           H  
ATOM   3383  HZ1 LYS   883      28.239 -14.102   2.860  1.00 40.92           H  
ATOM   3384  HZ2 LYS   883      29.790 -13.870   3.281  1.00 40.92           H  
ATOM   3385  HZ3 LYS   883      29.262 -15.398   2.936  1.00 40.92           H  
ATOM   3386  N   SER   884      35.551 -11.515   1.081  1.00 30.91           N  
ATOM   3387  CA  SER   884      35.780 -10.181   0.508  1.00 33.49           C  
ATOM   3388  C   SER   884      36.600 -10.270  -0.799  1.00 35.46           C  
ATOM   3389  O   SER   884      36.564  -9.421  -1.687  1.00 36.63           O  
ATOM   3390  CB  SER   884      36.507  -9.278   1.510  1.00 30.69           C  
ATOM   3391  OG  SER   884      37.594  -9.974   2.128  1.00 33.72           O  
ATOM   3392  H   SER   884      35.990 -11.736   1.972  1.00 30.91           H  
ATOM   3393  HA  SER   884      34.806  -9.752   0.247  1.00 33.49           H  
ATOM   3394  HB2 SER   884      35.821  -8.953   2.300  1.00 30.69           H  
ATOM   3395  HB3 SER   884      36.909  -8.384   1.024  1.00 30.69           H  
ATOM   3396  HG  SER   884      37.290 -10.279   3.013  1.00 33.72           H  
ATOM   3397  N   HIS   885      37.406 -11.379  -0.848  1.00 37.44           N  
ATOM   3398  CA  HIS   885      38.308 -11.724  -1.945  1.00 40.44           C  
ATOM   3399  C   HIS   885      37.575 -12.307  -3.174  1.00 41.61           C  
ATOM   3400  O   HIS   885      38.161 -12.504  -4.237  1.00 43.22           O  
ATOM   3401  CB  HIS   885      39.438 -12.665  -1.492  1.00 41.45           C  
ATOM   3402  CG  HIS   885      38.963 -13.775  -0.610  1.00 44.28           C  
ATOM   3403  CD2 HIS   885      39.115 -13.916   0.755  1.00 44.46           C  
ATOM   3404  ND1 HIS   885      38.196 -14.798  -1.108  1.00 45.28           N  
ATOM   3405  NE2 HIS   885      38.402 -15.036   1.085  1.00 45.56           N  
ATOM   3406  CE1 HIS   885      37.908 -15.559  -0.076  1.00 46.25           C  
ATOM   3407  H   HIS   885      37.351 -12.003  -0.049  1.00 37.44           H  
ATOM   3408  HA  HIS   885      38.752 -10.785  -2.301  1.00 40.44           H  
ATOM   3409  HB2 HIS   885      40.176 -12.076  -0.932  1.00 41.45           H  
ATOM   3410  HB3 HIS   885      39.966 -13.090  -2.354  1.00 41.45           H  
ATOM   3411  HD2 HIS   885      39.614 -13.314   1.502  1.00 44.46           H  
ATOM   3412  HE2 HIS   885      38.249 -15.412   2.015  1.00 45.56           H  
ATOM   3413  HE1 HIS   885      37.331 -16.474  -0.097  1.00 46.25           H  
ATOM   3414  N   MET   886      36.234 -12.578  -3.002  1.00 42.19           N  
ATOM   3415  CA  MET   886      35.376 -13.044  -4.091  1.00 42.94           C  
ATOM   3416  C   MET   886      34.612 -11.872  -4.757  1.00 41.93           C  
ATOM   3417  O   MET   886      33.844 -12.045  -5.703  1.00 41.74           O  
ATOM   3418  CB  MET   886      34.350 -14.073  -3.596  1.00 45.76           C  
ATOM   3419  CG  MET   886      34.949 -15.363  -3.040  1.00 50.79           C  
ATOM   3420  SD  MET   886      35.594 -16.460  -4.344  1.00 57.01           S  
ATOM   3421  CE  MET   886      37.370 -16.239  -4.067  1.00 55.21           C  
ATOM   3422  H   MET   886      35.826 -12.450  -2.081  1.00 42.19           H  
ATOM   3423  HA  MET   886      36.003 -13.475  -4.880  1.00 42.94           H  
ATOM   3424  HB2 MET   886      33.640 -14.316  -4.397  1.00 45.76           H  
ATOM   3425  HB3 MET   886      33.744 -13.613  -2.806  1.00 45.76           H  
ATOM   3426  HG2 MET   886      34.150 -15.923  -2.540  1.00 50.79           H  
ATOM   3427  HG3 MET   886      35.709 -15.164  -2.280  1.00 50.79           H  
ATOM   3428  HE1 MET   886      37.920 -16.780  -4.841  1.00 55.21           H  
ATOM   3429  HE2 MET   886      37.651 -16.653  -3.096  1.00 55.21           H  
ATOM   3430  HE3 MET   886      37.648 -15.186  -4.121  1.00 55.21           H  
ATOM   3431  N   VAL   887      34.824 -10.622  -4.202  1.00 39.15           N  
ATOM   3432  CA  VAL   887      34.111  -9.445  -4.684  1.00 37.28           C  
ATOM   3433  C   VAL   887      35.009  -8.224  -4.993  1.00 37.01           C  
ATOM   3434  O   VAL   887      34.672  -7.427  -5.870  1.00 36.93           O  
ATOM   3435  CB  VAL   887      32.935  -9.041  -3.765  1.00 35.91           C  
ATOM   3436  CG1 VAL   887      31.792 -10.059  -3.832  1.00 35.45           C  
ATOM   3437  CG2 VAL   887      33.341  -8.824  -2.309  1.00 34.87           C  
ATOM   3438  H   VAL   887      35.506 -10.543  -3.455  1.00 39.15           H  
ATOM   3439  HA  VAL   887      33.687  -9.700  -5.665  1.00 37.28           H  
ATOM   3440  HB  VAL   887      32.537  -8.090  -4.137  1.00 35.91           H  
ATOM   3441 HG11 VAL   887      32.080 -11.020  -3.393  1.00 35.45           H  
ATOM   3442 HG12 VAL   887      31.483 -10.234  -4.868  1.00 35.45           H  
ATOM   3443 HG13 VAL   887      30.917  -9.691  -3.284  1.00 35.45           H  
ATOM   3444 HG21 VAL   887      33.687  -9.755  -1.850  1.00 34.87           H  
ATOM   3445 HG22 VAL   887      32.488  -8.468  -1.725  1.00 34.87           H  
ATOM   3446 HG23 VAL   887      34.130  -8.074  -2.216  1.00 34.87           H  
ATOM   3447  N   SER   888      36.090  -8.027  -4.165  1.00 35.23           N  
ATOM   3448  CA  SER   888      37.079  -6.953  -4.329  1.00 34.57           C  
ATOM   3449  C   SER   888      36.542  -5.571  -3.903  1.00 33.42           C  
ATOM   3450  O   SER   888      35.711  -4.942  -4.554  1.00 33.58           O  
ATOM   3451  CB  SER   888      37.663  -6.861  -5.744  1.00 36.72           C  
ATOM   3452  OG  SER   888      38.346  -8.069  -6.086  1.00 41.15           O  
ATOM   3453  H   SER   888      36.214  -8.651  -3.370  1.00 35.23           H  
ATOM   3454  HA  SER   888      37.895  -7.237  -3.652  1.00 34.57           H  
ATOM   3455  HB2 SER   888      38.396  -6.048  -5.796  1.00 36.72           H  
ATOM   3456  HB3 SER   888      36.911  -6.659  -6.512  1.00 36.72           H  
ATOM   3457  HG  SER   888      37.676  -8.778  -6.077  1.00 41.15           H  
ATOM   3458  N   VAL   889      37.030  -5.114  -2.699  1.00 31.96           N  
ATOM   3459  CA  VAL   889      36.641  -3.832  -2.093  1.00 31.05           C  
ATOM   3460  C   VAL   889      37.925  -3.319  -1.408  1.00 31.93           C  
ATOM   3461  O   VAL   889      38.684  -4.102  -0.830  1.00 29.98           O  
ATOM   3462  CB  VAL   889      35.511  -4.040  -1.054  1.00 29.72           C  
ATOM   3463  CG1 VAL   889      35.185  -2.750  -0.297  1.00 27.73           C  
ATOM   3464  CG2 VAL   889      34.230  -4.578  -1.699  1.00 26.05           C  
ATOM   3465  H   VAL   889      37.710  -5.662  -2.178  1.00 31.96           H  
ATOM   3466  HA  VAL   889      36.331  -3.137  -2.881  1.00 31.05           H  
ATOM   3467  HB  VAL   889      35.841  -4.781  -0.313  1.00 29.72           H  
ATOM   3468 HG11 VAL   889      34.987  -1.923  -0.985  1.00 27.73           H  
ATOM   3469 HG12 VAL   889      36.012  -2.466   0.357  1.00 27.73           H  
ATOM   3470 HG13 VAL   889      34.308  -2.882   0.345  1.00 27.73           H  
ATOM   3471 HG21 VAL   889      33.876  -3.915  -2.495  1.00 26.05           H  
ATOM   3472 HG22 VAL   889      33.433  -4.675  -0.954  1.00 26.05           H  
ATOM   3473 HG23 VAL   889      34.384  -5.573  -2.125  1.00 26.05           H  
ATOM   3474  N   ASP   890      38.146  -1.963  -1.483  1.00 32.62           N  
ATOM   3475  CA  ASP   890      39.289  -1.321  -0.818  1.00 33.10           C  
ATOM   3476  C   ASP   890      38.909  -0.961   0.648  1.00 30.50           C  
ATOM   3477  O   ASP   890      37.759  -0.703   1.014  1.00 29.06           O  
ATOM   3478  CB  ASP   890      39.720  -0.079  -1.578  1.00 38.36           C  
ATOM   3479  CG  ASP   890      41.051   0.475  -1.087  1.00 43.32           C  
ATOM   3480  OD1 ASP   890      41.325   1.627  -1.522  1.00 48.79           O  
ATOM   3481  OD2 ASP   890      41.710  -0.259  -0.297  1.00 45.15           O1-
ATOM   3482  H   ASP   890      37.512  -1.359  -2.009  1.00 32.62           H  
ATOM   3483  HA  ASP   890      40.098  -2.062  -0.786  1.00 33.10           H  
ATOM   3484  HB2 ASP   890      38.961   0.706  -1.483  1.00 38.36           H  
ATOM   3485  HB3 ASP   890      39.828  -0.305  -2.646  1.00 38.36           H  
ATOM   3486  N   PHE   891      39.980  -0.906   1.508  1.00 30.00           N  
ATOM   3487  CA  PHE   891      39.879  -0.844   2.958  1.00 29.03           C  
ATOM   3488  C   PHE   891      40.716   0.327   3.516  1.00 30.55           C  
ATOM   3489  O   PHE   891      41.865   0.161   3.932  1.00 30.35           O  
ATOM   3490  CB  PHE   891      40.369  -2.163   3.605  1.00 26.27           C  
ATOM   3491  CG  PHE   891      39.284  -3.211   3.736  1.00 25.27           C  
ATOM   3492  CD1 PHE   891      38.813  -3.902   2.613  1.00 25.12           C  
ATOM   3493  CD2 PHE   891      38.709  -3.483   4.984  1.00 25.21           C  
ATOM   3494  CE1 PHE   891      37.783  -4.834   2.731  1.00 26.37           C  
ATOM   3495  CE2 PHE   891      37.681  -4.421   5.101  1.00 24.66           C  
ATOM   3496  CZ  PHE   891      37.212  -5.092   3.973  1.00 23.26           C  
ATOM   3497  H   PHE   891      40.917  -0.866   1.070  1.00 30.00           H  
ATOM   3498  HA  PHE   891      38.834  -0.674   3.244  1.00 29.03           H  
ATOM   3499  HB2 PHE   891      40.763  -1.970   4.612  1.00 26.27           H  
ATOM   3500  HB3 PHE   891      41.207  -2.589   3.037  1.00 26.27           H  
ATOM   3501  HD1 PHE   891      39.242  -3.708   1.631  1.00 25.12           H  
ATOM   3502  HD2 PHE   891      39.062  -2.974   5.878  1.00 25.21           H  
ATOM   3503  HE1 PHE   891      37.430  -5.350   1.843  1.00 26.37           H  
ATOM   3504  HE2 PHE   891      37.249  -4.632   6.073  1.00 24.66           H  
ATOM   3505  HZ  PHE   891      36.407  -5.812   4.069  1.00 23.26           H  
ATOM   3506  N   PRO   892      40.092   1.557   3.578  1.00 30.57           N  
ATOM   3507  CA  PRO   892      40.562   2.594   4.497  1.00 31.98           C  
ATOM   3508  C   PRO   892      40.571   2.111   5.968  1.00 34.10           C  
ATOM   3509  O   PRO   892      40.138   1.019   6.341  1.00 32.85           O  
ATOM   3510  CB  PRO   892      39.564   3.740   4.302  1.00 31.82           C  
ATOM   3511  CG  PRO   892      39.058   3.540   2.880  1.00 29.84           C  
ATOM   3512  CD  PRO   892      39.008   2.027   2.739  1.00 30.05           C  
ATOM   3513  HA  PRO   892      41.578   2.882   4.202  1.00 31.98           H  
ATOM   3514  HB2 PRO   892      40.024   4.722   4.447  1.00 31.82           H  
ATOM   3515  HB3 PRO   892      38.725   3.656   5.003  1.00 31.82           H  
ATOM   3516  HG2 PRO   892      39.782   3.958   2.170  1.00 29.84           H  
ATOM   3517  HG3 PRO   892      38.090   4.015   2.699  1.00 29.84           H  
ATOM   3518  HD2 PRO   892      38.072   1.620   3.122  1.00 30.05           H  
ATOM   3519  HD3 PRO   892      39.142   1.708   1.703  1.00 30.05           H  
ATOM   3520  N   GLU   893      41.121   3.013   6.851  1.00 36.14           N  
ATOM   3521  CA  GLU   893      41.700   2.584   8.123  1.00 39.12           C  
ATOM   3522  C   GLU   893      40.611   2.015   9.046  1.00 38.43           C  
ATOM   3523  O   GLU   893      40.770   1.008   9.738  1.00 40.07           O  
ATOM   3524  CB  GLU   893      42.390   3.754   8.845  1.00 43.65           C  
ATOM   3525  CG  GLU   893      43.569   4.357   8.083  1.00 49.95           C  
ATOM   3526  CD  GLU   893      44.792   3.457   7.903  1.00 52.48           C  
ATOM   3527  OE1 GLU   893      45.674   3.933   7.132  1.00 54.65           O  
ATOM   3528  OE2 GLU   893      44.780   2.368   8.536  1.00 55.02           O1-
ATOM   3529  H   GLU   893      41.145   3.999   6.618  1.00 36.14           H  
ATOM   3530  HA  GLU   893      42.394   1.766   7.904  1.00 39.12           H  
ATOM   3531  HB2 GLU   893      42.725   3.422   9.836  1.00 43.65           H  
ATOM   3532  HB3 GLU   893      41.660   4.554   9.026  1.00 43.65           H  
ATOM   3533  HG2 GLU   893      43.912   5.244   8.631  1.00 49.95           H  
ATOM   3534  HG3 GLU   893      43.245   4.706   7.096  1.00 49.95           H  
ATOM   3535  N   MET   894      39.450   2.757   9.122  1.00 36.85           N  
ATOM   3536  CA  MET   894      38.445   2.402  10.111  1.00 35.95           C  
ATOM   3537  C   MET   894      37.674   1.130   9.696  1.00 32.99           C  
ATOM   3538  O   MET   894      36.984   0.488  10.491  1.00 31.87           O  
ATOM   3539  CB  MET   894      37.460   3.530  10.393  1.00 39.01           C  
ATOM   3540  CG  MET   894      38.092   4.818  10.917  1.00 43.50           C  
ATOM   3541  SD  MET   894      39.094   4.679  12.445  1.00 49.77           S  
ATOM   3542  CE  MET   894      37.891   3.903  13.553  1.00 47.73           C  
ATOM   3543  H   MET   894      39.315   3.568   8.488  1.00 36.85           H  
ATOM   3544  HA  MET   894      38.970   2.126  11.034  1.00 35.95           H  
ATOM   3545  HB2 MET   894      36.698   3.186  11.100  1.00 39.01           H  
ATOM   3546  HB3 MET   894      36.908   3.759   9.475  1.00 39.01           H  
ATOM   3547  HG2 MET   894      37.305   5.550  11.106  1.00 43.50           H  
ATOM   3548  HG3 MET   894      38.745   5.256  10.157  1.00 43.50           H  
ATOM   3549  HE1 MET   894      38.303   3.879  14.566  1.00 47.73           H  
ATOM   3550  HE2 MET   894      37.692   2.876  13.243  1.00 47.73           H  
ATOM   3551  HE3 MET   894      36.964   4.481  13.570  1.00 47.73           H  
ATOM   3552  N   MET   895      37.781   0.767   8.374  1.00 30.74           N  
ATOM   3553  CA  MET   895      37.060  -0.379   7.836  1.00 28.69           C  
ATOM   3554  C   MET   895      37.680  -1.674   8.389  1.00 27.39           C  
ATOM   3555  O   MET   895      37.052  -2.729   8.451  1.00 25.88           O  
ATOM   3556  CB  MET   895      37.124  -0.473   6.309  1.00 30.96           C  
ATOM   3557  CG  MET   895      36.712   0.772   5.545  1.00 32.74           C  
ATOM   3558  SD  MET   895      35.045   1.349   5.956  1.00 41.41           S  
ATOM   3559  CE  MET   895      35.406   3.121   5.998  1.00 26.37           C  
ATOM   3560  H   MET   895      38.385   1.332   7.776  1.00 30.74           H  
ATOM   3561  HA  MET   895      36.027  -0.333   8.198  1.00 28.69           H  
ATOM   3562  HB2 MET   895      36.512  -1.320   5.976  1.00 30.96           H  
ATOM   3563  HB3 MET   895      38.148  -0.715   6.001  1.00 30.96           H  
ATOM   3564  HG2 MET   895      36.725   0.545   4.476  1.00 32.74           H  
ATOM   3565  HG3 MET   895      37.440   1.569   5.716  1.00 32.74           H  
ATOM   3566  HE1 MET   895      34.484   3.692   6.116  1.00 26.37           H  
ATOM   3567  HE2 MET   895      35.897   3.438   5.075  1.00 26.37           H  
ATOM   3568  HE3 MET   895      36.064   3.307   6.845  1.00 26.37           H  
ATOM   3569  N   ALA   896      39.029  -1.615   8.648  1.00 26.60           N  
ATOM   3570  CA  ALA   896      39.713  -2.769   9.202  1.00 26.86           C  
ATOM   3571  C   ALA   896      39.223  -2.967  10.648  1.00 27.95           C  
ATOM   3572  O   ALA   896      38.938  -4.071  11.107  1.00 25.86           O  
ATOM   3573  CB  ALA   896      41.222  -2.588   9.166  1.00 27.48           C  
ATOM   3574  H   ALA   896      39.537  -0.758   8.427  1.00 26.60           H  
ATOM   3575  HA  ALA   896      39.426  -3.655   8.623  1.00 26.86           H  
ATOM   3576  HB1 ALA   896      41.572  -2.455   8.137  1.00 27.48           H  
ATOM   3577  HB2 ALA   896      41.728  -3.462   9.592  1.00 27.48           H  
ATOM   3578  HB3 ALA   896      41.540  -1.711   9.740  1.00 27.48           H  
ATOM   3579  N   GLU   897      39.198  -1.824  11.413  1.00 27.79           N  
ATOM   3580  CA  GLU   897      38.961  -1.857  12.854  1.00 29.14           C  
ATOM   3581  C   GLU   897      37.488  -2.232  13.125  1.00 29.26           C  
ATOM   3582  O   GLU   897      37.161  -3.191  13.826  1.00 28.97           O  
ATOM   3583  CB  GLU   897      39.383  -0.512  13.464  1.00 33.63           C  
ATOM   3584  CG  GLU   897      39.550  -0.552  14.981  1.00 38.93           C  
ATOM   3585  CD  GLU   897      38.328  -0.202  15.815  1.00 44.48           C  
ATOM   3586  OE2 GLU   897      38.259  -0.777  16.937  1.00 47.33           O1-
ATOM   3587  OE1 GLU   897      37.525   0.641  15.335  1.00 46.44           O  
ATOM   3588  H   GLU   897      39.358  -0.937  10.947  1.00 27.79           H  
ATOM   3589  HA  GLU   897      39.583  -2.665  13.259  1.00 29.14           H  
ATOM   3590  HB2 GLU   897      38.695   0.284  13.157  1.00 33.63           H  
ATOM   3591  HB3 GLU   897      40.359  -0.240  13.039  1.00 33.63           H  
ATOM   3592  HG2 GLU   897      40.306   0.196  15.260  1.00 38.93           H  
ATOM   3593  HG3 GLU   897      39.950  -1.524  15.296  1.00 38.93           H  
ATOM   3594  N   ILE   898      36.544  -1.414  12.562  1.00 27.53           N  
ATOM   3595  CA  ILE   898      35.148  -1.480  12.984  1.00 26.32           C  
ATOM   3596  C   ILE   898      34.469  -2.743  12.419  1.00 24.45           C  
ATOM   3597  O   ILE   898      33.573  -3.313  13.025  1.00 24.12           O  
ATOM   3598  CB  ILE   898      34.387  -0.166  12.668  1.00 26.93           C  
ATOM   3599  CG1 ILE   898      35.020   0.988  13.478  1.00 26.69           C  
ATOM   3600  CG2 ILE   898      32.894  -0.282  12.999  1.00 23.02           C  
ATOM   3601  CD1 ILE   898      34.462   2.369  13.193  1.00 26.23           C  
ATOM   3602  H   ILE   898      36.817  -0.709  11.876  1.00 27.53           H  
ATOM   3603  HA  ILE   898      35.161  -1.620  14.072  1.00 26.32           H  
ATOM   3604  HB  ILE   898      34.483   0.055  11.598  1.00 26.93           H  
ATOM   3605 HG12 ILE   898      36.092   1.033  13.265  1.00 26.69           H  
ATOM   3606 HG13 ILE   898      34.911   0.780  14.549  1.00 26.69           H  
ATOM   3607 HG21 ILE   898      32.736  -0.461  14.068  1.00 23.02           H  
ATOM   3608 HG22 ILE   898      32.424  -1.099  12.448  1.00 23.02           H  
ATOM   3609 HG23 ILE   898      32.352   0.626  12.720  1.00 23.02           H  
ATOM   3610 HD11 ILE   898      34.664   2.648  12.161  1.00 26.23           H  
ATOM   3611 HD12 ILE   898      34.953   3.112  13.828  1.00 26.23           H  
ATOM   3612 HD13 ILE   898      33.389   2.436  13.382  1.00 26.23           H  
ATOM   3613  N   ILE   899      34.848  -3.171  11.174  1.00 24.27           N  
ATOM   3614  CA  ILE   899      34.168  -4.310  10.563  1.00 23.55           C  
ATOM   3615  C   ILE   899      34.625  -5.606  11.272  1.00 24.94           C  
ATOM   3616  O   ILE   899      33.832  -6.529  11.483  1.00 26.23           O  
ATOM   3617  CB  ILE   899      34.371  -4.419   9.028  1.00 23.91           C  
ATOM   3618  CG1 ILE   899      33.867  -3.140   8.326  1.00 22.50           C  
ATOM   3619  CG2 ILE   899      33.654  -5.660   8.471  1.00 20.87           C  
ATOM   3620  CD1 ILE   899      34.091  -3.111   6.820  1.00 22.42           C  
ATOM   3621  H   ILE   899      35.603  -2.685  10.703  1.00 24.27           H  
ATOM   3622  HA  ILE   899      33.095  -4.201  10.772  1.00 23.55           H  
ATOM   3623  HB  ILE   899      35.440  -4.544   8.820  1.00 23.91           H  
ATOM   3624 HG12 ILE   899      34.379  -2.270   8.749  1.00 22.50           H  
ATOM   3625 HG13 ILE   899      32.797  -3.007   8.523  1.00 22.50           H  
ATOM   3626 HG21 ILE   899      32.588  -5.646   8.723  1.00 20.87           H  
ATOM   3627 HG22 ILE   899      34.078  -6.581   8.878  1.00 20.87           H  
ATOM   3628 HG23 ILE   899      33.752  -5.736   7.385  1.00 20.87           H  
ATOM   3629 HD11 ILE   899      35.133  -3.325   6.572  1.00 22.42           H  
ATOM   3630 HD12 ILE   899      33.846  -2.119   6.426  1.00 22.42           H  
ATOM   3631 HD13 ILE   899      33.458  -3.833   6.299  1.00 22.42           H  
ATOM   3632  N   SER   900      35.988  -5.726  11.507  1.00 24.44           N  
ATOM   3633  CA  SER   900      36.530  -7.019  11.914  1.00 26.14           C  
ATOM   3634  C   SER   900      36.533  -7.221  13.437  1.00 26.49           C  
ATOM   3635  O   SER   900      36.315  -8.329  13.934  1.00 25.25           O  
ATOM   3636  CB  SER   900      37.917  -7.308  11.324  1.00 27.58           C  
ATOM   3637  OG  SER   900      38.963  -6.535  11.895  1.00 27.15           O  
ATOM   3638  H   SER   900      36.575  -4.901  11.422  1.00 24.44           H  
ATOM   3639  HA  SER   900      35.856  -7.787  11.513  1.00 26.14           H  
ATOM   3640  HB2 SER   900      37.923  -7.138  10.242  1.00 27.58           H  
ATOM   3641  HB3 SER   900      38.175  -8.359  11.497  1.00 27.58           H  
ATOM   3642  HG  SER   900      38.882  -5.612  11.568  1.00 27.15           H  
ATOM   3643  N   VAL   901      36.973  -6.165  14.197  1.00 26.08           N  
ATOM   3644  CA  VAL   901      37.260  -6.319  15.624  1.00 26.01           C  
ATOM   3645  C   VAL   901      35.985  -6.065  16.450  1.00 25.74           C  
ATOM   3646  O   VAL   901      35.767  -6.634  17.524  1.00 25.64           O  
ATOM   3647  CB  VAL   901      38.397  -5.366  16.081  1.00 26.86           C  
ATOM   3648  CG1 VAL   901      38.773  -5.593  17.551  1.00 27.24           C  
ATOM   3649  CG2 VAL   901      39.656  -5.527  15.221  1.00 19.37           C  
ATOM   3650  H   VAL   901      37.135  -5.261  13.753  1.00 26.08           H  
ATOM   3651  HA  VAL   901      37.558  -7.360  15.803  1.00 26.01           H  
ATOM   3652  HB  VAL   901      38.063  -4.325  15.989  1.00 26.86           H  
ATOM   3653 HG11 VAL   901      39.055  -6.636  17.731  1.00 27.24           H  
ATOM   3654 HG12 VAL   901      37.945  -5.341  18.220  1.00 27.24           H  
ATOM   3655 HG13 VAL   901      39.619  -4.960  17.839  1.00 27.24           H  
ATOM   3656 HG21 VAL   901      40.001  -6.567  15.214  1.00 19.37           H  
ATOM   3657 HG22 VAL   901      40.471  -4.902  15.600  1.00 19.37           H  
ATOM   3658 HG23 VAL   901      39.473  -5.218  14.188  1.00 19.37           H  
ATOM   3659  N   GLN   902      35.269  -4.938  16.086  1.00 25.39           N  
ATOM   3660  CA  GLN   902      34.175  -4.438  16.913  1.00 24.62           C  
ATOM   3661  C   GLN   902      32.852  -5.201  16.767  1.00 24.04           C  
ATOM   3662  O   GLN   902      31.882  -5.015  17.471  1.00 24.26           O  
ATOM   3663  CB  GLN   902      33.924  -2.945  16.654  1.00 24.89           C  
ATOM   3664  CG  GLN   902      35.120  -2.060  17.006  1.00 28.44           C  
ATOM   3665  CD  GLN   902      35.414  -2.020  18.490  1.00 33.25           C  
ATOM   3666  NE2 GLN   902      36.653  -1.575  18.812  1.00 33.12           N  
ATOM   3667  OE1 GLN   902      34.626  -2.359  19.365  1.00 38.17           O  
ATOM   3668  H   GLN   902      35.597  -4.372  15.303  1.00 25.39           H  
ATOM   3669  HA  GLN   902      34.473  -4.580  17.956  1.00 24.62           H  
ATOM   3670  HB2 GLN   902      33.671  -2.795  15.599  1.00 24.89           H  
ATOM   3671  HB3 GLN   902      33.053  -2.606  17.223  1.00 24.89           H  
ATOM   3672  HG2 GLN   902      34.900  -1.036  16.688  1.00 28.44           H  
ATOM   3673  HG3 GLN   902      36.015  -2.384  16.464  1.00 28.44           H  
ATOM   3674 HE21 GLN   902      36.868  -1.521  19.800  1.00 33.12           H  
ATOM   3675 HE22 GLN   902      37.350  -1.315  18.132  1.00 33.12           H  
ATOM   3676  N   VAL   903      32.646  -6.009  15.738  1.00 23.10           N  
ATOM   3677  CA  VAL   903      31.348  -6.662  15.508  1.00 22.44           C  
ATOM   3678  C   VAL   903      30.956  -7.764  16.532  1.00 21.70           C  
ATOM   3679  O   VAL   903      29.780  -7.822  16.904  1.00 22.76           O  
ATOM   3680  CB  VAL   903      31.211  -7.162  14.051  1.00 23.50           C  
ATOM   3681  CG1 VAL   903      29.957  -8.019  13.850  1.00 22.72           C  
ATOM   3682  CG2 VAL   903      31.156  -5.969  13.092  1.00 24.15           C  
ATOM   3683  H   VAL   903      33.363  -6.150  15.034  1.00 23.10           H  
ATOM   3684  HA  VAL   903      30.591  -5.876  15.653  1.00 22.44           H  
ATOM   3685  HB  VAL   903      32.084  -7.768  13.781  1.00 23.50           H  
ATOM   3686 HG11 VAL   903      29.077  -7.545  14.296  1.00 22.72           H  
ATOM   3687 HG12 VAL   903      30.082  -9.007  14.303  1.00 22.72           H  
ATOM   3688 HG13 VAL   903      29.744  -8.172  12.791  1.00 22.72           H  
ATOM   3689 HG21 VAL   903      30.285  -5.336  13.295  1.00 24.15           H  
ATOM   3690 HG22 VAL   903      31.100  -6.309  12.053  1.00 24.15           H  
ATOM   3691 HG23 VAL   903      32.048  -5.347  13.185  1.00 24.15           H  
ATOM   3692  N   PRO   904      31.851  -8.743  16.895  1.00 21.92           N  
ATOM   3693  CA  PRO   904      31.459  -9.835  17.807  1.00 21.14           C  
ATOM   3694  C   PRO   904      31.302  -9.351  19.276  1.00 21.37           C  
ATOM   3695  O   PRO   904      32.012  -9.748  20.203  1.00 22.55           O  
ATOM   3696  CB  PRO   904      32.590 -10.870  17.666  1.00 20.63           C  
ATOM   3697  CG  PRO   904      33.384 -10.423  16.442  1.00 18.88           C  
ATOM   3698  CD  PRO   904      33.222  -8.915  16.452  1.00 18.57           C  
ATOM   3699  HA  PRO   904      30.500 -10.248  17.474  1.00 21.14           H  
ATOM   3700  HB2 PRO   904      33.257 -10.890  18.534  1.00 20.63           H  
ATOM   3701  HB3 PRO   904      32.194 -11.884  17.541  1.00 20.63           H  
ATOM   3702  HG2 PRO   904      32.929 -10.844  15.537  1.00 18.88           H  
ATOM   3703  HG3 PRO   904      34.431 -10.736  16.477  1.00 18.88           H  
ATOM   3704  HD2 PRO   904      33.414  -8.480  15.472  1.00 18.57           H  
ATOM   3705  HD3 PRO   904      33.873  -8.450  17.197  1.00 18.57           H  
ATOM   3706  N   LYS   905      30.320  -8.392  19.480  1.00 22.32           N  
ATOM   3707  CA  LYS   905      30.076  -7.677  20.723  1.00 23.43           C  
ATOM   3708  C   LYS   905      28.536  -7.555  20.931  1.00 23.07           C  
ATOM   3709  O   LYS   905      27.739  -7.549  20.017  1.00 25.07           O  
ATOM   3710  CB  LYS   905      30.792  -6.320  20.663  1.00 26.26           C  
ATOM   3711  CG  LYS   905      32.315  -6.460  20.449  1.00 28.06           C  
ATOM   3712  CD  LYS   905      33.090  -5.168  20.737  1.00 31.59           C  
ATOM   3713  CE  LYS   905      34.580  -5.435  20.975  1.00 33.99           C  
ATOM   3714  NZ  LYS   905      35.260  -4.228  21.444  1.00 37.33           N  
ATOM   3715  H   LYS   905      29.824  -8.159  18.627  1.00 22.32           H  
ATOM   3716  HA  LYS   905      30.489  -8.272  21.545  1.00 23.43           H  
ATOM   3717  HB2 LYS   905      30.364  -5.701  19.865  1.00 26.26           H  
ATOM   3718  HB3 LYS   905      30.604  -5.797  21.599  1.00 26.26           H  
ATOM   3719  HG2 LYS   905      32.690  -7.262  21.092  1.00 28.06           H  
ATOM   3720  HG3 LYS   905      32.525  -6.772  19.420  1.00 28.06           H  
ATOM   3721  HD2 LYS   905      32.662  -4.657  21.605  1.00 31.59           H  
ATOM   3722  HD3 LYS   905      32.986  -4.483  19.894  1.00 31.59           H  
ATOM   3723  HE2 LYS   905      35.055  -5.783  20.052  1.00 33.99           H  
ATOM   3724  HE3 LYS   905      34.721  -6.222  21.722  1.00 33.99           H  
ATOM   3725  HZ1 LYS   905      34.761  -3.844  22.243  1.00 37.33           H  
ATOM   3726  HZ2 LYS   905      35.134  -3.506  20.715  1.00 37.33           H  
ATOM   3727  N   ILE   906      28.139  -7.701  22.381  1.00  0.00           N  
ATOM   3728  CA  ILE   906      26.734  -7.761  22.785  1.00  0.00           C  
ATOM   3729  CB  ILE   906      26.133  -9.143  22.373  1.00  0.00           C  
ATOM   3730  CG2 ILE   906      26.792 -10.306  23.129  1.00  0.00           C  
ATOM   3731  CG1 ILE   906      24.591  -9.150  22.457  1.00  0.00           C  
ATOM   3732  CD1 ILE   906      23.958 -10.458  22.002  1.00  0.00           C  
ATOM   3733  C   ILE   906      26.508  -7.441  24.294  1.00  0.00           C  
ATOM   3734  O   ILE   906      25.753  -8.013  25.077  1.00  0.00           O  
ATOM   3735  H   ILE   906      28.892  -7.881  22.953  1.00  0.00           H  
ATOM   3736  HA  ILE   906      26.217  -6.978  22.217  1.00  0.00           H  
ATOM   3737  HB  ILE   906      26.374  -9.305  21.314  1.00  0.00           H  
ATOM   3738 HG12 ILE   906      24.244  -8.943  23.472  1.00  0.00           H  
ATOM   3739 HG13 ILE   906      24.201  -8.342  21.826  1.00  0.00           H  
ATOM   3740 HG21 ILE   906      27.883 -10.267  23.040  1.00  0.00           H  
ATOM   3741 HG22 ILE   906      26.546 -10.297  24.192  1.00  0.00           H  
ATOM   3742 HG23 ILE   906      26.481 -11.271  22.718  1.00  0.00           H  
ATOM   3743 HD11 ILE   906      24.209 -11.283  22.674  1.00  0.00           H  
ATOM   3744 HD12 ILE   906      22.867 -10.366  21.998  1.00  0.00           H  
ATOM   3745 HD13 ILE   906      24.286 -10.721  20.992  1.00  0.00           H  
ATOM   3746  N   LEU   907      27.144  -5.989  24.675  1.00  0.00           N  
ATOM   3747  CA  LEU   907      27.234  -5.459  26.038  1.00  0.00           C  
ATOM   3748  C   LEU   907      25.873  -5.252  26.746  1.00  0.00           C  
ATOM   3749  O   LEU   907      25.714  -5.433  27.940  1.00  0.00           O  
ATOM   3750  CB  LEU   907      28.053  -4.156  25.928  1.00  0.00           C  
ATOM   3751  CG  LEU   907      27.975  -3.068  27.003  1.00  0.00           C  
ATOM   3752  CD1 LEU   907      29.325  -2.352  27.085  1.00  0.00           C  
ATOM   3753  CD2 LEU   907      26.939  -2.009  26.631  1.00  0.00           C  
ATOM   3754  H   LEU   907      27.457  -5.634  23.785  1.00  0.00           H  
ATOM   3755  HA  LEU   907      27.779  -6.207  26.625  1.00  0.00           H  
ATOM   3756  HB2 LEU   907      29.092  -4.481  25.841  1.00  0.00           H  
ATOM   3757  HB3 LEU   907      27.813  -3.667  24.979  1.00  0.00           H  
ATOM   3758  HG  LEU   907      27.738  -3.509  27.975  1.00  0.00           H  
ATOM   3759 HD11 LEU   907      29.543  -1.800  26.171  1.00  0.00           H  
ATOM   3760 HD12 LEU   907      29.340  -1.643  27.909  1.00  0.00           H  
ATOM   3761 HD13 LEU   907      30.148  -3.045  27.230  1.00  0.00           H  
ATOM   3762 HD21 LEU   907      26.766  -1.326  27.460  1.00  0.00           H  
ATOM   3763 HD22 LEU   907      27.264  -1.408  25.776  1.00  0.00           H  
ATOM   3764 HD23 LEU   907      25.986  -2.443  26.358  1.00  0.00           H  
ATOM   3765  N   SER   908      24.914  -4.636  25.974  1.00  0.00           N  
ATOM   3766  CA  SER   908      23.626  -4.125  26.472  1.00  0.00           C  
ATOM   3767  CB  SER   908      22.521  -5.151  26.710  1.00  0.00           C  
ATOM   3768  OG  SER   908      22.644  -5.992  27.849  1.00  0.00           O  
ATOM   3769  C   SER   908      23.723  -2.979  27.507  1.00  0.00           C  
ATOM   3770  O   SER   908      23.545  -1.798  27.198  1.00  0.00           O  
ATOM   3771  H   SER   908      25.129  -4.542  24.992  1.00  0.00           H  
ATOM   3772  HA  SER   908      23.250  -3.605  25.584  1.00  0.00           H  
ATOM   3773  HB2 SER   908      21.556  -4.636  26.788  1.00  0.00           H  
ATOM   3774  HB3 SER   908      22.469  -5.796  25.828  1.00  0.00           H  
ATOM   3775  HG  SER   908      21.829  -5.816  28.375  1.00  0.00           H  
ATOM   3776  N   GLY   909      24.258  -3.246  28.725  1.00  0.00           N  
ATOM   3777  CA  GLY   909      23.585  -3.709  29.915  1.00  0.00           C  
ATOM   3778  C   GLY   909      22.820  -2.596  30.713  1.00  0.00           C  
ATOM   3779  O   GLY   909      23.186  -2.507  31.867  1.00  0.00           O  
ATOM   3780  H   GLY   909      25.271  -3.141  28.739  1.00  0.00           H  
ATOM   3781  HA2 GLY   909      22.881  -4.483  29.644  1.00  0.00           H  
ATOM   3782  HA3 GLY   909      24.347  -4.152  30.565  1.00  0.00           H  
ATOM   3783  N   LYS   910      21.861  -2.008  29.908  1.00  0.00           N  
ATOM   3784  CA  LYS   910      21.010  -0.820  30.050  1.00  0.00           C  
ATOM   3785  C   LYS   910      21.717   0.211  29.157  1.00  0.00           C  
ATOM   3786  O   LYS   910      22.619   0.905  29.661  1.00  0.00           O  
ATOM   3787  CB  LYS   910      20.961  -0.306  31.507  1.00  0.00           C  
ATOM   3788  CG  LYS   910      20.217  -1.225  32.477  1.00  0.00           C  
ATOM   3789  CD  LYS   910      18.713  -0.967  32.531  1.00  0.00           C  
ATOM   3790  CE  LYS   910      18.360   0.066  33.594  1.00  0.00           C  
ATOM   3791  NZ  LYS   910      16.935   0.412  33.470  1.00  0.00           N1+
ATOM   3792  H   LYS   910      21.758  -2.449  28.998  1.00  0.00           H  
ATOM   3793  HA  LYS   910      20.020  -1.052  29.650  1.00  0.00           H  
ATOM   3794  HB2 LYS   910      21.985  -0.187  31.882  1.00  0.00           H  
ATOM   3795  HB3 LYS   910      20.531   0.698  31.542  1.00  0.00           H  
ATOM   3796  HG2 LYS   910      20.392  -2.264  32.196  1.00  0.00           H  
ATOM   3797  HG3 LYS   910      20.641  -1.101  33.481  1.00  0.00           H  
ATOM   3798  HD2 LYS   910      18.346  -0.666  31.543  1.00  0.00           H  
ATOM   3799  HD3 LYS   910      18.199  -1.903  32.783  1.00  0.00           H  
ATOM   3800  HE2 LYS   910      18.512  -0.313  34.608  1.00  0.00           H  
ATOM   3801  HE3 LYS   910      18.923   0.996  33.470  1.00  0.00           H  
ATOM   3802  HZ1 LYS   910      16.319  -0.403  33.495  1.00  0.00           H  
ATOM   3803  HZ2 LYS   910      16.629   1.105  34.155  1.00  0.00           H  
ATOM   3804  HZ3 LYS   910      16.773   0.893  32.538  1.00  0.00           H  
ATOM   3805  N   VAL   911      21.635   0.410  27.834  1.00  0.00           N  
ATOM   3806  CA  VAL   911      20.853   0.268  26.565  1.00  0.00           C  
ATOM   3807  CB  VAL   911      21.112   1.596  25.760  1.00  0.00           C  
ATOM   3808  CG1 VAL   911      20.583   2.828  26.507  1.00  0.00           C  
ATOM   3809  CG2 VAL   911      22.602   1.806  25.431  1.00  0.00           C  
ATOM   3810  C   VAL   911      21.018  -1.054  25.661  1.00  0.00           C  
ATOM   3811  O   VAL   911      21.024  -2.167  26.189  1.00  0.00           O  
ATOM   3812  H   VAL   911      22.483   0.917  27.649  1.00  0.00           H  
ATOM   3813  HA  VAL   911      19.797   0.264  26.856  1.00  0.00           H  
ATOM   3814  HB  VAL   911      20.562   1.572  24.816  1.00  0.00           H  
ATOM   3815 HG11 VAL   911      19.511   2.731  26.706  1.00  0.00           H  
ATOM   3816 HG12 VAL   911      21.092   2.983  27.463  1.00  0.00           H  
ATOM   3817 HG13 VAL   911      20.732   3.731  25.904  1.00  0.00           H  
ATOM   3818 HG21 VAL   911      22.731   2.642  24.738  1.00  0.00           H  
ATOM   3819 HG22 VAL   911      23.199   2.053  26.315  1.00  0.00           H  
ATOM   3820 HG23 VAL   911      23.040   0.915  24.975  1.00  0.00           H  
ATOM   3821  N   LYS   912      20.992  -0.914  24.274  1.00 23.16           N  
ATOM   3822  CA  LYS   912      20.768  -1.934  23.213  1.00 23.57           C  
ATOM   3823  C   LYS   912      20.007  -1.400  21.939  1.00 23.53           C  
ATOM   3824  O   LYS   912      20.351  -1.821  20.823  1.00 23.87           O  
ATOM   3825  CB  LYS   912      20.178  -3.302  23.621  1.00 25.59           C  
ATOM   3826  CG  LYS   912      20.184  -4.291  22.437  1.00 32.29           C  
ATOM   3827  CD  LYS   912      19.901  -5.745  22.795  1.00 38.16           C  
ATOM   3828  CE  LYS   912      18.460  -5.980  23.233  1.00 40.55           C  
ATOM   3829  NZ  LYS   912      18.173  -7.401  23.128  1.00 44.03           N  
ATOM   3830  H   LYS   912      21.224  -0.014  23.860  1.00 23.16           H  
ATOM   3831  HA  LYS   912      21.787  -2.119  22.847  1.00 23.57           H  
ATOM   3832  HB2 LYS   912      20.784  -3.742  24.419  1.00 25.59           H  
ATOM   3833  HB3 LYS   912      19.158  -3.183  23.999  1.00 25.59           H  
ATOM   3834  HG2 LYS   912      19.447  -3.982  21.686  1.00 32.29           H  
ATOM   3835  HG3 LYS   912      21.166  -4.259  21.948  1.00 32.29           H  
ATOM   3836  HD2 LYS   912      20.598  -6.090  23.568  1.00 38.16           H  
ATOM   3837  HD3 LYS   912      20.111  -6.345  21.898  1.00 38.16           H  
ATOM   3838  HE2 LYS   912      17.760  -5.435  22.591  1.00 40.55           H  
ATOM   3839  HE3 LYS   912      18.312  -5.637  24.262  1.00 40.55           H  
ATOM   3840  HZ1 LYS   912      18.840  -7.940  23.684  1.00 44.03           H  
ATOM   3841  HZ2 LYS   912      17.270  -7.602  23.563  1.00 44.03           H  
ATOM   3842  N   PRO   913      18.913  -0.571  22.030  1.00 23.54           N  
ATOM   3843  CA  PRO   913      18.312   0.033  23.192  1.00 24.15           C  
ATOM   3844  C   PRO   913      17.032  -0.517  23.825  1.00 25.63           C  
ATOM   3845  O   PRO   913      16.210  -1.248  23.293  1.00 23.25           O  
ATOM   3846  CB  PRO   913      17.924   1.413  22.673  1.00 24.96           C  
ATOM   3847  CG  PRO   913      17.410   1.101  21.277  1.00 26.50           C  
ATOM   3848  CD  PRO   913      18.241  -0.097  20.829  1.00 24.76           C  
ATOM   3849  HA  PRO   913      19.031   0.128  23.993  1.00 24.15           H  
ATOM   3850  HB2 PRO   913      17.169   1.922  23.278  1.00 24.96           H  
ATOM   3851  HB3 PRO   913      18.812   2.045  22.630  1.00 24.96           H  
ATOM   3852  HG2 PRO   913      17.505   1.959  20.609  1.00 26.50           H  
ATOM   3853  HG3 PRO   913      16.352   0.820  21.319  1.00 26.50           H  
ATOM   3854  HD2 PRO   913      18.980   0.185  20.075  1.00 24.76           H  
ATOM   3855  HD3 PRO   913      17.609  -0.896  20.427  1.00 24.76           H  
ATOM   3856  N   ILE   914      16.881   0.110  25.041  1.00 25.06           N  
ATOM   3857  CA  ILE   914      15.731   0.038  25.904  1.00 25.62           C  
ATOM   3858  C   ILE   914      15.537   1.531  26.213  1.00 26.89           C  
ATOM   3859  O   ILE   914      16.528   2.224  26.478  1.00 25.17           O  
ATOM   3860  CB  ILE   914      15.912  -0.862  27.159  1.00  0.00           C  
ATOM   3861  CG2 ILE   914      16.383  -2.278  26.770  1.00  0.00           C  
ATOM   3862  CG1 ILE   914      16.826  -0.232  28.241  1.00  0.00           C  
ATOM   3863  CD1 ILE   914      16.890  -1.037  29.545  1.00  0.00           C  
ATOM   3864  H   ILE   914      17.569   0.761  25.441  1.00 25.06           H  
ATOM   3865  HA  ILE   914      14.865  -0.449  25.456  1.00 25.62           H  
ATOM   3866  HB  ILE   914      14.921  -0.970  27.605  1.00  0.00           H  
ATOM   3867 HG12 ILE   914      17.835  -0.119  27.844  1.00  0.00           H  
ATOM   3868 HG13 ILE   914      16.456   0.757  28.508  1.00  0.00           H  
ATOM   3869 HG21 ILE   914      15.775  -2.655  25.945  1.00  0.00           H  
ATOM   3870 HG22 ILE   914      17.430  -2.265  26.467  1.00  0.00           H  
ATOM   3871 HG23 ILE   914      16.267  -2.961  27.612  1.00  0.00           H  
ATOM   3872 HD11 ILE   914      15.884  -1.225  29.918  1.00  0.00           H  
ATOM   3873 HD12 ILE   914      17.405  -1.985  29.384  1.00  0.00           H  
ATOM   3874 HD13 ILE   914      17.442  -0.467  30.293  1.00  0.00           H  
ATOM   3875  N   TYR   915      14.350   2.172  26.105  1.00 24.95           N  
ATOM   3876  CA  TYR   915      13.113   1.814  25.381  1.00 26.78           C  
ATOM   3877  C   TYR   915      13.215   2.526  23.988  1.00 27.69           C  
ATOM   3878  O   TYR   915      14.010   3.461  23.803  1.00 27.01           O  
ATOM   3879  CB  TYR   915      11.891   2.293  26.211  1.00 27.55           C  
ATOM   3880  CG  TYR   915      10.640   1.435  26.222  1.00 28.09           C  
ATOM   3881  CD1 TYR   915      10.632   0.115  25.781  1.00 30.78           C  
ATOM   3882  CD2 TYR   915       9.425   1.966  26.698  1.00 30.06           C  
ATOM   3883  CE1 TYR   915       9.446  -0.599  25.658  1.00 32.01           C  
ATOM   3884  CE2 TYR   915       8.228   1.247  26.588  1.00 32.40           C  
ATOM   3885  CZ  TYR   915       8.247  -0.001  25.996  1.00 33.00           C  
ATOM   3886  OH  TYR   915       7.078  -0.602  25.645  1.00 35.50           O  
ATOM   3887  H   TYR   915      14.376   3.082  26.557  1.00 24.95           H  
ATOM   3888  HA  TYR   915      13.142   0.744  25.201  1.00 26.78           H  
ATOM   3889  HB2 TYR   915      12.187   2.402  27.264  1.00 27.55           H  
ATOM   3890  HB3 TYR   915      11.607   3.296  25.863  1.00 27.55           H  
ATOM   3891  HD1 TYR   915      11.544  -0.385  25.492  1.00 30.78           H  
ATOM   3892  HD2 TYR   915       9.381   2.969  27.116  1.00 30.06           H  
ATOM   3893  HE1 TYR   915       9.458  -1.602  25.249  1.00 32.01           H  
ATOM   3894  HE2 TYR   915       7.282   1.680  26.908  1.00 32.40           H  
ATOM   3895  HH  TYR   915       7.189  -0.904  24.718  1.00 35.50           H  
ATOM   3896  N   PHE   916      12.431   2.062  22.940  1.00 27.34           N  
ATOM   3897  CA  PHE   916      12.451   2.770  21.637  1.00 28.09           C  
ATOM   3898  C   PHE   916      11.132   2.856  20.810  1.00 29.32           C  
ATOM   3899  O   PHE   916      10.519   3.921  20.700  1.00 28.75           O  
ATOM   3900  CB  PHE   916      13.625   2.241  20.785  1.00 28.01           C  
ATOM   3901  CG  PHE   916      14.196   3.136  19.704  1.00 30.02           C  
ATOM   3902  CD1 PHE   916      14.000   4.522  19.657  1.00 30.22           C  
ATOM   3903  CD2 PHE   916      15.088   2.560  18.784  1.00 30.95           C  
ATOM   3904  CE1 PHE   916      14.718   5.309  18.755  1.00 30.91           C  
ATOM   3905  CE2 PHE   916      15.773   3.346  17.858  1.00 31.22           C  
ATOM   3906  CZ  PHE   916      15.598   4.724  17.852  1.00 31.95           C  
ATOM   3907  H   PHE   916      11.884   1.209  23.053  1.00 27.34           H  
ATOM   3908  HA  PHE   916      12.651   3.814  21.906  1.00 28.09           H  
ATOM   3909  HB2 PHE   916      14.462   2.029  21.461  1.00 28.01           H  
ATOM   3910  HB3 PHE   916      13.370   1.269  20.347  1.00 28.01           H  
ATOM   3911  HD1 PHE   916      13.328   5.038  20.338  1.00 30.22           H  
ATOM   3912  HD2 PHE   916      15.277   1.487  18.800  1.00 30.95           H  
ATOM   3913  HE1 PHE   916      14.580   6.386  18.753  1.00 30.91           H  
ATOM   3914  HE2 PHE   916      16.454   2.887  17.146  1.00 31.22           H  
ATOM   3915  HZ  PHE   916      16.137   5.337  17.133  1.00 31.95           H  
ATOM   3916  N   HIS   917      10.751   1.757  20.098  1.00 28.96           N  
ATOM   3917  CA  HIS   917       9.486   1.388  19.389  1.00 31.80           C  
ATOM   3918  C   HIS   917       9.811   0.561  18.132  1.00 33.65           C  
ATOM   3919  OXT HIS   917      10.985   0.126  18.056  1.00 35.46           O1-
ATOM   3920  CB  HIS   917       8.513   2.515  19.067  1.00 29.26           C  
ATOM   3921  CG  HIS   917       8.967   3.310  17.921  1.00 28.68           C  
ATOM   3922  ND1 HIS   917       9.794   4.384  18.030  1.00 27.27           N1+
ATOM   3923  CD2 HIS   917       8.616   3.332  16.634  1.00 26.31           C  
ATOM   3924  CE1 HIS   917      10.568   4.104  17.004  1.00 28.38           C  
ATOM   3925  NE2 HIS   917       9.628   4.065  16.054  1.00 26.56           N  
ATOM   3926  O   HIS   917       8.910   0.417  17.257  1.00 35.18           O  
ATOM   3927  H   HIS   917      11.496   1.110  19.789  1.00 28.96           H  
ATOM   3928  HA  HIS   917       8.967   0.676  20.023  1.00 31.80           H  
ATOM   3929  HB2 HIS   917       8.377   3.180  19.922  1.00 29.26           H  
ATOM   3930  HB3 HIS   917       7.527   2.103  18.822  1.00 29.26           H  
ATOM   3931  HD1 HIS   917      10.148   4.694  18.947  1.00 27.27           H  
ATOM   3932  HD2 HIS   917       7.921   2.738  16.080  1.00 26.31           H  
ATOM   3933  HE2 HIS   917       9.830   4.205  15.075  1.00 26.56           H  
ATOM   3934  HE1 HIS   917      11.640   3.987  16.985  1.00 28.38           H  
TER    3935      HIS   917 
ATOM   3936  N   VAL    62      18.333 -12.571  37.453  1.00 72.53           N1+
ATOM   3937  CA  VAL    62      19.572 -13.404  37.509  1.00 74.18           C  
ATOM   3938  C   VAL    62      19.534 -14.530  36.440  1.00 70.72           C  
ATOM   3939  O   VAL    62      20.548 -14.851  35.818  1.00 78.18           O  
ATOM   3940  CB  VAL    62      19.864 -13.914  38.935  1.00  0.00           C  
ATOM   3941  CG1 VAL    62      21.105 -14.819  38.968  1.00  0.00           C  
ATOM   3942  CG2 VAL    62      20.092 -12.754  39.914  1.00  0.00           C  
ATOM   3943  H1  VAL    62      18.419 -11.633  37.029  1.00 72.53           H  
ATOM   3944  H2  VAL    62      17.840 -12.499  38.378  1.00 72.53           H  
ATOM   3945  H3  VAL    62      17.598 -13.057  36.918  1.00 72.53           H  
ATOM   3946  HA  VAL    62      20.374 -12.720  37.205  1.00 74.18           H  
ATOM   3947  HB  VAL    62      19.024 -14.515  39.297  1.00  0.00           H  
ATOM   3948 HG11 VAL    62      20.942 -15.739  38.397  1.00  0.00           H  
ATOM   3949 HG12 VAL    62      21.980 -14.307  38.554  1.00  0.00           H  
ATOM   3950 HG13 VAL    62      21.342 -15.117  39.995  1.00  0.00           H  
ATOM   3951 HG21 VAL    62      20.945 -12.140  39.605  1.00  0.00           H  
ATOM   3952 HG22 VAL    62      19.220 -12.100  39.991  1.00  0.00           H  
ATOM   3953 HG23 VAL    62      20.300 -13.134  40.921  1.00  0.00           H  
ATOM   3954  N   LEU    63      18.278 -15.069  36.202  1.00 62.57           N  
ATOM   3955  CA  LEU    63      17.992 -15.777  34.958  1.00 56.76           C  
ATOM   3956  C   LEU    63      18.365 -14.807  33.808  1.00 53.04           C  
ATOM   3957  O   LEU    63      18.069 -13.604  33.836  1.00 52.20           O  
ATOM   3958  CB  LEU    63      16.509 -16.162  34.886  1.00 58.86           C  
ATOM   3959  CG  LEU    63      16.102 -16.987  33.648  1.00 59.64           C  
ATOM   3960  CD1 LEU    63      16.801 -18.346  33.598  1.00 61.51           C  
ATOM   3961  CD2 LEU    63      14.584 -17.190  33.643  1.00 61.65           C  
ATOM   3962  H   LEU    63      17.550 -15.024  36.917  1.00 62.57           H  
ATOM   3963  HA  LEU    63      18.644 -16.656  34.934  1.00 56.76           H  
ATOM   3964  HB2 LEU    63      15.904 -15.245  34.910  1.00 58.86           H  
ATOM   3965  HB3 LEU    63      16.242 -16.722  35.792  1.00 58.86           H  
ATOM   3966  HG  LEU    63      16.363 -16.431  32.740  1.00 59.64           H  
ATOM   3967 HD11 LEU    63      16.603 -18.927  34.506  1.00 61.51           H  
ATOM   3968 HD12 LEU    63      17.884 -18.240  33.493  1.00 61.51           H  
ATOM   3969 HD13 LEU    63      16.449 -18.930  32.741  1.00 61.51           H  
ATOM   3970 HD21 LEU    63      14.252 -17.740  34.530  1.00 61.65           H  
ATOM   3971 HD22 LEU    63      14.269 -17.751  32.757  1.00 61.65           H  
ATOM   3972 HD23 LEU    63      14.064 -16.227  33.628  1.00 61.65           H  
ATOM   3973  N   ARG    64      19.075 -15.379  32.787  1.00 48.62           N  
ATOM   3974  CA  ARG    64      19.882 -14.583  31.862  1.00 46.23           C  
ATOM   3975  C   ARG    64      19.959 -15.321  30.505  1.00 43.03           C  
ATOM   3976  O   ARG    64      19.981 -16.549  30.458  1.00 41.00           O  
ATOM   3977  CB  ARG    64      21.270 -14.292  32.466  1.00  0.00           C  
ATOM   3978  CG  ARG    64      22.355 -15.350  32.274  1.00  0.00           C  
ATOM   3979  CD  ARG    64      22.098 -16.665  32.993  1.00  0.00           C  
ATOM   3980  NE  ARG    64      23.115 -17.666  32.628  1.00  0.00           N  
ATOM   3981  CZ  ARG    64      23.182 -18.310  31.447  1.00  0.00           C  
ATOM   3982  NH1 ARG    64      24.192 -19.161  31.224  1.00  0.00           N  
ATOM   3983  NH2 ARG    64      22.264 -18.121  30.486  1.00  0.00           N1+
ATOM   3984  H   ARG    64      19.017 -16.378  32.647  1.00 48.62           H  
ATOM   3985  HA  ARG    64      19.352 -13.636  31.715  1.00 46.23           H  
ATOM   3986  HB2 ARG    64      21.664 -13.383  32.015  1.00  0.00           H  
ATOM   3987  HB3 ARG    64      21.177 -14.059  33.531  1.00  0.00           H  
ATOM   3988  HG2 ARG    64      22.526 -15.514  31.204  1.00  0.00           H  
ATOM   3989  HG3 ARG    64      23.303 -14.941  32.648  1.00  0.00           H  
ATOM   3990  HD2 ARG    64      22.162 -16.518  34.077  1.00  0.00           H  
ATOM   3991  HD3 ARG    64      21.117 -17.100  32.794  1.00  0.00           H  
ATOM   3992  HE  ARG    64      23.838 -17.848  33.308  1.00  0.00           H  
ATOM   3993 HH11 ARG    64      24.891 -19.312  31.937  1.00  0.00           H  
ATOM   3994 HH12 ARG    64      24.255 -19.653  30.345  1.00  0.00           H  
ATOM   3995 HH21 ARG    64      22.338 -18.620  29.611  1.00  0.00           H  
ATOM   3996 HH22 ARG    64      21.498 -17.481  30.639  1.00  0.00           H  
ATOM   3997  N   SER    65      19.998 -14.507  29.408  1.00 40.16           N  
ATOM   3998  CA  SER    65      19.919 -15.037  28.040  1.00 38.70           C  
ATOM   3999  C   SER    65      21.130 -15.891  27.565  1.00 39.81           C  
ATOM   4000  O   SER    65      22.170 -16.032  28.203  1.00 37.65           O  
ATOM   4001  CB  SER    65      19.661 -13.909  27.019  1.00 37.22           C  
ATOM   4002  OG  SER    65      18.264 -13.581  26.969  1.00 35.34           O  
ATOM   4003  H   SER    65      20.015 -13.488  29.537  1.00 40.16           H  
ATOM   4004  HA  SER    65      19.054 -15.714  28.042  1.00 38.70           H  
ATOM   4005  HB2 SER    65      19.939 -14.193  26.000  1.00 37.22           H  
ATOM   4006  HB3 SER    65      20.231 -13.004  27.260  1.00 37.22           H  
ATOM   4007  HG  SER    65      18.139 -12.929  27.706  1.00 35.34           H  
ATOM   4008  N   VAL    66      20.890 -16.523  26.372  1.00 40.32           N  
ATOM   4009  CA  VAL    66      21.834 -17.346  25.604  1.00 41.57           C  
ATOM   4010  C   VAL    66      21.853 -16.734  24.159  1.00 41.29           C  
ATOM   4011  O   VAL    66      21.025 -15.902  23.778  1.00 39.48           O  
ATOM   4012  CB  VAL    66      21.354 -18.824  25.667  1.00 44.84           C  
ATOM   4013  CG1 VAL    66      22.156 -19.798  24.804  1.00 47.05           C  
ATOM   4014  CG2 VAL    66      21.376 -19.347  27.111  1.00 47.35           C  
ATOM   4015  H   VAL    66      19.965 -16.449  25.941  1.00 40.32           H  
ATOM   4016  HA  VAL    66      22.838 -17.242  26.031  1.00 41.57           H  
ATOM   4017  HB  VAL    66      20.314 -18.872  25.321  1.00 44.84           H  
ATOM   4018 HG11 VAL    66      23.232 -19.702  24.984  1.00 47.05           H  
ATOM   4019 HG12 VAL    66      21.949 -19.637  23.744  1.00 47.05           H  
ATOM   4020 HG13 VAL    66      21.874 -20.835  25.015  1.00 47.05           H  
ATOM   4021 HG21 VAL    66      22.391 -19.319  27.518  1.00 47.35           H  
ATOM   4022 HG22 VAL    66      21.024 -20.384  27.157  1.00 47.35           H  
ATOM   4023 HG23 VAL    66      20.721 -18.762  27.764  1.00 47.35           H  
ATOM   4024  N   ASN    67      22.832 -17.213  23.317  1.00 41.71           N  
ATOM   4025  CA  ASN    67      22.920 -16.856  21.893  1.00 42.71           C  
ATOM   4026  C   ASN    67      23.152 -18.175  21.117  1.00 42.63           C  
ATOM   4027  O   ASN    67      23.443 -19.227  21.682  1.00 44.49           O  
ATOM   4028  CB  ASN    67      24.039 -15.848  21.640  1.00 44.87           C  
ATOM   4029  CG  ASN    67      23.715 -15.003  20.428  1.00 46.99           C  
ATOM   4030  ND2 ASN    67      24.262 -13.755  20.430  1.00 44.72           N  
ATOM   4031  OD1 ASN    67      23.003 -15.387  19.505  1.00 52.87           O  
ATOM   4032  H   ASN    67      23.491 -17.902  23.664  1.00 41.71           H  
ATOM   4033  HA  ASN    67      21.946 -16.460  21.584  1.00 42.71           H  
ATOM   4034  HB2 ASN    67      25.002 -16.342  21.467  1.00 44.87           H  
ATOM   4035  HB3 ASN    67      24.154 -15.183  22.504  1.00 44.87           H  
ATOM   4036 HD21 ASN    67      24.059 -13.137  19.654  1.00 44.72           H  
ATOM   4037 HD22 ASN    67      24.865 -13.409  21.167  1.00 44.72           H  
ATOM   4038  N   SER    68      22.948 -18.106  19.756  1.00 41.60           N  
ATOM   4039  CA  SER    68      22.969 -19.309  18.906  1.00 39.95           C  
ATOM   4040  C   SER    68      23.399 -19.037  17.446  1.00 40.82           C  
ATOM   4041  O   SER    68      24.117 -19.808  16.818  1.00 40.37           O  
ATOM   4042  CB  SER    68      21.555 -19.927  18.857  1.00 36.84           C  
ATOM   4043  OG  SER    68      20.583 -18.928  18.478  1.00 33.98           O  
ATOM   4044  H   SER    68      22.734 -17.201  19.336  1.00 41.60           H  
ATOM   4045  HA  SER    68      23.676 -20.031  19.328  1.00 39.95           H  
ATOM   4046  HB2 SER    68      21.262 -20.327  19.833  1.00 36.84           H  
ATOM   4047  HB3 SER    68      21.502 -20.738  18.123  1.00 36.84           H  
ATOM   4048  HG  SER    68      20.356 -18.463  19.315  1.00 33.98           H  
ATOM   4049  N   ARG    69      22.739 -17.981  16.862  1.00 43.33           N  
ATOM   4050  CA  ARG    69      22.763 -17.645  15.447  1.00 44.87           C  
ATOM   4051  C   ARG    69      21.797 -18.528  14.611  1.00 43.30           C  
ATOM   4052  O   ARG    69      21.868 -18.598  13.384  1.00 41.84           O  
ATOM   4053  CB  ARG    69      24.160 -17.500  14.807  1.00 48.92           C  
ATOM   4054  CG  ARG    69      24.186 -16.245  13.924  1.00 53.63           C  
ATOM   4055  CD  ARG    69      25.441 -16.038  13.080  1.00 59.80           C  
ATOM   4056  NE  ARG    69      25.351 -14.724  12.410  1.00 68.16           N  
ATOM   4057  CZ  ARG    69      26.072 -14.305  11.362  1.00 77.95           C  
ATOM   4058  NH1 ARG    69      27.047 -15.023  10.822  1.00 82.84           N  
ATOM   4059  NH2 ARG    69      25.785 -13.111  10.854  1.00 80.25           N1+
ATOM   4060  H   ARG    69      22.130 -17.436  17.465  1.00 43.33           H  
ATOM   4061  HA  ARG    69      22.285 -16.661  15.435  1.00 44.87           H  
ATOM   4062  HB2 ARG    69      24.411 -18.385  14.211  1.00 48.92           H  
ATOM   4063  HB3 ARG    69      24.932 -17.394  15.578  1.00 48.92           H  
ATOM   4064  HG2 ARG    69      24.082 -15.378  14.584  1.00 53.63           H  
ATOM   4065  HG3 ARG    69      23.318 -16.239  13.254  1.00 53.63           H  
ATOM   4066  HD2 ARG    69      25.514 -16.823  12.321  1.00 59.80           H  
ATOM   4067  HD3 ARG    69      26.334 -16.035  13.712  1.00 59.80           H  
ATOM   4068  HE  ARG    69      24.625 -14.074  12.703  1.00 68.16           H  
ATOM   4069 HH11 ARG    69      27.518 -14.649   9.968  1.00 82.84           H  
ATOM   4070 HH12 ARG    69      27.312 -15.934  11.150  1.00 82.84           H  
ATOM   4071 HH21 ARG    69      26.333 -12.750  10.064  1.00 80.25           H  
ATOM   4072 HH22 ARG    69      25.018 -12.544  11.181  1.00 80.25           H  
ATOM   4073  N   GLU    70      20.724 -19.039  15.314  1.00 43.22           N  
ATOM   4074  CA  GLU    70      19.548 -19.617  14.660  1.00 44.92           C  
ATOM   4075  C   GLU    70      18.635 -18.407  14.330  1.00 42.20           C  
ATOM   4076  O   GLU    70      18.172 -17.715  15.251  1.00 39.61           O  
ATOM   4077  CB  GLU    70      18.773 -20.537  15.609  1.00 48.98           C  
ATOM   4078  CG  GLU    70      19.373 -21.935  15.749  1.00 56.48           C  
ATOM   4079  CD  GLU    70      18.496 -22.676  16.748  1.00 65.60           C  
ATOM   4080  OE1 GLU    70      17.349 -23.038  16.335  1.00 69.75           O  
ATOM   4081  OE2 GLU    70      18.938 -22.776  17.922  1.00 67.69           O1-
ATOM   4082  H   GLU    70      20.735 -18.993  16.332  1.00 43.22           H  
ATOM   4083  HA  GLU    70      19.853 -20.162  13.768  1.00 44.92           H  
ATOM   4084  HB2 GLU    70      17.742 -20.627  15.245  1.00 48.98           H  
ATOM   4085  HB3 GLU    70      18.702 -20.071  16.599  1.00 48.98           H  
ATOM   4086  HG2 GLU    70      20.407 -21.886  16.108  1.00 56.48           H  
ATOM   4087  HG3 GLU    70      19.371 -22.463  14.790  1.00 56.48           H  
ATOM   4088  N   PRO    71      18.415 -18.053  13.017  1.00 41.02           N  
ATOM   4089  CA  PRO    71      17.659 -16.848  12.683  1.00 39.97           C  
ATOM   4090  C   PRO    71      16.141 -16.987  12.927  1.00 39.30           C  
ATOM   4091  O   PRO    71      15.461 -17.909  12.469  1.00 38.83           O  
ATOM   4092  CB  PRO    71      17.898 -16.634  11.180  1.00 40.23           C  
ATOM   4093  CG  PRO    71      19.059 -17.559  10.837  1.00 41.05           C  
ATOM   4094  CD  PRO    71      18.902 -18.708  11.817  1.00 40.98           C  
ATOM   4095  HA  PRO    71      18.063 -16.012  13.262  1.00 39.97           H  
ATOM   4096  HB2 PRO    71      18.135 -15.589  10.954  1.00 40.23           H  
ATOM   4097  HB3 PRO    71      17.020 -16.901  10.581  1.00 40.23           H  
ATOM   4098  HG2 PRO    71      20.007 -17.039  11.021  1.00 41.05           H  
ATOM   4099  HG3 PRO    71      19.047 -17.888   9.794  1.00 41.05           H  
ATOM   4100  HD2 PRO    71      18.130 -19.411  11.485  1.00 40.98           H  
ATOM   4101  HD3 PRO    71      19.837 -19.247  11.960  1.00 40.98           H  
ATOM   4102  N   SER    72      15.600 -15.943  13.644  1.00 37.38           N  
ATOM   4103  CA  SER    72      14.172 -15.770  13.855  1.00 37.79           C  
ATOM   4104  C   SER    72      13.730 -14.458  13.180  1.00 37.93           C  
ATOM   4105  O   SER    72      14.487 -13.508  12.960  1.00 35.68           O  
ATOM   4106  CB  SER    72      13.797 -15.731  15.340  1.00 38.57           C  
ATOM   4107  OG  SER    72      12.405 -16.004  15.562  1.00 37.55           O  
ATOM   4108  H   SER    72      16.208 -15.228  14.054  1.00 37.38           H  
ATOM   4109  HA  SER    72      13.654 -16.591  13.357  1.00 37.79           H  
ATOM   4110  HB2 SER    72      14.012 -14.753  15.781  1.00 38.57           H  
ATOM   4111  HB3 SER    72      14.370 -16.475  15.904  1.00 38.57           H  
ATOM   4112  HG  SER    72      12.150 -16.709  14.921  1.00 37.55           H  
ATOM   4113  N   GLN    73      12.394 -14.427  12.858  1.00 37.12           N  
ATOM   4114  CA  GLN    73      11.742 -13.336  12.146  1.00 39.55           C  
ATOM   4115  C   GLN    73      10.377 -13.156  12.818  1.00 36.77           C  
ATOM   4116  O   GLN    73       9.542 -14.063  12.848  1.00 35.74           O  
ATOM   4117  CB  GLN    73      11.515 -13.691  10.670  1.00 45.88           C  
ATOM   4118  CG  GLN    73      12.788 -13.746   9.833  1.00 51.87           C  
ATOM   4119  CD  GLN    73      13.320 -12.355   9.608  1.00 62.42           C  
ATOM   4120  OE1 GLN    73      12.931 -11.621   8.701  1.00 65.25           O  
ATOM   4121  NE2 GLN    73      14.234 -11.930  10.515  1.00 65.97           N  
ATOM   4122  H   GLN    73      11.805 -15.207  13.159  1.00 37.12           H  
ATOM   4123  HA  GLN    73      12.331 -12.422  12.255  1.00 39.55           H  
ATOM   4124  HB2 GLN    73      10.828 -12.956  10.230  1.00 45.88           H  
ATOM   4125  HB3 GLN    73      11.016 -14.666  10.598  1.00 45.88           H  
ATOM   4126  HG2 GLN    73      12.565 -14.174   8.849  1.00 51.87           H  
ATOM   4127  HG3 GLN    73      13.552 -14.382  10.290  1.00 51.87           H  
ATOM   4128 HE21 GLN    73      14.602 -10.991  10.439  1.00 65.97           H  
ATOM   4129 HE22 GLN    73      14.556 -12.506  11.293  1.00 65.97           H  
ATOM   4130  N   VAL    74      10.196 -11.941  13.427  1.00 34.05           N  
ATOM   4131  CA  VAL    74       9.016 -11.663  14.232  1.00 34.04           C  
ATOM   4132  C   VAL    74       8.401 -10.353  13.699  1.00 33.47           C  
ATOM   4133  O   VAL    74       9.062  -9.323  13.555  1.00 34.01           O  
ATOM   4134  CB  VAL    74       9.364 -11.546  15.732  1.00 34.02           C  
ATOM   4135  CG1 VAL    74       8.088 -11.490  16.573  1.00 35.73           C  
ATOM   4136  CG2 VAL    74      10.231 -12.710  16.229  1.00 33.54           C  
ATOM   4137  H   VAL    74      10.893 -11.196  13.322  1.00 34.05           H  
ATOM   4138  HA  VAL    74       8.303 -12.481  14.097  1.00 34.04           H  
ATOM   4139  HB  VAL    74       9.920 -10.618  15.903  1.00 34.02           H  
ATOM   4140 HG11 VAL    74       7.478 -12.388  16.427  1.00 35.73           H  
ATOM   4141 HG12 VAL    74       7.480 -10.622  16.305  1.00 35.73           H  
ATOM   4142 HG13 VAL    74       8.323 -11.414  17.639  1.00 35.73           H  
ATOM   4143 HG21 VAL    74       9.751 -13.675  16.035  1.00 33.54           H  
ATOM   4144 HG22 VAL    74      10.407 -12.631  17.307  1.00 33.54           H  
ATOM   4145 HG23 VAL    74      11.213 -12.712  15.743  1.00 33.54           H  
ATOM   4146  N   ILE    75       7.063 -10.441  13.399  1.00 33.55           N  
ATOM   4147  CA  ILE    75       6.259  -9.288  13.019  1.00 35.11           C  
ATOM   4148  C   ILE    75       5.573  -8.870  14.336  1.00 34.49           C  
ATOM   4149  O   ILE    75       4.706  -9.564  14.869  1.00 32.66           O  
ATOM   4150  CB  ILE    75       5.194  -9.608  11.944  1.00 39.38           C  
ATOM   4151  CG1 ILE    75       5.723 -10.426  10.749  1.00 40.87           C  
ATOM   4152  CG2 ILE    75       4.521  -8.313  11.468  1.00 39.90           C  
ATOM   4153  CD1 ILE    75       6.894  -9.806  10.003  1.00 43.19           C  
ATOM   4154  H   ILE    75       6.577 -11.339  13.486  1.00 33.55           H  
ATOM   4155  HA  ILE    75       6.920  -8.496  12.665  1.00 35.11           H  
ATOM   4156  HB  ILE    75       4.405 -10.219  12.398  1.00 39.38           H  
ATOM   4157 HG12 ILE    75       4.903 -10.589  10.038  1.00 40.87           H  
ATOM   4158 HG13 ILE    75       6.016 -11.422  11.097  1.00 40.87           H  
ATOM   4159 HG21 ILE    75       5.250  -7.601  11.068  1.00 39.90           H  
ATOM   4160 HG22 ILE    75       3.992  -7.821  12.291  1.00 39.90           H  
ATOM   4161 HG23 ILE    75       3.784  -8.522  10.685  1.00 39.90           H  
ATOM   4162 HD11 ILE    75       6.639  -8.820   9.606  1.00 43.19           H  
ATOM   4163 HD12 ILE    75       7.177 -10.442   9.158  1.00 43.19           H  
ATOM   4164 HD13 ILE    75       7.771  -9.708  10.648  1.00 43.19           H  
ATOM   4165  N   PHE    76       6.062  -7.728  14.904  1.00 33.76           N  
ATOM   4166  CA  PHE    76       5.531  -7.184  16.153  1.00 32.95           C  
ATOM   4167  C   PHE    76       4.296  -6.352  15.775  1.00 35.39           C  
ATOM   4168  O   PHE    76       4.322  -5.569  14.825  1.00 37.93           O  
ATOM   4169  CB  PHE    76       6.522  -6.242  16.856  1.00 31.53           C  
ATOM   4170  CG  PHE    76       7.295  -6.903  17.972  1.00 31.37           C  
ATOM   4171  CD1 PHE    76       8.223  -7.911  17.692  1.00 30.54           C  
ATOM   4172  CD2 PHE    76       7.121  -6.496  19.292  1.00 31.08           C  
ATOM   4173  CE1 PHE    76       8.974  -8.493  18.712  1.00 30.55           C  
ATOM   4174  CE2 PHE    76       7.825  -7.119  20.301  1.00 31.30           C  
ATOM   4175  CZ  PHE    76       8.775  -8.094  20.023  1.00 31.02           C  
ATOM   4176  H   PHE    76       6.795  -7.211  14.412  1.00 33.76           H  
ATOM   4177  HA  PHE    76       5.224  -8.009  16.804  1.00 32.95           H  
ATOM   4178  HB2 PHE    76       5.986  -5.383  17.276  1.00 31.53           H  
ATOM   4179  HB3 PHE    76       7.240  -5.814  16.144  1.00 31.53           H  
ATOM   4180  HD1 PHE    76       8.376  -8.263  16.679  1.00 30.54           H  
ATOM   4181  HD2 PHE    76       6.422  -5.706  19.550  1.00 31.08           H  
ATOM   4182  HE1 PHE    76       9.704  -9.265  18.490  1.00 30.55           H  
ATOM   4183  HE2 PHE    76       7.614  -6.828  21.315  1.00 31.30           H  
ATOM   4184  HZ  PHE    76       9.352  -8.538  20.832  1.00 31.02           H  
ATOM   4185  N   CAS    77       3.191  -6.547  16.559  1.00 36.08           N  
ATOM   4186  CA  CAS    77       1.953  -5.793  16.364  1.00 37.86           C  
ATOM   4187  CB  CAS    77       1.029  -6.614  15.456  1.00 40.93           C  
ATOM   4188  C   CAS    77       1.293  -5.562  17.736  1.00 35.46           C  
ATOM   4189  O   CAS    77       0.897  -6.483  18.452  1.00 34.18           O  
ATOM   4190  SG  CAS    77      -0.570  -5.832  15.092  1.00 46.98           S  
ATOM   4191 AS   CAS    77      -0.319  -4.087  13.735  1.00 62.71          AS  
ATOM   4192  CE1 CAS    77       0.584  -4.681  12.111  1.00 63.64           C  
ATOM   4193  CE2 CAS    77      -2.095  -3.427  13.270  1.00 63.26           C  
ATOM   4194  H   CAS    77       3.186  -7.300  17.257  1.00 36.08           H  
ATOM   4195  HA  CAS    77       2.192  -4.833  15.895  1.00 37.86           H  
ATOM   4196  HB2 CAS    77       0.814  -7.583  15.920  1.00 40.93           H  
ATOM   4197  HB3 CAS    77       1.528  -6.825  14.503  1.00 40.93           H  
ATOM   4198 HE11 CAS    77       1.553  -5.119  12.364  1.00 63.64           H  
ATOM   4199 HE12 CAS    77       0.736  -3.831  11.443  1.00 63.64           H  
ATOM   4200 HE13 CAS    77      -0.026  -5.432  11.604  1.00 63.64           H  
ATOM   4201 HE21 CAS    77      -2.609  -3.085  14.171  1.00 63.26           H  
ATOM   4202 HE22 CAS    77      -2.677  -4.227  12.806  1.00 63.26           H  
ATOM   4203 HE23 CAS    77      -2.008  -2.595  12.568  1.00 63.26           H  
ATOM   4204  N   ASN    78       1.197  -4.243  18.130  1.00 34.93           N  
ATOM   4205  CA  ASN    78       0.529  -3.903  19.383  1.00 36.24           C  
ATOM   4206  C   ASN    78      -0.951  -3.617  19.065  1.00 38.16           C  
ATOM   4207  O   ASN    78      -1.311  -2.700  18.326  1.00 39.24           O  
ATOM   4208  CB  ASN    78       1.128  -2.690  20.094  1.00 36.52           C  
ATOM   4209  CG  ASN    78       0.441  -2.474  21.429  1.00 36.15           C  
ATOM   4210  OD1 ASN    78      -0.420  -3.226  21.879  1.00 36.21           O  
ATOM   4211  ND2 ASN    78       0.823  -1.359  22.100  1.00 35.99           N  
ATOM   4212  H   ASN    78       1.547  -3.485  17.536  1.00 34.93           H  
ATOM   4213  HA  ASN    78       0.592  -4.767  20.049  1.00 36.24           H  
ATOM   4214  HB2 ASN    78       1.025  -1.785  19.486  1.00 36.52           H  
ATOM   4215  HB3 ASN    78       2.193  -2.844  20.285  1.00 36.52           H  
ATOM   4216 HD21 ASN    78       0.385  -1.123  22.988  1.00 35.99           H  
ATOM   4217 HD22 ASN    78       1.531  -0.716  21.762  1.00 35.99           H  
ATOM   4218  N   ARG    79      -1.841  -4.436  19.713  1.00 38.43           N  
ATOM   4219  CA  ARG    79      -3.288  -4.236  19.689  1.00 41.76           C  
ATOM   4220  C   ARG    79      -3.847  -4.478  21.112  1.00 41.02           C  
ATOM   4221  O   ARG    79      -4.943  -4.989  21.331  1.00 42.00           O  
ATOM   4222  CB  ARG    79      -3.971  -5.112  18.630  1.00 46.24           C  
ATOM   4223  CG  ARG    79      -3.674  -4.613  17.212  1.00 53.65           C  
ATOM   4224  CD  ARG    79      -4.408  -5.394  16.129  1.00 61.89           C  
ATOM   4225  NE  ARG    79      -3.895  -6.757  15.990  1.00 69.73           N  
ATOM   4226  CZ  ARG    79      -4.023  -7.527  14.901  1.00 71.35           C  
ATOM   4227  NH1 ARG    79      -4.683  -7.127  13.807  1.00 75.75           N  
ATOM   4228  NH2 ARG    79      -3.490  -8.749  14.904  1.00 74.11           N1+
ATOM   4229  H   ARG    79      -1.503  -5.211  20.292  1.00 38.43           H  
ATOM   4230  HA  ARG    79      -3.488  -3.179  19.471  1.00 41.76           H  
ATOM   4231  HB2 ARG    79      -5.057  -5.099  18.783  1.00 46.24           H  
ATOM   4232  HB3 ARG    79      -3.648  -6.153  18.744  1.00 46.24           H  
ATOM   4233  HG2 ARG    79      -2.599  -4.666  17.019  1.00 53.65           H  
ATOM   4234  HG3 ARG    79      -3.966  -3.559  17.135  1.00 53.65           H  
ATOM   4235  HD2 ARG    79      -4.262  -4.867  15.181  1.00 61.89           H  
ATOM   4236  HD3 ARG    79      -5.478  -5.449  16.350  1.00 61.89           H  
ATOM   4237  HE  ARG    79      -3.305  -7.166  16.721  1.00 69.73           H  
ATOM   4238 HH11 ARG    79      -4.759  -7.720  12.994  1.00 75.75           H  
ATOM   4239 HH12 ARG    79      -5.095  -6.206  13.756  1.00 75.75           H  
ATOM   4240 HH21 ARG    79      -3.540  -9.381  14.120  1.00 74.11           H  
ATOM   4241 HH22 ARG    79      -3.002  -9.049  15.751  1.00 74.11           H  
ATOM   4242  N   SER    80      -3.060  -3.948  22.111  1.00 38.63           N  
ATOM   4243  CA  SER    80      -3.460  -3.879  23.512  1.00 36.91           C  
ATOM   4244  C   SER    80      -3.609  -2.393  23.899  1.00 36.05           C  
ATOM   4245  O   SER    80      -2.698  -1.579  23.706  1.00 35.69           O  
ATOM   4246  CB  SER    80      -2.455  -4.580  24.439  1.00 36.46           C  
ATOM   4247  OG  SER    80      -1.141  -4.028  24.419  1.00 34.34           O  
ATOM   4248  H   SER    80      -2.138  -3.588  21.863  1.00 38.63           H  
ATOM   4249  HA  SER    80      -4.413  -4.401  23.614  1.00 36.91           H  
ATOM   4250  HB2 SER    80      -2.369  -5.637  24.170  1.00 36.46           H  
ATOM   4251  HB3 SER    80      -2.805  -4.528  25.475  1.00 36.46           H  
ATOM   4252  HG  SER    80      -0.911  -3.801  23.493  1.00 34.34           H  
ATOM   4253  N   PRO    81      -4.807  -1.977  24.439  1.00 37.51           N  
ATOM   4254  CA  PRO    81      -5.035  -0.580  24.834  1.00 38.42           C  
ATOM   4255  C   PRO    81      -4.412  -0.290  26.222  1.00 36.64           C  
ATOM   4256  O   PRO    81      -5.079   0.004  27.211  1.00 36.56           O  
ATOM   4257  CB  PRO    81      -6.560  -0.467  24.851  1.00 38.97           C  
ATOM   4258  CG  PRO    81      -7.001  -1.852  25.318  1.00 39.98           C  
ATOM   4259  CD  PRO    81      -6.002  -2.782  24.646  1.00 38.82           C  
ATOM   4260  HA  PRO    81      -4.586   0.106  24.107  1.00 38.42           H  
ATOM   4261  HB2 PRO    81      -6.929  -0.293  23.833  1.00 38.97           H  
ATOM   4262  HB3 PRO    81      -6.944   0.332  25.492  1.00 38.97           H  
ATOM   4263  HG2 PRO    81      -8.035  -2.082  25.047  1.00 39.98           H  
ATOM   4264  HG3 PRO    81      -6.912  -1.930  26.408  1.00 39.98           H  
ATOM   4265  HD2 PRO    81      -5.772  -3.658  25.256  1.00 38.82           H  
ATOM   4266  HD3 PRO    81      -6.363  -3.111  23.665  1.00 38.82           H  
ATOM   4267  N   ARG    82      -3.041  -0.360  26.253  1.00 35.26           N  
ATOM   4268  CA  ARG    82      -2.260  -0.261  27.479  1.00 34.09           C  
ATOM   4269  C   ARG    82      -0.890   0.396  27.187  1.00 33.90           C  
ATOM   4270  O   ARG    82      -0.462   0.587  26.047  1.00 34.43           O  
ATOM   4271  CB  ARG    82      -2.050  -1.656  28.077  1.00 32.86           C  
ATOM   4272  CG  ARG    82      -3.265  -2.247  28.793  1.00 33.12           C  
ATOM   4273  CD  ARG    82      -3.697  -1.457  30.018  1.00 33.76           C  
ATOM   4274  NE  ARG    82      -4.278  -2.346  31.037  1.00 33.01           N  
ATOM   4275  CZ  ARG    82      -3.623  -2.813  32.119  1.00 32.60           C  
ATOM   4276  NH1 ARG    82      -2.343  -2.561  32.336  1.00 33.21           N  
ATOM   4277  NH2 ARG    82      -4.290  -3.559  33.001  1.00 32.69           N1+
ATOM   4278  H   ARG    82      -2.532  -0.485  25.374  1.00 35.26           H  
ATOM   4279  HA  ARG    82      -2.786   0.394  28.183  1.00 34.09           H  
ATOM   4280  HB2 ARG    82      -1.219  -1.637  28.786  1.00 32.86           H  
ATOM   4281  HB3 ARG    82      -1.750  -2.348  27.279  1.00 32.86           H  
ATOM   4282  HG2 ARG    82      -3.009  -3.260  29.106  1.00 33.12           H  
ATOM   4283  HG3 ARG    82      -4.109  -2.365  28.106  1.00 33.12           H  
ATOM   4284  HD2 ARG    82      -4.475  -0.735  29.746  1.00 33.76           H  
ATOM   4285  HD3 ARG    82      -2.887  -0.870  30.460  1.00 33.76           H  
ATOM   4286  HE  ARG    82      -5.275  -2.488  31.012  1.00 33.01           H  
ATOM   4287 HH11 ARG    82      -1.881  -2.866  33.189  1.00 33.21           H  
ATOM   4288 HH12 ARG    82      -1.735  -2.005  31.713  1.00 33.21           H  
ATOM   4289 HH21 ARG    82      -3.747  -3.963  33.790  1.00 32.69           H  
ATOM   4290 HH22 ARG    82      -5.210  -3.937  32.859  1.00 32.69           H  
ATOM   4291  N   VAL    83      -0.166   0.730  28.313  1.00 33.36           N  
ATOM   4292  CA  VAL    83       1.157   1.345  28.256  1.00 34.58           C  
ATOM   4293  C   VAL    83       2.109   0.159  28.507  1.00 32.02           C  
ATOM   4294  O   VAL    83       2.335  -0.294  29.630  1.00 32.11           O  
ATOM   4295  CB  VAL    83       1.330   2.451  29.316  1.00 35.84           C  
ATOM   4296  CG1 VAL    83       2.686   3.145  29.143  1.00 37.01           C  
ATOM   4297  CG2 VAL    83       0.217   3.501  29.227  1.00 37.99           C  
ATOM   4298  H   VAL    83      -0.518   0.482  29.238  1.00 33.36           H  
ATOM   4299  HA  VAL    83       1.327   1.755  27.254  1.00 34.58           H  
ATOM   4300  HB  VAL    83       1.297   2.011  30.321  1.00 35.84           H  
ATOM   4301 HG11 VAL    83       2.749   3.655  28.175  1.00 37.01           H  
ATOM   4302 HG12 VAL    83       3.512   2.430  29.196  1.00 37.01           H  
ATOM   4303 HG13 VAL    83       2.842   3.892  29.929  1.00 37.01           H  
ATOM   4304 HG21 VAL    83       0.171   3.947  28.228  1.00 37.99           H  
ATOM   4305 HG22 VAL    83       0.386   4.307  29.950  1.00 37.99           H  
ATOM   4306 HG23 VAL    83      -0.761   3.064  29.450  1.00 37.99           H  
ATOM   4307  N   VAL    84       2.566  -0.434  27.354  1.00 30.96           N  
ATOM   4308  CA  VAL    84       3.263  -1.718  27.374  1.00 30.22           C  
ATOM   4309  C   VAL    84       4.724  -1.468  27.847  1.00 30.13           C  
ATOM   4310  O   VAL    84       5.262  -0.366  27.753  1.00 30.39           O  
ATOM   4311  CB  VAL    84       3.220  -2.419  25.983  1.00 29.72           C  
ATOM   4312  CG1 VAL    84       3.416  -3.938  26.075  1.00 31.40           C  
ATOM   4313  CG2 VAL    84       1.900  -2.187  25.232  1.00 30.54           C  
ATOM   4314  H   VAL    84       2.423   0.036  26.457  1.00 30.96           H  
ATOM   4315  HA  VAL    84       2.770  -2.342  28.122  1.00 30.22           H  
ATOM   4316  HB  VAL    84       4.029  -2.014  25.360  1.00 29.72           H  
ATOM   4317 HG11 VAL    84       2.592  -4.415  26.609  1.00 31.40           H  
ATOM   4318 HG12 VAL    84       4.344  -4.222  26.567  1.00 31.40           H  
ATOM   4319 HG13 VAL    84       3.456  -4.374  25.072  1.00 31.40           H  
ATOM   4320 HG21 VAL    84       1.035  -2.423  25.859  1.00 30.54           H  
ATOM   4321 HG22 VAL    84       1.847  -2.816  24.337  1.00 30.54           H  
ATOM   4322 HG23 VAL    84       1.808  -1.151  24.895  1.00 30.54           H  
ATOM   4323  N   LEU    85       5.366  -2.594  28.292  1.00 28.43           N  
ATOM   4324  CA  LEU    85       6.789  -2.674  28.571  1.00 29.48           C  
ATOM   4325  C   LEU    85       7.270  -4.124  28.309  1.00 29.18           C  
ATOM   4326  O   LEU    85       7.404  -4.952  29.217  1.00 27.66           O  
ATOM   4327  CB  LEU    85       7.029  -2.243  30.027  1.00 30.79           C  
ATOM   4328  CG  LEU    85       8.500  -2.198  30.465  1.00 31.62           C  
ATOM   4329  CD1 LEU    85       9.329  -1.302  29.553  1.00 32.85           C  
ATOM   4330  CD2 LEU    85       8.607  -1.708  31.910  1.00 33.27           C  
ATOM   4331  H   LEU    85       4.813  -3.433  28.487  1.00 28.43           H  
ATOM   4332  HA  LEU    85       7.309  -1.999  27.890  1.00 29.48           H  
ATOM   4333  HB2 LEU    85       6.477  -2.909  30.703  1.00 30.79           H  
ATOM   4334  HB3 LEU    85       6.598  -1.246  30.166  1.00 30.79           H  
ATOM   4335  HG  LEU    85       8.917  -3.209  30.434  1.00 31.62           H  
ATOM   4336 HD11 LEU    85       8.867  -0.319  29.421  1.00 32.85           H  
ATOM   4337 HD12 LEU    85       9.453  -1.762  28.569  1.00 32.85           H  
ATOM   4338 HD13 LEU    85      10.320  -1.138  29.974  1.00 32.85           H  
ATOM   4339 HD21 LEU    85       8.260  -0.674  32.005  1.00 33.27           H  
ATOM   4340 HD22 LEU    85       9.647  -1.748  32.255  1.00 33.27           H  
ATOM   4341 HD23 LEU    85       8.009  -2.334  32.580  1.00 33.27           H  
ATOM   4342  N   PRO    86       7.526  -4.494  27.003  1.00 28.62           N  
ATOM   4343  CA  PRO    86       8.234  -5.738  26.708  1.00 28.59           C  
ATOM   4344  C   PRO    86       9.725  -5.552  27.049  1.00 29.22           C  
ATOM   4345  O   PRO    86      10.341  -4.512  26.803  1.00 30.69           O  
ATOM   4346  CB  PRO    86       8.070  -5.947  25.202  1.00 28.34           C  
ATOM   4347  CG  PRO    86       6.961  -4.975  24.809  1.00 28.82           C  
ATOM   4348  CD  PRO    86       7.154  -3.821  25.780  1.00 29.08           C  
ATOM   4349  HA  PRO    86       7.789  -6.542  27.294  1.00 28.59           H  
ATOM   4350  HB2 PRO    86       7.815  -6.983  24.969  1.00 28.34           H  
ATOM   4351  HB3 PRO    86       8.991  -5.718  24.656  1.00 28.34           H  
ATOM   4352  HG2 PRO    86       5.986  -5.449  24.975  1.00 28.82           H  
ATOM   4353  HG3 PRO    86       7.016  -4.668  23.762  1.00 28.82           H  
ATOM   4354  HD2 PRO    86       7.998  -3.203  25.471  1.00 29.08           H  
ATOM   4355  HD3 PRO    86       6.269  -3.198  25.886  1.00 29.08           H  
ATOM   4356  N   VAL    87      10.298  -6.645  27.647  1.00 28.45           N  
ATOM   4357  CA  VAL    87      11.621  -6.630  28.263  1.00 28.93           C  
ATOM   4358  C   VAL    87      12.422  -7.872  27.827  1.00 28.69           C  
ATOM   4359  O   VAL    87      11.886  -8.945  27.560  1.00 28.71           O  
ATOM   4360  CB  VAL    87      11.441  -6.499  29.797  1.00 30.01           C  
ATOM   4361  CG1 VAL    87      12.500  -7.202  30.636  1.00 30.58           C  
ATOM   4362  CG2 VAL    87      11.362  -5.037  30.248  1.00 30.87           C  
ATOM   4363  H   VAL    87       9.761  -7.519  27.698  1.00 28.45           H  
ATOM   4364  HA  VAL    87      12.164  -5.778  27.862  1.00 28.93           H  
ATOM   4365  HB  VAL    87      10.477  -6.947  30.056  1.00 30.01           H  
ATOM   4366 HG11 VAL    87      13.478  -6.747  30.485  1.00 30.58           H  
ATOM   4367 HG12 VAL    87      12.576  -8.267  30.405  1.00 30.58           H  
ATOM   4368 HG13 VAL    87      12.245  -7.125  31.696  1.00 30.58           H  
ATOM   4369 HG21 VAL    87      12.347  -4.569  30.219  1.00 30.87           H  
ATOM   4370 HG22 VAL    87      11.012  -4.965  31.283  1.00 30.87           H  
ATOM   4371 HG23 VAL    87      10.681  -4.456  29.622  1.00 30.87           H  
ATOM   4372  N   TRP    88      13.779  -7.675  27.818  1.00 28.52           N  
ATOM   4373  CA  TRP    88      14.795  -8.698  27.592  1.00 28.71           C  
ATOM   4374  C   TRP    88      15.457  -9.008  28.948  1.00 29.29           C  
ATOM   4375  O   TRP    88      15.738  -8.133  29.770  1.00 29.00           O  
ATOM   4376  CB  TRP    88      15.894  -8.165  26.659  1.00 28.88           C  
ATOM   4377  CG  TRP    88      16.851  -9.207  26.169  1.00 29.39           C  
ATOM   4378  CD1 TRP    88      16.523 -10.459  25.690  1.00 30.17           C  
ATOM   4379  CD2 TRP    88      18.272  -9.082  26.041  1.00 30.19           C  
ATOM   4380  NE1 TRP    88      17.675 -11.101  25.348  1.00 31.24           N  
ATOM   4381  CE2 TRP    88      18.749 -10.261  25.470  1.00 30.99           C  
ATOM   4382  CE3 TRP    88      19.195  -8.057  26.314  1.00 29.96           C  
ATOM   4383  CZ2 TRP    88      20.086 -10.462  25.109  1.00 32.45           C  
ATOM   4384  CZ3 TRP    88      20.535  -8.243  25.953  1.00 32.02           C  
ATOM   4385  CH2 TRP    88      20.973  -9.418  25.351  1.00 32.78           C  
ATOM   4386  H   TRP    88      14.155  -6.742  28.011  1.00 28.52           H  
ATOM   4387  HA  TRP    88      14.309  -9.591  27.192  1.00 28.71           H  
ATOM   4388  HB2 TRP    88      16.458  -7.372  27.168  1.00 28.88           H  
ATOM   4389  HB3 TRP    88      15.437  -7.683  25.789  1.00 28.88           H  
ATOM   4390  HD1 TRP    88      15.567 -10.952  25.571  1.00 30.17           H  
ATOM   4391  HE1 TRP    88      17.740 -12.059  25.044  1.00 31.24           H  
ATOM   4392  HE3 TRP    88      18.873  -7.118  26.756  1.00 29.96           H  
ATOM   4393  HZ2 TRP    88      20.416 -11.379  24.633  1.00 32.45           H  
ATOM   4394  HZ3 TRP    88      21.248  -7.455  26.144  1.00 32.02           H  
ATOM   4395  HH2 TRP    88      22.017  -9.517  25.068  1.00 32.78           H  
ATOM   4396  N   LEU    89      15.779 -10.327  29.142  1.00 29.10           N  
ATOM   4397  CA  LEU    89      16.632 -10.774  30.238  1.00 31.88           C  
ATOM   4398  C   LEU    89      18.056 -10.894  29.659  1.00 32.48           C  
ATOM   4399  O   LEU    89      18.355 -11.799  28.877  1.00 33.67           O  
ATOM   4400  CB  LEU    89      16.218 -12.151  30.767  1.00 32.66           C  
ATOM   4401  CG  LEU    89      14.827 -12.210  31.414  1.00 33.52           C  
ATOM   4402  CD1 LEU    89      14.546 -13.648  31.853  1.00 36.72           C  
ATOM   4403  CD2 LEU    89      14.696 -11.266  32.609  1.00 33.63           C  
ATOM   4404  H   LEU    89      15.432 -11.031  28.484  1.00 29.10           H  
ATOM   4405  HA  LEU    89      16.632 -10.034  31.044  1.00 31.88           H  
ATOM   4406  HB2 LEU    89      16.969 -12.488  31.494  1.00 32.66           H  
ATOM   4407  HB3 LEU    89      16.249 -12.880  29.946  1.00 32.66           H  
ATOM   4408  HG  LEU    89      14.073 -11.934  30.667  1.00 33.52           H  
ATOM   4409 HD11 LEU    89      15.200 -13.947  32.680  1.00 36.72           H  
ATOM   4410 HD12 LEU    89      14.701 -14.352  31.030  1.00 36.72           H  
ATOM   4411 HD13 LEU    89      13.511 -13.754  32.180  1.00 36.72           H  
ATOM   4412 HD21 LEU    89      15.492 -11.437  33.342  1.00 33.63           H  
ATOM   4413 HD22 LEU    89      13.736 -11.409  33.117  1.00 33.63           H  
ATOM   4414 HD23 LEU    89      14.740 -10.219  32.294  1.00 33.63           H  
ATOM   4415  N   ASN    90      18.920  -9.895  30.032  1.00 33.24           N  
ATOM   4416  CA  ASN    90      20.264  -9.801  29.439  1.00 34.28           C  
ATOM   4417  C   ASN    90      21.234 -10.826  30.090  1.00 36.17           C  
ATOM   4418  O   ASN    90      20.815 -11.887  30.557  1.00 36.77           O  
ATOM   4419  CB  ASN    90      20.749  -8.359  29.438  1.00 33.61           C  
ATOM   4420  CG  ASN    90      21.505  -8.024  30.693  1.00 34.06           C  
ATOM   4421  ND2 ASN    90      22.694  -7.415  30.484  1.00 36.01           N  
ATOM   4422  OD1 ASN    90      21.113  -8.338  31.812  1.00 33.20           O  
ATOM   4423  H   ASN    90      18.632  -9.206  30.730  1.00 33.24           H  
ATOM   4424  HA  ASN    90      20.169 -10.129  28.397  1.00 34.28           H  
ATOM   4425  HB2 ASN    90      19.917  -7.658  29.325  1.00 33.61           H  
ATOM   4426  HB3 ASN    90      21.420  -8.223  28.586  1.00 33.61           H  
ATOM   4427 HD21 ASN    90      23.374  -7.235  31.240  1.00 36.01           H  
ATOM   4428 HD22 ASN    90      23.013  -7.078  29.571  1.00 36.01           H  
ATOM   4429  N   PHE    91      22.582 -10.549  30.044  1.00 38.61           N  
ATOM   4430  CA  PHE    91      23.598 -11.442  30.618  1.00 41.44           C  
ATOM   4431  C   PHE    91      23.879 -11.194  32.118  1.00 43.97           C  
ATOM   4432  O   PHE    91      24.378 -12.078  32.815  1.00 45.52           O  
ATOM   4433  CB  PHE    91      24.909 -11.390  29.820  1.00 41.00           C  
ATOM   4434  CG  PHE    91      24.686 -11.805  28.380  1.00 37.81           C  
ATOM   4435  CD1 PHE    91      24.397 -13.138  28.059  1.00 37.50           C  
ATOM   4436  CD2 PHE    91      24.692 -10.855  27.363  1.00 36.18           C  
ATOM   4437  CE1 PHE    91      24.095 -13.509  26.746  1.00 35.39           C  
ATOM   4438  CE2 PHE    91      24.403 -11.237  26.057  1.00 35.83           C  
ATOM   4439  CZ  PHE    91      24.095 -12.554  25.739  1.00 35.34           C  
ATOM   4440  H   PHE    91      22.929  -9.705  29.599  1.00 38.61           H  
ATOM   4441  HA  PHE    91      23.193 -12.460  30.566  1.00 41.44           H  
ATOM   4442  HB2 PHE    91      25.661 -12.053  30.267  1.00 41.00           H  
ATOM   4443  HB3 PHE    91      25.336 -10.379  29.860  1.00 41.00           H  
ATOM   4444  HD1 PHE    91      24.396 -13.896  28.838  1.00 37.50           H  
ATOM   4445  HD2 PHE    91      24.912  -9.808  27.569  1.00 36.18           H  
ATOM   4446  HE1 PHE    91      23.855 -14.540  26.515  1.00 35.39           H  
ATOM   4447  HE2 PHE    91      24.410 -10.475  25.297  1.00 35.83           H  
ATOM   4448  HZ  PHE    91      23.854 -12.824  24.715  1.00 35.34           H  
ATOM   4449  N   ASP    92      23.579  -9.943  32.609  1.00 43.78           N  
ATOM   4450  CA  ASP    92      23.576  -9.647  34.048  1.00 44.50           C  
ATOM   4451  C   ASP    92      22.424 -10.488  34.665  1.00 44.35           C  
ATOM   4452  O   ASP    92      22.419 -10.889  35.832  1.00 44.84           O  
ATOM   4453  CB  ASP    92      23.264  -8.191  34.428  1.00 47.10           C  
ATOM   4454  CG  ASP    92      23.876  -6.989  33.721  1.00 49.18           C  
ATOM   4455  OD2 ASP    92      23.837  -5.918  34.377  1.00 48.69           O1-
ATOM   4456  OD1 ASP    92      24.245  -7.218  32.532  1.00 50.42           O  
ATOM   4457  H   ASP    92      23.386  -9.161  31.985  1.00 43.78           H  
ATOM   4458  HA  ASP    92      24.530  -9.981  34.470  1.00 44.50           H  
ATOM   4459  HB2 ASP    92      23.474  -8.082  35.502  1.00 47.10           H  
ATOM   4460  HB3 ASP    92      22.183  -8.018  34.336  1.00 47.10           H  
ATOM   4461  N   GLY    93      21.337 -10.612  33.836  1.00 42.69           N  
ATOM   4462  CA  GLY    93      20.075 -11.162  34.257  1.00 41.12           C  
ATOM   4463  C   GLY    93      19.245 -10.084  34.952  1.00 39.20           C  
ATOM   4464  O   GLY    93      18.475 -10.352  35.879  1.00 39.65           O  
ATOM   4465  H   GLY    93      21.469 -10.302  32.871  1.00 42.69           H  
ATOM   4466  HA2 GLY    93      20.246 -11.996  34.939  1.00 41.12           H  
ATOM   4467  HA3 GLY    93      19.542 -11.499  33.365  1.00 41.12           H  
ATOM   4468  N   GLU    94      19.330  -8.861  34.368  1.00 38.43           N  
ATOM   4469  CA  GLU    94      18.526  -7.693  34.721  1.00 38.44           C  
ATOM   4470  C   GLU    94      17.418  -7.612  33.643  1.00 36.91           C  
ATOM   4471  O   GLU    94      17.651  -7.881  32.456  1.00 36.76           O  
ATOM   4472  CB  GLU    94      19.409  -6.438  34.672  1.00 40.96           C  
ATOM   4473  CG  GLU    94      18.733  -5.126  35.088  1.00 45.49           C  
ATOM   4474  CD  GLU    94      19.575  -3.880  34.820  1.00 49.19           C  
ATOM   4475  OE1 GLU    94      19.179  -2.807  35.359  1.00 50.89           O  
ATOM   4476  OE2 GLU    94      20.573  -4.033  34.068  1.00 52.19           O1-
ATOM   4477  H   GLU    94      19.982  -8.741  33.588  1.00 38.43           H  
ATOM   4478  HA  GLU    94      18.112  -7.847  35.720  1.00 38.44           H  
ATOM   4479  HB2 GLU    94      19.798  -6.344  33.653  1.00 40.96           H  
ATOM   4480  HB3 GLU    94      20.289  -6.592  35.312  1.00 40.96           H  
ATOM   4481  HG2 GLU    94      18.488  -5.163  36.156  1.00 45.49           H  
ATOM   4482  HG3 GLU    94      17.801  -4.983  34.532  1.00 45.49           H  
ATOM   4483  N   PRO    95      16.176  -7.163  34.049  1.00 36.41           N  
ATOM   4484  CA  PRO    95      15.116  -6.855  33.087  1.00 35.51           C  
ATOM   4485  C   PRO    95      15.395  -5.516  32.357  1.00 35.13           C  
ATOM   4486  O   PRO    95      15.302  -4.413  32.895  1.00 37.12           O  
ATOM   4487  CB  PRO    95      13.855  -6.751  33.951  1.00 36.10           C  
ATOM   4488  CG  PRO    95      14.373  -6.294  35.308  1.00 37.13           C  
ATOM   4489  CD  PRO    95      15.717  -6.990  35.421  1.00 37.69           C  
ATOM   4490  HA  PRO    95      15.030  -7.668  32.359  1.00 35.51           H  
ATOM   4491  HB2 PRO    95      13.394  -7.742  34.053  1.00 36.10           H  
ATOM   4492  HB3 PRO    95      13.103  -6.063  33.553  1.00 36.10           H  
ATOM   4493  HG2 PRO    95      13.696  -6.550  36.128  1.00 37.13           H  
ATOM   4494  HG3 PRO    95      14.510  -5.207  35.312  1.00 37.13           H  
ATOM   4495  HD2 PRO    95      16.426  -6.416  36.021  1.00 37.69           H  
ATOM   4496  HD3 PRO    95      15.612  -7.988  35.861  1.00 37.69           H  
ATOM   4497  N   GLN    96      15.839  -5.655  31.065  1.00 33.77           N  
ATOM   4498  CA  GLN    96      16.227  -4.539  30.201  1.00 33.05           C  
ATOM   4499  C   GLN    96      15.162  -4.458  29.044  1.00 32.89           C  
ATOM   4500  O   GLN    96      14.997  -5.422  28.293  1.00 30.56           O  
ATOM   4501  CB  GLN    96      17.668  -4.801  29.716  1.00 35.48           C  
ATOM   4502  CG  GLN    96      18.681  -4.552  30.846  1.00 39.40           C  
ATOM   4503  CD  GLN    96      20.093  -4.955  30.493  1.00 43.60           C  
ATOM   4504  OE1 GLN    96      20.483  -5.186  29.350  1.00 48.73           O  
ATOM   4505  NE2 GLN    96      20.936  -5.027  31.560  1.00 45.25           N  
ATOM   4506  H   GLN    96      15.907  -6.599  30.665  1.00 33.77           H  
ATOM   4507  HA  GLN    96      16.230  -3.615  30.781  1.00 33.05           H  
ATOM   4508  HB2 GLN    96      17.914  -4.153  28.871  1.00 35.48           H  
ATOM   4509  HB3 GLN    96      17.773  -5.832  29.353  1.00 35.48           H  
ATOM   4510  HG2 GLN    96      18.395  -5.101  31.750  1.00 39.40           H  
ATOM   4511  HG3 GLN    96      18.695  -3.487  31.093  1.00 39.40           H  
ATOM   4512 HE21 GLN    96      21.873  -5.404  31.474  1.00 45.25           H  
ATOM   4513 HE22 GLN    96      20.678  -4.718  32.506  1.00 45.25           H  
ATOM   4514  N   PRO    97      14.334  -3.350  28.924  1.00 33.40           N  
ATOM   4515  CA  PRO    97      13.270  -3.193  27.869  1.00 32.93           C  
ATOM   4516  C   PRO    97      13.546  -3.383  26.327  1.00 31.15           C  
ATOM   4517  O   PRO    97      14.547  -3.949  25.896  1.00 30.15           O  
ATOM   4518  CB  PRO    97      12.679  -1.807  28.161  1.00 34.93           C  
ATOM   4519  CG  PRO    97      12.979  -1.561  29.632  1.00 37.07           C  
ATOM   4520  CD  PRO    97      14.295  -2.263  29.886  1.00 36.04           C  
ATOM   4521  HA  PRO    97      12.507  -3.919  28.118  1.00 32.93           H  
ATOM   4522  HB2 PRO    97      11.607  -1.785  27.959  1.00 34.93           H  
ATOM   4523  HB3 PRO    97      13.123  -1.027  27.537  1.00 34.93           H  
ATOM   4524  HG2 PRO    97      12.212  -2.040  30.250  1.00 37.07           H  
ATOM   4525  HG3 PRO    97      13.006  -0.499  29.891  1.00 37.07           H  
ATOM   4526  HD2 PRO    97      15.155  -1.612  29.733  1.00 36.04           H  
ATOM   4527  HD3 PRO    97      14.334  -2.646  30.910  1.00 36.04           H  
ATOM   4528  N   TYR    98      12.533  -2.996  25.447  1.00 30.87           N  
ATOM   4529  CA  TYR    98      12.660  -3.123  23.962  1.00 31.26           C  
ATOM   4530  C   TYR    98      11.776  -2.053  23.193  1.00 31.54           C  
ATOM   4531  O   TYR    98      12.130  -0.859  23.251  1.00 32.19           O  
ATOM   4532  CB  TYR    98      12.584  -4.606  23.555  1.00 31.08           C  
ATOM   4533  CG  TYR    98      12.896  -5.004  22.127  1.00 31.53           C  
ATOM   4534  CD1 TYR    98      12.303  -6.180  21.623  1.00 30.66           C  
ATOM   4535  CD2 TYR    98      13.783  -4.299  21.308  1.00 30.72           C  
ATOM   4536  CE1 TYR    98      12.577  -6.632  20.335  1.00 30.20           C  
ATOM   4537  CE2 TYR    98      14.052  -4.751  20.012  1.00 30.05           C  
ATOM   4538  CZ  TYR    98      13.461  -5.919  19.543  1.00 30.04           C  
ATOM   4539  OH  TYR    98      13.734  -6.411  18.303  1.00 30.80           O  
ATOM   4540  H   TYR    98      11.659  -2.666  25.836  1.00 30.87           H  
ATOM   4541  HA  TYR    98      13.688  -2.796  23.743  1.00 31.26           H  
ATOM   4542  HB2 TYR    98      11.600  -4.996  23.841  1.00 31.08           H  
ATOM   4543  HB3 TYR    98      13.291  -5.178  24.167  1.00 31.08           H  
ATOM   4544  HD1 TYR    98      11.625  -6.763  22.243  1.00 30.66           H  
ATOM   4545  HD2 TYR    98      14.286  -3.399  21.652  1.00 30.72           H  
ATOM   4546  HE1 TYR    98      12.120  -7.544  19.963  1.00 30.20           H  
ATOM   4547  HE2 TYR    98      14.718  -4.169  19.387  1.00 30.05           H  
ATOM   4548  HH  TYR    98      14.562  -6.015  17.988  1.00 30.80           H  
ATOM   4549  N   PRO    99      10.591  -2.326  22.536  1.00 31.76           N  
ATOM   4550  CA  PRO    99       9.904  -1.285  21.779  1.00 32.45           C  
ATOM   4551  C   PRO    99       8.836  -0.475  22.531  1.00 32.20           C  
ATOM   4552  O   PRO    99       7.765  -0.832  23.035  1.00 31.27           O  
ATOM   4553  CB  PRO    99       9.197  -2.095  20.688  1.00 33.44           C  
ATOM   4554  CG  PRO    99       8.729  -3.329  21.448  1.00 33.13           C  
ATOM   4555  CD  PRO    99       9.877  -3.586  22.417  1.00 32.88           C  
ATOM   4556  HA  PRO    99      10.630  -0.597  21.341  1.00 32.45           H  
ATOM   4557  HB2 PRO    99       9.917  -2.391  19.915  1.00 33.44           H  
ATOM   4558  HB3 PRO    99       8.376  -1.568  20.201  1.00 33.44           H  
ATOM   4559  HG2 PRO    99       8.545  -4.179  20.787  1.00 33.13           H  
ATOM   4560  HG3 PRO    99       7.801  -3.129  21.993  1.00 33.13           H  
ATOM   4561  HD2 PRO    99       9.544  -3.916  23.401  1.00 32.88           H  
ATOM   4562  HD3 PRO    99      10.524  -4.329  21.970  1.00 32.88           H  
ATOM   4563  N   THR   100       8.734   0.879  22.418  1.00 33.77           N  
ATOM   4564  CA  THR   100       7.656   1.789  22.921  1.00 36.55           C  
ATOM   4565  C   THR   100       6.545   1.820  21.841  1.00 38.75           C  
ATOM   4566  O   THR   100       6.191   2.857  21.283  1.00 38.34           O  
ATOM   4567  CB  THR   100       8.218   3.223  23.113  1.00 37.65           C  
ATOM   4568  OG1 THR   100       9.575   3.181  23.575  1.00 40.79           O  
ATOM   4569  CG2 THR   100       7.390   4.054  24.084  1.00 37.56           C  
ATOM   4570  H   THR   100       9.340   1.395  21.838  1.00 33.77           H  
ATOM   4571  HA  THR   100       7.236   1.391  23.844  1.00 36.55           H  
ATOM   4572  HB  THR   100       8.263   3.757  22.158  1.00 37.65           H  
ATOM   4573 HG21 THR   100       7.377   3.605  25.080  1.00 37.56           H  
ATOM   4574 HG22 THR   100       6.358   4.166  23.739  1.00 37.56           H  
ATOM   4575 HG23 THR   100       7.828   5.051  24.198  1.00 37.56           H  
ATOM   4576  HG1 THR   100       9.618   2.446  24.212  1.00 40.79           H  
ATOM   4577  N   LEU   101       5.998   0.598  21.553  1.00 37.99           N  
ATOM   4578  CA  LEU   101       5.135   0.363  20.395  1.00 38.63           C  
ATOM   4579  C   LEU   101       3.689   0.784  20.737  1.00 39.22           C  
ATOM   4580  O   LEU   101       3.034   0.148  21.569  1.00 39.78           O  
ATOM   4581  CB  LEU   101       5.182  -1.139  20.055  1.00 41.04           C  
ATOM   4582  CG  LEU   101       4.681  -1.515  18.650  1.00 42.94           C  
ATOM   4583  CD1 LEU   101       5.560  -0.916  17.553  1.00 42.53           C  
ATOM   4584  CD2 LEU   101       4.689  -3.040  18.502  1.00 46.26           C  
ATOM   4585  H   LEU   101       6.216  -0.181  22.175  1.00 37.99           H  
ATOM   4586  HA  LEU   101       5.538   0.957  19.576  1.00 38.63           H  
ATOM   4587  HB2 LEU   101       4.608  -1.704  20.803  1.00 41.04           H  
ATOM   4588  HB3 LEU   101       6.213  -1.497  20.155  1.00 41.04           H  
ATOM   4589  HG  LEU   101       3.653  -1.159  18.520  1.00 42.94           H  
ATOM   4590 HD11 LEU   101       6.614  -1.167  17.710  1.00 42.53           H  
ATOM   4591 HD12 LEU   101       5.472   0.173  17.515  1.00 42.53           H  
ATOM   4592 HD13 LEU   101       5.271  -1.306  16.572  1.00 42.53           H  
ATOM   4593 HD21 LEU   101       5.708  -3.432  18.583  1.00 46.26           H  
ATOM   4594 HD22 LEU   101       4.286  -3.341  17.530  1.00 46.26           H  
ATOM   4595 HD23 LEU   101       4.088  -3.523  19.277  1.00 46.26           H  
ATOM   4596  N   PRO   102       3.171   1.902  20.119  1.00 39.08           N  
ATOM   4597  CA  PRO   102       1.817   2.345  20.437  1.00 40.04           C  
ATOM   4598  C   PRO   102       0.788   1.454  19.700  1.00 40.83           C  
ATOM   4599  O   PRO   102       1.098   0.793  18.700  1.00 40.47           O  
ATOM   4600  CB  PRO   102       1.770   3.782  19.933  1.00 42.20           C  
ATOM   4601  CG  PRO   102       2.685   3.740  18.715  1.00 41.49           C  
ATOM   4602  CD  PRO   102       3.793   2.785  19.141  1.00 40.90           C  
ATOM   4603  HA  PRO   102       1.664   2.279  21.517  1.00 40.04           H  
ATOM   4604  HB2 PRO   102       2.196   4.457  20.685  1.00 42.20           H  
ATOM   4605  HB3 PRO   102       0.765   4.134  19.688  1.00 42.20           H  
ATOM   4606  HG2 PRO   102       3.061   4.726  18.433  1.00 41.49           H  
ATOM   4607  HG3 PRO   102       2.140   3.330  17.859  1.00 41.49           H  
ATOM   4608  HD2 PRO   102       4.201   2.215  18.303  1.00 40.90           H  
ATOM   4609  HD3 PRO   102       4.601   3.335  19.624  1.00 40.90           H  
ATOM   4610  N   PRO   103      -0.502   1.455  20.162  1.00 44.26           N  
ATOM   4611  CA  PRO   103      -1.509   0.574  19.570  1.00 44.62           C  
ATOM   4612  C   PRO   103      -1.726   0.901  18.086  1.00 48.23           C  
ATOM   4613  O   PRO   103      -1.839   2.045  17.642  1.00 47.83           O  
ATOM   4614  CB  PRO   103      -2.788   0.844  20.367  1.00 45.44           C  
ATOM   4615  CG  PRO   103      -2.281   1.419  21.683  1.00 44.01           C  
ATOM   4616  CD  PRO   103      -1.062   2.222  21.263  1.00 42.91           C  
ATOM   4617  HA  PRO   103      -1.168  -0.457  19.703  1.00 44.62           H  
ATOM   4618  HB2 PRO   103      -3.379  -0.066  20.513  1.00 45.44           H  
ATOM   4619  HB3 PRO   103      -3.430   1.577  19.864  1.00 45.44           H  
ATOM   4620  HG2 PRO   103      -1.976   0.604  22.348  1.00 44.01           H  
ATOM   4621  HG3 PRO   103      -3.030   2.024  22.202  1.00 44.01           H  
ATOM   4622  HD2 PRO   103      -1.346   3.205  20.873  1.00 42.91           H  
ATOM   4623  HD3 PRO   103      -0.356   2.354  22.084  1.00 42.91           H  
ATOM   4624  N   GLY   104      -1.736  -0.192  17.256  1.00 49.92           N  
ATOM   4625  CA  GLY   104      -1.962  -0.095  15.824  1.00 50.82           C  
ATOM   4626  C   GLY   104      -0.676  -0.126  14.991  1.00 52.68           C  
ATOM   4627  O   GLY   104      -0.704  -0.363  13.785  1.00 58.42           O  
ATOM   4628  H   GLY   104      -1.557  -1.132  17.618  1.00 49.92           H  
ATOM   4629  HA2 GLY   104      -2.506   0.823  15.585  1.00 50.82           H  
ATOM   4630  HA3 GLY   104      -2.573  -0.957  15.541  1.00 50.82           H  
ATOM   4631  N   THR   105       0.487   0.151  15.652  1.00 52.60           N  
ATOM   4632  CA  THR   105       1.773   0.168  14.960  1.00 51.48           C  
ATOM   4633  C   THR   105       2.354  -1.258  15.057  1.00 51.59           C  
ATOM   4634  O   THR   105       2.204  -1.988  16.038  1.00 49.08           O  
ATOM   4635  CB  THR   105       2.731   1.225  15.554  1.00 52.74           C  
ATOM   4636  OG1 THR   105       2.209   2.558  15.348  1.00 51.48           O  
ATOM   4637  CG2 THR   105       4.113   1.233  14.908  1.00 56.16           C  
ATOM   4638  H   THR   105       0.459   0.271  16.662  1.00 52.60           H  
ATOM   4639  HA  THR   105       1.588   0.410  13.906  1.00 51.48           H  
ATOM   4640  HB  THR   105       2.838   1.077  16.633  1.00 52.74           H  
ATOM   4641 HG21 THR   105       4.652   0.298  15.062  1.00 56.16           H  
ATOM   4642 HG22 THR   105       4.722   2.044  15.323  1.00 56.16           H  
ATOM   4643 HG23 THR   105       4.040   1.415  13.830  1.00 56.16           H  
ATOM   4644  HG1 THR   105       1.239   2.493  15.527  1.00 51.48           H  
ATOM   4645  N   GLY   106       3.102  -1.631  13.959  1.00 49.26           N  
ATOM   4646  CA  GLY   106       3.811  -2.890  13.901  1.00 51.06           C  
ATOM   4647  C   GLY   106       4.968  -2.803  12.906  1.00 50.44           C  
ATOM   4648  O   GLY   106       5.033  -1.911  12.055  1.00 50.05           O  
ATOM   4649  H   GLY   106       3.164  -1.016  13.156  1.00 49.26           H  
ATOM   4650  HA2 GLY   106       3.110  -3.660  13.576  1.00 51.06           H  
ATOM   4651  HA3 GLY   106       4.196  -3.119  14.899  1.00 51.06           H  
ATOM   4652  N   ARG   107       5.906  -3.800  13.061  1.00 46.93           N  
ATOM   4653  CA  ARG   107       7.153  -3.855  12.312  1.00 42.12           C  
ATOM   4654  C   ARG   107       7.674  -5.313  12.266  1.00 41.60           C  
ATOM   4655  O   ARG   107       7.437  -6.133  13.149  1.00 37.65           O  
ATOM   4656  CB  ARG   107       8.259  -3.004  12.959  1.00 41.76           C  
ATOM   4657  CG  ARG   107       8.099  -1.485  12.870  1.00 44.87           C  
ATOM   4658  CD  ARG   107       8.055  -0.938  11.439  1.00 46.69           C  
ATOM   4659  NE  ARG   107       8.478   0.467  11.415  1.00 49.02           N  
ATOM   4660  CZ  ARG   107       8.163   1.424  10.582  1.00 56.28           C  
ATOM   4661  NH1 ARG   107       7.149   1.311   9.733  1.00 60.00           N  
ATOM   4662  NH2 ARG   107       8.823   2.573  10.632  1.00 58.62           N1+
ATOM   4663  H   ARG   107       5.720  -4.545  13.740  1.00 46.93           H  
ATOM   4664  HA  ARG   107       6.955  -3.521  11.287  1.00 42.12           H  
ATOM   4665  HB2 ARG   107       9.228  -3.262  12.511  1.00 41.76           H  
ATOM   4666  HB3 ARG   107       8.344  -3.276  14.021  1.00 41.76           H  
ATOM   4667  HG2 ARG   107       8.955  -1.048  13.398  1.00 44.87           H  
ATOM   4668  HG3 ARG   107       7.215  -1.148  13.423  1.00 44.87           H  
ATOM   4669  HD2 ARG   107       7.053  -1.035  11.022  1.00 46.69           H  
ATOM   4670  HD3 ARG   107       8.758  -1.488  10.804  1.00 46.69           H  
ATOM   4671  HE  ARG   107       9.056   0.745  12.230  1.00 49.02           H  
ATOM   4672 HH11 ARG   107       6.953   2.002   9.036  1.00 60.00           H  
ATOM   4673 HH12 ARG   107       6.488   0.543   9.883  1.00 60.00           H  
ATOM   4674 HH21 ARG   107       8.654   3.392  10.085  1.00 58.62           H  
ATOM   4675 HH22 ARG   107       9.579   2.635  11.356  1.00 58.62           H  
ATOM   4676  N   ARG   108       8.466  -5.583  11.179  1.00 41.78           N  
ATOM   4677  CA  ARG   108       9.272  -6.806  11.063  1.00 42.56           C  
ATOM   4678  C   ARG   108      10.611  -6.517  11.764  1.00 42.06           C  
ATOM   4679  O   ARG   108      11.318  -5.568  11.411  1.00 41.03           O  
ATOM   4680  CB  ARG   108       9.539  -7.113   9.575  1.00 46.17           C  
ATOM   4681  CG  ARG   108      10.505  -8.281   9.324  1.00 49.04           C  
ATOM   4682  CD  ARG   108      10.825  -8.425   7.832  1.00 54.05           C  
ATOM   4683  NE  ARG   108      11.939  -9.353   7.617  1.00 55.46           N  
ATOM   4684  CZ  ARG   108      13.027  -9.147   6.857  1.00 61.71           C  
ATOM   4685  NH1 ARG   108      13.193  -8.059   6.104  1.00 63.18           N  
ATOM   4686  NH2 ARG   108      14.009 -10.036   6.869  1.00 65.16           N1+
ATOM   4687  H   ARG   108       8.541  -4.920  10.418  1.00 41.78           H  
ATOM   4688  HA  ARG   108       8.750  -7.635  11.543  1.00 42.56           H  
ATOM   4689  HB2 ARG   108       9.949  -6.215   9.092  1.00 46.17           H  
ATOM   4690  HB3 ARG   108       8.585  -7.314   9.072  1.00 46.17           H  
ATOM   4691  HG2 ARG   108      10.083  -9.217   9.708  1.00 49.04           H  
ATOM   4692  HG3 ARG   108      11.447  -8.118   9.860  1.00 49.04           H  
ATOM   4693  HD2 ARG   108      11.084  -7.444   7.425  1.00 54.05           H  
ATOM   4694  HD3 ARG   108       9.956  -8.807   7.287  1.00 54.05           H  
ATOM   4695  HE  ARG   108      12.001 -10.210   8.175  1.00 55.46           H  
ATOM   4696 HH11 ARG   108      14.126  -7.939   5.686  1.00 63.18           H  
ATOM   4697 HH12 ARG   108      12.467  -7.394   5.923  1.00 63.18           H  
ATOM   4698 HH21 ARG   108      14.901  -9.759   6.430  1.00 65.16           H  
ATOM   4699 HH22 ARG   108      13.939 -10.878   7.432  1.00 65.16           H  
ATOM   4700  N   ILE   109      10.946  -7.392  12.768  1.00 39.76           N  
ATOM   4701  CA  ILE   109      12.254  -7.361  13.411  1.00 38.36           C  
ATOM   4702  C   ILE   109      12.950  -8.736  13.267  1.00 36.48           C  
ATOM   4703  O   ILE   109      12.353  -9.784  13.017  1.00 35.25           O  
ATOM   4704  CB  ILE   109      12.231  -6.823  14.864  1.00 38.82           C  
ATOM   4705  CG1 ILE   109      11.465  -7.695  15.879  1.00 37.88           C  
ATOM   4706  CG2 ILE   109      11.666  -5.394  14.892  1.00 40.62           C  
ATOM   4707  CD1 ILE   109      12.237  -8.918  16.361  1.00 35.87           C  
ATOM   4708  H   ILE   109      10.277  -8.100  13.086  1.00 39.76           H  
ATOM   4709  HA  ILE   109      12.882  -6.672  12.830  1.00 38.36           H  
ATOM   4710  HB  ILE   109      13.270  -6.748  15.214  1.00 38.82           H  
ATOM   4711 HG12 ILE   109      10.499  -8.005  15.470  1.00 37.88           H  
ATOM   4712 HG13 ILE   109      11.245  -7.090  16.768  1.00 37.88           H  
ATOM   4713 HG21 ILE   109      10.600  -5.376  14.643  1.00 40.62           H  
ATOM   4714 HG22 ILE   109      12.197  -4.749  14.184  1.00 40.62           H  
ATOM   4715 HG23 ILE   109      11.783  -4.953  15.888  1.00 40.62           H  
ATOM   4716 HD11 ILE   109      12.279  -9.703  15.605  1.00 35.87           H  
ATOM   4717 HD12 ILE   109      11.746  -9.350  17.239  1.00 35.87           H  
ATOM   4718 HD13 ILE   109      13.259  -8.657  16.651  1.00 35.87           H  
ATOM   4719  N   HIS   110      14.309  -8.663  13.478  1.00 38.26           N  
ATOM   4720  CA  HIS   110      15.218  -9.794  13.369  1.00 38.92           C  
ATOM   4721  C   HIS   110      15.674 -10.107  14.799  1.00 34.17           C  
ATOM   4722  O   HIS   110      15.972  -9.220  15.599  1.00 32.70           O  
ATOM   4723  CB  HIS   110      16.486  -9.463  12.569  1.00 42.63           C  
ATOM   4724  CG  HIS   110      16.250  -9.132  11.134  1.00 51.73           C  
ATOM   4725  ND1 HIS   110      15.416  -8.098  10.772  1.00 57.82           N  
ATOM   4726  CD2 HIS   110      16.813  -9.700  10.009  1.00 56.75           C  
ATOM   4727  CE1 HIS   110      15.461  -8.051   9.462  1.00 58.95           C  
ATOM   4728  NE2 HIS   110      16.300  -8.999   8.953  1.00 60.33           N  
ATOM   4729  H   HIS   110      14.726  -7.781  13.755  1.00 38.26           H  
ATOM   4730  HA  HIS   110      14.690 -10.653  12.945  1.00 38.92           H  
ATOM   4731  HB2 HIS   110      17.184 -10.309  12.630  1.00 42.63           H  
ATOM   4732  HB3 HIS   110      17.005  -8.610  13.028  1.00 42.63           H  
ATOM   4733  HD2 HIS   110      17.523 -10.502   9.868  1.00 56.75           H  
ATOM   4734  HE2 HIS   110      16.490  -9.139   7.961  1.00 60.33           H  
ATOM   4735  HE1 HIS   110      14.925  -7.364   8.825  1.00 58.95           H  
ATOM   4736  N   SER   111      15.804 -11.439  15.093  1.00 31.64           N  
ATOM   4737  CA  SER   111      16.371 -11.882  16.360  1.00 30.02           C  
ATOM   4738  C   SER   111      17.004 -13.248  16.103  1.00 30.21           C  
ATOM   4739  O   SER   111      16.664 -13.978  15.171  1.00 29.81           O  
ATOM   4740  CB  SER   111      15.317 -12.018  17.471  1.00 29.22           C  
ATOM   4741  OG  SER   111      15.899 -12.259  18.756  1.00 28.25           O  
ATOM   4742  H   SER   111      15.504 -12.151  14.425  1.00 31.64           H  
ATOM   4743  HA  SER   111      17.160 -11.186  16.670  1.00 30.02           H  
ATOM   4744  HB2 SER   111      14.607 -12.826  17.260  1.00 29.22           H  
ATOM   4745  HB3 SER   111      14.738 -11.092  17.553  1.00 29.22           H  
ATOM   4746  HG  SER   111      16.198 -13.195  18.790  1.00 28.25           H  
ATOM   4747  N   TYR   112      17.937 -13.621  17.033  1.00 30.42           N  
ATOM   4748  CA  TYR   112      18.433 -14.985  17.120  1.00 32.01           C  
ATOM   4749  C   TYR   112      17.673 -15.640  18.285  1.00 31.50           C  
ATOM   4750  O   TYR   112      16.978 -15.004  19.084  1.00 29.93           O  
ATOM   4751  CB  TYR   112      19.944 -15.055  17.347  1.00 33.20           C  
ATOM   4752  CG  TYR   112      20.783 -14.391  16.277  1.00 34.42           C  
ATOM   4753  CD1 TYR   112      21.915 -13.663  16.659  1.00 35.95           C  
ATOM   4754  CD2 TYR   112      20.484 -14.490  14.909  1.00 34.57           C  
ATOM   4755  CE1 TYR   112      22.735 -13.062  15.701  1.00 35.95           C  
ATOM   4756  CE2 TYR   112      21.304 -13.887  13.947  1.00 36.55           C  
ATOM   4757  CZ  TYR   112      22.428 -13.181  14.352  1.00 37.01           C  
ATOM   4758  OH  TYR   112      23.210 -12.565  13.413  1.00 37.74           O  
ATOM   4759  H   TYR   112      18.271 -12.936  17.717  1.00 30.42           H  
ATOM   4760  HA  TYR   112      18.151 -15.522  16.212  1.00 32.01           H  
ATOM   4761  HB2 TYR   112      20.264 -16.101  17.418  1.00 33.20           H  
ATOM   4762  HB3 TYR   112      20.172 -14.601  18.321  1.00 33.20           H  
ATOM   4763  HD1 TYR   112      22.172 -13.564  17.711  1.00 35.95           H  
ATOM   4764  HD2 TYR   112      19.619 -15.061  14.576  1.00 34.57           H  
ATOM   4765  HE1 TYR   112      23.615 -12.516  16.021  1.00 35.95           H  
ATOM   4766  HE2 TYR   112      21.062 -13.984  12.892  1.00 36.55           H  
ATOM   4767  HH  TYR   112      23.278 -11.633  13.744  1.00 37.74           H  
ATOM   4768  N   ARG   113      17.814 -17.004  18.368  1.00 31.73           N  
ATOM   4769  CA  ARG   113      17.208 -17.771  19.438  1.00 33.59           C  
ATOM   4770  C   ARG   113      18.177 -17.835  20.636  1.00 32.90           C  
ATOM   4771  O   ARG   113      19.378 -17.577  20.559  1.00 33.13           O  
ATOM   4772  CB  ARG   113      16.836 -19.173  18.985  1.00 35.03           C  
ATOM   4773  CG  ARG   113      15.937 -19.159  17.746  1.00 35.47           C  
ATOM   4774  CD  ARG   113      15.605 -20.580  17.339  1.00 36.82           C  
ATOM   4775  NE  ARG   113      14.625 -21.180  18.236  1.00 36.84           N  
ATOM   4776  CZ  ARG   113      14.629 -22.482  18.570  1.00 37.84           C  
ATOM   4777  NH1 ARG   113      15.446 -23.376  18.026  1.00 37.75           N  
ATOM   4778  NH2 ARG   113      13.742 -22.901  19.485  1.00 38.55           N1+
ATOM   4779  H   ARG   113      18.368 -17.494  17.660  1.00 31.73           H  
ATOM   4780  HA  ARG   113      16.303 -17.248  19.772  1.00 33.59           H  
ATOM   4781  HB2 ARG   113      16.329 -19.702  19.803  1.00 35.03           H  
ATOM   4782  HB3 ARG   113      17.749 -19.744  18.774  1.00 35.03           H  
ATOM   4783  HG2 ARG   113      16.453 -18.677  16.911  1.00 35.47           H  
ATOM   4784  HG3 ARG   113      15.028 -18.584  17.936  1.00 35.47           H  
ATOM   4785  HD2 ARG   113      16.528 -21.141  17.388  1.00 36.82           H  
ATOM   4786  HD3 ARG   113      15.212 -20.607  16.324  1.00 36.82           H  
ATOM   4787  HE  ARG   113      13.973 -20.571  18.737  1.00 36.84           H  
ATOM   4788 HH11 ARG   113      15.538 -24.327  18.337  1.00 37.75           H  
ATOM   4789 HH12 ARG   113      16.167 -23.130  17.312  1.00 37.75           H  
ATOM   4790 HH21 ARG   113      13.708 -23.871  19.761  1.00 38.55           H  
ATOM   4791 HH22 ARG   113      13.099 -22.245  19.912  1.00 38.55           H  
ATOM   4792  N   GLY   114      17.565 -18.182  21.826  1.00 32.88           N  
ATOM   4793  CA  GLY   114      18.286 -18.213  23.091  1.00 34.17           C  
ATOM   4794  C   GLY   114      18.102 -16.915  23.889  1.00 34.10           C  
ATOM   4795  O   GLY   114      18.502 -16.785  25.044  1.00 37.73           O  
ATOM   4796  H   GLY   114      16.576 -18.402  21.851  1.00 32.88           H  
ATOM   4797  HA2 GLY   114      19.355 -18.369  22.917  1.00 34.17           H  
ATOM   4798  HA3 GLY   114      17.882 -19.041  23.679  1.00 34.17           H  
ATOM   4799  N   HIS   115      17.472 -15.904  23.205  1.00 33.50           N  
ATOM   4800  CA  HIS   115      17.160 -14.602  23.788  1.00 32.75           C  
ATOM   4801  C   HIS   115      15.793 -14.769  24.480  1.00 32.33           C  
ATOM   4802  O   HIS   115      14.810 -15.165  23.854  1.00 33.60           O  
ATOM   4803  CB  HIS   115      17.057 -13.525  22.697  1.00 30.72           C  
ATOM   4804  CG  HIS   115      18.346 -13.172  22.012  1.00 30.69           C  
ATOM   4805  ND1 HIS   115      19.550 -13.809  22.194  1.00 31.95           N  
ATOM   4806  CD2 HIS   115      18.618 -12.196  21.080  1.00 31.14           C  
ATOM   4807  CE1 HIS   115      20.461 -13.209  21.364  1.00 31.85           C  
ATOM   4808  NE2 HIS   115      19.923 -12.234  20.663  1.00 31.39           N  
ATOM   4809  H   HIS   115      17.174 -16.072  22.253  1.00 33.50           H  
ATOM   4810  HA  HIS   115      17.931 -14.350  24.520  1.00 32.75           H  
ATOM   4811  HB2 HIS   115      16.635 -12.610  23.128  1.00 30.72           H  
ATOM   4812  HB3 HIS   115      16.346 -13.848  21.924  1.00 30.72           H  
ATOM   4813  HD1 HIS   115      19.758 -14.585  22.818  1.00 31.95           H  
ATOM   4814  HD2 HIS   115      17.912 -11.490  20.667  1.00 31.14           H  
ATOM   4815  HE1 HIS   115      21.489 -13.540  21.318  1.00 31.85           H  
ATOM   4816  N   LEU   116      15.784 -14.522  25.831  1.00 31.72           N  
ATOM   4817  CA  LEU   116      14.593 -14.694  26.663  1.00 32.11           C  
ATOM   4818  C   LEU   116      13.946 -13.306  26.881  1.00 31.48           C  
ATOM   4819  O   LEU   116      14.541 -12.387  27.449  1.00 32.69           O  
ATOM   4820  CB  LEU   116      14.942 -15.282  28.041  1.00 34.10           C  
ATOM   4821  CG  LEU   116      14.977 -16.822  28.101  1.00 36.94           C  
ATOM   4822  CD1 LEU   116      16.008 -17.440  27.162  1.00 37.77           C  
ATOM   4823  CD2 LEU   116      15.255 -17.271  29.539  1.00 39.00           C  
ATOM   4824  H   LEU   116      16.636 -14.186  26.283  1.00 31.72           H  
ATOM   4825  HA  LEU   116      13.881 -15.348  26.147  1.00 32.11           H  
ATOM   4826  HB2 LEU   116      14.186 -14.947  28.764  1.00 34.10           H  
ATOM   4827  HB3 LEU   116      15.900 -14.877  28.393  1.00 34.10           H  
ATOM   4828  HG  LEU   116      13.987 -17.202  27.820  1.00 36.94           H  
ATOM   4829 HD11 LEU   116      17.005 -17.026  27.343  1.00 37.77           H  
ATOM   4830 HD12 LEU   116      15.744 -17.268  26.115  1.00 37.77           H  
ATOM   4831 HD13 LEU   116      16.063 -18.525  27.303  1.00 37.77           H  
ATOM   4832 HD21 LEU   116      16.234 -16.919  29.884  1.00 39.00           H  
ATOM   4833 HD22 LEU   116      15.241 -18.363  29.617  1.00 39.00           H  
ATOM   4834 HD23 LEU   116      14.494 -16.881  30.223  1.00 39.00           H  
ATOM   4835  N   TRP   117      12.680 -13.183  26.359  1.00 30.10           N  
ATOM   4836  CA  TRP   117      11.908 -11.941  26.419  1.00 29.34           C  
ATOM   4837  C   TRP   117      10.698 -12.169  27.348  1.00 30.39           C  
ATOM   4838  O   TRP   117      10.191 -13.284  27.487  1.00 31.26           O  
ATOM   4839  CB  TRP   117      11.358 -11.513  25.051  1.00 28.83           C  
ATOM   4840  CG  TRP   117      12.364 -11.502  23.941  1.00 27.70           C  
ATOM   4841  CD1 TRP   117      12.670 -12.572  23.123  1.00 27.61           C  
ATOM   4842  CD2 TRP   117      13.182 -10.412  23.515  1.00 27.38           C  
ATOM   4843  NE1 TRP   117      13.607 -12.172  22.215  1.00 28.06           N  
ATOM   4844  CE2 TRP   117      13.944 -10.861  22.435  1.00 27.50           C  
ATOM   4845  CE3 TRP   117      13.352  -9.085  23.948  1.00 27.17           C  
ATOM   4846  CZ2 TRP   117      14.864 -10.055  21.760  1.00 28.34           C  
ATOM   4847  CZ3 TRP   117      14.288  -8.274  23.299  1.00 27.20           C  
ATOM   4848  CH2 TRP   117      15.027  -8.750  22.220  1.00 27.68           C  
ATOM   4849  H   TRP   117      12.228 -13.986  25.912  1.00 30.10           H  
ATOM   4850  HA  TRP   117      12.546 -11.158  26.833  1.00 29.34           H  
ATOM   4851  HB2 TRP   117      10.897 -10.520  25.135  1.00 28.83           H  
ATOM   4852  HB3 TRP   117      10.543 -12.184  24.758  1.00 28.83           H  
ATOM   4853  HD1 TRP   117      12.301 -13.589  23.129  1.00 27.61           H  
ATOM   4854  HE1 TRP   117      14.009 -12.741  21.485  1.00 28.06           H  
ATOM   4855  HE3 TRP   117      12.781  -8.697  24.786  1.00 27.17           H  
ATOM   4856  HZ2 TRP   117      15.441 -10.425  20.919  1.00 28.34           H  
ATOM   4857  HZ3 TRP   117      14.443  -7.253  23.638  1.00 27.20           H  
ATOM   4858  HH2 TRP   117      15.742  -8.095  21.727  1.00 27.68           H  
ATOM   4859  N   LEU   118      10.182 -11.033  27.928  1.00 30.71           N  
ATOM   4860  CA  LEU   118       8.951 -11.024  28.746  1.00 30.96           C  
ATOM   4861  C   LEU   118       8.104  -9.772  28.411  1.00 30.10           C  
ATOM   4862  O   LEU   118       8.586  -8.816  27.802  1.00 28.66           O  
ATOM   4863  CB  LEU   118       9.281 -11.188  30.231  1.00 34.19           C  
ATOM   4864  CG  LEU   118      10.086 -10.023  30.837  1.00 36.83           C  
ATOM   4865  CD1 LEU   118       9.169  -8.936  31.396  1.00 38.23           C  
ATOM   4866  CD2 LEU   118      11.007 -10.546  31.940  1.00 38.52           C  
ATOM   4867  H   LEU   118      10.659 -10.134  27.814  1.00 30.71           H  
ATOM   4868  HA  LEU   118       8.361 -11.889  28.438  1.00 30.96           H  
ATOM   4869  HB2 LEU   118       9.857 -12.117  30.337  1.00 34.19           H  
ATOM   4870  HB3 LEU   118       8.360 -11.338  30.806  1.00 34.19           H  
ATOM   4871  HG  LEU   118      10.724  -9.573  30.071  1.00 36.83           H  
ATOM   4872 HD11 LEU   118       8.469  -9.347  32.128  1.00 38.23           H  
ATOM   4873 HD12 LEU   118       8.584  -8.450  30.613  1.00 38.23           H  
ATOM   4874 HD13 LEU   118       9.753  -8.152  31.887  1.00 38.23           H  
ATOM   4875 HD21 LEU   118      10.440 -11.032  32.737  1.00 38.52           H  
ATOM   4876 HD22 LEU   118      11.595  -9.734  32.381  1.00 38.52           H  
ATOM   4877 HD23 LEU   118      11.712 -11.279  31.534  1.00 38.52           H  
ATOM   4878  N   PHE   119       6.774  -9.822  28.766  1.00 29.44           N  
ATOM   4879  CA  PHE   119       5.753  -8.967  28.144  1.00 28.82           C  
ATOM   4880  C   PHE   119       4.734  -8.370  29.153  1.00 30.70           C  
ATOM   4881  O   PHE   119       3.679  -8.922  29.469  1.00 29.93           O  
ATOM   4882  CB  PHE   119       5.018  -9.788  27.069  1.00 28.15           C  
ATOM   4883  CG  PHE   119       5.700  -9.722  25.721  1.00 28.34           C  
ATOM   4884  CD1 PHE   119       6.725 -10.619  25.392  1.00 28.61           C  
ATOM   4885  CD2 PHE   119       5.335  -8.738  24.796  1.00 29.35           C  
ATOM   4886  CE1 PHE   119       7.383 -10.524  24.167  1.00 29.67           C  
ATOM   4887  CE2 PHE   119       5.973  -8.665  23.559  1.00 28.82           C  
ATOM   4888  CZ  PHE   119       7.003  -9.551  23.249  1.00 29.38           C  
ATOM   4889  H   PHE   119       6.439 -10.510  29.436  1.00 29.44           H  
ATOM   4890  HA  PHE   119       6.253  -8.118  27.664  1.00 28.82           H  
ATOM   4891  HB2 PHE   119       4.001  -9.422  26.940  1.00 28.15           H
[truncated: 125,540 more chars]
