# Supplementary material for: DegraderTCM: A Computationally Sparing Approach for Predicting Ternary Degradation Complexes
Source: ACS Med Chem Lett. 2023 Dec 13;15(1):45–53. doi: 10.1021/acsmedchemlett.3c00362 (PMC10788944; doi:10.1021/acsmedchemlett.3c00362)
Supplement: Supplementary file 2 — ml3c00362_si_002.zip [file ml3c00362_si_002.zip › TC models/Case_studies/AR/ARV110_AR_CRBN.pdb]

HEADER    arv-110-y                                           arv-110-
REMARK  99                                                                      
REMARK  99 MOE v2022.02 (Chemical Computing Group ULC) Mon Jul 24 16:13:24 2023 
SEQRES   1    242  ILE PHE LEU ASN VAL LEU GLU ALA ILE GLU PRO GLY VAL
SEQRES   2    242  VAL CYS ALA GLY HIS ASP ASN ASN GLN PRO ASP SER PHE
SEQRES   3    242  ALA ALA LEU LEU SER SER LEU ASN GLU LEU GLY GLU ARG
SEQRES   4    242  GLN LEU VAL HIS VAL VAL LYS TRP ALA LYS ALA LEU PRO
SEQRES   5    242  GLY PHE ARG ASN LEU HIS VAL ASP ASP GLN MET ALA VAL
SEQRES   6    242  ILE GLN TYR SER TRP MET GLY LEU MET VAL PHE ALA MET
SEQRES   7    242  GLY TRP ARG SER PHE THR ASN VAL ASN SER ARG MET LEU
SEQRES   8    242  TYR PHE ALA PRO ASP LEU VAL PHE ASN GLU TYR ARG MET
SEQRES   9    242  HIS LYS SER ARG MET TYR SER GLN CYS VAL ARG MET ARG
SEQRES  10    242  HIS LEU SER GLN GLU PHE GLY TRP LEU GLN ILE THR PRO
SEQRES  11    242  GLN GLU PHE LEU CYS MET LYS ALA LEU LEU LEU PHE SER
SEQRES  12    242  ILE ILE PRO VAL ASP GLY LEU LYS ASN GLN LYS PHE PHE
SEQRES  13    242  NME ACE ASP GLU LEU ARG MET ASN TYR ILE LYS GLU LEU
SEQRES  14    242  ASP ARG ILE ILE ALA NME ACE CYS SER ARG ARG PHE TYR
SEQRES  15    242  GLN LEU THR LYS LEU LEU ASP SER VAL GLN PRO ILE ALA
SEQRES  16    242  ARG GLU LEU HIS GLN PHE THR PHE ASP LEU LEU ILE LYS
SEQRES  17    242  SER HIS MET VAL SER VAL ASP PHE PRO GLU MET MET ALA
SEQRES  18    242  GLU ILE ILE SER VAL GLN VAL PRO LYS ILE LEU SER GLY
SEQRES  19    242  LYS VAL LYS PRO ILE TYR PHE HIS
HELIX    1   1 ASN    675  GLU    678  1               Generated by MOE    4
HELIX    2   2 PHE    697  ALA    719  1               Generated by MOE   23
HELIX    3   3 VAL    730  GLN    738  1               Generated by MOE    9
HELIX    4   4 MET    742  VAL    757  1               Generated by MOE   16
HELIX    5   5 GLU    772  HIS    776  1               Generated by MOE    5
HELIX    6   6 TYR    781  TRP    796  1               Generated by MOE   16
HELIX    7   7 PRO    801  LEU    812  1               Generated by MOE   12
HELIX    8   8 LEU    830  ASN    833  1               Generated by MOE    4
HELIX    9   9 ARG    840  ALA    843  1               Generated by MOE    4
HELIX   10  10 CYS    852  LEU    862  1               Generated by MOE   11
HELIX   11  11 GLN    867  ALA    870  1               Generated by MOE    4
HELIX   12  12 THR    877  LEU    881  1               Generated by MOE    5
HELIX   13  13 SER    884  VAL    887  1               Generated by MOE    4
HELIX   14  14 MET    895  ILE    898  1               Generated by MOE    4
HELIX   15  15 LEU     53  SER     56  1               Generated by MOE    4
HELIX   16  16 THR     58  LEU     60  5               Generated by MOE    3
HELIX   17  17 PRO    104  VAL    110  1               Generated by MOE    7
HELIX   18  18 ASN    112  ILE    114  5               Generated by MOE    3
HELIX   19  19 THR    193  SER    195  5               Generated by MOE    3
HELIX   20  20 ASN    203  GLN    206  5               Generated by MOE    4
HELIX   21  21 TYR    221  TRP    224  1               Generated by MOE    4
HELIX   22  22 TYR    227  LYS    231  1               Generated by MOE    5
HELIX   23  23 HIS    233  LEU    237  5               Generated by MOE    5
HELIX   24  24 ARG    242  TYR    245  1               Generated by MOE    4
HELIX   25  25 ALA    250  GLN    260  1               Generated by MOE   11
HELIX   26  26 PRO    277  CYS    287  1               Generated by MOE   11
HELIX   27  27 ASP    292  LYS    300  1               Generated by MOE    9
HELIX   28  28 ALA    304  LYS    317  1               Generated by MOE   14
HELIX   29  29 LYS    334  GLU    336  5               Generated by MOE    3
HELIX   30  30 ARG    419  ALA    421  5               Generated by MOE    3
SHEET    1       LEU   762  TYR   763                  Generated by MOE
SHEET    2       VAL   769  PHE   770                  Generated by MOE
SHEET    3       GLU    65  GLU    66                  Generated by MOE
SHEET    4       VAL    80  PRO    82                  Generated by MOE
SHEET    5       VAL    83  VAL    83                  Generated by MOE
SHEET    6       THR    96  LEU   101                  Generated by MOE
SHEET    7       THR   119  PHE   120                  Generated by MOE
SHEET    8       ALA   121  ALA   121                  Generated by MOE
SHEET    9       VAL   122  LEU   123                  Generated by MOE
SHEET   10       PHE   135  GLU   147                  Generated by MOE
SHEET   11       ILE   154  ARG   171                  Generated by MOE
SHEET   12       GLN   178  LEU   185                  Generated by MOE
SHEET   13       SER   320  CYS   323                  Generated by MOE
SHEET   14       GLU   330  THR   333                  Generated by MOE
SHEET   15       MET   346  VAL   350                  Generated by MOE
SHEET   16       VAL   356  VAL   362                  Generated by MOE
SHEET   17       LEU   368  ILE   371                  Generated by MOE
SHEET   18       ALA   385  CYS   391                  Generated by MOE
SHEET   19       HIS   397  THR   403                  Generated by MOE
SHEET   20       LYS   413  THR   418                  Generated by MOE
SHEET   21       LEU   422  THR   425                  Generated by MOE
LINK         N24 LIG     1                 C12 LVY     2     1555   1555  1.38
ATOM      1  N   ILE   672      16.276  28.282  19.350  1.00 27.87           N1+
ATOM      2  CA  ILE   672      16.679  27.872  20.734  1.00 28.26           C  
ATOM      3  C   ILE   672      17.469  26.529  20.623  1.00 26.75           C  
ATOM      4  O   ILE   672      18.405  26.449  19.822  1.00 25.93           O  
ATOM      5  CB  ILE   672      15.455  27.901  21.686  1.00 28.70           C  
ATOM      6  CG1 ILE   672      14.546  29.136  21.466  1.00 31.64           C  
ATOM      7  CG2 ILE   672      15.938  27.855  23.147  1.00 28.62           C  
ATOM      8  CD1 ILE   672      13.349  29.205  22.407  1.00 33.19           C  
ATOM      9  H1  ILE   672      15.538  27.712  18.926  1.00 27.87           H  
ATOM     10  H2  ILE   672      17.086  28.174  18.689  1.00 27.87           H  
ATOM     11  H3  ILE   672      16.027  29.273  19.261  1.00 27.87           H  
ATOM     12  HA  ILE   672      17.406  28.631  21.049  1.00 28.26           H  
ATOM     13  HB  ILE   672      14.839  27.012  21.501  1.00 28.70           H  
ATOM     14 HG12 ILE   672      14.146  29.121  20.446  1.00 31.64           H  
ATOM     15 HG13 ILE   672      15.134  30.057  21.568  1.00 31.64           H  
ATOM     16 HG21 ILE   672      16.404  28.804  23.435  1.00 28.62           H  
ATOM     17 HG22 ILE   672      16.674  27.065  23.320  1.00 28.62           H  
ATOM     18 HG23 ILE   672      15.106  27.663  23.831  1.00 28.62           H  
ATOM     19 HD11 ILE   672      12.777  28.272  22.384  1.00 33.19           H  
ATOM     20 HD12 ILE   672      12.682  30.018  22.104  1.00 33.19           H  
ATOM     21 HD13 ILE   672      13.656  29.402  23.438  1.00 33.19           H  
ATOM     22  N   PHE   673      17.029  25.421  21.323  1.00 26.68           N  
ATOM     23  CA  PHE   673      17.866  24.197  21.462  1.00 26.98           C  
ATOM     24  C   PHE   673      18.146  23.580  20.075  1.00 27.21           C  
ATOM     25  O   PHE   673      19.201  23.023  19.780  1.00 26.10           O  
ATOM     26  CB  PHE   673      17.122  23.180  22.345  1.00 26.47           C  
ATOM     27  CG  PHE   673      17.972  22.086  22.942  1.00 25.51           C  
ATOM     28  CD1 PHE   673      18.262  22.094  24.313  1.00 24.79           C  
ATOM     29  CD2 PHE   673      18.420  21.012  22.157  1.00 26.53           C  
ATOM     30  CE1 PHE   673      19.000  21.057  24.883  1.00 25.97           C  
ATOM     31  CE2 PHE   673      19.152  19.972  22.732  1.00 25.67           C  
ATOM     32  CZ  PHE   673      19.452  20.004  24.091  1.00 26.69           C  
ATOM     33  H   PHE   673      16.129  25.409  21.792  1.00 26.68           H  
ATOM     34  HA  PHE   673      18.820  24.509  21.903  1.00 26.98           H  
ATOM     35  HB2 PHE   673      16.301  22.712  21.784  1.00 26.47           H  
ATOM     36  HB3 PHE   673      16.631  23.717  23.168  1.00 26.47           H  
ATOM     37  HD1 PHE   673      17.916  22.906  24.948  1.00 24.79           H  
ATOM     38  HD2 PHE   673      18.197  20.971  21.094  1.00 26.53           H  
ATOM     39  HE1 PHE   673      19.220  21.056  25.948  1.00 25.97           H  
ATOM     40  HE2 PHE   673      19.474  19.131  22.124  1.00 25.67           H  
ATOM     41  HZ  PHE   673      20.031  19.203  24.542  1.00 26.69           H  
ATOM     42  N   LEU   674      17.081  23.660  19.205  1.00 27.02           N  
ATOM     43  CA  LEU   674      17.066  22.967  17.920  1.00 26.74           C  
ATOM     44  C   LEU   674      18.206  23.456  16.999  1.00 25.17           C  
ATOM     45  O   LEU   674      18.664  22.752  16.100  1.00 24.79           O  
ATOM     46  CB  LEU   674      15.710  23.186  17.232  1.00 28.99           C  
ATOM     47  CG  LEU   674      14.523  22.576  18.013  1.00 33.03           C  
ATOM     48  CD1 LEU   674      13.203  23.186  17.545  1.00 32.86           C  
ATOM     49  CD2 LEU   674      14.480  21.056  17.867  1.00 34.06           C  
ATOM     50  H   LEU   674      16.276  24.199  19.497  1.00 27.02           H  
ATOM     51  HA  LEU   674      17.252  21.906  18.119  1.00 26.74           H  
ATOM     52  HB2 LEU   674      15.736  22.770  16.216  1.00 28.99           H  
ATOM     53  HB3 LEU   674      15.549  24.266  17.113  1.00 28.99           H  
ATOM     54  HG  LEU   674      14.616  22.807  19.080  1.00 33.03           H  
ATOM     55 HD11 LEU   674      13.042  23.009  16.481  1.00 32.86           H  
ATOM     56 HD12 LEU   674      13.194  24.269  17.713  1.00 32.86           H  
ATOM     57 HD13 LEU   674      12.356  22.758  18.093  1.00 32.86           H  
ATOM     58 HD21 LEU   674      14.419  20.757  16.815  1.00 34.06           H  
ATOM     59 HD22 LEU   674      13.609  20.644  18.386  1.00 34.06           H  
ATOM     60 HD23 LEU   674      15.372  20.594  18.300  1.00 34.06           H  
ATOM     61  N   ASN   675      18.651  24.748  17.219  1.00 25.10           N  
ATOM     62  CA  ASN   675      19.545  25.386  16.254  1.00 24.99           C  
ATOM     63  C   ASN   675      20.982  24.832  16.359  1.00 23.50           C  
ATOM     64  O   ASN   675      21.814  25.014  15.472  1.00 22.82           O  
ATOM     65  CB  ASN   675      19.571  26.901  16.381  1.00 24.86           C  
ATOM     66  CG  ASN   675      18.192  27.512  16.356  1.00 28.23           C  
ATOM     67  OD1 ASN   675      17.737  28.151  17.312  1.00 26.88           O  
ATOM     68  ND2 ASN   675      17.442  27.315  15.242  1.00 25.80           N  
ATOM     69  H   ASN   675      18.358  25.248  18.063  1.00 25.10           H  
ATOM     70  HA  ASN   675      19.195  25.098  15.262  1.00 24.99           H  
ATOM     71  HB2 ASN   675      20.161  27.346  15.570  1.00 24.86           H  
ATOM     72  HB3 ASN   675      20.053  27.196  17.322  1.00 24.86           H  
ATOM     73 HD21 ASN   675      16.542  27.758  15.124  1.00 25.80           H  
ATOM     74 HD22 ASN   675      17.693  26.672  14.437  1.00 25.80           H  
ATOM     75  N   VAL   676      21.256  24.130  17.518  1.00 21.78           N  
ATOM     76  CA  VAL   676      22.554  23.491  17.759  1.00 22.76           C  
ATOM     77  C   VAL   676      22.636  22.224  16.866  1.00 23.55           C  
ATOM     78  O   VAL   676      23.702  21.699  16.558  1.00 23.61           O  
ATOM     79  CB  VAL   676      22.720  23.132  19.255  1.00 23.12           C  
ATOM     80  CG1 VAL   676      24.060  22.444  19.545  1.00 23.36           C  
ATOM     81  CG2 VAL   676      22.607  24.381  20.141  1.00 22.35           C  
ATOM     82  H   VAL   676      20.505  24.038  18.203  1.00 21.78           H  
ATOM     83  HA  VAL   676      23.340  24.180  17.427  1.00 22.76           H  
ATOM     84  HB  VAL   676      21.922  22.438  19.550  1.00 23.12           H  
ATOM     85 HG11 VAL   676      24.901  23.040  19.176  1.00 23.36           H  
ATOM     86 HG12 VAL   676      24.110  21.454  19.082  1.00 23.36           H  
ATOM     87 HG13 VAL   676      24.197  22.296  20.621  1.00 23.36           H  
ATOM     88 HG21 VAL   676      23.369  25.122  19.876  1.00 22.35           H  
ATOM     89 HG22 VAL   676      22.740  24.121  21.197  1.00 22.35           H  
ATOM     90 HG23 VAL   676      21.625  24.855  20.048  1.00 22.35           H  
ATOM     91  N   LEU   677      21.413  21.653  16.580  1.00 23.75           N  
ATOM     92  CA  LEU   677      21.272  20.441  15.793  1.00 23.98           C  
ATOM     93  C   LEU   677      21.310  20.801  14.287  1.00 23.30           C  
ATOM     94  O   LEU   677      21.787  20.036  13.449  1.00 24.40           O  
ATOM     95  CB  LEU   677      19.947  19.720  16.100  1.00 24.14           C  
ATOM     96  CG  LEU   677      19.600  19.527  17.590  1.00 24.87           C  
ATOM     97  CD1 LEU   677      18.258  18.801  17.726  1.00 27.97           C  
ATOM     98  CD2 LEU   677      20.677  18.759  18.345  1.00 26.68           C  
ATOM     99  H   LEU   677      20.587  22.112  16.950  1.00 23.75           H  
ATOM    100  HA  LEU   677      22.126  19.787  16.000  1.00 23.98           H  
ATOM    101  HB2 LEU   677      19.970  18.744  15.601  1.00 24.14           H  
ATOM    102  HB3 LEU   677      19.117  20.264  15.632  1.00 24.14           H  
ATOM    103  HG  LEU   677      19.485  20.509  18.063  1.00 24.87           H  
ATOM    104 HD11 LEU   677      18.313  17.783  17.325  1.00 27.97           H  
ATOM    105 HD12 LEU   677      17.467  19.336  17.189  1.00 27.97           H  
ATOM    106 HD13 LEU   677      17.959  18.732  18.777  1.00 27.97           H  
ATOM    107 HD21 LEU   677      20.850  17.779  17.890  1.00 26.68           H  
ATOM    108 HD22 LEU   677      20.380  18.600  19.387  1.00 26.68           H  
ATOM    109 HD23 LEU   677      21.624  19.307  18.355  1.00 26.68           H  
ATOM    110  N   GLU   678      20.614  21.956  13.956  1.00 24.43           N  
ATOM    111  CA  GLU   678      20.407  22.391  12.576  1.00 25.20           C  
ATOM    112  C   GLU   678      21.708  22.909  11.932  1.00 23.79           C  
ATOM    113  O   GLU   678      22.036  22.644  10.773  1.00 22.04           O  
ATOM    114  CB  GLU   678      19.399  23.552  12.510  1.00 28.34           C  
ATOM    115  CG  GLU   678      17.964  23.159  12.843  1.00 34.48           C  
ATOM    116  CD  GLU   678      17.062  24.326  13.245  1.00 38.64           C  
ATOM    117  OE1 GLU   678      17.612  25.453  13.430  1.00 38.60           O  
ATOM    118  OE2 GLU   678      15.836  24.022  13.383  1.00 40.90           O1-
ATOM    119  H   GLU   678      20.184  22.489  14.709  1.00 24.43           H  
ATOM    120  HA  GLU   678      20.064  21.530  11.991  1.00 25.20           H  
ATOM    121  HB2 GLU   678      19.406  23.991  11.503  1.00 28.34           H  
ATOM    122  HB3 GLU   678      19.745  24.348  13.179  1.00 28.34           H  
ATOM    123  HG2 GLU   678      17.942  22.447  13.674  1.00 34.48           H  
ATOM    124  HG3 GLU   678      17.518  22.653  11.979  1.00 34.48           H  
ATOM    125  N   ALA   679      22.411  23.837  12.683  1.00 22.72           N  
ATOM    126  CA  ALA   679      23.384  24.731  12.053  1.00 24.31           C  
ATOM    127  C   ALA   679      24.722  24.074  11.648  1.00 24.49           C  
ATOM    128  O   ALA   679      25.604  24.719  11.084  1.00 24.96           O  
ATOM    129  CB  ALA   679      23.669  25.926  12.957  1.00 24.09           C  
ATOM    130  H   ALA   679      22.236  23.952  13.688  1.00 22.72           H  
ATOM    131  HA  ALA   679      22.929  25.091  11.121  1.00 24.31           H  
ATOM    132  HB1 ALA   679      22.743  26.453  13.211  1.00 24.09           H  
ATOM    133  HB2 ALA   679      24.342  26.641  12.472  1.00 24.09           H  
ATOM    134  HB3 ALA   679      24.143  25.607  13.892  1.00 24.09           H  
ATOM    135  N   ILE   680      24.846  22.757  12.022  1.00 24.83           N  
ATOM    136  CA  ILE   680      26.008  21.940  11.711  1.00 24.81           C  
ATOM    137  C   ILE   680      25.602  20.535  11.208  1.00 25.62           C  
ATOM    138  O   ILE   680      26.374  19.576  11.263  1.00 24.47           O  
ATOM    139  CB  ILE   680      26.981  21.836  12.915  1.00 24.16           C  
ATOM    140  CG1 ILE   680      26.258  21.322  14.176  1.00 22.92           C  
ATOM    141  CG2 ILE   680      27.681  23.174  13.182  1.00 22.43           C  
ATOM    142  CD1 ILE   680      27.208  20.895  15.282  1.00 21.84           C  
ATOM    143  H   ILE   680      24.077  22.367  12.559  1.00 24.83           H  
ATOM    144  HA  ILE   680      26.536  22.402  10.867  1.00 24.81           H  
ATOM    145  HB  ILE   680      27.769  21.117  12.654  1.00 24.16           H  
ATOM    146 HG12 ILE   680      25.633  20.458  13.923  1.00 22.92           H  
ATOM    147 HG13 ILE   680      25.583  22.092  14.568  1.00 22.92           H  
ATOM    148 HG21 ILE   680      26.985  23.925  13.569  1.00 22.43           H  
ATOM    149 HG22 ILE   680      28.133  23.566  12.265  1.00 22.43           H  
ATOM    150 HG23 ILE   680      28.486  23.057  13.914  1.00 22.43           H  
ATOM    151 HD11 ILE   680      27.928  20.153  14.923  1.00 21.84           H  
ATOM    152 HD12 ILE   680      26.632  20.442  16.094  1.00 21.84           H  
ATOM    153 HD13 ILE   680      27.758  21.745  15.694  1.00 21.84           H  
ATOM    154  N   GLU   681      24.381  20.459  10.571  1.00 25.89           N  
ATOM    155  CA  GLU   681      23.878  19.187  10.045  1.00 26.38           C  
ATOM    156  C   GLU   681      24.684  18.841   8.768  1.00 27.93           C  
ATOM    157  O   GLU   681      24.676  19.584   7.780  1.00 28.10           O  
ATOM    158  CB  GLU   681      22.377  19.293   9.713  1.00 27.47           C  
ATOM    159  CG  GLU   681      21.753  18.035   9.097  1.00 26.62           C  
ATOM    160  CD  GLU   681      21.751  16.805   9.960  1.00 27.36           C  
ATOM    161  OE1 GLU   681      22.184  16.865  11.150  1.00 24.04           O  
ATOM    162  OE2 GLU   681      21.334  15.704   9.468  1.00 25.81           O1-
ATOM    163  H   GLU   681      23.806  21.300  10.471  1.00 25.89           H  
ATOM    164  HA  GLU   681      24.041  18.448  10.829  1.00 26.38           H  
ATOM    165  HB2 GLU   681      22.218  20.125   9.014  1.00 27.47           H  
ATOM    166  HB3 GLU   681      21.829  19.558  10.627  1.00 27.47           H  
ATOM    167  HG2 GLU   681      22.249  17.792   8.150  1.00 26.62           H  
ATOM    168  HG3 GLU   681      20.706  18.256   8.853  1.00 26.62           H  
ATOM    169  N   PRO   682      25.432  17.679   8.765  1.00 28.13           N  
ATOM    170  CA  PRO   682      26.293  17.314   7.639  1.00 28.96           C  
ATOM    171  C   PRO   682      25.486  16.711   6.463  1.00 30.33           C  
ATOM    172  O   PRO   682      25.688  15.584   6.017  1.00 28.52           O  
ATOM    173  CB  PRO   682      27.267  16.314   8.257  1.00 30.39           C  
ATOM    174  CG  PRO   682      26.417  15.596   9.298  1.00 30.64           C  
ATOM    175  CD  PRO   682      25.536  16.707   9.846  1.00 29.65           C  
ATOM    176  HA  PRO   682      26.818  18.199   7.262  1.00 28.96           H  
ATOM    177  HB2 PRO   682      28.071  16.864   8.759  1.00 30.39           H  
ATOM    178  HB3 PRO   682      27.719  15.617   7.549  1.00 30.39           H  
ATOM    179  HG2 PRO   682      27.014  15.111  10.076  1.00 30.64           H  
ATOM    180  HG3 PRO   682      25.800  14.829   8.816  1.00 30.64           H  
ATOM    181  HD2 PRO   682      24.552  16.337  10.133  1.00 29.65           H  
ATOM    182  HD3 PRO   682      26.008  17.185  10.708  1.00 29.65           H  
ATOM    183  N   GLY   683      24.585  17.601   5.902  1.00 29.32           N  
ATOM    184  CA  GLY   683      23.683  17.179   4.849  1.00 30.66           C  
ATOM    185  C   GLY   683      24.303  17.042   3.453  1.00 32.61           C  
ATOM    186  O   GLY   683      23.728  16.454   2.540  1.00 31.79           O  
ATOM    187  H   GLY   683      24.522  18.546   6.265  1.00 29.32           H  
ATOM    188  HA2 GLY   683      22.882  17.922   4.790  1.00 30.66           H  
ATOM    189  HA3 GLY   683      23.252  16.212   5.129  1.00 30.66           H  
ATOM    190  N   VAL   684      25.504  17.703   3.276  1.00 32.08           N  
ATOM    191  CA  VAL   684      26.109  17.896   1.952  1.00 32.78           C  
ATOM    192  C   VAL   684      27.606  17.477   2.025  1.00 32.73           C  
ATOM    193  O   VAL   684      28.504  18.123   1.489  1.00 32.57           O  
ATOM    194  CB  VAL   684      25.928  19.353   1.449  1.00 35.34           C  
ATOM    195  CG1 VAL   684      26.161  19.451  -0.065  1.00 35.13           C  
ATOM    196  CG2 VAL   684      24.537  19.927   1.753  1.00 34.08           C  
ATOM    197  H   VAL   684      26.010  18.059   4.081  1.00 32.08           H  
ATOM    198  HA  VAL   684      25.629  17.207   1.245  1.00 32.78           H  
ATOM    199  HB  VAL   684      26.663  19.997   1.949  1.00 35.34           H  
ATOM    200 HG11 VAL   684      25.408  18.877  -0.615  1.00 35.13           H  
ATOM    201 HG12 VAL   684      27.147  19.080  -0.356  1.00 35.13           H  
ATOM    202 HG13 VAL   684      26.095  20.493  -0.398  1.00 35.13           H  
ATOM    203 HG21 VAL   684      23.746  19.296   1.332  1.00 34.08           H  
ATOM    204 HG22 VAL   684      24.429  20.930   1.328  1.00 34.08           H  
ATOM    205 HG23 VAL   684      24.369  20.018   2.831  1.00 34.08           H  
ATOM    206  N   VAL   685      27.813  16.278   2.675  1.00 30.93           N  
ATOM    207  CA  VAL   685      29.122  15.626   2.628  1.00 30.49           C  
ATOM    208  C   VAL   685      29.161  14.839   1.297  1.00 29.92           C  
ATOM    209  O   VAL   685      28.252  14.076   0.975  1.00 29.19           O  
ATOM    210  CB  VAL   685      29.365  14.699   3.835  1.00 31.33           C  
ATOM    211  CG1 VAL   685      30.708  13.969   3.727  1.00 28.95           C  
ATOM    212  CG2 VAL   685      29.348  15.496   5.143  1.00 30.46           C  
ATOM    213  H   VAL   685      27.053  15.846   3.198  1.00 30.93           H  
ATOM    214  HA  VAL   685      29.893  16.407   2.609  1.00 30.49           H  
ATOM    215  HB  VAL   685      28.568  13.944   3.881  1.00 31.33           H  
ATOM    216 HG11 VAL   685      31.540  14.677   3.650  1.00 28.95           H  
ATOM    217 HG12 VAL   685      30.740  13.314   2.852  1.00 28.95           H  
ATOM    218 HG13 VAL   685      30.881  13.342   4.609  1.00 28.95           H  
ATOM    219 HG21 VAL   685      30.138  16.254   5.157  1.00 30.46           H  
ATOM    220 HG22 VAL   685      29.502  14.835   6.002  1.00 30.46           H  
ATOM    221 HG23 VAL   685      28.391  16.007   5.283  1.00 30.46           H  
ATOM    222  N   CYS   686      30.261  15.120   0.510  1.00 30.24           N  
ATOM    223  CA  CYS   686      30.503  14.452  -0.772  1.00 29.92           C  
ATOM    224  C   CYS   686      31.533  13.326  -0.557  1.00 29.52           C  
ATOM    225  O   CYS   686      32.509  13.446   0.195  1.00 29.04           O  
ATOM    226  CB  CYS   686      31.055  15.409  -1.833  1.00 33.63           C  
ATOM    227  SG  CYS   686      29.881  16.743  -2.245  1.00 38.84           S  
ATOM    228  H   CYS   686      30.926  15.817   0.828  1.00 30.24           H  
ATOM    229  HA  CYS   686      29.568  14.009  -1.120  1.00 29.92           H  
ATOM    230  HB2 CYS   686      31.298  14.873  -2.755  1.00 33.63           H  
ATOM    231  HB3 CYS   686      31.980  15.879  -1.479  1.00 33.63           H  
ATOM    232  HG  CYS   686      29.643  17.139  -0.983  1.00 38.84           H  
ATOM    233  N   ALA   687      31.300  12.191  -1.305  1.00 28.66           N  
ATOM    234  CA  ALA   687      32.094  10.976  -1.148  1.00 30.70           C  
ATOM    235  C   ALA   687      33.468  11.028  -1.848  1.00 31.32           C  
ATOM    236  O   ALA   687      34.420  10.369  -1.433  1.00 31.18           O  
ATOM    237  CB  ALA   687      31.327   9.777  -1.690  1.00 30.44           C  
ATOM    238  H   ALA   687      30.523  12.188  -2.004  1.00 28.66           H  
ATOM    239  HA  ALA   687      32.284  10.843  -0.076  1.00 30.70           H  
ATOM    240  HB1 ALA   687      30.344   9.691  -1.215  1.00 30.44           H  
ATOM    241  HB2 ALA   687      31.879   8.848  -1.518  1.00 30.44           H  
ATOM    242  HB3 ALA   687      31.166   9.866  -2.769  1.00 30.44           H  
ATOM    243  N   GLY   688      33.487  11.698  -3.044  1.00 32.75           N  
ATOM    244  CA  GLY   688      34.607  11.680  -3.968  1.00 31.65           C  
ATOM    245  C   GLY   688      34.360  10.654  -5.083  1.00 32.75           C  
ATOM    246  O   GLY   688      35.267  10.050  -5.658  1.00 32.46           O  
ATOM    247  H   GLY   688      32.606  12.151  -3.348  1.00 32.75           H  
ATOM    248  HA2 GLY   688      35.530  11.421  -3.441  1.00 31.65           H  
ATOM    249  HA3 GLY   688      34.694  12.674  -4.415  1.00 31.65           H  
ATOM    250  N   HIS   689      33.036  10.552  -5.462  1.00 31.11           N  
ATOM    251  CA  HIS   689      32.565   9.613  -6.464  1.00 32.40           C  
ATOM    252  C   HIS   689      32.510  10.342  -7.813  1.00 33.77           C  
ATOM    253  O   HIS   689      31.653  11.172  -8.111  1.00 33.89           O  
ATOM    254  CB  HIS   689      31.180   9.075  -6.086  1.00 30.31           C  
ATOM    255  CG  HIS   689      30.776   7.875  -6.871  1.00 29.73           C  
ATOM    256  ND1 HIS   689      31.421   6.667  -6.781  1.00 28.78           N  
ATOM    257  CD2 HIS   689      29.739   7.645  -7.750  1.00 29.67           C  
ATOM    258  CE1 HIS   689      30.785   5.797  -7.614  1.00 29.08           C  
ATOM    259  NE2 HIS   689      29.750   6.347  -8.200  1.00 30.01           N  
ATOM    260  H   HIS   689      32.320  11.177  -5.019  1.00 31.11           H  
ATOM    261  HA  HIS   689      33.282   8.786  -6.520  1.00 32.40           H  
ATOM    262  HB2 HIS   689      30.419   9.856  -6.197  1.00 30.31           H  
ATOM    263  HB3 HIS   689      31.175   8.799  -5.023  1.00 30.31           H  
ATOM    264  HD1 HIS   689      32.279   6.447  -6.163  1.00 28.78           H  
ATOM    265  HD2 HIS   689      29.014   8.389  -8.047  1.00 29.67           H  
ATOM    266  HE1 HIS   689      31.101   4.776  -7.749  1.00 29.08           H  
ATOM    267  N   ASP   690      33.542   9.998  -8.658  1.00 34.74           N  
ATOM    268  CA  ASP   690      33.568  10.467 -10.038  1.00 36.06           C  
ATOM    269  C   ASP   690      32.333   9.865 -10.766  1.00 36.27           C  
ATOM    270  O   ASP   690      31.858   8.766 -10.486  1.00 35.91           O  
ATOM    271  CB  ASP   690      34.862  10.048 -10.715  1.00 36.12           C  
ATOM    272  CG  ASP   690      34.685  10.531 -12.132  1.00 35.85           C  
ATOM    273  OD1 ASP   690      34.431   9.633 -12.986  1.00 35.87           O  
ATOM    274  OD2 ASP   690      34.689  11.786 -12.294  1.00 31.56           O1-
ATOM    275  H   ASP   690      34.296   9.410  -8.315  1.00 34.74           H  
ATOM    276  HA  ASP   690      33.460  11.559 -10.008  1.00 36.06           H  
ATOM    277  HB2 ASP   690      35.004   8.961 -10.688  1.00 36.12           H  
ATOM    278  HB3 ASP   690      35.734  10.518 -10.249  1.00 36.12           H  
ATOM    279  N   ASN   691      31.812  10.669 -11.765  1.00 38.20           N  
ATOM    280  CA  ASN   691      30.572  10.328 -12.450  1.00 41.05           C  
ATOM    281  C   ASN   691      30.702  10.381 -13.990  1.00 44.04           C  
ATOM    282  O   ASN   691      29.714  10.482 -14.718  1.00 44.99           O  
ATOM    283  CB  ASN   691      29.423  11.198 -11.945  1.00 41.28           C  
ATOM    284  CG  ASN   691      28.692  10.526 -10.806  1.00 40.42           C  
ATOM    285  OD1 ASN   691      27.748   9.747 -10.970  1.00 38.83           O  
ATOM    286  ND2 ASN   691      29.129  10.845  -9.555  1.00 37.83           N  
ATOM    287  H   ASN   691      32.333  11.501 -12.019  1.00 38.20           H  
ATOM    288  HA  ASN   691      30.346   9.274 -12.243  1.00 41.05           H  
ATOM    289  HB2 ASN   691      28.670  11.387 -12.719  1.00 41.28           H  
ATOM    290  HB3 ASN   691      29.781  12.182 -11.620  1.00 41.28           H  
ATOM    291 HD21 ASN   691      28.577  10.545  -8.738  1.00 37.83           H  
ATOM    292 HD22 ASN   691      29.995  11.355  -9.337  1.00 37.83           H  
ATOM    293  N   ASN   692      31.954  10.077 -14.484  1.00 47.02           N  
ATOM    294  CA  ASN   692      32.208   9.803 -15.906  1.00 50.11           C  
ATOM    295  C   ASN   692      32.867   8.419 -16.131  1.00 50.90           C  
ATOM    296  O   ASN   692      33.215   8.037 -17.245  1.00 52.58           O  
ATOM    297  CB  ASN   692      32.948  10.920 -16.642  1.00 53.59           C  
ATOM    298  CG  ASN   692      34.254  11.253 -15.967  1.00 56.37           C  
ATOM    299  ND2 ASN   692      34.104  12.123 -14.921  1.00 58.93           N  
ATOM    300  OD1 ASN   692      35.324  10.766 -16.309  1.00 57.31           O  
ATOM    301  H   ASN   692      32.736   9.982 -13.833  1.00 47.02           H  
ATOM    302  HA  ASN   692      31.229   9.701 -16.394  1.00 50.11           H  
ATOM    303  HB2 ASN   692      32.324  11.823 -16.671  1.00 53.59           H  
ATOM    304  HB3 ASN   692      33.159  10.645 -17.682  1.00 53.59           H  
ATOM    305 HD21 ASN   692      34.870  12.281 -14.224  1.00 58.93           H  
ATOM    306 HD22 ASN   692      33.252  12.630 -14.722  1.00 58.93           H  
ATOM    307  N   GLN   693      32.919   7.649 -14.989  1.00 49.92           N  
ATOM    308  CA  GLN   693      33.418   6.285 -14.938  1.00 50.05           C  
ATOM    309  C   GLN   693      32.186   5.354 -14.864  1.00 48.37           C  
ATOM    310  O   GLN   693      31.108   5.740 -14.400  1.00 46.34           O  
ATOM    311  CB  GLN   693      34.321   6.091 -13.712  1.00 52.36           C  
ATOM    312  CG  GLN   693      35.814   6.034 -14.038  1.00 55.57           C  
ATOM    313  CD  GLN   693      36.343   7.069 -15.010  1.00 57.64           C  
ATOM    314  NE2 GLN   693      35.942   8.353 -14.807  1.00 58.97           N  
ATOM    315  OE1 GLN   693      37.143   6.765 -15.893  1.00 59.26           O  
ATOM    316  H   GLN   693      32.562   8.055 -14.127  1.00 49.92           H  
ATOM    317  HA  GLN   693      33.948   6.087 -15.872  1.00 50.05           H  
ATOM    318  HB2 GLN   693      34.068   5.157 -13.192  1.00 52.36           H  
ATOM    319  HB3 GLN   693      34.149   6.887 -12.977  1.00 52.36           H  
ATOM    320  HG2 GLN   693      36.036   5.049 -14.468  1.00 55.57           H  
ATOM    321  HG3 GLN   693      36.395   6.115 -13.112  1.00 55.57           H  
ATOM    322 HE21 GLN   693      36.211   9.095 -15.456  1.00 58.97           H  
ATOM    323 HE22 GLN   693      35.341   8.710 -14.017  1.00 58.97           H  
ATOM    324  N   PRO   694      32.334   4.053 -15.309  1.00 47.63           N  
ATOM    325  CA  PRO   694      31.185   3.156 -15.329  1.00 46.09           C  
ATOM    326  C   PRO   694      30.737   2.695 -13.926  1.00 44.01           C  
ATOM    327  O   PRO   694      31.526   2.385 -13.032  1.00 45.08           O  
ATOM    328  CB  PRO   694      31.667   1.922 -16.110  1.00 47.24           C  
ATOM    329  CG  PRO   694      32.948   2.377 -16.799  1.00 47.31           C  
ATOM    330  CD  PRO   694      33.519   3.408 -15.841  1.00 47.48           C  
ATOM    331  HA  PRO   694      30.362   3.660 -15.848  1.00 46.09           H  
ATOM    332  HB2 PRO   694      30.916   1.578 -16.829  1.00 47.24           H  
ATOM    333  HB3 PRO   694      31.887   1.078 -15.443  1.00 47.24           H  
ATOM    334  HG2 PRO   694      32.698   2.853 -17.755  1.00 47.31           H  
ATOM    335  HG3 PRO   694      33.640   1.554 -16.997  1.00 47.31           H  
ATOM    336  HD2 PRO   694      34.042   2.931 -15.006  1.00 47.48           H  
ATOM    337  HD3 PRO   694      34.199   4.099 -16.340  1.00 47.48           H  
ATOM    338  N   ASP   695      29.364   2.491 -13.837  1.00 40.92           N  
ATOM    339  CA  ASP   695      28.724   1.981 -12.626  1.00 37.99           C  
ATOM    340  C   ASP   695      29.323   0.576 -12.397  1.00 37.12           C  
ATOM    341  O   ASP   695      29.225  -0.331 -13.232  1.00 38.89           O  
ATOM    342  CB  ASP   695      27.217   1.822 -12.808  1.00 37.20           C  
ATOM    343  CG  ASP   695      26.413   3.106 -12.682  1.00 35.85           C  
ATOM    344  OD1 ASP   695      25.164   2.971 -12.811  1.00 37.67           O  
ATOM    345  OD2 ASP   695      27.079   4.151 -12.399  1.00 34.88           O1-
ATOM    346  H   ASP   695      28.771   2.753 -14.617  1.00 40.92           H  
ATOM    347  HA  ASP   695      28.987   2.640 -11.792  1.00 37.99           H  
ATOM    348  HB2 ASP   695      26.826   1.134 -12.046  1.00 37.20           H  
ATOM    349  HB3 ASP   695      26.995   1.373 -13.784  1.00 37.20           H  
ATOM    350  N   SER   696      30.030   0.430 -11.221  1.00 34.39           N  
ATOM    351  CA  SER   696      30.841  -0.747 -10.945  1.00 32.13           C  
ATOM    352  C   SER   696      31.026  -0.956  -9.427  1.00 30.45           C  
ATOM    353  O   SER   696      31.141  -0.027  -8.625  1.00 28.70           O  
ATOM    354  CB  SER   696      32.207  -0.663 -11.637  1.00 32.13           C  
ATOM    355  OG  SER   696      32.877   0.559 -11.340  1.00 30.70           O  
ATOM    356  H   SER   696      30.024   1.176 -10.531  1.00 34.39           H  
ATOM    357  HA  SER   696      30.306  -1.619 -11.342  1.00 32.13           H  
ATOM    358  HB2 SER   696      32.098  -0.727 -12.726  1.00 32.13           H  
ATOM    359  HB3 SER   696      32.857  -1.484 -11.317  1.00 32.13           H  
ATOM    360  HG  SER   696      32.403   1.273 -11.833  1.00 30.70           H  
ATOM    361  N   PHE   697      31.057  -2.299  -9.054  1.00 29.37           N  
ATOM    362  CA  PHE   697      31.026  -2.735  -7.643  1.00 29.01           C  
ATOM    363  C   PHE   697      32.172  -2.099  -6.826  1.00 27.84           C  
ATOM    364  O   PHE   697      31.994  -1.646  -5.696  1.00 27.19           O  
ATOM    365  CB  PHE   697      31.131  -4.273  -7.614  1.00 29.13           C  
ATOM    366  CG  PHE   697      31.099  -4.922  -6.256  1.00 28.72           C  
ATOM    367  CD1 PHE   697      29.885  -5.148  -5.600  1.00 29.64           C  
ATOM    368  CD2 PHE   697      32.295  -5.308  -5.626  1.00 28.38           C  
ATOM    369  CE1 PHE   697      29.865  -5.745  -4.340  1.00 29.51           C  
ATOM    370  CE2 PHE   697      32.271  -5.902  -4.365  1.00 28.76           C  
ATOM    371  CZ  PHE   697      31.057  -6.125  -3.724  1.00 28.60           C  
ATOM    372  H   PHE   697      31.010  -3.004  -9.782  1.00 29.37           H  
ATOM    373  HA  PHE   697      30.076  -2.390  -7.217  1.00 29.01           H  
ATOM    374  HB2 PHE   697      32.046  -4.592  -8.134  1.00 29.13           H  
ATOM    375  HB3 PHE   697      30.314  -4.700  -8.213  1.00 29.13           H  
ATOM    376  HD1 PHE   697      28.944  -4.846  -6.056  1.00 29.64           H  
ATOM    377  HD2 PHE   697      33.261  -5.127  -6.096  1.00 28.38           H  
ATOM    378  HE1 PHE   697      28.921  -5.893  -3.821  1.00 29.51           H  
ATOM    379  HE2 PHE   697      33.203  -6.166  -3.873  1.00 28.76           H  
ATOM    380  HZ  PHE   697      31.033  -6.570  -2.734  1.00 28.60           H  
ATOM    381  N   ALA   698      33.403  -2.162  -7.451  1.00 27.57           N  
ATOM    382  CA  ALA   698      34.629  -1.837  -6.724  1.00 28.71           C  
ATOM    383  C   ALA   698      34.645  -0.351  -6.315  1.00 27.00           C  
ATOM    384  O   ALA   698      35.113   0.033  -5.244  1.00 28.05           O  
ATOM    385  CB  ALA   698      35.843  -2.132  -7.595  1.00 28.87           C  
ATOM    386  H   ALA   698      33.447  -2.461  -8.418  1.00 27.57           H  
ATOM    387  HA  ALA   698      34.635  -2.437  -5.809  1.00 28.71           H  
ATOM    388  HB1 ALA   698      35.903  -3.201  -7.827  1.00 28.87           H  
ATOM    389  HB2 ALA   698      36.771  -1.831  -7.098  1.00 28.87           H  
ATOM    390  HB3 ALA   698      35.793  -1.592  -8.547  1.00 28.87           H  
ATOM    391  N   ALA   699      34.159   0.496  -7.292  1.00 27.00           N  
ATOM    392  CA  ALA   699      34.205   1.934  -7.122  1.00 26.89           C  
ATOM    393  C   ALA   699      33.151   2.350  -6.083  1.00 25.89           C  
ATOM    394  O   ALA   699      33.315   3.333  -5.350  1.00 25.71           O  
ATOM    395  CB  ALA   699      33.941   2.650  -8.438  1.00 26.20           C  
ATOM    396  H   ALA   699      33.736   0.093  -8.127  1.00 27.00           H  
ATOM    397  HA  ALA   699      35.191   2.204  -6.728  1.00 26.89           H  
ATOM    398  HB1 ALA   699      34.688   2.372  -9.189  1.00 26.20           H  
ATOM    399  HB2 ALA   699      33.974   3.737  -8.304  1.00 26.20           H  
ATOM    400  HB3 ALA   699      32.954   2.398  -8.843  1.00 26.20           H  
ATOM    401  N   LEU   700      31.960   1.645  -6.149  1.00 25.09           N  
ATOM    402  CA  LEU   700      30.818   2.020  -5.334  1.00 25.05           C  
ATOM    403  C   LEU   700      31.070   1.744  -3.847  1.00 24.91           C  
ATOM    404  O   LEU   700      30.790   2.594  -3.001  1.00 24.05           O  
ATOM    405  CB  LEU   700      29.551   1.287  -5.784  1.00 24.49           C  
ATOM    406  CG  LEU   700      29.010   1.832  -7.115  1.00 23.29           C  
ATOM    407  CD1 LEU   700      28.035   0.829  -7.732  1.00 23.14           C  
ATOM    408  CD2 LEU   700      28.345   3.192  -6.918  1.00 23.81           C  
ATOM    409  H   LEU   700      31.872   0.875  -6.825  1.00 25.09           H  
ATOM    410  HA  LEU   700      30.707   3.106  -5.423  1.00 25.05           H  
ATOM    411  HB2 LEU   700      28.772   1.366  -5.014  1.00 24.49           H  
ATOM    412  HB3 LEU   700      29.770   0.216  -5.886  1.00 24.49           H  
ATOM    413  HG  LEU   700      29.839   1.969  -7.818  1.00 23.29           H  
ATOM    414 HD11 LEU   700      27.142   0.711  -7.110  1.00 23.14           H  
ATOM    415 HD12 LEU   700      28.496  -0.158  -7.840  1.00 23.14           H  
ATOM    416 HD13 LEU   700      27.727   1.153  -8.731  1.00 23.14           H  
ATOM    417 HD21 LEU   700      27.404   3.101  -6.371  1.00 23.81           H  
ATOM    418 HD22 LEU   700      28.142   3.655  -7.885  1.00 23.81           H  
ATOM    419 HD23 LEU   700      28.977   3.888  -6.364  1.00 23.81           H  
ATOM    420  N   LEU   701      31.505   0.462  -3.545  1.00 25.93           N  
ATOM    421  CA  LEU   701      31.656   0.100  -2.146  1.00 24.94           C  
ATOM    422  C   LEU   701      32.858   0.838  -1.531  1.00 24.39           C  
ATOM    423  O   LEU   701      32.895   1.153  -0.339  1.00 25.48           O  
ATOM    424  CB  LEU   701      31.721  -1.408  -1.909  1.00 27.01           C  
ATOM    425  CG  LEU   701      30.321  -2.061  -1.844  1.00 28.73           C  
ATOM    426  CD1 LEU   701      29.632  -2.135  -3.205  1.00 27.43           C  
ATOM    427  CD2 LEU   701      30.426  -3.455  -1.231  1.00 28.92           C  
ATOM    428  H   LEU   701      31.647  -0.216  -4.301  1.00 25.93           H  
ATOM    429  HA  LEU   701      30.784   0.505  -1.618  1.00 24.94           H  
ATOM    430  HB2 LEU   701      32.222  -1.588  -0.949  1.00 27.01           H  
ATOM    431  HB3 LEU   701      32.335  -1.895  -2.676  1.00 27.01           H  
ATOM    432  HG  LEU   701      29.681  -1.471  -1.177  1.00 28.73           H  
ATOM    433 HD11 LEU   701      30.267  -2.635  -3.940  1.00 27.43           H  
ATOM    434 HD12 LEU   701      29.387  -1.138  -3.583  1.00 27.43           H  
ATOM    435 HD13 LEU   701      28.690  -2.690  -3.138  1.00 27.43           H  
ATOM    436 HD21 LEU   701      31.165  -4.065  -1.755  1.00 28.92           H  
ATOM    437 HD22 LEU   701      29.463  -3.975  -1.255  1.00 28.92           H  
ATOM    438 HD23 LEU   701      30.731  -3.377  -0.183  1.00 28.92           H  
ATOM    439  N   SER   702      33.922   1.100  -2.375  1.00 25.52           N  
ATOM    440  CA  SER   702      35.053   1.884  -1.871  1.00 26.83           C  
ATOM    441  C   SER   702      34.598   3.337  -1.580  1.00 26.61           C  
ATOM    442  O   SER   702      35.091   3.994  -0.662  1.00 27.38           O  
ATOM    443  CB  SER   702      36.238   1.881  -2.835  1.00 28.25           C  
ATOM    444  OG  SER   702      36.691   0.541  -3.073  1.00 29.27           O  
ATOM    445  H   SER   702      33.941   0.717  -3.318  1.00 25.52           H  
ATOM    446  HA  SER   702      35.355   1.428  -0.920  1.00 26.83           H  
ATOM    447  HB2 SER   702      37.076   2.444  -2.411  1.00 28.25           H  
ATOM    448  HB3 SER   702      35.984   2.342  -3.796  1.00 28.25           H  
ATOM    449  HG  SER   702      36.204   0.228  -3.871  1.00 29.27           H  
ATOM    450  N   SER   703      33.630   3.841  -2.440  1.00 25.91           N  
ATOM    451  CA  SER   703      33.104   5.196  -2.254  1.00 27.17           C  
ATOM    452  C   SER   703      32.257   5.277  -0.970  1.00 26.18           C  
ATOM    453  O   SER   703      32.215   6.303  -0.285  1.00 24.75           O  
ATOM    454  CB  SER   703      32.251   5.683  -3.425  1.00 29.39           C  
ATOM    455  OG  SER   703      33.015   5.808  -4.629  1.00 30.48           O  
ATOM    456  H   SER   703      33.298   3.245  -3.198  1.00 25.91           H  
ATOM    457  HA  SER   703      33.971   5.855  -2.128  1.00 27.17           H  
ATOM    458  HB2 SER   703      31.835   6.673  -3.207  1.00 29.39           H  
ATOM    459  HB3 SER   703      31.410   5.013  -3.627  1.00 29.39           H  
ATOM    460  HG  SER   703      33.353   4.904  -4.828  1.00 30.48           H  
ATOM    461  N   LEU   704      31.528   4.145  -0.639  1.00 25.61           N  
ATOM    462  CA  LEU   704      30.737   4.097   0.588  1.00 24.76           C  
ATOM    463  C   LEU   704      31.690   4.188   1.795  1.00 23.27           C  
ATOM    464  O   LEU   704      31.391   4.792   2.828  1.00 25.45           O  
ATOM    465  CB  LEU   704      29.920   2.805   0.733  1.00 24.56           C  
ATOM    466  CG  LEU   704      28.690   2.713  -0.185  1.00 23.51           C  
ATOM    467  CD1 LEU   704      28.080   1.311  -0.102  1.00 24.37           C  
ATOM    468  CD2 LEU   704      27.620   3.734   0.188  1.00 25.93           C  
ATOM    469  H   LEU   704      31.567   3.336  -1.255  1.00 25.61           H  
ATOM    470  HA  LEU   704      30.106   4.990   0.616  1.00 24.76           H  
ATOM    471  HB2 LEU   704      29.586   2.703   1.774  1.00 24.56           H  
ATOM    472  HB3 LEU   704      30.572   1.943   0.550  1.00 24.56           H  
ATOM    473  HG  LEU   704      28.995   2.893  -1.221  1.00 23.51           H  
ATOM    474 HD11 LEU   704      27.706   1.100   0.906  1.00 24.37           H  
ATOM    475 HD12 LEU   704      28.820   0.545  -0.348  1.00 24.37           H  
ATOM    476 HD13 LEU   704      27.245   1.208  -0.802  1.00 24.37           H  
ATOM    477 HD21 LEU   704      27.242   3.554   1.199  1.00 25.93           H  
ATOM    478 HD22 LEU   704      26.780   3.664  -0.511  1.00 25.93           H  
ATOM    479 HD23 LEU   704      27.992   4.759   0.151  1.00 25.93           H  
ATOM    480  N   ASN   705      32.877   3.496   1.675  1.00 23.21           N  
ATOM    481  CA  ASN   705      33.801   3.398   2.801  1.00 22.44           C  
ATOM    482  C   ASN   705      34.501   4.757   3.047  1.00 21.68           C  
ATOM    483  O   ASN   705      34.811   5.116   4.185  1.00 20.94           O  
ATOM    484  CB  ASN   705      34.812   2.282   2.585  1.00 21.07           C  
ATOM    485  CG  ASN   705      34.139   0.930   2.676  1.00 25.69           C  
ATOM    486  OD1 ASN   705      33.088   0.726   3.275  1.00 25.14           O  
ATOM    487  ND2 ASN   705      34.832  -0.081   2.081  1.00 22.83           N  
ATOM    488  H   ASN   705      33.114   3.044   0.789  1.00 23.21           H  
ATOM    489  HA  ASN   705      33.199   3.206   3.699  1.00 22.44           H  
ATOM    490  HB2 ASN   705      35.579   2.307   3.365  1.00 21.07           H  
ATOM    491  HB3 ASN   705      35.317   2.384   1.618  1.00 21.07           H  
ATOM    492 HD21 ASN   705      34.457  -1.023   2.090  1.00 22.83           H  
ATOM    493 HD22 ASN   705      35.753   0.062   1.635  1.00 22.83           H  
ATOM    494  N   GLU   706      34.790   5.490   1.912  1.00 23.20           N  
ATOM    495  CA  GLU   706      35.360   6.847   1.987  1.00 23.29           C  
ATOM    496  C   GLU   706      34.291   7.820   2.546  1.00 23.32           C  
ATOM    497  O   GLU   706      34.562   8.704   3.365  1.00 24.26           O  
ATOM    498  CB  GLU   706      35.867   7.275   0.606  1.00 25.74           C  
ATOM    499  CG  GLU   706      36.380   8.709   0.521  1.00 25.87           C  
ATOM    500  CD  GLU   706      37.573   9.123   1.382  1.00 30.63           C  
ATOM    501  OE1 GLU   706      37.809  10.380   1.336  1.00 30.93           O  
ATOM    502  OE2 GLU   706      38.150   8.207   2.020  1.00 31.63           O1-
ATOM    503  H   GLU   706      34.635   5.068   0.997  1.00 23.20           H  
ATOM    504  HA  GLU   706      36.171   6.815   2.717  1.00 23.29           H  
ATOM    505  HB2 GLU   706      35.060   7.164  -0.130  1.00 25.74           H  
ATOM    506  HB3 GLU   706      36.661   6.586   0.291  1.00 25.74           H  
ATOM    507  HG2 GLU   706      35.556   9.396   0.744  1.00 25.87           H  
ATOM    508  HG3 GLU   706      36.671   8.901  -0.520  1.00 25.87           H  
ATOM    509  N   LEU   707      33.005   7.658   2.050  1.00 23.82           N  
ATOM    510  CA  LEU   707      31.918   8.477   2.579  1.00 24.23           C  
ATOM    511  C   LEU   707      31.749   8.179   4.085  1.00 24.34           C  
ATOM    512  O   LEU   707      31.349   9.028   4.889  1.00 24.79           O  
ATOM    513  CB  LEU   707      30.606   8.199   1.837  1.00 22.73           C  
ATOM    514  CG  LEU   707      29.406   9.047   2.301  1.00 23.92           C  
ATOM    515  CD1 LEU   707      29.636  10.545   2.111  1.00 22.48           C  
ATOM    516  CD2 LEU   707      28.147   8.618   1.551  1.00 24.09           C  
ATOM    517  H   LEU   707      32.819   6.980   1.304  1.00 23.82           H  
ATOM    518  HA  LEU   707      32.227   9.522   2.471  1.00 24.23           H  
ATOM    519  HB2 LEU   707      30.345   7.140   1.953  1.00 22.73           H  
ATOM    520  HB3 LEU   707      30.762   8.354   0.764  1.00 22.73           H  
ATOM    521  HG  LEU   707      29.223   8.858   3.365  1.00 23.92           H  
ATOM    522 HD11 LEU   707      29.857  10.785   1.067  1.00 22.48           H  
ATOM    523 HD12 LEU   707      30.469  10.901   2.724  1.00 22.48           H  
ATOM    524 HD13 LEU   707      28.749  11.116   2.406  1.00 22.48           H  
ATOM    525 HD21 LEU   707      28.215   8.864   0.487  1.00 24.09           H  
ATOM    526 HD22 LEU   707      27.269   9.124   1.963  1.00 24.09           H  
ATOM    527 HD23 LEU   707      27.981   7.540   1.642  1.00 24.09           H  
ATOM    528  N   GLY   708      31.969   6.871   4.457  1.00 23.82           N  
ATOM    529  CA  GLY   708      31.909   6.457   5.836  1.00 22.52           C  
ATOM    530  C   GLY   708      32.915   7.235   6.680  1.00 23.42           C  
ATOM    531  O   GLY   708      32.561   7.820   7.704  1.00 23.77           O  
ATOM    532  H   GLY   708      32.147   6.157   3.741  1.00 23.82           H  
ATOM    533  HA2 GLY   708      32.135   5.388   5.890  1.00 22.52           H  
ATOM    534  HA3 GLY   708      30.898   6.637   6.214  1.00 22.52           H  
ATOM    535  N   GLU   709      34.221   7.228   6.240  1.00 24.22           N  
ATOM    536  CA  GLU   709      35.266   7.879   7.038  1.00 27.08           C  
ATOM    537  C   GLU   709      34.963   9.401   7.172  1.00 26.56           C  
ATOM    538  O   GLU   709      35.219  10.034   8.198  1.00 26.89           O  
ATOM    539  CB  GLU   709      36.641   7.658   6.398  1.00 28.81           C  
ATOM    540  CG  GLU   709      37.803   7.803   7.382  1.00 35.06           C  
ATOM    541  CD  GLU   709      38.077   6.554   8.210  1.00 39.67           C  
ATOM    542  OE1 GLU   709      37.097   5.806   8.487  1.00 42.01           O  
ATOM    543  OE2 GLU   709      39.294   6.363   8.527  1.00 38.76           O1-
ATOM    544  H   GLU   709      34.462   6.728   5.377  1.00 24.22           H  
ATOM    545  HA  GLU   709      35.205   7.448   8.043  1.00 27.08           H  
ATOM    546  HB2 GLU   709      36.784   8.372   5.576  1.00 28.81           H  
ATOM    547  HB3 GLU   709      36.681   6.660   5.948  1.00 28.81           H  
ATOM    548  HG2 GLU   709      37.647   8.648   8.062  1.00 35.06           H  
ATOM    549  HG3 GLU   709      38.711   8.021   6.805  1.00 35.06           H  
ATOM    550  N   ARG   710      34.446  10.001   6.038  1.00 26.34           N  
ATOM    551  CA  ARG   710      34.151  11.423   6.041  1.00 26.48           C  
ATOM    552  C   ARG   710      32.953  11.764   6.955  1.00 25.92           C  
ATOM    553  O   ARG   710      32.891  12.841   7.564  1.00 24.94           O  
ATOM    554  CB  ARG   710      33.872  11.951   4.634  1.00 27.14           C  
ATOM    555  CG  ARG   710      35.139  11.960   3.783  1.00 28.06           C  
ATOM    556  CD  ARG   710      34.847  12.412   2.359  1.00 27.98           C  
ATOM    557  NE  ARG   710      35.988  12.131   1.504  1.00 27.69           N  
ATOM    558  CZ  ARG   710      36.080  12.463   0.203  1.00 28.38           C  
ATOM    559  NH1 ARG   710      35.134  13.191  -0.427  1.00 28.17           N  
ATOM    560  NH2 ARG   710      37.173  12.056  -0.485  1.00 27.61           N1+
ATOM    561  H   ARG   710      34.317   9.425   5.202  1.00 26.34           H  
ATOM    562  HA  ARG   710      35.020  11.939   6.470  1.00 26.48           H  
ATOM    563  HB2 ARG   710      33.477  12.972   4.692  1.00 27.14           H  
ATOM    564  HB3 ARG   710      33.099  11.341   4.151  1.00 27.14           H  
ATOM    565  HG2 ARG   710      35.594  10.965   3.763  1.00 28.06           H  
ATOM    566  HG3 ARG   710      35.889  12.626   4.227  1.00 28.06           H  
ATOM    567  HD2 ARG   710      34.646  13.489   2.349  1.00 27.98           H  
ATOM    568  HD3 ARG   710      33.985  11.868   1.959  1.00 27.98           H  
ATOM    569  HE  ARG   710      36.726  11.409   1.803  1.00 27.69           H  
ATOM    570 HH11 ARG   710      35.229  13.427  -1.404  1.00 28.17           H  
ATOM    571 HH12 ARG   710      34.199  13.319  -0.002  1.00 28.17           H  
ATOM    572 HH21 ARG   710      37.308  12.214  -1.472  1.00 27.61           H  
ATOM    573 HH22 ARG   710      37.812  11.444   0.035  1.00 27.61           H  
ATOM    574  N   GLN   711      31.890  10.878   6.927  1.00 24.92           N  
ATOM    575  CA  GLN   711      30.707  11.093   7.744  1.00 24.09           C  
ATOM    576  C   GLN   711      30.944  10.664   9.206  1.00 23.89           C  
ATOM    577  O   GLN   711      30.236  11.109  10.115  1.00 24.74           O  
ATOM    578  CB  GLN   711      29.444  10.436   7.174  1.00 24.77           C  
ATOM    579  CG  GLN   711      28.959  11.169   5.918  1.00 26.67           C  
ATOM    580  CD  GLN   711      27.563  10.820   5.439  1.00 27.02           C  
ATOM    581  OE1 GLN   711      26.830  11.648   4.898  1.00 30.45           O  
ATOM    582  NE2 GLN   711      27.176   9.521   5.565  1.00 28.54           N  
ATOM    583  H   GLN   711      31.941  10.052   6.314  1.00 24.92           H  
ATOM    584  HA  GLN   711      30.542  12.177   7.796  1.00 24.09           H  
ATOM    585  HB2 GLN   711      28.646  10.451   7.926  1.00 24.77           H  
ATOM    586  HB3 GLN   711      29.639   9.380   6.953  1.00 24.77           H  
ATOM    587  HG2 GLN   711      29.648  10.997   5.086  1.00 26.67           H  
ATOM    588  HG3 GLN   711      28.951  12.248   6.115  1.00 26.67           H  
ATOM    589 HE21 GLN   711      26.269   9.246   5.198  1.00 28.54           H  
ATOM    590 HE22 GLN   711      27.749   8.804   5.993  1.00 28.54           H  
ATOM    591  N   LEU   712      31.955   9.756   9.449  1.00 22.77           N  
ATOM    592  CA  LEU   712      32.341   9.379  10.814  1.00 22.94           C  
ATOM    593  C   LEU   712      32.782  10.658  11.540  1.00 22.76           C  
ATOM    594  O   LEU   712      32.343  10.976  12.647  1.00 23.32           O  
ATOM    595  CB  LEU   712      33.502   8.374  10.822  1.00 24.53           C  
ATOM    596  CG  LEU   712      34.051   8.019  12.218  1.00 22.45           C  
ATOM    597  CD1 LEU   712      33.008   7.352  13.112  1.00 22.54           C  
ATOM    598  CD2 LEU   712      35.273   7.113  12.064  1.00 24.93           C  
ATOM    599  H   LEU   712      32.422   9.283   8.660  1.00 22.77           H  
ATOM    600  HA  LEU   712      31.452   8.984  11.313  1.00 22.94           H  
ATOM    601  HB2 LEU   712      34.331   8.775  10.227  1.00 24.53           H  
ATOM    602  HB3 LEU   712      33.199   7.459  10.307  1.00 24.53           H  
ATOM    603  HG  LEU   712      34.392   8.933  12.719  1.00 22.45           H  
ATOM    604 HD11 LEU   712      32.640   6.425  12.665  1.00 22.54           H  
ATOM    605 HD12 LEU   712      32.152   8.009  13.291  1.00 22.54           H  
ATOM    606 HD13 LEU   712      33.437   7.105  14.088  1.00 22.54           H  
ATOM    607 HD21 LEU   712      35.018   6.181  11.550  1.00 24.93           H  
ATOM    608 HD22 LEU   712      35.696   6.862  13.042  1.00 24.93           H  
ATOM    609 HD23 LEU   712      36.055   7.614  11.483  1.00 24.93           H  
ATOM    610  N   VAL   713      33.734  11.401  10.866  1.00 24.88           N  
ATOM    611  CA  VAL   713      34.332  12.578  11.489  1.00 24.72           C  
ATOM    612  C   VAL   713      33.218  13.608  11.799  1.00 23.24           C  
ATOM    613  O   VAL   713      33.295  14.393  12.745  1.00 23.98           O  
ATOM    614  CB  VAL   713      35.436  13.157  10.575  1.00 27.39           C  
ATOM    615  CG1 VAL   713      35.880  14.562  10.985  1.00 29.88           C  
ATOM    616  CG2 VAL   713      36.662  12.234  10.569  1.00 27.94           C  
ATOM    617  H   VAL   713      34.049  11.092   9.943  1.00 24.88           H  
ATOM    618  HA  VAL   713      34.748  12.262  12.454  1.00 24.72           H  
ATOM    619  HB  VAL   713      35.056  13.220   9.547  1.00 27.39           H  
ATOM    620 HG11 VAL   713      36.184  14.595  12.037  1.00 29.88           H  
ATOM    621 HG12 VAL   713      35.072  15.284  10.833  1.00 29.88           H  
ATOM    622 HG13 VAL   713      36.726  14.899  10.377  1.00 29.88           H  
ATOM    623 HG21 VAL   713      37.118  12.179  11.563  1.00 27.94           H  
ATOM    624 HG22 VAL   713      37.420  12.602   9.870  1.00 27.94           H  
ATOM    625 HG23 VAL   713      36.400  11.217  10.265  1.00 27.94           H  
ATOM    626  N   HIS   714      32.193  13.664  10.875  1.00 22.91           N  
ATOM    627  CA  HIS   714      31.142  14.669  10.988  1.00 25.83           C  
ATOM    628  C   HIS   714      30.001  14.274  11.938  1.00 23.65           C  
ATOM    629  O   HIS   714      29.342  15.142  12.517  1.00 24.63           O  
ATOM    630  CB  HIS   714      30.635  15.139   9.620  1.00 28.78           C  
ATOM    631  CG  HIS   714      31.680  16.002   8.986  1.00 34.44           C  
ATOM    632  CD2 HIS   714      31.934  17.351   9.076  1.00 36.52           C  
ATOM    633  ND1 HIS   714      32.691  15.509   8.199  1.00 35.62           N  
ATOM    634  NE2 HIS   714      33.166  17.657   8.537  1.00 36.80           N  
ATOM    635  CE1 HIS   714      33.549  16.545   7.941  1.00 37.23           C  
ATOM    636  H   HIS   714      32.177  12.975  10.127  1.00 22.91           H  
ATOM    637  HA  HIS   714      31.601  15.531  11.488  1.00 25.83           H  
ATOM    638  HB2 HIS   714      29.719  15.723   9.746  1.00 28.78           H  
ATOM    639  HB3 HIS   714      30.389  14.288   8.975  1.00 28.78           H  
ATOM    640  HD1 HIS   714      32.792  14.493   7.849  1.00 35.62           H  
ATOM    641  HD2 HIS   714      31.259  18.074   9.511  1.00 36.52           H  
ATOM    642  HE1 HIS   714      34.438  16.410   7.336  1.00 37.23           H  
ATOM    643  N   VAL   715      29.750  12.925  12.089  1.00 21.98           N  
ATOM    644  CA  VAL   715      28.806  12.460  13.105  1.00 20.05           C  
ATOM    645  C   VAL   715      29.451  12.684  14.492  1.00 20.81           C  
ATOM    646  O   VAL   715      28.762  12.979  15.474  1.00 19.73           O  
ATOM    647  CB  VAL   715      28.358  11.001  12.879  1.00 20.31           C  
ATOM    648  CG1 VAL   715      27.653  10.408  14.106  1.00 19.85           C  
ATOM    649  CG2 VAL   715      27.395  10.928  11.685  1.00 19.13           C  
ATOM    650  H   VAL   715      30.224  12.234  11.492  1.00 21.98           H  
ATOM    651  HA  VAL   715      27.931  13.123  13.067  1.00 20.05           H  
ATOM    652  HB  VAL   715      29.234  10.378  12.659  1.00 20.31           H  
ATOM    653 HG11 VAL   715      26.829  11.048  14.439  1.00 19.85           H  
ATOM    654 HG12 VAL   715      28.349  10.280  14.941  1.00 19.85           H  
ATOM    655 HG13 VAL   715      27.236   9.421  13.884  1.00 19.85           H  
ATOM    656 HG21 VAL   715      26.461  11.459  11.899  1.00 19.13           H  
ATOM    657 HG22 VAL   715      27.141   9.888  11.452  1.00 19.13           H  
ATOM    658 HG23 VAL   715      27.826  11.372  10.784  1.00 19.13           H  
ATOM    659  N   VAL   716      30.819  12.496  14.570  1.00 22.64           N  
ATOM    660  CA  VAL   716      31.537  12.728  15.825  1.00 23.44           C  
ATOM    661  C   VAL   716      31.460  14.235  16.200  1.00 23.83           C  
ATOM    662  O   VAL   716      31.348  14.594  17.377  1.00 23.64           O  
ATOM    663  CB  VAL   716      32.988  12.204  15.730  1.00 23.75           C  
ATOM    664  CG1 VAL   716      33.899  12.740  16.836  1.00 25.25           C  
ATOM    665  CG2 VAL   716      33.004  10.669  15.792  1.00 25.82           C  
ATOM    666  H   VAL   716      31.345  12.179  13.745  1.00 22.64           H  
ATOM    667  HA  VAL   716      30.993  12.190  16.613  1.00 23.44           H  
ATOM    668  HB  VAL   716      33.422  12.510  14.771  1.00 23.75           H  
ATOM    669 HG11 VAL   716      33.485  12.516  17.822  1.00 25.25           H  
ATOM    670 HG12 VAL   716      34.035  13.823  16.754  1.00 25.25           H  
ATOM    671 HG13 VAL   716      34.894  12.286  16.776  1.00 25.25           H  
ATOM    672 HG21 VAL   716      32.706  10.312  16.783  1.00 25.82           H  
ATOM    673 HG22 VAL   716      34.010  10.286  15.586  1.00 25.82           H  
ATOM    674 HG23 VAL   716      32.323  10.222  15.063  1.00 25.82           H  
ATOM    675  N   LYS   717      31.607  15.131  15.152  1.00 23.00           N  
ATOM    676  CA  LYS   717      31.476  16.571  15.374  1.00 24.70           C  
ATOM    677  C   LYS   717      30.041  16.924  15.830  1.00 24.29           C  
ATOM    678  O   LYS   717      29.830  17.833  16.635  1.00 23.59           O  
ATOM    679  CB  LYS   717      31.741  17.396  14.106  1.00 26.37           C  
ATOM    680  CG  LYS   717      33.217  17.568  13.734  1.00 28.30           C  
ATOM    681  CD  LYS   717      33.318  18.208  12.343  1.00 30.45           C  
ATOM    682  CE  LYS   717      34.746  18.342  11.841  1.00 35.94           C  
ATOM    683  NZ  LYS   717      34.727  18.859  10.451  1.00 38.34           N1+
ATOM    684  H   LYS   717      31.832  14.762  14.220  1.00 23.00           H  
ATOM    685  HA  LYS   717      32.161  16.853  16.183  1.00 24.70           H  
ATOM    686  HB2 LYS   717      31.314  18.401  14.228  1.00 26.37           H  
ATOM    687  HB3 LYS   717      31.200  16.946  13.266  1.00 26.37           H  
ATOM    688  HG2 LYS   717      33.732  16.604  13.741  1.00 28.30           H  
ATOM    689  HG3 LYS   717      33.715  18.204  14.476  1.00 28.30           H  
ATOM    690  HD2 LYS   717      32.838  19.194  12.358  1.00 30.45           H  
ATOM    691  HD3 LYS   717      32.751  17.591  11.642  1.00 30.45           H  
ATOM    692  HE2 LYS   717      35.266  17.382  11.816  1.00 35.94           H  
ATOM    693  HE3 LYS   717      35.322  19.053  12.439  1.00 35.94           H  
ATOM    694  HZ1 LYS   717      35.665  18.929  10.043  1.00 38.34           H  
ATOM    695  HZ2 LYS   717      34.285  19.782  10.378  1.00 38.34           H  
ATOM    696  HZ3 LYS   717      34.179  18.251   9.802  1.00 38.34           H  
ATOM    697  N   TRP   718      29.024  16.287  15.141  1.00 23.98           N  
ATOM    698  CA  TRP   718      27.612  16.543  15.458  1.00 23.17           C  
ATOM    699  C   TRP   718      27.362  16.081  16.904  1.00 23.10           C  
ATOM    700  O   TRP   718      26.870  16.827  17.751  1.00 20.67           O  
ATOM    701  CB  TRP   718      26.683  15.814  14.473  1.00 22.30           C  
ATOM    702  CG  TRP   718      25.257  16.279  14.481  1.00 21.63           C  
ATOM    703  CD1 TRP   718      24.769  17.372  13.801  1.00 21.08           C  
ATOM    704  CD2 TRP   718      24.148  15.698  15.167  1.00 23.01           C  
ATOM    705  NE1 TRP   718      23.423  17.455  13.996  1.00 22.82           N  
ATOM    706  CE2 TRP   718      23.013  16.437  14.823  1.00 23.66           C  
ATOM    707  CE3 TRP   718      23.996  14.605  16.043  1.00 21.15           C  
ATOM    708  CZ2 TRP   718      21.732  16.125  15.281  1.00 22.57           C  
ATOM    709  CZ3 TRP   718      22.719  14.290  16.522  1.00 24.23           C  
ATOM    710  CH2 TRP   718      21.606  15.037  16.142  1.00 24.32           C  
ATOM    711  H   TRP   718      29.245  15.675  14.348  1.00 23.98           H  
ATOM    712  HA  TRP   718      27.459  17.627  15.415  1.00 23.17           H  
ATOM    713  HB2 TRP   718      26.709  14.730  14.642  1.00 22.30           H  
ATOM    714  HB3 TRP   718      27.062  15.959  13.453  1.00 22.30           H  
ATOM    715  HD1 TRP   718      25.277  18.083  13.169  1.00 21.08           H  
ATOM    716  HE1 TRP   718      22.809  18.164  13.592  1.00 22.82           H  
ATOM    717  HE3 TRP   718      24.854  14.013  16.352  1.00 21.15           H  
ATOM    718  HZ2 TRP   718      20.866  16.700  14.977  1.00 22.57           H  
ATOM    719  HZ3 TRP   718      22.599  13.449  17.201  1.00 24.23           H  
ATOM    720  HH2 TRP   718      20.623  14.777  16.522  1.00 24.32           H  
ATOM    721  N   ALA   719      27.730  14.781  17.193  1.00 22.53           N  
ATOM    722  CA  ALA   719      27.414  14.189  18.485  1.00 22.41           C  
ATOM    723  C   ALA   719      28.020  15.013  19.630  1.00 23.50           C  
ATOM    724  O   ALA   719      27.406  15.243  20.675  1.00 23.89           O  
ATOM    725  CB  ALA   719      27.929  12.758  18.568  1.00 24.47           C  
ATOM    726  H   ALA   719      28.204  14.218  16.475  1.00 22.53           H  
ATOM    727  HA  ALA   719      26.324  14.211  18.599  1.00 22.41           H  
ATOM    728  HB1 ALA   719      27.441  12.125  17.820  1.00 24.47           H  
ATOM    729  HB2 ALA   719      27.739  12.328  19.556  1.00 24.47           H  
ATOM    730  HB3 ALA   719      29.010  12.708  18.392  1.00 24.47           H  
ATOM    731  N   LYS   720      29.332  15.411  19.469  1.00 23.86           N  
ATOM    732  CA  LYS   720      30.041  16.104  20.532  1.00 26.29           C  
ATOM    733  C   LYS   720      29.718  17.616  20.631  1.00 25.96           C  
ATOM    734  O   LYS   720      30.319  18.342  21.436  1.00 28.66           O  
ATOM    735  CB  LYS   720      31.557  15.888  20.432  1.00 27.24           C  
ATOM    736  CG  LYS   720      31.951  14.435  20.724  1.00 28.63           C  
ATOM    737  CD  LYS   720      33.445  14.214  20.479  1.00 31.32           C  
ATOM    738  CE  LYS   720      33.866  12.765  20.677  1.00 34.57           C  
ATOM    739  NZ  LYS   720      33.939  12.433  22.107  1.00 36.95           N1+
ATOM    740  H   LYS   720      29.813  15.213  18.580  1.00 23.86           H  
ATOM    741  HA  LYS   720      29.696  15.684  21.486  1.00 26.29           H  
ATOM    742  HB2 LYS   720      32.081  16.536  21.145  1.00 27.24           H  
ATOM    743  HB3 LYS   720      31.906  16.185  19.435  1.00 27.24           H  
ATOM    744  HG2 LYS   720      31.378  13.751  20.087  1.00 28.63           H  
ATOM    745  HG3 LYS   720      31.699  14.194  21.763  1.00 28.63           H  
ATOM    746  HD2 LYS   720      34.035  14.876  21.125  1.00 31.32           H  
ATOM    747  HD3 LYS   720      33.674  14.498  19.445  1.00 31.32           H  
ATOM    748  HE2 LYS   720      34.869  12.599  20.273  1.00 34.57           H  
ATOM    749  HE3 LYS   720      33.170  12.059  20.214  1.00 34.57           H  
ATOM    750  HZ1 LYS   720      34.252  11.468  22.265  1.00 36.95           H  
ATOM    751  HZ2 LYS   720      33.021  12.468  22.607  1.00 36.95           H  
ATOM    752  HZ3 LYS   720      34.559  13.049  22.642  1.00 36.95           H  
ATOM    753  N   ALA   721      28.695  18.072  19.835  1.00 23.05           N  
ATOM    754  CA  ALA   721      28.102  19.390  19.999  1.00 24.53           C  
ATOM    755  C   ALA   721      26.888  19.370  20.950  1.00 25.18           C  
ATOM    756  O   ALA   721      26.469  20.405  21.466  1.00 23.51           O  
ATOM    757  CB  ALA   721      27.674  19.969  18.661  1.00 23.45           C  
ATOM    758  H   ALA   721      28.325  17.482  19.084  1.00 23.05           H  
ATOM    759  HA  ALA   721      28.847  20.052  20.455  1.00 24.53           H  
ATOM    760  HB1 ALA   721      28.514  19.994  17.960  1.00 23.45           H  
ATOM    761  HB2 ALA   721      27.297  20.991  18.779  1.00 23.45           H  
ATOM    762  HB3 ALA   721      26.871  19.378  18.212  1.00 23.45           H  
ATOM    763  N   LEU   722      26.248  18.149  21.081  1.00 25.07           N  
ATOM    764  CA  LEU   722      24.942  18.072  21.716  1.00 24.75           C  
ATOM    765  C   LEU   722      25.082  18.152  23.254  1.00 25.85           C  
ATOM    766  O   LEU   722      25.875  17.440  23.888  1.00 24.52           O  
ATOM    767  CB  LEU   722      24.179  16.779  21.367  1.00 27.26           C  
ATOM    768  CG  LEU   722      23.231  16.937  20.161  1.00 31.37           C  
ATOM    769  CD1 LEU   722      23.981  17.207  18.862  1.00 28.17           C  
ATOM    770  CD2 LEU   722      22.369  15.685  19.993  1.00 27.59           C  
ATOM    771  H   LEU   722      26.694  17.293  20.737  1.00 25.07           H  
ATOM    772  HA  LEU   722      24.369  18.927  21.353  1.00 24.75           H  
ATOM    773  HB2 LEU   722      23.568  16.476  22.228  1.00 27.26           H  
ATOM    774  HB3 LEU   722      24.877  15.952  21.189  1.00 27.26           H  
ATOM    775  HG  LEU   722      22.560  17.781  20.358  1.00 31.37           H  
ATOM    776 HD11 LEU   722      24.649  16.373  18.634  1.00 28.17           H  
ATOM    777 HD12 LEU   722      24.566  18.128  18.914  1.00 28.17           H  
ATOM    778 HD13 LEU   722      23.287  17.314  18.023  1.00 28.17           H  
ATOM    779 HD21 LEU   722      22.985  14.792  19.845  1.00 27.59           H  
ATOM    780 HD22 LEU   722      21.698  15.784  19.135  1.00 27.59           H  
ATOM    781 HD23 LEU   722      21.742  15.526  20.872  1.00 27.59           H  
ATOM    782  N   PRO   723      24.197  18.981  23.930  1.00 25.70           N  
ATOM    783  CA  PRO   723      24.078  18.925  25.382  1.00 26.90           C  
ATOM    784  C   PRO   723      23.613  17.507  25.771  1.00 28.96           C  
ATOM    785  O   PRO   723      22.688  16.924  25.201  1.00 28.60           O  
ATOM    786  CB  PRO   723      23.018  19.967  25.736  1.00 26.42           C  
ATOM    787  CG  PRO   723      23.036  20.915  24.544  1.00 26.49           C  
ATOM    788  CD  PRO   723      23.320  19.996  23.367  1.00 26.82           C  
ATOM    789  HA  PRO   723      25.054  19.167  25.817  1.00 26.90           H  
ATOM    790  HB2 PRO   723      23.246  20.480  26.675  1.00 26.42           H  
ATOM    791  HB3 PRO   723      22.027  19.513  25.845  1.00 26.42           H  
ATOM    792  HG2 PRO   723      23.858  21.633  24.663  1.00 26.49           H  
ATOM    793  HG3 PRO   723      22.110  21.482  24.428  1.00 26.49           H  
ATOM    794  HD2 PRO   723      22.415  19.497  23.008  1.00 26.82           H  
ATOM    795  HD3 PRO   723      23.795  20.534  22.544  1.00 26.82           H  
ATOM    796  N   GLY   724      24.418  16.924  26.735  1.00 26.94           N  
ATOM    797  CA  GLY   724      24.267  15.546  27.148  1.00 28.21           C  
ATOM    798  C   GLY   724      25.511  14.736  26.787  1.00 28.43           C  
ATOM    799  O   GLY   724      25.921  13.806  27.480  1.00 30.53           O  
ATOM    800  H   GLY   724      25.172  17.465  27.148  1.00 26.94           H  
ATOM    801  HA2 GLY   724      23.413  15.089  26.649  1.00 28.21           H  
ATOM    802  HA3 GLY   724      24.121  15.533  28.229  1.00 28.21           H  
ATOM    803  N   PHE   725      26.113  15.073  25.591  1.00 26.45           N  
ATOM    804  CA  PHE   725      27.236  14.305  25.030  1.00 27.96           C  
ATOM    805  C   PHE   725      28.600  14.891  25.478  1.00 28.81           C  
ATOM    806  O   PHE   725      29.681  14.516  25.029  1.00 26.57           O  
ATOM    807  CB  PHE   725      27.162  14.212  23.500  1.00 28.26           C  
ATOM    808  CG  PHE   725      27.414  12.799  23.015  1.00 28.57           C  
ATOM    809  CD1 PHE   725      26.338  11.917  22.844  1.00 27.53           C  
ATOM    810  CD2 PHE   725      28.719  12.343  22.794  1.00 27.79           C  
ATOM    811  CE1 PHE   725      26.565  10.585  22.509  1.00 27.68           C  
ATOM    812  CE2 PHE   725      28.944  11.017  22.439  1.00 28.43           C  
ATOM    813  CZ  PHE   725      27.870  10.134  22.331  1.00 27.03           C  
ATOM    814  H   PHE   725      25.793  15.901  25.077  1.00 26.45           H  
ATOM    815  HA  PHE   725      27.192  13.303  25.479  1.00 27.96           H  
ATOM    816  HB2 PHE   725      27.889  14.891  23.042  1.00 28.26           H  
ATOM    817  HB3 PHE   725      26.178  14.531  23.135  1.00 28.26           H  
ATOM    818  HD1 PHE   725      25.316  12.261  22.994  1.00 27.53           H  
ATOM    819  HD2 PHE   725      29.565  13.015  22.916  1.00 27.79           H  
ATOM    820  HE1 PHE   725      25.725   9.903  22.398  1.00 27.68           H  
ATOM    821  HE2 PHE   725      29.955  10.660  22.272  1.00 28.43           H  
ATOM    822  HZ  PHE   725      28.057   9.090  22.115  1.00 27.03           H  
ATOM    823  N   ARG   726      28.509  15.769  26.541  1.00 30.10           N  
ATOM    824  CA  ARG   726      29.643  16.245  27.318  1.00 33.71           C  
ATOM    825  C   ARG   726      29.558  15.683  28.763  1.00 32.56           C  
ATOM    826  O   ARG   726      30.360  16.031  29.628  1.00 33.28           O  
ATOM    827  CB  ARG   726      29.670  17.781  27.364  1.00 35.94           C  
ATOM    828  CG  ARG   726      29.712  18.475  25.997  1.00 41.53           C  
ATOM    829  CD  ARG   726      30.965  18.162  25.190  1.00 45.44           C  
ATOM    830  NE  ARG   726      30.972  18.880  23.913  1.00 48.60           N  
ATOM    831  CZ  ARG   726      31.409  20.137  23.692  1.00 50.54           C  
ATOM    832  NH1 ARG   726      31.402  20.601  22.426  1.00 50.34           N  
ATOM    833  NH2 ARG   726      31.851  20.949  24.674  1.00 50.38           N1+
ATOM    834  H   ARG   726      27.572  16.061  26.812  1.00 30.10           H  
ATOM    835  HA  ARG   726      30.572  15.855  26.890  1.00 33.71           H  
ATOM    836  HB2 ARG   726      30.530  18.114  27.958  1.00 35.94           H  
ATOM    837  HB3 ARG   726      28.779  18.139  27.897  1.00 35.94           H  
ATOM    838  HG2 ARG   726      29.653  19.558  26.159  1.00 41.53           H  
ATOM    839  HG3 ARG   726      28.823  18.214  25.410  1.00 41.53           H  
ATOM    840  HD2 ARG   726      31.016  17.096  24.947  1.00 45.44           H  
ATOM    841  HD3 ARG   726      31.880  18.404  25.742  1.00 45.44           H  
ATOM    842  HE  ARG   726      30.625  18.393  23.067  1.00 48.60           H  
ATOM    843 HH11 ARG   726      31.731  21.527  22.188  1.00 50.34           H  
ATOM    844 HH12 ARG   726      31.002  20.017  21.692  1.00 50.34           H  
ATOM    845 HH21 ARG   726      32.161  21.890  24.467  1.00 50.38           H  
ATOM    846 HH22 ARG   726      31.819  20.681  25.649  1.00 50.38           H  
ATOM    847  N   ASN   727      28.489  14.849  28.995  1.00 33.57           N  
ATOM    848  CA  ASN   727      28.147  14.365  30.327  1.00 32.46           C  
ATOM    849  C   ASN   727      28.535  12.881  30.524  1.00 32.80           C  
ATOM    850  O   ASN   727      28.287  12.303  31.582  1.00 31.91           O  
ATOM    851  CB  ASN   727      26.653  14.499  30.640  1.00 34.70           C  
ATOM    852  CG  ASN   727      26.048  15.857  30.342  1.00 38.30           C  
ATOM    853  ND2 ASN   727      25.022  16.195  31.183  1.00 37.50           N  
ATOM    854  OD1 ASN   727      26.351  16.566  29.388  1.00 38.61           O  
ATOM    855  H   ASN   727      27.865  14.595  28.231  1.00 33.57           H  
ATOM    856  HA  ASN   727      28.718  14.941  31.065  1.00 32.46           H  
ATOM    857  HB2 ASN   727      26.491  14.260  31.698  1.00 34.70           H  
ATOM    858  HB3 ASN   727      26.073  13.762  30.071  1.00 34.70           H  
ATOM    859 HD21 ASN   727      24.533  17.070  31.039  1.00 37.50           H  
ATOM    860 HD22 ASN   727      24.730  15.608  31.958  1.00 37.50           H  
ATOM    861  N   LEU   728      29.103  12.276  29.417  1.00 31.48           N  
ATOM    862  CA  LEU   728      29.479  10.863  29.380  1.00 31.82           C  
ATOM    863  C   LEU   728      31.018  10.759  29.395  1.00 31.67           C  
ATOM    864  O   LEU   728      31.732  11.635  28.900  1.00 30.84           O  
ATOM    865  CB  LEU   728      28.939  10.210  28.104  1.00 30.14           C  
ATOM    866  CG  LEU   728      27.404  10.172  28.002  1.00 31.68           C  
ATOM    867  CD1 LEU   728      27.000   9.708  26.600  1.00 31.95           C  
ATOM    868  CD2 LEU   728      26.781   9.268  29.065  1.00 32.76           C  
ATOM    869  H   LEU   728      29.278  12.839  28.589  1.00 31.48           H  
ATOM    870  HA  LEU   728      29.095  10.362  30.271  1.00 31.82           H  
ATOM    871  HB2 LEU   728      29.337   9.194  28.005  1.00 30.14           H  
ATOM    872  HB3 LEU   728      29.321  10.776  27.247  1.00 30.14           H  
ATOM    873  HG  LEU   728      27.008  11.186  28.138  1.00 31.68           H  
ATOM    874 HD11 LEU   728      27.308   8.673  26.416  1.00 31.95           H  
ATOM    875 HD12 LEU   728      27.460  10.340  25.833  1.00 31.95           H  
ATOM    876 HD13 LEU   728      25.917   9.774  26.466  1.00 31.95           H  
ATOM    877 HD21 LEU   728      27.148   8.239  28.979  1.00 32.76           H  
ATOM    878 HD22 LEU   728      25.692   9.248  28.965  1.00 32.76           H  
ATOM    879 HD23 LEU   728      27.001   9.624  30.076  1.00 32.76           H  
ATOM    880  N   HIS   729      31.520   9.613  29.984  1.00 33.89           N  
ATOM    881  CA  HIS   729      32.957   9.346  30.110  1.00 34.86           C  
ATOM    882  C   HIS   729      33.515   8.806  28.764  1.00 35.51           C  
ATOM    883  O   HIS   729      32.820   8.662  27.754  1.00 33.88           O  
ATOM    884  CB  HIS   729      33.214   8.380  31.273  1.00 38.05           C  
ATOM    885  CG  HIS   729      34.493   8.652  31.987  1.00 39.33           C  
ATOM    886  ND1 HIS   729      35.710   8.400  31.389  1.00 40.75           N  
ATOM    887  CD2 HIS   729      34.681   9.152  33.255  1.00 40.30           C  
ATOM    888  CE1 HIS   729      36.615   8.740  32.281  1.00 40.86           C  
ATOM    889  NE2 HIS   729      36.037   9.208  33.426  1.00 40.56           N  
ATOM    890  H   HIS   729      30.869   8.919  30.380  1.00 33.89           H  
ATOM    891  HA  HIS   729      33.449  10.311  30.289  1.00 34.86           H  
ATOM    892  HB2 HIS   729      33.218   7.341  30.921  1.00 38.05           H  
ATOM    893  HB3 HIS   729      32.405   8.464  32.008  1.00 38.05           H  
ATOM    894  HD2 HIS   729      33.994   9.469  34.027  1.00 40.30           H  
ATOM    895  HE2 HIS   729      36.525   9.537  34.249  1.00 40.56           H  
ATOM    896  HE1 HIS   729      37.687   8.678  32.153  1.00 40.86           H  
ATOM    897  N   VAL   730      34.862   8.509  28.757  1.00 35.36           N  
ATOM    898  CA  VAL   730      35.601   8.373  27.505  1.00 36.52           C  
ATOM    899  C   VAL   730      35.079   7.165  26.700  1.00 36.13           C  
ATOM    900  O   VAL   730      34.780   7.270  25.509  1.00 35.27           O  
ATOM    901  CB  VAL   730      37.124   8.286  27.756  1.00 39.59           C  
ATOM    902  CG1 VAL   730      37.907   8.003  26.468  1.00 40.13           C  
ATOM    903  CG2 VAL   730      37.653   9.588  28.373  1.00 41.38           C  
ATOM    904  H   VAL   730      35.354   8.398  29.651  1.00 35.36           H  
ATOM    905  HA  VAL   730      35.373   9.267  26.907  1.00 36.52           H  
ATOM    906  HB  VAL   730      37.330   7.470  28.461  1.00 39.59           H  
ATOM    907 HG11 VAL   730      37.693   8.756  25.701  1.00 40.13           H  
ATOM    908 HG12 VAL   730      37.663   7.018  26.058  1.00 40.13           H  
ATOM    909 HG13 VAL   730      38.986   8.013  26.658  1.00 40.13           H  
ATOM    910 HG21 VAL   730      37.487  10.438  27.703  1.00 41.38           H  
ATOM    911 HG22 VAL   730      38.729   9.515  28.566  1.00 41.38           H  
ATOM    912 HG23 VAL   730      37.166   9.811  29.326  1.00 41.38           H  
ATOM    913  N   ASP   731      35.056   5.956  27.379  1.00 36.12           N  
ATOM    914  CA  ASP   731      34.646   4.727  26.719  1.00 35.27           C  
ATOM    915  C   ASP   731      33.108   4.586  26.679  1.00 33.13           C  
ATOM    916  O   ASP   731      32.552   3.852  25.867  1.00 32.22           O  
ATOM    917  CB  ASP   731      35.355   3.488  27.221  1.00 39.04           C  
ATOM    918  CG  ASP   731      35.065   3.172  28.669  1.00 42.07           C  
ATOM    919  OD1 ASP   731      35.050   4.180  29.456  1.00 44.46           O  
ATOM    920  OD2 ASP   731      34.941   1.949  28.933  1.00 43.35           O1-
ATOM    921  H   ASP   731      35.316   5.919  28.368  1.00 36.12           H  
ATOM    922  HA  ASP   731      34.945   4.845  25.674  1.00 35.27           H  
ATOM    923  HB2 ASP   731      36.441   3.610  27.123  1.00 39.04           H  
ATOM    924  HB3 ASP   731      35.068   2.628  26.603  1.00 39.04           H  
ATOM    925  N   ASP   732      32.424   5.422  27.532  1.00 31.52           N  
ATOM    926  CA  ASP   732      30.962   5.479  27.545  1.00 31.67           C  
ATOM    927  C   ASP   732      30.557   6.043  26.150  1.00 31.37           C  
ATOM    928  O   ASP   732      29.629   5.581  25.487  1.00 30.15           O  
ATOM    929  CB  ASP   732      30.395   6.421  28.603  1.00 29.45           C  
ATOM    930  CG  ASP   732      30.500   6.076  30.071  1.00 31.78           C  
ATOM    931  OD1 ASP   732      30.662   4.865  30.396  1.00 29.00           O  
ATOM    932  OD2 ASP   732      30.395   7.051  30.873  1.00 29.96           O1-
ATOM    933  H   ASP   732      32.947   6.034  28.153  1.00 31.52           H  
ATOM    934  HA  ASP   732      30.573   4.459  27.640  1.00 31.67           H  
ATOM    935  HB2 ASP   732      29.321   6.550  28.411  1.00 29.45           H  
ATOM    936  HB3 ASP   732      30.831   7.414  28.474  1.00 29.45           H  
ATOM    937  N   GLN   733      31.270   7.167  25.759  1.00 31.58           N  
ATOM    938  CA  GLN   733      30.996   7.830  24.487  1.00 29.77           C  
ATOM    939  C   GLN   733      31.406   6.938  23.294  1.00 29.16           C  
ATOM    940  O   GLN   733      30.805   6.964  22.218  1.00 28.19           O  
ATOM    941  CB  GLN   733      31.774   9.146  24.357  1.00 28.20           C  
ATOM    942  CG  GLN   733      31.245  10.242  25.275  1.00 29.29           C  
ATOM    943  CD  GLN   733      31.982  11.543  25.046  1.00 30.36           C  
ATOM    944  NE2 GLN   733      32.222  12.284  26.172  1.00 33.89           N  
ATOM    945  OE1 GLN   733      32.317  11.945  23.927  1.00 31.30           O  
ATOM    946  H   GLN   733      31.985   7.574  26.377  1.00 31.58           H  
ATOM    947  HA  GLN   733      29.915   7.999  24.417  1.00 29.77           H  
ATOM    948  HB2 GLN   733      31.730   9.491  23.316  1.00 28.20           H  
ATOM    949  HB3 GLN   733      32.839   8.983  24.567  1.00 28.20           H  
ATOM    950  HG2 GLN   733      31.336   9.944  26.320  1.00 29.29           H  
ATOM    951  HG3 GLN   733      30.185  10.427  25.077  1.00 29.29           H  
ATOM    952 HE21 GLN   733      32.675  13.186  26.109  1.00 33.89           H  
ATOM    953 HE22 GLN   733      31.954  11.961  27.116  1.00 33.89           H  
ATOM    954  N   MET   734      32.568   6.220  23.488  1.00 28.32           N  
ATOM    955  CA  MET   734      33.157   5.393  22.431  1.00 29.41           C  
ATOM    956  C   MET   734      32.138   4.307  22.057  1.00 26.22           C  
ATOM    957  O   MET   734      31.821   4.071  20.887  1.00 22.53           O  
ATOM    958  CB  MET   734      34.463   4.761  22.925  1.00 34.51           C  
ATOM    959  CG  MET   734      35.214   3.981  21.852  1.00 40.15           C  
ATOM    960  SD  MET   734      36.676   3.201  22.612  1.00 51.71           S  
ATOM    961  CE  MET   734      37.307   2.342  21.144  1.00 48.00           C  
ATOM    962  H   MET   734      33.046   6.263  24.399  1.00 28.32           H  
ATOM    963  HA  MET   734      33.326   6.033  21.558  1.00 29.41           H  
ATOM    964  HB2 MET   734      34.242   4.086  23.758  1.00 34.51           H  
ATOM    965  HB3 MET   734      35.113   5.555  23.317  1.00 34.51           H  
ATOM    966  HG2 MET   734      35.545   4.660  21.062  1.00 40.15           H  
ATOM    967  HG3 MET   734      34.582   3.198  21.421  1.00 40.15           H  
ATOM    968  HE1 MET   734      38.138   1.694  21.434  1.00 48.00           H  
ATOM    969  HE2 MET   734      37.676   3.081  20.432  1.00 48.00           H  
ATOM    970  HE3 MET   734      36.526   1.729  20.688  1.00 48.00           H  
ATOM    971  N   ALA   735      31.633   3.589  23.125  1.00 24.52           N  
ATOM    972  CA  ALA   735      30.693   2.499  22.936  1.00 25.39           C  
ATOM    973  C   ALA   735      29.386   3.040  22.334  1.00 24.64           C  
ATOM    974  O   ALA   735      28.815   2.469  21.405  1.00 24.46           O  
ATOM    975  CB  ALA   735      30.410   1.819  24.270  1.00 24.23           C  
ATOM    976  H   ALA   735      31.940   3.806  24.084  1.00 24.52           H  
ATOM    977  HA  ALA   735      31.131   1.791  22.222  1.00 25.39           H  
ATOM    978  HB1 ALA   735      31.311   1.328  24.652  1.00 24.23           H  
ATOM    979  HB2 ALA   735      29.621   1.071  24.178  1.00 24.23           H  
ATOM    980  HB3 ALA   735      30.082   2.540  25.028  1.00 24.23           H  
ATOM    981  N   VAL   736      28.829   4.133  22.965  1.00 23.97           N  
ATOM    982  CA  VAL   736      27.513   4.608  22.531  1.00 25.00           C  
ATOM    983  C   VAL   736      27.496   4.876  21.010  1.00 24.23           C  
ATOM    984  O   VAL   736      26.512   4.588  20.320  1.00 22.94           O  
ATOM    985  CB  VAL   736      27.076   5.844  23.346  1.00 28.17           C  
ATOM    986  CG1 VAL   736      25.959   6.649  22.676  1.00 31.31           C  
ATOM    987  CG2 VAL   736      26.594   5.404  24.735  1.00 29.91           C  
ATOM    988  H   VAL   736      29.274   4.561  23.794  1.00 23.97           H  
ATOM    989  HA  VAL   736      26.812   3.779  22.700  1.00 25.00           H  
ATOM    990  HB  VAL   736      27.935   6.514  23.473  1.00 28.17           H  
ATOM    991 HG11 VAL   736      25.076   6.026  22.502  1.00 31.31           H  
ATOM    992 HG12 VAL   736      26.281   7.070  21.718  1.00 31.31           H  
ATOM    993 HG13 VAL   736      25.664   7.494  23.303  1.00 31.31           H  
ATOM    994 HG21 VAL   736      25.639   4.872  24.667  1.00 29.91           H  
ATOM    995 HG22 VAL   736      26.457   6.272  25.388  1.00 29.91           H  
ATOM    996 HG23 VAL   736      27.304   4.731  25.224  1.00 29.91           H  
ATOM    997  N   ILE   737      28.604   5.531  20.496  1.00 21.63           N  
ATOM    998  CA  ILE   737      28.667   5.872  19.076  1.00 22.24           C  
ATOM    999  C   ILE   737      28.842   4.582  18.254  1.00 22.91           C  
ATOM   1000  O   ILE   737      28.198   4.362  17.220  1.00 22.53           O  
ATOM   1001  CB  ILE   737      29.817   6.878  18.796  1.00 20.70           C  
ATOM   1002  CG1 ILE   737      29.383   8.280  19.270  1.00 21.57           C  
ATOM   1003  CG2 ILE   737      30.224   6.910  17.315  1.00 20.65           C  
ATOM   1004  CD1 ILE   737      30.511   9.301  19.298  1.00 20.83           C  
ATOM   1005  H   ILE   737      29.371   5.764  21.135  1.00 21.63           H  
ATOM   1006  HA  ILE   737      27.699   6.301  18.787  1.00 22.24           H  
ATOM   1007  HB  ILE   737      30.702   6.572  19.370  1.00 20.70           H  
ATOM   1008 HG12 ILE   737      28.974   8.204  20.281  1.00 21.57           H  
ATOM   1009 HG13 ILE   737      28.574   8.655  18.631  1.00 21.57           H  
ATOM   1010 HG21 ILE   737      29.370   7.156  16.675  1.00 20.65           H  
ATOM   1011 HG22 ILE   737      30.628   5.945  16.990  1.00 20.65           H  
ATOM   1012 HG23 ILE   737      31.013   7.643  17.130  1.00 20.65           H  
ATOM   1013 HD11 ILE   737      31.334   8.957  19.931  1.00 20.83           H  
ATOM   1014 HD12 ILE   737      30.146  10.250  19.701  1.00 20.83           H  
ATOM   1015 HD13 ILE   737      30.900   9.503  18.297  1.00 20.83           H  
ATOM   1016  N   GLN   738      29.866   3.752  18.675  1.00 22.61           N  
ATOM   1017  CA  GLN   738      30.335   2.688  17.803  1.00 22.42           C  
ATOM   1018  C   GLN   738      29.416   1.437  17.757  1.00 21.90           C  
ATOM   1019  O   GLN   738      29.664   0.473  17.028  1.00 22.68           O  
ATOM   1020  CB  GLN   738      31.787   2.344  18.089  1.00 24.03           C  
ATOM   1021  CG  GLN   738      32.752   3.461  17.725  1.00 27.26           C  
ATOM   1022  CD  GLN   738      34.172   3.012  17.940  1.00 27.42           C  
ATOM   1023  OE1 GLN   738      34.507   1.812  17.394  1.00 30.15           O  
ATOM   1024  NE2 GLN   738      34.991   3.729  18.505  1.00 33.23           N  
ATOM   1025  H   GLN   738      30.305   3.887  19.600  1.00 22.61           H  
ATOM   1026  HA  GLN   738      30.284   3.077  16.777  1.00 22.42           H  
ATOM   1027  HB2 GLN   738      32.065   1.483  17.477  1.00 24.03           H  
ATOM   1028  HB3 GLN   738      31.918   2.066  19.141  1.00 24.03           H  
ATOM   1029  HG2 GLN   738      32.547   4.380  18.283  1.00 27.26           H  
ATOM   1030  HG3 GLN   738      32.662   3.674  16.655  1.00 27.26           H  
ATOM   1031 HE21 GLN   738      35.955   3.436  18.577  1.00 33.23           H  
ATOM   1032 HE22 GLN   738      34.702   4.614  18.898  1.00 33.23           H  
ATOM   1033  N   TYR   739      28.237   1.569  18.477  1.00 20.98           N  
ATOM   1034  CA  TYR   739      27.110   0.664  18.312  1.00 22.70           C  
ATOM   1035  C   TYR   739      25.812   1.358  17.830  1.00 21.53           C  
ATOM   1036  O   TYR   739      24.749   0.736  17.734  1.00 23.11           O  
ATOM   1037  CB  TYR   739      26.759  -0.103  19.584  1.00 22.58           C  
ATOM   1038  CG  TYR   739      27.877  -0.872  20.190  1.00 23.02           C  
ATOM   1039  CD1 TYR   739      28.407  -2.007  19.575  1.00 25.02           C  
ATOM   1040  CD2 TYR   739      28.391  -0.485  21.438  1.00 24.34           C  
ATOM   1041  CE1 TYR   739      29.451  -2.711  20.185  1.00 28.63           C  
ATOM   1042  CE2 TYR   739      29.453  -1.157  22.032  1.00 26.38           C  
ATOM   1043  CZ  TYR   739      29.981  -2.267  21.395  1.00 27.89           C  
ATOM   1044  OH  TYR   739      31.002  -2.970  21.984  1.00 32.36           O1-
ATOM   1045  H   TYR   739      28.178   2.309  19.175  1.00 20.98           H  
ATOM   1046  HA  TYR   739      27.362  -0.050  17.519  1.00 22.70           H  
ATOM   1047  HB2 TYR   739      25.958  -0.820  19.370  1.00 22.58           H  
ATOM   1048  HB3 TYR   739      26.378   0.602  20.330  1.00 22.58           H  
ATOM   1049  HD1 TYR   739      28.012  -2.360  18.626  1.00 25.02           H  
ATOM   1050  HD2 TYR   739      27.934   0.344  21.973  1.00 24.34           H  
ATOM   1051  HE1 TYR   739      29.830  -3.604  19.707  1.00 28.63           H  
ATOM   1052  HE2 TYR   739      29.828  -0.812  22.990  1.00 26.38           H  
ATOM   1053  N   SER   740      25.897   2.672  17.392  1.00 21.82           N  
ATOM   1054  CA  SER   740      24.711   3.337  16.842  1.00 23.62           C  
ATOM   1055  C   SER   740      24.942   4.126  15.542  1.00 23.34           C  
ATOM   1056  O   SER   740      24.018   4.658  14.931  1.00 22.37           O  
ATOM   1057  CB  SER   740      23.992   4.187  17.895  1.00 23.86           C  
ATOM   1058  OG  SER   740      24.848   5.203  18.403  1.00 30.95           O  
ATOM   1059  H   SER   740      26.775   3.197  17.506  1.00 21.82           H  
ATOM   1060  HA  SER   740      24.004   2.555  16.533  1.00 23.62           H  
ATOM   1061  HB2 SER   740      23.657   3.562  18.733  1.00 23.86           H  
ATOM   1062  HB3 SER   740      23.111   4.677  17.469  1.00 23.86           H  
ATOM   1063  HG  SER   740      25.349   4.813  19.157  1.00 30.95           H  
ATOM   1064  N   TRP   741      26.223   4.104  15.026  1.00 21.71           N  
ATOM   1065  CA  TRP   741      26.648   4.980  13.922  1.00 22.04           C  
ATOM   1066  C   TRP   741      25.945   4.653  12.576  1.00 22.31           C  
ATOM   1067  O   TRP   741      25.123   5.415  12.052  1.00 21.59           O  
ATOM   1068  CB  TRP   741      28.174   4.973  13.828  1.00  0.00           C  
ATOM   1069  CG  TRP   741      28.733   5.696  12.653  1.00  0.00           C  
ATOM   1070  CD1 TRP   741      28.333   6.916  12.140  1.00  0.00           C  
ATOM   1071  NE1 TRP   741      29.086   7.177  11.027  1.00  0.00           N  
ATOM   1072  CE2 TRP   741      29.987   6.162  10.824  1.00  0.00           C  
ATOM   1073  CZ2 TRP   741      30.941   6.015   9.823  1.00  0.00           C  
ATOM   1074  CH2 TRP   741      31.787   4.913   9.881  1.00  0.00           C  
ATOM   1075  CZ3 TRP   741      31.627   3.954  10.872  1.00  0.00           C  
ATOM   1076  CE3 TRP   741      30.625   4.080  11.839  1.00  0.00           C  
ATOM   1077  CD2 TRP   741      29.798   5.221  11.828  1.00  0.00           C  
ATOM   1078  H   TRP   741      26.910   3.523  15.497  1.00 21.71           H  
ATOM   1079  HA  TRP   741      26.318   5.992  14.189  1.00 22.04           H  
ATOM   1080  HB2 TRP   741      28.596   5.417  14.739  1.00  0.00           H  
ATOM   1081  HB3 TRP   741      28.524   3.933  13.817  1.00  0.00           H  
ATOM   1082  HD1 TRP   741      27.570   7.613  12.457  1.00  0.00           H  
ATOM   1083  HE1 TRP   741      29.008   7.987  10.424  1.00  0.00           H  
ATOM   1084  HE3 TRP   741      30.517   3.313  12.601  1.00  0.00           H  
ATOM   1085  HZ2 TRP   741      31.034   6.756   9.046  1.00  0.00           H  
ATOM   1086  HZ3 TRP   741      32.295   3.097  10.897  1.00  0.00           H  
ATOM   1087  HH2 TRP   741      32.579   4.797   9.149  1.00  0.00           H  
ATOM   1088  N   MET   742      26.175   3.409  12.009  1.00 20.61           N  
ATOM   1089  CA  MET   742      25.468   3.034  10.774  1.00 21.43           C  
ATOM   1090  C   MET   742      23.938   2.840  11.010  1.00 21.31           C  
ATOM   1091  O   MET   742      23.146   2.774  10.071  1.00 21.85           O  
ATOM   1092  CB  MET   742      26.114   1.818  10.092  1.00 21.66           C  
ATOM   1093  CG  MET   742      25.450   1.471   8.754  1.00 19.31           C  
ATOM   1094  SD  MET   742      26.449   0.404   7.661  1.00 24.10           S  
ATOM   1095  CE  MET   742      26.828  -0.963   8.767  1.00 21.06           C  
ATOM   1096  H   MET   742      26.853   2.778  12.420  1.00 20.61           H  
ATOM   1097  HA  MET   742      25.551   3.893  10.103  1.00 21.43           H  
ATOM   1098  HB2 MET   742      26.066   0.949  10.758  1.00 21.66           H  
ATOM   1099  HB3 MET   742      27.177   2.042   9.933  1.00 21.66           H  
ATOM   1100  HG2 MET   742      25.247   2.384   8.185  1.00 19.31           H  
ATOM   1101  HG3 MET   742      24.495   0.963   8.917  1.00 19.31           H  
ATOM   1102  HE1 MET   742      27.285  -1.777   8.197  1.00 21.06           H  
ATOM   1103  HE2 MET   742      25.909  -1.336   9.224  1.00 21.06           H  
ATOM   1104  HE3 MET   742      27.530  -0.655   9.543  1.00 21.06           H  
ATOM   1105  N   GLY   743      23.561   2.747  12.341  1.00 20.54           N  
ATOM   1106  CA  GLY   743      22.171   2.668  12.744  1.00 19.84           C  
ATOM   1107  C   GLY   743      21.463   4.033  12.709  1.00 21.31           C  
ATOM   1108  O   GLY   743      20.236   4.120  12.805  1.00 20.03           O  
ATOM   1109  H   GLY   743      24.294   2.791  13.042  1.00 20.54           H  
ATOM   1110  HA2 GLY   743      22.138   2.265  13.760  1.00 19.84           H  
ATOM   1111  HA3 GLY   743      21.642   1.991  12.065  1.00 19.84           H  
ATOM   1112  N   LEU   744      22.295   5.135  12.624  1.00 20.06           N  
ATOM   1113  CA  LEU   744      21.825   6.493  12.377  1.00 21.14           C  
ATOM   1114  C   LEU   744      21.840   6.750  10.859  1.00 22.69           C  
ATOM   1115  O   LEU   744      21.013   7.468  10.291  1.00 23.41           O  
ATOM   1116  CB  LEU   744      22.745   7.538  13.034  1.00 20.71           C  
ATOM   1117  CG  LEU   744      22.630   7.573  14.564  1.00 22.22           C  
ATOM   1118  CD1 LEU   744      23.894   8.164  15.189  1.00 20.12           C  
ATOM   1119  CD2 LEU   744      21.425   8.397  14.987  1.00 20.95           C  
ATOM   1120  H   LEU   744      23.298   4.994  12.752  1.00 20.06           H  
ATOM   1121  HA  LEU   744      20.789   6.586  12.717  1.00 21.14           H  
ATOM   1122  HB2 LEU   744      22.521   8.534  12.628  1.00 20.71           H  
ATOM   1123  HB3 LEU   744      23.785   7.338  12.751  1.00 20.71           H  
ATOM   1124  HG  LEU   744      22.497   6.561  14.955  1.00 22.22           H  
ATOM   1125 HD11 LEU   744      24.060   9.196  14.861  1.00 20.12           H  
ATOM   1126 HD12 LEU   744      24.777   7.578  14.918  1.00 20.12           H  
ATOM   1127 HD13 LEU   744      23.819   8.160  16.280  1.00 20.12           H  
ATOM   1128 HD21 LEU   744      21.569   9.449  14.737  1.00 20.95           H  
ATOM   1129 HD22 LEU   744      21.288   8.329  16.067  1.00 20.95           H  
ATOM   1130 HD23 LEU   744      20.509   8.052  14.502  1.00 20.95           H  
ATOM   1131  N   MET   745      22.942   6.269  10.181  1.00 22.57           N  
ATOM   1132  CA  MET   745      23.172   6.649   8.797  1.00 23.82           C  
ATOM   1133  C   MET   745      22.091   6.121   7.841  1.00 24.28           C  
ATOM   1134  O   MET   745      21.799   6.755   6.823  1.00 24.87           O  
ATOM   1135  CB  MET   745      24.548   6.237   8.274  1.00 25.10           C  
ATOM   1136  CG  MET   745      25.655   7.116   8.850  1.00 24.28           C  
ATOM   1137  SD  MET   745      27.228   6.924   7.945  1.00 30.72           S  
ATOM   1138  CE  MET   745      27.626   5.222   8.409  1.00 28.57           C  
ATOM   1139  H   MET   745      23.618   5.689  10.685  1.00 22.57           H  
ATOM   1140  HA  MET   745      23.084   7.743   8.759  1.00 23.82           H  
ATOM   1141  HB2 MET   745      24.547   6.336   7.184  1.00 25.10           H  
ATOM   1142  HB3 MET   745      24.732   5.179   8.488  1.00 25.10           H  
ATOM   1143  HG2 MET   745      25.818   6.911   9.912  1.00 24.28           H  
ATOM   1144  HG3 MET   745      25.379   8.173   8.764  1.00 24.28           H  
ATOM   1145  HE1 MET   745      28.675   5.038   8.177  1.00 28.57           H  
ATOM   1146  HE2 MET   745      27.013   4.519   7.841  1.00 28.57           H  
ATOM   1147  HE3 MET   745      27.479   5.063   9.479  1.00 28.57           H  
ATOM   1148  N   VAL   746      21.542   4.888   8.136  1.00 23.66           N  
ATOM   1149  CA  VAL   746      20.480   4.321   7.283  1.00 24.12           C  
ATOM   1150  C   VAL   746      19.237   5.252   7.320  1.00 23.07           C  
ATOM   1151  O   VAL   746      18.496   5.416   6.349  1.00 22.40           O  
ATOM   1152  CB  VAL   746      20.157   2.877   7.732  1.00 24.53           C  
ATOM   1153  CG1 VAL   746      18.830   2.349   7.181  1.00 26.81           C  
ATOM   1154  CG2 VAL   746      21.283   1.938   7.289  1.00 23.70           C  
ATOM   1155  H   VAL   746      21.899   4.337   8.925  1.00 23.66           H  
ATOM   1156  HA  VAL   746      20.847   4.335   6.249  1.00 24.12           H  
ATOM   1157  HB  VAL   746      20.096   2.839   8.828  1.00 24.53           H  
ATOM   1158 HG11 VAL   746      18.779   2.465   6.095  1.00 26.81           H  
ATOM   1159 HG12 VAL   746      17.981   2.881   7.619  1.00 26.81           H  
ATOM   1160 HG13 VAL   746      18.700   1.287   7.418  1.00 26.81           H  
ATOM   1161 HG21 VAL   746      21.367   1.919   6.198  1.00 23.70           H  
ATOM   1162 HG22 VAL   746      21.095   0.915   7.629  1.00 23.70           H  
ATOM   1163 HG23 VAL   746      22.251   2.248   7.689  1.00 23.70           H  
ATOM   1164  N   PHE   747      18.988   5.828   8.553  1.00 22.40           N  
ATOM   1165  CA  PHE   747      17.839   6.714   8.786  1.00 23.13           C  
ATOM   1166  C   PHE   747      18.104   8.034   8.031  1.00 23.89           C  
ATOM   1167  O   PHE   747      17.240   8.626   7.378  1.00 23.30           O  
ATOM   1168  CB  PHE   747      17.687   6.971  10.292  1.00 23.46           C  
ATOM   1169  CG  PHE   747      16.442   7.689  10.743  1.00 23.23           C  
ATOM   1170  CD1 PHE   747      15.166   7.224  10.403  1.00 22.65           C  
ATOM   1171  CD2 PHE   747      16.543   8.771  11.632  1.00 22.55           C  
ATOM   1172  CE1 PHE   747      14.020   7.824  10.942  1.00 23.64           C  
ATOM   1173  CE2 PHE   747      15.401   9.371  12.166  1.00 24.62           C  
ATOM   1174  CZ  PHE   747      14.138   8.896  11.825  1.00 23.43           C  
ATOM   1175  H   PHE   747      19.627   5.639   9.321  1.00 22.40           H  
ATOM   1176  HA  PHE   747      16.956   6.237   8.349  1.00 23.13           H  
ATOM   1177  HB2 PHE   747      18.558   7.527  10.656  1.00 23.46           H  
ATOM   1178  HB3 PHE   747      17.715   6.016  10.828  1.00 23.46           H  
ATOM   1179  HD1 PHE   747      15.038   6.373   9.738  1.00 22.65           H  
ATOM   1180  HD2 PHE   747      17.520   9.134  11.948  1.00 22.55           H  
ATOM   1181  HE1 PHE   747      13.035   7.448  10.673  1.00 23.64           H  
ATOM   1182  HE2 PHE   747      15.511  10.201  12.859  1.00 24.62           H  
ATOM   1183  HZ  PHE   747      13.249   9.351  12.252  1.00 23.43           H  
ATOM   1184  N   ALA   748      19.371   8.557   8.194  1.00 24.63           N  
ATOM   1185  CA  ALA   748      19.749   9.816   7.579  1.00 24.60           C  
ATOM   1186  C   ALA   748      19.834   9.733   6.040  1.00 24.26           C  
ATOM   1187  O   ALA   748      19.649  10.733   5.335  1.00 24.10           O  
ATOM   1188  CB  ALA   748      21.073  10.316   8.137  1.00 25.45           C  
ATOM   1189  H   ALA   748      20.043   8.057   8.790  1.00 24.63           H  
ATOM   1190  HA  ALA   748      18.957  10.535   7.809  1.00 24.60           H  
ATOM   1191  HB1 ALA   748      21.033  10.396   9.229  1.00 25.45           H  
ATOM   1192  HB2 ALA   748      21.318  11.304   7.733  1.00 25.45           H  
ATOM   1193  HB3 ALA   748      21.894   9.640   7.880  1.00 25.45           H  
ATOM   1194  N   MET   749      20.238   8.517   5.516  1.00 22.11           N  
ATOM   1195  CA  MET   749      20.314   8.299   4.068  1.00 24.26           C  
ATOM   1196  C   MET   749      18.880   8.325   3.508  1.00 23.36           C  
ATOM   1197  O   MET   749      18.605   8.866   2.432  1.00 24.75           O  
ATOM   1198  CB  MET   749      21.035   6.984   3.768  1.00 23.94           C  
ATOM   1199  CG  MET   749      21.399   6.792   2.300  1.00 27.64           C  
ATOM   1200  SD  MET   749      20.049   6.220   1.232  1.00 31.60           S  
ATOM   1201  CE  MET   749      19.838   4.553   1.887  1.00 32.39           C  
ATOM   1202  H   MET   749      20.504   7.744   6.147  1.00 22.11           H  
ATOM   1203  HA  MET   749      20.860   9.148   3.639  1.00 24.26           H  
ATOM   1204  HB2 MET   749      20.476   6.127   4.161  1.00 23.94           H  
ATOM   1205  HB3 MET   749      21.983   6.996   4.319  1.00 23.94           H  
ATOM   1206  HG2 MET   749      22.216   6.070   2.223  1.00 27.64           H  
ATOM   1207  HG3 MET   749      21.768   7.735   1.890  1.00 27.64           H  
ATOM   1208  HE1 MET   749      19.195   3.985   1.212  1.00 32.39           H  
ATOM   1209  HE2 MET   749      19.360   4.585   2.869  1.00 32.39           H  
ATOM   1210  HE3 MET   749      20.802   4.045   1.958  1.00 32.39           H  
ATOM   1211  N   GLY   750      17.936   7.683   4.284  1.00 25.15           N  
ATOM   1212  CA  GLY   750      16.552   7.632   3.865  1.00 25.85           C  
ATOM   1213  C   GLY   750      15.938   9.039   3.795  1.00 28.75           C  
ATOM   1214  O   GLY   750      15.113   9.341   2.930  1.00 26.89           O  
ATOM   1215  H   GLY   750      18.215   7.228   5.155  1.00 25.15           H  
ATOM   1216  HA2 GLY   750      15.994   7.031   4.587  1.00 25.85           H  
ATOM   1217  HA3 GLY   750      16.501   7.170   2.874  1.00 25.85           H  
ATOM   1218  N   TRP   751      16.322   9.897   4.811  1.00 28.13           N  
ATOM   1219  CA  TRP   751      15.878  11.294   4.878  1.00 28.72           C  
ATOM   1220  C   TRP   751      16.509  12.097   3.724  1.00 29.22           C  
ATOM   1221  O   TRP   751      15.858  12.925   3.068  1.00 31.20           O  
ATOM   1222  CB  TRP   751      16.246  11.928   6.223  1.00 27.99           C  
ATOM   1223  CG  TRP   751      16.014  13.405   6.302  1.00 27.83           C  
ATOM   1224  CD1 TRP   751      16.988  14.384   6.256  1.00 29.68           C  
ATOM   1225  CD2 TRP   751      14.765  14.086   6.466  1.00 27.13           C  
ATOM   1226  NE1 TRP   751      16.391  15.607   6.383  1.00 28.73           N  
ATOM   1227  CE2 TRP   751      15.032  15.454   6.531  1.00 28.37           C  
ATOM   1228  CE3 TRP   751      13.424  13.666   6.567  1.00 26.47           C  
ATOM   1229  CZ2 TRP   751      14.024  16.413   6.689  1.00 30.65           C  
ATOM   1230  CZ3 TRP   751      12.399  14.606   6.723  1.00 28.20           C  
ATOM   1231  CH2 TRP   751      12.701  15.963   6.779  1.00 27.66           C  
ATOM   1232  H   TRP   751      16.915   9.520   5.554  1.00 28.13           H  
ATOM   1233  HA  TRP   751      14.792  11.306   4.727  1.00 28.72           H  
ATOM   1234  HB2 TRP   751      17.302  11.731   6.446  1.00 27.99           H  
ATOM   1235  HB3 TRP   751      15.680  11.430   7.020  1.00 27.99           H  
ATOM   1236  HD1 TRP   751      18.061  14.305   6.143  1.00 29.68           H  
ATOM   1237  HE1 TRP   751      16.875  16.494   6.366  1.00 28.73           H  
ATOM   1238  HE3 TRP   751      13.191  12.613   6.506  1.00 26.47           H  
ATOM   1239  HZ2 TRP   751      14.252  17.473   6.718  1.00 30.65           H  
ATOM   1240  HZ3 TRP   751      11.361  14.284   6.789  1.00 28.20           H  
ATOM   1241  HH2 TRP   751      11.894  16.686   6.886  1.00 27.66           H  
ATOM   1242  N   ARG   752      17.869  11.905   3.508  1.00 30.71           N  
ATOM   1243  CA  ARG   752      18.531  12.641   2.439  1.00 30.92           C  
ATOM   1244  C   ARG   752      17.922  12.256   1.070  1.00 32.47           C  
ATOM   1245  O   ARG   752      17.829  13.076   0.155  1.00 33.26           O  
ATOM   1246  CB  ARG   752      20.057  12.454   2.419  1.00 32.45           C  
ATOM   1247  CG  ARG   752      20.770  13.328   3.459  1.00 33.32           C  
ATOM   1248  CD  ARG   752      22.265  13.524   3.185  1.00 32.77           C  
ATOM   1249  NE  ARG   752      23.054  12.307   2.974  1.00 28.26           N  
ATOM   1250  CZ  ARG   752      23.277  11.308   3.866  1.00 27.81           C  
ATOM   1251  NH1 ARG   752      22.744  11.297   5.109  1.00 27.86           N  
ATOM   1252  NH2 ARG   752      24.061  10.264   3.519  1.00 25.67           N1+
ATOM   1253  H   ARG   752      18.422  11.282   4.115  1.00 30.71           H  
ATOM   1254  HA  ARG   752      18.295  13.701   2.586  1.00 30.92           H  
ATOM   1255  HB2 ARG   752      20.428  12.729   1.428  1.00 32.45           H  
ATOM   1256  HB3 ARG   752      20.323  11.402   2.580  1.00 32.45           H  
ATOM   1257  HG2 ARG   752      20.608  12.916   4.457  1.00 33.32           H  
ATOM   1258  HG3 ARG   752      20.314  14.326   3.472  1.00 33.32           H  
ATOM   1259  HD2 ARG   752      22.732  14.090   3.997  1.00 32.77           H  
ATOM   1260  HD3 ARG   752      22.379  14.126   2.276  1.00 32.77           H  
ATOM   1261  HE  ARG   752      23.582  12.234   2.104  1.00 28.26           H  
ATOM   1262 HH11 ARG   752      22.902  10.505   5.721  1.00 27.86           H  
ATOM   1263 HH12 ARG   752      22.154  12.047   5.438  1.00 27.86           H  
ATOM   1264 HH21 ARG   752      24.247   9.456   4.121  1.00 25.67           H  
ATOM   1265 HH22 ARG   752      24.544  10.255   2.600  1.00 25.67           H  
ATOM   1266  N   SER   753      17.590  10.933   0.899  1.00 32.62           N  
ATOM   1267  CA  SER   753      16.996  10.450  -0.354  1.00 32.80           C  
ATOM   1268  C   SER   753      15.568  10.976  -0.575  1.00 33.68           C  
ATOM   1269  O   SER   753      15.126  11.214  -1.705  1.00 32.34           O  
ATOM   1270  CB  SER   753      16.997   8.925  -0.418  1.00 33.75           C  
ATOM   1271  OG  SER   753      18.344   8.443  -0.410  1.00 31.63           O  
ATOM   1272  H   SER   753      17.811  10.257   1.636  1.00 32.62           H  
ATOM   1273  HA  SER   753      17.607  10.854  -1.167  1.00 32.80           H  
ATOM   1274  HB2 SER   753      16.523   8.576  -1.341  1.00 33.75           H  
ATOM   1275  HB3 SER   753      16.459   8.474   0.423  1.00 33.75           H  
ATOM   1276  HG  SER   753      18.613   8.385   0.537  1.00 31.63           H  
ATOM   1277  N   PHE   754      14.823  11.123   0.582  1.00 35.08           N  
ATOM   1278  CA  PHE   754      13.452  11.624   0.521  1.00 36.50           C  
ATOM   1279  C   PHE   754      13.519  13.101   0.084  1.00 38.41           C  
ATOM   1280  O   PHE   754      12.785  13.552  -0.796  1.00 38.29           O  
ATOM   1281  CB  PHE   754      12.737  11.476   1.876  1.00 38.21           C  
ATOM   1282  CG  PHE   754      11.401  12.173   1.940  1.00 40.51           C  
ATOM   1283  CD1 PHE   754      10.343  11.768   1.116  1.00 41.87           C  
ATOM   1284  CD2 PHE   754      11.217  13.279   2.779  1.00 41.10           C  
ATOM   1285  CE1 PHE   754       9.129  12.460   1.119  1.00 43.00           C  
ATOM   1286  CE2 PHE   754      10.006  13.972   2.779  1.00 42.85           C  
ATOM   1287  CZ  PHE   754       8.962  13.564   1.951  1.00 42.43           C  
ATOM   1288  H   PHE   754      15.242  10.902   1.492  1.00 35.08           H  
ATOM   1289  HA  PHE   754      12.924  11.072  -0.264  1.00 36.50           H  
ATOM   1290  HB2 PHE   754      13.378  11.857   2.681  1.00 38.21           H  
ATOM   1291  HB3 PHE   754      12.592  10.414   2.104  1.00 38.21           H  
ATOM   1292  HD1 PHE   754      10.457  10.908   0.459  1.00 41.87           H  
ATOM   1293  HD2 PHE   754      12.017  13.613   3.433  1.00 41.10           H  
ATOM   1294  HE1 PHE   754       8.328  12.144   0.455  1.00 43.00           H  
ATOM   1295  HE2 PHE   754       9.882  14.841   3.421  1.00 42.85           H  
ATOM   1296  HZ  PHE   754       8.023  14.112   1.955  1.00 42.43           H  
ATOM   1297  N   THR   755      14.369  13.895   0.832  1.00 40.53           N  
ATOM   1298  CA  THR   755      14.389  15.340   0.637  1.00 43.59           C  
ATOM   1299  C   THR   755      14.999  15.796  -0.697  1.00 46.35           C  
ATOM   1300  O   THR   755      14.668  16.873  -1.199  1.00 46.33           O  
ATOM   1301  CB  THR   755      15.127  16.086   1.771  1.00 43.79           C  
ATOM   1302  OG1 THR   755      16.365  15.443   2.113  1.00 45.51           O  
ATOM   1303  CG2 THR   755      14.265  16.201   3.022  1.00 43.01           C  
ATOM   1304  H   THR   755      14.922  13.465   1.580  1.00 40.53           H  
ATOM   1305  HA  THR   755      13.343  15.673   0.602  1.00 43.59           H  
ATOM   1306  HB  THR   755      15.385  17.101   1.446  1.00 43.79           H  
ATOM   1307 HG21 THR   755      13.323  16.717   2.812  1.00 43.01           H  
ATOM   1308 HG22 THR   755      14.803  16.763   3.791  1.00 43.01           H  
ATOM   1309 HG23 THR   755      14.039  15.215   3.441  1.00 43.01           H  
ATOM   1310  HG1 THR   755      16.140  14.685   2.696  1.00 45.51           H  
ATOM   1311  N   ASN   756      16.050  15.039  -1.185  1.00 49.31           N  
ATOM   1312  CA  ASN   756      16.816  15.521  -2.332  1.00 52.59           C  
ATOM   1313  C   ASN   756      16.251  15.014  -3.669  1.00 53.78           C  
ATOM   1314  O   ASN   756      16.458  15.615  -4.727  1.00 55.68           O  
ATOM   1315  CB  ASN   756      18.296  15.160  -2.251  1.00 53.15           C  
ATOM   1316  CG  ASN   756      19.046  16.062  -1.295  1.00 55.65           C  
ATOM   1317  ND2 ASN   756      18.778  15.869   0.028  1.00 56.24           N  
ATOM   1318  OD1 ASN   756      19.871  16.892  -1.664  1.00 56.23           O  
ATOM   1319  H   ASN   756      16.276  14.161  -0.721  1.00 49.31           H  
ATOM   1320  HA  ASN   756      16.723  16.615  -2.367  1.00 52.59           H  
ATOM   1321  HB2 ASN   756      18.764  15.286  -3.235  1.00 53.15           H  
ATOM   1322  HB3 ASN   756      18.444  14.114  -1.969  1.00 53.15           H  
ATOM   1323 HD21 ASN   756      19.232  16.448   0.723  1.00 56.24           H  
ATOM   1324 HD22 ASN   756      18.097  15.151   0.306  1.00 56.24           H  
ATOM   1325  N   VAL   757      15.681  13.755  -3.662  1.00 54.97           N  
ATOM   1326  CA  VAL   757      15.328  13.089  -4.917  1.00 55.25           C  
ATOM   1327  C   VAL   757      13.997  12.294  -4.865  1.00 55.28           C  
ATOM   1328  O   VAL   757      13.734  11.424  -5.703  1.00 54.78           O  
ATOM   1329  CB  VAL   757      16.473  12.188  -5.459  1.00 55.94           C  
ATOM   1330  CG1 VAL   757      17.684  12.992  -5.937  1.00 56.51           C  
ATOM   1331  CG2 VAL   757      16.915  11.145  -4.433  1.00 56.13           C  
ATOM   1332  H   VAL   757      15.502  13.263  -2.776  1.00 54.97           H  
ATOM   1333  HA  VAL   757      15.131  13.870  -5.665  1.00 55.25           H  
ATOM   1334  HB  VAL   757      16.103  11.644  -6.338  1.00 55.94           H  
ATOM   1335 HG11 VAL   757      18.186  13.501  -5.109  1.00 56.51           H  
ATOM   1336 HG12 VAL   757      17.388  13.741  -6.678  1.00 56.51           H  
ATOM   1337 HG13 VAL   757      18.419  12.332  -6.410  1.00 56.51           H  
ATOM   1338 HG21 VAL   757      17.320  11.617  -3.533  1.00 56.13           H  
ATOM   1339 HG22 VAL   757      17.694  10.499  -4.849  1.00 56.13           H  
ATOM   1340 HG23 VAL   757      16.076  10.510  -4.138  1.00 56.13           H  
ATOM   1341  N   ASN   758      13.086  12.727  -3.913  1.00 56.22           N  
ATOM   1342  CA  ASN   758      11.691  12.270  -3.861  1.00 56.50           C  
ATOM   1343  C   ASN   758      11.555  10.732  -3.712  1.00 55.92           C  
ATOM   1344  O   ASN   758      10.526  10.137  -4.023  1.00 55.88           O  
ATOM   1345  CB  ASN   758      10.875  12.718  -5.079  1.00 59.09           C  
ATOM   1346  CG  ASN   758      10.716  14.215  -5.174  1.00 61.23           C  
ATOM   1347  ND2 ASN   758      10.193  14.630  -6.371  1.00 62.00           N  
ATOM   1348  OD1 ASN   758      10.999  15.001  -4.278  1.00 62.22           O  
ATOM   1349  H   ASN   758      13.382  13.445  -3.250  1.00 56.22           H  
ATOM   1350  HA  ASN   758      11.267  12.703  -2.947  1.00 56.50           H  
ATOM   1351  HB2 ASN   758       9.860  12.304  -5.033  1.00 59.09           H  
ATOM   1352  HB3 ASN   758      11.325  12.350  -6.008  1.00 59.09           H  
ATOM   1353 HD21 ASN   758      10.051  15.624  -6.511  1.00 62.00           H  
ATOM   1354 HD22 ASN   758       9.945  13.996  -7.120  1.00 62.00           H  
ATOM   1355  N   SER   759      12.660  10.107  -3.172  1.00 55.02           N  
ATOM   1356  CA  SER   759      12.779   8.652  -3.045  1.00 54.70           C  
ATOM   1357  C   SER   759      12.803   7.892  -4.403  1.00 54.13           C  
ATOM   1358  O   SER   759      12.695   6.664  -4.486  1.00 54.46           O  
ATOM   1359  CB  SER   759      11.716   8.040  -2.121  1.00 55.17           C  
ATOM   1360  OG  SER   759      11.619   8.741  -0.881  1.00 54.29           O  
ATOM   1361  H   SER   759      13.398  10.703  -2.802  1.00 55.02           H  
ATOM   1362  HA  SER   759      13.766   8.499  -2.590  1.00 54.70           H  
ATOM   1363  HB2 SER   759      11.944   6.990  -1.905  1.00 55.17           H  
ATOM   1364  HB3 SER   759      10.725   8.058  -2.586  1.00 55.17           H  
ATOM   1365  HG  SER   759      12.462   8.626  -0.396  1.00 54.29           H  
ATOM   1366  N   ARG   760      13.035   8.697  -5.519  1.00 53.52           N  
ATOM   1367  CA  ARG   760      13.067   8.144  -6.867  1.00 52.66           C  
ATOM   1368  C   ARG   760      14.391   7.394  -7.062  1.00 49.90           C  
ATOM   1369  O   ARG   760      14.484   6.404  -7.787  1.00 49.50           O  
ATOM   1370  CB  ARG   760      12.912   9.252  -7.915  1.00 54.58           C  
ATOM   1371  CG  ARG   760      12.645   8.703  -9.320  1.00 58.79           C  
ATOM   1372  CD  ARG   760      12.448   9.832 -10.325  1.00 61.73           C  
ATOM   1373  NE  ARG   760      12.213   9.323 -11.684  1.00 63.83           N  
ATOM   1374  CZ  ARG   760      11.023   8.850 -12.148  1.00 65.73           C  
ATOM   1375  NH1 ARG   760       9.934   8.748 -11.354  1.00 66.13           N  
ATOM   1376  NH2 ARG   760      10.910   8.455 -13.436  1.00 66.07           N1+
ATOM   1377  H   ARG   760      13.151   9.709  -5.385  1.00 53.52           H  
ATOM   1378  HA  ARG   760      12.251   7.416  -6.946  1.00 52.66           H  
ATOM   1379  HB2 ARG   760      13.812   9.879  -7.938  1.00 54.58           H  
ATOM   1380  HB3 ARG   760      12.078   9.906  -7.628  1.00 54.58           H  
ATOM   1381  HG2 ARG   760      11.760   8.057  -9.303  1.00 58.79           H  
ATOM   1382  HG3 ARG   760      13.482   8.079  -9.652  1.00 58.79           H  
ATOM   1383  HD2 ARG   760      13.347  10.457 -10.371  1.00 61.73           H  
ATOM   1384  HD3 ARG   760      11.620  10.495 -10.047  1.00 61.73           H  
ATOM   1385  HE  ARG   760      12.980   9.387 -12.345  1.00 63.83           H  
ATOM   1386 HH11 ARG   760       9.058   8.390 -11.717  1.00 66.13           H  
ATOM   1387 HH12 ARG   760       9.948   9.012 -10.377  1.00 66.13           H  
ATOM   1388 HH21 ARG   760      10.040   8.084 -13.798  1.00 66.07           H  
ATOM   1389 HH22 ARG   760      11.694   8.478 -14.076  1.00 66.07           H  
ATOM   1390  N   MET   761      15.470   7.944  -6.405  1.00 45.82           N  
ATOM   1391  CA  MET   761      16.817   7.392  -6.426  1.00 42.06           C  
ATOM   1392  C   MET   761      17.251   7.394  -4.954  1.00 39.62           C  
ATOM   1393  O   MET   761      16.578   7.920  -4.067  1.00 38.88           O  
ATOM   1394  CB  MET   761      17.763   8.218  -7.299  1.00 43.38           C  
ATOM   1395  CG  MET   761      17.519   7.944  -8.781  1.00 44.43           C  
ATOM   1396  SD  MET   761      18.799   8.692  -9.848  1.00 45.87           S  
ATOM   1397  CE  MET   761      18.407  10.444  -9.610  1.00 46.14           C  
ATOM   1398  H   MET   761      15.305   8.730  -5.781  1.00 45.82           H  
ATOM   1399  HA  MET   761      16.783   6.348  -6.760  1.00 42.06           H  
ATOM   1400  HB2 MET   761      18.803   7.981  -7.048  1.00 43.38           H  
ATOM   1401  HB3 MET   761      17.627   9.284  -7.080  1.00 43.38           H  
ATOM   1402  HG2 MET   761      16.536   8.309  -9.097  1.00 44.43           H  
ATOM   1403  HG3 MET   761      17.542   6.865  -8.971  1.00 44.43           H  
ATOM   1404  HE1 MET   761      19.017  11.040 -10.294  1.00 46.14           H  
ATOM   1405  HE2 MET   761      18.636  10.756  -8.589  1.00 46.14           H  
ATOM   1406  HE3 MET   761      17.354  10.635  -9.829  1.00 46.14           H  
ATOM   1407  N   LEU   762      18.409   6.696  -4.673  1.00 34.22           N  
ATOM   1408  CA  LEU   762      19.001   6.741  -3.346  1.00 32.53           C  
ATOM   1409  C   LEU   762      20.203   7.702  -3.433  1.00 32.07           C  
ATOM   1410  O   LEU   762      21.029   7.678  -4.353  1.00 32.40           O  
ATOM   1411  CB  LEU   762      19.409   5.367  -2.821  1.00 31.05           C  
ATOM   1412  CG  LEU   762      18.238   4.402  -2.548  1.00 32.54           C  
ATOM   1413  CD1 LEU   762      18.787   3.062  -2.052  1.00 30.94           C  
ATOM   1414  CD2 LEU   762      17.228   4.947  -1.539  1.00 31.08           C  
ATOM   1415  H   LEU   762      18.860   6.143  -5.416  1.00 34.22           H  
ATOM   1416  HA  LEU   762      18.281   7.184  -2.656  1.00 32.53           H  
ATOM   1417  HB2 LEU   762      19.990   5.498  -1.901  1.00 31.05           H  
ATOM   1418  HB3 LEU   762      20.081   4.889  -3.540  1.00 31.05           H  
ATOM   1419  HG  LEU   762      17.703   4.218  -3.486  1.00 32.54           H  
ATOM   1420 HD11 LEU   762      19.319   3.174  -1.102  1.00 30.94           H  
ATOM   1421 HD12 LEU   762      19.486   2.635  -2.778  1.00 30.94           H  
ATOM   1422 HD13 LEU   762      17.977   2.342  -1.902  1.00 30.94           H  
ATOM   1423 HD21 LEU   762      17.714   5.256  -0.610  1.00 31.08           H  
ATOM   1424 HD22 LEU   762      16.486   4.183  -1.290  1.00 31.08           H  
ATOM   1425 HD23 LEU   762      16.682   5.805  -1.942  1.00 31.08           H  
ATOM   1426  N   TYR   763      20.252   8.603  -2.377  1.00 29.84           N  
ATOM   1427  CA  TYR   763      21.141   9.760  -2.348  1.00 28.66           C  
ATOM   1428  C   TYR   763      21.983   9.578  -1.084  1.00 27.70           C  
ATOM   1429  O   TYR   763      21.632   9.979   0.027  1.00 26.37           O  
ATOM   1430  CB  TYR   763      20.291  11.023  -2.285  1.00 32.40           C  
ATOM   1431  CG  TYR   763      21.009  12.328  -2.507  1.00 37.23           C  
ATOM   1432  CD1 TYR   763      20.976  12.948  -3.762  1.00 39.56           C  
ATOM   1433  CD2 TYR   763      21.549  13.028  -1.417  1.00 38.91           C  
ATOM   1434  CE1 TYR   763      21.460  14.244  -3.924  1.00 40.55           C  
ATOM   1435  CE2 TYR   763      22.023  14.331  -1.572  1.00 40.66           C  
ATOM   1436  CZ  TYR   763      21.960  14.928  -2.825  1.00 41.19           C  
ATOM   1437  OH  TYR   763      22.278  16.247  -2.953  1.00 44.33           O  
ATOM   1438  H   TYR   763      19.638   8.455  -1.553  1.00 29.84           H  
ATOM   1439  HA  TYR   763      21.782   9.768  -3.236  1.00 28.66           H  
ATOM   1440  HB2 TYR   763      19.772  11.085  -1.321  1.00 32.40           H  
ATOM   1441  HB3 TYR   763      19.490  10.947  -3.029  1.00 32.40           H  
ATOM   1442  HD1 TYR   763      20.536  12.441  -4.616  1.00 39.56           H  
ATOM   1443  HD2 TYR   763      21.558  12.580  -0.426  1.00 38.91           H  
ATOM   1444  HE1 TYR   763      21.421  14.734  -4.893  1.00 40.55           H  
ATOM   1445  HE2 TYR   763      22.418  14.869  -0.715  1.00 40.66           H  
ATOM   1446  HH  TYR   763      21.578  16.717  -2.443  1.00 44.33           H  
ATOM   1447  N   PHE   764      23.133   8.841  -1.304  1.00 26.89           N  
ATOM   1448  CA  PHE   764      24.048   8.584  -0.205  1.00 26.00           C  
ATOM   1449  C   PHE   764      24.813   9.899   0.022  1.00 25.81           C  
ATOM   1450  O   PHE   764      25.067  10.299   1.165  1.00 22.79           O  
ATOM   1451  CB  PHE   764      24.993   7.412  -0.463  1.00 23.40           C  
ATOM   1452  CG  PHE   764      24.329   6.067  -0.268  1.00 25.44           C  
ATOM   1453  CD1 PHE   764      23.359   5.597  -1.162  1.00 24.41           C  
ATOM   1454  CD2 PHE   764      24.680   5.253   0.818  1.00 22.91           C  
ATOM   1455  CE1 PHE   764      22.777   4.338  -0.990  1.00 24.16           C  
ATOM   1456  CE2 PHE   764      24.101   3.992   0.989  1.00 24.70           C  
ATOM   1457  CZ  PHE   764      23.152   3.535   0.081  1.00 24.90           C  
ATOM   1458  H   PHE   764      23.347   8.505  -2.240  1.00 26.89           H  
ATOM   1459  HA  PHE   764      23.464   8.407   0.703  1.00 26.00           H  
ATOM   1460  HB2 PHE   764      25.853   7.483   0.213  1.00 23.40           H  
ATOM   1461  HB3 PHE   764      25.411   7.452  -1.473  1.00 23.40           H  
ATOM   1462  HD1 PHE   764      23.056   6.195  -2.016  1.00 24.41           H  
ATOM   1463  HD2 PHE   764      25.429   5.587   1.529  1.00 22.91           H  
ATOM   1464  HE1 PHE   764      22.038   3.976  -1.699  1.00 24.16           H  
ATOM   1465  HE2 PHE   764      24.398   3.357   1.819  1.00 24.70           H  
ATOM   1466  HZ  PHE   764      22.704   2.552   0.202  1.00 24.90           H  
ATOM   1467  N   ALA   765      25.184  10.551  -1.138  1.00 26.10           N  
ATOM   1468  CA  ALA   765      25.842  11.854  -1.146  1.00 28.39           C  
ATOM   1469  C   ALA   765      25.495  12.515  -2.499  1.00 28.06           C  
ATOM   1470  O   ALA   765      25.002  11.842  -3.412  1.00 30.02           O  
ATOM   1471  CB  ALA   765      27.335  11.687  -0.942  1.00 25.79           C  
ATOM   1472  H   ALA   765      24.958  10.148  -2.051  1.00 26.10           H  
ATOM   1473  HA  ALA   765      25.409  12.450  -0.337  1.00 28.39           H  
ATOM   1474  HB1 ALA   765      27.546  11.259   0.042  1.00 25.79           H  
ATOM   1475  HB2 ALA   765      27.859  12.635  -1.017  1.00 25.79           H  
ATOM   1476  HB3 ALA   765      27.774  11.026  -1.690  1.00 25.79           H  
ATOM   1477  N   PRO   766      25.759  13.852  -2.678  1.00 30.59           N  
ATOM   1478  CA  PRO   766      25.399  14.539  -3.930  1.00 30.63           C  
ATOM   1479  C   PRO   766      26.117  14.024  -5.187  1.00 30.73           C  
ATOM   1480  O   PRO   766      25.701  14.250  -6.323  1.00 31.62           O  
ATOM   1481  CB  PRO   766      25.783  16.002  -3.685  1.00 30.78           C  
ATOM   1482  CG  PRO   766      25.814  16.135  -2.169  1.00 30.38           C  
ATOM   1483  CD  PRO   766      26.319  14.780  -1.712  1.00 28.43           C  
ATOM   1484  HA  PRO   766      24.327  14.411  -4.088  1.00 30.63           H  
ATOM   1485  HB2 PRO   766      25.074  16.695  -4.147  1.00 30.78           H  
ATOM   1486  HB3 PRO   766      26.776  16.229  -4.095  1.00 30.78           H  
ATOM   1487  HG2 PRO   766      24.802  16.308  -1.787  1.00 30.38           H  
ATOM   1488  HG3 PRO   766      26.451  16.954  -1.829  1.00 30.38           H  
ATOM   1489  HD2 PRO   766      27.407  14.725  -1.793  1.00 28.43           H  
ATOM   1490  HD3 PRO   766      26.017  14.546  -0.689  1.00 28.43           H  
ATOM   1491  N   ASP   767      27.327  13.417  -4.947  1.00 29.44           N  
ATOM   1492  CA  ASP   767      28.125  12.772  -5.977  1.00 30.27           C  
ATOM   1493  C   ASP   767      27.758  11.268  -6.055  1.00 28.55           C  
ATOM   1494  O   ASP   767      27.590  10.677  -7.123  1.00 28.68           O  
ATOM   1495  CB  ASP   767      29.603  13.004  -5.736  1.00 30.60           C  
ATOM   1496  CG  ASP   767      30.126  12.576  -4.383  1.00 31.88           C  
ATOM   1497  OD1 ASP   767      29.320  12.540  -3.406  1.00 29.12           O  
ATOM   1498  OD2 ASP   767      31.367  12.309  -4.346  1.00 32.78           O1-
ATOM   1499  H   ASP   767      27.697  13.380  -3.990  1.00 29.44           H  
ATOM   1500  HA  ASP   767      27.852  13.205  -6.948  1.00 30.27           H  
ATOM   1501  HB2 ASP   767      29.824  14.075  -5.830  1.00 30.60           H  
ATOM   1502  HB3 ASP   767      30.178  12.489  -6.511  1.00 30.60           H  
ATOM   1503  N   LEU   768      27.603  10.645  -4.839  1.00 28.98           N  
ATOM   1504  CA  LEU   768      27.331   9.216  -4.694  1.00 27.84           C  
ATOM   1505  C   LEU   768      25.788   9.023  -4.684  1.00 28.00           C  
ATOM   1506  O   LEU   768      25.165   8.578  -3.720  1.00 27.11           O  
ATOM   1507  CB  LEU   768      28.014   8.658  -3.441  1.00 28.40           C  
ATOM   1508  CG  LEU   768      27.968   7.126  -3.279  1.00 29.54           C  
ATOM   1509  CD1 LEU   768      28.601   6.374  -4.443  1.00 27.71           C  
ATOM   1510  CD2 LEU   768      28.671   6.724  -1.981  1.00 26.52           C  
ATOM   1511  H   LEU   768      27.581  11.235  -3.996  1.00 28.98           H  
ATOM   1512  HA  LEU   768      27.721   8.714  -5.585  1.00 27.84           H  
ATOM   1513  HB2 LEU   768      27.552   9.100  -2.552  1.00 28.40           H  
ATOM   1514  HB3 LEU   768      29.061   8.983  -3.442  1.00 28.40           H  
ATOM   1515  HG  LEU   768      26.924   6.810  -3.202  1.00 29.54           H  
ATOM   1516 HD11 LEU   768      29.634   6.694  -4.586  1.00 27.71           H  
ATOM   1517 HD12 LEU   768      28.046   6.528  -5.372  1.00 27.71           H  
ATOM   1518 HD13 LEU   768      28.615   5.295  -4.252  1.00 27.71           H  
ATOM   1519 HD21 LEU   768      29.701   7.094  -1.952  1.00 26.52           H  
ATOM   1520 HD22 LEU   768      28.704   5.635  -1.880  1.00 26.52           H  
ATOM   1521 HD23 LEU   768      28.142   7.126  -1.114  1.00 26.52           H  
ATOM   1522  N   VAL   769      25.213   9.331  -5.908  1.00 28.85           N  
ATOM   1523  CA  VAL   769      23.803   9.113  -6.186  1.00 28.86           C  
ATOM   1524  C   VAL   769      23.728   7.694  -6.801  1.00 27.93           C  
ATOM   1525  O   VAL   769      24.505   7.305  -7.686  1.00 29.59           O  
ATOM   1526  CB  VAL   769      23.225  10.164  -7.154  1.00 28.95           C  
ATOM   1527  CG1 VAL   769      21.719   9.964  -7.356  1.00 31.31           C  
ATOM   1528  CG2 VAL   769      23.476  11.587  -6.644  1.00 28.36           C  
ATOM   1529  H   VAL   769      25.823   9.698  -6.633  1.00 28.85           H  
ATOM   1530  HA  VAL   769      23.257   9.134  -5.236  1.00 28.86           H  
ATOM   1531  HB  VAL   769      23.714  10.066  -8.133  1.00 28.95           H  
ATOM   1532 HG11 VAL   769      21.179  10.018  -6.404  1.00 31.31           H  
ATOM   1533 HG12 VAL   769      21.505   8.995  -7.815  1.00 31.31           H  
ATOM   1534 HG13 VAL   769      21.311  10.735  -8.019  1.00 31.31           H  
ATOM   1535 HG21 VAL   769      23.064  11.725  -5.640  1.00 28.36           H  
ATOM   1536 HG22 VAL   769      23.015  12.328  -7.306  1.00 28.36           H  
ATOM   1537 HG23 VAL   769      24.546  11.805  -6.606  1.00 28.36           H  
ATOM   1538  N   PHE   770      22.707   6.916  -6.270  1.00 26.66           N  
ATOM   1539  CA  PHE   770      22.476   5.533  -6.653  1.00 27.30           C  
ATOM   1540  C   PHE   770      21.176   5.475  -7.492  1.00 28.01           C  
ATOM   1541  O   PHE   770      20.065   5.673  -6.997  1.00 27.96           O  
ATOM   1542  CB  PHE   770      22.314   4.631  -5.419  1.00 25.89           C  
ATOM   1543  CG  PHE   770      23.583   3.964  -4.944  1.00 25.08           C  
ATOM   1544  CD1 PHE   770      24.578   4.688  -4.276  1.00 22.41           C  
ATOM   1545  CD2 PHE   770      23.755   2.583  -5.121  1.00 24.44           C  
ATOM   1546  CE1 PHE   770      25.691   4.032  -3.748  1.00 23.96           C  
ATOM   1547  CE2 PHE   770      24.886   1.937  -4.622  1.00 22.80           C  
ATOM   1548  CZ  PHE   770      25.847   2.659  -3.917  1.00 21.91           C  
ATOM   1549  H   PHE   770      22.054   7.319  -5.576  1.00 26.66           H  
ATOM   1550  HA  PHE   770      23.313   5.188  -7.264  1.00 27.30           H  
ATOM   1551  HB2 PHE   770      21.571   3.850  -5.619  1.00 25.89           H  
ATOM   1552  HB3 PHE   770      21.916   5.204  -4.576  1.00 25.89           H  
ATOM   1553  HD1 PHE   770      24.484   5.764  -4.144  1.00 22.41           H  
ATOM   1554  HD2 PHE   770      23.001   2.003  -5.646  1.00 24.44           H  
ATOM   1555  HE1 PHE   770      26.436   4.589  -3.189  1.00 23.96           H  
ATOM   1556  HE2 PHE   770      25.015   0.868  -4.770  1.00 22.80           H  
ATOM   1557  HZ  PHE   770      26.712   2.157  -3.488  1.00 21.91           H  
ATOM   1558  N   ASN   771      21.411   5.184  -8.833  1.00 27.38           N  
ATOM   1559  CA  ASN   771      20.357   4.811  -9.790  1.00 27.62           C  
ATOM   1560  C   ASN   771      20.180   3.264  -9.698  1.00 26.98           C  
ATOM   1561  O   ASN   771      20.946   2.565  -9.033  1.00 29.89           O  
ATOM   1562  CB  ASN   771      20.696   5.326 -11.194  1.00 27.71           C  
ATOM   1563  CG  ASN   771      21.596   4.383 -11.962  1.00 29.77           C  
ATOM   1564  OD1 ASN   771      21.161   3.341 -12.447  1.00 28.20           O  
ATOM   1565  ND2 ASN   771      22.918   4.720 -12.038  1.00 30.35           N  
ATOM   1566  H   ASN   771      22.376   5.188  -9.148  1.00 27.38           H  
ATOM   1567  HA  ASN   771      19.421   5.266  -9.447  1.00 27.62           H  
ATOM   1568  HB2 ASN   771      21.145   6.325 -11.150  1.00 27.71           H  
ATOM   1569  HB3 ASN   771      19.774   5.418 -11.781  1.00 27.71           H  
ATOM   1570 HD21 ASN   771      23.576   4.083 -12.487  1.00 30.35           H  
ATOM   1571 HD22 ASN   771      23.308   5.586 -11.687  1.00 30.35           H  
ATOM   1572  N   GLU   772      19.148   2.711 -10.433  1.00 26.99           N  
ATOM   1573  CA  GLU   772      18.823   1.287 -10.295  1.00 28.37           C  
ATOM   1574  C   GLU   772      19.981   0.356 -10.715  1.00 28.02           C  
ATOM   1575  O   GLU   772      20.150  -0.749 -10.191  1.00 28.30           O  
ATOM   1576  CB  GLU   772      17.593   0.863 -11.113  1.00 30.05           C  
ATOM   1577  CG  GLU   772      16.315   1.625 -10.800  1.00 31.48           C  
ATOM   1578  CD  GLU   772      16.105   1.764  -9.309  1.00 30.71           C  
ATOM   1579  OE1 GLU   772      16.181   2.953  -8.870  1.00 34.81           O  
ATOM   1580  OE2 GLU   772      15.881   0.714  -8.643  1.00 32.91           O1-
ATOM   1581  H   GLU   772      18.579   3.295 -11.036  1.00 26.99           H  
ATOM   1582  HA  GLU   772      18.663   1.104  -9.226  1.00 28.37           H  
ATOM   1583  HB2 GLU   772      17.413  -0.208 -10.948  1.00 30.05           H  
ATOM   1584  HB3 GLU   772      17.804   0.968 -12.186  1.00 30.05           H  
ATOM   1585  HG2 GLU   772      15.453   1.105 -11.236  1.00 31.48           H  
ATOM   1586  HG3 GLU   772      16.349   2.618 -11.265  1.00 31.48           H  
ATOM   1587  N   TYR   773      20.779   0.798 -11.749  1.00 27.82           N  
ATOM   1588  CA  TYR   773      21.886  -0.007 -12.291  1.00 26.85           C  
ATOM   1589  C   TYR   773      23.058  -0.004 -11.267  1.00 26.91           C  
ATOM   1590  O   TYR   773      23.897  -0.906 -11.214  1.00 27.10           O  
ATOM   1591  CB  TYR   773      22.321   0.560 -13.648  1.00 28.14           C  
ATOM   1592  CG  TYR   773      23.270  -0.286 -14.461  1.00 27.82           C  
ATOM   1593  CD1 TYR   773      23.059  -1.654 -14.679  1.00 30.93           C  
ATOM   1594  CD2 TYR   773      24.368   0.327 -15.085  1.00 30.06           C  
ATOM   1595  CE1 TYR   773      23.949  -2.394 -15.465  1.00 30.36           C  
ATOM   1596  CE2 TYR   773      25.276  -0.413 -15.840  1.00 29.16           C  
ATOM   1597  CZ  TYR   773      25.058  -1.768 -16.021  1.00 29.70           C  
ATOM   1598  OH  TYR   773      26.020  -2.496 -16.661  1.00 31.32           O  
ATOM   1599  H   TYR   773      20.621   1.740 -12.132  1.00 27.82           H  
ATOM   1600  HA  TYR   773      21.524  -1.036 -12.371  1.00 26.85           H  
ATOM   1601  HB2 TYR   773      22.773   1.547 -13.487  1.00 28.14           H  
ATOM   1602  HB3 TYR   773      21.433   0.734 -14.272  1.00 28.14           H  
ATOM   1603  HD1 TYR   773      22.203  -2.162 -14.244  1.00 30.93           H  
ATOM   1604  HD2 TYR   773      24.539   1.397 -14.974  1.00 30.06           H  
ATOM   1605  HE1 TYR   773      23.775  -3.457 -15.609  1.00 30.36           H  
ATOM   1606  HE2 TYR   773      26.137   0.082 -16.279  1.00 29.16           H  
ATOM   1607  HH  TYR   773      25.543  -3.185 -17.167  1.00 31.32           H  
ATOM   1608  N   ARG   774      23.064   1.111 -10.449  1.00 27.14           N  
ATOM   1609  CA  ARG   774      24.042   1.329  -9.394  1.00 27.42           C  
ATOM   1610  C   ARG   774      23.681   0.381  -8.221  1.00 27.34           C  
ATOM   1611  O   ARG   774      24.532  -0.164  -7.519  1.00 27.77           O  
ATOM   1612  CB  ARG   774      23.979   2.790  -8.908  1.00 30.10           C  
ATOM   1613  CG  ARG   774      25.340   3.369  -8.525  1.00 33.85           C  
ATOM   1614  CD  ARG   774      25.942   4.234  -9.634  1.00 34.33           C  
ATOM   1615  NE  ARG   774      25.847   5.660  -9.336  1.00 35.27           N  
ATOM   1616  CZ  ARG   774      26.512   6.614 -10.065  1.00 34.64           C  
ATOM   1617  NH1 ARG   774      27.280   6.346 -11.138  1.00 35.24           N  
ATOM   1618  NH2 ARG   774      26.379   7.904  -9.677  1.00 29.96           N1+
ATOM   1619  H   ARG   774      22.319   1.794 -10.606  1.00 27.14           H  
ATOM   1620  HA  ARG   774      25.027   1.052  -9.786  1.00 27.42           H  
ATOM   1621  HB2 ARG   774      23.330   2.857  -8.029  1.00 30.10           H  
ATOM   1622  HB3 ARG   774      23.517   3.425  -9.668  1.00 30.10           H  
ATOM   1623  HG2 ARG   774      26.013   2.542  -8.299  1.00 33.85           H  
ATOM   1624  HG3 ARG   774      25.251   3.956  -7.606  1.00 33.85           H  
ATOM   1625  HD2 ARG   774      25.395   4.072 -10.557  1.00 34.33           H  
ATOM   1626  HD3 ARG   774      26.997   3.977  -9.757  1.00 34.33           H  
ATOM   1627  HE  ARG   774      25.382   6.004  -8.480  1.00 35.27           H  
ATOM   1628 HH11 ARG   774      27.815   7.071 -11.598  1.00 35.24           H  
ATOM   1629 HH12 ARG   774      27.278   5.379 -11.607  1.00 35.24           H  
ATOM   1630 HH21 ARG   774      26.933   8.649 -10.144  1.00 29.96           H  
ATOM   1631 HH22 ARG   774      25.819   8.147  -8.874  1.00 29.96           H  
ATOM   1632  N   MET   775      22.319   0.335  -7.935  1.00 26.30           N  
ATOM   1633  CA  MET   775      21.796  -0.484  -6.854  1.00 28.50           C  
ATOM   1634  C   MET   775      21.921  -1.973  -7.226  1.00 29.19           C  
ATOM   1635  O   MET   775      22.204  -2.830  -6.384  1.00 29.78           O  
ATOM   1636  CB  MET   775      20.328  -0.181  -6.553  1.00 30.17           C  
ATOM   1637  CG  MET   775      20.105   1.210  -5.980  1.00 32.01           C  
ATOM   1638  SD  MET   775      18.322   1.469  -5.714  1.00 34.75           S  
ATOM   1639  CE  MET   775      18.226   3.202  -6.203  1.00 34.85           C  
ATOM   1640  H   MET   775      21.688   0.936  -8.491  1.00 26.30           H  
ATOM   1641  HA  MET   775      22.417  -0.319  -5.966  1.00 28.50           H  
ATOM   1642  HB2 MET   775      19.954  -0.925  -5.838  1.00 30.17           H  
ATOM   1643  HB3 MET   775      19.744  -0.297  -7.474  1.00 30.17           H  
ATOM   1644  HG2 MET   775      20.488   1.970  -6.662  1.00 32.01           H  
ATOM   1645  HG3 MET   775      20.621   1.326  -5.022  1.00 32.01           H  
ATOM   1646  HE1 MET   775      17.224   3.585  -6.000  1.00 34.85           H  
ATOM   1647  HE2 MET   775      18.439   3.314  -7.267  1.00 34.85           H  
ATOM   1648  HE3 MET   775      18.939   3.785  -5.618  1.00 34.85           H  
ATOM   1649  N   HIS   776      21.600  -2.300  -8.529  1.00 29.65           N  
ATOM   1650  CA  HIS   776      21.576  -3.686  -9.005  1.00 30.77           C  
ATOM   1651  C   HIS   776      22.976  -4.293  -8.822  1.00 30.00           C  
ATOM   1652  O   HIS   776      23.157  -5.352  -8.216  1.00 30.71           O  
ATOM   1653  CB  HIS   776      21.128  -3.770 -10.467  1.00 31.47           C  
ATOM   1654  CG  HIS   776      21.137  -5.153 -11.017  1.00 36.27           C  
ATOM   1655  CD2 HIS   776      20.276  -6.197 -10.757  1.00 36.54           C  
ATOM   1656  ND1 HIS   776      22.103  -5.542 -11.921  1.00 36.60           N  
ATOM   1657  NE2 HIS   776      20.731  -7.237 -11.520  1.00 37.82           N  
ATOM   1658  CE1 HIS   776      21.833  -6.797 -12.197  1.00 37.48           C  
ATOM   1659  H   HIS   776      21.324  -1.552  -9.175  1.00 29.65           H  
ATOM   1660  HA  HIS   776      20.890  -4.244  -8.357  1.00 30.77           H  
ATOM   1661  HB2 HIS   776      21.769  -3.137 -11.095  1.00 31.47           H  
ATOM   1662  HB3 HIS   776      20.114  -3.363 -10.561  1.00 31.47           H  
ATOM   1663  HD2 HIS   776      19.410  -6.285 -10.115  1.00 36.54           H  
ATOM   1664  HE2 HIS   776      20.330  -8.164 -11.574  1.00 37.82           H  
ATOM   1665  HE1 HIS   776      22.390  -7.431 -12.872  1.00 37.48           H  
ATOM   1666  N   LYS   777      24.017  -3.553  -9.356  1.00 28.82           N  
ATOM   1667  CA  LYS   777      25.372  -4.079  -9.359  1.00 29.54           C  
ATOM   1668  C   LYS   777      26.160  -3.808  -8.054  1.00 29.95           C  
ATOM   1669  O   LYS   777      27.367  -4.035  -7.969  1.00 29.21           O  
ATOM   1670  CB  LYS   777      26.168  -3.583 -10.564  1.00 29.41           C  
ATOM   1671  CG  LYS   777      25.548  -4.018 -11.897  1.00 31.01           C  
ATOM   1672  CD  LYS   777      26.491  -3.796 -13.080  1.00 32.84           C  
ATOM   1673  CE  LYS   777      26.992  -2.365 -13.158  1.00 34.80           C  
ATOM   1674  NZ  LYS   777      27.860  -2.214 -14.342  1.00 34.12           N1+
ATOM   1675  H   LYS   777      23.835  -2.627  -9.754  1.00 28.82           H  
ATOM   1676  HA  LYS   777      25.301  -5.174  -9.419  1.00 29.54           H  
ATOM   1677  HB2 LYS   777      27.195  -3.965 -10.508  1.00 29.41           H  
ATOM   1678  HB3 LYS   777      26.236  -2.488 -10.521  1.00 29.41           H  
ATOM   1679  HG2 LYS   777      24.614  -3.472 -12.070  1.00 31.01           H  
ATOM   1680  HG3 LYS   777      25.291  -5.084 -11.858  1.00 31.01           H  
ATOM   1681  HD2 LYS   777      25.973  -4.074 -14.004  1.00 32.84           H  
ATOM   1682  HD3 LYS   777      27.346  -4.479 -12.988  1.00 32.84           H  
ATOM   1683  HE2 LYS   777      27.617  -2.120 -12.295  1.00 34.80           H  
ATOM   1684  HE3 LYS   777      26.186  -1.632 -13.235  1.00 34.80           H  
ATOM   1685  HZ1 LYS   777      28.359  -1.305 -14.250  1.00 34.12           H  
ATOM   1686  HZ2 LYS   777      27.313  -2.189 -15.217  1.00 34.12           H  
ATOM   1687  HZ3 LYS   777      28.578  -2.936 -14.424  1.00 34.12           H  
ATOM   1688  N   SER   778      25.391  -3.452  -6.970  1.00 28.83           N  
ATOM   1689  CA  SER   778      25.900  -3.537  -5.604  1.00 28.45           C  
ATOM   1690  C   SER   778      25.827  -5.002  -5.128  1.00 27.44           C  
ATOM   1691  O   SER   778      26.509  -5.407  -4.189  1.00 25.62           O  
ATOM   1692  CB  SER   778      25.107  -2.677  -4.613  1.00 26.77           C  
ATOM   1693  OG  SER   778      23.792  -3.191  -4.381  1.00 28.49           O  
ATOM   1694  H   SER   778      24.441  -3.131  -7.138  1.00 28.83           H  
ATOM   1695  HA  SER   778      26.951  -3.228  -5.610  1.00 28.45           H  
ATOM   1696  HB2 SER   778      25.018  -1.644  -4.963  1.00 26.77           H  
ATOM   1697  HB3 SER   778      25.614  -2.664  -3.643  1.00 26.77           H  
ATOM   1698  HG  SER   778      23.228  -2.934  -5.143  1.00 28.49           H  
ATOM   1699  N   ARG   779      24.834  -5.744  -5.753  1.00 25.74           N  
ATOM   1700  CA  ARG   779      24.444  -7.100  -5.382  1.00 28.63           C  
ATOM   1701  C   ARG   779      23.534  -7.118  -4.125  1.00 28.96           C  
ATOM   1702  O   ARG   779      23.120  -8.166  -3.633  1.00 29.84           O  
ATOM   1703  CB  ARG   779      25.626  -8.070  -5.218  1.00 27.74           C  
ATOM   1704  CG  ARG   779      26.597  -8.044  -6.404  1.00 32.68           C  
ATOM   1705  CD  ARG   779      27.923  -8.718  -6.061  1.00 34.68           C  
ATOM   1706  NE  ARG   779      28.927  -8.425  -7.098  1.00 38.13           N  
ATOM   1707  CZ  ARG   779      30.275  -8.435  -6.877  1.00 39.14           C  
ATOM   1708  NH1 ARG   779      30.830  -8.821  -5.705  1.00 38.95           N  
ATOM   1709  NH2 ARG   779      31.104  -8.044  -7.878  1.00 38.58           N1+
ATOM   1710  H   ARG   779      24.318  -5.309  -6.530  1.00 25.74           H  
ATOM   1711  HA  ARG   779      23.814  -7.453  -6.209  1.00 28.63           H  
ATOM   1712  HB2 ARG   779      25.247  -9.092  -5.090  1.00 27.74           H  
ATOM   1713  HB3 ARG   779      26.161  -7.841  -4.288  1.00 27.74           H  
ATOM   1714  HG2 ARG   779      26.817  -7.016  -6.712  1.00 32.68           H  
ATOM   1715  HG3 ARG   779      26.142  -8.531  -7.274  1.00 32.68           H  
ATOM   1716  HD2 ARG   779      27.797  -9.803  -5.999  1.00 34.68           H  
ATOM   1717  HD3 ARG   779      28.287  -8.332  -5.104  1.00 34.68           H  
ATOM   1718  HE  ARG   779      28.604  -8.058  -7.988  1.00 38.13           H  
ATOM   1719 HH11 ARG   779      31.826  -8.797  -5.526  1.00 38.95           H  
ATOM   1720 HH12 ARG   779      30.234  -9.134  -4.948  1.00 38.95           H  
ATOM   1721 HH21 ARG   779      32.105  -7.987  -7.730  1.00 38.58           H  
ATOM   1722 HH22 ARG   779      30.749  -7.780  -8.789  1.00 38.58           H  
ATOM   1723  N   MET   780      23.166  -5.874  -3.652  1.00 28.34           N  
ATOM   1724  CA  MET   780      22.431  -5.644  -2.409  1.00 28.84           C  
ATOM   1725  C   MET   780      21.127  -4.867  -2.734  1.00 27.39           C  
ATOM   1726  O   MET   780      20.664  -3.987  -2.001  1.00 25.36           O  
ATOM   1727  CB  MET   780      23.292  -4.872  -1.395  1.00 30.64           C  
ATOM   1728  CG  MET   780      24.572  -5.620  -1.025  1.00 31.62           C  
ATOM   1729  SD  MET   780      25.587  -4.656   0.151  1.00 34.31           S  
ATOM   1730  CE  MET   780      24.822  -5.183   1.699  1.00 30.03           C  
ATOM   1731  H   MET   780      23.426  -5.037  -4.187  1.00 28.34           H  
ATOM   1732  HA  MET   780      22.133  -6.609  -1.984  1.00 28.84           H  
ATOM   1733  HB2 MET   780      22.701  -4.680  -0.493  1.00 30.64           H  
ATOM   1734  HB3 MET   780      23.547  -3.888  -1.809  1.00 30.64           H  
ATOM   1735  HG2 MET   780      25.191  -5.778  -1.911  1.00 31.62           H  
ATOM   1736  HG3 MET   780      24.349  -6.605  -0.602  1.00 31.62           H  
ATOM   1737  HE1 MET   780      25.349  -4.717   2.536  1.00 30.03           H  
ATOM   1738  HE2 MET   780      24.889  -6.268   1.812  1.00 30.03           H  
ATOM   1739  HE3 MET   780      23.778  -4.867   1.730  1.00 30.03           H  
ATOM   1740  N   TYR   781      20.460  -5.335  -3.855  1.00 26.43           N  
ATOM   1741  CA  TYR   781      19.224  -4.698  -4.321  1.00 26.42           C  
ATOM   1742  C   TYR   781      18.103  -4.856  -3.270  1.00 26.33           C  
ATOM   1743  O   TYR   781      17.206  -4.023  -3.139  1.00 24.94           O  
ATOM   1744  CB  TYR   781      18.762  -5.259  -5.679  1.00 25.62           C  
ATOM   1745  CG  TYR   781      17.780  -4.353  -6.395  1.00 28.52           C  
ATOM   1746  CD1 TYR   781      16.422  -4.678  -6.488  1.00 25.74           C  
ATOM   1747  CD2 TYR   781      18.221  -3.142  -6.947  1.00 30.30           C  
ATOM   1748  CE1 TYR   781      15.525  -3.797  -7.094  1.00 26.85           C  
ATOM   1749  CE2 TYR   781      17.324  -2.258  -7.550  1.00 30.61           C  
ATOM   1750  CZ  TYR   781      15.976  -2.588  -7.606  1.00 29.91           C  
ATOM   1751  OH  TYR   781      15.062  -1.729  -8.144  1.00 27.87           O  
ATOM   1752  H   TYR   781      20.910  -6.092  -4.367  1.00 26.43           H  
ATOM   1753  HA  TYR   781      19.447  -3.627  -4.395  1.00 26.42           H  
ATOM   1754  HB2 TYR   781      18.323  -6.257  -5.550  1.00 25.62           H  
ATOM   1755  HB3 TYR   781      19.628  -5.400  -6.340  1.00 25.62           H  
ATOM   1756  HD1 TYR   781      16.051  -5.619  -6.091  1.00 25.74           H  
ATOM   1757  HD2 TYR   781      19.273  -2.879  -6.915  1.00 30.30           H  
ATOM   1758  HE1 TYR   781      14.471  -4.048  -7.166  1.00 26.85           H  
ATOM   1759  HE2 TYR   781      17.689  -1.327  -7.976  1.00 30.61           H  
ATOM   1760  HH  TYR   781      15.488  -0.852  -8.347  1.00 27.87           H  
ATOM   1761  N   SER   782      18.154  -6.004  -2.518  1.00 25.85           N  
ATOM   1762  CA  SER   782      17.149  -6.341  -1.510  1.00 27.34           C  
ATOM   1763  C   SER   782      17.156  -5.291  -0.387  1.00 27.82           C  
ATOM   1764  O   SER   782      16.122  -4.817   0.089  1.00 27.87           O  
ATOM   1765  CB  SER   782      17.413  -7.738  -0.933  1.00 29.15           C  
ATOM   1766  OG  SER   782      18.800  -8.086  -1.033  1.00 32.17           O  
ATOM   1767  H   SER   782      18.937  -6.644  -2.654  1.00 25.85           H  
ATOM   1768  HA  SER   782      16.158  -6.297  -1.977  1.00 27.34           H  
ATOM   1769  HB2 SER   782      16.873  -8.479  -1.531  1.00 29.15           H  
ATOM   1770  HB3 SER   782      17.085  -7.843   0.106  1.00 29.15           H  
ATOM   1771  HG  SER   782      19.272  -7.650  -0.289  1.00 32.17           H  
ATOM   1772  N   GLN   783      18.414  -4.939   0.067  1.00 26.42           N  
ATOM   1773  CA  GLN   783      18.592  -3.991   1.154  1.00 27.26           C  
ATOM   1774  C   GLN   783      18.105  -2.610   0.668  1.00 27.20           C  
ATOM   1775  O   GLN   783      17.553  -1.796   1.413  1.00 25.36           O  
ATOM   1776  CB  GLN   783      20.065  -3.869   1.573  1.00 29.37           C  
ATOM   1777  CG  GLN   783      20.595  -5.095   2.309  1.00 31.14           C  
ATOM   1778  CD  GLN   783      21.042  -6.241   1.421  1.00 34.73           C  
ATOM   1779  OE1 GLN   783      20.659  -6.389   0.262  1.00 34.05           O  
ATOM   1780  NE2 GLN   783      21.907  -7.107   2.041  1.00 36.18           N  
ATOM   1781  H   GLN   783      19.241  -5.378  -0.347  1.00 26.42           H  
ATOM   1782  HA  GLN   783      17.955  -4.296   1.992  1.00 27.26           H  
ATOM   1783  HB2 GLN   783      20.155  -3.010   2.252  1.00 29.37           H  
ATOM   1784  HB3 GLN   783      20.700  -3.643   0.708  1.00 29.37           H  
ATOM   1785  HG2 GLN   783      19.830  -5.467   2.986  1.00 31.14           H  
ATOM   1786  HG3 GLN   783      21.450  -4.795   2.922  1.00 31.14           H  
ATOM   1787 HE21 GLN   783      22.266  -7.919   1.551  1.00 36.18           H  
ATOM   1788 HE22 GLN   783      22.205  -6.981   3.015  1.00 36.18           H  
ATOM   1789  N   CYS   784      18.427  -2.329  -0.651  1.00 25.92           N  
ATOM   1790  CA  CYS   784      18.113  -1.038  -1.246  1.00 26.11           C  
ATOM   1791  C   CYS   784      16.590  -0.848  -1.386  1.00 25.00           C  
ATOM   1792  O   CYS   784      16.080   0.272  -1.287  1.00 25.00           O  
ATOM   1793  CB  CYS   784      18.764  -0.836  -2.614  1.00 24.61           C  
ATOM   1794  SG  CYS   784      20.585  -0.763  -2.507  1.00 26.46           S  
ATOM   1795  H   CYS   784      18.906  -3.053  -1.196  1.00 25.92           H  
ATOM   1796  HA  CYS   784      18.453  -0.266  -0.546  1.00 26.11           H  
ATOM   1797  HB2 CYS   784      18.422   0.107  -3.047  1.00 24.61           H  
ATOM   1798  HB3 CYS   784      18.490  -1.634  -3.310  1.00 24.61           H  
ATOM   1799  HG  CYS   784      20.769  -2.044  -2.132  1.00 26.46           H  
ATOM   1800  N   VAL   785      15.857  -1.971  -1.721  1.00 26.75           N  
ATOM   1801  CA  VAL   785      14.395  -1.930  -1.814  1.00 25.73           C  
ATOM   1802  C   VAL   785      13.796  -1.657  -0.417  1.00 26.74           C  
ATOM   1803  O   VAL   785      12.775  -0.980  -0.266  1.00 26.58           O  
ATOM   1804  CB  VAL   785      13.837  -3.222  -2.449  1.00 26.38           C  
ATOM   1805  CG1 VAL   785      12.337  -3.426  -2.208  1.00 24.01           C  
ATOM   1806  CG2 VAL   785      14.083  -3.205  -3.961  1.00 23.23           C  
ATOM   1807  H   VAL   785      16.350  -2.838  -1.957  1.00 26.75           H  
ATOM   1808  HA  VAL   785      14.136  -1.062  -2.434  1.00 25.73           H  
ATOM   1809  HB  VAL   785      14.360  -4.089  -2.027  1.00 26.38           H  
ATOM   1810 HG11 VAL   785      11.759  -2.557  -2.542  1.00 24.01           H  
ATOM   1811 HG12 VAL   785      12.125  -3.599  -1.149  1.00 24.01           H  
ATOM   1812 HG13 VAL   785      11.972  -4.303  -2.754  1.00 24.01           H  
ATOM   1813 HG21 VAL   785      13.490  -2.425  -4.451  1.00 23.23           H  
ATOM   1814 HG22 VAL   785      13.808  -4.167  -4.406  1.00 23.23           H  
ATOM   1815 HG23 VAL   785      15.133  -3.014  -4.192  1.00 23.23           H  
ATOM   1816  N   ARG   786      14.423  -2.281   0.645  1.00 27.76           N  
ATOM   1817  CA  ARG   786      13.938  -2.060   1.997  1.00 29.78           C  
ATOM   1818  C   ARG   786      14.210  -0.591   2.402  1.00 29.23           C  
ATOM   1819  O   ARG   786      13.370   0.073   3.017  1.00 30.62           O  
ATOM   1820  CB  ARG   786      14.542  -3.018   3.026  1.00 31.86           C  
ATOM   1821  CG  ARG   786      14.009  -4.452   2.893  1.00 35.18           C  
ATOM   1822  CD  ARG   786      14.436  -5.335   4.071  1.00 37.71           C  
ATOM   1823  NE  ARG   786      13.656  -5.003   5.278  1.00 40.62           N  
ATOM   1824  CZ  ARG   786      14.004  -5.422   6.526  1.00 42.35           C  
ATOM   1825  NH1 ARG   786      15.012  -6.258   6.770  1.00 41.96           N  
ATOM   1826  NH2 ARG   786      13.291  -4.954   7.581  1.00 41.94           N1+
ATOM   1827  H   ARG   786      15.226  -2.887   0.477  1.00 27.76           H  
ATOM   1828  HA  ARG   786      12.846  -2.177   1.981  1.00 29.78           H  
ATOM   1829  HB2 ARG   786      14.304  -2.643   4.026  1.00 31.86           H  
ATOM   1830  HB3 ARG   786      15.636  -3.028   2.948  1.00 31.86           H  
ATOM   1831  HG2 ARG   786      14.384  -4.893   1.964  1.00 35.18           H  
ATOM   1832  HG3 ARG   786      12.914  -4.439   2.827  1.00 35.18           H  
ATOM   1833  HD2 ARG   786      15.499  -5.182   4.278  1.00 37.71           H  
ATOM   1834  HD3 ARG   786      14.238  -6.383   3.828  1.00 37.71           H  
ATOM   1835  HE  ARG   786      12.853  -4.387   5.225  1.00 40.62           H  
ATOM   1836 HH11 ARG   786      15.393  -6.385   7.721  1.00 41.96           H  
ATOM   1837 HH12 ARG   786      15.551  -6.797   6.011  1.00 41.96           H  
ATOM   1838 HH21 ARG   786      13.530  -5.272   8.514  1.00 41.94           H  
ATOM   1839 HH22 ARG   786      12.489  -4.343   7.474  1.00 41.94           H  
ATOM   1840  N   MET   787      15.470  -0.097   2.123  1.00 28.79           N  
ATOM   1841  CA  MET   787      15.830   1.278   2.463  1.00 28.44           C  
ATOM   1842  C   MET   787      15.009   2.317   1.656  1.00 29.65           C  
ATOM   1843  O   MET   787      14.700   3.412   2.138  1.00 28.37           O  
ATOM   1844  CB  MET   787      17.325   1.550   2.268  1.00 27.81           C  
ATOM   1845  CG  MET   787      18.158   0.865   3.351  1.00 29.21           C  
ATOM   1846  SD  MET   787      19.917   1.335   3.305  1.00 29.51           S  
ATOM   1847  CE  MET   787      20.409   0.573   1.740  1.00 26.64           C  
ATOM   1848  H   MET   787      16.172  -0.737   1.722  1.00 28.79           H  
ATOM   1849  HA  MET   787      15.554   1.429   3.515  1.00 28.44           H  
ATOM   1850  HB2 MET   787      17.495   2.633   2.314  1.00 27.81           H  
ATOM   1851  HB3 MET   787      17.635   1.221   1.270  1.00 27.81           H  
ATOM   1852  HG2 MET   787      18.081  -0.223   3.300  1.00 29.21           H  
ATOM   1853  HG3 MET   787      17.785   1.164   4.336  1.00 29.21           H  
ATOM   1854  HE1 MET   787      21.496   0.638   1.641  1.00 26.64           H  
ATOM   1855  HE2 MET   787      19.960   1.101   0.896  1.00 26.64           H  
ATOM   1856  HE3 MET   787      20.126  -0.481   1.719  1.00 26.64           H  
ATOM   1857  N   ARG   788      14.717   1.971   0.351  1.00 29.27           N  
ATOM   1858  CA  ARG   788      13.873   2.839  -0.472  1.00 32.06           C  
ATOM   1859  C   ARG   788      12.466   2.950   0.153  1.00 28.53           C  
ATOM   1860  O   ARG   788      11.790   3.970   0.024  1.00 30.43           O  
ATOM   1861  CB  ARG   788      13.787   2.321  -1.916  1.00 36.18           C  
ATOM   1862  CG  ARG   788      12.812   3.103  -2.806  1.00 41.71           C  
ATOM   1863  CD  ARG   788      12.778   2.557  -4.234  1.00 48.10           C  
ATOM   1864  NE  ARG   788      13.522   3.406  -5.163  1.00 50.63           N  
ATOM   1865  CZ  ARG   788      14.275   2.973  -6.206  1.00 53.61           C  
ATOM   1866  NH1 ARG   788      14.585   1.668  -6.375  1.00 53.46           N  
ATOM   1867  NH2 ARG   788      14.742   3.868  -7.079  1.00 54.76           N1+
ATOM   1868  H   ARG   788      15.118   1.126  -0.084  1.00 29.27           H  
ATOM   1869  HA  ARG   788      14.313   3.843  -0.452  1.00 32.06           H  
ATOM   1870  HB2 ARG   788      13.479   1.268  -1.905  1.00 36.18           H  
ATOM   1871  HB3 ARG   788      14.787   2.350  -2.367  1.00 36.18           H  
ATOM   1872  HG2 ARG   788      13.063   4.169  -2.797  1.00 41.71           H  
ATOM   1873  HG3 ARG   788      11.801   3.000  -2.397  1.00 41.71           H  
ATOM   1874  HD2 ARG   788      11.742   2.560  -4.590  1.00 48.10           H  
ATOM   1875  HD3 ARG   788      13.134   1.525  -4.265  1.00 48.10           H  
ATOM   1876  HE  ARG   788      13.411   4.417  -5.099  1.00 50.63           H  
ATOM   1877 HH11 ARG   788      15.230   1.427  -7.131  1.00 53.46           H  
ATOM   1878 HH12 ARG   788      14.351   0.938  -5.720  1.00 53.46           H  
ATOM   1879 HH21 ARG   788      15.367   3.544  -7.885  1.00 54.76           H  
ATOM   1880 HH22 ARG   788      14.556   4.880  -6.994  1.00 54.76           H  
ATOM   1881  N   HIS   789      11.953   1.800   0.724  1.00 28.23           N  
ATOM   1882  CA  HIS   789      10.640   1.847   1.361  1.00 30.26           C  
ATOM   1883  C   HIS   789      10.663   2.679   2.655  1.00 30.09           C  
ATOM   1884  O   HIS   789       9.668   3.304   3.027  1.00 31.11           O  
ATOM   1885  CB  HIS   789      10.036   0.475   1.643  1.00 32.18           C  
ATOM   1886  CG  HIS   789       9.479  -0.160   0.421  1.00 35.21           C  
ATOM   1887  ND1 HIS   789       8.517   0.434  -0.393  1.00 36.21           N1+
ATOM   1888  CD2 HIS   789       9.693  -1.399  -0.143  1.00 33.80           C  
ATOM   1889  CE1 HIS   789       8.204  -0.360  -1.420  1.00 36.54           C  
ATOM   1890  NE2 HIS   789       8.880  -1.499  -1.248  1.00 37.35           N  
ATOM   1891  H   HIS   789      12.492   0.935   0.651  1.00 28.23           H  
ATOM   1892  HA  HIS   789       9.987   2.405   0.679  1.00 30.26           H  
ATOM   1893  HB2 HIS   789       9.211   0.555   2.361  1.00 32.18           H  
ATOM   1894  HB3 HIS   789      10.782  -0.195   2.086  1.00 32.18           H  
ATOM   1895  HD1 HIS   789       8.083   1.407  -0.218  1.00 36.21           H  
ATOM   1896  HD2 HIS   789      10.375  -2.154   0.217  1.00 33.80           H  
ATOM   1897  HE2 HIS   789       8.800  -2.370  -1.882  1.00 37.35           H  
ATOM   1898  HE1 HIS   789       7.532  -0.127  -2.234  1.00 36.54           H  
ATOM   1899  N   LEU   790      11.828   2.667   3.393  1.00 30.89           N  
ATOM   1900  CA  LEU   790      11.982   3.485   4.618  1.00 31.62           C  
ATOM   1901  C   LEU   790      11.837   4.980   4.211  1.00 32.35           C  
ATOM   1902  O   LEU   790      11.305   5.834   4.919  1.00 32.63           O  
ATOM   1903  CB  LEU   790      13.377   3.252   5.225  1.00 33.58           C  
ATOM   1904  CG  LEU   790      13.506   3.442   6.750  1.00 36.12           C  
ATOM   1905  CD1 LEU   790      14.977   3.270   7.145  1.00 36.12           C  
ATOM   1906  CD2 LEU   790      13.005   4.787   7.268  1.00 37.46           C  
ATOM   1907  H   LEU   790      12.595   2.050   3.093  1.00 30.89           H  
ATOM   1908  HA  LEU   790      11.174   3.210   5.302  1.00 31.62           H  
ATOM   1909  HB2 LEU   790      14.110   3.899   4.726  1.00 33.58           H  
ATOM   1910  HB3 LEU   790      13.692   2.224   5.008  1.00 33.58           H  
ATOM   1911  HG  LEU   790      12.926   2.653   7.244  1.00 36.12           H  
ATOM   1912 HD11 LEU   790      15.608   4.027   6.666  1.00 36.12           H  
ATOM   1913 HD12 LEU   790      15.352   2.284   6.852  1.00 36.12           H  
ATOM   1914 HD13 LEU   790      15.104   3.370   8.226  1.00 36.12           H  
ATOM   1915 HD21 LEU   790      13.484   5.618   6.742  1.00 37.46           H  
ATOM   1916 HD22 LEU   790      13.222   4.897   8.337  1.00 37.46           H  
ATOM   1917 HD23 LEU   790      11.922   4.875   7.158  1.00 37.46           H  
ATOM   1918  N   SER   791      12.420   5.295   3.003  1.00 32.91           N  
ATOM   1919  CA  SER   791      12.443   6.666   2.502  1.00 33.35           C  
ATOM   1920  C   SER   791      11.018   7.231   2.276  1.00 34.20           C  
ATOM   1921  O   SER   791      10.806   8.445   2.233  1.00 35.29           O  
ATOM   1922  CB  SER   791      13.272   6.766   1.213  1.00 31.46           C  
ATOM   1923  OG  SER   791      13.662   8.101   0.874  1.00 34.11           O  
ATOM   1924  H   SER   791      12.865   4.533   2.476  1.00 32.91           H  
ATOM   1925  HA  SER   791      12.901   7.283   3.284  1.00 33.35           H  
ATOM   1926  HB2 SER   791      12.720   6.360   0.361  1.00 31.46           H  
ATOM   1927  HB3 SER   791      14.196   6.185   1.308  1.00 31.46           H  
ATOM   1928  HG  SER   791      14.067   8.507   1.673  1.00 34.11           H  
ATOM   1929  N   GLN   792      10.013   6.301   2.077  1.00 34.49           N  
ATOM   1930  CA  GLN   792       8.635   6.715   1.834  1.00 35.07           C  
ATOM   1931  C   GLN   792       7.948   7.188   3.134  1.00 33.95           C  
ATOM   1932  O   GLN   792       6.991   7.970   3.135  1.00 35.51           O  
ATOM   1933  CB  GLN   792       7.788   5.586   1.234  1.00 36.05           C  
ATOM   1934  CG  GLN   792       8.276   5.139  -0.140  1.00 39.47           C  
ATOM   1935  CD  GLN   792       7.376   4.061  -0.700  1.00 40.97           C  
ATOM   1936  NE2 GLN   792       6.278   4.503  -1.382  1.00 44.99           N  
ATOM   1937  OE1 GLN   792       7.571   2.851  -0.561  1.00 42.76           O  
ATOM   1938  H   GLN   792      10.238   5.306   2.103  1.00 34.49           H  
ATOM   1939  HA  GLN   792       8.655   7.575   1.154  1.00 35.07           H  
ATOM   1940  HB2 GLN   792       6.747   5.924   1.152  1.00 36.05           H  
ATOM   1941  HB3 GLN   792       7.766   4.725   1.913  1.00 36.05           H  
ATOM   1942  HG2 GLN   792       9.291   4.737  -0.090  1.00 39.47           H  
ATOM   1943  HG3 GLN   792       8.297   5.988  -0.834  1.00 39.47           H  
ATOM   1944 HE21 GLN   792       5.621   3.849  -1.789  1.00 44.99           H  
ATOM   1945 HE22 GLN   792       6.073   5.492  -1.492  1.00 44.99           H  
ATOM   1946  N   GLU   793       8.413   6.620   4.311  1.00 33.91           N  
ATOM   1947  CA  GLU   793       7.670   6.763   5.559  1.00 33.47           C  
ATOM   1948  C   GLU   793       7.631   8.249   5.977  1.00 32.37           C  
ATOM   1949  O   GLU   793       6.705   8.739   6.622  1.00 30.73           O  
ATOM   1950  CB  GLU   793       8.263   5.939   6.700  1.00 36.34           C  
ATOM   1951  CG  GLU   793       8.208   4.433   6.457  1.00 39.66           C  
ATOM   1952  CD  GLU   793       8.591   3.726   7.757  1.00 43.86           C  
ATOM   1953  OE1 GLU   793       9.720   3.156   7.759  1.00 45.98           O  
ATOM   1954  OE2 GLU   793       7.723   3.792   8.676  1.00 46.88           O1-
ATOM   1955  H   GLU   793       9.292   6.091   4.308  1.00 33.91           H  
ATOM   1956  HA  GLU   793       6.636   6.465   5.363  1.00 33.47           H  
ATOM   1957  HB2 GLU   793       7.708   6.184   7.613  1.00 36.34           H  
ATOM   1958  HB3 GLU   793       9.303   6.240   6.884  1.00 36.34           H  
ATOM   1959  HG2 GLU   793       8.883   4.140   5.648  1.00 39.66           H  
ATOM   1960  HG3 GLU   793       7.196   4.121   6.174  1.00 39.66           H  
ATOM   1961  N   PHE   794       8.745   8.974   5.617  1.00 30.54           N  
ATOM   1962  CA  PHE   794       8.892  10.379   5.971  1.00 30.84           C  
ATOM   1963  C   PHE   794       7.798  11.238   5.302  1.00 31.65           C  
ATOM   1964  O   PHE   794       7.430  12.297   5.807  1.00 29.98           O  
ATOM   1965  CB  PHE   794      10.249  10.946   5.547  1.00 28.52           C  
ATOM   1966  CG  PHE   794      11.407  10.298   6.263  1.00 26.98           C  
ATOM   1967  CD1 PHE   794      11.699  10.617   7.595  1.00 26.74           C  
ATOM   1968  CD2 PHE   794      12.205   9.360   5.597  1.00 25.48           C  
ATOM   1969  CE1 PHE   794      12.794  10.038   8.234  1.00 24.76           C  
ATOM   1970  CE2 PHE   794      13.282   8.762   6.251  1.00 26.93           C  
ATOM   1971  CZ  PHE   794      13.590   9.119   7.558  1.00 24.30           C  
ATOM   1972  H   PHE   794       9.486   8.482   5.125  1.00 30.54           H  
ATOM   1973  HA  PHE   794       8.749  10.452   7.054  1.00 30.84           H  
ATOM   1974  HB2 PHE   794      10.287  12.028   5.734  1.00 28.52           H  
ATOM   1975  HB3 PHE   794      10.378  10.828   4.464  1.00 28.52           H  
ATOM   1976  HD1 PHE   794      11.104  11.348   8.134  1.00 26.74           H  
ATOM   1977  HD2 PHE   794      11.998   9.089   4.566  1.00 25.48           H  
ATOM   1978  HE1 PHE   794      13.033  10.311   9.256  1.00 24.76           H  
ATOM   1979  HE2 PHE   794      13.881   8.015   5.742  1.00 26.93           H  
ATOM   1980  HZ  PHE   794      14.455   8.685   8.050  1.00 24.30           H  
ATOM   1981  N   GLY   795       7.366  10.770   4.082  1.00 32.86           N  
ATOM   1982  CA  GLY   795       6.377  11.456   3.280  1.00 35.10           C  
ATOM   1983  C   GLY   795       4.951  11.092   3.693  1.00 36.53           C  
ATOM   1984  O   GLY   795       4.019  11.886   3.576  1.00 36.75           O  
ATOM   1985  H   GLY   795       7.762   9.895   3.748  1.00 32.86           H  
ATOM   1986  HA2 GLY   795       6.522  11.164   2.237  1.00 35.10           H  
ATOM   1987  HA3 GLY   795       6.503  12.536   3.392  1.00 35.10           H  
ATOM   1988  N   TRP   796       4.772   9.779   4.088  1.00 36.52           N  
ATOM   1989  CA  TRP   796       3.454   9.299   4.506  1.00 37.67           C  
ATOM   1990  C   TRP   796       3.078   9.879   5.882  1.00 38.28           C  
ATOM   1991  O   TRP   796       1.907  10.114   6.189  1.00 35.16           O  
ATOM   1992  CB  TRP   796       3.384   7.767   4.604  1.00 41.29           C  
ATOM   1993  CG  TRP   796       3.359   7.039   3.288  1.00 45.93           C  
ATOM   1994  CD1 TRP   796       2.790   7.463   2.102  1.00 47.38           C  
ATOM   1995  CD2 TRP   796       3.915   5.739   3.025  1.00 47.97           C  
ATOM   1996  NE1 TRP   796       2.918   6.463   1.174  1.00 48.78           N  
ATOM   1997  CE2 TRP   796       3.589   5.393   1.713  1.00 48.76           C  
ATOM   1998  CE3 TRP   796       4.645   4.816   3.801  1.00 49.89           C  
ATOM   1999  CZ2 TRP   796       3.916   4.150   1.153  1.00 50.21           C  
ATOM   2000  CZ3 TRP   796       5.011   3.583   3.246  1.00 50.95           C  
ATOM   2001  CH2 TRP   796       4.636   3.251   1.946  1.00 50.42           C  
ATOM   2002  H   TRP   796       5.563   9.122   4.056  1.00 36.52           H  
ATOM   2003  HA  TRP   796       2.716   9.689   3.796  1.00 37.67           H  
ATOM   2004  HB2 TRP   796       2.475   7.475   5.148  1.00 41.29           H  
ATOM   2005  HB3 TRP   796       4.228   7.405   5.205  1.00 41.29           H  
ATOM   2006  HD1 TRP   796       2.271   8.375   1.843  1.00 47.38           H  
ATOM   2007  HE1 TRP   796       2.565   6.504   0.228  1.00 48.78           H  
ATOM   2008  HE3 TRP   796       4.923   5.048   4.828  1.00 49.89           H  
ATOM   2009  HZ2 TRP   796       3.618   3.890   0.141  1.00 50.21           H  
ATOM   2010  HZ3 TRP   796       5.586   2.886   3.853  1.00 50.95           H  
ATOM   2011  HH2 TRP   796       4.904   2.275   1.545  1.00 50.42           H  
ATOM   2012  N   LEU   797       4.109   9.957   6.798  1.00 35.11           N  
ATOM   2013  CA  LEU   797       3.874  10.466   8.148  1.00 35.11           C  
ATOM   2014  C   LEU   797       4.025  12.006   8.212  1.00 34.00           C  
ATOM   2015  O   LEU   797       3.621  12.663   9.174  1.00 35.68           O  
ATOM   2016  CB  LEU   797       4.803   9.786   9.160  1.00 35.09           C  
ATOM   2017  CG  LEU   797       4.656   8.248   9.213  1.00 35.63           C  
ATOM   2018  CD1 LEU   797       5.741   7.660  10.111  1.00 36.40           C  
ATOM   2019  CD2 LEU   797       3.282   7.800   9.707  1.00 36.36           C  
ATOM   2020  H   LEU   797       5.058   9.641   6.554  1.00 35.11           H  
ATOM   2021  HA  LEU   797       2.830  10.269   8.416  1.00 35.11           H  
ATOM   2022  HB2 LEU   797       4.625  10.206  10.158  1.00 35.09           H  
ATOM   2023  HB3 LEU   797       5.841  10.035   8.908  1.00 35.09           H  
ATOM   2024  HG  LEU   797       4.801   7.830   8.210  1.00 35.63           H  
ATOM   2025 HD11 LEU   797       5.668   8.052  11.130  1.00 36.40           H  
ATOM   2026 HD12 LEU   797       6.733   7.906   9.719  1.00 36.40           H  
ATOM   2027 HD13 LEU   797       5.665   6.569  10.158  1.00 36.40           H  
ATOM   2028 HD21 LEU   797       3.081   8.187  10.709  1.00 36.36           H  
ATOM   2029 HD22 LEU   797       3.227   6.707   9.755  1.00 36.36           H  
ATOM   2030 HD23 LEU   797       2.484   8.134   9.039  1.00 36.36           H  
ATOM   2031  N   GLN   798       4.678  12.581   7.146  1.00 33.58           N  
ATOM   2032  CA  GLN   798       4.846  14.019   6.934  1.00 34.06           C  
ATOM   2033  C   GLN   798       5.726  14.615   8.051  1.00 32.97           C  
ATOM   2034  O   GLN   798       5.302  15.381   8.919  1.00 32.91           O  
ATOM   2035  CB  GLN   798       3.507  14.751   6.779  1.00 36.69           C  
ATOM   2036  CG  GLN   798       2.713  14.214   5.589  1.00 42.96           C  
ATOM   2037  CD  GLN   798       1.387  14.911   5.403  1.00 46.08           C  
ATOM   2038  OE1 GLN   798       1.024  15.908   6.023  1.00 46.49           O  
ATOM   2039  NE2 GLN   798       0.596  14.330   4.452  1.00 48.42           N  
ATOM   2040  H   GLN   798       5.014  11.938   6.435  1.00 33.58           H  
ATOM   2041  HA  GLN   798       5.406  14.123   5.997  1.00 34.06           H  
ATOM   2042  HB2 GLN   798       3.695  15.824   6.639  1.00 36.69           H  
ATOM   2043  HB3 GLN   798       2.906  14.669   7.692  1.00 36.69           H  
ATOM   2044  HG2 GLN   798       2.512  13.144   5.715  1.00 42.96           H  
ATOM   2045  HG3 GLN   798       3.290  14.343   4.666  1.00 42.96           H  
ATOM   2046 HE21 GLN   798      -0.300  14.758   4.248  1.00 48.42           H  
ATOM   2047 HE22 GLN   798       0.860  13.500   3.938  1.00 48.42           H  
ATOM   2048  N   ILE   799       7.032  14.179   8.030  1.00 30.69           N  
ATOM   2049  CA  ILE   799       8.000  14.493   9.084  1.00 28.37           C  
ATOM   2050  C   ILE   799       8.726  15.819   8.750  1.00 28.41           C  
ATOM   2051  O   ILE   799       9.191  16.049   7.633  1.00 29.97           O  
ATOM   2052  CB  ILE   799       9.009  13.329   9.224  1.00 28.58           C  
ATOM   2053  CG1 ILE   799       8.318  11.990   9.571  1.00 26.48           C  
ATOM   2054  CG2 ILE   799      10.127  13.631  10.227  1.00 27.20           C  
ATOM   2055  CD1 ILE   799       7.519  11.986  10.865  1.00 26.73           C  
ATOM   2056  H   ILE   799       7.328  13.606   7.224  1.00 30.69           H  
ATOM   2057  HA  ILE   799       7.456  14.629  10.022  1.00 28.37           H  
ATOM   2058  HB  ILE   799       9.495  13.184   8.249  1.00 28.58           H  
ATOM   2059 HG12 ILE   799       9.083  11.208   9.630  1.00 26.48           H  
ATOM   2060 HG13 ILE   799       7.652  11.696   8.753  1.00 26.48           H  
ATOM   2061 HG21 ILE   799       9.729  13.931  11.200  1.00 27.20           H  
ATOM   2062 HG22 ILE   799      10.774  14.432   9.859  1.00 27.20           H  
ATOM   2063 HG23 ILE   799      10.768  12.755  10.371  1.00 27.20           H  
ATOM   2064 HD11 ILE   799       8.127  12.315  11.709  1.00 26.73           H  
ATOM   2065 HD12 ILE   799       7.165  10.973  11.083  1.00 26.73           H  
ATOM   2066 HD13 ILE   799       6.639  12.631  10.796  1.00 26.73           H  
ATOM   2067  N   THR   800       8.856  16.682   9.831  1.00 27.91           N  
ATOM   2068  CA  THR   800       9.565  17.959   9.709  1.00 28.75           C  
ATOM   2069  C   THR   800      11.066  17.747  10.032  1.00 28.75           C  
ATOM   2070  O   THR   800      11.463  16.796  10.720  1.00 27.77           O  
ATOM   2071  CB  THR   800       8.992  19.050  10.637  1.00 29.30           C  
ATOM   2072  OG1 THR   800       9.135  18.677  12.008  1.00 29.07           O  
ATOM   2073  CG2 THR   800       7.528  19.361  10.346  1.00 30.23           C  
ATOM   2074  H   THR   800       8.487  16.428  10.758  1.00 27.91           H  
ATOM   2075  HA  THR   800       9.473  18.282   8.667  1.00 28.75           H  
ATOM   2076  HB  THR   800       9.560  19.976  10.520  1.00 29.30           H  
ATOM   2077 HG21 THR   800       7.392  19.690   9.311  1.00 30.23           H  
ATOM   2078 HG22 THR   800       7.170  20.151  11.014  1.00 30.23           H  
ATOM   2079 HG23 THR   800       6.885  18.492  10.523  1.00 30.23           H  
ATOM   2080  HG1 THR   800       8.502  17.930  12.153  1.00 29.07           H  
ATOM   2081  N   PRO   801      11.966  18.708   9.585  1.00 29.28           N  
ATOM   2082  CA  PRO   801      13.394  18.571   9.885  1.00 28.80           C  
ATOM   2083  C   PRO   801      13.703  18.541  11.390  1.00 29.09           C  
ATOM   2084  O   PRO   801      14.659  17.908  11.849  1.00 27.69           O  
ATOM   2085  CB  PRO   801      14.042  19.796   9.234  1.00 30.34           C  
ATOM   2086  CG  PRO   801      13.058  20.202   8.146  1.00 31.75           C  
ATOM   2087  CD  PRO   801      11.705  19.873   8.755  1.00 29.16           C  
ATOM   2088  HA  PRO   801      13.742  17.638   9.432  1.00 28.80           H  
ATOM   2089  HB2 PRO   801      15.034  19.566   8.831  1.00 30.34           H  
ATOM   2090  HB3 PRO   801      14.164  20.618   9.950  1.00 30.34           H  
ATOM   2091  HG2 PRO   801      13.223  19.593   7.250  1.00 31.75           H  
ATOM   2092  HG3 PRO   801      13.148  21.254   7.862  1.00 31.75           H  
ATOM   2093  HD2 PRO   801      11.360  20.685   9.398  1.00 29.16           H  
ATOM   2094  HD3 PRO   801      10.949  19.672   7.994  1.00 29.16           H  
ATOM   2095  N   GLN   802      12.924  19.364  12.175  1.00 26.94           N  
ATOM   2096  CA  GLN   802      13.175  19.507  13.603  1.00 29.89           C  
ATOM   2097  C   GLN   802      12.866  18.184  14.334  1.00 28.72           C  
ATOM   2098  O   GLN   802      13.510  17.816  15.319  1.00 26.74           O  
ATOM   2099  CB  GLN   802      12.350  20.652  14.192  1.00 32.05           C  
ATOM   2100  CG  GLN   802      12.931  22.020  13.831  1.00 38.13           C  
ATOM   2101  CD  GLN   802      12.814  22.378  12.364  1.00 40.66           C  
ATOM   2102  OE1 GLN   802      11.983  21.892  11.601  1.00 42.44           O  
ATOM   2103  NE2 GLN   802      13.741  23.301  11.961  1.00 44.11           N  
ATOM   2104  H   GLN   802      12.190  19.921  11.742  1.00 26.94           H  
ATOM   2105  HA  GLN   802      14.248  19.693  13.737  1.00 29.89           H  
ATOM   2106  HB2 GLN   802      12.334  20.567  15.286  1.00 32.05           H  
ATOM   2107  HB3 GLN   802      11.307  20.578  13.859  1.00 32.05           H  
ATOM   2108  HG2 GLN   802      13.979  22.069  14.146  1.00 38.13           H  
ATOM   2109  HG3 GLN   802      12.389  22.799  14.376  1.00 38.13           H  
ATOM   2110 HE21 GLN   802      13.726  23.662  11.016  1.00 44.11           H  
ATOM   2111 HE22 GLN   802      14.524  23.663  12.578  1.00 44.11           H  
ATOM   2112  N   GLU   803      11.765  17.497  13.858  1.00 26.37           N  
ATOM   2113  CA  GLU   803      11.402  16.202  14.416  1.00 25.82           C  
ATOM   2114  C   GLU   803      12.485  15.171  14.038  1.00 24.84           C  
ATOM   2115  O   GLU   803      12.870  14.313  14.836  1.00 22.38           O  
ATOM   2116  CB  GLU   803      10.044  15.728  13.912  1.00 26.19           C  
ATOM   2117  CG  GLU   803       8.898  16.545  14.502  1.00 29.56           C  
ATOM   2118  CD  GLU   803       7.649  16.285  13.702  1.00 30.16           C  
ATOM   2119  OE1 GLU   803       7.695  16.517  12.440  1.00 28.03           O  
ATOM   2120  OE2 GLU   803       6.631  15.851  14.326  1.00 31.65           O1-
ATOM   2121  H   GLU   803      11.189  17.919  13.133  1.00 26.37           H  
ATOM   2122  HA  GLU   803      11.407  16.293  15.506  1.00 25.82           H  
ATOM   2123  HB2 GLU   803       9.892  14.675  14.181  1.00 26.19           H  
ATOM   2124  HB3 GLU   803      10.032  15.761  12.817  1.00 26.19           H  
ATOM   2125  HG2 GLU   803       9.105  17.619  14.474  1.00 29.56           H  
ATOM   2126  HG3 GLU   803       8.738  16.274  15.549  1.00 29.56           H  
ATOM   2127  N   PHE   804      12.946  15.254  12.733  1.00 22.63           N  
ATOM   2128  CA  PHE   804      13.980  14.351  12.233  1.00 23.12           C  
ATOM   2129  C   PHE   804      15.240  14.487  13.113  1.00 23.04           C  
ATOM   2130  O   PHE   804      15.837  13.502  13.561  1.00 22.16           O  
ATOM   2131  CB  PHE   804      14.293  14.607  10.751  1.00 22.76           C  
ATOM   2132  CG  PHE   804      15.584  13.977  10.290  1.00 22.54           C  
ATOM   2133  CD1 PHE   804      15.691  12.595  10.113  1.00 21.67           C  
ATOM   2134  CD2 PHE   804      16.720  14.776  10.101  1.00 23.54           C  
ATOM   2135  CE1 PHE   804      16.910  12.023   9.753  1.00 22.91           C  
ATOM   2136  CE2 PHE   804      17.943  14.203   9.752  1.00 24.41           C  
ATOM   2137  CZ  PHE   804      18.038  12.825   9.586  1.00 23.40           C  
ATOM   2138  H   PHE   804      12.527  15.962  12.118  1.00 22.63           H  
ATOM   2139  HA  PHE   804      13.614  13.328  12.365  1.00 23.12           H  
ATOM   2140  HB2 PHE   804      14.334  15.682  10.553  1.00 22.76           H  
ATOM   2141  HB3 PHE   804      13.467  14.236  10.130  1.00 22.76           H  
ATOM   2142  HD1 PHE   804      14.823  11.956  10.252  1.00 21.67           H  
ATOM   2143  HD2 PHE   804      16.659  15.853  10.234  1.00 23.54           H  
ATOM   2144  HE1 PHE   804      16.980  10.952   9.589  1.00 22.91           H  
ATOM   2145  HE2 PHE   804      18.817  14.834   9.605  1.00 24.41           H  
ATOM   2146  HZ  PHE   804      18.987  12.379   9.307  1.00 23.40           H  
ATOM   2147  N   LEU   805      15.677  15.773  13.352  1.00 21.78           N  
ATOM   2148  CA  LEU   805      16.924  16.006  14.068  1.00 23.40           C  
ATOM   2149  C   LEU   805      16.850  15.467  15.518  1.00 22.86           C  
ATOM   2150  O   LEU   805      17.845  15.016  16.087  1.00 21.77           O  
ATOM   2151  CB  LEU   805      17.277  17.498  14.084  1.00 25.36           C  
ATOM   2152  CG  LEU   805      17.741  18.033  12.714  1.00 24.71           C  
ATOM   2153  CD1 LEU   805      17.654  19.558  12.685  1.00 26.54           C  
ATOM   2154  CD2 LEU   805      19.164  17.595  12.377  1.00 26.27           C  
ATOM   2155  H   LEU   805      15.146  16.575  12.985  1.00 21.78           H  
ATOM   2156  HA  LEU   805      17.702  15.421  13.565  1.00 23.40           H  
ATOM   2157  HB2 LEU   805      18.062  17.681  14.825  1.00 25.36           H  
ATOM   2158  HB3 LEU   805      16.401  18.066  14.425  1.00 25.36           H  
ATOM   2159  HG  LEU   805      17.088  17.650  11.925  1.00 24.71           H  
ATOM   2160 HD11 LEU   805      18.305  20.004  13.441  1.00 26.54           H  
ATOM   2161 HD12 LEU   805      16.631  19.897  12.876  1.00 26.54           H  
ATOM   2162 HD13 LEU   805      17.954  19.946  11.706  1.00 26.54           H  
ATOM   2163 HD21 LEU   805      19.878  17.942  13.130  1.00 26.27           H  
ATOM   2164 HD22 LEU   805      19.470  18.010  11.411  1.00 26.27           H  
ATOM   2165 HD23 LEU   805      19.241  16.507  12.306  1.00 26.27           H  
ATOM   2166  N   CYS   806      15.631  15.607  16.148  1.00 22.93           N  
ATOM   2167  CA  CYS   806      15.434  15.107  17.507  1.00 24.76           C  
ATOM   2168  C   CYS   806      15.376  13.571  17.510  1.00 24.32           C  
ATOM   2169  O   CYS   806      15.805  12.910  18.458  1.00 22.51           O  
ATOM   2170  CB  CYS   806      14.158  15.618  18.167  1.00 25.87           C  
ATOM   2171  SG  CYS   806      14.243  17.400  18.510  1.00 37.15           S  
ATOM   2172  H   CYS   806      14.885  16.086  15.646  1.00 22.93           H  
ATOM   2173  HA  CYS   806      16.315  15.387  18.098  1.00 24.76           H  
ATOM   2174  HB2 CYS   806      13.985  15.104  19.119  1.00 25.87           H  
ATOM   2175  HB3 CYS   806      13.296  15.424  17.523  1.00 25.87           H  
ATOM   2176  HG  CYS   806      14.098  17.801  17.232  1.00 37.15           H  
ATOM   2177  N   MET   807      14.743  12.975  16.436  1.00 24.23           N  
ATOM   2178  CA  MET   807      14.672  11.520  16.338  1.00 22.79           C  
ATOM   2179  C   MET   807      16.082  10.936  16.109  1.00 22.86           C  
ATOM   2180  O   MET   807      16.394   9.814  16.513  1.00 21.64           O  
ATOM   2181  CB  MET   807      13.731  11.057  15.226  1.00 25.89           C  
ATOM   2182  CG  MET   807      12.276  11.108  15.683  1.00 25.89           C  
ATOM   2183  SD  MET   807      11.159  10.355  14.457  1.00 30.53           S  
ATOM   2184  CE  MET   807      11.218  11.624  13.174  1.00 22.77           C  
ATOM   2185  H   MET   807      14.317  13.552  15.705  1.00 24.23           H  
ATOM   2186  HA  MET   807      14.335  11.140  17.309  1.00 22.79           H  
ATOM   2187  HB2 MET   807      13.983  10.027  14.948  1.00 25.89           H  
ATOM   2188  HB3 MET   807      13.879  11.668  14.329  1.00 25.89           H  
ATOM   2189  HG2 MET   807      11.949  12.129  15.896  1.00 25.89           H  
ATOM   2190  HG3 MET   807      12.157  10.537  16.608  1.00 25.89           H  
ATOM   2191  HE1 MET   807      10.447  11.412  12.430  1.00 22.77           H  
ATOM   2192  HE2 MET   807      12.185  11.613  12.670  1.00 22.77           H  
ATOM   2193  HE3 MET   807      11.020  12.610  13.596  1.00 22.77           H  
ATOM   2194  N   LYS   808      16.933  11.728  15.356  1.00 20.26           N  
ATOM   2195  CA  LYS   808      18.320  11.337  15.138  1.00 20.63           C  
ATOM   2196  C   LYS   808      19.086  11.371  16.491  1.00 22.00           C  
ATOM   2197  O   LYS   808      19.974  10.553  16.736  1.00 20.02           O  
ATOM   2198  CB  LYS   808      18.973  12.241  14.080  1.00 20.73           C  
ATOM   2199  CG  LYS   808      20.286  11.661  13.547  1.00 19.96           C  
ATOM   2200  CD  LYS   808      20.874  12.428  12.357  1.00 18.98           C  
ATOM   2201  CE  LYS   808      21.298  13.841  12.721  1.00 19.41           C  
ATOM   2202  NZ  LYS   808      22.022  14.448  11.614  1.00 17.50           N1+
ATOM   2203  H   LYS   808      16.559  12.585  14.915  1.00 20.26           H  
ATOM   2204  HA  LYS   808      18.307  10.295  14.794  1.00 20.63           H  
ATOM   2205  HB2 LYS   808      19.149  13.239  14.497  1.00 20.73           H  
ATOM   2206  HB3 LYS   808      18.284  12.367  13.236  1.00 20.73           H  
ATOM   2207  HG2 LYS   808      20.113  10.627  13.224  1.00 19.96           H  
ATOM   2208  HG3 LYS   808      21.028  11.633  14.352  1.00 19.96           H  
ATOM   2209  HD2 LYS   808      20.149  12.453  11.538  1.00 18.98           H  
ATOM   2210  HD3 LYS   808      21.744  11.869  11.988  1.00 18.98           H  
ATOM   2211  HE2 LYS   808      21.987  13.823  13.566  1.00 19.41           H  
ATOM   2212  HE3 LYS   808      20.442  14.482  12.943  1.00 19.41           H  
ATOM   2213  HZ1 LYS   808      22.209  15.469  11.808  1.00 17.50           H  
ATOM   2214  HZ2 LYS   808      21.498  14.588  10.716  1.00 17.50           H  
ATOM   2215  HZ3 LYS   808      22.935  14.064  11.382  1.00 17.50           H  
ATOM   2216  N   ALA   809      18.763  12.417  17.338  1.00 22.13           N  
ATOM   2217  CA  ALA   809      19.348  12.491  18.674  1.00 22.97           C  
ATOM   2218  C   ALA   809      18.892  11.295  19.543  1.00 23.49           C  
ATOM   2219  O   ALA   809      19.657  10.711  20.314  1.00 24.98           O  
ATOM   2220  CB  ALA   809      19.007  13.800  19.368  1.00 23.32           C  
ATOM   2221  H   ALA   809      18.152  13.144  16.979  1.00 22.13           H  
ATOM   2222  HA  ALA   809      20.435  12.412  18.555  1.00 22.97           H  
ATOM   2223  HB1 ALA   809      19.319  14.658  18.765  1.00 23.32           H  
ATOM   2224  HB2 ALA   809      19.512  13.860  20.338  1.00 23.32           H  
ATOM   2225  HB3 ALA   809      17.934  13.896  19.553  1.00 23.32           H  
ATOM   2226  N   LEU   810      17.557  10.945  19.437  1.00 24.73           N  
ATOM   2227  CA  LEU   810      16.975   9.869  20.235  1.00 25.13           C  
ATOM   2228  C   LEU   810      17.417   8.450  19.796  1.00 25.36           C  
ATOM   2229  O   LEU   810      17.186   7.461  20.503  1.00 26.23           O  
ATOM   2230  CB  LEU   810      15.439   9.939  20.248  1.00 27.78           C  
ATOM   2231  CG  LEU   810      14.872  11.085  21.113  1.00 31.72           C  
ATOM   2232  CD1 LEU   810      13.389  11.292  20.796  1.00 30.92           C  
ATOM   2233  CD2 LEU   810      15.043  10.808  22.610  1.00 29.54           C  
ATOM   2234  H   LEU   810      16.960  11.478  18.788  1.00 24.73           H  
ATOM   2235  HA  LEU   810      17.371   9.980  21.251  1.00 25.13           H  
ATOM   2236  HB2 LEU   810      15.021   8.990  20.609  1.00 27.78           H  
ATOM   2237  HB3 LEU   810      15.084  10.044  19.216  1.00 27.78           H  
ATOM   2238  HG  LEU   810      15.397  12.018  20.879  1.00 31.72           H  
ATOM   2239 HD11 LEU   810      12.806  10.390  21.012  1.00 30.92           H  
ATOM   2240 HD12 LEU   810      13.248  11.543  19.739  1.00 30.92           H  
ATOM   2241 HD13 LEU   810      12.974  12.114  21.390  1.00 30.92           H  
ATOM   2242 HD21 LEU   810      14.581   9.856  22.893  1.00 29.54           H  
ATOM   2243 HD22 LEU   810      14.574  11.598  23.206  1.00 29.54           H  
ATOM   2244 HD23 LEU   810      16.098  10.771  22.893  1.00 29.54           H  
ATOM   2245  N   LEU   811      18.068   8.349  18.584  1.00 25.11           N  
ATOM   2246  CA  LEU   811      18.717   7.111  18.149  1.00 25.04           C  
ATOM   2247  C   LEU   811      20.197   7.055  18.607  1.00 24.56           C  
ATOM   2248  O   LEU   811      20.785   5.981  18.727  1.00 24.32           O  
ATOM   2249  CB  LEU   811      18.646   6.942  16.628  1.00 26.23           C  
ATOM   2250  CG  LEU   811      17.281   6.466  16.098  1.00 27.86           C  
ATOM   2251  CD1 LEU   811      17.300   6.467  14.567  1.00 26.97           C  
ATOM   2252  CD2 LEU   811      16.907   5.073  16.608  1.00 26.12           C  
ATOM   2253  H   LEU   811      18.118   9.176  17.971  1.00 25.11           H  
ATOM   2254  HA  LEU   811      18.231   6.271  18.655  1.00 25.04           H  
ATOM   2255  HB2 LEU   811      19.418   6.234  16.295  1.00 26.23           H  
ATOM   2256  HB3 LEU   811      18.883   7.903  16.157  1.00 26.23           H  
ATOM   2257  HG  LEU   811      16.511   7.171  16.425  1.00 27.86           H  
ATOM   2258 HD11 LEU   811      18.034   5.755  14.176  1.00 26.97           H  
ATOM   2259 HD12 LEU   811      17.555   7.460  14.185  1.00 26.97           H  
ATOM   2260 HD13 LEU   811      16.318   6.196  14.165  1.00 26.97           H  
ATOM   2261 HD21 LEU   811      17.726   4.363  16.461  1.00 26.12           H  
ATOM   2262 HD22 LEU   811      16.025   4.686  16.086  1.00 26.12           H  
ATOM   2263 HD23 LEU   811      16.664   5.093  17.674  1.00 26.12           H  
ATOM   2264  N   LEU   812      20.828   8.275  18.729  1.00 22.55           N  
ATOM   2265  CA  LEU   812      22.218   8.386  19.191  1.00 22.32           C  
ATOM   2266  C   LEU   812      22.278   8.056  20.696  1.00 23.51           C  
ATOM   2267  O   LEU   812      23.112   7.291  21.177  1.00 25.17           O  
ATOM   2268  CB  LEU   812      22.745   9.802  18.907  1.00 22.71           C  
ATOM   2269  CG  LEU   812      24.130  10.131  19.490  1.00 22.04           C  
ATOM   2270  CD1 LEU   812      25.239   9.252  18.914  1.00 22.67           C  
ATOM   2271  CD2 LEU   812      24.449  11.607  19.245  1.00 20.39           C  
ATOM   2272  H   LEU   812      20.339   9.133  18.449  1.00 22.55           H  
ATOM   2273  HA  LEU   812      22.808   7.634  18.655  1.00 22.32           H  
ATOM   2274  HB2 LEU   812      22.032  10.534  19.305  1.00 22.71           H  
ATOM   2275  HB3 LEU   812      22.755   9.964  17.820  1.00 22.71           H  
ATOM   2276  HG  LEU   812      24.102   9.984  20.576  1.00 22.04           H  
ATOM   2277 HD11 LEU   812      25.311   9.364  17.828  1.00 22.67           H  
ATOM   2278 HD12 LEU   812      25.071   8.195  19.140  1.00 22.67           H  
ATOM   2279 HD13 LEU   812      26.209   9.527  19.342  1.00 22.67           H  
ATOM   2280 HD21 LEU   812      24.545  11.823  18.176  1.00 20.39           H  
ATOM   2281 HD22 LEU   812      25.387  11.884  19.734  1.00 20.39           H  
ATOM   2282 HD23 LEU   812      23.664  12.251  19.655  1.00 20.39           H  
ATOM   2283  N   PHE   813      21.355   8.715  21.490  1.00 23.18           N  
ATOM   2284  CA  PHE   813      21.322   8.520  22.940  1.00 23.32           C  
ATOM   2285  C   PHE   813      20.529   7.224  23.269  1.00 23.60           C  
ATOM   2286  O   PHE   813      19.643   7.212  24.130  1.00 22.66           O  
ATOM   2287  CB  PHE   813      20.666   9.705  23.675  1.00 24.16           C  
ATOM   2288  CG  PHE   813      21.527  10.935  23.815  1.00 25.10           C  
ATOM   2289  CD1 PHE   813      22.516  11.002  24.810  1.00 26.89           C  
ATOM   2290  CD2 PHE   813      21.304  12.060  23.018  1.00 25.60           C  
ATOM   2291  CE1 PHE   813      23.281  12.158  24.988  1.00 27.68           C  
ATOM   2292  CE2 PHE   813      22.060  13.218  23.203  1.00 25.31           C  
ATOM   2293  CZ  PHE   813      23.051  13.267  24.181  1.00 27.86           C  
ATOM   2294  H   PHE   813      20.674   9.326  21.039  1.00 23.18           H  
ATOM   2295  HA  PHE   813      22.348   8.373  23.293  1.00 23.32           H  
ATOM   2296  HB2 PHE   813      20.387   9.416  24.697  1.00 24.16           H  
ATOM   2297  HB3 PHE   813      19.718   9.970  23.186  1.00 24.16           H  
ATOM   2298  HD1 PHE   813      22.684  10.149  25.460  1.00 26.89           H  
ATOM   2299  HD2 PHE   813      20.533  12.048  22.253  1.00 25.60           H  
ATOM   2300  HE1 PHE   813      24.043  12.199  25.763  1.00 27.68           H  
ATOM   2301  HE2 PHE   813      21.864  14.089  22.586  1.00 25.31           H  
ATOM   2302  HZ  PHE   813      23.635  14.174  24.311  1.00 27.86           H  
ATOM   2303  N   SER   814      20.919   6.073  22.600  1.00 23.93           N  
ATOM   2304  CA  SER   814      20.081   4.880  22.653  1.00 24.29           C  
ATOM   2305  C   SER   814      20.740   3.517  22.295  1.00 23.53           C  
ATOM   2306  O   SER   814      20.644   3.024  21.167  1.00 22.39           O  
ATOM   2307  CB  SER   814      18.864   5.109  21.729  1.00 25.23           C  
ATOM   2308  OG  SER   814      17.803   5.783  22.428  1.00 28.58           O  
ATOM   2309  H   SER   814      21.762   6.104  22.032  1.00 23.93           H  
ATOM   2310  HA  SER   814      19.718   4.812  23.683  1.00 24.29           H  
ATOM   2311  HB2 SER   814      18.440   4.187  21.332  1.00 25.23           H  
ATOM   2312  HB3 SER   814      19.155   5.721  20.872  1.00 25.23           H  
ATOM   2313  HG  SER   814      17.390   6.353  21.734  1.00 28.58           H  
ATOM   2314  N   ILE   815      21.305   2.832  23.363  1.00 22.58           N  
ATOM   2315  CA  ILE   815      21.921   1.439  23.451  1.00 23.63           C  
ATOM   2316  C   ILE   815      22.363   1.335  24.989  1.00 23.65           C  
ATOM   2317  O   ILE   815      21.742   2.104  25.720  1.00 25.15           O  
ATOM   2318  CB  ILE   815      22.822   1.302  22.254  1.00 24.02           C  
ATOM   2319  CG1 ILE   815      22.893  -0.100  21.699  1.00 26.12           C  
ATOM   2320  CG2 ILE   815      24.098   1.994  22.583  1.00 24.65           C  
ATOM   2321  CD1 ILE   815      23.428  -0.165  20.292  1.00 30.69           C  
ATOM   2322  H   ILE   815      21.319   3.231  24.300  1.00 22.58           H  
ATOM   2323  HA  ILE   815      21.175   0.688  23.338  1.00 23.63           H  
ATOM   2324  HB  ILE   815      22.398   1.845  21.414  1.00 24.02           H  
ATOM   2325 HG12 ILE   815      21.870  -0.451  21.604  1.00 26.12           H  
ATOM   2326 HG13 ILE   815      23.440  -0.754  22.366  1.00 26.12           H  
ATOM   2327 HG21 ILE   815      24.594   1.458  23.365  1.00 24.65           H  
ATOM   2328 HG22 ILE   815      23.883   2.986  22.987  1.00 24.65           H  
ATOM   2329 HG23 ILE   815      24.751   2.071  21.722  1.00 24.65           H  
ATOM   2330 HD11 ILE   815      22.706   0.249  19.581  1.00 30.69           H  
ATOM   2331 HD12 ILE   815      23.632  -1.199  20.001  1.00 30.69           H  
ATOM   2332 HD13 ILE   815      24.333   0.420  20.225  1.00 30.69           H  
ATOM   2333  N   ILE   816      23.500   0.673  25.407  1.00 23.67           N  
ATOM   2334  CA  ILE   816      24.103   0.800  26.807  1.00 25.29           C  
ATOM   2335  C   ILE   816      24.338  -0.524  27.614  1.00 26.06           C  
ATOM   2336  O   ILE   816      23.555  -1.472  27.508  1.00 24.46           O  
ATOM   2337  CB  ILE   816      23.839   2.027  27.747  1.00 26.05           C  
ATOM   2338  CG1 ILE   816      22.520   2.026  28.537  1.00 27.63           C  
ATOM   2339  CG2 ILE   816      24.190   3.345  27.055  1.00 28.81           C  
ATOM   2340  CD1 ILE   816      22.554   2.914  29.779  1.00 32.11           C  
ATOM   2341  H   ILE   816      24.101   0.203  24.739  1.00 23.67           H  
ATOM   2342  HA  ILE   816      25.123   1.024  26.481  1.00 25.29           H  
ATOM   2343  HB  ILE   816      24.584   1.959  28.546  1.00 26.05           H  
ATOM   2344 HG12 ILE   816      22.301   1.010  28.879  1.00 27.63           H  
ATOM   2345 HG13 ILE   816      21.684   2.364  27.931  1.00 27.63           H  
ATOM   2346 HG21 ILE   816      23.590   3.522  26.165  1.00 28.81           H  
ATOM   2347 HG22 ILE   816      25.237   3.336  26.731  1.00 28.81           H  
ATOM   2348 HG23 ILE   816      24.075   4.197  27.727  1.00 28.81           H  
ATOM   2349 HD11 ILE   816      23.362   2.617  30.455  1.00 32.11           H  
ATOM   2350 HD12 ILE   816      21.610   2.825  30.327  1.00 32.11           H  
ATOM   2351 HD13 ILE   816      22.686   3.967  29.519  1.00 32.11           H  
ATOM   2352  N   PRO   817      25.524  -0.627  28.324  1.00 27.58           N  
ATOM   2353  CA  PRO   817      25.951  -1.934  28.802  1.00 28.61           C  
ATOM   2354  C   PRO   817      25.110  -2.401  30.007  1.00 28.95           C  
ATOM   2355  O   PRO   817      24.623  -1.651  30.850  1.00 27.77           O  
ATOM   2356  CB  PRO   817      27.422  -1.767  29.197  1.00 28.77           C  
ATOM   2357  CG  PRO   817      27.808  -0.345  28.825  1.00 29.61           C  
ATOM   2358  CD  PRO   817      26.495   0.388  28.691  1.00 28.42           C  
ATOM   2359  HA  PRO   817      25.841  -2.660  27.987  1.00 28.61           H  
ATOM   2360  HB2 PRO   817      28.058  -2.471  28.652  1.00 28.77           H  
ATOM   2361  HB3 PRO   817      27.586  -1.936  30.262  1.00 28.77           H  
ATOM   2362  HG2 PRO   817      28.343  -0.340  27.873  1.00 29.61           H  
ATOM   2363  HG3 PRO   817      28.470   0.121  29.558  1.00 29.61           H  
ATOM   2364  HD2 PRO   817      26.184   0.791  29.659  1.00 28.42           H  
ATOM   2365  HD3 PRO   817      26.565   1.194  27.962  1.00 28.42           H  
ATOM   2366  N   VAL   818      25.073  -3.785  30.139  1.00 31.84           N  
ATOM   2367  CA  VAL   818      24.424  -4.451  31.285  1.00 34.32           C  
ATOM   2368  C   VAL   818      25.504  -4.550  32.404  1.00 35.09           C  
ATOM   2369  O   VAL   818      25.261  -4.768  33.587  1.00 35.20           O  
ATOM   2370  CB  VAL   818      23.890  -5.841  30.869  1.00 35.44           C  
ATOM   2371  CG1 VAL   818      23.158  -6.540  32.020  1.00 37.93           C  
ATOM   2372  CG2 VAL   818      22.935  -5.740  29.671  1.00 37.16           C  
ATOM   2373  H   VAL   818      25.594  -4.372  29.490  1.00 31.84           H  
ATOM   2374  HA  VAL   818      23.617  -3.809  31.656  1.00 34.32           H  
ATOM   2375  HB  VAL   818      24.734  -6.477  30.572  1.00 35.44           H  
ATOM   2376 HG11 VAL   818      22.346  -5.918  32.410  1.00 37.93           H  
ATOM   2377 HG12 VAL   818      23.839  -6.773  32.844  1.00 37.93           H  
ATOM   2378 HG13 VAL   818      22.725  -7.490  31.686  1.00 37.93           H  
ATOM   2379 HG21 VAL   818      22.084  -5.089  29.898  1.00 37.16           H  
ATOM   2380 HG22 VAL   818      22.543  -6.727  29.402  1.00 37.16           H  
ATOM   2381 HG23 VAL   818      23.440  -5.343  28.784  1.00 37.16           H  
ATOM   2382  N   ASP   819      26.773  -4.477  31.901  1.00 36.27           N  
ATOM   2383  CA  ASP   819      28.066  -4.522  32.564  1.00 38.16           C  
ATOM   2384  C   ASP   819      28.550  -3.115  33.053  1.00 37.42           C  
ATOM   2385  O   ASP   819      29.606  -2.982  33.670  1.00 38.10           O  
ATOM   2386  CB  ASP   819      29.099  -5.234  31.665  1.00 39.96           C  
ATOM   2387  CG  ASP   819      28.937  -5.222  30.129  1.00 44.44           C  
ATOM   2388  OD2 ASP   819      29.908  -5.726  29.471  1.00 46.05           O1-
ATOM   2389  OD1 ASP   819      27.836  -4.771  29.684  1.00 46.96           O  
ATOM   2390  H   ASP   819      26.895  -4.395  30.867  1.00 36.27           H  
ATOM   2391  HA  ASP   819      27.933  -5.102  33.487  1.00 38.16           H  
ATOM   2392  HB2 ASP   819      29.076  -6.301  31.930  1.00 39.96           H  
ATOM   2393  HB3 ASP   819      30.111  -4.884  31.901  1.00 39.96           H  
ATOM   2394  N   GLY   820      27.625  -2.103  32.887  1.00 37.03           N  
ATOM   2395  CA  GLY   820      27.770  -0.760  33.414  1.00 33.64           C  
ATOM   2396  C   GLY   820      28.534   0.286  32.577  1.00 33.34           C  
ATOM   2397  O   GLY   820      29.576   0.046  31.963  1.00 32.03           O  
ATOM   2398  H   GLY   820      26.756  -2.350  32.417  1.00 37.03           H  
ATOM   2399  HA2 GLY   820      28.276  -0.820  34.385  1.00 33.64           H  
ATOM   2400  HA3 GLY   820      26.752  -0.401  33.597  1.00 33.64           H  
ATOM   2401  N   LEU   821      28.043   1.559  32.708  1.00 31.66           N  
ATOM   2402  CA  LEU   821      28.712   2.765  32.222  1.00 34.13           C  
ATOM   2403  C   LEU   821      29.580   3.255  33.403  1.00 35.27           C  
ATOM   2404  O   LEU   821      29.397   2.891  34.567  1.00 35.82           O  
ATOM   2405  CB  LEU   821      27.717   3.901  31.909  1.00 33.07           C  
ATOM   2406  CG  LEU   821      26.783   3.673  30.714  1.00 32.48           C  
ATOM   2407  CD1 LEU   821      25.743   4.797  30.666  1.00 31.56           C  
ATOM   2408  CD2 LEU   821      27.550   3.636  29.394  1.00 30.47           C  
ATOM   2409  H   LEU   821      27.204   1.704  33.292  1.00 31.66           H  
ATOM   2410  HA  LEU   821      29.363   2.523  31.378  1.00 34.13           H  
ATOM   2411  HB2 LEU   821      28.261   4.839  31.743  1.00 33.07           H  
ATOM   2412  HB3 LEU   821      27.108   4.087  32.802  1.00 33.07           H  
ATOM   2413  HG  LEU   821      26.249   2.726  30.847  1.00 32.48           H  
ATOM   2414 HD11 LEU   821      26.220   5.780  30.587  1.00 31.56           H  
ATOM   2415 HD12 LEU   821      25.124   4.793  31.569  1.00 31.56           H  
ATOM   2416 HD13 LEU   821      25.078   4.679  29.807  1.00 31.56           H  
ATOM   2417 HD21 LEU   821      28.081   4.576  29.220  1.00 30.47           H  
ATOM   2418 HD22 LEU   821      26.867   3.490  28.553  1.00 30.47           H  
ATOM   2419 HD23 LEU   821      28.280   2.823  29.373  1.00 30.47           H  
ATOM   2420  N   LYS   822      30.466   4.272  33.083  1.00 37.19           N  
ATOM   2421  CA  LYS   822      31.184   4.965  34.144  1.00 40.02           C  
ATOM   2422  C   LYS   822      30.252   6.071  34.673  1.00 40.58           C  
ATOM   2423  O   LYS   822      29.943   6.157  35.864  1.00 39.67           O  
ATOM   2424  CB  LYS   822      32.543   5.511  33.706  1.00 42.55           C  
ATOM   2425  CG  LYS   822      33.345   4.583  32.789  1.00 46.04           C  
ATOM   2426  CD  LYS   822      33.504   3.146  33.305  1.00 49.51           C  
ATOM   2427  CE  LYS   822      33.561   2.135  32.167  1.00 50.45           C  
ATOM   2428  NZ  LYS   822      34.756   2.366  31.365  1.00 51.61           N1+
ATOM   2429  H   LYS   822      30.552   4.598  32.092  1.00 37.19           H  
ATOM   2430  HA  LYS   822      31.337   4.269  34.978  1.00 40.02           H  
ATOM   2431  HB2 LYS   822      33.135   5.742  34.601  1.00 42.55           H  
ATOM   2432  HB3 LYS   822      32.412   6.466  33.188  1.00 42.55           H  
ATOM   2433  HG2 LYS   822      34.338   5.020  32.629  1.00 46.04           H  
ATOM   2434  HG3 LYS   822      32.866   4.578  31.803  1.00 46.04           H  
ATOM   2435  HD2 LYS   822      32.676   2.851  33.954  1.00 49.51           H  
ATOM   2436  HD3 LYS   822      34.410   3.082  33.920  1.00 49.51           H  
ATOM   2437  HE2 LYS   822      32.694   2.215  31.503  1.00 50.45           H  
ATOM   2438  HE3 LYS   822      33.626   1.113  32.550  1.00 50.45           H  
ATOM   2439  HZ1 LYS   822      34.775   3.316  30.922  1.00 51.61           H  
ATOM   2440  HZ2 LYS   822      34.743   1.799  30.476  1.00 51.61           H  
ATOM   2441  HZ3 LYS   822      35.662   2.212  31.801  1.00 51.61           H  
ATOM   2442  N   ASN   823      29.761   6.949  33.731  1.00 40.31           N  
ATOM   2443  CA  ASN   823      28.865   8.036  34.104  1.00 39.56           C  
ATOM   2444  C   ASN   823      27.410   7.508  34.020  1.00 36.79           C  
ATOM   2445  O   ASN   823      26.561   7.964  33.248  1.00 36.79           O  
ATOM   2446  CB  ASN   823      29.060   9.287  33.257  1.00 43.29           C  
ATOM   2447  CG  ASN   823      30.205  10.138  33.769  1.00 47.69           C  
ATOM   2448  OD1 ASN   823      31.146   9.713  34.435  1.00 50.04           O  
ATOM   2449  ND2 ASN   823      30.158  11.432  33.352  1.00 48.31           N  
ATOM   2450  H   ASN   823      30.003   6.804  32.709  1.00 40.31           H  
ATOM   2451  HA  ASN   823      29.034   8.289  35.158  1.00 39.56           H  
ATOM   2452  HB2 ASN   823      28.157   9.909  33.285  1.00 43.29           H  
ATOM   2453  HB3 ASN   823      29.251   9.039  32.209  1.00 43.29           H  
ATOM   2454 HD21 ASN   823      30.850  12.094  33.682  1.00 48.31           H  
ATOM   2455 HD22 ASN   823      29.472  11.768  32.684  1.00 48.31           H  
ATOM   2456  N   GLN   824      27.086   6.564  34.978  1.00 34.01           N  
ATOM   2457  CA  GLN   824      25.802   5.849  35.017  1.00 34.54           C  
ATOM   2458  C   GLN   824      24.668   6.762  35.591  1.00 34.94           C  
ATOM   2459  O   GLN   824      24.104   6.531  36.661  1.00 34.85           O  
ATOM   2460  CB  GLN   824      25.952   4.558  35.847  1.00 33.83           C  
ATOM   2461  CG  GLN   824      24.734   3.626  35.790  1.00 32.08           C  
ATOM   2462  CD  GLN   824      24.745   2.653  34.626  1.00 33.53           C  
ATOM   2463  OE1 GLN   824      25.766   2.300  34.043  1.00 33.63           O  
ATOM   2464  NE2 GLN   824      23.513   2.151  34.312  1.00 31.12           N  
ATOM   2465  H   GLN   824      27.772   6.372  35.714  1.00 34.01           H  
ATOM   2466  HA  GLN   824      25.530   5.598  33.984  1.00 34.54           H  
ATOM   2467  HB2 GLN   824      26.122   4.836  36.896  1.00 33.83           H  
ATOM   2468  HB3 GLN   824      26.855   4.022  35.530  1.00 33.83           H  
ATOM   2469  HG2 GLN   824      23.794   4.186  35.784  1.00 32.08           H  
ATOM   2470  HG3 GLN   824      24.729   3.006  36.696  1.00 32.08           H  
ATOM   2471 HE21 GLN   824      23.433   1.473  33.564  1.00 31.12           H  
ATOM   2472 HE22 GLN   824      22.663   2.420  34.797  1.00 31.12           H  
ATOM   2473  N   LYS   825      24.320   7.815  34.763  1.00 34.72           N  
ATOM   2474  CA  LYS   825      23.170   8.694  34.972  1.00 35.29           C  
ATOM   2475  C   LYS   825      22.904   9.442  33.636  1.00 34.22           C  
ATOM   2476  O   LYS   825      23.563   9.191  32.631  1.00 33.77           O  
ATOM   2477  CB  LYS   825      23.391   9.662  36.150  1.00 37.45           C  
ATOM   2478  CG  LYS   825      22.379   9.399  37.274  1.00 40.93           C  
ATOM   2479  CD  LYS   825      22.327  10.544  38.294  1.00 43.11           C  
ATOM   2480  CE  LYS   825      21.026  10.554  39.097  1.00 43.95           C  
ATOM   2481  NZ  LYS   825      19.931  11.008  38.254  1.00 46.32           N1+
ATOM   2482  H   LYS   825      24.912   7.988  33.957  1.00 34.72           H  
ATOM   2483  HA  LYS   825      22.306   8.042  35.147  1.00 35.29           H  
ATOM   2484  HB2 LYS   825      23.291  10.700  35.815  1.00 37.45           H  
ATOM   2485  HB3 LYS   825      24.405   9.569  36.558  1.00 37.45           H  
ATOM   2486  HG2 LYS   825      22.636   8.469  37.794  1.00 40.93           H  
ATOM   2487  HG3 LYS   825      21.392   9.229  36.835  1.00 40.93           H  
ATOM   2488  HD2 LYS   825      22.450  11.512  37.794  1.00 43.11           H  
ATOM   2489  HD3 LYS   825      23.174  10.436  38.983  1.00 43.11           H  
ATOM   2490  HE2 LYS   825      21.088  11.249  39.939  1.00 43.95           H  
ATOM   2491  HE3 LYS   825      20.768   9.557  39.468  1.00 43.95           H  
ATOM   2492  HZ1 LYS   825      18.952  10.981  38.576  1.00 46.32           H  
ATOM   2493  HZ2 LYS   825      19.901  10.557  37.317  1.00 46.32           H  
ATOM   2494  HZ3 LYS   825      20.048  12.002  37.921  1.00 46.32           H  
ATOM   2495  N   PHE   826      21.835  10.322  33.633  1.00 32.99           N  
ATOM   2496  CA  PHE   826      21.461  11.232  32.546  1.00 33.52           C  
ATOM   2497  C   PHE   826      20.839  10.533  31.308  1.00 30.42           C  
ATOM   2498  O   PHE   826      19.987  11.086  30.616  1.00 30.53           O  
ATOM   2499  CB  PHE   826      22.617  12.120  32.037  1.00 36.10           C  
ATOM   2500  CG  PHE   826      23.248  13.016  33.072  1.00 42.89           C  
ATOM   2501  CD1 PHE   826      22.579  14.163  33.526  1.00 43.77           C  
ATOM   2502  CD2 PHE   826      24.522  12.728  33.580  1.00 45.22           C  
ATOM   2503  CE1 PHE   826      23.157  14.985  34.494  1.00 45.55           C  
ATOM   2504  CE2 PHE   826      25.112  13.568  34.528  1.00 45.19           C  
ATOM   2505  CZ  PHE   826      24.426  14.690  34.990  1.00 45.72           C  
ATOM   2506  H   PHE   826      21.268  10.330  34.481  1.00 32.99           H  
ATOM   2507  HA  PHE   826      20.679  11.872  32.956  1.00 33.52           H  
ATOM   2508  HB2 PHE   826      22.245  12.763  31.232  1.00 36.10           H  
ATOM   2509  HB3 PHE   826      23.398  11.512  31.563  1.00 36.10           H  
ATOM   2510  HD1 PHE   826      21.583  14.400  33.156  1.00 43.77           H  
ATOM   2511  HD2 PHE   826      25.053  11.835  33.262  1.00 45.22           H  
ATOM   2512  HE1 PHE   826      22.603  15.838  34.881  1.00 45.55           H  
ATOM   2513  HE2 PHE   826      26.094  13.327  34.927  1.00 45.19           H  
ATOM   2514  HZ  PHE   826      24.869  15.321  35.755  1.00 45.72           H  
ATOM   2515  N   PHE   827      21.594   9.474  30.850  1.00 27.92           N  
ATOM   2516  CA  PHE   827      21.350   8.824  29.569  1.00 26.75           C  
ATOM   2517  C   PHE   827      19.978   8.151  29.447  1.00 25.83           C  
ATOM   2518  O   PHE   827      19.259   8.262  28.456  1.00 24.50           O  
ATOM   2519  CB  PHE   827      22.455   7.773  29.351  1.00 26.27           C  
ATOM   2520  CG  PHE   827      22.557   7.271  27.940  1.00 26.25           C  
ATOM   2521  CD1 PHE   827      23.477   7.847  27.060  1.00 24.30           C  
ATOM   2522  CD2 PHE   827      21.776   6.201  27.489  1.00 25.90           C  
ATOM   2523  CE1 PHE   827      23.635   7.338  25.773  1.00 24.48           C  
ATOM   2524  CE2 PHE   827      21.920   5.704  26.195  1.00 26.44           C  
ATOM   2525  CZ  PHE   827      22.865   6.261  25.343  1.00 24.88           C  
ATOM   2526  H   PHE   827      22.481   9.256  31.323  1.00 27.92           H  
ATOM   2527  HA  PHE   827      21.402   9.609  28.803  1.00 26.75           H  
ATOM   2528  HB2 PHE   827      22.327   6.917  30.027  1.00 26.27           H  
ATOM   2529  HB3 PHE   827      23.428   8.199  29.631  1.00 26.27           H  
ATOM   2530  HD1 PHE   827      24.109   8.671  27.374  1.00 24.30           H  
ATOM   2531  HD2 PHE   827      21.065   5.714  28.153  1.00 25.90           H  
ATOM   2532  HE1 PHE   827      24.388   7.768  25.118  1.00 24.48           H  
ATOM   2533  HE2 PHE   827      21.322   4.854  25.881  1.00 26.44           H  
ATOM   2534  HZ  PHE   827      23.025   5.842  24.356  1.00 24.88           H  
ATOM   2535  N   NME   828      19.657   7.222  30.347  1.00  0.00           N  
ATOM   2536  CH3 NME   828      18.547   6.316  30.193  1.00  0.00           C  
ATOM   2537  H   NME   828      20.237   7.118  31.167  1.00  0.00           H  
ATOM   2538 HH31 NME   828      18.648   5.780  29.245  1.00  0.00           H  
ATOM   2539 HH32 NME   828      18.558   5.599  31.015  1.00  0.00           H  
ATOM   2540 HH33 NME   828      17.616   6.882  30.179  1.00  0.00           H  
ATOM   2541  CH3 ACE   828!     15.705   9.767  36.557  1.00  0.00           C  
ATOM   2542  C   ACE   828!     16.619  10.963  36.568  1.00  0.00           C  
ATOM   2543  O   ACE   828!     17.379  11.175  37.512  1.00  0.00           O  
ATOM   2544 HH31 ACE   828!     15.022   9.833  37.407  1.00  0.00           H  
ATOM   2545 HH32 ACE   828!     15.116   9.710  35.637  1.00  0.00           H  
ATOM   2546 HH33 ACE   828!     16.307   8.858  36.641  1.00  0.00           H  
ATOM   2547  N   ASP   828"     16.563  11.742  35.512  1.00 25.04           N  
ATOM   2548  CA  ASP   828"     17.350  12.964  35.243  1.00 26.29           C  
ATOM   2549  C   ASP   828"     16.515  13.773  34.215  1.00 26.17           C  
ATOM   2550  O   ASP   828"     15.524  13.285  33.671  1.00 26.98           O  
ATOM   2551  CB  ASP   828"     18.701  12.645  34.620  1.00 29.00           C  
ATOM   2552  CG  ASP   828"     19.625  12.134  35.684  1.00 29.96           C  
ATOM   2553  OD1 ASP   828"     19.877  12.880  36.658  1.00 32.01           O  
ATOM   2554  OD2 ASP   828"     20.013  10.911  35.544  1.00 32.79           O1-
ATOM   2555  H   ASP   828"     15.919  11.517  34.767  1.00 25.04           H  
ATOM   2556  HA  ASP   828"     17.426  13.541  36.172  1.00 26.29           H  
ATOM   2557  HB2 ASP   828"     19.179  13.529  34.187  1.00 29.00           H  
ATOM   2558  HB3 ASP   828"     18.582  11.928  33.803  1.00 29.00           H  
ATOM   2559  N   GLU   829      16.997  15.023  33.931  1.00 28.25           N  
ATOM   2560  CA  GLU   829      16.308  16.003  33.103  1.00 28.90           C  
ATOM   2561  C   GLU   829      16.577  15.758  31.606  1.00 29.56           C  
ATOM   2562  O   GLU   829      15.816  16.138  30.708  1.00 27.27           O  
ATOM   2563  CB  GLU   829      16.703  17.432  33.524  1.00 34.17           C  
ATOM   2564  CG  GLU   829      18.004  18.004  32.943  1.00 41.85           C  
ATOM   2565  CD  GLU   829      19.282  17.164  32.941  1.00 45.14           C  
ATOM   2566  OE1 GLU   829      19.272  16.140  33.693  1.00 49.09           O  
ATOM   2567  OE2 GLU   829      20.162  17.534  32.121  1.00 46.53           O1-
ATOM   2568  H   GLU   829      17.955  15.300  34.280  1.00 28.25           H  
ATOM   2569  HA  GLU   829      15.233  15.860  33.266  1.00 28.90           H  
ATOM   2570  HB2 GLU   829      16.750  17.487  34.619  1.00 34.17           H  
ATOM   2571  HB3 GLU   829      15.894  18.110  33.221  1.00 34.17           H  
ATOM   2572  HG2 GLU   829      18.236  18.936  33.473  1.00 41.85           H  
ATOM   2573  HG3 GLU   829      17.811  18.291  31.902  1.00 41.85           H  
ATOM   2574  N   LEU   830      17.804  15.203  31.318  1.00 27.85           N  
ATOM   2575  CA  LEU   830      18.365  15.237  29.974  1.00 27.99           C  
ATOM   2576  C   LEU   830      17.434  14.537  28.968  1.00 27.45           C  
ATOM   2577  O   LEU   830      17.136  15.055  27.890  1.00 28.45           O  
ATOM   2578  CB  LEU   830      19.750  14.574  29.959  1.00 29.23           C  
ATOM   2579  CG  LEU   830      20.435  14.603  28.582  1.00 31.36           C  
ATOM   2580  CD1 LEU   830      20.843  16.025  28.200  1.00 30.87           C  
ATOM   2581  CD2 LEU   830      21.647  13.673  28.574  1.00 31.40           C  
ATOM   2582  H   LEU   830      18.386  14.863  32.081  1.00 27.85           H  
ATOM   2583  HA  LEU   830      18.427  16.294  29.694  1.00 27.99           H  
ATOM   2584  HB2 LEU   830      19.647  13.536  30.289  1.00 29.23           H  
ATOM   2585  HB3 LEU   830      20.398  15.056  30.701  1.00 29.23           H  
ATOM   2586  HG  LEU   830      19.747  14.225  27.817  1.00 31.36           H  
ATOM   2587 HD11 LEU   830      21.531  16.455  28.936  1.00 30.87           H  
ATOM   2588 HD12 LEU   830      19.974  16.685  28.118  1.00 30.87           H  
ATOM   2589 HD13 LEU   830      21.339  16.031  27.229  1.00 30.87           H  
ATOM   2590 HD21 LEU   830      22.432  14.032  29.246  1.00 31.40           H  
ATOM   2591 HD22 LEU   830      22.063  13.594  27.566  1.00 31.40           H  
ATOM   2592 HD23 LEU   830      21.367  12.660  28.879  1.00 31.40           H  
ATOM   2593  N   ARG   831      17.029  13.265  29.313  1.00 27.40           N  
ATOM   2594  CA  ARG   831      16.233  12.474  28.381  1.00 26.22           C  
ATOM   2595  C   ARG   831      14.800  13.048  28.256  1.00 24.75           C  
ATOM   2596  O   ARG   831      14.079  12.790  27.291  1.00 24.68           O  
ATOM   2597  CB  ARG   831      16.199  10.990  28.777  1.00 27.98           C  
ATOM   2598  CG  ARG   831      16.046  10.091  27.542  1.00 28.43           C  
ATOM   2599  CD  ARG   831      15.929   8.615  27.906  1.00 28.08           C  
ATOM   2600  NE  ARG   831      15.865   7.757  26.711  1.00 26.71           N  
ATOM   2601  CZ  ARG   831      16.902   7.512  25.883  1.00 27.84           C  
ATOM   2602  NH1 ARG   831      18.149   7.943  26.124  1.00 28.79           N  
ATOM   2603  NH2 ARG   831      16.678   6.767  24.777  1.00 26.94           N1+
ATOM   2604  H   ARG   831      17.329  12.899  30.210  1.00 27.40           H  
ATOM   2605  HA  ARG   831      16.704  12.590  27.396  1.00 26.22           H  
ATOM   2606  HB2 ARG   831      15.381  10.801  29.483  1.00 27.98           H  
ATOM   2607  HB3 ARG   831      17.131  10.714  29.287  1.00 27.98           H  
ATOM   2608  HG2 ARG   831      16.905  10.243  26.879  1.00 28.43           H  
ATOM   2609  HG3 ARG   831      15.159  10.380  26.966  1.00 28.43           H  
ATOM   2610  HD2 ARG   831      15.003   8.446  28.468  1.00 28.08           H  
ATOM   2611  HD3 ARG   831      16.745   8.273  28.544  1.00 28.08           H  
ATOM   2612  HE  ARG   831      14.961   7.374  26.455  1.00 26.71           H  
ATOM   2613 HH11 ARG   831      18.923   7.655  25.492  1.00 28.79           H  
ATOM   2614 HH12 ARG   831      18.484   8.240  27.050  1.00 28.79           H  
ATOM   2615 HH21 ARG   831      17.458   6.555  24.164  1.00 26.94           H  
ATOM   2616 HH22 ARG   831      15.805   6.280  24.613  1.00 26.94           H  
ATOM   2617  N   MET   832      14.392  13.846  29.317  1.00 26.06           N  
ATOM   2618  CA  MET   832      13.072  14.462  29.336  1.00 26.14           C  
ATOM   2619  C   MET   832      13.066  15.641  28.333  1.00 26.01           C  
ATOM   2620  O   MET   832      12.036  15.907  27.711  1.00 25.80           O  
ATOM   2621  CB  MET   832      12.707  14.954  30.741  1.00 27.91           C  
ATOM   2622  CG  MET   832      11.289  15.521  30.802  1.00 30.44           C  
ATOM   2623  SD  MET   832      10.875  16.159  32.458  1.00 33.92           S  
ATOM   2624  CE  MET   832      11.922  17.640  32.481  1.00 33.67           C  
ATOM   2625  H   MET   832      15.056  14.045  30.060  1.00 26.06           H  
ATOM   2626  HA  MET   832      12.348  13.716  28.991  1.00 26.14           H  
ATOM   2627  HB2 MET   832      13.422  15.718  31.057  1.00 27.91           H  
ATOM   2628  HB3 MET   832      12.804  14.121  31.450  1.00 27.91           H  
ATOM   2629  HG2 MET   832      10.566  14.735  30.558  1.00 30.44           H  
ATOM   2630  HG3 MET   832      11.138  16.334  30.088  1.00 30.44           H  
ATOM   2631  HE1 MET   832      11.670  18.238  33.362  1.00 33.67           H  
ATOM   2632  HE2 MET   832      11.748  18.249  31.590  1.00 33.67           H  
ATOM   2633  HE3 MET   832      12.979  17.370  32.546  1.00 33.67           H  
ATOM   2634  N   ASN   833      14.211  16.410  28.343  1.00 26.78           N  
ATOM   2635  CA  ASN   833      14.333  17.612  27.518  1.00 27.86           C  
ATOM   2636  C   ASN   833      14.187  17.284  26.019  1.00 26.66           C  
ATOM   2637  O   ASN   833      13.603  18.034  25.228  1.00 27.19           O  
ATOM   2638  CB  ASN   833      15.657  18.331  27.749  1.00 29.21           C  
ATOM   2639  CG  ASN   833      15.629  19.145  29.022  1.00 33.07           C  
ATOM   2640  ND2 ASN   833      16.870  19.503  29.474  1.00 36.18           N  
ATOM   2641  OD1 ASN   833      14.607  19.480  29.611  1.00 31.43           O  
ATOM   2642  H   ASN   833      14.937  16.178  29.035  1.00 26.78           H  
ATOM   2643  HA  ASN   833      13.480  18.251  27.774  1.00 27.86           H  
ATOM   2644  HB2 ASN   833      15.863  19.033  26.931  1.00 29.21           H  
ATOM   2645  HB3 ASN   833      16.491  17.622  27.786  1.00 29.21           H  
ATOM   2646 HD21 ASN   833      16.944  20.079  30.304  1.00 36.18           H  
ATOM   2647 HD22 ASN   833      17.737  19.217  29.032  1.00 36.18           H  
ATOM   2648  N   TYR   834      14.791  16.111  25.595  1.00 25.03           N  
ATOM   2649  CA  TYR   834      14.719  15.693  24.188  1.00 25.15           C  
ATOM   2650  C   TYR   834      13.294  15.252  23.749  1.00 26.45           C  
ATOM   2651  O   TYR   834      13.032  15.016  22.571  1.00 28.13           O  
ATOM   2652  CB  TYR   834      15.724  14.576  23.852  1.00 25.77           C  
ATOM   2653  CG  TYR   834      17.134  15.100  23.671  1.00 24.15           C  
ATOM   2654  CD1 TYR   834      17.491  15.754  22.482  1.00 23.72           C  
ATOM   2655  CD2 TYR   834      18.084  14.969  24.692  1.00 26.10           C  
ATOM   2656  CE1 TYR   834      18.776  16.267  22.318  1.00 26.07           C  
ATOM   2657  CE2 TYR   834      19.369  15.489  24.536  1.00 24.55           C  
ATOM   2658  CZ  TYR   834      19.700  16.138  23.351  1.00 26.19           C  
ATOM   2659  OH  TYR   834      20.938  16.685  23.168  1.00 27.25           O  
ATOM   2660  H   TYR   834      15.332  15.553  26.267  1.00 25.03           H  
ATOM   2661  HA  TYR   834      14.932  16.587  23.586  1.00 25.15           H  
ATOM   2662  HB2 TYR   834      15.442  14.063  22.924  1.00 25.77           H  
ATOM   2663  HB3 TYR   834      15.708  13.803  24.631  1.00 25.77           H  
ATOM   2664  HD1 TYR   834      16.766  15.866  21.677  1.00 23.72           H  
ATOM   2665  HD2 TYR   834      17.839  14.441  25.609  1.00 26.10           H  
ATOM   2666  HE1 TYR   834      19.051  16.770  21.394  1.00 26.07           H  
ATOM   2667  HE2 TYR   834      20.103  15.366  25.328  1.00 24.55           H  
ATOM   2668  HH  TYR   834      21.464  16.590  23.994  1.00 27.25           H  
ATOM   2669  N   ILE   835      12.363  15.150  24.773  1.00 26.87           N  
ATOM   2670  CA  ILE   835      10.930  14.969  24.545  1.00 27.01           C  
ATOM   2671  C   ILE   835      10.141  16.113  25.247  1.00 28.11           C  
ATOM   2672  O   ILE   835       8.999  15.990  25.698  1.00 30.72           O  
ATOM   2673  CB  ILE   835      10.475  13.526  24.858  1.00 25.77           C  
ATOM   2674  CG1 ILE   835       9.089  13.237  24.244  1.00 25.14           C  
ATOM   2675  CG2 ILE   835      10.517  13.205  26.353  1.00 25.55           C  
ATOM   2676  CD1 ILE   835       8.719  11.761  24.254  1.00 25.13           C  
ATOM   2677  H   ILE   835      12.703  15.209  25.739  1.00 26.87           H  
ATOM   2678  HA  ILE   835      10.760  15.142  23.476  1.00 27.01           H  
ATOM   2679  HB  ILE   835      11.192  12.852  24.367  1.00 25.77           H  
ATOM   2680 HG12 ILE   835       9.075  13.579  23.202  1.00 25.14           H  
ATOM   2681 HG13 ILE   835       8.306  13.793  24.770  1.00 25.14           H  
ATOM   2682 HG21 ILE   835       9.779  13.781  26.919  1.00 25.55           H  
ATOM   2683 HG22 ILE   835      11.506  13.416  26.766  1.00 25.55           H  
ATOM   2684 HG23 ILE   835      10.322  12.143  26.536  1.00 25.55           H  
ATOM   2685 HD11 ILE   835       9.481  11.159  23.749  1.00 25.13           H  
ATOM   2686 HD12 ILE   835       7.770  11.618  23.730  1.00 25.13           H  
ATOM   2687 HD13 ILE   835       8.592  11.382  25.272  1.00 25.13           H  
ATOM   2688  N   LYS   836      10.798  17.326  25.243  1.00 30.05           N  
ATOM   2689  CA  LYS   836      10.135  18.596  25.481  1.00 32.47           C  
ATOM   2690  C   LYS   836      10.422  19.583  24.347  1.00 31.51           C  
ATOM   2691  O   LYS   836       9.499  20.223  23.840  1.00 32.62           O  
ATOM   2692  CB  LYS   836      10.423  19.184  26.861  1.00 36.24           C  
ATOM   2693  CG  LYS   836       9.796  18.388  28.021  1.00 42.45           C  
ATOM   2694  CD  LYS   836       8.374  18.797  28.432  1.00 45.58           C  
ATOM   2695  CE  LYS   836       7.254  18.635  27.410  1.00 47.54           C  
ATOM   2696  NZ  LYS   836       7.060  17.240  27.014  1.00 46.78           N1+
ATOM   2697  H   LYS   836      11.815  17.298  25.152  1.00 30.05           H  
ATOM   2698  HA  LYS   836       9.065  18.405  25.402  1.00 32.47           H  
ATOM   2699  HB2 LYS   836      10.084  20.226  26.909  1.00 36.24           H  
ATOM   2700  HB3 LYS   836      11.509  19.213  27.007  1.00 36.24           H  
ATOM   2701  HG2 LYS   836      10.432  18.553  28.901  1.00 42.45           H  
ATOM   2702  HG3 LYS   836       9.831  17.312  27.833  1.00 42.45           H  
ATOM   2703  HD2 LYS   836       8.397  19.849  28.742  1.00 45.58           H  
ATOM   2704  HD3 LYS   836       8.109  18.225  29.331  1.00 45.58           H  
ATOM   2705  HE2 LYS   836       7.434  19.225  26.509  1.00 47.54           H  
ATOM   2706  HE3 LYS   836       6.304  18.967  27.842  1.00 47.54           H  
ATOM   2707  HZ1 LYS   836       6.301  17.218  26.272  1.00 46.78           H  
ATOM   2708  HZ2 LYS   836       6.727  16.614  27.747  1.00 46.78           H  
ATOM   2709  HZ3 LYS   836       7.853  16.779  26.529  1.00 46.78           H  
ATOM   2710  N   GLU   837      11.723  19.668  23.882  1.00 31.67           N  
ATOM   2711  CA  GLU   837      12.037  20.599  22.793  1.00 30.67           C  
ATOM   2712  C   GLU   837      11.510  20.061  21.433  1.00 30.66           C  
ATOM   2713  O   GLU   837      11.335  20.788  20.454  1.00 30.24           O  
ATOM   2714  CB  GLU   837      13.528  20.933  22.729  1.00 30.58           C  
ATOM   2715  CG  GLU   837      14.089  21.474  24.046  1.00 29.62           C  
ATOM   2716  CD  GLU   837      13.211  22.562  24.647  1.00 32.77           C  
ATOM   2717  OE1 GLU   837      13.192  23.672  24.025  1.00 32.50           O  
ATOM   2718  OE2 GLU   837      12.576  22.231  25.689  1.00 32.65           O1-
ATOM   2719  H   GLU   837      12.468  19.098  24.299  1.00 31.67           H  
ATOM   2720  HA  GLU   837      11.462  21.515  22.969  1.00 30.67           H  
ATOM   2721  HB2 GLU   837      13.695  21.670  21.933  1.00 30.58           H  
ATOM   2722  HB3 GLU   837      14.100  20.041  22.442  1.00 30.58           H  
ATOM   2723  HG2 GLU   837      15.091  21.879  23.885  1.00 29.62           H  
ATOM   2724  HG3 GLU   837      14.204  20.659  24.769  1.00 29.62           H  
ATOM   2725  N   LEU   838      11.262  18.698  21.422  1.00 28.88           N  
ATOM   2726  CA  LEU   838      10.577  18.017  20.315  1.00 30.88           C  
ATOM   2727  C   LEU   838       9.063  18.331  20.393  1.00 31.79           C  
ATOM   2728  O   LEU   838       8.333  18.406  19.407  1.00 30.98           O  
ATOM   2729  CB  LEU   838      10.816  16.507  20.467  1.00 29.79           C  
ATOM   2730  CG  LEU   838      10.033  15.573  19.530  1.00 30.85           C  
ATOM   2731  CD1 LEU   838      10.202  15.937  18.062  1.00 30.89           C  
ATOM   2732  CD2 LEU   838      10.483  14.127  19.767  1.00 29.80           C  
ATOM   2733  H   LEU   838      11.575  18.167  22.233  1.00 28.88           H  
ATOM   2734  HA  LEU   838      10.966  18.407  19.370  1.00 30.88           H  
ATOM   2735  HB2 LEU   838      10.570  16.214  21.496  1.00 29.79           H  
ATOM   2736  HB3 LEU   838      11.891  16.316  20.358  1.00 29.79           H  
ATOM   2737  HG  LEU   838       8.966  15.628  19.778  1.00 30.85           H  
ATOM   2738 HD11 LEU   838      11.256  16.007  17.795  1.00 30.89           H  
ATOM   2739 HD12 LEU   838       9.737  16.897  17.826  1.00 30.89           H  
ATOM   2740 HD13 LEU   838       9.741  15.182  17.419  1.00 30.89           H  
ATOM   2741 HD21 LEU   838      11.541  13.993  19.515  1.00 29.80           H  
ATOM   2742 HD22 LEU   838       9.901  13.431  19.156  1.00 29.80           H  
ATOM   2743 HD23 LEU   838      10.347  13.843  20.816  1.00 29.80           H  
ATOM   2744  N   ASP   839       8.563  18.376  21.677  1.00 33.04           N  
ATOM   2745  CA  ASP   839       7.122  18.437  21.976  1.00 35.95           C  
ATOM   2746  C   ASP   839       6.627  19.877  21.699  1.00 35.76           C  
ATOM   2747  O   ASP   839       5.491  20.131  21.287  1.00 34.91           O  
ATOM   2748  CB  ASP   839       6.945  18.069  23.433  1.00 39.15           C  
ATOM   2749  CG  ASP   839       5.573  17.629  23.883  1.00 42.35           C  
ATOM   2750  OD1 ASP   839       5.504  17.422  25.130  1.00 46.40           O  
ATOM   2751  OD2 ASP   839       4.675  17.477  23.005  1.00 45.64           O1-
ATOM   2752  H   ASP   839       9.219  18.383  22.451  1.00 33.04           H  
ATOM   2753  HA  ASP   839       6.605  17.754  21.294  1.00 35.95           H  
ATOM   2754  HB2 ASP   839       7.231  18.913  24.071  1.00 39.15           H  
ATOM   2755  HB3 ASP   839       7.615  17.235  23.681  1.00 39.15           H  
ATOM   2756  N   ARG   840       7.536  20.869  22.026  1.00 36.21           N  
ATOM   2757  CA  ARG   840       7.211  22.282  21.895  1.00 37.65           C  
ATOM   2758  C   ARG   840       6.816  22.685  20.458  1.00 37.39           C  
ATOM   2759  O   ARG   840       6.073  23.648  20.257  1.00 37.66           O  
ATOM   2760  CB  ARG   840       8.399  23.150  22.342  1.00 38.32           C  
ATOM   2761  CG  ARG   840       8.410  23.377  23.857  1.00 42.21           C  
ATOM   2762  CD  ARG   840       9.751  23.936  24.331  1.00 45.66           C  
ATOM   2763  NE  ARG   840       9.669  24.372  25.727  1.00 47.80           N  
ATOM   2764  CZ  ARG   840      10.727  24.875  26.418  1.00 50.14           C  
ATOM   2765  NH1 ARG   840      11.957  25.014  25.885  1.00 51.75           N  
ATOM   2766  NH2 ARG   840      10.528  25.272  27.702  1.00 51.45           N1+
ATOM   2767  H   ARG   840       8.440  20.587  22.434  1.00 36.21           H  
ATOM   2768  HA  ARG   840       6.330  22.469  22.521  1.00 37.65           H  
ATOM   2769  HB2 ARG   840       8.361  24.133  21.854  1.00 38.32           H  
ATOM   2770  HB3 ARG   840       9.341  22.686  22.022  1.00 38.32           H  
ATOM   2771  HG2 ARG   840       8.201  22.446  24.396  1.00 42.21           H  
ATOM   2772  HG3 ARG   840       7.603  24.072  24.121  1.00 42.21           H  
ATOM   2773  HD2 ARG   840      10.038  24.799  23.721  1.00 45.66           H  
ATOM   2774  HD3 ARG   840      10.503  23.151  24.253  1.00 45.66           H  
ATOM   2775  HE  ARG   840       8.782  24.347  26.213  1.00 47.80           H  
ATOM   2776 HH11 ARG   840      12.745  25.381  26.393  1.00 51.75           H  
ATOM   2777 HH12 ARG   840      12.231  24.638  24.910  1.00 51.75           H  
ATOM   2778 HH21 ARG   840      11.291  25.656  28.244  1.00 51.45           H  
ATOM   2779 HH22 ARG   840       9.638  25.170  28.173  1.00 51.45           H  
ATOM   2780  N   ILE   841       7.457  22.008  19.437  1.00 36.99           N  
ATOM   2781  CA  ILE   841       7.177  22.333  18.033  1.00 37.30           C  
ATOM   2782  C   ILE   841       5.974  21.535  17.467  1.00 37.26           C  
ATOM   2783  O   ILE   841       5.483  21.780  16.367  1.00 34.93           O  
ATOM   2784  CB  ILE   841       8.454  22.248  17.160  1.00 38.13           C  
ATOM   2785  CG1 ILE   841       8.285  23.081  15.869  1.00 39.92           C  
ATOM   2786  CG2 ILE   841       8.870  20.806  16.858  1.00 39.90           C  
ATOM   2787  CD1 ILE   841       9.578  23.273  15.093  1.00 43.34           C  
ATOM   2788  H   ILE   841       8.121  21.277  19.675  1.00 36.99           H  
ATOM   2789  HA  ILE   841       6.840  23.378  18.023  1.00 37.30           H  
ATOM   2790  HB  ILE   841       9.271  22.706  17.735  1.00 38.13           H  
ATOM   2791 HG12 ILE   841       7.899  24.075  16.128  1.00 39.92           H  
ATOM   2792 HG13 ILE   841       7.549  22.617  15.203  1.00 39.92           H  
ATOM   2793 HG21 ILE   841       8.142  20.298  16.217  1.00 39.90           H  
ATOM   2794 HG22 ILE   841       8.975  20.231  17.781  1.00 39.90           H  
ATOM   2795 HG23 ILE   841       9.840  20.772  16.354  1.00 39.90           H  
ATOM   2796 HD11 ILE   841      10.369  23.673  15.734  1.00 43.34           H  
ATOM   2797 HD12 ILE   841       9.421  23.976  14.268  1.00 43.34           H  
ATOM   2798 HD13 ILE   841       9.917  22.330  14.659  1.00 43.34           H  
ATOM   2799  N   ILE   842       5.531  20.494  18.252  1.00 38.04           N  
ATOM   2800  CA  ILE   842       4.357  19.686  17.917  1.00 39.19           C  
ATOM   2801  C   ILE   842       3.112  20.348  18.556  1.00 41.03           C  
ATOM   2802  O   ILE   842       2.003  20.295  18.022  1.00 42.19           O  
ATOM   2803  CB  ILE   842       4.554  18.222  18.380  1.00 39.04           C  
ATOM   2804  CG1 ILE   842       5.709  17.563  17.589  1.00 37.38           C  
ATOM   2805  CG2 ILE   842       3.271  17.403  18.215  1.00 38.43           C  
ATOM   2806  CD1 ILE   842       6.171  16.238  18.182  1.00 38.98           C  
ATOM   2807  H   ILE   842       6.051  20.291  19.103  1.00 38.04           H  
ATOM   2808  HA  ILE   842       4.209  19.719  16.830  1.00 39.19           H  
ATOM   2809  HB  ILE   842       4.815  18.220  19.446  1.00 39.04           H  
ATOM   2810 HG12 ILE   842       6.575  18.232  17.556  1.00 37.38           H  
ATOM   2811 HG13 ILE   842       5.406  17.408  16.547  1.00 37.38           H  
ATOM   2812 HG21 ILE   842       2.951  17.370  17.168  1.00 38.43           H  
ATOM   2813 HG22 ILE   842       2.449  17.817  18.805  1.00 38.43           H  
ATOM   2814 HG23 ILE   842       3.415  16.378  18.563  1.00 38.43           H  
ATOM   2815 HD11 ILE   842       6.456  16.353  19.231  1.00 38.98           H  
ATOM   2816 HD12 ILE   842       7.044  15.870  17.634  1.00 38.98           H  
ATOM   2817 HD13 ILE   842       5.398  15.469  18.123  1.00 38.98           H  
ATOM   2818  N   ALA   843       3.289  20.822  19.845  1.00 41.53           N  
ATOM   2819  CA  ALA   843       2.228  21.508  20.575  1.00 43.09           C  
ATOM   2820  C   ALA   843       1.994  22.935  20.050  1.00 44.00           C  
ATOM   2821  O   ALA   843       0.931  23.535  20.203  1.00 46.70           O  
ATOM   2822  CB  ALA   843       2.577  21.599  22.056  1.00 42.80           C  
ATOM   2823  H   ALA   843       4.174  20.613  20.326  1.00 41.53           H  
ATOM   2824  HA  ALA   843       1.299  20.944  20.434  1.00 43.09           H  
ATOM   2825  HB1 ALA   843       3.483  22.196  22.216  1.00 42.80           H  
ATOM   2826  HB2 ALA   843       2.759  20.609  22.484  1.00 42.80           H  
ATOM   2827  HB3 ALA   843       1.766  22.072  22.621  1.00 42.80           H  
ATOM   2828  N   NME   844       3.048  23.572  19.542  1.00  0.00           N  
ATOM   2829  CH3 NME   844       3.015  24.948  19.124  1.00  0.00           C  
ATOM   2830  H   NME   844       3.913  23.065  19.423  1.00  0.00           H  
ATOM   2831 HH31 NME   844       3.980  25.204  18.680  1.00  0.00           H  
ATOM   2832 HH32 NME   844       2.218  25.088  18.389  1.00  0.00           H  
ATOM   2833 HH33 NME   844       2.825  25.583  19.993  1.00  0.00           H  
ATOM   2834  CH3 ACE   851      -2.582  16.359  19.604  1.00  0.00           C  
ATOM   2835  C   ACE   851      -1.273  15.618  19.574  1.00  0.00           C  
ATOM   2836  O   ACE   851      -1.050  14.746  18.734  1.00  0.00           O  
ATOM   2837 HH31 ACE   851      -2.473  17.335  20.086  1.00  0.00           H  
ATOM   2838 HH32 ACE   851      -2.933  16.516  18.581  1.00  0.00           H  
ATOM   2839 HH33 ACE   851      -3.315  15.766  20.157  1.00  0.00           H  
ATOM   2840  N   CYS   852      -0.420  15.925  20.523  1.00 40.48           N  
ATOM   2841  CA  CYS   852       0.944  15.382  20.603  1.00 42.07           C  
ATOM   2842  C   CYS   852       0.953  13.851  20.699  1.00 40.86           C  
ATOM   2843  O   CYS   852       1.882  13.163  20.271  1.00 39.35           O  
ATOM   2844  CB  CYS   852       1.737  15.917  21.801  1.00 40.81           C  
ATOM   2845  SG  CYS   852       1.638  17.727  21.937  1.00 46.76           S  
ATOM   2846  H   CYS   852      -0.658  16.650  21.185  1.00 40.48           H  
ATOM   2847  HA  CYS   852       1.437  15.644  19.661  1.00 42.07           H  
ATOM   2848  HB2 CYS   852       2.788  15.622  21.714  1.00 40.81           H  
ATOM   2849  HB3 CYS   852       1.359  15.497  22.740  1.00 40.81           H  
ATOM   2850  HG  CYS   852       2.877  17.876  22.473  1.00 46.76           H  
ATOM   2851  N   SER   853      -0.161  13.269  21.272  1.00 39.99           N  
ATOM   2852  CA  SER   853      -0.190  11.826  21.523  1.00 40.99           C  
ATOM   2853  C   SER   853      -0.303  11.041  20.198  1.00 39.62           C  
ATOM   2854  O   SER   853       0.080   9.872  20.103  1.00 39.12           O  
ATOM   2855  CB  SER   853      -1.361  11.459  22.441  1.00 42.37           C  
ATOM   2856  OG  SER   853      -2.535  12.191  22.060  1.00 49.05           O  
ATOM   2857  H   SER   853      -1.039  13.735  21.485  1.00 39.99           H  
ATOM   2858  HA  SER   853       0.757  11.534  21.990  1.00 40.99           H  
ATOM   2859  HB2 SER   853      -1.127  11.743  23.472  1.00 42.37           H  
ATOM   2860  HB3 SER   853      -1.586  10.389  22.409  1.00 42.37           H  
ATOM   2861  HG  SER   853      -3.245  11.910  22.669  1.00 49.05           H  
ATOM   2862  N   ARG   854      -0.942  11.706  19.171  1.00 38.28           N  
ATOM   2863  CA  ARG   854      -1.097  11.098  17.854  1.00 37.46           C  
ATOM   2864  C   ARG   854       0.280  11.121  17.160  1.00 34.74           C  
ATOM   2865  O   ARG   854       0.678  10.200  16.448  1.00 33.46           O  
ATOM   2866  CB  ARG   854      -2.131  11.869  17.023  1.00 40.70           C  
ATOM   2867  CG  ARG   854      -2.483  11.157  15.711  1.00 45.64           C  
ATOM   2868  CD  ARG   854      -3.401  11.995  14.823  1.00 50.85           C  
ATOM   2869  NE  ARG   854      -4.734  12.164  15.416  1.00 55.92           N  
ATOM   2870  CZ  ARG   854      -5.722  12.901  14.842  1.00 58.41           C  
ATOM   2871  NH1 ARG   854      -5.541  13.529  13.660  1.00 59.87           N  
ATOM   2872  NH2 ARG   854      -6.922  13.008  15.455  1.00 59.52           N1+
ATOM   2873  H   ARG   854      -1.302  12.635  19.355  1.00 38.28           H  
ATOM   2874  HA  ARG   854      -1.398  10.053  17.991  1.00 37.46           H  
ATOM   2875  HB2 ARG   854      -1.757  12.876  16.798  1.00 40.70           H  
ATOM   2876  HB3 ARG   854      -3.043  12.003  17.618  1.00 40.70           H  
ATOM   2877  HG2 ARG   854      -2.959  10.194  15.934  1.00 45.64           H  
ATOM   2878  HG3 ARG   854      -1.570  10.945  15.144  1.00 45.64           H  
ATOM   2879  HD2 ARG   854      -3.525  11.486  13.862  1.00 50.85           H  
ATOM   2880  HD3 ARG   854      -2.961  12.985  14.661  1.00 50.85           H  
ATOM   2881  HE  ARG   854      -4.945  11.693  16.287  1.00 55.92           H  
ATOM   2882 HH11 ARG   854      -6.282  14.077  13.242  1.00 59.87           H  
ATOM   2883 HH12 ARG   854      -4.670  13.476  13.150  1.00 59.87           H  
ATOM   2884 HH21 ARG   854      -7.683  13.530  15.039  1.00 59.52           H  
ATOM   2885 HH22 ARG   854      -7.099  12.568  16.349  1.00 59.52           H  
ATOM   2886  N   ARG   855       0.978  12.300  17.311  1.00 33.20           N  
ATOM   2887  CA  ARG   855       2.259  12.508  16.646  1.00 32.62           C  
ATOM   2888  C   ARG   855       3.302  11.575  17.289  1.00 32.86           C  
ATOM   2889  O   ARG   855       4.160  10.994  16.624  1.00 33.24           O  
ATOM   2890  CB  ARG   855       2.674  13.973  16.745  1.00 34.49           C  
ATOM   2891  CG  ARG   855       3.855  14.359  15.853  1.00 33.36           C  
ATOM   2892  CD  ARG   855       3.638  14.016  14.383  1.00 33.15           C  
ATOM   2893  NE  ARG   855       4.565  14.741  13.535  1.00 32.32           N  
ATOM   2894  CZ  ARG   855       4.559  14.717  12.183  1.00 32.94           C  
ATOM   2895  NH1 ARG   855       3.690  13.891  11.539  1.00 34.07           N  
ATOM   2896  NH2 ARG   855       5.405  15.504  11.492  1.00 28.30           N1+
ATOM   2897  H   ARG   855       0.582  13.036  17.900  1.00 33.20           H  
ATOM   2898  HA  ARG   855       2.123  12.193  15.606  1.00 32.62           H  
ATOM   2899  HB2 ARG   855       2.926  14.220  17.783  1.00 34.49           H  
ATOM   2900  HB3 ARG   855       1.820  14.610  16.479  1.00 34.49           H  
ATOM   2901  HG2 ARG   855       4.775  13.883  16.207  1.00 33.36           H  
ATOM   2902  HG3 ARG   855       4.014  15.439  15.947  1.00 33.36           H  
ATOM   2903  HD2 ARG   855       2.620  14.290  14.088  1.00 33.15           H  
ATOM   2904  HD3 ARG   855       3.808  12.947  14.233  1.00 33.15           H  
ATOM   2905  HE  ARG   855       5.357  15.310  13.978  1.00 32.32           H  
ATOM   2906 HH11 ARG   855       3.641  13.790  10.510  1.00 34.07           H  
ATOM   2907 HH12 ARG   855       3.048  13.248  12.039  1.00 34.07           H  
ATOM   2908 HH21 ARG   855       5.329  15.567  10.463  1.00 28.30           H  
ATOM   2909 HH22 ARG   855       6.176  16.036  11.940  1.00 28.30           H  
ATOM   2910  N   PHE   856       3.214  11.454  18.663  1.00 32.71           N  
ATOM   2911  CA  PHE   856       4.090  10.580  19.437  1.00 31.72           C  
ATOM   2912  C   PHE   856       4.009   9.144  18.884  1.00 30.74           C  
ATOM   2913  O   PHE   856       5.002   8.411  18.879  1.00 30.44           O  
ATOM   2914  CB  PHE   856       3.677  10.611  20.916  1.00 32.14           C  
ATOM   2915  CG  PHE   856       4.347   9.606  21.818  1.00 32.65           C  
ATOM   2916  CD1 PHE   856       5.667   9.797  22.249  1.00 33.53           C  
ATOM   2917  CD2 PHE   856       3.651   8.468  22.247  1.00 33.14           C  
ATOM   2918  CE1 PHE   856       6.261   8.889  23.130  1.00 32.53           C  
ATOM   2919  CE2 PHE   856       4.249   7.558  23.119  1.00 33.96           C  
ATOM   2920  CZ  PHE   856       5.549   7.776  23.573  1.00 30.37           C  
ATOM   2921  H   PHE   856       2.525  12.036  19.143  1.00 32.71           H  
ATOM   2922  HA  PHE   856       5.119  10.934  19.300  1.00 31.72           H  
ATOM   2923  HB2 PHE   856       2.593  10.466  20.993  1.00 32.14           H  
ATOM   2924  HB3 PHE   856       3.858  11.615  21.324  1.00 32.14           H  
ATOM   2925  HD1 PHE   856       6.231  10.674  21.933  1.00 33.53           H  
ATOM   2926  HD2 PHE   856       2.627   8.291  21.927  1.00 33.14           H  
ATOM   2927  HE1 PHE   856       7.275   9.062  23.485  1.00 32.53           H  
ATOM   2928  HE2 PHE   856       3.689   6.685  23.451  1.00 33.96           H  
ATOM   2929  HZ  PHE   856       6.002   7.083  24.276  1.00 30.37           H  
ATOM   2930  N   TYR   857       2.748   8.681  18.562  1.00 29.11           N  
ATOM   2931  CA  TYR   857       2.573   7.336  18.023  1.00 28.71           C  
ATOM   2932  C   TYR   857       3.282   7.215  16.658  1.00 28.38           C  
ATOM   2933  O   TYR   857       3.898   6.197  16.338  1.00 27.25           O  
ATOM   2934  CB  TYR   857       1.099   6.924  17.885  1.00 31.32           C  
ATOM   2935  CG  TYR   857       0.989   5.412  17.848  1.00 32.96           C  
ATOM   2936  CD1 TYR   857       0.899   4.693  19.049  1.00 31.84           C  
ATOM   2937  CD2 TYR   857       1.130   4.715  16.639  1.00 32.56           C  
ATOM   2938  CE1 TYR   857       0.962   3.299  19.043  1.00 35.15           C  
ATOM   2939  CE2 TYR   857       1.191   3.322  16.634  1.00 33.86           C  
ATOM   2940  CZ  TYR   857       1.110   2.623  17.836  1.00 35.06           C  
ATOM   2941  OH  TYR   857       1.260   1.267  17.786  1.00 37.03           O  
ATOM   2942  H   TYR   857       1.948   9.278  18.796  1.00 29.11           H  
ATOM   2943  HA  TYR   857       3.096   6.664  18.715  1.00 28.71           H  
ATOM   2944  HB2 TYR   857       0.640   7.352  16.986  1.00 31.32           H  
ATOM   2945  HB3 TYR   857       0.514   7.300  18.734  1.00 31.32           H  
ATOM   2946  HD1 TYR   857       0.796   5.218  19.994  1.00 31.84           H  
ATOM   2947  HD2 TYR   857       1.209   5.254  15.693  1.00 32.56           H  
ATOM   2948  HE1 TYR   857       0.905   2.756  19.980  1.00 35.15           H  
ATOM   2949  HE2 TYR   857       1.301   2.800  15.688  1.00 33.86           H  
ATOM   2950  HH  TYR   857       1.202   0.883  18.708  1.00 37.03           H  
ATOM   2951  N   GLN   858       3.126   8.280  15.798  1.00 27.93           N  
ATOM   2952  CA  GLN   858       3.730   8.258  14.470  1.00 28.83           C  
ATOM   2953  C   GLN   858       5.260   8.153  14.623  1.00 28.37           C  
ATOM   2954  O   GLN   858       5.929   7.345  13.972  1.00 28.62           O  
ATOM   2955  CB  GLN   858       3.416   9.508  13.641  1.00 29.52           C  
ATOM   2956  CG  GLN   858       1.967   9.583  13.170  1.00 32.95           C  
ATOM   2957  CD  GLN   858       1.783  10.798  12.284  1.00 34.80           C  
ATOM   2958  OE1 GLN   858       2.072  11.945  12.625  1.00 34.46           O  
ATOM   2959  NE2 GLN   858       1.273  10.546  11.041  1.00 33.70           N  
ATOM   2960  H   GLN   858       2.580   9.079  16.107  1.00 27.93           H  
ATOM   2961  HA  GLN   858       3.385   7.352  13.958  1.00 28.83           H  
ATOM   2962  HB2 GLN   858       4.071   9.527  12.759  1.00 29.52           H  
ATOM   2963  HB3 GLN   858       3.663  10.414  14.205  1.00 29.52           H  
ATOM   2964  HG2 GLN   858       1.279   9.679  14.014  1.00 32.95           H  
ATOM   2965  HG3 GLN   858       1.695   8.671  12.629  1.00 32.95           H  
ATOM   2966 HE21 GLN   858       1.137  11.313  10.391  1.00 33.70           H  
ATOM   2967 HE22 GLN   858       1.006   9.620  10.730  1.00 33.70           H  
ATOM   2968  N   LEU   859       5.835   9.055  15.512  1.00 28.11           N  
ATOM   2969  CA  LEU   859       7.284   9.143  15.610  1.00 28.53           C  
ATOM   2970  C   LEU   859       7.849   7.835  16.206  1.00 28.16           C  
ATOM   2971  O   LEU   859       8.901   7.335  15.802  1.00 29.44           O  
ATOM   2972  CB  LEU   859       7.748  10.333  16.461  1.00 28.61           C  
ATOM   2973  CG  LEU   859       7.319  11.733  15.973  1.00 31.04           C  
ATOM   2974  CD1 LEU   859       8.097  12.809  16.732  1.00 30.24           C  
ATOM   2975  CD2 LEU   859       7.458  11.951  14.471  1.00 29.67           C  
ATOM   2976  H   LEU   859       5.235   9.665  16.089  1.00 28.11           H  
ATOM   2977  HA  LEU   859       7.683   9.217  14.591  1.00 28.53           H  
ATOM   2978  HB2 LEU   859       8.842  10.296  16.534  1.00 28.61           H  
ATOM   2979  HB3 LEU   859       7.385  10.208  17.491  1.00 28.61           H  
ATOM   2980  HG  LEU   859       6.267  11.878  16.220  1.00 31.04           H  
ATOM   2981 HD11 LEU   859       9.171  12.742  16.530  1.00 30.24           H  
ATOM   2982 HD12 LEU   859       7.943  12.708  17.811  1.00 30.24           H  
ATOM   2983 HD13 LEU   859       7.760  13.809  16.440  1.00 30.24           H  
ATOM   2984 HD21 LEU   859       8.483  11.779  14.138  1.00 29.67           H  
ATOM   2985 HD22 LEU   859       7.187  12.977  14.200  1.00 29.67           H  
ATOM   2986 HD23 LEU   859       6.795  11.287  13.907  1.00 29.67           H  
ATOM   2987  N   THR   860       7.160   7.316  17.282  1.00 27.17           N  
ATOM   2988  CA  THR   860       7.692   6.162  17.988  1.00 27.83           C  
ATOM   2989  C   THR   860       7.494   4.835  17.244  1.00 26.48           C  
ATOM   2990  O   THR   860       8.094   3.821  17.613  1.00 24.11           O  
ATOM   2991  CB  THR   860       7.219   6.013  19.445  1.00 29.01           C  
ATOM   2992  OG1 THR   860       5.795   6.053  19.567  1.00 30.29           O  
ATOM   2993  CG2 THR   860       7.837   7.071  20.351  1.00 30.58           C  
ATOM   2994  H   THR   860       6.284   7.753  17.563  1.00 27.17           H  
ATOM   2995  HA  THR   860       8.782   6.284  18.012  1.00 27.83           H  
ATOM   2996  HB  THR   860       7.521   5.033  19.825  1.00 29.01           H  
ATOM   2997 HG21 THR   860       8.930   7.049  20.303  1.00 30.58           H  
ATOM   2998 HG22 THR   860       7.538   6.893  21.388  1.00 30.58           H  
ATOM   2999 HG23 THR   860       7.496   8.077  20.085  1.00 30.58           H  
ATOM   3000  HG1 THR   860       5.528   6.991  19.431  1.00 30.29           H  
ATOM   3001  N   LYS   861       6.590   4.825  16.190  1.00 26.31           N  
ATOM   3002  CA  LYS   861       6.506   3.664  15.312  1.00 26.15           C  
ATOM   3003  C   LYS   861       7.492   3.784  14.133  1.00 24.59           C  
ATOM   3004  O   LYS   861       7.974   2.775  13.602  1.00 23.88           O  
ATOM   3005  CB  LYS   861       5.071   3.383  14.851  1.00 28.60           C  
ATOM   3006  CG  LYS   861       4.834   1.962  14.290  1.00 35.66           C  
ATOM   3007  CD  LYS   861       5.405   0.862  15.190  1.00 36.71           C  
ATOM   3008  CE  LYS   861       4.895  -0.542  14.889  1.00 40.48           C  
ATOM   3009  NZ  LYS   861       5.680  -1.492  15.691  1.00 43.04           N1+
ATOM   3010  H   LYS   861       5.988   5.638  16.045  1.00 26.31           H  
ATOM   3011  HA  LYS   861       6.866   2.818  15.905  1.00 26.15           H  
ATOM   3012  HB2 LYS   861       4.763   4.120  14.098  1.00 28.60           H  
ATOM   3013  HB3 LYS   861       4.396   3.515  15.707  1.00 28.60           H  
ATOM   3014  HG2 LYS   861       5.279   1.880  13.292  1.00 35.66           H  
ATOM   3015  HG3 LYS   861       3.754   1.819  14.167  1.00 35.66           H  
ATOM   3016  HD2 LYS   861       5.173   1.104  16.231  1.00 36.71           H  
ATOM   3017  HD3 LYS   861       6.496   0.860  15.094  1.00 36.71           H  
ATOM   3018  HE2 LYS   861       5.031  -0.817  13.840  1.00 40.48           H  
ATOM   3019  HE3 LYS   861       3.846  -0.661  15.174  1.00 40.48           H  
ATOM   3020  HZ1 LYS   861       5.369  -2.480  15.717  1.00 43.04           H  
ATOM   3021  HZ2 LYS   861       5.758  -1.181  16.696  1.00 43.04           H  
ATOM   3022  HZ3 LYS   861       6.677  -1.489  15.420  1.00 43.04           H  
ATOM   3023  N   LEU   862       7.756   5.053  13.659  1.00 23.17           N  
ATOM   3024  CA  LEU   862       8.762   5.287  12.605  1.00 23.15           C  
ATOM   3025  C   LEU   862      10.154   4.861  13.119  1.00 23.19           C  
ATOM   3026  O   LEU   862      11.033   4.398  12.391  1.00 23.08           O  
ATOM   3027  CB  LEU   862       8.779   6.773  12.223  1.00 25.13           C  
ATOM   3028  CG  LEU   862       9.883   7.209  11.241  1.00 24.62           C  
ATOM   3029  CD1 LEU   862       9.878   6.406   9.945  1.00 28.62           C  
ATOM   3030  CD2 LEU   862       9.723   8.694  10.919  1.00 25.45           C  
ATOM   3031  H   LEU   862       7.216   5.843  14.011  1.00 23.17           H  
ATOM   3032  HA  LEU   862       8.499   4.651  11.753  1.00 23.15           H  
ATOM   3033  HB2 LEU   862       8.882   7.378  13.132  1.00 25.13           H  
ATOM   3034  HB3 LEU   862       7.799   7.031  11.809  1.00 25.13           H  
ATOM   3035  HG  LEU   862      10.858   7.083  11.727  1.00 24.62           H  
ATOM   3036 HD11 LEU   862       8.892   6.452   9.478  1.00 28.62           H  
ATOM   3037 HD12 LEU   862      10.124   5.355  10.115  1.00 28.62           H  
ATOM   3038 HD13 LEU   862      10.612   6.801   9.235  1.00 28.62           H  
ATOM   3039 HD21 LEU   862       8.814   8.878  10.337  1.00 25.45           H  
ATOM   3040 HD22 LEU   862      10.576   9.060  10.338  1.00 25.45           H  
ATOM   3041 HD23 LEU   862       9.659   9.287  11.834  1.00 25.45           H  
ATOM   3042  N   LEU   863      10.380   5.131  14.459  1.00 22.10           N  
ATOM   3043  CA  LEU   863      11.644   4.743  15.072  1.00 23.82           C  
ATOM   3044  C   LEU   863      11.891   3.207  15.118  1.00 23.81           C  
ATOM   3045  O   LEU   863      12.971   2.764  15.504  1.00 23.95           O  
ATOM   3046  CB  LEU   863      11.767   5.328  16.491  1.00 26.02           C  
ATOM   3047  CG  LEU   863      12.125   6.830  16.501  1.00 27.03           C  
ATOM   3048  CD1 LEU   863      11.890   7.428  17.889  1.00 28.83           C  
ATOM   3049  CD2 LEU   863      13.582   7.058  16.101  1.00 29.32           C  
ATOM   3050  H   LEU   863       9.691   5.667  15.011  1.00 22.10           H  
ATOM   3051  HA  LEU   863      12.440   5.131  14.426  1.00 23.82           H  
ATOM   3052  HB2 LEU   863      12.526   4.783  17.067  1.00 26.02           H  
ATOM   3053  HB3 LEU   863      10.820   5.170  17.022  1.00 26.02           H  
ATOM   3054  HG  LEU   863      11.485   7.364  15.792  1.00 27.03           H  
ATOM   3055 HD11 LEU   863      12.554   6.974  18.629  1.00 28.83           H  
ATOM   3056 HD12 LEU   863      10.858   7.279  18.217  1.00 28.83           H  
ATOM   3057 HD13 LEU   863      12.084   8.505  17.888  1.00 28.83           H  
ATOM   3058 HD21 LEU   863      14.252   6.469  16.734  1.00 29.32           H  
ATOM   3059 HD22 LEU   863      13.858   8.110  16.217  1.00 29.32           H  
ATOM   3060 HD23 LEU   863      13.764   6.784  15.058  1.00 29.32           H  
ATOM   3061  N   ASP   864      10.844   2.407  14.719  1.00 24.43           N  
ATOM   3062  CA  ASP   864      10.914   0.950  14.688  1.00 23.23           C  
ATOM   3063  C   ASP   864      11.742   0.485  13.459  1.00 23.73           C  
ATOM   3064  O   ASP   864      12.551  -0.447  13.528  1.00 23.13           O  
ATOM   3065  CB  ASP   864       9.515   0.328  14.645  1.00 24.91           C  
ATOM   3066  CG  ASP   864       9.535  -1.136  14.970  1.00 26.46           C  
ATOM   3067  OD2 ASP   864       8.314  -1.690  15.153  1.00 25.11           O  
ATOM   3068  OD1 ASP   864      10.542  -1.889  15.019  1.00 24.97           O  
ATOM   3069  H   ASP   864       9.988   2.879  14.449  1.00 24.43           H  
ATOM   3070  HA  ASP   864      11.440   0.641  15.592  1.00 23.23           H  
ATOM   3071  HB2 ASP   864       9.060   0.442  13.655  1.00 24.91           H  
ATOM   3072  HB3 ASP   864       8.879   0.822  15.387  1.00 24.91           H  
ATOM   3073  HD2 ASP   864       8.593  -2.582  15.476  1.00 25.11           H  
ATOM   3074  N   SER   865      11.450   1.101  12.257  1.00 24.52           N  
ATOM   3075  CA  SER   865      11.745   0.443  10.982  1.00 23.34           C  
ATOM   3076  C   SER   865      13.247   0.348  10.649  1.00 24.19           C  
ATOM   3077  O   SER   865      13.688  -0.433   9.807  1.00 23.07           O  
ATOM   3078  CB  SER   865      11.006   1.105   9.813  1.00 23.21           C  
ATOM   3079  OG  SER   865      11.428   2.453   9.644  1.00 26.25           O  
ATOM   3080  H   SER   865      11.031   2.035  12.267  1.00 24.52           H  
ATOM   3081  HA  SER   865      11.392  -0.592  11.081  1.00 23.34           H  
ATOM   3082  HB2 SER   865       9.927   1.107  10.004  1.00 23.21           H  
ATOM   3083  HB3 SER   865      11.197   0.570   8.877  1.00 23.21           H  
ATOM   3084  HG  SER   865      10.804   2.836   8.964  1.00 26.25           H  
ATOM   3085  N   VAL   866      14.052   1.289  11.240  1.00 23.79           N  
ATOM   3086  CA  VAL   866      15.437   1.498  10.824  1.00 21.58           C  
ATOM   3087  C   VAL   866      16.320   0.243  11.043  1.00 22.59           C  
ATOM   3088  O   VAL   866      17.097  -0.197  10.189  1.00 20.93           O  
ATOM   3089  CB  VAL   866      16.075   2.692  11.582  1.00 21.90           C  
ATOM   3090  CG1 VAL   866      17.466   3.019  11.028  1.00 23.08           C  
ATOM   3091  CG2 VAL   866      15.211   3.954  11.528  1.00 19.39           C  
ATOM   3092  H   VAL   866      13.610   1.934  11.889  1.00 23.79           H  
ATOM   3093  HA  VAL   866      15.418   1.689   9.745  1.00 21.58           H  
ATOM   3094  HB  VAL   866      16.190   2.430  12.642  1.00 21.90           H  
ATOM   3095 HG11 VAL   866      17.413   3.304   9.973  1.00 23.08           H  
ATOM   3096 HG12 VAL   866      18.154   2.173  11.122  1.00 23.08           H  
ATOM   3097 HG13 VAL   866      17.910   3.852  11.581  1.00 23.08           H  
ATOM   3098 HG21 VAL   866      14.951   4.202  10.496  1.00 19.39           H  
ATOM   3099 HG22 VAL   866      15.743   4.801  11.971  1.00 19.39           H  
ATOM   3100 HG23 VAL   866      14.283   3.842  12.095  1.00 19.39           H  
ATOM   3101  N   GLN   867      16.276  -0.272  12.331  1.00 22.09           N  
ATOM   3102  CA  GLN   867      17.323  -1.177  12.773  1.00 21.84           C  
ATOM   3103  C   GLN   867      17.179  -2.608  12.194  1.00 21.33           C  
ATOM   3104  O   GLN   867      18.196  -3.268  11.941  1.00 23.22           O  
ATOM   3105  CB  GLN   867      17.476  -1.179  14.295  1.00 22.26           C  
ATOM   3106  CG  GLN   867      17.578   0.236  14.866  1.00 24.54           C  
ATOM   3107  CD  GLN   867      18.815   0.982  14.441  1.00 22.68           C  
ATOM   3108  OE1 GLN   867      19.889   0.459  14.144  1.00 26.64           O  
ATOM   3109  NE2 GLN   867      18.662   2.342  14.454  1.00 24.45           N  
ATOM   3110  H   GLN   867      15.485  -0.010  12.942  1.00 22.09           H  
ATOM   3111  HA  GLN   867      18.258  -0.795  12.343  1.00 21.84           H  
ATOM   3112  HB2 GLN   867      18.360  -1.765  14.575  1.00 22.26           H  
ATOM   3113  HB3 GLN   867      16.622  -1.686  14.757  1.00 22.26           H  
ATOM   3114  HG2 GLN   867      17.608   0.197  15.951  1.00 24.54           H  
ATOM   3115  HG3 GLN   867      16.695   0.829  14.615  1.00 24.54           H  
ATOM   3116 HE21 GLN   867      19.435   2.936  14.140  1.00 24.45           H  
ATOM   3117 HE22 GLN   867      17.803   2.798  14.753  1.00 24.45           H  
ATOM   3118  N   PRO   868      15.915  -3.153  12.039  1.00 22.29           N  
ATOM   3119  CA  PRO   868      15.703  -4.407  11.314  1.00 23.89           C  
ATOM   3120  C   PRO   868      15.998  -4.358   9.801  1.00 24.33           C  
ATOM   3121  O   PRO   868      16.034  -5.398   9.135  1.00 23.74           O  
ATOM   3122  CB  PRO   868      14.214  -4.727  11.512  1.00 24.50           C  
ATOM   3123  CG  PRO   868      13.821  -3.923  12.741  1.00 25.72           C  
ATOM   3124  CD  PRO   868      14.659  -2.668  12.593  1.00 23.29           C  
ATOM   3125  HA  PRO   868      16.344  -5.172  11.766  1.00 23.89           H  
ATOM   3126  HB2 PRO   868      14.039  -5.799  11.643  1.00 24.50           H  
ATOM   3127  HB3 PRO   868      13.616  -4.396  10.654  1.00 24.50           H  
ATOM   3128  HG2 PRO   868      14.110  -4.467  13.648  1.00 25.72           H  
ATOM   3129  HG3 PRO   868      12.749  -3.713  12.790  1.00 25.72           H  
ATOM   3130  HD2 PRO   868      14.209  -1.988  11.868  1.00 23.29           H  
ATOM   3131  HD3 PRO   868      14.802  -2.164  13.548  1.00 23.29           H  
ATOM   3132  N   ILE   869      16.132  -3.115   9.226  1.00 22.96           N  
ATOM   3133  CA  ILE   869      16.557  -2.919   7.830  1.00 23.12           C  
ATOM   3134  C   ILE   869      18.102  -2.911   7.828  1.00 21.31           C  
ATOM   3135  O   ILE   869      18.769  -3.544   7.006  1.00 20.39           O  
ATOM   3136  CB  ILE   869      15.956  -1.630   7.216  1.00 23.77           C  
ATOM   3137  CG1 ILE   869      14.432  -1.796   7.037  1.00 24.65           C  
ATOM   3138  CG2 ILE   869      16.624  -1.287   5.878  1.00 23.41           C  
ATOM   3139  CD1 ILE   869      13.711  -0.523   6.619  1.00 28.71           C  
ATOM   3140  H   ILE   869      15.971  -2.293   9.806  1.00 22.96           H  
ATOM   3141  HA  ILE   869      16.250  -3.792   7.244  1.00 23.12           H  
ATOM   3142  HB  ILE   869      16.131  -0.788   7.896  1.00 23.77           H  
ATOM   3143 HG12 ILE   869      13.984  -2.150   7.971  1.00 24.65           H  
ATOM   3144 HG13 ILE   869      14.233  -2.568   6.289  1.00 24.65           H  
ATOM   3145 HG21 ILE   869      16.538  -2.115   5.169  1.00 23.41           H  
ATOM   3146 HG22 ILE   869      17.687  -1.062   6.010  1.00 23.41           H  
ATOM   3147 HG23 ILE   869      16.176  -0.400   5.423  1.00 23.41           H  
ATOM   3148 HD11 ILE   869      13.938   0.301   7.301  1.00 28.71           H  
ATOM   3149 HD12 ILE   869      12.628  -0.684   6.630  1.00 28.71           H  
ATOM   3150 HD13 ILE   869      13.986  -0.218   5.608  1.00 28.71           H  
ATOM   3151  N   ALA   870      18.675  -2.088   8.787  1.00 20.87           N  
ATOM   3152  CA  ALA   870      20.119  -1.971   8.881  1.00 21.33           C  
ATOM   3153  C   ALA   870      20.799  -3.320   9.232  1.00 22.56           C  
ATOM   3154  O   ALA   870      22.012  -3.498   9.080  1.00 21.79           O  
ATOM   3155  CB  ALA   870      20.512  -0.937   9.929  1.00 19.97           C  
ATOM   3156  H   ALA   870      18.075  -1.506   9.390  1.00 20.87           H  
ATOM   3157  HA  ALA   870      20.490  -1.669   7.894  1.00 21.33           H  
ATOM   3158  HB1 ALA   870      20.045   0.031   9.723  1.00 19.97           H  
ATOM   3159  HB2 ALA   870      21.598  -0.796   9.952  1.00 19.97           H  
ATOM   3160  HB3 ALA   870      20.199  -1.251  10.931  1.00 19.97           H  
ATOM   3161  N   ARG   871      19.986  -4.267   9.815  1.00 23.62           N  
ATOM   3162  CA  ARG   871      20.428  -5.609  10.186  1.00 24.12           C  
ATOM   3163  C   ARG   871      20.995  -6.421   9.006  1.00 25.70           C  
ATOM   3164  O   ARG   871      21.715  -7.396   9.227  1.00 25.58           O  
ATOM   3165  CB  ARG   871      19.310  -6.373  10.922  1.00 25.05           C  
ATOM   3166  CG  ARG   871      19.689  -7.706  11.603  1.00 30.82           C  
ATOM   3167  CD  ARG   871      20.880  -7.605  12.553  1.00 35.43           C  
ATOM   3168  NE  ARG   871      20.876  -8.547  13.691  1.00 41.96           N  
ATOM   3169  CZ  ARG   871      20.737  -9.879  13.662  1.00 43.54           C  
ATOM   3170  NH1 ARG   871      20.649 -10.571  12.527  1.00 46.59           N  
ATOM   3171  NH2 ARG   871      20.693 -10.560  14.817  1.00 41.88           N1+
ATOM   3172  H   ARG   871      19.025  -3.988  10.015  1.00 23.62           H  
ATOM   3173  HA  ARG   871      21.263  -5.462  10.865  1.00 24.12           H  
ATOM   3174  HB2 ARG   871      18.483  -6.566  10.226  1.00 25.05           H  
ATOM   3175  HB3 ARG   871      18.905  -5.721  11.705  1.00 25.05           H  
ATOM   3176  HG2 ARG   871      19.880  -8.460  10.834  1.00 30.82           H  
ATOM   3177  HG3 ARG   871      18.814  -8.055  12.165  1.00 30.82           H  
ATOM   3178  HD2 ARG   871      20.884  -6.615  13.017  1.00 35.43           H  
ATOM   3179  HD3 ARG   871      21.832  -7.718  12.025  1.00 35.43           H  
ATOM   3180  HE  ARG   871      21.048  -8.172  14.612  1.00 41.96           H  
ATOM   3181 HH11 ARG   871      20.454 -11.560  12.519  1.00 46.59           H  
ATOM   3182 HH12 ARG   871      20.784 -10.128  11.624  1.00 46.59           H  
ATOM   3183 HH21 ARG   871      20.643 -11.565  14.826  1.00 41.88           H  
ATOM   3184 HH22 ARG   871      20.711 -10.086  15.726  1.00 41.88           H  
ATOM   3185  N   GLU   872      20.596  -6.029   7.753  1.00 27.00           N  
ATOM   3186  CA  GLU   872      21.058  -6.686   6.533  1.00 26.47           C  
ATOM   3187  C   GLU   872      22.363  -6.075   5.943  1.00 24.50           C  
ATOM   3188  O   GLU   872      22.963  -6.624   5.012  1.00 23.00           O  
ATOM   3189  CB  GLU   872      19.975  -6.650   5.456  1.00 29.13           C  
ATOM   3190  CG  GLU   872      18.725  -7.447   5.811  1.00 33.73           C  
ATOM   3191  CD  GLU   872      17.606  -7.278   4.783  1.00 39.29           C  
ATOM   3192  OE1 GLU   872      16.449  -7.535   5.242  1.00 42.08           O  
ATOM   3193  OE2 GLU   872      17.925  -6.859   3.635  1.00 38.99           O1-
ATOM   3194  H   GLU   872      19.925  -5.263   7.654  1.00 27.00           H  
ATOM   3195  HA  GLU   872      21.300  -7.728   6.778  1.00 26.47           H  
ATOM   3196  HB2 GLU   872      20.386  -7.059   4.526  1.00 29.13           H  
ATOM   3197  HB3 GLU   872      19.702  -5.606   5.254  1.00 29.13           H  
ATOM   3198  HG2 GLU   872      18.340  -7.129   6.787  1.00 33.73           H  
ATOM   3199  HG3 GLU   872      18.967  -8.513   5.882  1.00 33.73           H  
ATOM   3200  N   LEU   873      22.752  -4.845   6.452  1.00 21.90           N  
ATOM   3201  CA  LEU   873      23.974  -4.198   5.960  1.00 20.79           C  
ATOM   3202  C   LEU   873      25.179  -4.718   6.764  1.00 19.69           C  
ATOM   3203  O   LEU   873      26.240  -5.085   6.254  1.00 20.97           O  
ATOM   3204  CB  LEU   873      23.943  -2.672   6.087  1.00 23.08           C  
ATOM   3205  CG  LEU   873      22.976  -1.950   5.135  1.00 20.15           C  
ATOM   3206  CD1 LEU   873      23.120  -0.441   5.339  1.00 25.28           C  
ATOM   3207  CD2 LEU   873      23.230  -2.288   3.667  1.00 25.00           C  
ATOM   3208  H   LEU   873      22.182  -4.383   7.168  1.00 21.90           H  
ATOM   3209  HA  LEU   873      24.150  -4.504   4.924  1.00 20.79           H  
ATOM   3210  HB2 LEU   873      24.958  -2.288   5.910  1.00 23.08           H  
ATOM   3211  HB3 LEU   873      23.696  -2.391   7.119  1.00 23.08           H  
ATOM   3212  HG  LEU   873      21.947  -2.236   5.387  1.00 20.15           H  
ATOM   3213 HD11 LEU   873      24.116  -0.093   5.044  1.00 25.28           H  
ATOM   3214 HD12 LEU   873      22.969  -0.177   6.389  1.00 25.28           H  
ATOM   3215 HD13 LEU   873      22.386   0.103   4.741  1.00 25.28           H  
ATOM   3216 HD21 LEU   873      24.275  -2.116   3.392  1.00 25.00           H  
ATOM   3217 HD22 LEU   873      22.597  -1.683   3.009  1.00 25.00           H  
ATOM   3218 HD23 LEU   873      22.998  -3.334   3.463  1.00 25.00           H  
ATOM   3219  N   HIS   874      25.000  -4.702   8.143  1.00 19.91           N  
ATOM   3220  CA  HIS   874      26.075  -5.154   9.028  1.00 20.85           C  
ATOM   3221  C   HIS   874      26.043  -6.680   9.243  1.00 21.02           C  
ATOM   3222  O   HIS   874      26.609  -7.178  10.209  1.00 19.90           O  
ATOM   3223  CB  HIS   874      26.206  -4.399  10.356  1.00 20.96           C  
ATOM   3224  CG  HIS   874      24.934  -4.321  11.088  1.00 19.99           C  
ATOM   3225  CD2 HIS   874      24.269  -5.224  11.886  1.00 22.36           C  
ATOM   3226  ND1 HIS   874      24.085  -3.250  10.983  1.00 21.90           N1+
ATOM   3227  NE2 HIS   874      23.059  -4.716  12.282  1.00 20.59           N  
ATOM   3228  CE1 HIS   874      22.974  -3.533  11.719  1.00 21.26           C  
ATOM   3229  H   HIS   874      24.098  -4.401   8.523  1.00 19.91           H  
ATOM   3230  HA  HIS   874      27.018  -4.981   8.504  1.00 20.85           H  
ATOM   3231  HB2 HIS   874      26.546  -3.375  10.178  1.00 20.96           H  
ATOM   3232  HB3 HIS   874      26.953  -4.859  11.014  1.00 20.96           H  
ATOM   3233  HD1 HIS   874      24.264  -2.347  10.418  1.00 21.90           H  
ATOM   3234  HD2 HIS   874      24.649  -6.197  12.162  1.00 22.36           H  
ATOM   3235  HE2 HIS   874      22.329  -5.190  12.922  1.00 20.59           H  
ATOM   3236  HE1 HIS   874      22.130  -2.867  11.826  1.00 21.26           H  
ATOM   3237  N   GLN   875      25.527  -7.407   8.196  1.00 21.26           N  
ATOM   3238  CA  GLN   875      25.719  -8.844   8.009  1.00 23.55           C  
ATOM   3239  C   GLN   875      26.939  -9.076   7.074  1.00 24.12           C  
ATOM   3240  O   GLN   875      27.467 -10.188   6.992  1.00 22.41           O  
ATOM   3241  CB  GLN   875      24.430  -9.456   7.439  1.00 23.32           C  
ATOM   3242  CG  GLN   875      24.470 -10.945   7.093  1.00 27.64           C  
ATOM   3243  CD  GLN   875      24.769 -11.836   8.280  1.00 27.55           C  
ATOM   3244  NE2 GLN   875      26.101 -12.056   8.490  1.00 30.73           N  
ATOM   3245  OE1 GLN   875      23.897 -12.336   8.983  1.00 26.07           O  
ATOM   3246  H   GLN   875      25.020  -6.888   7.489  1.00 21.26           H  
ATOM   3247  HA  GLN   875      25.963  -9.286   8.980  1.00 23.55           H  
ATOM   3248  HB2 GLN   875      24.147  -8.913   6.527  1.00 23.32           H  
ATOM   3249  HB3 GLN   875      23.618  -9.284   8.158  1.00 23.32           H  
ATOM   3250  HG2 GLN   875      25.195 -11.138   6.297  1.00 27.64           H  
ATOM   3251  HG3 GLN   875      23.495 -11.249   6.695  1.00 27.64           H  
ATOM   3252 HE21 GLN   875      26.424 -12.590   9.295  1.00 30.73           H  
ATOM   3253 HE22 GLN   875      26.816 -11.706   7.842  1.00 30.73           H  
ATOM   3254  N   PHE   876      27.298  -8.015   6.264  1.00 24.43           N  
ATOM   3255  CA  PHE   876      28.268  -8.167   5.173  1.00 23.52           C  
ATOM   3256  C   PHE   876      29.673  -7.597   5.490  1.00 22.79           C  
ATOM   3257  O   PHE   876      30.657  -7.878   4.807  1.00 21.46           O  
ATOM   3258  CB  PHE   876      27.697  -7.496   3.907  1.00 25.21           C  
ATOM   3259  CG  PHE   876      28.328  -7.875   2.585  1.00 27.81           C  
ATOM   3260  CD1 PHE   876      28.564  -6.882   1.625  1.00 28.53           C  
ATOM   3261  CD2 PHE   876      28.606  -9.210   2.256  1.00 28.54           C  
ATOM   3262  CE1 PHE   876      29.079  -7.215   0.372  1.00 30.57           C  
ATOM   3263  CE2 PHE   876      29.134  -9.540   1.006  1.00 28.88           C  
ATOM   3264  CZ  PHE   876      29.363  -8.543   0.061  1.00 29.11           C  
ATOM   3265  H   PHE   876      26.852  -7.108   6.416  1.00 24.43           H  
ATOM   3266  HA  PHE   876      28.410  -9.239   5.011  1.00 23.52           H  
ATOM   3267  HB2 PHE   876      27.752  -6.407   4.037  1.00 25.21           H  
ATOM   3268  HB3 PHE   876      26.627  -7.734   3.820  1.00 25.21           H  
ATOM   3269  HD1 PHE   876      28.344  -5.839   1.841  1.00 28.53           H  
ATOM   3270  HD2 PHE   876      28.402 -10.012   2.962  1.00 28.54           H  
ATOM   3271  HE1 PHE   876      29.258  -6.430  -0.358  1.00 30.57           H  
ATOM   3272  HE2 PHE   876      29.357 -10.580   0.773  1.00 28.88           H  
ATOM   3273  HZ  PHE   876      29.759  -8.799  -0.918  1.00 29.11           H  
ATOM   3274  N   THR   877      29.759  -6.672   6.506  1.00 21.88           N  
ATOM   3275  CA  THR   877      30.903  -5.746   6.580  1.00 22.48           C  
ATOM   3276  C   THR   877      32.274  -6.452   6.751  1.00 21.75           C  
ATOM   3277  O   THR   877      33.209  -6.251   5.976  1.00 20.15           O  
ATOM   3278  CB  THR   877      30.684  -4.721   7.713  1.00 23.54           C  
ATOM   3279  OG1 THR   877      29.293  -4.367   7.810  1.00 24.33           O  
ATOM   3280  CG2 THR   877      31.495  -3.451   7.502  1.00 22.04           C  
ATOM   3281  H   THR   877      28.997  -6.595   7.173  1.00 21.88           H  
ATOM   3282  HA  THR   877      30.920  -5.232   5.609  1.00 22.48           H  
ATOM   3283  HB  THR   877      30.948  -5.153   8.684  1.00 23.54           H  
ATOM   3284 HG21 THR   877      32.570  -3.655   7.502  1.00 22.04           H  
ATOM   3285 HG22 THR   877      31.277  -2.728   8.292  1.00 22.04           H  
ATOM   3286 HG23 THR   877      31.227  -2.972   6.555  1.00 22.04           H  
ATOM   3287  HG1 THR   877      29.005  -4.071   6.923  1.00 24.33           H  
ATOM   3288  N   PHE   878      32.392  -7.282   7.845  1.00 20.66           N  
ATOM   3289  CA  PHE   878      33.640  -8.037   8.098  1.00 22.83           C  
ATOM   3290  C   PHE   878      33.769  -9.179   7.062  1.00 22.12           C  
ATOM   3291  O   PHE   878      34.859  -9.649   6.734  1.00 23.89           O  
ATOM   3292  CB  PHE   878      33.656  -8.558   9.543  1.00 20.63           C  
ATOM   3293  CG  PHE   878      34.764  -9.503   9.942  1.00 22.19           C  
ATOM   3294  CD1 PHE   878      35.841  -9.046  10.713  1.00 21.77           C  
ATOM   3295  CD2 PHE   878      34.695 -10.865   9.620  1.00 21.82           C  
ATOM   3296  CE1 PHE   878      36.821  -9.932  11.164  1.00 22.16           C  
ATOM   3297  CE2 PHE   878      35.681 -11.748  10.063  1.00 21.64           C  
ATOM   3298  CZ  PHE   878      36.744 -11.282  10.833  1.00 20.70           C  
ATOM   3299  H   PHE   878      31.603  -7.367   8.477  1.00 20.66           H  
ATOM   3300  HA  PHE   878      34.482  -7.355   7.936  1.00 22.83           H  
ATOM   3301  HB2 PHE   878      32.710  -9.057   9.768  1.00 20.63           H  
ATOM   3302  HB3 PHE   878      33.665  -7.693  10.220  1.00 20.63           H  
ATOM   3303  HD1 PHE   878      35.915  -7.998  10.993  1.00 21.77           H  
ATOM   3304  HD2 PHE   878      33.866 -11.256   9.030  1.00 21.82           H  
ATOM   3305  HE1 PHE   878      37.639  -9.569  11.783  1.00 22.16           H  
ATOM   3306  HE2 PHE   878      35.621 -12.801   9.802  1.00 21.64           H  
ATOM   3307  HZ  PHE   878      37.515 -11.968  11.174  1.00 20.70           H  
ATOM   3308  N   ASP   879      32.565  -9.703   6.623  1.00 23.86           N  
ATOM   3309  CA  ASP   879      32.514 -10.873   5.747  1.00 25.07           C  
ATOM   3310  C   ASP   879      33.133 -10.478   4.384  1.00 25.21           C  
ATOM   3311  O   ASP   879      33.743 -11.276   3.664  1.00 24.67           O  
ATOM   3312  CB  ASP   879      31.075 -11.335   5.602  1.00 26.89           C  
ATOM   3313  CG  ASP   879      31.160 -12.619   4.811  1.00 27.18           C  
ATOM   3314  OD1 ASP   879      30.815 -12.500   3.591  1.00 32.16           O  
ATOM   3315  OD2 ASP   879      31.625 -13.628   5.415  1.00 29.10           O1-
ATOM   3316  H   ASP   879      31.702  -9.280   6.944  1.00 23.86           H  
ATOM   3317  HA  ASP   879      33.161 -11.639   6.191  1.00 25.07           H  
ATOM   3318  HB2 ASP   879      30.462 -10.599   5.072  1.00 26.89           H  
ATOM   3319  HB3 ASP   879      30.601 -11.519   6.570  1.00 26.89           H  
ATOM   3320  N   LEU   880      32.888  -9.180   3.983  1.00 25.28           N  
ATOM   3321  CA  LEU   880      33.478  -8.583   2.796  1.00 24.89           C  
ATOM   3322  C   LEU   880      34.972  -8.310   3.041  1.00 24.27           C  
ATOM   3323  O   LEU   880      35.793  -8.393   2.123  1.00 25.16           O  
ATOM   3324  CB  LEU   880      32.755  -7.274   2.450  1.00 22.75           C  
ATOM   3325  CG  LEU   880      33.330  -6.482   1.262  1.00 24.23           C  
ATOM   3326  CD1 LEU   880      33.296  -7.272  -0.044  1.00 25.80           C  
ATOM   3327  CD2 LEU   880      32.549  -5.178   1.103  1.00 25.93           C  
ATOM   3328  H   LEU   880      32.240  -8.609   4.540  1.00 25.28           H  
ATOM   3329  HA  LEU   880      33.394  -9.311   1.982  1.00 24.89           H  
ATOM   3330  HB2 LEU   880      32.762  -6.617   3.330  1.00 22.75           H  
ATOM   3331  HB3 LEU   880      31.699  -7.501   2.256  1.00 22.75           H  
ATOM   3332  HG  LEU   880      34.371  -6.209   1.472  1.00 24.23           H  
ATOM   3333 HD11 LEU   880      32.280  -7.597  -0.288  1.00 25.80           H  
ATOM   3334 HD12 LEU   880      33.933  -8.160   0.009  1.00 25.80           H  
ATOM   3335 HD13 LEU   880      33.660  -6.658  -0.874  1.00 25.80           H  
ATOM   3336 HD21 LEU   880      31.492  -5.375   0.902  1.00 25.93           H  
ATOM   3337 HD22 LEU   880      32.949  -4.586   0.275  1.00 25.93           H  
ATOM   3338 HD23 LEU   880      32.613  -4.569   2.010  1.00 25.93           H  
ATOM   3339  N   LEU   881      35.316  -7.814   4.284  1.00 24.19           N  
ATOM   3340  CA  LEU   881      36.693  -7.409   4.582  1.00 24.94           C  
ATOM   3341  C   LEU   881      37.688  -8.565   4.328  1.00 25.53           C  
ATOM   3342  O   LEU   881      38.809  -8.358   3.853  1.00 24.99           O  
ATOM   3343  CB  LEU   881      36.816  -6.914   6.032  1.00 24.10           C  
ATOM   3344  CG  LEU   881      38.210  -6.393   6.441  1.00 25.84           C  
ATOM   3345  CD1 LEU   881      38.640  -5.174   5.628  1.00 23.61           C  
ATOM   3346  CD2 LEU   881      38.214  -6.045   7.931  1.00 24.89           C  
ATOM   3347  H   LEU   881      34.584  -7.652   4.983  1.00 24.19           H  
ATOM   3348  HA  LEU   881      36.928  -6.605   3.878  1.00 24.94           H  
ATOM   3349  HB2 LEU   881      36.552  -7.733   6.711  1.00 24.10           H  
ATOM   3350  HB3 LEU   881      36.073  -6.123   6.202  1.00 24.10           H  
ATOM   3351  HG  LEU   881      38.951  -7.187   6.293  1.00 25.84           H  
ATOM   3352 HD11 LEU   881      37.915  -4.360   5.728  1.00 23.61           H  
ATOM   3353 HD12 LEU   881      38.745  -5.415   4.566  1.00 23.61           H  
ATOM   3354 HD13 LEU   881      39.611  -4.802   5.972  1.00 23.61           H  
ATOM   3355 HD21 LEU   881      37.512  -5.234   8.149  1.00 24.89           H  
ATOM   3356 HD22 LEU   881      39.210  -5.724   8.254  1.00 24.89           H  
ATOM   3357 HD23 LEU   881      37.931  -6.913   8.537  1.00 24.89           H  
ATOM   3358  N   ILE   882      37.282  -9.815   4.737  1.00 25.20           N  
ATOM   3359  CA  ILE   882      38.155 -10.996   4.635  1.00 27.01           C  
ATOM   3360  C   ILE   882      38.329 -11.498   3.165  1.00 29.36           C  
ATOM   3361  O   ILE   882      39.140 -12.377   2.867  1.00 30.55           O  
ATOM   3362  CB  ILE   882      37.665 -12.103   5.605  1.00 24.28           C  
ATOM   3363  CG1 ILE   882      37.730 -11.651   7.085  1.00 22.98           C  
ATOM   3364  CG2 ILE   882      38.399 -13.441   5.449  1.00 27.70           C  
ATOM   3365  CD1 ILE   882      39.121 -11.328   7.614  1.00 20.98           C  
ATOM   3366  H   ILE   882      36.347  -9.905   5.157  1.00 25.20           H  
ATOM   3367  HA  ILE   882      39.162 -10.669   4.922  1.00 27.01           H  
ATOM   3368  HB  ILE   882      36.606 -12.299   5.382  1.00 24.28           H  
ATOM   3369 HG12 ILE   882      37.301 -12.446   7.708  1.00 22.98           H  
ATOM   3370 HG13 ILE   882      37.095 -10.773   7.236  1.00 22.98           H  
ATOM   3371 HG21 ILE   882      39.485 -13.310   5.453  1.00 27.70           H  
ATOM   3372 HG22 ILE   882      38.113 -13.938   4.517  1.00 27.70           H  
ATOM   3373 HG23 ILE   882      38.137 -14.130   6.260  1.00 27.70           H  
ATOM   3374 HD11 ILE   882      39.801 -12.178   7.514  1.00 20.98           H  
ATOM   3375 HD12 ILE   882      39.065 -11.075   8.678  1.00 20.98           H  
ATOM   3376 HD13 ILE   882      39.559 -10.467   7.100  1.00 20.98           H  
ATOM   3377  N   LYS   883      37.554 -10.861   2.218  1.00 30.34           N  
ATOM   3378  CA  LYS   883      37.660 -11.143   0.792  1.00 31.82           C  
ATOM   3379  C   LYS   883      37.672  -9.825  -0.023  1.00 31.37           C  
ATOM   3380  O   LYS   883      37.347  -9.758  -1.211  1.00 32.43           O  
ATOM   3381  CB  LYS   883      36.634 -12.182   0.311  1.00 33.24           C  
ATOM   3382  CG  LYS   883      35.193 -11.929   0.774  1.00 34.25           C  
ATOM   3383  CD  LYS   883      34.234 -13.018   0.266  1.00 37.00           C  
ATOM   3384  CE  LYS   883      32.795 -12.848   0.752  1.00 39.14           C  
ATOM   3385  NZ  LYS   883      32.670 -13.188   2.157  1.00 40.92           N1+
ATOM   3386  H   LYS   883      36.904 -10.134   2.520  1.00 30.34           H  
ATOM   3387  HA  LYS   883      38.653 -11.572   0.609  1.00 31.82           H  
ATOM   3388  HB2 LYS   883      36.942 -13.165   0.692  1.00 33.24           H  
ATOM   3389  HB3 LYS   883      36.656 -12.252  -0.782  1.00 33.24           H  
ATOM   3390  HG2 LYS   883      34.855 -10.946   0.426  1.00 34.25           H  
ATOM   3391  HG3 LYS   883      35.179 -11.919   1.864  1.00 34.25           H  
ATOM   3392  HD2 LYS   883      34.607 -14.008   0.555  1.00 37.00           H  
ATOM   3393  HD3 LYS   883      34.231 -12.989  -0.831  1.00 37.00           H  
ATOM   3394  HE2 LYS   883      32.118 -13.513   0.206  1.00 39.14           H  
ATOM   3395  HE3 LYS   883      32.453 -11.816   0.631  1.00 39.14           H  
ATOM   3396  HZ1 LYS   883      31.726 -12.905   2.536  1.00 40.92           H  
ATOM   3397  HZ2 LYS   883      33.288 -12.677   2.809  1.00 40.92           H  
ATOM   3398  HZ3 LYS   883      32.657 -14.194   2.413  1.00 40.92           H  
ATOM   3399  N   SER   884      38.281  -8.773   0.635  1.00 30.91           N  
ATOM   3400  CA  SER   884      38.338  -7.409   0.104  1.00 33.49           C  
ATOM   3401  C   SER   884      39.233  -7.314  -1.144  1.00 35.46           C  
ATOM   3402  O   SER   884      39.017  -6.503  -2.042  1.00 36.63           O  
ATOM   3403  CB  SER   884      38.851  -6.424   1.161  1.00 30.69           C  
ATOM   3404  OG  SER   884      39.994  -6.937   1.850  1.00 33.72           O  
ATOM   3405  H   SER   884      38.682  -8.949   1.556  1.00 30.91           H  
ATOM   3406  HA  SER   884      37.326  -7.132  -0.215  1.00 33.49           H  
ATOM   3407  HB2 SER   884      38.073  -6.227   1.904  1.00 30.69           H  
ATOM   3408  HB3 SER   884      39.135  -5.469   0.713  1.00 30.69           H  
ATOM   3409  HG  SER   884      39.681  -7.370   2.675  1.00 33.72           H  
ATOM   3410  N   HIS   885      40.310  -8.163  -1.117  1.00 37.44           N  
ATOM   3411  CA  HIS   885      41.315  -8.255  -2.166  1.00 40.44           C  
ATOM   3412  C   HIS   885      40.849  -9.121  -3.350  1.00 41.61           C  
ATOM   3413  O   HIS   885      41.422  -9.079  -4.438  1.00 43.22           O  
ATOM   3414  CB  HIS   885      42.649  -8.792  -1.632  1.00 41.45           C  
ATOM   3415  CG  HIS   885      42.545 -10.093  -0.898  1.00 44.28           C  
ATOM   3416  CD2 HIS   885      43.417 -11.160  -0.909  1.00 44.46           C  
ATOM   3417  ND1 HIS   885      41.529 -10.319   0.004  1.00 45.28           N  
ATOM   3418  NE2 HIS   885      42.916 -12.045   0.006  1.00 45.56           N  
ATOM   3419  CE1 HIS   885      41.770 -11.505   0.513  1.00 46.25           C  
ATOM   3420  H   HIS   885      40.419  -8.775  -0.304  1.00 37.44           H  
ATOM   3421  HA  HIS   885      41.466  -7.245  -2.568  1.00 40.44           H  
ATOM   3422  HB2 HIS   885      43.073  -8.057  -0.936  1.00 41.45           H  
ATOM   3423  HB3 HIS   885      43.366  -8.897  -2.457  1.00 41.45           H  
ATOM   3424  HD2 HIS   885      44.345 -11.336  -1.433  1.00 44.46           H  
ATOM   3425  HE2 HIS   885      43.321 -12.933   0.267  1.00 45.56           H  
ATOM   3426  HE1 HIS   885      41.169 -12.014   1.255  1.00 46.25           H  
ATOM   3427  N   MET   886      39.803  -9.984  -3.074  1.00 42.19           N  
ATOM   3428  CA  MET   886      39.319 -10.934  -4.068  1.00 42.94           C  
ATOM   3429  C   MET   886      38.286 -10.247  -4.982  1.00 41.93           C  
ATOM   3430  O   MET   886      38.112 -10.594  -6.151  1.00 41.74           O  
ATOM   3431  CB  MET   886      38.649 -12.154  -3.424  1.00 45.76           C  
ATOM   3432  CG  MET   886      39.571 -13.023  -2.571  1.00 50.79           C  
ATOM   3433  SD  MET   886      40.802 -13.912  -3.574  1.00 57.01           S  
ATOM   3434  CE  MET   886      41.410 -15.059  -2.317  1.00 55.21           C  
ATOM   3435  H   MET   886      39.375  -9.916  -2.153  1.00 42.19           H  
ATOM   3436  HA  MET   886      40.158 -11.232  -4.707  1.00 42.94           H  
ATOM   3437  HB2 MET   886      38.178 -12.772  -4.201  1.00 45.76           H  
ATOM   3438  HB3 MET   886      37.824 -11.814  -2.788  1.00 45.76           H  
ATOM   3439  HG2 MET   886      38.959 -13.765  -2.047  1.00 50.79           H  
ATOM   3440  HG3 MET   886      40.085 -12.422  -1.817  1.00 50.79           H  
ATOM   3441  HE1 MET   886      42.203 -15.677  -2.746  1.00 55.21           H  
ATOM   3442  HE2 MET   886      40.603 -15.716  -1.980  1.00 55.21           H  
ATOM   3443  HE3 MET   886      41.818 -14.511  -1.465  1.00 55.21           H  
ATOM   3444  N   VAL   887      37.421  -9.369  -4.341  1.00 39.15           N  
ATOM   3445  CA  VAL   887      36.378  -8.671  -5.091  1.00 37.28           C  
ATOM   3446  C   VAL   887      36.635  -7.156  -5.289  1.00 37.01           C  
ATOM   3447  O   VAL   887      35.826  -6.455  -5.896  1.00 36.93           O  
ATOM   3448  CB  VAL   887      34.957  -8.940  -4.545  1.00 35.91           C  
ATOM   3449  CG1 VAL   887      34.571 -10.416  -4.691  1.00 35.45           C  
ATOM   3450  CG2 VAL   887      34.774  -8.498  -3.094  1.00 34.87           C  
ATOM   3451  H   VAL   887      37.496  -9.220  -3.328  1.00 39.15           H  
ATOM   3452  HA  VAL   887      36.394  -9.053  -6.120  1.00 37.28           H  
ATOM   3453  HB  VAL   887      34.247  -8.362  -5.150  1.00 35.91           H  
ATOM   3454 HG11 VAL   887      35.209 -11.063  -4.080  1.00 35.45           H  
ATOM   3455 HG12 VAL   887      34.657 -10.739  -5.734  1.00 35.45           H  
ATOM   3456 HG13 VAL   887      33.534 -10.576  -4.378  1.00 35.45           H  
ATOM   3457 HG21 VAL   887      35.300  -9.158  -2.402  1.00 34.87           H  
ATOM   3458 HG22 VAL   887      33.713  -8.530  -2.823  1.00 34.87           H  
ATOM   3459 HG23 VAL   887      35.130  -7.476  -2.935  1.00 34.87           H  
ATOM   3460  N   SER   888      37.842  -6.701  -4.805  1.00 35.23           N  
ATOM   3461  CA  SER   888      38.379  -5.358  -5.049  1.00 34.57           C  
ATOM   3462  C   SER   888      37.558  -4.224  -4.404  1.00 33.42           C  
ATOM   3463  O   SER   888      36.807  -3.500  -5.058  1.00 33.58           O  
ATOM   3464  CB  SER   888      38.588  -5.081  -6.545  1.00 36.72           C  
ATOM   3465  OG  SER   888      39.568  -5.967  -7.094  1.00 41.15           O  
ATOM   3466  H   SER   888      38.414  -7.343  -4.265  1.00 35.23           H  
ATOM   3467  HA  SER   888      39.367  -5.361  -4.570  1.00 34.57           H  
ATOM   3468  HB2 SER   888      38.954  -4.060  -6.699  1.00 36.72           H  
ATOM   3469  HB3 SER   888      37.669  -5.190  -7.128  1.00 36.72           H  
ATOM   3470  HG  SER   888      39.275  -6.874  -6.888  1.00 41.15           H  
ATOM   3471  N   VAL   889      37.738  -4.083  -3.037  1.00 31.96           N  
ATOM   3472  CA  VAL   889      37.116  -2.989  -2.278  1.00 31.05           C  
ATOM   3473  C   VAL   889      38.163  -2.488  -1.257  1.00 31.93           C  
ATOM   3474  O   VAL   889      38.772  -3.276  -0.533  1.00 29.98           O  
ATOM   3475  CB  VAL   889      35.840  -3.461  -1.542  1.00 29.72           C  
ATOM   3476  CG1 VAL   889      35.240  -2.343  -0.683  1.00 27.73           C  
ATOM   3477  CG2 VAL   889      34.773  -3.958  -2.521  1.00 26.05           C  
ATOM   3478  H   VAL   889      38.331  -4.752  -2.519  1.00 31.96           H  
ATOM   3479  HA  VAL   889      36.868  -2.179  -2.974  1.00 31.05           H  
ATOM   3480  HB  VAL   889      36.096  -4.295  -0.874  1.00 29.72           H  
ATOM   3481 HG11 VAL   889      35.020  -1.457  -1.285  1.00 27.73           H  
ATOM   3482 HG12 VAL   889      35.923  -2.051   0.119  1.00 27.73           H  
ATOM   3483 HG13 VAL   889      34.311  -2.670  -0.206  1.00 27.73           H  
ATOM   3484 HG21 VAL   889      34.514  -3.186  -3.253  1.00 26.05           H  
ATOM   3485 HG22 VAL   889      33.857  -4.238  -1.991  1.00 26.05           H  
ATOM   3486 HG23 VAL   889      35.117  -4.844  -3.061  1.00 26.05           H  
ATOM   3487  N   ASP   890      38.329  -1.111  -1.235  1.00 32.62           N  
ATOM   3488  CA  ASP   890      39.271  -0.451  -0.313  1.00 33.10           C  
ATOM   3489  C   ASP   890      38.507   0.074   0.941  1.00 30.50           C  
ATOM   3490  O   ASP   890      37.287   0.229   0.961  1.00 29.06           O  
ATOM   3491  CB  ASP   890      39.986   0.680  -1.032  1.00 38.36           C  
ATOM   3492  CG  ASP   890      41.204   1.181  -0.268  1.00 43.32           C  
ATOM   3493  OD1 ASP   890      41.584   0.475   0.708  1.00 48.79           O  
ATOM   3494  OD2 ASP   890      41.685   2.261  -0.710  1.00 45.15           O1-
ATOM   3495  H   ASP   890      37.784  -0.500  -1.857  1.00 32.62           H  
ATOM   3496  HA  ASP   890      39.979  -1.216   0.028  1.00 33.10           H  
ATOM   3497  HB2 ASP   890      39.301   1.521  -1.199  1.00 38.36           H  
ATOM   3498  HB3 ASP   890      40.335   0.343  -2.016  1.00 38.36           H  
ATOM   3499  N   PHE   891      39.318   0.317   2.032  1.00 30.00           N  
ATOM   3500  CA  PHE   891      38.815   0.691   3.354  1.00 29.03           C  
ATOM   3501  C   PHE   891      39.811   1.671   4.027  1.00 30.55           C  
ATOM   3502  O   PHE   891      40.972   1.321   4.265  1.00 30.35           O  
ATOM   3503  CB  PHE   891      38.723  -0.531   4.294  1.00 26.27           C  
ATOM   3504  CG  PHE   891      37.569  -1.474   4.041  1.00 25.27           C  
ATOM   3505  CD1 PHE   891      37.675  -2.503   3.096  1.00 25.12           C  
ATOM   3506  CD2 PHE   891      36.379  -1.363   4.770  1.00 25.21           C  
ATOM   3507  CE1 PHE   891      36.625  -3.405   2.902  1.00 26.37           C  
ATOM   3508  CE2 PHE   891      35.331  -2.270   4.581  1.00 24.66           C  
ATOM   3509  CZ  PHE   891      35.456  -3.299   3.653  1.00 23.26           C  
ATOM   3510  H   PHE   891      40.329   0.223   1.941  1.00 30.00           H  
ATOM   3511  HA  PHE   891      37.823   1.134   3.249  1.00 29.03           H  
ATOM   3512  HB2 PHE   891      38.647  -0.182   5.333  1.00 26.27           H  
ATOM   3513  HB3 PHE   891      39.658  -1.108   4.258  1.00 26.27           H  
ATOM   3514  HD1 PHE   891      38.582  -2.608   2.506  1.00 25.12           H  
ATOM   3515  HD2 PHE   891      36.250  -0.568   5.497  1.00 25.21           H  
ATOM   3516  HE1 PHE   891      36.726  -4.193   2.162  1.00 26.37           H  
ATOM   3517  HE2 PHE   891      34.415  -2.159   5.155  1.00 24.66           H  
ATOM   3518  HZ  PHE   891      34.645  -4.008   3.508  1.00 23.26           H  
ATOM   3519  N   PRO   892      39.358   2.925   4.368  1.00 30.57           N  
ATOM   3520  CA  PRO   892      40.150   3.838   5.209  1.00 31.98           C  
ATOM   3521  C   PRO   892      40.423   3.340   6.656  1.00 34.10           C  
ATOM   3522  O   PRO   892      40.251   2.179   7.030  1.00 32.85           O  
ATOM   3523  CB  PRO   892      39.325   5.127   5.217  1.00 31.82           C  
ATOM   3524  CG  PRO   892      38.496   5.047   3.949  1.00 29.84           C  
ATOM   3525  CD  PRO   892      38.155   3.572   3.880  1.00 30.05           C  
ATOM   3526  HA  PRO   892      41.117   3.992   4.715  1.00 31.98           H  
ATOM   3527  HB2 PRO   892      39.944   6.028   5.257  1.00 31.82           H  
ATOM   3528  HB3 PRO   892      38.649   5.134   6.076  1.00 31.82           H  
ATOM   3529  HG2 PRO   892      39.103   5.340   3.084  1.00 29.84           H  
ATOM   3530  HG3 PRO   892      37.611   5.683   3.983  1.00 29.84           H  
ATOM   3531  HD2 PRO   892      37.336   3.319   4.560  1.00 30.05           H  
ATOM   3532  HD3 PRO   892      37.907   3.259   2.863  1.00 30.05           H  
ATOM   3533  N   GLU   893      41.006   4.285   7.489  1.00 36.14           N  
ATOM   3534  CA  GLU   893      41.850   3.910   8.623  1.00 39.12           C  
ATOM   3535  C   GLU   893      41.015   3.528   9.860  1.00 38.43           C  
ATOM   3536  O   GLU   893      41.271   2.530  10.544  1.00 40.07           O  
ATOM   3537  CB  GLU   893      42.833   5.049   8.929  1.00 43.65           C  
ATOM   3538  CG  GLU   893      43.974   4.617   9.848  1.00 49.95           C  
ATOM   3539  CD  GLU   893      45.117   5.632   9.968  1.00 52.48           C  
ATOM   3540  OE1 GLU   893      46.169   5.163  10.493  1.00 54.65           O  
ATOM   3541  OE2 GLU   893      44.893   6.795   9.539  1.00 55.02           O1-
ATOM   3542  H   GLU   893      40.847   5.278   7.338  1.00 36.14           H  
ATOM   3543  HA  GLU   893      42.403   3.012   8.321  1.00 39.12           H  
ATOM   3544  HB2 GLU   893      42.305   5.902   9.374  1.00 43.65           H  
ATOM   3545  HB3 GLU   893      43.258   5.412   7.984  1.00 43.65           H  
ATOM   3546  HG2 GLU   893      44.405   3.679   9.477  1.00 49.95           H  
ATOM   3547  HG3 GLU   893      43.590   4.425  10.856  1.00 49.95           H  
ATOM   3548  N   MET   894      39.997   4.401  10.201  1.00 36.85           N  
ATOM   3549  CA  MET   894      39.234   4.194  11.432  1.00 35.95           C  
ATOM   3550  C   MET   894      38.321   2.956  11.331  1.00 32.99           C  
ATOM   3551  O   MET   894      37.796   2.441  12.317  1.00 31.87           O  
ATOM   3552  CB  MET   894      38.386   5.400  11.838  1.00 39.01           C  
ATOM   3553  CG  MET   894      39.152   6.462  12.621  1.00 43.50           C  
ATOM   3554  SD  MET   894      39.744   5.926  14.270  1.00 49.77           S  
ATOM   3555  CE  MET   894      38.169   5.522  15.076  1.00 47.73           C  
ATOM   3556  H   MET   894      39.763   5.223   9.585  1.00 36.85           H  
ATOM   3557  HA  MET   894      39.959   3.941  12.215  1.00 35.95           H  
ATOM   3558  HB2 MET   894      37.514   5.082  12.421  1.00 39.01           H  
ATOM   3559  HB3 MET   894      37.968   5.873  10.946  1.00 39.01           H  
ATOM   3560  HG2 MET   894      38.520   7.344  12.766  1.00 43.50           H  
ATOM   3561  HG3 MET   894      40.026   6.789  12.047  1.00 43.50           H  
ATOM   3562  HE1 MET   894      38.354   5.338  16.138  1.00 47.73           H  
ATOM   3563  HE2 MET   894      37.733   4.620  14.644  1.00 47.73           H  
ATOM   3564  HE3 MET   894      37.469   6.356  14.986  1.00 47.73           H  
ATOM   3565  N   MET   895      38.149   2.458  10.058  1.00 30.74           N  
ATOM   3566  CA  MET   895      37.425   1.218   9.807  1.00 28.69           C  
ATOM   3567  C   MET   895      38.076   0.077  10.637  1.00 27.39           C  
ATOM   3568  O   MET   895      37.422  -0.872  11.073  1.00 25.88           O  
ATOM   3569  CB  MET   895      37.470   0.811   8.326  1.00 30.96           C  
ATOM   3570  CG  MET   895      36.956   1.858   7.337  1.00 32.74           C  
ATOM   3571  SD  MET   895      35.140   1.929   7.274  1.00 41.41           S  
ATOM   3572  CE  MET   895      34.931   3.722   7.434  1.00 26.37           C  
ATOM   3573  H   MET   895      38.511   3.025   9.293  1.00 30.74           H  
ATOM   3574  HA  MET   895      36.396   1.351  10.161  1.00 28.69           H  
ATOM   3575  HB2 MET   895      36.933  -0.137   8.185  1.00 30.96           H  
ATOM   3576  HB3 MET   895      38.511   0.590   8.058  1.00 30.96           H  
ATOM   3577  HG2 MET   895      37.280   1.578   6.330  1.00 32.74           H  
ATOM   3578  HG3 MET   895      37.378   2.846   7.535  1.00 32.74           H  
ATOM   3579  HE1 MET   895      35.162   4.031   8.455  1.00 26.37           H  
ATOM   3580  HE2 MET   895      33.890   3.977   7.222  1.00 26.37           H  
ATOM   3581  HE3 MET   895      35.566   4.250   6.719  1.00 26.37           H  
ATOM   3582  N   ALA   896      39.446   0.158  10.817  1.00 26.60           N  
ATOM   3583  CA  ALA   896      40.176  -0.920  11.475  1.00 26.86           C  
ATOM   3584  C   ALA   896      39.865  -0.997  12.990  1.00 27.95           C  
ATOM   3585  O   ALA   896      39.895  -2.070  13.596  1.00 25.86           O  
ATOM   3586  CB  ALA   896      41.676  -0.761  11.276  1.00 27.48           C  
ATOM   3587  H   ALA   896      39.951   0.992  10.509  1.00 26.60           H  
ATOM   3588  HA  ALA   896      39.840  -1.864  11.028  1.00 26.86           H  
ATOM   3589  HB1 ALA   896      41.927  -0.721  10.210  1.00 27.48           H  
ATOM   3590  HB2 ALA   896      42.220  -1.598  11.726  1.00 27.48           H  
ATOM   3591  HB3 ALA   896      42.046   0.159  11.741  1.00 27.48           H  
ATOM   3592  N   GLU   897      39.683   0.221  13.617  1.00 27.79           N  
ATOM   3593  CA  GLU   897      39.348   0.315  15.047  1.00 29.14           C  
ATOM   3594  C   GLU   897      37.893  -0.159  15.165  1.00 29.26           C  
ATOM   3595  O   GLU   897      37.539  -1.076  15.914  1.00 28.97           O  
ATOM   3596  CB  GLU   897      39.529   1.747  15.569  1.00 33.63           C  
ATOM   3597  CG  GLU   897      39.547   1.846  17.096  1.00 38.93           C  
ATOM   3598  CD  GLU   897      38.162   1.845  17.737  1.00 44.48           C  
ATOM   3599  OE2 GLU   897      37.742   0.718  18.142  1.00 47.33           O1-
ATOM   3600  OE1 GLU   897      37.596   2.968  17.837  1.00 46.44           O  
ATOM   3601  H   GLU   897      39.783   1.060  13.045  1.00 27.79           H  
ATOM   3602  HA  GLU   897      39.989  -0.389  15.590  1.00 29.14           H  
ATOM   3603  HB2 GLU   897      38.757   2.409  15.161  1.00 33.63           H  
ATOM   3604  HB3 GLU   897      40.490   2.129  15.200  1.00 33.63           H  
ATOM   3605  HG2 GLU   897      40.035   2.788  17.379  1.00 38.93           H  
ATOM   3606  HG3 GLU   897      40.157   1.044  17.529  1.00 38.93           H  
ATOM   3607  N   ILE   898      37.019   0.462  14.298  1.00 27.53           N  
ATOM   3608  CA  ILE   898      35.600   0.235  14.460  1.00 26.32           C  
ATOM   3609  C   ILE   898      35.319  -1.269  14.256  1.00 24.45           C  
ATOM   3610  O   ILE   898      34.391  -1.803  14.873  1.00 24.12           O  
ATOM   3611  CB  ILE   898      34.728   1.164  13.593  1.00 26.93           C  
ATOM   3612  CG1 ILE   898      34.939   2.624  14.056  1.00 26.69           C  
ATOM   3613  CG2 ILE   898      33.246   0.772  13.696  1.00 23.02           C  
ATOM   3614  CD1 ILE   898      34.228   3.662  13.213  1.00 26.23           C  
ATOM   3615  H   ILE   898      37.371   1.087  13.554  1.00 27.53           H  
ATOM   3616  HA  ILE   898      35.386   0.423  15.519  1.00 26.32           H  
ATOM   3617  HB  ILE   898      35.037   1.075  12.544  1.00 26.93           H  
ATOM   3618 HG12 ILE   898      36.005   2.871  14.060  1.00 26.69           H  
ATOM   3619 HG13 ILE   898      34.599   2.738  15.089  1.00 26.69           H  
ATOM   3620 HG21 ILE   898      32.906   0.787  14.738  1.00 23.02           H  
ATOM   3621 HG22 ILE   898      33.073  -0.233  13.297  1.00 23.02           H  
ATOM   3622 HG23 ILE   898      32.603   1.443  13.121  1.00 23.02           H  
ATOM   3623 HD11 ILE   898      34.483   3.556  12.154  1.00 26.23           H  
ATOM   3624 HD12 ILE   898      34.521   4.663  13.540  1.00 26.23           H  
ATOM   3625 HD13 ILE   898      33.145   3.591  13.337  1.00 26.23           H  
ATOM   3626  N   ILE   899      36.150  -1.986  13.422  1.00 24.27           N  
ATOM   3627  CA  ILE   899      36.019  -3.441  13.242  1.00 23.55           C  
ATOM   3628  C   ILE   899      36.731  -4.340  14.359  1.00 24.94           C  
ATOM   3629  O   ILE   899      36.693  -5.572  14.286  1.00 26.23           O  
ATOM   3630  CB  ILE   899      36.289  -3.814  11.751  1.00 23.91           C  
ATOM   3631  CG1 ILE   899      35.216  -3.130  10.850  1.00 22.50           C  
ATOM   3632  CG2 ILE   899      36.280  -5.320  11.487  1.00 20.87           C  
ATOM   3633  CD1 ILE   899      35.504  -3.203   9.356  1.00 22.42           C  
ATOM   3634  H   ILE   899      36.881  -1.494  12.886  1.00 24.27           H  
ATOM   3635  HA  ILE   899      34.959  -3.664  13.407  1.00 23.55           H  
ATOM   3636  HB  ILE   899      37.280  -3.436  11.472  1.00 23.91           H  
ATOM   3637 HG12 ILE   899      35.123  -2.071  11.110  1.00 22.50           H  
ATOM   3638 HG13 ILE   899      34.231  -3.576  11.044  1.00 22.50           H  
ATOM   3639 HG21 ILE   899      35.359  -5.779  11.862  1.00 20.87           H  
ATOM   3640 HG22 ILE   899      37.139  -5.809  11.953  1.00 20.87           H  
ATOM   3641 HG23 ILE   899      36.354  -5.546  10.420  1.00 20.87           H  
ATOM   3642 HD11 ILE   899      36.521  -2.867   9.131  1.00 22.42           H  
ATOM   3643 HD12 ILE   899      34.807  -2.557   8.811  1.00 22.42           H  
ATOM   3644 HD13 ILE   899      35.374  -4.217   8.968  1.00 22.42           H  
ATOM   3645  N   SER   900      37.164  -3.675  15.496  1.00 24.44           N  
ATOM   3646  CA  SER   900      37.724  -4.344  16.721  1.00 26.14           C  
ATOM   3647  C   SER   900      37.823  -3.211  17.818  1.00 26.49           C  
ATOM   3648  O   SER   900      38.518  -2.811  18.758  1.00 25.25           O  
ATOM   3649  CB  SER   900      39.119  -4.904  16.443  1.00 27.58           C  
ATOM   3650  OG  SER   900      40.029  -3.913  15.972  1.00 27.15           O  
ATOM   3651  H   SER   900      37.117  -2.654  15.522  1.00 24.44           H  
ATOM   3652  HA  SER   900      37.040  -5.119  17.022  1.00 26.14           H  
ATOM   3653  HB2 SER   900      39.079  -5.700  15.692  1.00 27.58           H  
ATOM   3654  HB3 SER   900      39.544  -5.329  17.358  1.00 27.58           H  
ATOM   3655  HG  SER   900      39.668  -3.499  15.160  1.00 27.15           H  
ATOM   3656  N   VAL   901      35.804  -6.387  18.348  1.00 26.08           N  
ATOM   3657  CA  VAL   901      34.904  -6.027  19.492  1.00 26.01           C  
ATOM   3658  C   VAL   901      33.229  -5.702  19.241  1.00 25.74           C  
ATOM   3659  O   VAL   901      32.415  -6.218  20.009  1.00 25.64           O  
ATOM   3660  CB  VAL   901      35.524  -5.332  20.737  1.00 26.86           C  
ATOM   3661  CG1 VAL   901      36.036  -6.337  21.782  1.00 27.24           C  
ATOM   3662  CG2 VAL   901      36.675  -4.398  20.433  1.00 19.37           C  
ATOM   3663  H   VAL   901      35.736  -7.278  17.878  1.00 26.08           H  
ATOM   3664  HA  VAL   901      34.765  -7.053  19.833  1.00 26.01           H  
ATOM   3665  HB  VAL   901      34.739  -4.746  21.232  1.00 26.86           H  
ATOM   3666 HG11 VAL   901      35.206  -6.820  22.298  1.00 27.24           H  
ATOM   3667 HG12 VAL   901      36.667  -7.106  21.324  1.00 27.24           H  
ATOM   3668 HG13 VAL   901      36.624  -5.838  22.561  1.00 27.24           H  
ATOM   3669 HG21 VAL   901      37.510  -4.935  19.973  1.00 19.37           H  
ATOM   3670 HG22 VAL   901      36.348  -3.595  19.783  1.00 19.37           H  
ATOM   3671 HG23 VAL   901      37.052  -3.923  21.346  1.00 19.37           H  
ATOM   3672  N   GLN   902      32.931  -4.656  18.475  1.00 25.39           N  
ATOM   3673  CA  GLN   902      31.747  -3.668  18.451  1.00 24.62           C  
ATOM   3674  C   GLN   902      30.631  -4.375  17.658  1.00 24.04           C  
ATOM   3675  O   GLN   902      29.902  -5.172  18.247  1.00 24.26           O  
ATOM   3676  CB  GLN   902      31.763  -2.106  18.009  1.00 24.89           C  
ATOM   3677  CG  GLN   902      32.521  -0.847  18.564  1.00 28.44           C  
ATOM   3678  CD  GLN   902      33.143  -0.612  19.949  1.00 33.25           C  
ATOM   3679  NE2 GLN   902      32.634  -1.156  20.929  1.00 33.12           N  
ATOM   3680  OE1 GLN   902      34.304   0.040  20.008  1.00 38.17           O  
ATOM   3681  H   GLN   902      33.630  -4.289  17.845  1.00 25.39           H  
ATOM   3682  HA  GLN   902      31.619  -3.636  19.512  1.00 24.62           H  
ATOM   3683  HB2 GLN   902      31.906  -2.036  16.924  1.00 24.89           H  
ATOM   3684  HB3 GLN   902      30.720  -1.798  18.128  1.00 24.89           H  
ATOM   3685  HG2 GLN   902      31.846  -0.017  18.481  1.00 28.44           H  
ATOM   3686  HG3 GLN   902      33.289  -0.594  17.822  1.00 28.44           H  
ATOM   3687 HE21 GLN   902      33.099  -1.117  21.825  1.00 33.12           H  
ATOM   3688 HE22 GLN   902      31.753  -1.639  20.838  1.00 33.12           H  
ATOM   3689  N   VAL   903      30.646  -4.257  16.333  1.00 23.10           N  
ATOM   3690  CA  VAL   903      29.765  -5.005  15.485  1.00 22.44           C  
ATOM   3691  C   VAL   903      29.236  -6.397  15.928  1.00 21.70           C  
ATOM   3692  O   VAL   903      28.067  -6.551  15.580  1.00 22.76           O  
ATOM   3693  CB  VAL   903      30.327  -4.999  14.040  1.00 23.50           C  
ATOM   3694  CG1 VAL   903      29.317  -5.530  13.015  1.00 22.72           C  
ATOM   3695  CG2 VAL   903      30.675  -3.579  13.624  1.00 24.15           C  
ATOM   3696  H   VAL   903      31.274  -3.592  15.903  1.00 23.10           H  
ATOM   3697  HA  VAL   903      28.862  -4.373  15.486  1.00 22.44           H  
ATOM   3698  HB  VAL   903      31.249  -5.576  13.958  1.00 23.50           H  
ATOM   3699 HG11 VAL   903      28.357  -5.010  13.092  1.00 22.72           H  
ATOM   3700 HG12 VAL   903      29.126  -6.589  13.153  1.00 22.72           H  
ATOM   3701 HG13 VAL   903      29.687  -5.408  11.991  1.00 22.72           H  
ATOM   3702 HG21 VAL   903      29.838  -2.941  13.862  1.00 24.15           H  
ATOM   3703 HG22 VAL   903      30.911  -3.571  12.561  1.00 24.15           H  
ATOM   3704 HG23 VAL   903      31.490  -3.065  14.120  1.00 24.15           H  
ATOM   3705  N   PRO   904      29.970  -7.475  16.291  1.00 21.92           N  
ATOM   3706  CA  PRO   904      29.870  -8.238  17.589  1.00 21.14           C  
ATOM   3707  C   PRO   904      30.105  -8.184  19.195  1.00 21.37           C  
ATOM   3708  O   PRO   904      30.355  -9.194  19.869  1.00 22.55           O  
ATOM   3709  CB  PRO   904      30.153  -9.682  17.167  1.00 20.63           C  
ATOM   3710  CG  PRO   904      29.861  -9.726  15.682  1.00 18.88           C  
ATOM   3711  CD  PRO   904      30.267  -8.361  15.194  1.00 18.57           C  
ATOM   3712  HA  PRO   904      28.800  -8.190  17.631  1.00 21.14           H  
ATOM   3713  HB2 PRO   904      31.155 -10.034  17.384  1.00 20.63           H  
ATOM   3714  HB3 PRO   904      29.545 -10.341  17.774  1.00 20.63           H  
ATOM   3715  HG2 PRO   904      28.790  -9.853  15.508  1.00 18.88           H  
ATOM   3716  HG3 PRO   904      30.369 -10.536  15.162  1.00 18.88           H  
ATOM   3717  HD2 PRO   904      29.685  -8.113  14.313  1.00 18.57           H  
ATOM   3718  HD3 PRO   904      31.286  -8.264  14.877  1.00 18.57           H  
ATOM   3719  N   LYS   905      29.702  -7.053  19.826  1.00 22.32           N  
ATOM   3720  CA  LYS   905      29.374  -6.826  21.239  1.00 23.43           C  
ATOM   3721  C   LYS   905      27.875  -6.293  21.069  1.00 23.07           C  
ATOM   3722  O   LYS   905      27.655  -5.276  20.400  1.00 25.07           O  
ATOM   3723  CB  LYS   905      30.316  -5.744  21.814  1.00 26.26           C  
ATOM   3724  CG  LYS   905      31.662  -5.966  22.549  1.00 28.06           C  
ATOM   3725  CD  LYS   905      31.761  -5.384  23.974  1.00 31.59           C  
ATOM   3726  CE  LYS   905      33.132  -5.684  24.587  1.00 33.99           C  
ATOM   3727  NZ  LYS   905      33.243  -5.118  25.927  1.00 37.33           N  
ATOM   3728  H   LYS   905      29.580  -6.236  19.228  1.00 22.32           H  
ATOM   3729  HA  LYS   905      29.383  -7.751  21.811  1.00 23.43           H  
ATOM   3730  HB2 LYS   905      30.564  -5.131  20.952  1.00 26.26           H  
ATOM   3731  HB3 LYS   905      29.764  -5.107  22.469  1.00 26.26           H  
ATOM   3732  HG2 LYS   905      31.983  -6.996  22.521  1.00 28.06           H  
ATOM   3733  HG3 LYS   905      32.441  -5.411  22.016  1.00 28.06           H  
ATOM   3734  HD2 LYS   905      30.959  -5.760  24.607  1.00 31.59           H  
ATOM   3735  HD3 LYS   905      31.628  -4.301  23.966  1.00 31.59           H  
ATOM   3736  HE2 LYS   905      33.928  -5.264  23.963  1.00 33.99           H  
ATOM   3737  HE3 LYS   905      33.290  -6.766  24.639  1.00 33.99           H  
ATOM   3738  HZ1 LYS   905      33.993  -5.583  26.431  1.00 37.33           H  
ATOM   3739  HZ2 LYS   905      32.384  -5.360  26.448  1.00 37.33           H  
ATOM   3740  N   ILE   906      26.771  -7.105  21.577  1.00  0.00           N  
ATOM   3741  CA  ILE   906      25.145  -7.116  21.187  1.00  0.00           C  
ATOM   3742  CB  ILE   906      24.583  -8.658  20.231  1.00  0.00           C  
ATOM   3743  CG2 ILE   906      24.910  -9.912  21.073  1.00  0.00           C  
ATOM   3744  CG1 ILE   906      24.004  -9.007  18.503  1.00  0.00           C  
ATOM   3745  CD1 ILE   906      24.051 -10.049  17.316  1.00  0.00           C  
ATOM   3746  C   ILE   906      24.348  -6.562  22.593  1.00  0.00           C  
ATOM   3747  O   ILE   906      23.863  -7.528  23.181  1.00  0.00           O  
ATOM   3748  H   ILE   906      26.982  -7.648  22.400  1.00  0.00           H  
ATOM   3749  HA  ILE   906      24.997  -6.318  20.485  1.00  0.00           H  
ATOM   3750  HB  ILE   906      25.319  -8.400  19.610  1.00  0.00           H  
ATOM   3751 HG12 ILE   906      23.131  -9.529  18.716  1.00  0.00           H  
ATOM   3752 HG13 ILE   906      23.809  -8.059  18.008  1.00  0.00           H  
ATOM   3753 HG21 ILE   906      24.204 -10.103  21.866  1.00  0.00           H  
ATOM   3754 HG22 ILE   906      25.064 -10.875  20.573  1.00  0.00           H  
ATOM   3755 HG23 ILE   906      25.781  -9.721  21.664  1.00  0.00           H  
ATOM   3756 HD11 ILE   906      24.547 -10.993  17.535  1.00  0.00           H  
ATOM   3757 HD12 ILE   906      23.041 -10.310  16.943  1.00  0.00           H  
ATOM   3758 HD13 ILE   906      24.415  -9.610  16.389  1.00  0.00           H  
ATOM   3759  N   LEU   907      24.403  -5.165  23.098  1.00  0.00           N  
ATOM   3760  CA  LEU   907      24.238  -4.001  24.488  1.00  0.00           C  
ATOM   3761  C   LEU   907      22.771  -3.782  24.683  1.00  0.00           C  
ATOM   3762  O   LEU   907      22.104  -4.756  24.393  1.00  0.00           O  
ATOM   3763  CB  LEU   907      24.876  -2.276  24.582  1.00  0.00           C  
ATOM   3764  CG  LEU   907      26.240  -1.312  24.897  1.00  0.00           C  
ATOM   3765  CD1 LEU   907      27.688  -1.723  25.171  1.00  0.00           C  
ATOM   3766  CD2 LEU   907      26.366   0.015  24.093  1.00  0.00           C  
ATOM   3767  H   LEU   907      24.637  -4.645  22.258  1.00  0.00           H  
ATOM   3768  HA  LEU   907      24.440  -4.564  25.405  1.00  0.00           H  
ATOM   3769  HB2 LEU   907      24.360  -1.776  23.768  1.00  0.00           H  
ATOM   3770  HB3 LEU   907      24.367  -1.970  25.486  1.00  0.00           H  
ATOM   3771  HG  LEU   907      25.982  -0.887  25.859  1.00  0.00           H  
ATOM   3772 HD11 LEU   907      28.325  -1.550  24.300  1.00  0.00           H  
ATOM   3773 HD12 LEU   907      28.127  -1.046  25.910  1.00  0.00           H  
ATOM   3774 HD13 LEU   907      27.819  -2.740  25.512  1.00  0.00           H  
ATOM   3775 HD21 LEU   907      25.975   0.865  24.652  1.00  0.00           H  
ATOM   3776 HD22 LEU   907      27.399   0.337  23.943  1.00  0.00           H  
ATOM   3777 HD23 LEU   907      25.891  -0.010  23.121  1.00  0.00           H  
ATOM   3778  N   SER   908      22.189  -2.649  25.138  1.00  0.00           N  
ATOM   3779  CA  SER   908      20.892  -2.507  25.746  1.00  0.00           C  
ATOM   3780  CB  SER   908      19.640  -3.391  25.659  1.00  0.00           C  
ATOM   3781  OG  SER   908      19.996  -4.705  25.442  1.00  0.00           O  
ATOM   3782  C   SER   908      20.995  -1.637  26.940  1.00  0.00           C  
ATOM   3783  O   SER   908      21.184  -0.219  27.056  1.00  0.00           O  
ATOM   3784  H   SER   908      22.814  -1.875  24.814  1.00  0.00           H  
ATOM   3785  HA  SER   908      20.529  -1.866  25.012  1.00  0.00           H  
ATOM   3786  HB2 SER   908      18.957  -3.408  26.485  1.00  0.00           H  
ATOM   3787  HB3 SER   908      18.915  -3.028  24.924  1.00  0.00           H  
ATOM   3788  HG  SER   908      20.693  -4.636  24.746  1.00  0.00           H  
ATOM   3789  N   GLY   909      20.542  -2.683  28.450  1.00  0.00           N  
ATOM   3790  CA  GLY   909      20.015  -1.902  29.517  1.00  0.00           C  
ATOM   3791  C   GLY   909      18.545  -2.082  29.098  1.00  0.00           C  
ATOM   3792  O   GLY   909      17.950  -3.101  29.444  1.00  0.00           O  
ATOM   3793  H   GLY   909      20.451  -3.650  28.311  1.00  0.00           H  
ATOM   3794  HA2 GLY   909      20.212  -2.377  30.478  1.00  0.00           H  
ATOM   3795  HA3 GLY   909      20.381  -0.882  29.469  1.00  0.00           H  
ATOM   3796  N   LYS   910      18.023  -1.226  28.213  1.00  0.00           N  
ATOM   3797  CA  LYS   910      18.298   0.186  27.956  1.00  0.00           C  
ATOM   3798  C   LYS   910      19.211   0.912  26.831  1.00  0.00           C  
ATOM   3799  O   LYS   910      19.331   2.182  27.015  1.00  0.00           O  
ATOM   3800  CB  LYS   910      18.512   1.026  29.268  1.00  0.00           C  
ATOM   3801  CG  LYS   910      17.938   0.627  30.630  1.00  0.00           C  
ATOM   3802  CD  LYS   910      16.414   0.502  30.759  1.00  0.00           C  
ATOM   3803  CE  LYS   910      16.012   0.938  32.172  1.00  0.00           C  
ATOM   3804  NZ  LYS   910      14.712   0.415  32.579  1.00  0.00           N1+
ATOM   3805  H   LYS   910      17.260  -1.554  27.632  1.00  0.00           H  
ATOM   3806  HA  LYS   910      17.309   0.525  27.628  1.00  0.00           H  
ATOM   3807  HB2 LYS   910      19.594   1.150  29.413  1.00  0.00           H  
ATOM   3808  HB3 LYS   910      18.145   2.045  29.075  1.00  0.00           H  
ATOM   3809  HG2 LYS   910      18.403  -0.290  31.003  1.00  0.00           H  
ATOM   3810  HG3 LYS   910      18.282   1.408  31.324  1.00  0.00           H  
ATOM   3811  HD2 LYS   910      15.905   1.136  30.024  1.00  0.00           H  
ATOM   3812  HD3 LYS   910      16.114  -0.534  30.563  1.00  0.00           H  
ATOM   3813  HE2 LYS   910      16.728   0.581  32.919  1.00  0.00           H  
ATOM   3814  HE3 LYS   910      15.949   2.029  32.208  1.00  0.00           H  
ATOM   3815  HZ1 LYS   910      14.549   0.785  33.553  1.00  0.00           H  
ATOM   3816  HZ2 LYS   910      13.878   0.716  32.074  1.00  0.00           H  
ATOM   3817  HZ3 LYS   910      14.706  -0.626  32.698  1.00  0.00           H  
ATOM   3818  N   VAL   911      19.349  -0.327  25.202  1.00  0.00           N  
ATOM   3819  CA  VAL   911      19.735  -0.615  23.590  1.00  0.00           C  
ATOM   3820  CB  VAL   911      19.036   1.063  23.249  1.00  0.00           C  
ATOM   3821  CG1 VAL   911      17.706   1.447  22.600  1.00  0.00           C  
ATOM   3822  CG2 VAL   911      18.850   2.292  24.392  1.00  0.00           C  
ATOM   3823  C   VAL   911      21.127  -1.867  22.992  1.00  0.00           C  
ATOM   3824  O   VAL   911      20.215  -3.064  23.375  1.00  0.00           O  
ATOM   3825  H   VAL   911      20.282  -0.243  25.069  1.00  0.00           H  
ATOM   3826  HA  VAL   911      19.009  -1.334  23.327  1.00  0.00           H  
ATOM   3827  HB  VAL   911      19.725   1.398  22.538  1.00  0.00           H  
ATOM   3828 HG11 VAL   911      17.311   0.955  21.754  1.00  0.00           H  
ATOM   3829 HG12 VAL   911      16.907   1.578  23.325  1.00  0.00           H  
ATOM   3830 HG13 VAL   911      17.814   2.460  22.199  1.00  0.00           H  
ATOM   3831 HG21 VAL   911      19.657   2.944  24.732  1.00  0.00           H  
ATOM   3832 HG22 VAL   911      18.148   3.094  24.091  1.00  0.00           H  
ATOM   3833 HG23 VAL   911      18.265   1.998  25.239  1.00  0.00           H  
ATOM   3834  N   LYS   912      21.928  -3.247  22.482  1.00 23.16           N  
ATOM   3835  CA  LYS   912      21.488  -4.463  21.729  1.00 23.57           C  
ATOM   3836  C   LYS   912      20.823  -3.475  20.845  1.00 23.53           C  
ATOM   3837  O   LYS   912      21.219  -2.312  20.658  1.00 23.87           O  
ATOM   3838  CB  LYS   912      20.894  -5.876  22.213  1.00 25.59           C  
ATOM   3839  CG  LYS   912      21.294  -7.284  22.489  1.00 32.29           C  
ATOM   3840  CD  LYS   912      20.398  -8.542  22.374  1.00 38.16           C  
ATOM   3841  CE  LYS   912      19.255  -8.785  23.338  1.00 40.55           C  
ATOM   3842  NZ  LYS   912      18.987 -10.129  23.778  1.00 44.03           N  
ATOM   3843  H   LYS   912      22.922  -3.406  22.666  1.00 23.16           H  
ATOM   3844  HA  LYS   912      22.321  -4.693  21.152  1.00 23.57           H  
ATOM   3845  HB2 LYS   912      20.444  -5.744  23.190  1.00 25.59           H  
ATOM   3846  HB3 LYS   912      20.313  -6.132  21.340  1.00 25.59           H  
ATOM   3847  HG2 LYS   912      22.157  -7.305  21.899  1.00 32.29           H  
ATOM   3848  HG3 LYS   912      21.556  -7.442  23.485  1.00 32.29           H  
ATOM   3849  HD2 LYS   912      21.082  -9.356  22.594  1.00 38.16           H  
ATOM   3850  HD3 LYS   912      20.001  -8.614  21.369  1.00 38.16           H  
ATOM   3851  HE2 LYS   912      18.294  -8.466  23.049  1.00 40.55           H  
ATOM   3852  HE3 LYS   912      19.383  -8.069  24.088  1.00 40.55           H  
ATOM   3853  HZ1 LYS   912      19.243 -10.724  22.981  1.00 44.03           H  
ATOM   3854  HZ2 LYS   912      17.968 -10.292  23.835  1.00 44.03           H  
ATOM   3855  N   PRO   913      19.713  -3.736  20.137  1.00 23.54           N  
ATOM   3856  CA  PRO   913      18.784  -2.617  20.098  1.00 24.15           C  
ATOM   3857  C   PRO   913      17.637  -2.488  21.382  1.00 25.63           C  
ATOM   3858  O   PRO   913      16.996  -3.529  21.205  1.00 23.25           O  
ATOM   3859  CB  PRO   913      18.404  -3.099  18.677  1.00 24.96           C  
ATOM   3860  CG  PRO   913      18.313  -4.594  18.558  1.00 26.50           C  
ATOM   3861  CD  PRO   913      19.553  -4.845  19.254  1.00 24.76           C  
ATOM   3862  HA  PRO   913      19.290  -1.650  20.064  1.00 24.15           H  
ATOM   3863  HB2 PRO   913      17.466  -2.904  18.319  1.00 24.96           H  
ATOM   3864  HB3 PRO   913      19.094  -2.680  17.937  1.00 24.96           H  
ATOM   3865  HG2 PRO   913      18.294  -4.909  17.511  1.00 26.50           H  
ATOM   3866  HG3 PRO   913      17.472  -5.027  19.087  1.00 26.50           H  
ATOM   3867  HD2 PRO   913      20.285  -4.665  18.511  1.00 24.76           H  
ATOM   3868  HD3 PRO   913      19.718  -5.841  19.614  1.00 24.76           H  
ATOM   3869  N   ILE   914      17.309  -1.571  22.281  1.00 25.06           N  
ATOM   3870  CA  ILE   914      15.944  -1.548  23.194  1.00 25.62           C  
ATOM   3871  C   ILE   914      14.794  -0.495  22.746  1.00 26.89           C  
ATOM   3872  O   ILE   914      15.140   0.660  22.507  1.00 25.17           O  
ATOM   3873  CB  ILE   914      16.078  -1.533  24.757  1.00 26.99           C  
ATOM   3874  CG1 ILE   914      15.088  -2.564  25.370  1.00 26.38           C  
ATOM   3875  CG2 ILE   914      15.803  -0.160  25.373  1.00 26.81           C  
ATOM   3876  CD1 ILE   914      14.822  -2.541  26.870  1.00 27.87           C  
ATOM   3877  H   ILE   914      17.903  -0.761  22.390  1.00 25.06           H  
ATOM   3878  HA  ILE   914      15.531  -2.496  22.909  1.00 25.62           H  
ATOM   3879  HB  ILE   914      17.088  -1.840  25.034  1.00 26.99           H  
ATOM   3880 HG12 ILE   914      14.115  -2.474  24.872  1.00 26.38           H  
ATOM   3881 HG13 ILE   914      15.488  -3.555  25.153  1.00 26.38           H  
ATOM   3882 HG21 ILE   914      14.798   0.210  25.149  1.00 26.81           H  
ATOM   3883 HG22 ILE   914      16.532   0.573  25.045  1.00 26.81           H  
ATOM   3884 HG23 ILE   914      15.864  -0.195  26.458  1.00 26.81           H  
ATOM   3885 HD11 ILE   914      14.432  -1.581  27.216  1.00 27.87           H  
ATOM   3886 HD12 ILE   914      15.719  -2.800  27.434  1.00 27.87           H  
ATOM   3887 HD13 ILE   914      14.064  -3.291  27.117  1.00 27.87           H  
ATOM   3888  N   TYR   915      13.607  -0.971  22.388  1.00 24.95           N  
ATOM   3889  CA  TYR   915      12.655  -0.114  21.637  1.00 26.78           C  
ATOM   3890  C   TYR   915      11.494   0.588  22.369  1.00 27.69           C  
ATOM   3891  O   TYR   915      11.223   0.402  23.553  1.00 27.01           O  
ATOM   3892  CB  TYR   915      12.117  -0.835  20.377  1.00 27.55           C  
ATOM   3893  CG  TYR   915      12.740  -0.504  19.025  1.00 28.09           C  
ATOM   3894  CD1 TYR   915      12.457  -1.397  17.992  1.00 30.78           C  
ATOM   3895  CD2 TYR   915      13.622   0.543  18.766  1.00 30.06           C  
ATOM   3896  CE1 TYR   915      13.040  -1.251  16.734  1.00 32.01           C  
ATOM   3897  CE2 TYR   915      14.213   0.699  17.508  1.00 32.40           C  
ATOM   3898  CZ  TYR   915      13.919  -0.204  16.501  1.00 33.00           C  
ATOM   3899  OH  TYR   915      14.494  -0.064  15.274  1.00 35.50           O  
ATOM   3900  H   TYR   915      13.379  -1.939  22.561  1.00 24.95           H  
ATOM   3901  HA  TYR   915      13.237   0.754  21.324  1.00 26.78           H  
ATOM   3902  HB2 TYR   915      12.235  -1.913  20.541  1.00 27.55           H  
ATOM   3903  HB3 TYR   915      11.038  -0.685  20.261  1.00 27.55           H  
ATOM   3904  HD1 TYR   915      11.775  -2.215  18.170  1.00 30.78           H  
ATOM   3905  HD2 TYR   915      13.853   1.248  19.551  1.00 30.06           H  
ATOM   3906  HE1 TYR   915      12.808  -1.950  15.945  1.00 32.01           H  
ATOM   3907  HE2 TYR   915      14.893   1.518  17.324  1.00 32.40           H  
ATOM   3908  HH  TYR   915      13.786  -0.320  14.636  1.00 35.50           H  
ATOM   3909  N   PHE   916      10.826   1.447  21.607  1.00 27.34           N  
ATOM   3910  CA  PHE   916       9.661   2.215  22.040  1.00 28.09           C  
ATOM   3911  C   PHE   916       8.347   1.467  21.716  1.00 29.32           C  
ATOM   3912  O   PHE   916       7.348   1.684  22.404  1.00 28.75           O  
ATOM   3913  CB  PHE   916       9.590   3.579  21.333  1.00 28.01           C  
ATOM   3914  CG  PHE   916      10.765   4.486  21.616  1.00 30.02           C  
ATOM   3915  CD1 PHE   916      10.795   5.263  22.770  1.00 30.22           C  
ATOM   3916  CD2 PHE   916      11.833   4.560  20.728  1.00 30.95           C  
ATOM   3917  CE1 PHE   916      11.875   6.104  23.040  1.00 30.91           C  
ATOM   3918  CE2 PHE   916      12.920   5.398  20.986  1.00 31.22           C  
ATOM   3919  CZ  PHE   916      12.942   6.170  22.142  1.00 31.95           C  
ATOM   3920  H   PHE   916      11.118   1.597  20.652  1.00 27.34           H  
ATOM   3921  HA  PHE   916       9.710   2.343  23.128  1.00 28.09           H  
ATOM   3922  HB2 PHE   916       9.500   3.438  20.247  1.00 28.01           H  
ATOM   3923  HB3 PHE   916       8.672   4.099  21.635  1.00 28.01           H  
ATOM   3924  HD1 PHE   916       9.971   5.214  23.467  1.00 30.22           H  
ATOM   3925  HD2 PHE   916      11.822   3.963  19.828  1.00 30.95           H  
ATOM   3926  HE1 PHE   916      11.886   6.701  23.940  1.00 30.91           H  
ATOM   3927  HE2 PHE   916      13.743   5.446  20.288  1.00 31.22           H  
ATOM   3928  HZ  PHE   916      13.781   6.819  22.345  1.00 31.95           H  
ATOM   3929  N   HIS   917       8.348   0.677  20.648  1.00 28.96           N  
ATOM   3930  CA  HIS   917       7.257  -0.156  20.078  1.00 31.80           C  
ATOM   3931  C   HIS   917       7.312  -0.360  18.548  1.00 33.65           C  
ATOM   3932  OXT HIS   917       8.428  -0.304  17.994  1.00 35.46           O1-
ATOM   3933  CB  HIS   917       5.832   0.094  20.556  1.00 29.26           C  
ATOM   3934  CG  HIS   917       5.255   1.404  20.183  1.00 28.68           C  
ATOM   3935  ND1 HIS   917       5.392   2.499  21.009  1.00 27.27           N1+
ATOM   3936  CD2 HIS   917       4.513   1.820  19.129  1.00 26.31           C  
ATOM   3937  CE1 HIS   917       4.762   3.530  20.478  1.00 28.38           C  
ATOM   3938  NE2 HIS   917       4.221   3.147  19.337  1.00 26.56           N  
ATOM   3939  O   HIS   917       6.251  -0.626  17.940  1.00 35.18           O  
ATOM   3940  H   HIS   917       9.224   0.512  20.173  1.00 28.96           H  
ATOM   3941  HA  HIS   917       7.510  -1.156  20.452  1.00 31.80           H  
ATOM   3942  HB2 HIS   917       5.782  -0.011  21.644  1.00 29.26           H  
ATOM   3943  HB3 HIS   917       5.179  -0.690  20.164  1.00 29.26           H  
ATOM   3944  HD1 HIS   917       5.931   2.511  21.945  1.00 27.27           H  
ATOM   3945  HD2 HIS   917       4.208   1.221  18.284  1.00 26.31           H  
ATOM   3946  HE2 HIS   917       3.644   3.774  18.674  1.00 26.56           H  
ATOM   3947  HE1 HIS   917       4.700   4.520  20.906  1.00 28.38           H  
TER    3948      HIS   917 
ATOM   3949  N   ASN    48      34.351 -21.619  33.091  1.00 66.25           N1+
ATOM   3950  CA  ASN    48      32.964 -21.733  32.557  1.00 66.53           C  
ATOM   3951  C   ASN    48      31.946 -21.201  33.577  1.00 69.76           C  
ATOM   3952  O   ASN    48      32.264 -21.020  34.752  1.00 71.36           O  
ATOM   3953  CB  ASN    48      32.648 -23.213  32.301  1.00 63.15           C  
ATOM   3954  CG  ASN    48      32.101 -23.384  30.912  1.00 61.48           C  
ATOM   3955  OD1 ASN    48      32.390 -22.623  29.993  1.00 57.53           O  
ATOM   3956  ND2 ASN    48      31.358 -24.506  30.698  1.00 63.01           N  
ATOM   3957  H1  ASN    48      34.732 -20.637  33.048  1.00 66.25           H  
ATOM   3958  H2  ASN    48      35.030 -22.112  32.484  1.00 66.25           H  
ATOM   3959  H3  ASN    48      34.442 -21.902  34.070  1.00 66.25           H  
ATOM   3960  HA  ASN    48      32.938 -21.093  31.670  1.00 66.53           H  
ATOM   3961  HB2 ASN    48      31.930 -23.619  33.024  1.00 63.15           H  
ATOM   3962  HB3 ASN    48      33.548 -23.838  32.356  1.00 63.15           H  
ATOM   3963 HD21 ASN    48      31.034 -24.661  29.748  1.00 63.01           H  
ATOM   3964 HD22 ASN    48      31.070 -25.234  31.367  1.00 63.01           H  
ATOM   3965  N   PHE    49      30.664 -21.084  33.091  1.00 71.75           N  
ATOM   3966  CA  PHE    49      29.489 -20.765  33.909  1.00 69.83           C  
ATOM   3967  C   PHE    49      28.471 -21.899  33.634  1.00 70.72           C  
ATOM   3968  O   PHE    49      28.657 -22.688  32.699  1.00 70.72           O  
ATOM   3969  CB  PHE    49      28.933 -19.362  33.622  1.00 67.60           C  
ATOM   3970  CG  PHE    49      28.663 -19.068  32.164  1.00 65.45           C  
ATOM   3971  CD1 PHE    49      29.544 -18.263  31.428  1.00 64.22           C  
ATOM   3972  CD2 PHE    49      27.565 -19.637  31.505  1.00 65.00           C  
ATOM   3973  CE1 PHE    49      29.331 -18.032  30.066  1.00 62.80           C  
ATOM   3974  CE2 PHE    49      27.348 -19.399  30.147  1.00 62.14           C  
ATOM   3975  CZ  PHE    49      28.232 -18.600  29.426  1.00 61.71           C  
ATOM   3976  H   PHE    49      30.445 -21.311  32.125  1.00 71.75           H  
ATOM   3977  HA  PHE    49      29.764 -20.832  34.968  1.00 69.83           H  
ATOM   3978  HB2 PHE    49      29.647 -18.620  34.004  1.00 67.60           H  
ATOM   3979  HB3 PHE    49      28.009 -19.198  34.185  1.00 67.60           H  
ATOM   3980  HD1 PHE    49      30.412 -17.811  31.907  1.00 64.22           H  
ATOM   3981  HD2 PHE    49      26.877 -20.288  32.037  1.00 65.00           H  
ATOM   3982  HE1 PHE    49      30.025 -17.408  29.508  1.00 62.80           H  
ATOM   3983  HE2 PHE    49      26.496 -19.855  29.646  1.00 62.14           H  
ATOM   3984  HZ  PHE    49      28.061 -18.427  28.366  1.00 61.71           H  
ATOM   3985  N   ASP    50      27.369 -21.920  34.448  1.00 70.09           N  
ATOM   3986  CA  ASP    50      26.431 -23.040  34.413  1.00 69.01           C  
ATOM   3987  C   ASP    50      25.313 -22.779  33.355  1.00 66.19           C  
ATOM   3988  O   ASP    50      24.974 -21.674  32.928  1.00 66.24           O  
ATOM   3989  CB  ASP    50      25.874 -23.318  35.803  1.00 68.94           C  
ATOM   3990  CG  ASP    50      24.810 -24.387  35.645  1.00 70.40           C  
ATOM   3991  OD1 ASP    50      25.148 -25.442  35.038  1.00 73.45           O  
ATOM   3992  OD2 ASP    50      23.645 -24.011  35.975  1.00 69.70           O1-
ATOM   3993  H   ASP    50      27.156 -21.113  35.028  1.00 70.09           H  
ATOM   3994  HA  ASP    50      26.994 -23.919  34.068  1.00 69.01           H  
ATOM   3995  HB2 ASP    50      25.441 -22.409  36.238  1.00 68.94           H  
ATOM   3996  HB3 ASP    50      26.659 -23.668  36.482  1.00 68.94           H  
ATOM   3997  N   THR    51      24.702 -23.956  32.932  1.00 64.32           N  
ATOM   3998  CA  THR    51      23.596 -24.020  31.984  1.00 63.43           C  
ATOM   3999  C   THR    51      22.299 -23.326  32.458  1.00 62.61           C  
ATOM   4000  O   THR    51      21.401 -23.011  31.671  1.00 61.06           O  
ATOM   4001  CB  THR    51      23.238 -25.489  31.661  1.00 62.83           C  
ATOM   4002  OG1 THR    51      22.895 -26.227  32.838  1.00 64.88           O  
ATOM   4003  CG2 THR    51      24.357 -26.229  30.939  1.00 62.34           C  
ATOM   4004  H   THR    51      25.069 -24.866  33.276  1.00 64.32           H  
ATOM   4005  HA  THR    51      23.918 -23.494  31.076  1.00 63.43           H  
ATOM   4006  HB  THR    51      22.352 -25.511  31.018  1.00 62.83           H  
ATOM   4007 HG21 THR    51      24.646 -25.712  30.021  1.00 62.34           H  
ATOM   4008 HG22 THR    51      24.031 -27.242  30.677  1.00 62.34           H  
ATOM   4009 HG23 THR    51      25.242 -26.344  31.573  1.00 62.34           H  
ATOM   4010  HG1 THR    51      23.575 -26.097  33.537  1.00 64.88           H  
ATOM   4011  N   SER    52      22.155 -23.151  33.822  1.00 63.19           N  
ATOM   4012  CA  SER    52      20.984 -22.501  34.385  1.00 62.44           C  
ATOM   4013  C   SER    52      20.927 -21.000  34.055  1.00 62.96           C  
ATOM   4014  O   SER    52      19.851 -20.391  34.059  1.00 64.82           O  
ATOM   4015  CB  SER    52      20.869 -22.671  35.904  1.00 60.90           C  
ATOM   4016  OG  SER    52      22.015 -22.167  36.586  1.00 59.34           O  
ATOM   4017  H   SER    52      22.855 -23.518  34.491  1.00 63.19           H  
ATOM   4018  HA  SER    52      20.106 -22.956  33.912  1.00 62.44           H  
ATOM   4019  HB2 SER    52      20.752 -23.726  36.172  1.00 60.90           H  
ATOM   4020  HB3 SER    52      19.997 -22.132  36.288  1.00 60.90           H  
ATOM   4021  HG  SER    52      22.699 -22.887  36.513  1.00 59.34           H  
ATOM   4022  N   LEU    53      22.121 -20.345  33.855  1.00 60.35           N  
ATOM   4023  CA  LEU    53      22.153 -18.889  33.732  1.00 57.88           C  
ATOM   4024  C   LEU    53      21.530 -18.406  32.393  1.00 55.55           C  
ATOM   4025  O   LEU    53      20.661 -17.524  32.408  1.00 56.18           O  
ATOM   4026  CB  LEU    53      23.529 -18.264  33.994  1.00  0.00           C  
ATOM   4027  CG  LEU    53      24.194 -18.665  35.328  1.00  0.00           C  
ATOM   4028  CD1 LEU    53      25.487 -17.865  35.510  1.00  0.00           C  
ATOM   4029  CD2 LEU    53      23.292 -18.459  36.545  1.00  0.00           C  
ATOM   4030  H   LEU    53      22.981 -20.875  33.831  1.00 60.35           H  
ATOM   4031  HA  LEU    53      21.474 -18.506  34.503  1.00 57.88           H  
ATOM   4032  HB2 LEU    53      24.228 -18.503  33.188  1.00  0.00           H  
ATOM   4033  HB3 LEU    53      23.420 -17.173  33.958  1.00  0.00           H  
ATOM   4034  HG  LEU    53      24.464 -19.727  35.280  1.00  0.00           H  
ATOM   4035 HD11 LEU    53      26.136 -17.973  34.636  1.00  0.00           H  
ATOM   4036 HD12 LEU    53      25.279 -16.798  35.643  1.00  0.00           H  
ATOM   4037 HD13 LEU    53      26.041 -18.215  36.387  1.00  0.00           H  
ATOM   4038 HD21 LEU    53      22.932 -17.427  36.604  1.00  0.00           H  
ATOM   4039 HD22 LEU    53      22.422 -19.123  36.517  1.00  0.00           H  
ATOM   4040 HD23 LEU    53      23.834 -18.680  37.471  1.00  0.00           H  
ATOM   4041  N   PRO    54      21.949 -18.977  31.208  1.00 54.02           N  
ATOM   4042  CA  PRO    54      21.289 -18.622  29.947  1.00 52.73           C  
ATOM   4043  C   PRO    54      19.835 -19.133  29.846  1.00 53.51           C  
ATOM   4044  O   PRO    54      19.114 -18.789  28.902  1.00 55.86           O  
ATOM   4045  CB  PRO    54      22.126 -19.300  28.855  1.00 52.12           C  
ATOM   4046  CG  PRO    54      23.455 -19.594  29.532  1.00 54.27           C  
ATOM   4047  CD  PRO    54      23.049 -19.896  30.963  1.00 55.54           C  
ATOM   4048  HA  PRO    54      21.286 -17.530  29.847  1.00 52.73           H  
ATOM   4049  HB2 PRO    54      22.244 -18.661  27.974  1.00 52.12           H  
ATOM   4050  HB3 PRO    54      21.667 -20.239  28.520  1.00 52.12           H  
ATOM   4051  HG2 PRO    54      24.089 -18.699  29.500  1.00 54.27           H  
ATOM   4052  HG3 PRO    54      23.998 -20.420  29.066  1.00 54.27           H  
ATOM   4053  HD2 PRO    54      22.662 -20.912  31.046  1.00 55.54           H  
ATOM   4054  HD3 PRO    54      23.875 -19.765  31.655  1.00 55.54           H  
ATOM   4055  N   THR    55      19.459 -20.077  30.777  1.00 54.60           N  
ATOM   4056  CA  THR    55      18.100 -20.632  30.800  1.00 53.79           C  
ATOM   4057  C   THR    55      17.151 -19.787  31.676  1.00 52.29           C  
ATOM   4058  O   THR    55      15.934 -19.779  31.481  1.00 53.25           O  
ATOM   4059  CB  THR    55      18.082 -22.096  31.289  1.00 54.49           C  
ATOM   4060  OG1 THR    55      19.049 -22.882  30.564  1.00 51.83           O  
ATOM   4061  CG2 THR    55      16.726 -22.760  31.059  1.00 53.56           C  
ATOM   4062  H   THR    55      20.158 -20.380  31.445  1.00 54.60           H  
ATOM   4063  HA  THR    55      17.718 -20.589  29.772  1.00 53.79           H  
ATOM   4064  HB  THR    55      18.337 -22.164  32.352  1.00 54.49           H  
ATOM   4065 HG21 THR    55      15.953 -22.346  31.711  1.00 53.56           H  
ATOM   4066 HG22 THR    55      16.783 -23.835  31.246  1.00 53.56           H  
ATOM   4067 HG23 THR    55      16.405 -22.646  30.018  1.00 53.56           H  
ATOM   4068  HG1 THR    55      19.934 -22.651  30.939  1.00 51.83           H  
ATOM   4069  N   SER    56      17.722 -19.202  32.795  1.00 50.76           N  
ATOM   4070  CA  SER    56      16.949 -18.373  33.724  1.00 49.85           C  
ATOM   4071  C   SER    56      16.888 -16.897  33.283  1.00 47.79           C  
ATOM   4072  O   SER    56      16.150 -16.066  33.826  1.00 48.76           O  
ATOM   4073  CB  SER    56      17.465 -18.464  35.164  1.00 50.16           C  
ATOM   4074  OG  SER    56      18.862 -18.185  35.244  1.00 49.57           O  
ATOM   4075  H   SER    56      18.716 -19.351  32.995  1.00 50.76           H  
ATOM   4076  HA  SER    56      15.910 -18.724  33.708  1.00 49.85           H  
ATOM   4077  HB2 SER    56      17.300 -19.469  35.568  1.00 50.16           H  
ATOM   4078  HB3 SER    56      16.946 -17.752  35.814  1.00 50.16           H  
ATOM   4079  HG  SER    56      19.320 -19.014  34.986  1.00 49.57           H  
ATOM   4080  N   HIS    57      17.733 -16.559  32.250  1.00 45.59           N  
ATOM   4081  CA  HIS    57      17.660 -15.302  31.503  1.00 43.78           C  
ATOM   4082  C   HIS    57      18.285 -14.152  32.317  1.00 43.41           C  
ATOM   4083  O   HIS    57      17.719 -13.071  32.500  1.00 42.92           O  
ATOM   4084  CB  HIS    57      16.262 -14.937  30.972  1.00 42.77           C  
ATOM   4085  CG  HIS    57      15.689 -15.983  30.073  1.00 41.48           C  
ATOM   4086  ND1 HIS    57      16.048 -16.046  28.742  1.00 40.42           N  
ATOM   4087  CD2 HIS    57      14.822 -17.005  30.392  1.00 41.75           C  
ATOM   4088  CE1 HIS    57      15.428 -17.116  28.285  1.00 40.70           C  
ATOM   4089  NE2 HIS    57      14.669 -17.723  29.244  1.00 41.38           N  
ATOM   4090  H   HIS    57      18.462 -17.215  31.952  1.00 45.59           H  
ATOM   4091  HA  HIS    57      18.326 -15.457  30.645  1.00 43.78           H  
ATOM   4092  HB2 HIS    57      16.323 -13.999  30.409  1.00 42.77           H  
ATOM   4093  HB3 HIS    57      15.566 -14.741  31.795  1.00 42.77           H  
ATOM   4094  HD2 HIS    57      14.343 -17.295  31.317  1.00 41.75           H  
ATOM   4095  HE2 HIS    57      14.104 -18.553  29.121  1.00 41.38           H  
ATOM   4096  HE1 HIS    57      15.469 -17.510  27.281  1.00 40.70           H  
ATOM   4097  N   THR    58      19.580 -14.401  32.740  1.00 43.25           N  
ATOM   4098  CA  THR    58      20.344 -13.417  33.522  1.00 44.94           C  
ATOM   4099  C   THR    58      20.507 -12.063  32.805  1.00 45.50           C  
ATOM   4100  O   THR    58      20.548 -10.991  33.407  1.00 46.28           O  
ATOM   4101  CB  THR    58      21.744 -13.928  33.920  1.00 46.26           C  
ATOM   4102  OG1 THR    58      22.385 -14.547  32.798  1.00 47.17           O  
ATOM   4103  CG2 THR    58      21.667 -14.941  35.056  1.00 46.45           C  
ATOM   4104  H   THR    58      20.011 -15.315  32.598  1.00 43.25           H  
ATOM   4105  HA  THR    58      19.766 -13.209  34.424  1.00 44.94           H  
ATOM   4106  HB  THR    58      22.373 -13.088  34.238  1.00 46.26           H  
ATOM   4107 HG21 THR    58      21.179 -14.515  35.938  1.00 46.45           H  
ATOM   4108 HG22 THR    58      22.674 -15.263  35.343  1.00 46.45           H  
ATOM   4109 HG23 THR    58      21.122 -15.841  34.753  1.00 46.45           H  
ATOM   4110  HG1 THR    58      23.301 -14.751  33.060  1.00 47.17           H  
ATOM   4111  N   TYR    59      20.586 -12.140  31.434  1.00 43.87           N  
ATOM   4112  CA  TYR    59      20.938 -11.021  30.557  1.00 43.68           C  
ATOM   4113  C   TYR    59      19.881  -9.889  30.540  1.00 45.69           C  
ATOM   4114  O   TYR    59      20.130  -8.783  30.065  1.00 46.25           O  
ATOM   4115  CB  TYR    59      21.175 -11.507  29.117  1.00 42.43           C  
ATOM   4116  CG  TYR    59      19.942 -12.159  28.523  1.00 42.08           C  
ATOM   4117  CD1 TYR    59      18.938 -11.368  27.954  1.00 41.00           C  
ATOM   4118  CD2 TYR    59      19.776 -13.558  28.565  1.00 42.28           C  
ATOM   4119  CE1 TYR    59      17.769 -11.968  27.478  1.00 41.80           C  
ATOM   4120  CE2 TYR    59      18.606 -14.152  28.095  1.00 42.28           C  
ATOM   4121  CZ  TYR    59      17.603 -13.347  27.576  1.00 42.50           C  
ATOM   4122  OH  TYR    59      16.419 -13.875  27.159  1.00 42.63           O  
ATOM   4123  H   TYR    59      20.357 -13.039  31.023  1.00 43.87           H  
ATOM   4124  HA  TYR    59      21.860 -10.582  30.959  1.00 43.68           H  
ATOM   4125  HB2 TYR    59      22.002 -12.228  29.108  1.00 42.43           H  
ATOM   4126  HB3 TYR    59      21.485 -10.674  28.473  1.00 42.43           H  
ATOM   4127  HD1 TYR    59      19.051 -10.287  27.893  1.00 41.00           H  
ATOM   4128  HD2 TYR    59      20.567 -14.189  28.967  1.00 42.28           H  
ATOM   4129  HE1 TYR    59      16.989 -11.357  27.035  1.00 41.80           H  
ATOM   4130  HE2 TYR    59      18.491 -15.233  28.133  1.00 42.28           H  
ATOM   4131  HH  TYR    59      16.320 -14.746  27.612  1.00 42.63           H  
ATOM   4132  N   LEU    60      18.653 -10.224  31.070  1.00 47.94           N  
ATOM   4133  CA  LEU    60      17.556  -9.277  31.098  1.00 49.52           C  
ATOM   4134  C   LEU    60      17.812  -8.241  32.212  1.00 54.04           C  
ATOM   4135  O   LEU    60      17.315  -7.111  32.184  1.00 56.18           O  
ATOM   4136  CB  LEU    60      16.210  -9.958  31.390  1.00 48.21           C  
ATOM   4137  CG  LEU    60      15.636 -10.792  30.232  1.00 46.96           C  
ATOM   4138  CD1 LEU    60      14.416 -11.586  30.708  1.00 46.38           C  
ATOM   4139  CD2 LEU    60      15.234  -9.920  29.041  1.00 47.46           C  
ATOM   4140  H   LEU    60      18.570 -11.140  31.503  1.00 47.94           H  
ATOM   4141  HA  LEU    60      17.542  -8.725  30.152  1.00 49.52           H  
ATOM   4142  HB2 LEU    60      15.471  -9.195  31.666  1.00 48.21           H  
ATOM   4143  HB3 LEU    60      16.324 -10.601  32.273  1.00 48.21           H  
ATOM   4144  HG  LEU    60      16.393 -11.513  29.910  1.00 46.96           H  
ATOM   4145 HD11 LEU    60      13.590 -10.923  30.985  1.00 46.38           H  
ATOM   4146 HD12 LEU    60      14.664 -12.202  31.578  1.00 46.38           H  
ATOM   4147 HD13 LEU    60      14.058 -12.255  29.918  1.00 46.38           H  
ATOM   4148 HD21 LEU    60      14.508  -9.155  29.339  1.00 47.46           H  
ATOM   4149 HD22 LEU    60      14.777 -10.526  28.252  1.00 47.46           H  
ATOM   4150 HD23 LEU    60      16.098  -9.412  28.603  1.00 47.46           H  
ATOM   4151  N   GLY    61      18.493  -8.719  33.309  1.00 56.30           N  
ATOM   4152  CA  GLY    61      18.490  -8.109  34.629  1.00 58.95           C  
ATOM   4153  C   GLY    61      17.493  -8.937  35.442  1.00 62.48           C  
ATOM   4154  O   GLY    61      16.291  -8.663  35.482  1.00 60.72           O  
ATOM   4155  H   GLY    61      19.036  -9.571  33.212  1.00 56.30           H  
ATOM   4156  HA2 GLY    61      18.163  -7.067  34.587  1.00 58.95           H  
ATOM   4157  HA3 GLY    61      19.495  -8.178  35.051  1.00 58.95           H  
ATOM   4158  N   ALA    62      18.013 -10.096  35.966  1.00 66.56           N  
ATOM   4159  CA  ALA    62      17.156 -11.171  36.469  1.00 70.05           C  
ATOM   4160  C   ALA    62      16.853 -11.141  37.978  1.00 71.12           C  
ATOM   4161  O   ALA    62      16.299 -12.082  38.550  1.00 71.48           O  
ATOM   4162  CB  ALA    62      17.722 -12.533  36.098  1.00 70.70           C  
ATOM   4163  H   ALA    62      19.018 -10.222  36.023  1.00 66.56           H  
ATOM   4164  HA  ALA    62      16.186 -11.079  35.968  1.00 70.05           H  
ATOM   4165  HB1 ALA    62      17.779 -12.622  35.012  1.00 70.70           H  
ATOM   4166  HB2 ALA    62      17.091 -13.351  36.461  1.00 70.70           H  
ATOM   4167  HB3 ALA    62      18.725 -12.672  36.515  1.00 70.70           H  
ATOM   4168  N   ASP    63      17.153  -9.957  38.608  1.00 74.01           N  
ATOM   4169  CA  ASP    63      16.753  -9.634  39.972  1.00 78.30           C  
ATOM   4170  C   ASP    63      15.297  -9.122  39.859  1.00 78.02           C  
ATOM   4171  O   ASP    63      15.003  -7.926  39.815  1.00 77.76           O  
ATOM   4172  CB  ASP    63      17.715  -8.660  40.642  1.00  0.00           C  
ATOM   4173  CG  ASP    63      18.157  -7.480  39.814  1.00  0.00           C  
ATOM   4174  OD1 ASP    63      18.091  -7.478  38.586  1.00  0.00           O  
ATOM   4175  OD2 ASP    63      18.647  -6.422  40.526  1.00  0.00           O1-
ATOM   4176  H   ASP    63      17.653  -9.240  38.104  1.00 74.01           H  
ATOM   4177  HA  ASP    63      16.731 -10.561  40.559  1.00 78.30           H  
ATOM   4178  HB2 ASP    63      18.633  -9.199  40.908  1.00  0.00           H  
ATOM   4179  HB3 ASP    63      17.274  -8.292  41.576  1.00  0.00           H  
ATOM   4180  N   MET    64      14.385 -10.131  39.649  1.00 75.05           N  
ATOM   4181  CA  MET    64      12.991  -9.894  39.281  1.00 74.24           C  
ATOM   4182  C   MET    64      12.021 -10.513  40.304  1.00 76.07           C  
ATOM   4183  O   MET    64      12.346 -11.385  41.114  1.00 77.36           O  
ATOM   4184  CB  MET    64      12.674 -10.542  37.918  1.00 71.46           C  
ATOM   4185  CG  MET    64      13.383  -9.860  36.759  1.00 70.62           C  
ATOM   4186  SD  MET    64      12.715 -10.522  35.194  1.00 67.60           S  
ATOM   4187  CE  MET    64      13.740  -9.588  34.050  1.00 65.57           C  
ATOM   4188  H   MET    64      14.665 -11.106  39.730  1.00 75.05           H  
ATOM   4189  HA  MET    64      12.801  -8.817  39.242  1.00 74.24           H  
ATOM   4190  HB2 MET    64      11.593 -10.514  37.741  1.00 71.46           H  
ATOM   4191  HB3 MET    64      12.950 -11.605  37.947  1.00 71.46           H  
ATOM   4192  HG2 MET    64      14.452 -10.059  36.808  1.00 70.62           H  
ATOM   4193  HG3 MET    64      13.239  -8.779  36.780  1.00 70.62           H  
ATOM   4194  HE1 MET    64      13.339  -9.714  33.043  1.00 65.57           H  
ATOM   4195  HE2 MET    64      14.755  -9.987  34.058  1.00 65.57           H  
ATOM   4196  HE3 MET    64      13.745  -8.524  34.296  1.00 65.57           H  
ATOM   4197  N   GLU    65      10.718 -10.090  40.114  1.00 76.92           N  
ATOM   4198  CA  GLU    65       9.584 -10.624  40.830  1.00 76.70           C  
ATOM   4199  C   GLU    65       9.176 -11.924  40.080  1.00 77.37           C  
ATOM   4200  O   GLU    65       8.426 -11.941  39.100  1.00 77.16           O  
ATOM   4201  CB  GLU    65       8.429  -9.612  40.903  1.00  0.00           C  
ATOM   4202  CG  GLU    65       8.826  -8.242  41.465  1.00  0.00           C  
ATOM   4203  CD  GLU    65       9.358  -7.318  40.390  1.00  0.00           C  
ATOM   4204  OE1 GLU    65      10.528  -7.363  40.010  1.00  0.00           O  
ATOM   4205  OE2 GLU    65       8.451  -6.430  39.883  1.00  0.00           O1-
ATOM   4206  H   GLU    65      10.525  -9.369  39.434  1.00 76.92           H  
ATOM   4207  HA  GLU    65       9.902 -10.879  41.848  1.00 76.70           H  
ATOM   4208  HB2 GLU    65       7.660 -10.041  41.557  1.00  0.00           H  
ATOM   4209  HB3 GLU    65       7.956  -9.487  39.923  1.00  0.00           H  
ATOM   4210  HG2 GLU    65       9.566  -8.343  42.267  1.00  0.00           H  
ATOM   4211  HG3 GLU    65       7.941  -7.770  41.908  1.00  0.00           H  
ATOM   4212  N   GLU    66       9.798 -13.050  40.594  1.00 79.30           N  
ATOM   4213  CA  GLU    66       9.570 -14.401  40.070  1.00 76.55           C  
ATOM   4214  C   GLU    66       8.365 -14.968  40.871  1.00 76.94           C  
ATOM   4215  O   GLU    66       8.355 -14.989  42.102  1.00 79.92           O  
ATOM   4216  CB  GLU    66      10.801 -15.294  40.306  1.00 76.24           C  
ATOM   4217  CG  GLU    66      11.995 -14.973  39.396  1.00 77.82           C  
ATOM   4218  CD  GLU    66      11.914 -15.519  37.967  1.00 79.26           C  
ATOM   4219  OE1 GLU    66      10.812 -16.054  37.655  1.00 80.84           O  
ATOM   4220  OE2 GLU    66      12.963 -15.351  37.276  1.00 80.13           O1-
ATOM   4221  H   GLU    66      10.404 -12.972  41.405  1.00 79.30           H  
ATOM   4222  HA  GLU    66       9.315 -14.338  39.010  1.00 76.55           H  
ATOM   4223  HB2 GLU    66      10.519 -16.348  40.185  1.00 76.24           H  
ATOM   4224  HB3 GLU    66      11.128 -15.189  41.349  1.00 76.24           H  
ATOM   4225  HG2 GLU    66      12.893 -15.416  39.847  1.00 77.82           H  
ATOM   4226  HG3 GLU    66      12.162 -13.891  39.348  1.00 77.82           H  
ATOM   4227  N   PHE    67       7.295 -15.380  40.099  1.00 76.01           N  
ATOM   4228  CA  PHE    67       6.043 -15.881  40.653  1.00 78.64           C  
ATOM   4229  C   PHE    67       5.769 -17.321  40.163  1.00 81.03           C  
ATOM   4230  O   PHE    67       6.253 -17.780  39.128  1.00 81.08           O  
ATOM   4231  CB  PHE    67       4.842 -15.017  40.220  1.00 78.72           C  
ATOM   4232  CG  PHE    67       4.811 -13.629  40.809  1.00 81.23           C  
ATOM   4233  CD1 PHE    67       4.443 -13.424  42.145  1.00 83.44           C  
ATOM   4234  CD2 PHE    67       5.129 -12.519  40.013  1.00 80.03           C  
ATOM   4235  CE1 PHE    67       4.397 -12.131  42.674  1.00 84.13           C  
ATOM   4236  CE2 PHE    67       5.083 -11.231  40.543  1.00 80.52           C  
ATOM   4237  CZ  PHE    67       4.718 -11.038  41.873  1.00 83.00           C  
ATOM   4238  H   PHE    67       7.360 -15.327  39.066  1.00 76.01           H  
ATOM   4239  HA  PHE    67       6.117 -15.909  41.747  1.00 78.64           H  
ATOM   4240  HB2 PHE    67       3.897 -15.503  40.498  1.00 78.72           H  
ATOM   4241  HB3 PHE    67       4.801 -14.951  39.125  1.00 78.72           H  
ATOM   4242  HD1 PHE    67       4.204 -14.264  42.792  1.00 83.44           H  
ATOM   4243  HD2 PHE    67       5.451 -12.654  38.982  1.00 80.03           H  
ATOM   4244  HE1 PHE    67       4.121 -11.978  43.715  1.00 84.13           H  
ATOM   4245  HE2 PHE    67       5.344 -10.383  39.915  1.00 80.52           H  
ATOM   4246  HZ  PHE    67       4.685 -10.035  42.287  1.00 83.00           H  
ATOM   4247  N   HIS    68       4.785 -17.973  40.890  1.00 83.18           N  
ATOM   4248  CA  HIS    68       4.348 -19.312  40.501  1.00 81.59           C  
ATOM   4249  C   HIS    68       3.627 -19.260  39.131  1.00 80.53           C  
ATOM   4250  O   HIS    68       2.663 -18.524  38.919  1.00 78.58           O  
ATOM   4251  CB  HIS    68       3.488 -20.039  41.546  1.00  0.00           C  
ATOM   4252  CG  HIS    68       2.172 -19.438  41.937  1.00  0.00           C  
ATOM   4253  ND1 HIS    68       1.248 -20.216  42.597  1.00  0.00           N  
ATOM   4254  CE1 HIS    68       0.222 -19.423  42.950  1.00  0.00           C  
ATOM   4255  NE2 HIS    68       0.424 -18.160  42.543  1.00  0.00           N1-
ATOM   4256  CD2 HIS    68       1.668 -18.164  41.908  1.00  0.00           C  
ATOM   4257  H   HIS    68       4.330 -17.493  41.653  1.00 83.18           H  
ATOM   4258  HA  HIS    68       5.268 -19.898  40.377  1.00 81.59           H  
ATOM   4259  HB2 HIS    68       4.072 -20.135  42.471  1.00  0.00           H  
ATOM   4260  HB3 HIS    68       3.292 -21.057  41.185  1.00  0.00           H  
ATOM   4261  HD2 HIS    68       2.153 -17.305  41.468  1.00  0.00           H  
ATOM   4262  HE1 HIS    68      -0.652 -19.758  43.492  1.00  0.00           H  
ATOM   4263  N   GLY    69       4.147 -20.118  38.180  1.00 80.19           N  
ATOM   4264  CA  GLY    69       3.671 -20.191  36.809  1.00 78.74           C  
ATOM   4265  C   GLY    69       3.038 -21.560  36.589  1.00 78.89           C  
ATOM   4266  O   GLY    69       3.699 -22.599  36.665  1.00 76.89           O  
ATOM   4267  H   GLY    69       4.888 -20.751  38.461  1.00 80.19           H  
ATOM   4268  HA2 GLY    69       4.537 -20.115  36.149  1.00 78.74           H  
ATOM   4269  HA3 GLY    69       2.987 -19.373  36.602  1.00 78.74           H  
ATOM   4270  N   ARG    70       1.672 -21.582  36.440  1.00 78.05           N  
ATOM   4271  CA  ARG    70       0.863 -22.796  36.451  1.00 78.54           C  
ATOM   4272  C   ARG    70      -0.668 -22.504  36.437  1.00 77.91           C  
ATOM   4273  O   ARG    70      -1.423 -22.924  37.321  1.00 84.55           O  
ATOM   4274  CB  ARG    70       1.187 -23.738  37.629  1.00 82.35           C  
ATOM   4275  CG  ARG    70       1.464 -23.094  38.995  1.00 84.49           C  
ATOM   4276  CD  ARG    70       0.758 -21.778  39.319  1.00 87.14           C  
ATOM   4277  NE  ARG    70       0.255 -21.786  40.681  1.00 91.57           N  
ATOM   4278  CZ  ARG    70      -0.820 -22.499  41.103  1.00 93.32           C  
ATOM   4279  NH1 ARG    70      -1.607 -23.172  40.241  1.00 92.51           N  
ATOM   4280  NH2 ARG    70      -1.115 -22.545  42.429  1.00 93.24           N1+
ATOM   4281  H   ARG    70       1.209 -20.686  36.248  1.00 78.05           H  
ATOM   4282  HA  ARG    70       1.081 -23.328  35.516  1.00 78.54           H  
ATOM   4283  HB2 ARG    70       2.064 -24.346  37.368  1.00 82.35           H  
ATOM   4284  HB3 ARG    70       0.382 -24.475  37.748  1.00 82.35           H  
ATOM   4285  HG2 ARG    70       2.544 -22.921  39.089  1.00 84.49           H  
ATOM   4286  HG3 ARG    70       1.245 -23.848  39.763  1.00 84.49           H  
ATOM   4287  HD2 ARG    70      -0.068 -21.498  38.670  1.00 87.14           H  
ATOM   4288  HD3 ARG    70       1.472 -20.956  39.250  1.00 87.14           H  
ATOM   4289  HE  ARG    70       0.783 -21.310  41.403  1.00 91.57           H  
ATOM   4290 HH11 ARG    70      -2.429 -23.676  40.543  1.00 92.51           H  
ATOM   4291 HH12 ARG    70      -1.405 -23.238  39.221  1.00 92.51           H  
ATOM   4292 HH21 ARG    70      -1.909 -23.079  42.762  1.00 93.24           H  
ATOM   4293 HH22 ARG    70      -0.562 -22.063  43.129  1.00 93.24           H  
ATOM   4294  N   THR    71      -1.101 -21.760  35.349  1.00 73.14           N  
ATOM   4295  CA  THR    71      -2.523 -21.493  35.117  1.00 74.03           C  
ATOM   4296  C   THR    71      -3.088 -22.577  34.180  1.00 73.14           C  
ATOM   4297  O   THR    71      -2.391 -23.247  33.414  1.00 73.84           O  
ATOM   4298  CB  THR    71      -2.824 -20.072  34.578  1.00 73.41           C  
ATOM   4299  OG1 THR    71      -4.148 -19.677  34.980  1.00 68.61           O  
ATOM   4300  CG2 THR    71      -2.719 -19.936  33.065  1.00 72.69           C  
ATOM   4301  H   THR    71      -0.422 -21.374  34.641  1.00 73.14           H  
ATOM   4302  HA  THR    71      -3.041 -21.609  36.078  1.00 74.03           H  
ATOM   4303  HB  THR    71      -2.140 -19.360  35.053  1.00 73.41           H  
ATOM   4304 HG21 THR    71      -1.764 -20.296  32.681  1.00 72.69           H  
ATOM   4305 HG22 THR    71      -2.824 -18.886  32.792  1.00 72.69           H  
ATOM   4306 HG23 THR    71      -3.531 -20.461  32.550  1.00 72.69           H  
ATOM   4307  HG1 THR    71      -4.347 -18.803  34.546  1.00 68.61           H  
ATOM   4308  N   LEU    72      -4.459 -22.678  34.216  1.00 71.99           N  
ATOM   4309  CA  LEU    72      -5.235 -23.595  33.388  1.00 70.44           C  
ATOM   4310  C   LEU    72      -6.614 -22.931  33.224  1.00 71.18           C  
ATOM   4311  O   LEU    72      -7.235 -22.457  34.174  1.00 74.27           O  
ATOM   4312  CB  LEU    72      -5.440 -24.971  34.038  1.00 69.65           C  
ATOM   4313  CG  LEU    72      -4.211 -25.900  34.039  1.00 68.28           C  
ATOM   4314  CD1 LEU    72      -4.527 -27.170  34.835  1.00 65.30           C  
ATOM   4315  CD2 LEU    72      -3.769 -26.284  32.624  1.00 65.20           C  
ATOM   4316  H   LEU    72      -4.991 -22.042  34.809  1.00 71.99           H  
ATOM   4317  HA  LEU    72      -4.748 -23.678  32.412  1.00 70.44           H  
ATOM   4318  HB2 LEU    72      -6.264 -25.487  33.526  1.00 69.65           H  
ATOM   4319  HB3 LEU    72      -5.775 -24.826  35.075  1.00 69.65           H  
ATOM   4320  HG  LEU    72      -3.377 -25.401  34.544  1.00 68.28           H  
ATOM   4321 HD11 LEU    72      -5.353 -27.729  34.383  1.00 65.30           H  
ATOM   4322 HD12 LEU    72      -4.806 -26.924  35.865  1.00 65.30           H  
ATOM   4323 HD13 LEU    72      -3.654 -27.831  34.877  1.00 65.30           H  
ATOM   4324 HD21 LEU    72      -4.589 -26.749  32.066  1.00 65.20           H  
ATOM   4325 HD22 LEU    72      -2.938 -26.997  32.658  1.00 65.20           H  
ATOM   4326 HD23 LEU    72      -3.424 -25.415  32.057  1.00 65.20           H  
ATOM   4327  N   HIS    73      -7.059 -22.861  31.922  1.00 69.48           N  
ATOM   4328  CA  HIS    73      -8.343 -22.264  31.549  1.00 70.72           C  
ATOM   4329  C   HIS    73      -9.315 -23.410  31.203  1.00 69.44           C  
ATOM   4330  O   HIS    73      -8.966 -24.591  31.122  1.00 67.03           O  
ATOM   4331  CB  HIS    73      -8.190 -21.274  30.386  1.00 71.12           C  
ATOM   4332  CG  HIS    73      -7.351 -20.073  30.704  1.00 71.33           C  
ATOM   4333  ND1 HIS    73      -6.894 -19.245  29.693  1.00 72.97           N  
ATOM   4334  CD2 HIS    73      -6.918 -19.592  31.923  1.00 69.56           C  
ATOM   4335  CE1 HIS    73      -6.216 -18.291  30.292  1.00 71.91           C  
ATOM   4336  NE2 HIS    73      -6.157 -18.485  31.643  1.00 70.20           N  
ATOM   4337  H   HIS    73      -6.500 -23.239  31.143  1.00 69.48           H  
ATOM   4338  HA  HIS    73      -8.766 -21.750  32.421  1.00 70.72           H  
ATOM   4339  HB2 HIS    73      -9.174 -20.916  30.060  1.00 71.12           H  
ATOM   4340  HB3 HIS    73      -7.747 -21.788  29.524  1.00 71.12           H  
ATOM   4341  HD2 HIS    73      -7.054 -19.936  32.940  1.00 69.56           H  
ATOM   4342  HE2 HIS    73      -5.630 -17.906  32.309  1.00 70.20           H  
ATOM   4343  HE1 HIS    73      -5.738 -17.446  29.812  1.00 71.91           H  
ATOM   4344  N   ASP    74     -10.634 -23.017  31.066  1.00 72.21           N  
ATOM   4345  CA  ASP    74     -11.722 -23.957  30.862  1.00 72.62           C  
ATOM   4346  C   ASP    74     -11.784 -24.394  29.375  1.00 72.43           C  
ATOM   4347  O   ASP    74     -11.934 -23.605  28.439  1.00 70.85           O  
ATOM   4348  CB  ASP    74     -13.054 -23.422  31.382  1.00 74.18           C  
ATOM   4349  CG  ASP    74     -13.419 -21.966  31.079  1.00 77.69           C  
ATOM   4350  OD1 ASP    74     -12.434 -21.171  30.948  1.00 79.92           O  
ATOM   4351  OD2 ASP    74     -14.663 -21.747  31.023  1.00 77.22           O1-
ATOM   4352  H   ASP    74     -10.929 -22.024  31.115  1.00 72.21           H  
ATOM   4353  HA  ASP    74     -11.483 -24.847  31.459  1.00 72.62           H  
ATOM   4354  HB2 ASP    74     -13.047 -23.489  32.479  1.00 74.18           H  
ATOM   4355  HB3 ASP    74     -13.866 -24.073  31.035  1.00 74.18           H  
ATOM   4356  N   ASP    75     -11.582 -25.752  29.197  1.00 73.59           N  
ATOM   4357  CA  ASP    75     -11.439 -26.360  27.872  1.00 74.24           C  
ATOM   4358  C   ASP    75     -12.791 -26.350  27.120  1.00 75.35           C  
ATOM   4359  O   ASP    75     -13.867 -26.633  27.646  1.00 75.04           O  
ATOM   4360  CB  ASP    75     -10.970 -27.802  27.960  1.00 74.30           C  
ATOM   4361  CG  ASP    75      -9.484 -27.916  28.263  1.00 73.53           C  
ATOM   4362  OD1 ASP    75      -8.713 -27.198  27.562  1.00 72.46           O  
ATOM   4363  OD2 ASP    75      -9.207 -28.764  29.164  1.00 75.34           O1-
ATOM   4364  H   ASP    75     -11.474 -26.371  30.001  1.00 73.59           H  
ATOM   4365  HA  ASP    75     -10.728 -25.737  27.319  1.00 74.24           H  
ATOM   4366  HB2 ASP    75     -11.141 -28.312  27.004  1.00 74.30           H  
ATOM   4367  HB3 ASP    75     -11.552 -28.351  28.711  1.00 74.30           H  
ATOM   4368  N   ASP    76     -12.670 -25.920  25.810  1.00 76.91           N  
ATOM   4369  CA  ASP    76     -13.761 -25.742  24.842  1.00 77.90           C  
ATOM   4370  C   ASP    76     -14.793 -24.695  25.329  1.00 77.41           C  
ATOM   4371  O   ASP    76     -15.932 -24.591  24.869  1.00 78.37           O  
ATOM   4372  CB  ASP    76     -14.339 -27.052  24.330  1.00 80.70           C  
ATOM   4373  CG  ASP    76     -13.666 -27.340  22.988  1.00 82.19           C  
ATOM   4374  OD1 ASP    76     -13.936 -26.525  22.052  1.00 83.01           O  
ATOM   4375  OD2 ASP    76     -12.930 -28.372  22.960  1.00 83.03           O1-
ATOM   4376  H   ASP    76     -11.747 -25.696  25.420  1.00 76.91           H  
ATOM   4377  HA  ASP    76     -13.280 -25.202  24.016  1.00 77.90           H  
ATOM   4378  HB2 ASP    76     -15.418 -26.987  24.151  1.00 80.70           H  
ATOM   4379  HB3 ASP    76     -14.172 -27.879  25.029  1.00 80.70           H  
ATOM   4380  N   SER    77     -14.257 -23.773  26.218  1.00 76.70           N  
ATOM   4381  CA  SER    77     -14.995 -22.616  26.678  1.00 77.76           C  
ATOM   4382  C   SER    77     -14.603 -21.387  25.841  1.00 77.07           C  
ATOM   4383  O   SER    77     -13.601 -21.321  25.130  1.00 77.45           O  
ATOM   4384  CB  SER    77     -14.746 -22.314  28.146  1.00 78.02           C  
ATOM   4385  OG  SER    77     -15.760 -21.446  28.664  1.00 83.17           O  
ATOM   4386  H   SER    77     -13.310 -23.921  26.564  1.00 76.70           H  
ATOM   4387  HA  SER    77     -16.066 -22.792  26.517  1.00 77.76           H  
ATOM   4388  HB2 SER    77     -13.778 -21.823  28.285  1.00 78.02           H  
ATOM   4389  HB3 SER    77     -14.773 -23.242  28.726  1.00 78.02           H  
ATOM   4390  HG  SER    77     -15.545 -21.409  29.640  1.00 83.17           H  
ATOM   4391  N   CYS    78     -15.527 -20.359  25.955  1.00 76.42           N  
ATOM   4392  CA  CYS    78     -15.549 -19.203  25.070  1.00 75.05           C  
ATOM   4393  C   CYS    78     -14.920 -17.973  25.764  1.00 72.13           C  
ATOM   4394  O   CYS    78     -15.559 -16.951  26.007  1.00 72.52           O  
ATOM   4395  CB  CYS    78     -16.982 -18.879  24.630  1.00 80.11           C  
ATOM   4396  SG  CYS    78     -17.693 -20.147  23.533  1.00 88.10           S  
ATOM   4397  H   CYS    78     -16.224 -20.443  26.706  1.00 76.42           H  
ATOM   4398  HA  CYS    78     -14.951 -19.426  24.184  1.00 75.05           H  
ATOM   4399  HB2 CYS    78     -17.016 -17.930  24.083  1.00 80.11           H  
ATOM   4400  HB3 CYS    78     -17.640 -18.778  25.500  1.00 80.11           H  
ATOM   4401  HG  CYS    78     -17.352 -21.213  24.279  1.00 88.10           H  
ATOM   4402  N   GLN    79     -13.573 -18.107  26.033  1.00 68.43           N  
ATOM   4403  CA  GLN    79     -12.808 -17.064  26.719  1.00 66.12           C  
ATOM   4404  C   GLN    79     -12.481 -15.868  25.775  1.00 65.79           C  
ATOM   4405  O   GLN    79     -12.752 -15.882  24.572  1.00 66.03           O  
ATOM   4406  CB  GLN    79     -11.523 -17.653  27.328  1.00 62.77           C  
ATOM   4407  CG  GLN    79     -11.799 -18.522  28.558  1.00 62.50           C  
ATOM   4408  CD  GLN    79     -12.340 -17.708  29.718  1.00 63.23           C  
ATOM   4409  OE1 GLN    79     -12.456 -16.488  29.690  1.00 63.00           O  
ATOM   4410  NE2 GLN    79     -12.703 -18.468  30.795  1.00 63.94           N  
ATOM   4411  H   GLN    79     -13.091 -18.977  25.746  1.00 68.43           H  
ATOM   4412  HA  GLN    79     -13.464 -16.648  27.492  1.00 66.12           H  
ATOM   4413  HB2 GLN    79     -10.822 -16.859  27.610  1.00 62.77           H  
ATOM   4414  HB3 GLN    79     -11.004 -18.259  26.575  1.00 62.77           H  
ATOM   4415  HG2 GLN    79     -10.863 -18.992  28.887  1.00 62.50           H  
ATOM   4416  HG3 GLN    79     -12.507 -19.324  28.318  1.00 62.50           H  
ATOM   4417 HE21 GLN    79     -13.095 -18.010  31.611  1.00 63.94           H  
ATOM   4418 HE22 GLN    79     -12.602 -19.475  30.805  1.00 63.94           H  
ATOM   4419  N   VAL    80     -11.900 -14.783  26.414  1.00 65.99           N  
ATOM   4420  CA  VAL    80     -11.413 -13.588  25.709  1.00 64.84           C  
ATOM   4421  C   VAL    80      -9.979 -13.389  26.226  1.00 63.01           C  
ATOM   4422  O   VAL    80      -9.751 -13.311  27.436  1.00 63.53           O  
ATOM   4423  CB  VAL    80     -12.245 -12.325  26.030  1.00 66.11           C  
ATOM   4424  CG1 VAL    80     -11.687 -11.093  25.303  1.00 66.60           C  
ATOM   4425  CG2 VAL    80     -13.717 -12.490  25.654  1.00 66.02           C  
ATOM   4426  H   VAL    80     -11.752 -14.813  27.425  1.00 65.99           H  
ATOM   4427  HA  VAL    80     -11.414 -13.788  24.636  1.00 64.84           H  
ATOM   4428  HB  VAL    80     -12.200 -12.129  27.109  1.00 66.11           H  
ATOM   4429 HG11 VAL    80     -11.669 -11.246  24.218  1.00 66.60           H  
ATOM   4430 HG12 VAL    80     -10.669 -10.860  25.630  1.00 66.60           H  
ATOM   4431 HG13 VAL    80     -12.302 -10.209  25.508  1.00 66.60           H  
ATOM   4432 HG21 VAL    80     -13.832 -12.627  24.575  1.00 66.02           H  
ATOM   4433 HG22 VAL    80     -14.290 -11.601  25.938  1.00 66.02           H  
ATOM   4434 HG23 VAL    80     -14.168 -13.344  26.169  1.00 66.02           H  
ATOM   4435  N   ILE    81      -8.993 -13.364  25.251  1.00 61.18           N  
ATOM   4436  CA  ILE    81      -7.578 -13.242  25.628  1.00 60.33           C  
ATOM   4437  C   ILE    81      -6.932 -12.217  24.660  1.00 60.44           C  
ATOM   4438  O   ILE    81      -7.202 -12.207  23.450  1.00 60.82           O  
ATOM   4439  CB  ILE    81      -6.865 -14.625  25.592  1.00 57.86           C  
ATOM   4440  CG1 ILE    81      -7.627 -15.653  26.464  1.00 58.22           C  
ATOM   4441  CG2 ILE    81      -5.401 -14.526  26.041  1.00 56.44           C  
ATOM   4442  CD1 ILE    81      -6.964 -17.013  26.579  1.00 57.07           C  
ATOM   4443  H   ILE    81      -9.237 -13.451  24.255  1.00 61.18           H  
ATOM   4444  HA  ILE    81      -7.540 -12.852  26.649  1.00 60.33           H  
ATOM   4445  HB  ILE    81      -6.863 -14.985  24.555  1.00 57.86           H  
ATOM   4446 HG12 ILE    81      -8.627 -15.817  26.047  1.00 58.22           H  
ATOM   4447 HG13 ILE    81      -7.762 -15.251  27.476  1.00 58.22           H  
ATOM   4448 HG21 ILE    81      -5.328 -14.271  27.103  1.00 56.44           H  
ATOM   4449 HG22 ILE    81      -4.854 -13.777  25.466  1.00 56.44           H  
ATOM   4450 HG23 ILE    81      -4.874 -15.472  25.890  1.00 56.44           H  
ATOM   4451 HD11 ILE    81      -6.772 -17.443  25.592  1.00 57.07           H  
ATOM   4452 HD12 ILE    81      -7.619 -17.694  27.129  1.00 57.07           H  
ATOM   4453 HD13 ILE    81      -6.024 -16.957  27.134  1.00 57.07           H  
ATOM   4454  N   PRO    82      -6.037 -11.299  25.202  1.00 60.40           N  
ATOM   4455  CA  PRO    82      -5.282 -10.374  24.362  1.00 60.21           C  
ATOM   4456  C   PRO    82      -4.089 -11.058  23.668  1.00 57.71           C  
ATOM   4457  O   PRO    82      -3.379 -11.907  24.214  1.00 56.83           O  
ATOM   4458  CB  PRO    82      -4.779  -9.315  25.331  1.00 60.13           C  
ATOM   4459  CG  PRO    82      -4.599 -10.081  26.635  1.00 59.39           C  
ATOM   4460  CD  PRO    82      -5.749 -11.076  26.617  1.00 60.08           C  
ATOM   4461  HA  PRO    82      -5.948  -9.940  23.615  1.00 60.21           H  
ATOM   4462  HB2 PRO    82      -5.559  -8.558  25.456  1.00 60.13           H  
ATOM   4463  HB3 PRO    82      -3.858  -8.823  25.008  1.00 60.13           H  
ATOM   4464  HG2 PRO    82      -4.621  -9.433  27.515  1.00 59.39           H  
ATOM   4465  HG3 PRO    82      -3.640 -10.611  26.631  1.00 59.39           H  
ATOM   4466  HD2 PRO    82      -5.497 -12.002  27.134  1.00 60.08           H  
ATOM   4467  HD3 PRO    82      -6.649 -10.649  27.074  1.00 60.08           H  
ATOM   4468  N   VAL    83      -3.901 -10.624  22.363  1.00 57.31           N  
ATOM   4469  CA  VAL    83      -2.880 -11.187  21.479  1.00 56.91           C  
ATOM   4470  C   VAL    83      -1.827 -10.083  21.266  1.00 58.80           C  
ATOM   4471  O   VAL    83      -2.158  -8.916  21.045  1.00 61.52           O  
ATOM   4472  CB  VAL    83      -3.502 -11.600  20.126  1.00 57.05           C  
ATOM   4473  CG1 VAL    83      -2.445 -11.991  19.091  1.00 54.93           C  
ATOM   4474  CG2 VAL    83      -4.514 -12.740  20.267  1.00 57.74           C  
ATOM   4475  H   VAL    83      -4.476  -9.869  21.959  1.00 57.31           H  
ATOM   4476  HA  VAL    83      -2.426 -12.045  21.970  1.00 56.91           H  
ATOM   4477  HB  VAL    83      -4.056 -10.745  19.730  1.00 57.05           H  
ATOM   4478 HG11 VAL    83      -1.834 -12.831  19.439  1.00 54.93           H  
ATOM   4479 HG12 VAL    83      -1.781 -11.155  18.853  1.00 54.93           H  
ATOM   4480 HG13 VAL    83      -2.923 -12.283  18.154  1.00 54.93           H  
ATOM   4481 HG21 VAL    83      -4.016 -13.679  20.521  1.00 57.74           H  
ATOM   4482 HG22 VAL    83      -5.045 -12.897  19.322  1.00 57.74           H  
ATOM   4483 HG23 VAL    83      -5.267 -12.525  21.032  1.00 57.74           H  
ATOM   4484  N   LEU    84      -0.514 -10.521  21.270  1.00 59.24           N  
ATOM   4485  CA  LEU    84       0.604  -9.607  21.049  1.00 62.42           C  
ATOM   4486  C   LEU    84       1.195  -9.848  19.638  1.00 64.68           C  
ATOM   4487  O   LEU    84       1.870 -10.853  19.386  1.00 63.85           O  
ATOM   4488  CB  LEU    84       1.704  -9.796  22.104  1.00 62.13           C  
ATOM   4489  CG  LEU    84       1.275  -9.489  23.554  1.00 62.04           C  
ATOM   4490  CD1 LEU    84       2.511  -9.475  24.458  1.00 61.01           C  
ATOM   4491  CD2 LEU    84       0.523  -8.166  23.691  1.00 63.40           C  
ATOM   4492  H   LEU    84      -0.320 -11.512  21.395  1.00 59.24           H  
ATOM   4493  HA  LEU    84       0.252  -8.576  21.112  1.00 62.42           H  
ATOM   4494  HB2 LEU    84       2.551  -9.150  21.835  1.00 62.13           H  
ATOM   4495  HB3 LEU    84       2.086 -10.825  22.065  1.00 62.13           H  
ATOM   4496  HG  LEU    84       0.610 -10.289  23.899  1.00 62.04           H  
ATOM   4497 HD11 LEU    84       3.177  -8.646  24.196  1.00 61.01           H  
ATOM   4498 HD12 LEU    84       3.080 -10.404  24.362  1.00 61.01           H  
ATOM   4499 HD13 LEU    84       2.225  -9.362  25.509  1.00 61.01           H  
ATOM   4500 HD21 LEU    84       1.040  -7.363  23.159  1.00 63.40           H  
ATOM   4501 HD22 LEU    84       0.418  -7.874  24.740  1.00 63.40           H  
ATOM   4502 HD23 LEU    84      -0.488  -8.245  23.281  1.00 63.40           H  
ATOM   4503  N   PRO    85       0.902  -8.925  18.651  1.00 68.49           N  
ATOM   4504  CA  PRO    85       1.475  -9.053  17.321  1.00 70.47           C  
ATOM   4505  C   PRO    85       2.980  -8.720  17.341  1.00 70.91           C  
ATOM   4506  O   PRO    85       3.502  -7.995  18.186  1.00 71.48           O  
ATOM   4507  CB  PRO    85       0.750  -8.012  16.458  1.00 71.25           C  
ATOM   4508  CG  PRO    85      -0.451  -7.597  17.296  1.00 72.52           C  
ATOM   4509  CD  PRO    85       0.038  -7.764  18.721  1.00 70.52           C  
ATOM   4510  HA  PRO    85       1.328 -10.075  16.961  1.00 70.47           H  
ATOM   4511  HB2 PRO    85       0.447  -8.424  15.490  1.00 71.25           H  
ATOM   4512  HB3 PRO    85       1.380  -7.137  16.258  1.00 71.25           H  
ATOM   4513  HG2 PRO    85      -1.281  -8.288  17.108  1.00 72.52           H  
ATOM   4514  HG3 PRO    85      -0.795  -6.582  17.080  1.00 72.52           H  
ATOM   4515  HD2 PRO    85       0.651  -6.915  19.038  1.00 70.52           H  
ATOM   4516  HD3 PRO    85      -0.789  -7.895  19.411  1.00 70.52           H  
ATOM   4517  N   GLN    86       3.656  -9.234  16.246  1.00 70.77           N  
ATOM   4518  CA  GLN    86       5.093  -9.088  16.002  1.00 69.95           C  
ATOM   4519  C   GLN    86       5.918 -10.225  16.663  1.00 66.36           C  
ATOM   4520  O   GLN    86       7.117 -10.380  16.419  1.00 64.27           O  
ATOM   4521  CB  GLN    86       5.690  -7.702  16.315  1.00 71.63           C  
ATOM   4522  CG  GLN    86       4.956  -6.550  15.609  1.00 75.22           C  
ATOM   4523  CD  GLN    86       4.911  -5.248  16.400  1.00 79.18           C  
ATOM   4524  OE1 GLN    86       5.304  -4.183  15.922  1.00 82.72           O  
ATOM   4525  NE2 GLN    86       4.344  -5.370  17.640  1.00 76.69           N  
ATOM   4526  H   GLN    86       3.129  -9.764  15.557  1.00 70.77           H  
ATOM   4527  HA  GLN    86       5.198  -9.258  14.923  1.00 69.95           H  
ATOM   4528  HB2 GLN    86       6.739  -7.687  15.986  1.00 71.63           H  
ATOM   4529  HB3 GLN    86       5.750  -7.555  17.398  1.00 71.63           H  
ATOM   4530  HG2 GLN    86       3.916  -6.806  15.380  1.00 75.22           H  
ATOM   4531  HG3 GLN    86       5.444  -6.349  14.648  1.00 75.22           H  
ATOM   4532 HE21 GLN    86       4.191  -4.560  18.293  1.00 76.69           H  
ATOM   4533 HE22 GLN    86       4.056  -6.284  18.008  1.00 76.69           H  
ATOM   4534  N   VAL    87       5.208 -11.081  17.485  1.00 66.69           N  
ATOM   4535  CA  VAL    87       5.801 -12.277  18.086  1.00 67.34           C  
ATOM   4536  C   VAL    87       5.620 -13.375  17.008  1.00 67.73           C  
ATOM   4537  O   VAL    87       4.771 -14.263  17.058  1.00 68.39           O  
ATOM   4538  CB  VAL    87       5.135 -12.638  19.431  1.00 68.12           C  
ATOM   4539  CG1 VAL    87       5.790 -13.871  20.067  1.00 67.60           C  
ATOM   4540  CG2 VAL    87       5.216 -11.472  20.426  1.00 68.87           C  
ATOM   4541  H   VAL    87       4.222 -10.904  17.669  1.00 66.69           H  
ATOM   4542  HA  VAL    87       6.874 -12.107  18.232  1.00 67.34           H  
ATOM   4543  HB  VAL    87       4.073 -12.864  19.265  1.00 68.12           H  
ATOM   4544 HG11 VAL    87       6.857 -13.704  20.250  1.00 67.60           H  
ATOM   4545 HG12 VAL    87       5.691 -14.756  19.431  1.00 67.60           H  
ATOM   4546 HG13 VAL    87       5.316 -14.108  21.026  1.00 67.60           H  
ATOM   4547 HG21 VAL    87       6.257 -11.189  20.619  1.00 68.87           H  
ATOM   4548 HG22 VAL    87       4.758 -11.746  21.383  1.00 68.87           H  
ATOM   4549 HG23 VAL    87       4.688 -10.589  20.055  1.00 68.87           H  
ATOM   4550  N   MET    88       6.491 -13.236  15.934  1.00 68.12           N  
ATOM   4551  CA  MET    88       6.403 -14.056  14.727  1.00 69.37           C  
ATOM   4552  C   MET    88       7.104 -15.415  14.959  1.00 67.52           C  
ATOM   4553  O   MET    88       8.092 -15.783  14.329  1.00 68.26           O  
ATOM   4554  CB  MET    88       7.020 -13.340  13.515  1.00 72.07           C  
ATOM   4555  CG  MET    88       6.315 -12.053  13.087  1.00 77.78           C  
ATOM   4556  SD  MET    88       4.612 -12.346  12.514  1.00 84.84           S  
ATOM   4557  CE  MET    88       4.248 -10.701  11.858  1.00 85.04           C  
ATOM   4558  H   MET    88       7.224 -12.521  15.995  1.00 68.12           H  
ATOM   4559  HA  MET    88       5.346 -14.281  14.541  1.00 69.37           H  
ATOM   4560  HB2 MET    88       7.056 -14.027  12.659  1.00 72.07           H  
ATOM   4561  HB3 MET    88       8.065 -13.090  13.742  1.00 72.07           H  
ATOM   4562  HG2 MET    88       6.881 -11.604  12.264  1.00 77.78           H  
ATOM   4563  HG3 MET    88       6.293 -11.332  13.908  1.00 77.78           H  
ATOM   4564  HE1 MET    88       3.228 -10.689  11.466  1.00 85.04           H  
ATOM   4565  HE2 MET    88       4.936 -10.453  11.046  1.00 85.04           H  
ATOM   4566  HE3 MET    88       4.324  -9.951  12.649  1.00 85.04           H  
ATOM   4567  N   MET    89       6.464 -16.214  15.890  1.00 64.20           N  
ATOM   4568  CA  MET    89       6.866 -17.579  16.166  1.00 63.91           C  
ATOM   4569  C   MET    89       5.658 -18.320  16.774  1.00 62.34           C  
ATOM   4570  O   MET    89       4.862 -17.756  17.519  1.00 63.69           O  
ATOM   4571  CB  MET    89       8.085 -17.703  17.083  1.00 64.31           C  
ATOM   4572  CG  MET    89       7.918 -16.960  18.408  1.00 64.01           C  
ATOM   4573  SD  MET    89       9.174 -17.490  19.613  1.00 65.54           S  
ATOM   4574  CE  MET    89       8.412 -19.039  20.154  1.00 63.89           C  
ATOM   4575  H   MET    89       5.639 -15.838  16.389  1.00 64.20           H  
ATOM   4576  HA  MET    89       7.108 -18.046  15.202  1.00 63.91           H  
ATOM   4577  HB2 MET    89       8.970 -17.310  16.567  1.00 64.31           H  
ATOM   4578  HB3 MET    89       8.271 -18.770  17.254  1.00 64.31           H  
ATOM   4579  HG2 MET    89       6.933 -17.107  18.858  1.00 64.01           H  
ATOM   4580  HG3 MET    89       8.042 -15.884  18.247  1.00 64.01           H  
ATOM   4581  HE1 MET    89       9.009 -19.471  20.959  1.00 63.89           H  
ATOM   4582  HE2 MET    89       8.356 -19.760  19.336  1.00 63.89           H  
ATOM   4583  HE3 MET    89       7.409 -18.844  20.537  1.00 63.89           H  
ATOM   4584  N   ILE    90       5.573 -19.646  16.386  1.00 59.34           N  
ATOM   4585  CA  ILE    90       4.448 -20.471  16.798  1.00 58.13           C  
ATOM   4586  C   ILE    90       4.860 -21.111  18.142  1.00 55.27           C  
ATOM   4587  O   ILE    90       5.460 -22.187  18.225  1.00 57.27           O  
ATOM   4588  CB  ILE    90       4.059 -21.484  15.706  1.00 59.28           C  
ATOM   4589  CG1 ILE    90       3.704 -20.761  14.383  1.00 61.59           C  
ATOM   4590  CG2 ILE    90       2.856 -22.321  16.167  1.00 58.33           C  
ATOM   4591  CD1 ILE    90       4.843 -20.773  13.370  1.00 63.30           C  
ATOM   4592  H   ILE    90       6.295 -20.033  15.788  1.00 59.34           H  
ATOM   4593  HA  ILE    90       3.585 -19.817  16.982  1.00 58.13           H  
ATOM   4594  HB  ILE    90       4.896 -22.169  15.530  1.00 59.28           H  
ATOM   4595 HG12 ILE    90       3.403 -19.724  14.572  1.00 61.59           H  
ATOM   4596 HG13 ILE    90       2.839 -21.236  13.915  1.00 61.59           H  
ATOM   4597 HG21 ILE    90       1.990 -21.685  16.379  1.00 58.33           H  
ATOM   4598 HG22 ILE    90       3.086 -22.894  17.070  1.00 58.33           H  
ATOM   4599 HG23 ILE    90       2.568 -23.040  15.394  1.00 58.33           H  
ATOM   4600 HD11 ILE    90       5.715 -20.218  13.724  1.00 63.30           H  
ATOM   4601 HD12 ILE    90       4.516 -20.310  12.434  1.00 63.30           H  
ATOM   4602 HD13 ILE    90       5.158 -21.798  13.146  1.00 63.30           H  
ATOM   4603  N   LEU    91       4.560 -20.299  19.216  1.00 51.70           N  
ATOM   4604  CA  LEU    91       4.817 -20.655  20.619  1.00 49.55           C  
ATOM   4605  C   LEU    91       3.917 -21.864  20.939  1.00 50.10           C  
ATOM   4606  O   LEU    91       2.717 -21.888  20.664  1.00 54.56           O  
ATOM   4607  CB  LEU    91       4.466 -19.426  21.482  1.00 49.19           C  
ATOM   4608  CG  LEU    91       4.751 -19.451  22.994  1.00 47.90           C  
ATOM   4609  CD1 LEU    91       3.687 -20.203  23.787  1.00 47.66           C  
ATOM   4610  CD2 LEU    91       6.143 -19.962  23.335  1.00 46.59           C  
ATOM   4611  H   LEU    91       4.143 -19.389  19.031  1.00 51.70           H  
ATOM   4612  HA  LEU    91       5.874 -20.922  20.697  1.00 49.55           H  
ATOM   4613  HB2 LEU    91       3.408 -19.174  21.334  1.00 49.19           H  
ATOM   4614  HB3 LEU    91       5.023 -18.571  21.071  1.00 49.19           H  
ATOM   4615  HG  LEU    91       4.700 -18.407  23.334  1.00 47.90           H  
ATOM   4616 HD11 LEU    91       3.715 -21.277  23.598  1.00 47.66           H  
ATOM   4617 HD12 LEU    91       2.686 -19.833  23.545  1.00 47.66           H  
ATOM   4618 HD13 LEU    91       3.842 -20.053  24.860  1.00 47.66           H  
ATOM   4619 HD21 LEU    91       6.256 -21.008  23.050  1.00 46.59           H  
ATOM   4620 HD22 LEU    91       6.333 -19.888  24.411  1.00 46.59           H  
ATOM   4621 HD23 LEU    91       6.913 -19.381  22.820  1.00 46.59           H  
ATOM   4622  N   ILE    92       4.567 -22.965  21.456  1.00 46.57           N  
ATOM   4623  CA  ILE    92       3.868 -24.218  21.784  1.00 43.55           C  
ATOM   4624  C   ILE    92       3.773 -24.370  23.336  1.00 42.53           C  
ATOM   4625  O   ILE    92       4.593 -23.828  24.087  1.00 41.08           O  
ATOM   4626  CB  ILE    92       4.583 -25.383  21.038  1.00 42.85           C  
ATOM   4627  CG1 ILE    92       3.591 -26.181  20.168  1.00 43.21           C  
ATOM   4628  CG2 ILE    92       5.410 -26.270  21.958  1.00 42.96           C  
ATOM   4629  CD1 ILE    92       4.166 -27.430  19.521  1.00 43.37           C  
ATOM   4630  H   ILE    92       5.585 -22.950  21.592  1.00 46.57           H  
ATOM   4631  HA  ILE    92       2.848 -24.118  21.403  1.00 43.55           H  
ATOM   4632  HB  ILE    92       5.299 -24.944  20.327  1.00 42.85           H  
ATOM   4633 HG12 ILE    92       3.221 -25.518  19.376  1.00 43.21           H  
ATOM   4634 HG13 ILE    92       2.724 -26.487  20.756  1.00 43.21           H  
ATOM   4635 HG21 ILE    92       4.774 -26.911  22.569  1.00 42.96           H  
ATOM   4636 HG22 ILE    92       6.040 -25.674  22.620  1.00 42.96           H  
ATOM   4637 HG23 ILE    92       6.079 -26.909  21.374  1.00 42.96           H  
ATOM   4638 HD11 ILE    92       5.126 -27.230  19.040  1.00 43.37           H  
ATOM   4639 HD12 ILE    92       3.476 -27.819  18.765  1.00 43.37           H  
ATOM   4640 HD13 ILE    92       4.309 -28.215  20.268  1.00 43.37           H  
ATOM   4641  N   PRO    93       2.774 -25.176  23.863  1.00 42.93           N  
ATOM   4642  CA  PRO    93       2.738 -25.454  25.300  1.00 43.24           C  
ATOM   4643  C   PRO    93       3.999 -26.175  25.813  1.00 42.78           C  
ATOM   4644  O   PRO    93       4.533 -27.118  25.234  1.00 42.60           O  
ATOM   4645  CB  PRO    93       1.514 -26.350  25.497  1.00 43.59           C  
ATOM   4646  CG  PRO    93       0.634 -26.028  24.298  1.00 43.86           C  
ATOM   4647  CD  PRO    93       1.645 -25.789  23.187  1.00 43.61           C  
ATOM   4648  HA  PRO    93       2.607 -24.498  25.808  1.00 43.24           H  
ATOM   4649  HB2 PRO    93       1.014 -26.155  26.449  1.00 43.59           H  
ATOM   4650  HB3 PRO    93       1.786 -27.412  25.485  1.00 43.59           H  
ATOM   4651  HG2 PRO    93       0.065 -25.112  24.496  1.00 43.86           H  
ATOM   4652  HG3 PRO    93      -0.075 -26.825  24.060  1.00 43.86           H  
ATOM   4653  HD2 PRO    93       1.983 -26.735  22.763  1.00 43.61           H  
ATOM   4654  HD3 PRO    93       1.248 -25.150  22.398  1.00 43.61           H  
ATOM   4655  N   GLY    94       4.487 -25.701  27.015  1.00 42.59           N  
ATOM   4656  CA  GLY    94       5.692 -26.253  27.617  1.00 41.99           C  
ATOM   4657  C   GLY    94       6.991 -25.539  27.216  1.00 41.21           C  
ATOM   4658  O   GLY    94       8.067 -25.809  27.749  1.00 41.21           O  
ATOM   4659  H   GLY    94       3.999 -24.963  27.514  1.00 42.59           H  
ATOM   4660  HA2 GLY    94       5.788 -27.312  27.357  1.00 41.99           H  
ATOM   4661  HA3 GLY    94       5.580 -26.160  28.701  1.00 41.99           H  
ATOM   4662  N   GLN    95       6.869 -24.614  26.205  1.00 41.15           N  
ATOM   4663  CA  GLN    95       7.970 -23.789  25.726  1.00 40.83           C  
ATOM   4664  C   GLN    95       7.975 -22.513  26.583  1.00 42.38           C  
ATOM   4665  O   GLN    95       6.944 -21.879  26.836  1.00 44.79           O  
ATOM   4666  CB  GLN    95       7.731 -23.445  24.260  1.00 40.74           C  
ATOM   4667  CG  GLN    95       8.889 -22.735  23.572  1.00 40.50           C  
ATOM   4668  CD  GLN    95       8.628 -22.629  22.081  1.00 40.66           C  
ATOM   4669  NE2 GLN    95       9.734 -22.269  21.353  1.00 41.65           N  
ATOM   4670  OE1 GLN    95       7.534 -22.822  21.550  1.00 40.52           O  
ATOM   4671  H   GLN    95       5.953 -24.509  25.771  1.00 41.15           H  
ATOM   4672  HA  GLN    95       8.908 -24.340  25.853  1.00 40.83           H  
ATOM   4673  HB2 GLN    95       6.837 -22.819  24.174  1.00 40.74           H  
ATOM   4674  HB3 GLN    95       7.507 -24.369  23.718  1.00 40.74           H  
ATOM   4675  HG2 GLN    95       9.823 -23.285  23.732  1.00 40.50           H  
ATOM   4676  HG3 GLN    95       9.015 -21.722  23.967  1.00 40.50           H  
ATOM   4677 HE21 GLN    95       9.699 -22.171  20.335  1.00 41.65           H  
ATOM   4678 HE22 GLN    95      10.618 -22.066  21.807  1.00 41.65           H  
ATOM   4679  N   THR    96       9.224 -22.143  27.073  1.00 42.69           N  
ATOM   4680  CA  THR    96       9.413 -20.850  27.737  1.00 42.89           C  
ATOM   4681  C   THR    96       9.800 -19.793  26.681  1.00 42.81           C  
ATOM   4682  O   THR    96      10.466 -20.074  25.681  1.00 44.95           O  
ATOM   4683  CB  THR    96      10.405 -20.893  28.921  1.00 43.55           C  
ATOM   4684  OG1 THR    96      10.272 -19.760  29.799  1.00 45.51           O  
ATOM   4685  CG2 THR    96      11.869 -20.994  28.511  1.00 45.55           C  
ATOM   4686  H   THR    96      10.027 -22.758  26.973  1.00 42.69           H  
ATOM   4687  HA  THR    96       8.439 -20.562  28.134  1.00 42.89           H  
ATOM   4688  HB  THR    96      10.162 -21.770  29.534  1.00 43.55           H  
ATOM   4689 HG21 THR    96      12.048 -21.848  27.851  1.00 45.55           H  
ATOM   4690 HG22 THR    96      12.502 -21.106  29.398  1.00 45.55           H  
ATOM   4691 HG23 THR    96      12.207 -20.080  28.010  1.00 45.55           H  
ATOM   4692  HG1 THR    96       9.398 -19.340  29.632  1.00 45.51           H  
ATOM   4693  N   LEU    97       9.292 -18.535  26.946  1.00 41.51           N  
ATOM   4694  CA  LEU    97       9.510 -17.380  26.074  1.00 40.31           C  
ATOM   4695  C   LEU    97       9.740 -16.151  26.981  1.00 40.97           C  
ATOM   4696  O   LEU    97       8.880 -15.783  27.792  1.00 42.93           O  
ATOM   4697  CB  LEU    97       8.245 -17.179  25.217  1.00 40.60           C  
ATOM   4698  CG  LEU    97       8.205 -15.905  24.351  1.00 40.82           C  
ATOM   4699  CD1 LEU    97       9.310 -15.879  23.299  1.00 40.48           C  
ATOM   4700  CD2 LEU    97       6.842 -15.788  23.662  1.00 40.74           C  
ATOM   4701  H   LEU    97       8.680 -18.372  27.760  1.00 41.51           H  
ATOM   4702  HA  LEU    97      10.366 -17.580  25.431  1.00 40.31           H  
ATOM   4703  HB2 LEU    97       7.367 -17.169  25.880  1.00 40.60           H  
ATOM   4704  HB3 LEU    97       8.120 -18.059  24.573  1.00 40.60           H  
ATOM   4705  HG  LEU    97       8.321 -15.028  24.996  1.00 40.82           H  
ATOM   4706 HD11 LEU    97       9.263 -16.767  22.664  1.00 40.48           H  
ATOM   4707 HD12 LEU    97      10.300 -15.842  23.757  1.00 40.48           H  
ATOM   4708 HD13 LEU    97       9.215 -14.996  22.659  1.00 40.48           H  
ATOM   4709 HD21 LEU    97       6.674 -16.617  22.966  1.00 40.74           H  
ATOM   4710 HD22 LEU    97       6.773 -14.852  23.097  1.00 40.74           H  
ATOM   4711 HD23 LEU    97       6.030 -15.791  24.397  1.00 40.74           H  
ATOM   4712  N   PRO    98      10.947 -15.491  26.885  1.00 40.30           N  
ATOM   4713  CA  PRO    98      11.147 -14.166  27.462  1.00 40.12           C  
ATOM   4714  C   PRO    98      10.644 -13.086  26.480  1.00 40.63           C  
ATOM   4715  O   PRO    98      10.669 -13.237  25.259  1.00 41.00           O  
ATOM   4716  CB  PRO    98      12.660 -14.064  27.626  1.00 39.07           C  
ATOM   4717  CG  PRO    98      13.177 -14.848  26.426  1.00 38.83           C  
ATOM   4718  CD  PRO    98      12.163 -15.970  26.250  1.00 39.28           C  
ATOM   4719  HA  PRO    98      10.618 -14.072  28.407  1.00 40.12           H  
ATOM   4720  HB2 PRO    98      12.971 -14.562  28.552  1.00 39.07           H  
ATOM   4721  HB3 PRO    98      13.035 -13.036  27.640  1.00 39.07           H  
ATOM   4722  HG2 PRO    98      14.191 -15.224  26.562  1.00 38.83           H  
ATOM   4723  HG3 PRO    98      13.181 -14.210  25.536  1.00 38.83           H  
ATOM   4724  HD2 PRO    98      11.986 -16.183  25.196  1.00 39.28           H  
ATOM   4725  HD3 PRO    98      12.469 -16.887  26.764  1.00 39.28           H  
ATOM   4726  N   LEU    99      10.250 -11.907  27.090  1.00 41.21           N  
ATOM   4727  CA  LEU    99       9.858 -10.733  26.328  1.00 41.54           C  
ATOM   4728  C   LEU    99      10.233  -9.485  27.165  1.00 42.30           C  
ATOM   4729  O   LEU    99      10.425  -9.519  28.384  1.00 42.69           O  
ATOM   4730  CB  LEU    99       8.350 -10.663  26.012  1.00 41.39           C  
ATOM   4731  CG  LEU    99       7.782 -11.672  24.998  1.00 40.79           C  
ATOM   4732  CD1 LEU    99       6.268 -11.470  24.887  1.00 40.75           C  
ATOM   4733  CD2 LEU    99       8.391 -11.531  23.605  1.00 40.56           C  
ATOM   4734  H   LEU    99      10.250 -11.845  28.122  1.00 41.21           H  
ATOM   4735  HA  LEU    99      10.446 -10.701  25.404  1.00 41.54           H  
ATOM   4736  HB2 LEU    99       8.102  -9.655  25.652  1.00 41.39           H  
ATOM   4737  HB3 LEU    99       7.795 -10.777  26.947  1.00 41.39           H  
ATOM   4738  HG  LEU    99       7.958 -12.688  25.365  1.00 40.79           H  
ATOM   4739 HD11 LEU    99       6.025 -10.482  24.479  1.00 40.75           H  
ATOM   4740 HD12 LEU    99       5.792 -11.554  25.869  1.00 40.75           H  
ATOM   4741 HD13 LEU    99       5.826 -12.222  24.225  1.00 40.75           H  
ATOM   4742 HD21 LEU    99       8.303 -10.506  23.231  1.00 40.56           H  
ATOM   4743 HD22 LEU    99       7.891 -12.195  22.891  1.00 40.56           H  
ATOM   4744 HD23 LEU    99       9.445 -11.803  23.606  1.00 40.56           H  
ATOM   4745  N   GLN   100      10.229  -8.321  26.411  1.00 42.42           N  
ATOM   4746  CA  GLN   100      10.286  -7.004  27.020  1.00 42.45           C  
ATOM   4747  C   GLN   100       9.143  -6.246  26.322  1.00 42.78           C  
ATOM   4748  O   GLN   100       9.045  -6.233  25.094  1.00 41.88           O  
ATOM   4749  CB  GLN   100      11.639  -6.327  26.812  1.00 42.65           C  
ATOM   4750  CG  GLN   100      12.773  -7.103  27.491  1.00 43.74           C  
ATOM   4751  CD  GLN   100      14.092  -6.359  27.481  1.00 44.34           C  
ATOM   4752  OE1 GLN   100      14.740  -6.124  28.504  1.00 45.68           O  
ATOM   4753  NE2 GLN   100      14.552  -6.033  26.239  1.00 44.64           N  
ATOM   4754  H   GLN   100      10.111  -8.366  25.401  1.00 42.42           H  
ATOM   4755  HA  GLN   100      10.074  -7.095  28.088  1.00 42.45           H  
ATOM   4756  HB2 GLN   100      11.601  -5.305  27.209  1.00 42.65           H  
ATOM   4757  HB3 GLN   100      11.845  -6.229  25.738  1.00 42.65           H  
ATOM   4758  HG2 GLN   100      12.933  -8.067  26.995  1.00 43.74           H  
ATOM   4759  HG3 GLN   100      12.514  -7.310  28.535  1.00 43.74           H  
ATOM   4760 HE21 GLN   100      15.413  -5.511  26.090  1.00 44.64           H  
ATOM   4761 HE22 GLN   100      14.052  -6.286  25.392  1.00 44.64           H  
ATOM   4762  N   LEU   101       8.243  -5.670  27.210  1.00 43.88           N  
ATOM   4763  CA  LEU   101       7.031  -5.011  26.773  1.00 46.15           C  
ATOM   4764  C   LEU   101       7.235  -3.513  27.053  1.00 47.06           C  
ATOM   4765  O   LEU   101       7.716  -3.096  28.114  1.00 46.37           O  
ATOM   4766  CB  LEU   101       5.797  -5.507  27.540  1.00 46.84           C  
ATOM   4767  CG  LEU   101       5.594  -7.035  27.544  1.00 45.54           C  
ATOM   4768  CD1 LEU   101       4.395  -7.397  28.424  1.00 46.30           C  
ATOM   4769  CD2 LEU   101       5.391  -7.598  26.139  1.00 44.11           C  
ATOM   4770  H   LEU   101       8.456  -5.656  28.221  1.00 43.88           H  
ATOM   4771  HA  LEU   101       6.898  -5.166  25.697  1.00 46.15           H  
ATOM   4772  HB2 LEU   101       4.904  -5.015  27.133  1.00 46.84           H  
ATOM   4773  HB3 LEU   101       5.867  -5.170  28.580  1.00 46.84           H  
ATOM   4774  HG  LEU   101       6.478  -7.515  27.982  1.00 45.54           H  
ATOM   4775 HD11 LEU   101       3.470  -6.953  28.040  1.00 46.30           H  
ATOM   4776 HD12 LEU   101       4.542  -7.041  29.449  1.00 46.30           H  
ATOM   4777 HD13 LEU   101       4.257  -8.483  28.468  1.00 46.30           H  
ATOM   4778 HD21 LEU   101       4.528  -7.134  25.652  1.00 44.11           H  
ATOM   4779 HD22 LEU   101       5.214  -8.678  26.179  1.00 44.11           H  
ATOM   4780 HD23 LEU   101       6.269  -7.435  25.508  1.00 44.11           H  
ATOM   4781  N   PHE   102       6.763  -2.689  26.033  1.00 49.21           N  
ATOM   4782  CA  PHE   102       7.033  -1.250  26.038  1.00 53.71           C  
ATOM   4783  C   PHE   102       6.077  -0.382  25.180  1.00 57.31           C  
ATOM   4784  O   PHE   102       6.263   0.824  24.985  1.00 57.70           O  
ATOM   4785  CB  PHE   102       8.514  -0.947  25.712  1.00 52.17           C  
ATOM   4786  CG  PHE   102       9.164  -1.845  24.671  1.00 51.15           C  
ATOM   4787  CD1 PHE   102      10.300  -2.589  25.011  1.00 51.00           C  
ATOM   4788  CD2 PHE   102       8.670  -1.918  23.360  1.00 49.44           C  
ATOM   4789  CE1 PHE   102      10.908  -3.409  24.059  1.00 48.70           C  
ATOM   4790  CE2 PHE   102       9.281  -2.741  22.414  1.00 47.92           C  
ATOM   4791  CZ  PHE   102      10.398  -3.490  22.766  1.00 48.06           C  
ATOM   4792  H   PHE   102       6.217  -3.114  25.252  1.00 49.21           H  
ATOM   4793  HA  PHE   102       6.841  -0.903  27.060  1.00 53.71           H  
ATOM   4794  HB2 PHE   102       9.075  -1.062  26.647  1.00 52.17           H  
ATOM   4795  HB3 PHE   102       8.659   0.097  25.408  1.00 52.17           H  
ATOM   4796  HD1 PHE   102      10.720  -2.533  26.013  1.00 51.00           H  
ATOM   4797  HD2 PHE   102       7.799  -1.338  23.059  1.00 49.44           H  
ATOM   4798  HE1 PHE   102      11.787  -3.988  24.318  1.00 48.70           H  
ATOM   4799  HE2 PHE   102       8.881  -2.790  21.406  1.00 47.92           H  
ATOM   4800  HZ  PHE   102      10.874  -4.139  22.036  1.00 48.06           H  
ATOM   4801  N   HIS   103       4.932  -1.019  24.726  1.00 60.19           N  
ATOM   4802  CA  HIS   103       3.901  -0.324  23.935  1.00 65.74           C  
ATOM   4803  C   HIS   103       2.847   0.138  24.957  1.00 65.71           C  
ATOM   4804  O   HIS   103       2.444  -0.630  25.840  1.00 64.97           O  
ATOM   4805  CB  HIS   103       3.280  -1.304  22.935  1.00 70.65           C  
ATOM   4806  CG  HIS   103       2.351  -0.720  21.952  1.00 74.96           C  
ATOM   4807  CD2 HIS   103       2.336  -0.698  20.571  1.00 74.95           C  
ATOM   4808  ND1 HIS   103       1.273   0.048  22.312  1.00 77.66           N  
ATOM   4809  NE2 HIS   103       1.236  -0.025  20.097  1.00 76.40           N1-
ATOM   4810  CE1 HIS   103       0.607   0.388  21.170  1.00 80.01           C  
ATOM   4811  H   HIS   103       4.759  -2.015  24.989  1.00 60.19           H  
ATOM   4812  HA  HIS   103       4.363   0.527  23.431  1.00 65.74           H  
ATOM   4813  HB2 HIS   103       2.724  -2.075  23.468  1.00 70.65           H  
ATOM   4814  HB3 HIS   103       4.076  -1.821  22.385  1.00 70.65           H  
ATOM   4815  HD2 HIS   103       3.091  -1.151  19.945  1.00 74.95           H  
ATOM   4816  HE1 HIS   103      -0.327   0.931  21.153  1.00 80.01           H  
ATOM   4817  N   PRO   104       2.308   1.409  24.835  1.00 67.81           N  
ATOM   4818  CA  PRO   104       1.275   1.853  25.758  1.00 68.43           C  
ATOM   4819  C   PRO   104      -0.018   1.000  25.779  1.00 68.66           C  
ATOM   4820  O   PRO   104      -0.749   1.035  26.773  1.00 66.80           O  
ATOM   4821  CB  PRO   104       0.983   3.299  25.345  1.00 69.83           C  
ATOM   4822  CG  PRO   104       1.454   3.373  23.896  1.00 70.21           C  
ATOM   4823  CD  PRO   104       2.656   2.445  23.879  1.00 67.58           C  
ATOM   4824  HA  PRO   104       1.690   1.818  26.772  1.00 68.43           H  
ATOM   4825  HB2 PRO   104       1.586   3.983  25.955  1.00 69.83           H  
ATOM   4826  HB3 PRO   104      -0.067   3.587  25.453  1.00 69.83           H  
ATOM   4827  HG2 PRO   104       1.704   4.390  23.581  1.00 70.21           H  
ATOM   4828  HG3 PRO   104       0.669   2.992  23.232  1.00 70.21           H  
ATOM   4829  HD2 PRO   104       2.885   2.060  22.885  1.00 67.58           H  
ATOM   4830  HD3 PRO   104       3.549   2.952  24.262  1.00 67.58           H  
ATOM   4831  N   GLN   105      -0.331   0.301  24.623  1.00 70.65           N  
ATOM   4832  CA  GLN   105      -1.501  -0.568  24.572  1.00 71.72           C  
ATOM   4833  C   GLN   105      -1.175  -1.948  25.180  1.00 71.18           C  
ATOM   4834  O   GLN   105      -2.040  -2.624  25.742  1.00 72.50           O  
ATOM   4835  CB  GLN   105      -2.127  -0.699  23.185  1.00 72.82           C  
ATOM   4836  CG  GLN   105      -2.814   0.604  22.770  1.00 75.74           C  
ATOM   4837  CD  GLN   105      -3.195   0.652  21.308  1.00 79.27           C  
ATOM   4838  OE1 GLN   105      -2.835   1.559  20.555  1.00 79.55           O  
ATOM   4839  NE2 GLN   105      -4.005  -0.353  20.858  1.00 79.22           N  
ATOM   4840  H   GLN   105       0.281   0.398  23.820  1.00 70.65           H  
ATOM   4841  HA  GLN   105      -2.254  -0.135  25.243  1.00 71.72           H  
ATOM   4842  HB2 GLN   105      -2.875  -1.500  23.203  1.00 72.82           H  
ATOM   4843  HB3 GLN   105      -1.382  -1.010  22.447  1.00 72.82           H  
ATOM   4844  HG2 GLN   105      -2.156   1.460  22.959  1.00 75.74           H  
ATOM   4845  HG3 GLN   105      -3.723   0.757  23.364  1.00 75.74           H  
ATOM   4846 HE21 GLN   105      -4.324  -0.349  19.895  1.00 79.22           H  
ATOM   4847 HE22 GLN   105      -4.314  -1.122  21.441  1.00 79.22           H  
ATOM   4848  N   GLU   106       0.148  -2.349  25.094  1.00 68.33           N  
ATOM   4849  CA  GLU   106       0.584  -3.581  25.750  1.00 64.56           C  
ATOM   4850  C   GLU   106       0.433  -3.333  27.261  1.00 64.66           C  
ATOM   4851  O   GLU   106      -0.035  -4.177  28.026  1.00 65.97           O  
ATOM   4852  CB  GLU   106       2.056  -3.942  25.523  1.00 62.82           C  
ATOM   4853  CG  GLU   106       2.341  -4.643  24.202  1.00 62.97           C  
ATOM   4854  CD  GLU   106       3.829  -4.726  23.966  1.00 62.60           C  
ATOM   4855  OE1 GLU   106       4.705  -3.930  24.451  1.00 64.33           O  
ATOM   4856  OE2 GLU   106       4.191  -5.731  23.154  1.00 61.88           O  
ATOM   4857  H   GLU   106       0.821  -1.749  24.633  1.00 68.33           H  
ATOM   4858  HA  GLU   106      -0.089  -4.397  25.464  1.00 64.56           H  
ATOM   4859  HB2 GLU   106       2.394  -4.613  26.327  1.00 62.82           H  
ATOM   4860  HB3 GLU   106       2.678  -3.049  25.623  1.00 62.82           H  
ATOM   4861  HG2 GLU   106       1.879  -4.128  23.355  1.00 62.97           H  
ATOM   4862  HG3 GLU   106       1.939  -5.658  24.254  1.00 62.97           H  
ATOM   4863  HE2 GLU   106       5.169  -5.700  23.079  1.00 61.88           H  
ATOM   4864  N   VAL   107       0.920  -2.115  27.704  1.00 63.33           N  
ATOM   4865  CA  VAL   107       0.932  -1.764  29.120  1.00 62.30           C  
ATOM   4866  C   VAL   107      -0.534  -1.651  29.599  1.00 63.65           C  
ATOM   4867  O   VAL   107      -0.890  -2.137  30.675  1.00 64.25           O  
ATOM   4868  CB  VAL   107       1.741  -0.472  29.341  1.00 62.10           C  
ATOM   4869  CG1 VAL   107       1.560   0.110  30.742  1.00 62.68           C  
ATOM   4870  CG2 VAL   107       3.237  -0.725  29.105  1.00 59.54           C  
ATOM   4871  H   VAL   107       1.289  -1.439  27.019  1.00 63.33           H
[truncated: 413,729 more chars]
