# Supplementary material for: DegraderTCM: A Computationally Sparing Approach for Predicting Ternary Degradation Complexes
Source: ACS Med Chem Lett. 2023 Dec 13;15(1):45–53. doi: 10.1021/acsmedchemlett.3c00362 (PMC10788944; doi:10.1021/acsmedchemlett.3c00362)
Supplement: Supplementary file 2 — ml3c00362_si_002.zip [file ml3c00362_si_002.zip › TC models/Case_studies/AR/AR-VHL1-8_AR_VHL.pdb]

HEADER    C-21-3d                                             ar-vhl-e
REMARK  99                                                                      
REMARK  99 MOE v2022.02 (Chemical Computing Group ULC) Mon Jul 24 16:19:29 2023 
SEQRES   1    240  ILE PHE LEU ASN VAL LEU GLU ALA ILE GLU PRO GLY VAL
SEQRES   2    240  VAL CYS ALA GLY HIS ASP ASN ASN GLN PRO ASP SER PHE
SEQRES   3    240  ALA ALA LEU LEU SER SER LEU ASN GLU LEU GLY GLU ARG
SEQRES   4    240  GLN LEU VAL HIS VAL VAL LYS TRP ALA LYS ALA LEU PRO
SEQRES   5    240  GLY PHE ARG ASN LEU HIS VAL ASP ASP GLN MET ALA VAL
SEQRES   6    240  ILE GLN TYR SER TRP MET GLY LEU MET VAL PHE ALA MET
SEQRES   7    240  GLY TRP ARG SER PHE THR ASN VAL ASN SER ARG MET LEU
SEQRES   8    240  TYR PHE ALA PRO ASP LEU VAL PHE ASN GLU TYR ARG MET
SEQRES   9    240  HIS LYS SER ARG MET TYR SER GLN CYS VAL ARG MET ARG
SEQRES  10    240  HIS LEU SER GLN GLU PHE GLY TRP LEU GLN ILE THR PRO
SEQRES  11    240  GLN GLU PHE LEU CYS MET LYS ALA LEU LEU LEU PHE SER
SEQRES  12    240  ILE ILE PRO VAL ASP GLY LEU LYS ASN GLN LYS PHE PHE
SEQRES  13    240  ASP GLU LEU ARG MET ASN TYR ILE LYS GLU LEU ASP ARG
SEQRES  14    240  ILE ILE ALA NME ACE CYS SER ARG ARG PHE TYR GLN LEU
SEQRES  15    240  THR LYS LEU LEU ASP SER VAL GLN PRO ILE ALA ARG GLU
SEQRES  16    240  LEU HIS GLN PHE THR PHE ASP LEU LEU ILE LYS SER HIS
SEQRES  17    240  MET VAL SER VAL ASP PHE PRO GLU MET MET ALA GLU ILE
SEQRES  18    240  ILE SER VAL GLN VAL PRO LYS ILE LEU SER GLY LYS VAL
SEQRES  19    240  LYS PRO ILE TYR PHE HIS
HELIX    1   1 ASN    675  GLU    678  1               Generated by MOE    4
HELIX    2   2 PHE    697  LEU    712  1               Generated by MOE   16
HELIX    3   3 VAL    716  ALA    719  1               Generated by MOE    4
HELIX    4   4 VAL    730  GLN    733  1               Generated by MOE    4
HELIX    5   5 VAL    736  TYR    739  1               Generated by MOE    4
HELIX    6   6 TRP    741  VAL    757  1               Generated by MOE   17
HELIX    7   7 GLU    772  HIS    776  1               Generated by MOE    5
HELIX    8   8 TYR    781  LEU    797  1               Generated by MOE   17
HELIX    9   9 PRO    801  LEU    810  1               Generated by MOE   10
HELIX   10  10 GLN    824  LEU    830  1               Generated by MOE    7
HELIX   11  11 TYR    834  GLU    837  1               Generated by MOE    4
HELIX   12  12 LEU    838  ILE    841  5               Generated by MOE    4
HELIX   13  13 ARG    855  GLN    858  1               Generated by MOE    4
HELIX   14  14 ALA    870  LEU    881  1               Generated by MOE   12
HELIX   15  15 SER    884  VAL    887  1               Generated by MOE    4
HELIX   16  16 GLU    893  VAL    901  1               Generated by MOE    9
HELIX   17  17 VAL    142  GLY    144  5               Generated by MOE    3
HELIX   18  18 LEU    158  LEU    169  1               Generated by MOE   12
HELIX   19  19 GLU    186  GLU    189  1               Generated by MOE    4
HELIX   20  20 ASP    197  ILE    206  1               Generated by MOE   10
SHEET    1       LEU   762  TYR   763                  Generated by MOE
SHEET    2       VAL   769  PHE   770                  Generated by MOE
SHEET    3       PRO    71  GLN    73                  Generated by MOE
SHEET    4       VAL    74  ASN    78                  Generated by MOE
SHEET    5       VAL    84  LEU    89                  Generated by MOE
SHEET    6       PRO    95  PRO    97                  Generated by MOE
SHEET    7       GLY   106  TYR   112                  Generated by MOE
SHEET    8       TRP   117  ASP   121                  Generated by MOE
SHEET    9       LEU   129  VAL   130                  Generated by MOE
SHEET   10       LEU   135  PHE   136                  Generated by MOE
SHEET   11       ILE   147  ILE   151                  Generated by MOE
SHEET   12       THR   152  THR   152                  Generated by MOE
LINK         C15 LIG     1                 C7  Q75     2     1555   1555  1.55
ATOM      1  N   ILE   672      15.853  29.764  18.644  1.00 27.87           N1+
ATOM      2  CA  ILE   672      16.698  29.781  19.875  1.00 28.26           C  
ATOM      3  C   ILE   672      17.501  28.445  19.983  1.00 26.75           C  
ATOM      4  O   ILE   672      18.603  28.373  19.447  1.00 25.93           O  
ATOM      5  CB  ILE   672      15.848  30.159  21.117  1.00 28.70           C  
ATOM      6  CG1 ILE   672      15.044  31.464  20.894  1.00 31.64           C  
ATOM      7  CG2 ILE   672      16.757  30.290  22.350  1.00 28.62           C  
ATOM      8  CD1 ILE   672      14.206  31.895  22.092  1.00 33.19           C  
ATOM      9  H1  ILE   672      15.080  29.096  18.645  1.00 27.87           H  
ATOM     10  H2  ILE   672      16.462  29.506  17.831  1.00 27.87           H  
ATOM     11  H3  ILE   672      15.504  30.692  18.379  1.00 27.87           H  
ATOM     12  HA  ILE   672      17.436  30.574  19.699  1.00 28.26           H  
ATOM     13  HB  ILE   672      15.123  29.361  21.316  1.00 28.70           H  
ATOM     14 HG12 ILE   672      14.352  31.331  20.055  1.00 31.64           H  
ATOM     15 HG13 ILE   672      15.723  32.281  20.621  1.00 31.64           H  
ATOM     16 HG21 ILE   672      17.435  31.144  22.249  1.00 28.62           H  
ATOM     17 HG22 ILE   672      17.367  29.396  22.507  1.00 28.62           H  
ATOM     18 HG23 ILE   672      16.170  30.426  23.264  1.00 28.62           H  
ATOM     19 HD11 ILE   672      13.567  31.078  22.441  1.00 33.19           H  
ATOM     20 HD12 ILE   672      13.560  32.734  21.814  1.00 33.19           H  
ATOM     21 HD13 ILE   672      14.833  32.230  22.924  1.00 33.19           H  
ATOM     22  N   PHE   673      16.964  27.427  20.649  1.00 26.68           N  
ATOM     23  CA  PHE   673      17.738  26.207  20.985  1.00 26.98           C  
ATOM     24  C   PHE   673      18.269  25.437  19.755  1.00 27.21           C  
ATOM     25  O   PHE   673      19.440  25.056  19.706  1.00 26.10           O  
ATOM     26  CB  PHE   673      16.870  25.282  21.868  1.00 26.47           C  
ATOM     27  CG  PHE   673      17.530  24.006  22.333  1.00 25.51           C  
ATOM     28  CD1 PHE   673      18.646  24.040  23.163  1.00 24.79           C  
ATOM     29  CD2 PHE   673      17.042  22.773  21.915  1.00 26.53           C  
ATOM     30  CE1 PHE   673      19.268  22.860  23.569  1.00 25.97           C  
ATOM     31  CE2 PHE   673      17.654  21.589  22.317  1.00 25.67           C  
ATOM     32  CZ  PHE   673      18.772  21.634  23.146  1.00 26.69           C  
ATOM     33  H   PHE   673      16.051  27.524  21.069  1.00 26.68           H  
ATOM     34  HA  PHE   673      18.616  26.551  21.547  1.00 26.98           H  
ATOM     35  HB2 PHE   673      15.941  25.039  21.333  1.00 26.47           H  
ATOM     36  HB3 PHE   673      16.546  25.835  22.761  1.00 26.47           H  
ATOM     37  HD1 PHE   673      19.035  24.993  23.493  1.00 24.79           H  
ATOM     38  HD2 PHE   673      16.175  22.730  21.271  1.00 26.53           H  
ATOM     39  HE1 PHE   673      20.135  22.902  24.216  1.00 25.97           H  
ATOM     40  HE2 PHE   673      17.265  20.637  21.982  1.00 25.67           H  
ATOM     41  HZ  PHE   673      19.251  20.718  23.459  1.00 26.69           H  
ATOM     42  N   LEU   674      17.380  25.124  18.814  1.00 27.02           N  
ATOM     43  CA  LEU   674      17.750  24.235  17.704  1.00 26.74           C  
ATOM     44  C   LEU   674      18.750  24.899  16.734  1.00 25.17           C  
ATOM     45  O   LEU   674      19.399  24.233  15.934  1.00 24.79           O  
ATOM     46  CB  LEU   674      16.508  23.761  16.942  1.00 28.99           C  
ATOM     47  CG  LEU   674      15.552  22.898  17.793  1.00 33.03           C  
ATOM     48  CD1 LEU   674      14.259  22.646  17.021  1.00 32.86           C  
ATOM     49  CD2 LEU   674      16.178  21.562  18.196  1.00 34.06           C  
ATOM     50  H   LEU   674      16.429  25.452  18.892  1.00 27.02           H  
ATOM     51  HA  LEU   674      18.289  23.383  18.135  1.00 26.74           H  
ATOM     52  HB2 LEU   674      16.814  23.194  16.053  1.00 28.99           H  
ATOM     53  HB3 LEU   674      15.966  24.640  16.568  1.00 28.99           H  
ATOM     54  HG  LEU   674      15.287  23.442  18.707  1.00 33.03           H  
ATOM     55 HD11 LEU   674      14.449  22.060  16.117  1.00 32.86           H  
ATOM     56 HD12 LEU   674      13.791  23.592  16.730  1.00 32.86           H  
ATOM     57 HD13 LEU   674      13.537  22.101  17.637  1.00 32.86           H  
ATOM     58 HD21 LEU   674      16.490  20.987  17.317  1.00 34.06           H  
ATOM     59 HD22 LEU   674      15.464  20.955  18.761  1.00 34.06           H  
ATOM     60 HD23 LEU   674      17.052  21.705  18.837  1.00 34.06           H  
ATOM     61  N   ASN   675      18.821  26.224  16.777  1.00 25.10           N  
ATOM     62  CA  ASN   675      19.664  26.977  15.843  1.00 24.99           C  
ATOM     63  C   ASN   675      21.166  26.789  16.160  1.00 23.50           C  
ATOM     64  O   ASN   675      22.027  27.083  15.334  1.00 22.82           O  
ATOM     65  CB  ASN   675      19.333  28.462  15.792  1.00 24.86           C  
ATOM     66  CG  ASN   675      17.848  28.738  15.696  1.00 28.23           C  
ATOM     67  OD1 ASN   675      17.258  29.277  16.628  1.00 26.88           O  
ATOM     68  ND2 ASN   675      17.235  28.382  14.574  1.00 25.80           N  
ATOM     69  H   ASN   675      18.243  26.740  17.425  1.00 25.10           H  
ATOM     70  HA  ASN   675      19.511  26.530  14.862  1.00 24.99           H  
ATOM     71  HB2 ASN   675      19.836  28.938  14.940  1.00 24.86           H  
ATOM     72  HB3 ASN   675      19.707  28.965  16.693  1.00 24.86           H  
ATOM     73 HD21 ASN   675      16.247  28.556  14.463  1.00 25.80           H  
ATOM     74 HD22 ASN   675      17.757  27.939  13.831  1.00 25.80           H  
ATOM     75  N   VAL   676      21.452  26.247  17.337  1.00 21.78           N  
ATOM     76  CA  VAL   676      22.824  25.909  17.734  1.00 22.76           C  
ATOM     77  C   VAL   676      23.234  24.633  16.947  1.00 23.55           C  
ATOM     78  O   VAL   676      24.411  24.387  16.692  1.00 23.61           O  
ATOM     79  CB  VAL   676      22.917  25.685  19.260  1.00 23.12           C  
ATOM     80  CG1 VAL   676      24.333  25.295  19.700  1.00 23.36           C  
ATOM     81  CG2 VAL   676      22.489  26.941  20.031  1.00 22.35           C  
ATOM     82  H   VAL   676      20.704  26.001  17.970  1.00 21.78           H  
ATOM     83  HA  VAL   676      23.486  26.723  17.413  1.00 22.76           H  
ATOM     84  HB  VAL   676      22.244  24.866  19.547  1.00 23.12           H  
ATOM     85 HG11 VAL   676      25.069  26.034  19.367  1.00 23.36           H  
ATOM     86 HG12 VAL   676      24.621  24.318  19.300  1.00 23.36           H  
ATOM     87 HG13 VAL   676      24.396  25.223  20.791  1.00 23.36           H  
ATOM     88 HG21 VAL   676      23.121  27.797  19.771  1.00 22.35           H  
ATOM     89 HG22 VAL   676      22.568  26.779  21.111  1.00 22.35           H  
ATOM     90 HG23 VAL   676      21.450  27.210  19.820  1.00 22.35           H  
ATOM     91  N   LEU   677      22.246  23.786  16.658  1.00 23.75           N  
ATOM     92  CA  LEU   677      22.452  22.506  15.984  1.00 23.98           C  
ATOM     93  C   LEU   677      22.420  22.720  14.452  1.00 23.30           C  
ATOM     94  O   LEU   677      23.094  22.019  13.703  1.00 24.40           O  
ATOM     95  CB  LEU   677      21.379  21.487  16.393  1.00 24.14           C  
ATOM     96  CG  LEU   677      21.310  21.206  17.909  1.00 24.87           C  
ATOM     97  CD1 LEU   677      20.129  20.284  18.218  1.00 27.97           C  
ATOM     98  CD2 LEU   677      22.603  20.594  18.448  1.00 26.68           C  
ATOM     99  H   LEU   677      21.290  24.033  16.874  1.00 23.75           H  
ATOM    100  HA  LEU   677      23.453  22.134  16.229  1.00 23.98           H  
ATOM    101  HB2 LEU   677      21.555  20.549  15.854  1.00 24.14           H  
ATOM    102  HB3 LEU   677      20.396  21.838  16.054  1.00 24.14           H  
ATOM    103  HG  LEU   677      21.130  22.149  18.441  1.00 24.87           H  
ATOM    104 HD11 LEU   677      20.256  19.302  17.753  1.00 27.97           H  
ATOM    105 HD12 LEU   677      19.193  20.714  17.849  1.00 27.97           H  
ATOM    106 HD13 LEU   677      20.024  20.134  19.298  1.00 27.97           H  
ATOM    107 HD21 LEU   677      22.856  19.668  17.920  1.00 26.68           H  
ATOM    108 HD22 LEU   677      22.505  20.358  19.513  1.00 26.68           H  
ATOM    109 HD23 LEU   677      23.445  21.285  18.348  1.00 26.68           H  
ATOM    110  N   GLU   678      21.608  23.668  14.002  1.00 24.43           N  
ATOM    111  CA  GLU   678      21.422  23.950  12.571  1.00 25.20           C  
ATOM    112  C   GLU   678      22.738  24.472  11.946  1.00 23.79           C  
ATOM    113  O   GLU   678      22.995  24.281  10.753  1.00 22.04           O  
ATOM    114  CB  GLU   678      20.338  25.017  12.345  1.00 28.34           C  
ATOM    115  CG  GLU   678      18.927  24.488  12.594  1.00 34.48           C  
ATOM    116  CD  GLU   678      17.866  25.529  12.878  1.00 38.64           C  
ATOM    117  OE1 GLU   678      18.167  26.742  12.787  1.00 38.60           O  
ATOM    118  OE2 GLU   678      16.739  25.129  13.236  1.00 40.90           O1-
ATOM    119  H   GLU   678      21.086  24.229  14.657  1.00 24.43           H  
ATOM    120  HA  GLU   678      21.166  23.009  12.071  1.00 25.20           H  
ATOM    121  HB2 GLU   678      20.387  25.386  11.312  1.00 28.34           H  
ATOM    122  HB3 GLU   678      20.552  25.884  12.979  1.00 28.34           H  
ATOM    123  HG2 GLU   678      18.936  23.810  13.451  1.00 34.48           H  
ATOM    124  HG3 GLU   678      18.607  23.908  11.721  1.00 34.48           H  
ATOM    125  N   ALA   679      23.518  25.189  12.749  1.00 22.72           N  
ATOM    126  CA  ALA   679      24.734  25.851  12.283  1.00 24.31           C  
ATOM    127  C   ALA   679      25.916  24.878  12.062  1.00 24.49           C  
ATOM    128  O   ALA   679      26.943  25.249  11.495  1.00 24.96           O  
ATOM    129  CB  ALA   679      25.156  26.927  13.277  1.00 24.09           C  
ATOM    130  H   ALA   679      23.267  25.280  13.724  1.00 22.72           H  
ATOM    131  HA  ALA   679      24.513  26.311  11.312  1.00 24.31           H  
ATOM    132  HB1 ALA   679      24.355  27.660  13.422  1.00 24.09           H  
ATOM    133  HB2 ALA   679      26.048  27.459  12.929  1.00 24.09           H  
ATOM    134  HB3 ALA   679      25.390  26.491  14.255  1.00 24.09           H  
ATOM    135  N   ILE   680      25.775  23.657  12.569  1.00 24.83           N  
ATOM    136  CA  ILE   680      26.817  22.626  12.531  1.00 24.81           C  
ATOM    137  C   ILE   680      26.239  21.282  12.021  1.00 25.62           C  
ATOM    138  O   ILE   680      26.774  20.200  12.264  1.00 24.47           O  
ATOM    139  CB  ILE   680      27.529  22.468  13.899  1.00 24.16           C  
ATOM    140  CG1 ILE   680      26.531  22.116  15.023  1.00 22.92           C  
ATOM    141  CG2 ILE   680      28.343  23.724  14.235  1.00 22.43           C  
ATOM    142  CD1 ILE   680      27.192  21.869  16.369  1.00 21.84           C  
ATOM    143  H   ILE   680      24.899  23.394  12.995  1.00 24.83           H  
ATOM    144  HA  ILE   680      27.563  22.914  11.779  1.00 24.81           H  
ATOM    145  HB  ILE   680      28.244  21.639  13.814  1.00 24.16           H  
ATOM    146 HG12 ILE   680      25.974  21.213  14.749  1.00 22.92           H  
ATOM    147 HG13 ILE   680      25.793  22.915  15.138  1.00 22.92           H  
ATOM    148 HG21 ILE   680      27.695  24.572  14.478  1.00 22.43           H  
ATOM    149 HG22 ILE   680      28.982  24.011  13.393  1.00 22.43           H  
ATOM    150 HG23 ILE   680      29.002  23.548  15.091  1.00 22.43           H  
ATOM    151 HD11 ILE   680      28.016  21.159  16.268  1.00 21.84           H  
ATOM    152 HD12 ILE   680      26.465  21.457  17.077  1.00 21.84           H  
ATOM    153 HD13 ILE   680      27.583  22.796  16.799  1.00 21.84           H  
ATOM    154  N   GLU   681      25.167  21.397  11.241  1.00 25.89           N  
ATOM    155  CA  GLU   681      24.465  20.247  10.674  1.00 26.38           C  
ATOM    156  C   GLU   681      25.321  19.634   9.530  1.00 27.93           C  
ATOM    157  O   GLU   681      25.761  20.369   8.642  1.00 28.10           O  
ATOM    158  CB  GLU   681      23.097  20.709  10.132  1.00 27.47           C  
ATOM    159  CG  GLU   681      22.238  19.627   9.482  1.00 26.62           C  
ATOM    160  CD  GLU   681      21.823  18.479  10.364  1.00 27.36           C  
ATOM    161  OE1 GLU   681      22.108  18.502  11.584  1.00 24.04           O  
ATOM    162  OE2 GLU   681      21.251  17.508   9.817  1.00 25.81           O1-
ATOM    163  H   GLU   681      24.772  22.307  11.064  1.00 25.89           H  
ATOM    164  HA  GLU   681      24.322  19.549  11.495  1.00 26.38           H  
ATOM    165  HB2 GLU   681      23.251  21.506   9.392  1.00 27.47           H  
ATOM    166  HB3 GLU   681      22.531  21.167  10.954  1.00 27.47           H  
ATOM    167  HG2 GLU   681      22.750  19.221   8.602  1.00 26.62           H  
ATOM    168  HG3 GLU   681      21.315  20.095   9.115  1.00 26.62           H  
ATOM    169  N   PRO   682      25.504  18.307   9.502  1.00 28.13           N  
ATOM    170  CA  PRO   682      26.131  17.613   8.361  1.00 28.96           C  
ATOM    171  C   PRO   682      25.286  17.676   7.050  1.00 30.33           C  
ATOM    172  O   PRO   682      24.844  16.663   6.506  1.00 28.52           O  
ATOM    173  CB  PRO   682      26.305  16.162   8.844  1.00 30.39           C  
ATOM    174  CG  PRO   682      26.210  16.252  10.358  1.00 30.64           C  
ATOM    175  CD  PRO   682      25.215  17.372  10.575  1.00 29.65           C  
ATOM    176  HA  PRO   682      27.105  18.081   8.170  1.00 28.96           H  
ATOM    177  HB2 PRO   682      27.258  15.735   8.514  1.00 30.39           H  
ATOM    178  HB3 PRO   682      25.508  15.504   8.481  1.00 30.39           H  
ATOM    179  HG2 PRO   682      27.180  16.534  10.777  1.00 30.64           H  
ATOM    180  HG3 PRO   682      25.891  15.317  10.826  1.00 30.64           H  
ATOM    181  HD2 PRO   682      24.191  17.011  10.447  1.00 29.65           H  
ATOM    182  HD3 PRO   682      25.335  17.811  11.566  1.00 29.65           H  
ATOM    183  N   GLY   683      25.141  18.900   6.551  1.00 29.32           N  
ATOM    184  CA  GLY   683      24.399  19.151   5.332  1.00 30.66           C  
ATOM    185  C   GLY   683      25.192  18.829   4.060  1.00 32.61           C  
ATOM    186  O   GLY   683      24.616  18.428   3.049  1.00 31.79           O  
ATOM    187  H   GLY   683      25.512  19.692   7.056  1.00 29.32           H  
ATOM    188  HA2 GLY   683      24.132  20.212   5.315  1.00 30.66           H  
ATOM    189  HA3 GLY   683      23.484  18.548   5.339  1.00 30.66           H  
ATOM    190  N   VAL   684      26.485  19.129   4.087  1.00 32.08           N  
ATOM    191  CA  VAL   684      27.357  19.025   2.921  1.00 32.78           C  
ATOM    192  C   VAL   684      28.698  18.435   3.408  1.00 32.73           C  
ATOM    193  O   VAL   684      29.388  18.993   4.256  1.00 32.57           O  
ATOM    194  CB  VAL   684      27.596  20.398   2.244  1.00 35.34           C  
ATOM    195  CG1 VAL   684      28.511  20.259   1.019  1.00 35.13           C  
ATOM    196  CG2 VAL   684      26.286  21.063   1.807  1.00 34.08           C  
ATOM    197  H   VAL   684      26.896  19.429   4.959  1.00 32.08           H  
ATOM    198  HA  VAL   684      26.898  18.342   2.197  1.00 32.78           H  
ATOM    199  HB  VAL   684      28.089  21.072   2.957  1.00 35.34           H  
ATOM    200 HG11 VAL   684      28.088  19.561   0.288  1.00 35.13           H  
ATOM    201 HG12 VAL   684      29.505  19.897   1.299  1.00 35.13           H  
ATOM    202 HG13 VAL   684      28.648  21.226   0.523  1.00 35.13           H  
ATOM    203 HG21 VAL   684      25.719  20.415   1.130  1.00 34.08           H  
ATOM    204 HG22 VAL   684      26.484  22.005   1.284  1.00 34.08           H  
ATOM    205 HG23 VAL   684      25.653  21.301   2.667  1.00 34.08           H  
ATOM    206  N   VAL   685      29.061  17.304   2.813  1.00 30.93           N  
ATOM    207  CA  VAL   685      30.343  16.612   2.986  1.00 30.49           C  
ATOM    208  C   VAL   685      30.542  15.990   1.584  1.00 29.92           C  
ATOM    209  O   VAL   685      29.556  15.635   0.934  1.00 29.19           O  
ATOM    210  CB  VAL   685      30.312  15.524   4.083  1.00 31.33           C  
ATOM    211  CG1 VAL   685      31.699  14.897   4.281  1.00 28.95           C  
ATOM    212  CG2 VAL   685      29.829  16.063   5.435  1.00 30.46           C  
ATOM    213  H   VAL   685      28.442  16.888   2.133  1.00 30.93           H  
ATOM    214  HA  VAL   685      31.123  17.357   3.181  1.00 30.49           H  
ATOM    215  HB  VAL   685      29.624  14.724   3.779  1.00 31.33           H  
ATOM    216 HG11 VAL   685      32.442  15.656   4.546  1.00 28.95           H  
ATOM    217 HG12 VAL   685      32.042  14.386   3.378  1.00 28.95           H  
ATOM    218 HG13 VAL   685      31.680  14.152   5.083  1.00 28.95           H  
ATOM    219 HG21 VAL   685      30.440  16.909   5.767  1.00 30.46           H  
ATOM    220 HG22 VAL   685      29.887  15.289   6.208  1.00 30.46           H  
ATOM    221 HG23 VAL   685      28.784  16.385   5.385  1.00 30.46           H  
ATOM    222  N   CYS   686      31.782  15.885   1.116  1.00 30.24           N  
ATOM    223  CA  CYS   686      32.108  15.312  -0.202  1.00 29.92           C  
ATOM    224  C   CYS   686      33.289  14.340  -0.009  1.00 29.52           C  
ATOM    225  O   CYS   686      34.140  14.534   0.860  1.00 29.04           O  
ATOM    226  CB  CYS   686      32.557  16.371  -1.220  1.00 33.63           C  
ATOM    227  SG  CYS   686      31.313  17.657  -1.565  1.00 38.84           S  
ATOM    228  H   CYS   686      32.554  16.197   1.687  1.00 30.24           H  
ATOM    229  HA  CYS   686      31.247  14.753  -0.581  1.00 29.92           H  
ATOM    230  HB2 CYS   686      32.820  15.897  -2.172  1.00 33.63           H  
ATOM    231  HB3 CYS   686      33.457  16.882  -0.860  1.00 33.63           H  
ATOM    232  HG  CYS   686      31.143  18.047  -0.294  1.00 38.84           H  
ATOM    233  N   ALA   687      33.353  13.322  -0.858  1.00 28.66           N  
ATOM    234  CA  ALA   687      34.438  12.342  -0.865  1.00 30.70           C  
ATOM    235  C   ALA   687      35.531  12.772  -1.869  1.00 31.32           C  
ATOM    236  O   ALA   687      36.725  12.576  -1.654  1.00 31.18           O  
ATOM    237  CB  ALA   687      33.918  10.955  -1.227  1.00 30.44           C  
ATOM    238  H   ALA   687      32.635  13.211  -1.560  1.00 28.66           H  
ATOM    239  HA  ALA   687      34.890  12.304   0.132  1.00 30.70           H  
ATOM    240  HB1 ALA   687      33.164  10.624  -0.507  1.00 30.44           H  
ATOM    241  HB2 ALA   687      34.733  10.223  -1.231  1.00 30.44           H  
ATOM    242  HB3 ALA   687      33.456  10.940  -2.219  1.00 30.44           H  
ATOM    243  N   GLY   688      35.073  13.219  -3.036  1.00 32.75           N  
ATOM    244  CA  GLY   688      35.888  13.387  -4.227  1.00 31.65           C  
ATOM    245  C   GLY   688      35.643  12.184  -5.148  1.00 32.75           C  
ATOM    246  O   GLY   688      36.559  11.668  -5.795  1.00 32.46           O  
ATOM    247  H   GLY   688      34.080  13.378  -3.157  1.00 32.75           H  
ATOM    248  HA2 GLY   688      36.949  13.443  -3.970  1.00 31.65           H  
ATOM    249  HA3 GLY   688      35.570  14.301  -4.736  1.00 31.65           H  
ATOM    250  N   HIS   689      34.375  11.804  -5.257  1.00 31.11           N  
ATOM    251  CA  HIS   689      33.942  10.698  -6.103  1.00 32.40           C  
ATOM    252  C   HIS   689      33.955  11.173  -7.575  1.00 33.77           C  
ATOM    253  O   HIS   689      33.176  12.023  -8.010  1.00 33.89           O  
ATOM    254  CB  HIS   689      32.547  10.205  -5.696  1.00 30.31           C  
ATOM    255  CG  HIS   689      32.156   8.911  -6.333  1.00 29.73           C  
ATOM    256  ND1 HIS   689      32.779   7.717  -6.044  1.00 28.78           N  
ATOM    257  CD2 HIS   689      31.183   8.620  -7.230  1.00 29.67           C  
ATOM    258  CE1 HIS   689      32.208   6.746  -6.737  1.00 29.08           C  
ATOM    259  NE2 HIS   689      31.240   7.268  -7.465  1.00 30.01           N  
ATOM    260  H   HIS   689      33.673  12.275  -4.708  1.00 31.11           H  
ATOM    261  HA  HIS   689      34.670   9.888  -5.970  1.00 32.40           H  
ATOM    262  HB2 HIS   689      31.793  10.964  -5.936  1.00 30.31           H  
ATOM    263  HB3 HIS   689      32.507  10.075  -4.606  1.00 30.31           H  
ATOM    264  HD1 HIS   689      33.604   7.593  -5.358  1.00 28.78           H  
ATOM    265  HD2 HIS   689      30.492   9.319  -7.676  1.00 29.67           H  
ATOM    266  HE1 HIS   689      32.489   5.705  -6.710  1.00 29.08           H  
ATOM    267  N   ASP   690      34.908  10.609  -8.314  1.00 34.74           N  
ATOM    268  CA  ASP   690      35.125  10.897  -9.730  1.00 36.06           C  
ATOM    269  C   ASP   690      33.950  10.259 -10.499  1.00 36.27           C  
ATOM    270  O   ASP   690      33.797   9.035 -10.563  1.00 35.91           O  
ATOM    271  CB  ASP   690      36.448  10.306 -10.182  1.00 36.12           C  
ATOM    272  CG  ASP   690      36.620  10.372 -11.676  1.00 35.85           C  
ATOM    273  OD1 ASP   690      37.573   9.722 -12.162  1.00 35.87           O  
ATOM    274  OD2 ASP   690      35.806  11.020 -12.366  1.00 31.56           O1-
ATOM    275  H   ASP   690      35.524   9.932  -7.892  1.00 34.74           H  
ATOM    276  HA  ASP   690      35.121  11.986  -9.861  1.00 36.06           H  
ATOM    277  HB2 ASP   690      36.522   9.252  -9.882  1.00 36.12           H  
ATOM    278  HB3 ASP   690      37.281  10.833  -9.703  1.00 36.12           H  
ATOM    279  N   ASN   691      33.101  11.123 -11.043  1.00 38.20           N  
ATOM    280  CA  ASN   691      31.899  10.707 -11.755  1.00 41.05           C  
ATOM    281  C   ASN   691      32.138  10.559 -13.276  1.00 44.04           C  
ATOM    282  O   ASN   691      31.190  10.358 -14.038  1.00 44.99           O  
ATOM    283  CB  ASN   691      30.738  11.660 -11.478  1.00 41.28           C  
ATOM    284  CG  ASN   691      29.940  11.201 -10.277  1.00 40.42           C  
ATOM    285  OD1 ASN   691      28.941  10.488 -10.402  1.00 38.83           O  
ATOM    286  ND2 ASN   691      30.347  11.662  -9.097  1.00 37.83           N  
ATOM    287  H   ASN   691      33.306  12.109 -10.985  1.00 38.20           H  
ATOM    288  HA  ASN   691      31.635   9.697 -11.415  1.00 41.05           H  
ATOM    289  HB2 ASN   691      30.034  11.708 -12.317  1.00 41.28           H  
ATOM    290  HB3 ASN   691      31.089  12.687 -11.316  1.00 41.28           H  
ATOM    291 HD21 ASN   691      29.832  11.432  -8.258  1.00 37.83           H  
ATOM    292 HD22 ASN   691      31.170  12.243  -9.040  1.00 37.83           H  
ATOM    293  N   ASN   692      33.398  10.524 -13.696  1.00 47.02           N  
ATOM    294  CA  ASN   692      33.792  10.154 -15.065  1.00 50.11           C  
ATOM    295  C   ASN   692      34.492   8.771 -15.073  1.00 50.90           C  
ATOM    296  O   ASN   692      34.963   8.291 -16.105  1.00 52.58           O  
ATOM    297  CB  ASN   692      34.549  11.282 -15.766  1.00 53.59           C  
ATOM    298  CG  ASN   692      36.044  11.112 -15.921  1.00 56.37           C  
ATOM    299  ND2 ASN   692      36.767  10.986 -14.934  1.00 58.93           N  
ATOM    300  OD1 ASN   692      36.521  11.158 -17.160  1.00 57.31           O  
ATOM    301  H   ASN   692      34.158  10.694 -13.052  1.00 47.02           H  
ATOM    302  HA  ASN   692      32.866   9.990 -15.632  1.00 50.11           H  
ATOM    303  HB2 ASN   692      34.366  12.246 -15.274  1.00 53.59           H  
ATOM    304  HB3 ASN   692      34.143  11.381 -16.782  1.00 53.59           H  
ATOM    305 HD21 ASN   692      37.767  10.913 -15.048  1.00 58.93           H  
ATOM    306 HD22 ASN   692      36.360  10.954 -14.009  1.00 58.93           H  
ATOM    307  N   GLN   693      34.494   8.126 -13.916  1.00 49.92           N  
ATOM    308  CA  GLN   693      34.999   6.767 -13.714  1.00 50.05           C  
ATOM    309  C   GLN   693      33.765   5.827 -13.665  1.00 48.37           C  
ATOM    310  O   GLN   693      32.700   6.246 -13.204  1.00 46.34           O  
ATOM    311  CB  GLN   693      35.790   6.695 -12.399  1.00 52.36           C  
ATOM    312  CG  GLN   693      37.152   6.014 -12.510  1.00 55.57           C  
ATOM    313  CD  GLN   693      38.021   6.509 -13.648  1.00 57.64           C  
ATOM    314  NE2 GLN   693      38.326   7.699 -13.756  1.00 58.97           N  
ATOM    315  OE1 GLN   693      38.434   5.583 -14.511  1.00 59.26           O  
ATOM    316  H   GLN   693      34.105   8.571 -13.096  1.00 49.92           H  
ATOM    317  HA  GLN   693      35.613   6.525 -14.581  1.00 50.05           H  
ATOM    318  HB2 GLN   693      35.209   6.171 -11.628  1.00 52.36           H  
ATOM    319  HB3 GLN   693      35.952   7.701 -12.004  1.00 52.36           H  
ATOM    320  HG2 GLN   693      37.011   4.934 -12.632  1.00 55.57           H  
ATOM    321  HG3 GLN   693      37.708   6.155 -11.576  1.00 55.57           H  
ATOM    322 HE21 GLN   693      38.913   8.003 -14.521  1.00 58.97           H  
ATOM    323 HE22 GLN   693      37.991   8.369 -13.082  1.00 58.97           H  
ATOM    324  N   PRO   694      33.898   4.569 -14.108  1.00 47.63           N  
ATOM    325  CA  PRO   694      32.734   3.689 -14.152  1.00 46.09           C  
ATOM    326  C   PRO   694      32.223   3.212 -12.771  1.00 44.01           C  
ATOM    327  O   PRO   694      32.988   2.834 -11.881  1.00 45.08           O  
ATOM    328  CB  PRO   694      33.203   2.453 -14.940  1.00 47.24           C  
ATOM    329  CG  PRO   694      34.485   2.903 -15.627  1.00 47.31           C  
ATOM    330  CD  PRO   694      35.072   3.906 -14.649  1.00 47.48           C  
ATOM    331  HA  PRO   694      31.935   4.212 -14.692  1.00 46.09           H  
ATOM    332  HB2 PRO   694      32.448   2.119 -15.659  1.00 47.24           H  
ATOM    333  HB3 PRO   694      33.418   1.606 -14.277  1.00 47.24           H  
ATOM    334  HG2 PRO   694      34.239   3.401 -16.573  1.00 47.31           H  
ATOM    335  HG3 PRO   694      35.165   2.075 -15.843  1.00 47.31           H  
ATOM    336  HD2 PRO   694      35.579   3.399 -13.821  1.00 47.48           H  
ATOM    337  HD3 PRO   694      35.769   4.586 -15.138  1.00 47.48           H  
ATOM    338  N   ASP   695      30.903   3.082 -12.695  1.00 40.92           N  
ATOM    339  CA  ASP   695      30.188   2.554 -11.530  1.00 37.99           C  
ATOM    340  C   ASP   695      30.742   1.125 -11.290  1.00 37.12           C  
ATOM    341  O   ASP   695      30.634   0.249 -12.146  1.00 38.89           O  
ATOM    342  CB  ASP   695      28.690   2.418 -11.806  1.00 37.20           C  
ATOM    343  CG  ASP   695      27.906   3.702 -11.772  1.00 35.85           C  
ATOM    344  OD1 ASP   695      26.671   3.638 -11.948  1.00 37.67           O  
ATOM    345  OD2 ASP   695      28.501   4.770 -11.514  1.00 34.88           O1-
ATOM    346  H   ASP   695      30.337   3.427 -13.459  1.00 40.92           H  
ATOM    347  HA  ASP   695      30.402   3.198 -10.670  1.00 37.99           H  
ATOM    348  HB2 ASP   695      28.239   1.756 -11.055  1.00 37.20           H  
ATOM    349  HB3 ASP   695      28.526   1.947 -12.783  1.00 37.20           H  
ATOM    350  N   SER   696      31.397   0.940 -10.149  1.00 34.39           N  
ATOM    351  CA  SER   696      32.107  -0.290  -9.820  1.00 32.13           C  
ATOM    352  C   SER   696      32.178  -0.493  -8.292  1.00 30.45           C  
ATOM    353  O   SER   696      32.195   0.466  -7.516  1.00 28.70           O  
ATOM    354  CB  SER   696      33.512  -0.314 -10.434  1.00 32.13           C  
ATOM    355  OG  SER   696      34.243   0.868 -10.124  1.00 30.70           O  
ATOM    356  H   SER   696      31.459   1.696  -9.482  1.00 34.39           H  
ATOM    357  HA  SER   696      31.534  -1.129 -10.238  1.00 32.13           H  
ATOM    358  HB2 SER   696      33.457  -0.394 -11.526  1.00 32.13           H  
ATOM    359  HB3 SER   696      34.086  -1.169 -10.064  1.00 32.13           H  
ATOM    360  HG  SER   696      33.828   1.601 -10.638  1.00 30.70           H  
ATOM    361  N   PHE   697      32.175  -1.758  -7.890  1.00 29.37           N  
ATOM    362  CA  PHE   697      32.035  -2.158  -6.473  1.00 29.01           C  
ATOM    363  C   PHE   697      33.086  -1.483  -5.566  1.00 27.84           C  
ATOM    364  O   PHE   697      32.766  -0.935  -4.514  1.00 27.19           O  
ATOM    365  CB  PHE   697      32.142  -3.694  -6.383  1.00 29.13           C  
ATOM    366  CG  PHE   697      31.959  -4.292  -5.013  1.00 28.72           C  
ATOM    367  CD1 PHE   697      30.695  -4.387  -4.443  1.00 29.64           C  
ATOM    368  CD2 PHE   697      33.055  -4.762  -4.294  1.00 28.38           C  
ATOM    369  CE1 PHE   697      30.516  -4.947  -3.169  1.00 29.51           C  
ATOM    370  CE2 PHE   697      32.894  -5.327  -3.020  1.00 28.76           C  
ATOM    371  CZ  PHE   697      31.623  -5.420  -2.455  1.00 28.60           C  
ATOM    372  H   PHE   697      32.150  -2.493  -8.582  1.00 29.37           H  
ATOM    373  HA  PHE   697      31.045  -1.817  -6.145  1.00 29.01           H  
ATOM    374  HB2 PHE   697      33.108  -4.023  -6.793  1.00 29.13           H  
ATOM    375  HB3 PHE   697      31.393  -4.147  -7.049  1.00 29.13           H  
ATOM    376  HD1 PHE   697      29.838  -4.023  -4.988  1.00 29.64           H  
ATOM    377  HD2 PHE   697      34.045  -4.695  -4.724  1.00 28.38           H  
ATOM    378  HE1 PHE   697      29.526  -5.015  -2.742  1.00 29.51           H  
ATOM    379  HE2 PHE   697      33.755  -5.686  -2.475  1.00 28.76           H  
ATOM    380  HZ  PHE   697      31.493  -5.854  -1.474  1.00 28.60           H  
ATOM    381  N   ALA   698      34.386  -1.609  -6.005  1.00 27.57           N  
ATOM    382  CA  ALA   698      35.494  -1.179  -5.154  1.00 28.71           C  
ATOM    383  C   ALA   698      35.427   0.345  -4.948  1.00 27.00           C  
ATOM    384  O   ALA   698      35.617   0.863  -3.847  1.00 28.05           O  
ATOM    385  CB  ALA   698      36.828  -1.556  -5.784  1.00 28.87           C  
ATOM    386  H   ALA   698      34.570  -2.034  -6.905  1.00 27.57           H  
ATOM    387  HA  ALA   698      35.371  -1.659  -4.177  1.00 28.71           H  
ATOM    388  HB1 ALA   698      36.898  -2.639  -5.928  1.00 28.87           H  
ATOM    389  HB2 ALA   698      37.662  -1.234  -5.152  1.00 28.87           H  
ATOM    390  HB3 ALA   698      36.958  -1.087  -6.766  1.00 28.87           H  
ATOM    391  N   ALA   699      35.219   1.071  -6.101  1.00 27.00           N  
ATOM    392  CA  ALA   699      35.237   2.524  -6.068  1.00 26.89           C  
ATOM    393  C   ALA   699      34.106   3.060  -5.172  1.00 25.89           C  
ATOM    394  O   ALA   699      34.216   4.127  -4.576  1.00 25.71           O  
ATOM    395  CB  ALA   699      35.087   3.103  -7.467  1.00 26.20           C  
ATOM    396  H   ALA   699      35.089   0.584  -6.977  1.00 27.00           H  
ATOM    397  HA  ALA   699      36.191   2.834  -5.625  1.00 26.89           H  
ATOM    398  HB1 ALA   699      35.891   2.751  -8.123  1.00 26.20           H  
ATOM    399  HB2 ALA   699      35.117   4.197  -7.443  1.00 26.20           H  
ATOM    400  HB3 ALA   699      34.133   2.809  -7.921  1.00 26.20           H  
ATOM    401  N   LEU   700      32.986   2.345  -5.162  1.00 25.09           N  
ATOM    402  CA  LEU   700      31.800   2.771  -4.440  1.00 25.05           C  
ATOM    403  C   LEU   700      31.951   2.516  -2.937  1.00 24.91           C  
ATOM    404  O   LEU   700      31.631   3.399  -2.137  1.00 24.05           O  
ATOM    405  CB  LEU   700      30.546   2.075  -4.971  1.00 24.49           C  
ATOM    406  CG  LEU   700      30.158   2.580  -6.370  1.00 23.29           C  
ATOM    407  CD1 LEU   700      29.136   1.631  -6.997  1.00 23.14           C  
ATOM    408  CD2 LEU   700      29.624   4.010  -6.316  1.00 23.81           C  
ATOM    409  H   LEU   700      32.944   1.469  -5.663  1.00 25.09           H  
ATOM    410  HA  LEU   700      31.723   3.858  -4.546  1.00 25.05           H  
ATOM    411  HB2 LEU   700      29.708   2.230  -4.280  1.00 24.49           H  
ATOM    412  HB3 LEU   700      30.716   0.991  -5.002  1.00 24.49           H  
ATOM    413  HG  LEU   700      31.043   2.590  -7.015  1.00 23.29           H  
ATOM    414 HD11 LEU   700      28.209   1.607  -6.416  1.00 23.14           H  
ATOM    415 HD12 LEU   700      29.522   0.608  -7.042  1.00 23.14           H  
ATOM    416 HD13 LEU   700      28.902   1.936  -8.022  1.00 23.14           H  
ATOM    417 HD21 LEU   700      28.670   4.061  -5.787  1.00 23.81           H  
ATOM    418 HD22 LEU   700      29.490   4.397  -7.326  1.00 23.81           H  
ATOM    419 HD23 LEU   700      30.310   4.695  -5.814  1.00 23.81           H  
ATOM    420  N   LEU   701      32.354   1.308  -2.560  1.00 25.93           N  
ATOM    421  CA  LEU   701      32.440   0.990  -1.141  1.00 24.94           C  
ATOM    422  C   LEU   701      33.604   1.772  -0.494  1.00 24.39           C  
ATOM    423  O   LEU   701      33.482   2.240   0.638  1.00 25.48           O  
ATOM    424  CB  LEU   701      32.520  -0.506  -0.845  1.00 27.01           C  
ATOM    425  CG  LEU   701      31.130  -1.162  -0.679  1.00 28.73           C  
ATOM    426  CD1 LEU   701      30.337  -1.211  -1.984  1.00 27.43           C  
ATOM    427  CD2 LEU   701      31.287  -2.570  -0.106  1.00 28.92           C  
ATOM    428  H   LEU   701      32.574   0.601  -3.245  1.00 25.93           H  
ATOM    429  HA  LEU   701      31.536   1.395  -0.669  1.00 24.94           H  
ATOM    430  HB2 LEU   701      33.057  -0.641   0.100  1.00 27.01           H  
ATOM    431  HB3 LEU   701      33.100  -1.026  -1.616  1.00 27.01           H  
ATOM    432  HG  LEU   701      30.550  -0.580   0.049  1.00 28.73           H  
ATOM    433 HD11 LEU   701      30.896  -1.731  -2.767  1.00 27.43           H  
ATOM    434 HD12 LEU   701      30.097  -0.206  -2.343  1.00 27.43           H  
ATOM    435 HD13 LEU   701      29.387  -1.737  -1.842  1.00 27.43           H  
ATOM    436 HD21 LEU   701      31.903  -3.190  -0.761  1.00 28.92           H  
ATOM    437 HD22 LEU   701      30.314  -3.058   0.015  1.00 28.92           H  
ATOM    438 HD23 LEU   701      31.769  -2.540   0.878  1.00 28.92           H  
ATOM    439  N   SER   702      34.733   1.933  -1.254  1.00 25.52           N  
ATOM    440  CA  SER   702      35.846   2.724  -0.737  1.00 26.83           C  
ATOM    441  C   SER   702      35.409   4.204  -0.609  1.00 26.61           C  
ATOM    442  O   SER   702      35.865   4.930   0.278  1.00 27.38           O  
ATOM    443  CB  SER   702      37.113   2.613  -1.582  1.00 28.25           C  
ATOM    444  OG  SER   702      37.651   1.291  -1.474  1.00 29.27           O  
ATOM    445  H   SER   702      34.775   1.493  -2.166  1.00 25.52           H  
ATOM    446  HA  SER   702      36.049   2.353   0.275  1.00 26.83           H  
ATOM    447  HB2 SER   702      37.869   3.320  -1.223  1.00 28.25           H  
ATOM    448  HB3 SER   702      36.920   2.828  -2.637  1.00 28.25           H  
ATOM    449  HG  SER   702      38.612   1.376  -1.738  1.00 29.27           H  
ATOM    450  N   SER   703      34.516   4.662  -1.566  1.00 25.91           N  
ATOM    451  CA  SER   703      34.012   6.035  -1.489  1.00 27.17           C  
ATOM    452  C   SER   703      33.069   6.211  -0.287  1.00 26.18           C  
ATOM    453  O   SER   703      33.061   7.247   0.384  1.00 24.75           O  
ATOM    454  CB  SER   703      33.270   6.495  -2.743  1.00 29.39           C  
ATOM    455  OG  SER   703      34.156   6.637  -3.858  1.00 30.48           O  
ATOM    456  H   SER   703      34.226   4.043  -2.309  1.00 25.91           H  
ATOM    457  HA  SER   703      34.883   6.681  -1.326  1.00 27.17           H  
ATOM    458  HB2 SER   703      32.817   7.478  -2.575  1.00 29.39           H  
ATOM    459  HB3 SER   703      32.467   5.807  -3.024  1.00 29.39           H  
ATOM    460  HG  SER   703      34.417   5.716  -4.099  1.00 30.48           H  
ATOM    461  N   LEU   704      32.196   5.169  -0.021  1.00 25.61           N  
ATOM    462  CA  LEU   704      31.265   5.223   1.110  1.00 24.76           C  
ATOM    463  C   LEU   704      32.079   5.289   2.417  1.00 23.27           C  
ATOM    464  O   LEU   704      31.712   5.938   3.397  1.00 25.45           O  
ATOM    465  CB  LEU   704      30.351   3.990   1.179  1.00 24.56           C  
ATOM    466  CG  LEU   704      29.170   4.011   0.191  1.00 23.51           C  
ATOM    467  CD1 LEU   704      28.543   2.616   0.103  1.00 24.37           C  
ATOM    468  CD2 LEU   704      28.096   5.014   0.612  1.00 25.93           C  
ATOM    469  H   LEU   704      32.211   4.350  -0.623  1.00 25.61           H  
ATOM    470  HA  LEU   704      30.701   6.158   1.039  1.00 24.76           H  
ATOM    471  HB2 LEU   704      29.950   3.886   2.197  1.00 24.56           H  
ATOM    472  HB3 LEU   704      30.953   3.090   1.005  1.00 24.56           H  
ATOM    473  HG  LEU   704      29.530   4.287  -0.807  1.00 23.51           H  
ATOM    474 HD11 LEU   704      28.221   2.263   1.089  1.00 24.37           H  
ATOM    475 HD12 LEU   704      29.258   1.891  -0.298  1.00 24.37           H  
ATOM    476 HD13 LEU   704      27.668   2.618  -0.554  1.00 24.37           H  
ATOM    477 HD21 LEU   704      27.654   4.735   1.573  1.00 25.93           H  
ATOM    478 HD22 LEU   704      27.292   5.044  -0.130  1.00 25.93           H  
ATOM    479 HD23 LEU   704      28.494   6.026   0.708  1.00 25.93           H  
ATOM    480  N   ASN   705      33.231   4.536   2.433  1.00 23.21           N  
ATOM    481  CA  ASN   705      34.046   4.422   3.632  1.00 22.44           C  
ATOM    482  C   ASN   705      34.807   5.736   3.910  1.00 21.68           C  
ATOM    483  O   ASN   705      35.004   6.114   5.067  1.00 20.94           O  
ATOM    484  CB  ASN   705      35.016   3.254   3.541  1.00 21.07           C  
ATOM    485  CG  ASN   705      34.308   1.941   3.781  1.00 25.69           C  
ATOM    486  OD1 ASN   705      33.187   1.845   4.274  1.00 25.14           O  
ATOM    487  ND2 ASN   705      35.059   0.844   3.471  1.00 22.83           N  
ATOM    488  H   ASN   705      33.509   4.053   1.578  1.00 23.21           H  
ATOM    489  HA  ASN   705      33.357   4.299   4.475  1.00 22.44           H  
ATOM    490  HB2 ASN   705      35.788   3.344   4.311  1.00 21.07           H  
ATOM    491  HB3 ASN   705      35.522   3.228   2.570  1.00 21.07           H  
ATOM    492 HD21 ASN   705      34.675  -0.086   3.578  1.00 22.83           H  
ATOM    493 HD22 ASN   705      36.039   0.916   3.145  1.00 22.83           H  
ATOM    494  N   GLU   706      35.317   6.379   2.799  1.00 23.20           N  
ATOM    495  CA  GLU   706      36.006   7.673   2.914  1.00 23.29           C  
ATOM    496  C   GLU   706      34.985   8.758   3.338  1.00 23.32           C  
ATOM    497  O   GLU   706      35.264   9.649   4.145  1.00 24.26           O  
ATOM    498  CB  GLU   706      36.678   8.020   1.580  1.00 25.74           C  
ATOM    499  CG  GLU   706      37.358   9.385   1.531  1.00 25.87           C  
ATOM    500  CD  GLU   706      38.523   9.639   2.488  1.00 30.63           C  
ATOM    501  OE1 GLU   706      38.921  10.853   2.489  1.00 30.93           O  
ATOM    502  OE2 GLU   706      38.951   8.656   3.146  1.00 31.63           O1-
ATOM    503  H   GLU   706      35.261   5.914   1.890  1.00 23.20           H  
ATOM    504  HA  GLU   706      36.737   7.576   3.724  1.00 23.29           H  
ATOM    505  HB2 GLU   706      35.931   7.989   0.776  1.00 25.74           H  
ATOM    506  HB3 GLU   706      37.413   7.241   1.340  1.00 25.74           H  
ATOM    507  HG2 GLU   706      36.610  10.172   1.680  1.00 25.87           H  
ATOM    508  HG3 GLU   706      37.754   9.529   0.517  1.00 25.87           H  
ATOM    509  N   LEU   707      33.751   8.701   2.706  1.00 23.82           N  
ATOM    510  CA  LEU   707      32.712   9.654   3.077  1.00 24.23           C  
ATOM    511  C   LEU   707      32.282   9.386   4.539  1.00 24.34           C  
ATOM    512  O   LEU   707      31.788  10.258   5.260  1.00 24.79           O  
ATOM    513  CB  LEU   707      31.492   9.555   2.155  1.00 22.73           C  
ATOM    514  CG  LEU   707      30.526  10.746   2.315  1.00 23.92           C  
ATOM    515  CD1 LEU   707      31.068  12.009   1.650  1.00 22.48           C  
ATOM    516  CD2 LEU   707      29.154  10.399   1.747  1.00 24.09           C  
ATOM    517  H   LEU   707      33.575   7.994   1.984  1.00 23.82           H  
ATOM    518  HA  LEU   707      33.165  10.650   3.043  1.00 24.23           H  
ATOM    519  HB2 LEU   707      30.961   8.618   2.365  1.00 22.73           H  
ATOM    520  HB3 LEU   707      31.813   9.495   1.108  1.00 22.73           H  
ATOM    521  HG  LEU   707      30.382  10.966   3.376  1.00 23.92           H  
ATOM    522 HD11 LEU   707      31.146  11.883   0.565  1.00 22.48           H  
ATOM    523 HD12 LEU   707      32.056  12.277   2.033  1.00 22.48           H  
ATOM    524 HD13 LEU   707      30.405  12.858   1.845  1.00 22.48           H  
ATOM    525 HD21 LEU   707      29.189  10.287   0.660  1.00 24.09           H  
ATOM    526 HD22 LEU   707      28.432  11.185   1.987  1.00 24.09           H  
ATOM    527 HD23 LEU   707      28.777   9.467   2.180  1.00 24.09           H  
ATOM    528  N   GLY   708      32.322   8.073   4.943  1.00 23.82           N  
ATOM    529  CA  GLY   708      32.098   7.674   6.309  1.00 22.52           C  
ATOM    530  C   GLY   708      33.107   8.329   7.234  1.00 23.42           C  
ATOM    531  O   GLY   708      32.792   9.020   8.201  1.00 23.77           O  
ATOM    532  H   GLY   708      32.442   7.342   4.232  1.00 23.82           H  
ATOM    533  HA2 GLY   708      32.195   6.587   6.376  1.00 22.52           H  
ATOM    534  HA3 GLY   708      31.087   7.971   6.601  1.00 22.52           H  
ATOM    535  N   GLU   709      34.425   8.145   6.974  1.00 24.22           N  
ATOM    536  CA  GLU   709      35.475   8.646   7.869  1.00 27.08           C  
ATOM    537  C   GLU   709      35.352  10.195   8.011  1.00 26.56           C  
ATOM    538  O   GLU   709      35.606  10.771   9.072  1.00 26.89           O  
ATOM    539  CB  GLU   709      36.865   8.261   7.338  1.00 28.81           C  
ATOM    540  CG  GLU   709      37.903   8.075   8.446  1.00 35.06           C  
ATOM    541  CD  GLU   709      37.889   6.711   9.134  1.00 39.67           C  
ATOM    542  OE1 GLU   709      36.834   6.021   9.052  1.00 42.01           O  
ATOM    543  OE2 GLU   709      38.976   6.397   9.721  1.00 38.76           O1-
ATOM    544  H   GLU   709      34.723   7.600   6.160  1.00 24.22           H  
ATOM    545  HA  GLU   709      35.278   8.209   8.855  1.00 27.08           H  
ATOM    546  HB2 GLU   709      37.224   9.037   6.649  1.00 28.81           H  
ATOM    547  HB3 GLU   709      36.813   7.335   6.752  1.00 28.81           H  
ATOM    548  HG2 GLU   709      37.803   8.853   9.210  1.00 35.06           H  
ATOM    549  HG3 GLU   709      38.898   8.193   7.997  1.00 35.06           H  
ATOM    550  N   ARG   710      35.002  10.874   6.859  1.00 26.34           N  
ATOM    551  CA  ARG   710      34.831  12.324   6.874  1.00 26.48           C  
ATOM    552  C   ARG   710      33.546  12.782   7.613  1.00 25.92           C  
ATOM    553  O   ARG   710      33.451  13.904   8.126  1.00 24.94           O  
ATOM    554  CB  ARG   710      34.812  12.899   5.456  1.00 27.14           C  
ATOM    555  CG  ARG   710      36.176  12.777   4.779  1.00 28.06           C  
ATOM    556  CD  ARG   710      36.129  13.295   3.347  1.00 27.98           C  
ATOM    557  NE  ARG   710      37.301  12.843   2.597  1.00 27.69           N  
ATOM    558  CZ  ARG   710      37.573  13.165   1.337  1.00 28.38           C  
ATOM    559  NH1 ARG   710      36.829  14.079   0.722  1.00 28.17           N  
ATOM    560  NH2 ARG   710      38.581  12.591   0.694  1.00 27.61           N1+
ATOM    561  H   ARG   710      34.906  10.331   5.994  1.00 26.34           H  
ATOM    562  HA  ARG   710      35.672  12.748   7.438  1.00 26.48           H  
ATOM    563  HB2 ARG   710      34.524  13.957   5.486  1.00 27.14           H  
ATOM    564  HB3 ARG   710      34.049  12.384   4.858  1.00 27.14           H  
ATOM    565  HG2 ARG   710      36.510  11.734   4.781  1.00 28.06           H  
ATOM    566  HG3 ARG   710      36.932  13.338   5.343  1.00 28.06           H  
ATOM    567  HD2 ARG   710      36.108  14.390   3.358  1.00 27.98           H  
ATOM    568  HD3 ARG   710      35.241  12.906   2.838  1.00 27.98           H  
ATOM    569  HE  ARG   710      37.876  12.146   3.050  1.00 27.69           H  
ATOM    570 HH11 ARG   710      37.019  14.344  -0.233  1.00 28.17           H  
ATOM    571 HH12 ARG   710      35.927  14.376   1.128  1.00 28.17           H  
ATOM    572 HH21 ARG   710      38.788  12.757  -0.279  1.00 27.61           H  
ATOM    573 HH22 ARG   710      39.086  11.866   1.209  1.00 27.61           H  
ATOM    574  N   GLN   711      32.475  11.917   7.547  1.00 24.92           N  
ATOM    575  CA  GLN   711      31.234  12.200   8.254  1.00 24.09           C  
ATOM    576  C   GLN   711      31.424  11.956   9.763  1.00 23.89           C  
ATOM    577  O   GLN   711      30.755  12.565  10.603  1.00 24.74           O  
ATOM    578  CB  GLN   711      30.040  11.402   7.720  1.00 24.77           C  
ATOM    579  CG  GLN   711      29.408  12.096   6.508  1.00 26.67           C  
ATOM    580  CD  GLN   711      28.260  11.318   5.899  1.00 27.02           C  
ATOM    581  OE1 GLN   711      27.117  11.761   5.797  1.00 30.45           O  
ATOM    582  NE2 GLN   711      28.596  10.087   5.412  1.00 28.54           N  
ATOM    583  H   GLN   711      32.559  11.056   6.997  1.00 24.92           H  
ATOM    584  HA  GLN   711      31.035  13.275   8.155  1.00 24.09           H  
ATOM    585  HB2 GLN   711      29.274  11.304   8.497  1.00 24.77           H  
ATOM    586  HB3 GLN   711      30.344  10.378   7.478  1.00 24.77           H  
ATOM    587  HG2 GLN   711      30.153  12.269   5.724  1.00 26.67           H  
ATOM    588  HG3 GLN   711      29.020  13.077   6.808  1.00 26.67           H  
ATOM    589 HE21 GLN   711      27.888   9.507   4.975  1.00 28.54           H  
ATOM    590 HE22 GLN   711      29.558   9.735   5.445  1.00 28.54           H  
ATOM    591  N   LEU   712      32.347  11.020  10.153  1.00 22.77           N  
ATOM    592  CA  LEU   712      32.605  10.726  11.573  1.00 22.94           C  
ATOM    593  C   LEU   712      33.105  11.996  12.306  1.00 22.76           C  
ATOM    594  O   LEU   712      32.811  12.248  13.472  1.00 23.32           O  
ATOM    595  CB  LEU   712      33.638   9.606  11.725  1.00 24.53           C  
ATOM    596  CG  LEU   712      33.839   9.084  13.162  1.00 22.45           C  
ATOM    597  CD1 LEU   712      32.546   8.604  13.821  1.00 22.54           C  
ATOM    598  CD2 LEU   712      34.856   7.943  13.143  1.00 24.93           C  
ATOM    599  H   LEU   712      32.845  10.473   9.446  1.00 22.77           H  
ATOM    600  HA  LEU   712      31.640  10.443  12.003  1.00 22.94           H  
ATOM    601  HB2 LEU   712      34.608   9.956  11.349  1.00 24.53           H  
ATOM    602  HB3 LEU   712      33.356   8.770  11.080  1.00 24.53           H  
ATOM    603  HG  LEU   712      34.258   9.889  13.779  1.00 22.45           H  
ATOM    604 HD11 LEU   712      32.022   7.879  13.194  1.00 22.54           H  
ATOM    605 HD12 LEU   712      31.868   9.438  14.016  1.00 22.54           H  
ATOM    606 HD13 LEU   712      32.754   8.127  14.784  1.00 22.54           H  
ATOM    607 HD21 LEU   712      34.482   7.083  12.575  1.00 24.93           H  
ATOM    608 HD22 LEU   712      35.083   7.605  14.159  1.00 24.93           H  
ATOM    609 HD23 LEU   712      35.792   8.272  12.681  1.00 24.93           H  
ATOM    610  N   VAL   713      33.896  12.826  11.545  1.00 24.88           N  
ATOM    611  CA  VAL   713      34.431  14.081  12.093  1.00 24.72           C  
ATOM    612  C   VAL   713      33.263  15.086  12.370  1.00 23.24           C  
ATOM    613  O   VAL   713      33.433  16.104  13.035  1.00 23.98           O  
ATOM    614  CB  VAL   713      35.504  14.664  11.140  1.00 27.39           C  
ATOM    615  CG1 VAL   713      36.012  16.046  11.565  1.00 29.88           C  
ATOM    616  CG2 VAL   713      36.709  13.718  11.039  1.00 27.94           C  
ATOM    617  H   VAL   713      34.115  12.566  10.595  1.00 24.88           H  
ATOM    618  HA  VAL   713      34.873  13.849  13.070  1.00 24.72           H  
ATOM    619  HB  VAL   713      35.072  14.767  10.137  1.00 27.39           H  
ATOM    620 HG11 VAL   713      36.334  16.048  12.612  1.00 29.88           H  
ATOM    621 HG12 VAL   713      35.239  16.808  11.435  1.00 29.88           H  
ATOM    622 HG13 VAL   713      36.863  16.357  10.949  1.00 29.88           H  
ATOM    623 HG21 VAL   713      37.193  13.590  12.013  1.00 27.94           H  
ATOM    624 HG22 VAL   713      37.455  14.113  10.341  1.00 27.94           H  
ATOM    625 HG23 VAL   713      36.418  12.730  10.675  1.00 27.94           H  
ATOM    626  N   HIS   714      32.096  14.776  11.812  1.00 22.91           N  
ATOM    627  CA  HIS   714      30.871  15.565  11.926  1.00 25.83           C  
ATOM    628  C   HIS   714      29.796  14.855  12.782  1.00 23.65           C  
ATOM    629  O   HIS   714      28.678  15.350  12.920  1.00 24.63           O  
ATOM    630  CB  HIS   714      30.360  15.984  10.535  1.00 28.78           C  
ATOM    631  CG  HIS   714      31.347  16.917   9.901  1.00 34.44           C  
ATOM    632  CD2 HIS   714      31.520  18.273  10.095  1.00 36.52           C  
ATOM    633  ND1 HIS   714      32.404  16.506   9.161  1.00 35.62           N  
ATOM    634  NE2 HIS   714      32.633  18.661   9.499  1.00 36.80           N  
ATOM    635  CE1 HIS   714      33.187  17.608   8.924  1.00 37.23           C  
ATOM    636  H   HIS   714      32.014  13.917  11.289  1.00 22.91           H  
ATOM    637  HA  HIS   714      31.110  16.468  12.502  1.00 25.83           H  
ATOM    638  HB2 HIS   714      29.398  16.498  10.623  1.00 28.78           H  
ATOM    639  HB3 HIS   714      30.197  15.110   9.895  1.00 28.78           H  
ATOM    640  HD1 HIS   714      32.595  15.499   8.821  1.00 35.62           H  
ATOM    641  HD2 HIS   714      30.850  18.916  10.647  1.00 36.52           H  
ATOM    642  HE1 HIS   714      34.109  17.614   8.362  1.00 37.23           H  
ATOM    643  N   VAL   715      30.211  13.807  13.485  1.00 21.98           N  
ATOM    644  CA  VAL   715      29.411  13.182  14.540  1.00 20.05           C  
ATOM    645  C   VAL   715      29.766  13.926  15.842  1.00 20.81           C  
ATOM    646  O   VAL   715      28.894  14.331  16.607  1.00 19.73           O  
ATOM    647  CB  VAL   715      29.704  11.671  14.688  1.00 20.31           C  
ATOM    648  CG1 VAL   715      29.227  11.112  16.032  1.00 19.85           C  
ATOM    649  CG2 VAL   715      29.058  10.877  13.551  1.00 19.13           C  
ATOM    650  H   VAL   715      31.138  13.440  13.325  1.00 21.98           H  
ATOM    651  HA  VAL   715      28.346  13.354  14.340  1.00 20.05           H  
ATOM    652  HB  VAL   715      30.784  11.500  14.645  1.00 20.31           H  
ATOM    653 HG11 VAL   715      28.169  11.335  16.193  1.00 19.85           H  
ATOM    654 HG12 VAL   715      29.793  11.529  16.871  1.00 19.85           H  
ATOM    655 HG13 VAL   715      29.374  10.030  16.072  1.00 19.85           H  
ATOM    656 HG21 VAL   715      27.971  11.006  13.541  1.00 19.13           H  
ATOM    657 HG22 VAL   715      29.269   9.807  13.652  1.00 19.13           H  
ATOM    658 HG23 VAL   715      29.451  11.198  12.585  1.00 19.13           H  
ATOM    659  N   VAL   716      31.058  13.980  16.144  1.00 22.64           N  
ATOM    660  CA  VAL   716      31.543  14.417  17.466  1.00 23.44           C  
ATOM    661  C   VAL   716      31.142  15.886  17.731  1.00 23.83           C  
ATOM    662  O   VAL   716      30.991  16.318  18.874  1.00 23.64           O  
ATOM    663  CB  VAL   716      33.073  14.206  17.580  1.00 23.75           C  
ATOM    664  CG1 VAL   716      33.647  14.748  18.894  1.00 25.25           C  
ATOM    665  CG2 VAL   716      33.430  12.716  17.475  1.00 25.82           C  
ATOM    666  H   VAL   716      31.743  13.633  15.487  1.00 22.64           H  
ATOM    667  HA  VAL   716      31.017  13.808  18.213  1.00 23.44           H  
ATOM    668  HB  VAL   716      33.570  14.732  16.755  1.00 23.75           H  
ATOM    669 HG11 VAL   716      33.123  14.327  19.760  1.00 25.25           H  
ATOM    670 HG12 VAL   716      33.573  15.839  18.942  1.00 25.25           H  
ATOM    671 HG13 VAL   716      34.709  14.498  18.989  1.00 25.25           H  
ATOM    672 HG21 VAL   716      32.951  12.141  18.275  1.00 25.82           H  
ATOM    673 HG22 VAL   716      34.513  12.569  17.558  1.00 25.82           H  
ATOM    674 HG23 VAL   716      33.120  12.288  16.518  1.00 25.82           H  
ATOM    675  N   LYS   717      31.021  16.659  16.657  1.00 23.00           N  
ATOM    676  CA  LYS   717      30.667  18.074  16.757  1.00 24.70           C  
ATOM    677  C   LYS   717      29.186  18.232  17.186  1.00 24.29           C  
ATOM    678  O   LYS   717      28.806  19.256  17.756  1.00 23.59           O  
ATOM    679  CB  LYS   717      30.866  18.774  15.400  1.00 26.37           C  
ATOM    680  CG  LYS   717      32.340  18.864  14.975  1.00 28.30           C  
ATOM    681  CD  LYS   717      32.471  19.377  13.536  1.00 30.45           C  
ATOM    682  CE  LYS   717      33.923  19.435  13.079  1.00 35.94           C  
ATOM    683  NZ  LYS   717      33.986  19.838  11.656  1.00 38.34           N1+
ATOM    684  H   LYS   717      31.156  16.262  15.738  1.00 23.00           H  
ATOM    685  HA  LYS   717      31.291  18.534  17.533  1.00 24.70           H  
ATOM    686  HB2 LYS   717      30.448  19.788  15.443  1.00 26.37           H  
ATOM    687  HB3 LYS   717      30.296  18.238  14.629  1.00 26.37           H  
ATOM    688  HG2 LYS   717      32.814  17.879  15.048  1.00 28.30           H  
ATOM    689  HG3 LYS   717      32.877  19.531  15.660  1.00 28.30           H  
ATOM    690  HD2 LYS   717      32.016  20.372  13.457  1.00 30.45           H  
ATOM    691  HD3 LYS   717      31.904  18.714  12.875  1.00 30.45           H  
ATOM    692  HE2 LYS   717      34.428  18.470  13.159  1.00 35.94           H  
ATOM    693  HE3 LYS   717      34.488  20.183  13.644  1.00 35.94           H  
ATOM    694  HZ1 LYS   717      34.949  19.931  11.316  1.00 38.34           H  
ATOM    695  HZ2 LYS   717      33.495  20.719  11.461  1.00 38.34           H  
ATOM    696  HZ3 LYS   717      33.537  19.146  11.023  1.00 38.34           H  
ATOM    697  N   TRP   718      28.349  17.296  16.750  1.00 23.98           N  
ATOM    698  CA  TRP   718      26.890  17.373  16.925  1.00 23.17           C  
ATOM    699  C   TRP   718      26.505  16.630  18.227  1.00 23.10           C  
ATOM    700  O   TRP   718      25.636  17.090  18.989  1.00 20.67           O  
ATOM    701  CB  TRP   718      26.183  16.728  15.713  1.00 22.30           C  
ATOM    702  CG  TRP   718      24.820  17.282  15.411  1.00 21.63           C  
ATOM    703  CD1 TRP   718      24.553  18.314  14.564  1.00 21.08           C  
ATOM    704  CD2 TRP   718      23.555  16.829  15.908  1.00 23.01           C  
ATOM    705  NE1 TRP   718      23.193  18.535  14.501  1.00 22.82           N  
ATOM    706  CE2 TRP   718      22.559  17.637  15.316  1.00 23.66           C  
ATOM    707  CE3 TRP   718      23.166  15.820  16.798  1.00 21.15           C  
ATOM    708  CZ2 TRP   718      21.198  17.468  15.583  1.00 22.57           C  
ATOM    709  CZ3 TRP   718      21.803  15.645  17.066  1.00 24.23           C  
ATOM    710  CH2 TRP   718      20.841  16.467  16.461  1.00 24.32           C  
ATOM    711  H   TRP   718      28.722  16.485  16.278  1.00 23.98           H  
ATOM    712  HA  TRP   718      26.606  18.426  17.037  1.00 23.17           H  
ATOM    713  HB2 TRP   718      26.110  15.639  15.832  1.00 22.30           H  
ATOM    714  HB3 TRP   718      26.801  16.878  14.816  1.00 22.30           H  
ATOM    715  HD1 TRP   718      25.300  18.877  14.024  1.00 21.08           H  
ATOM    716  HE1 TRP   718      22.741  19.259  13.938  1.00 22.82           H  
ATOM    717  HE3 TRP   718      23.903  15.186  17.268  1.00 21.15           H  
ATOM    718  HZ2 TRP   718      20.455  18.099  15.118  1.00 22.57           H  
ATOM    719  HZ3 TRP   718      21.490  14.869  17.748  1.00 24.23           H  
ATOM    720  HH2 TRP   718      19.794  16.312  16.689  1.00 24.32           H  
ATOM    721  N   ALA   719      27.022  15.417  18.374  1.00 22.53           N  
ATOM    722  CA  ALA   719      26.493  14.466  19.342  1.00 22.41           C  
ATOM    723  C   ALA   719      26.692  14.870  20.815  1.00 23.50           C  
ATOM    724  O   ALA   719      25.872  14.520  21.661  1.00 23.89           O  
ATOM    725  CB  ALA   719      27.093  13.084  19.111  1.00 24.47           C  
ATOM    726  H   ALA   719      27.745  15.110  17.737  1.00 22.53           H  
ATOM    727  HA  ALA   719      25.409  14.417  19.175  1.00 22.41           H  
ATOM    728  HB1 ALA   719      26.892  12.737  18.093  1.00 24.47           H  
ATOM    729  HB2 ALA   719      26.673  12.350  19.807  1.00 24.47           H  
ATOM    730  HB3 ALA   719      28.180  13.095  19.250  1.00 24.47           H  
ATOM    731  N   LYS   720      27.824  15.481  21.139  1.00 23.86           N  
ATOM    732  CA  LYS   720      28.145  15.765  22.541  1.00 26.29           C  
ATOM    733  C   LYS   720      27.566  17.113  23.039  1.00 25.96           C  
ATOM    734  O   LYS   720      27.758  17.501  24.190  1.00 28.66           O  
ATOM    735  CB  LYS   720      29.650  15.658  22.850  1.00 27.24           C  
ATOM    736  CG  LYS   720      29.870  14.913  24.179  1.00 28.63           C  
ATOM    737  CD  LYS   720      31.333  14.824  24.612  1.00 31.32           C  
ATOM    738  CE  LYS   720      31.648  13.590  25.461  1.00 34.57           C  
ATOM    739  NZ  LYS   720      30.738  13.448  26.608  1.00 36.95           N1+
ATOM    740  H   LYS   720      28.465  15.771  20.413  1.00 23.86           H  
ATOM    741  HA  LYS   720      27.616  15.011  23.140  1.00 26.29           H  
ATOM    742  HB2 LYS   720      30.111  16.652  22.898  1.00 27.24           H  
ATOM    743  HB3 LYS   720      30.163  15.103  22.054  1.00 27.24           H  
ATOM    744  HG2 LYS   720      29.468  13.905  24.067  1.00 28.63           H  
ATOM    745  HG3 LYS   720      29.294  15.395  24.977  1.00 28.63           H  
ATOM    746  HD2 LYS   720      31.597  15.733  25.167  1.00 31.32           H  
ATOM    747  HD3 LYS   720      31.984  14.797  23.730  1.00 31.32           H  
ATOM    748  HE2 LYS   720      32.664  13.644  25.864  1.00 34.57           H  
ATOM    749  HE3 LYS   720      31.563  12.680  24.868  1.00 34.57           H  
ATOM    750  HZ1 LYS   720      30.881  12.531  27.089  1.00 36.95           H  
ATOM    751  HZ2 LYS   720      29.731  13.426  26.352  1.00 36.95           H  
ATOM    752  HZ3 LYS   720      30.865  14.169  27.319  1.00 36.95           H  
ATOM    753  N   ALA   721      26.774  17.756  22.186  1.00 23.05           N  
ATOM    754  CA  ALA   721      26.034  18.971  22.521  1.00 24.53           C  
ATOM    755  C   ALA   721      24.779  18.610  23.352  1.00 25.18           C  
ATOM    756  O   ALA   721      24.236  19.438  24.086  1.00 23.51           O  
ATOM    757  CB  ALA   721      25.618  19.722  21.264  1.00 23.45           C  
ATOM    758  H   ALA   721      26.648  17.381  21.255  1.00 23.05           H  
ATOM    759  HA  ALA   721      26.678  19.606  23.141  1.00 24.53           H  
ATOM    760  HB1 ALA   721      26.491  19.974  20.653  1.00 23.45           H  
ATOM    761  HB2 ALA   721      25.097  20.651  21.520  1.00 23.45           H  
ATOM    762  HB3 ALA   721      24.939  19.125  20.647  1.00 23.45           H  
ATOM    763  N   LEU   722      24.275  17.401  23.122  1.00 25.07           N  
ATOM    764  CA  LEU   722      23.015  16.906  23.672  1.00 24.75           C  
ATOM    765  C   LEU   722      23.182  16.345  25.118  1.00 25.85           C  
ATOM    766  O   LEU   722      24.294  16.036  25.555  1.00 24.52           O  
ATOM    767  CB  LEU   722      22.445  15.809  22.754  1.00 27.26           C  
ATOM    768  CG  LEU   722      21.573  16.336  21.598  1.00 31.37           C  
ATOM    769  CD1 LEU   722      22.296  17.324  20.683  1.00 28.17           C  
ATOM    770  CD2 LEU   722      21.072  15.155  20.768  1.00 27.59           C  
ATOM    771  H   LEU   722      24.784  16.775  22.511  1.00 25.07           H  
ATOM    772  HA  LEU   722      22.334  17.761  23.717  1.00 24.75           H  
ATOM    773  HB2 LEU   722      21.833  15.115  23.338  1.00 27.26           H  
ATOM    774  HB3 LEU   722      23.262  15.197  22.348  1.00 27.26           H  
ATOM    775  HG  LEU   722      20.699  16.844  22.025  1.00 31.37           H  
ATOM    776 HD11 LEU   722      23.228  16.899  20.299  1.00 28.17           H  
ATOM    777 HD12 LEU   722      22.528  18.255  21.209  1.00 28.17           H  
ATOM    778 HD13 LEU   722      21.669  17.592  19.826  1.00 28.17           H  
ATOM    779 HD21 LEU   722      21.904  14.606  20.318  1.00 27.59           H  
ATOM    780 HD22 LEU   722      20.427  15.506  19.959  1.00 27.59           H  
ATOM    781 HD23 LEU   722      20.495  14.456  21.382  1.00 27.59           H  
ATOM    782  N   PRO   723      22.063  16.156  25.834  1.00 25.70           N  
ATOM    783  CA  PRO   723      22.063  15.363  27.065  1.00 26.90           C  
ATOM    784  C   PRO   723      22.349  13.857  26.823  1.00 28.96           C  
ATOM    785  O   PRO   723      22.257  13.341  25.705  1.00 28.60           O  
ATOM    786  CB  PRO   723      20.641  15.503  27.628  1.00 26.42           C  
ATOM    787  CG  PRO   723      20.081  16.737  26.937  1.00 26.49           C  
ATOM    788  CD  PRO   723      20.734  16.694  25.568  1.00 26.82           C  
ATOM    789  HA  PRO   723      22.815  15.777  27.747  1.00 26.90           H  
ATOM    790  HB2 PRO   723      20.640  15.605  28.718  1.00 26.42           H  
ATOM    791  HB3 PRO   723      20.022  14.631  27.380  1.00 26.42           H  
ATOM    792  HG2 PRO   723      20.400  17.636  27.477  1.00 26.49           H  
ATOM    793  HG3 PRO   723      18.988  16.738  26.884  1.00 26.49           H  
ATOM    794  HD2 PRO   723      20.209  16.012  24.895  1.00 26.82           H  
ATOM    795  HD3 PRO   723      20.777  17.686  25.112  1.00 26.82           H  
ATOM    796  N   GLY   724      22.658  13.167  27.921  1.00 26.94           N  
ATOM    797  CA  GLY   724      22.874  11.730  27.895  1.00 28.21           C  
ATOM    798  C   GLY   724      24.353  11.407  27.698  1.00 28.43           C  
ATOM    799  O   GLY   724      24.978  10.751  28.533  1.00 30.53           O  
ATOM    800  H   GLY   724      22.762  13.658  28.798  1.00 26.94           H  
ATOM    801  HA2 GLY   724      22.298  11.268  27.088  1.00 28.21           H  
ATOM    802  HA3 GLY   724      22.542  11.326  28.856  1.00 28.21           H  
ATOM    803  N   PHE   725      24.930  11.884  26.596  1.00 26.45           N  
ATOM    804  CA  PHE   725      26.349  11.640  26.237  1.00 27.96           C  
ATOM    805  C   PHE   725      27.269  12.545  27.119  1.00 28.81           C  
ATOM    806  O   PHE   725      28.073  13.360  26.659  1.00 26.57           O  
ATOM    807  CB  PHE   725      26.563  11.892  24.736  1.00 28.26           C  
ATOM    808  CG  PHE   725      27.890  11.506  24.110  1.00 28.57           C  
ATOM    809  CD1 PHE   725      28.087  11.863  22.782  1.00 27.53           C  
ATOM    810  CD2 PHE   725      28.906  10.837  24.785  1.00 27.79           C  
ATOM    811  CE1 PHE   725      29.284  11.558  22.128  1.00 27.68           C  
ATOM    812  CE2 PHE   725      30.103  10.529  24.143  1.00 28.43           C  
ATOM    813  CZ  PHE   725      30.292  10.891  22.807  1.00 27.03           C  
ATOM    814  H   PHE   725      24.388  12.438  25.947  1.00 26.45           H  
ATOM    815  HA  PHE   725      26.570  10.594  26.486  1.00 27.96           H  
ATOM    816  HB2 PHE   725      26.398  12.961  24.539  1.00 28.26           H  
ATOM    817  HB3 PHE   725      25.782  11.352  24.184  1.00 28.26           H  
ATOM    818  HD1 PHE   725      27.306  12.381  22.249  1.00 27.53           H  
ATOM    819  HD2 PHE   725      28.766  10.554  25.818  1.00 27.79           H  
ATOM    820  HE1 PHE   725      29.425  11.843  21.098  1.00 27.68           H  
ATOM    821  HE2 PHE   725      30.885  10.009  24.680  1.00 28.43           H  
ATOM    822  HZ  PHE   725      31.218  10.652  22.305  1.00 27.03           H  
ATOM    823  N   ARG   726      27.082  12.373  28.424  1.00 30.10           N  
ATOM    824  CA  ARG   726      27.706  13.179  29.463  1.00 33.71           C  
ATOM    825  C   ARG   726      27.844  12.345  30.761  1.00 32.56           C  
ATOM    826  O   ARG   726      28.867  12.409  31.442  1.00 33.28           O  
ATOM    827  CB  ARG   726      26.820  14.402  29.801  1.00 35.94           C  
ATOM    828  CG  ARG   726      26.517  15.390  28.675  1.00 41.53           C  
ATOM    829  CD  ARG   726      27.697  16.280  28.315  1.00 45.44           C  
ATOM    830  NE  ARG   726      27.399  17.145  27.162  1.00 48.60           N  
ATOM    831  CZ  ARG   726      26.554  18.176  27.130  1.00 50.54           C  
ATOM    832  NH1 ARG   726      26.343  18.828  25.993  1.00 50.34           N  
ATOM    833  NH2 ARG   726      25.920  18.558  28.232  1.00 50.38           N1+
ATOM    834  H   ARG   726      26.413  11.681  28.734  1.00 30.10           H  
ATOM    835  HA  ARG   726      28.703  13.489  29.134  1.00 33.71           H  
ATOM    836  HB2 ARG   726      27.254  14.943  30.652  1.00 35.94           H  
ATOM    837  HB3 ARG   726      25.844  14.038  30.143  1.00 35.94           H  
ATOM    838  HG2 ARG   726      25.681  16.017  29.004  1.00 41.53           H  
ATOM    839  HG3 ARG   726      26.143  14.876  27.784  1.00 41.53           H  
ATOM    840  HD2 ARG   726      28.564  15.673  28.034  1.00 45.44           H  
ATOM    841  HD3 ARG   726      28.015  16.909  29.153  1.00 45.44           H  
ATOM    842  HE  ARG   726      27.859  16.887  26.301  1.00 48.60           H  
ATOM    843 HH11 ARG   726      25.701  19.609  25.970  1.00 50.34           H  
ATOM    844 HH12 ARG   726      26.821  18.544  25.151  1.00 50.34           H  
ATOM    845 HH21 ARG   726      25.281  19.339  28.202  1.00 50.38           H  
ATOM    846 HH22 ARG   726      26.077  18.067  29.101  1.00 50.38           H  
ATOM    847  N   ASN   727      26.729  11.766  31.195  1.00 33.57           N  
ATOM    848  CA  ASN   727      26.554  11.183  32.529  1.00 32.46           C  
ATOM    849  C   ASN   727      26.591   9.651  32.424  1.00 32.80           C  
ATOM    850  O   ASN   727      25.631   8.963  32.769  1.00 31.91           O  
ATOM    851  CB  ASN   727      25.224  11.631  33.146  1.00 34.70           C  
ATOM    852  CG  ASN   727      25.066  13.131  33.106  1.00 38.30           C  
ATOM    853  OD1 ASN   727      24.441  13.683  32.190  1.00 37.50           O  
ATOM    854  ND2 ASN   727      25.651  13.812  34.088  1.00 38.61           N  
ATOM    855  H   ASN   727      25.907  11.773  30.609  1.00 33.57           H  
ATOM    856  HA  ASN   727      27.384  11.499  33.173  1.00 32.46           H  
ATOM    857  HB2 ASN   727      25.145  11.281  34.183  1.00 34.70           H  
ATOM    858  HB3 ASN   727      24.372  11.201  32.603  1.00 34.70           H  
ATOM    859 HD21 ASN   727      25.592  14.819  34.109  1.00 38.61           H  
ATOM    860 HD22 ASN   727      26.150  13.320  34.815  1.00 38.61           H  
ATOM    861  N   LEU   728      27.717   9.130  31.943  1.00 31.48           N  
ATOM    862  CA  LEU   728      27.918   7.691  31.765  1.00 31.82           C  
ATOM    863  C   LEU   728      29.390   7.354  32.113  1.00 31.67           C  
ATOM    864  O   LEU   728      30.295   8.155  31.885  1.00 30.84           O  
ATOM    865  CB  LEU   728      27.654   7.273  30.306  1.00 30.14           C  
ATOM    866  CG  LEU   728      26.218   7.478  29.785  1.00 31.68           C  
ATOM    867  CD1 LEU   728      26.176   7.231  28.273  1.00 31.95           C  
ATOM    868  CD2 LEU   728      25.214   6.565  30.483  1.00 32.76           C  
ATOM    869  H   LEU   728      28.465   9.750  31.670  1.00 31.48           H  
ATOM    870  HA  LEU   728      27.261   7.148  32.450  1.00 31.82           H  
ATOM    871  HB2 LEU   728      27.942   6.221  30.171  1.00 30.14           H  
ATOM    872  HB3 LEU   728      28.323   7.856  29.666  1.00 30.14           H  
ATOM    873  HG  LEU   728      25.914   8.517  29.950  1.00 31.68           H  
ATOM    874 HD11 LEU   728      26.501   6.216  28.025  1.00 31.95           H  
ATOM    875 HD12 LEU   728      26.831   7.934  27.749  1.00 31.95           H  
ATOM    876 HD13 LEU   728      25.162   7.371  27.882  1.00 31.95           H  
ATOM    877 HD21 LEU   728      25.504   5.515  30.383  1.00 32.76           H  
ATOM    878 HD22 LEU   728      24.214   6.688  30.055  1.00 32.76           H  
ATOM    879 HD23 LEU   728      25.138   6.793  31.547  1.00 32.76           H  
ATOM    880  N   HIS   729      29.604   6.138  32.602  1.00 33.89           N  
ATOM    881  CA  HIS   729      30.933   5.621  32.972  1.00 34.86           C  
ATOM    882  C   HIS   729      31.808   5.512  31.697  1.00 35.51           C  
ATOM    883  O   HIS   729      31.320   5.191  30.612  1.00 33.88           O  
ATOM    884  CB  HIS   729      30.842   4.256  33.670  1.00 38.05           C  
ATOM    885  CG  HIS   729      32.042   3.907  34.479  1.00 39.33           C  
ATOM    886  ND1 HIS   729      32.626   2.658  34.447  1.00 40.75           N  
ATOM    887  CD2 HIS   729      32.763   4.635  35.367  1.00 40.30           C  
ATOM    888  CE1 HIS   729      33.657   2.633  35.277  1.00 40.86           C  
ATOM    889  NE2 HIS   729      33.759   3.821  35.847  1.00 40.56           N  
ATOM    890  H   HIS   729      28.815   5.529  32.779  1.00 33.89           H  
ATOM    891  HA  HIS   729      31.370   6.378  33.635  1.00 34.86           H  
ATOM    892  HB2 HIS   729      30.656   3.465  32.931  1.00 38.05           H  
ATOM    893  HB3 HIS   729      29.983   4.248  34.353  1.00 38.05           H  
ATOM    894  HD2 HIS   729      32.678   5.659  35.706  1.00 40.30           H  
ATOM    895  HE2 HIS   729      34.451   4.103  36.529  1.00 40.56           H  
ATOM    896  HE1 HIS   729      34.315   1.791  35.457  1.00 40.86           H  
ATOM    897  N   VAL   730      33.069   5.910  31.836  1.00 35.36           N  
ATOM    898  CA  VAL   730      33.944   6.235  30.699  1.00 36.52           C  
ATOM    899  C   VAL   730      33.959   5.160  29.589  1.00 36.13           C  
ATOM    900  O   VAL   730      33.927   5.471  28.395  1.00 35.27           O  
ATOM    901  CB  VAL   730      35.387   6.547  31.185  1.00 39.59           C  
ATOM    902  CG1 VAL   730      36.359   6.781  30.021  1.00 40.13           C  
ATOM    903  CG2 VAL   730      35.418   7.786  32.092  1.00 41.38           C  
ATOM    904  H   VAL   730      33.403   6.147  32.760  1.00 35.36           H  
ATOM    905  HA  VAL   730      33.510   7.136  30.246  1.00 36.52           H  
ATOM    906  HB  VAL   730      35.760   5.693  31.767  1.00 39.59           H  
ATOM    907 HG11 VAL   730      35.999   7.576  29.358  1.00 40.13           H  
ATOM    908 HG12 VAL   730      36.500   5.874  29.425  1.00 40.13           H  
ATOM    909 HG13 VAL   730      37.348   7.074  30.392  1.00 40.13           H  
ATOM    910 HG21 VAL   730      35.019   8.665  31.573  1.00 41.38           H  
ATOM    911 HG22 VAL   730      36.444   8.015  32.401  1.00 41.38           H  
ATOM    912 HG23 VAL   730      34.835   7.639  33.006  1.00 41.38           H  
ATOM    913  N   ASP   731      34.136   3.858  30.009  1.00 36.12           N  
ATOM    914  CA  ASP   731      34.334   2.750  29.081  1.00 35.27           C  
ATOM    915  C   ASP   731      33.016   2.199  28.474  1.00 33.13           C  
ATOM    916  O   ASP   731      33.021   1.387  27.543  1.00 32.22           O  
ATOM    917  CB  ASP   731      35.193   1.649  29.685  1.00 39.04           C  
ATOM    918  CG  ASP   731      34.472   1.023  30.861  1.00 42.07           C  
ATOM    919  OD1 ASP   731      34.038   1.866  31.721  1.00 44.46           O  
ATOM    920  OD2 ASP   731      34.389  -0.230  30.852  1.00 43.35           O1-
ATOM    921  H   ASP   731      34.131   3.643  31.012  1.00 36.12           H  
ATOM    922  HA  ASP   731      34.883   3.162  28.223  1.00 35.27           H  
ATOM    923  HB2 ASP   731      36.144   2.058  30.047  1.00 39.04           H  
ATOM    924  HB3 ASP   731      35.429   0.889  28.934  1.00 39.04           H  
ATOM    925  N   ASP   732      31.858   2.705  28.997  1.00 31.52           N  
ATOM    926  CA  ASP   732      30.527   2.499  28.399  1.00 31.67           C  
ATOM    927  C   ASP   732      30.210   3.772  27.525  1.00 31.37           C  
ATOM    928  O   ASP   732      29.478   3.706  26.541  1.00 30.15           O  
ATOM    929  CB  ASP   732      29.436   2.239  29.445  1.00 29.45           C  
ATOM    930  CG  ASP   732      29.119   0.775  29.771  1.00 31.78           C  
ATOM    931  OD1 ASP   732      29.930  -0.107  29.379  1.00 29.00           O  
ATOM    932  OD2 ASP   732      28.073   0.564  30.448  1.00 29.96           O1-
ATOM    933  H   ASP   732      31.924   3.329  29.795  1.00 31.52           H  
ATOM    934  HA  ASP   732      30.588   1.671  27.684  1.00 31.67           H  
ATOM    935  HB2 ASP   732      28.492   2.679  29.096  1.00 29.45           H  
ATOM    936  HB3 ASP   732      29.683   2.741  30.389  1.00 29.45           H  
ATOM    937  N   GLN   733      30.717   4.965  27.990  1.00 31.58           N  
ATOM    938  CA  GLN   733      30.473   6.260  27.341  1.00 29.77           C  
ATOM    939  C   GLN   733      31.237   6.416  26.005  1.00 29.16           C  
ATOM    940  O   GLN   733      30.777   7.092  25.089  1.00 28.19           O  
ATOM    941  CB  GLN   733      30.866   7.438  28.269  1.00 28.20           C  
ATOM    942  CG  GLN   733      30.335   8.787  27.767  1.00 29.29           C  
ATOM    943  CD  GLN   733      30.680  10.031  28.581  1.00 30.36           C  
ATOM    944  NE2 GLN   733      30.773   9.995  29.808  1.00 33.89           N  
ATOM    945  OE1 GLN   733      30.797  11.155  27.892  1.00 31.30           O  
ATOM    946  H   GLN   733      31.248   4.965  28.847  1.00 31.58           H  
ATOM    947  HA  GLN   733      29.401   6.300  27.115  1.00 29.77           H  
ATOM    948  HB2 GLN   733      31.956   7.496  28.372  1.00 28.20           H  
ATOM    949  HB3 GLN   733      30.475   7.244  29.270  1.00 28.20           H  
ATOM    950  HG2 GLN   733      29.244   8.751  27.680  1.00 29.29           H  
ATOM    951  HG3 GLN   733      30.736   8.971  26.767  1.00 29.29           H  
ATOM    952 HE21 GLN   733      30.933  10.832  30.357  1.00 33.89           H  
ATOM    953 HE22 GLN   733      30.708   9.106  30.337  1.00 33.89           H  
ATOM    954  N   MET   734      32.505   5.881  25.966  1.00 28.32           N  
ATOM    955  CA  MET   734      33.391   6.118  24.818  1.00 29.41           C  
ATOM    956  C   MET   734      32.730   5.638  23.506  1.00 26.22           C  
ATOM    957  O   MET   734      32.989   6.127  22.411  1.00 22.53           O  
ATOM    958  CB  MET   734      34.733   5.392  24.995  1.00 34.51           C  
ATOM    959  CG  MET   734      35.791   5.913  24.019  1.00 40.15           C  
ATOM    960  SD  MET   734      37.347   4.974  24.166  1.00 51.71           S  
ATOM    961  CE  MET   734      37.002   3.662  22.956  1.00 48.00           C  
ATOM    962  H   MET   734      32.844   5.368  26.784  1.00 28.32           H  
ATOM    963  HA  MET   734      33.532   7.203  24.748  1.00 29.41           H  
ATOM    964  HB2 MET   734      34.588   4.312  24.868  1.00 34.51           H  
ATOM    965  HB3 MET   734      35.097   5.543  26.019  1.00 34.51           H  
ATOM    966  HG2 MET   734      36.015   6.960  24.251  1.00 40.15           H  
ATOM    967  HG3 MET   734      35.456   5.877  22.980  1.00 40.15           H  
ATOM    968  HE1 MET   734      37.851   2.975  22.922  1.00 48.00           H  
ATOM    969  HE2 MET   734      36.862   4.091  21.960  1.00 48.00           H  
ATOM    970  HE3 MET   734      36.111   3.100  23.245  1.00 48.00           H  
ATOM    971  N   ALA   735      31.898   4.558  23.648  1.00 24.52           N  
ATOM    972  CA  ALA   735      31.299   3.909  22.493  1.00 25.39           C  
ATOM    973  C   ALA   735      30.163   4.734  21.854  1.00 24.64           C  
ATOM    974  O   ALA   735      29.641   4.401  20.789  1.00 24.46           O  
ATOM    975  CB  ALA   735      30.775   2.531  22.875  1.00 24.23           C  
ATOM    976  H   ALA   735      31.688   4.191  24.570  1.00 24.52           H  
ATOM    977  HA  ALA   735      32.083   3.815  21.735  1.00 25.39           H  
ATOM    978  HB1 ALA   735      31.572   1.914  23.303  1.00 24.23           H  
ATOM    979  HB2 ALA   735      30.370   2.006  22.005  1.00 24.23           H  
ATOM    980  HB3 ALA   735      29.973   2.605  23.619  1.00 24.23           H  
ATOM    981  N   VAL   736      29.726   5.839  22.551  1.00 23.97           N  
ATOM    982  CA  VAL   736      28.609   6.666  22.071  1.00 25.00           C  
ATOM    983  C   VAL   736      29.020   7.460  20.796  1.00 24.23           C  
ATOM    984  O   VAL   736      28.196   7.967  20.031  1.00 22.94           O  
ATOM    985  CB  VAL   736      28.032   7.568  23.180  1.00 28.17           C  
ATOM    986  CG1 VAL   736      26.827   8.386  22.699  1.00 31.31           C  
ATOM    987  CG2 VAL   736      27.592   6.774  24.418  1.00 29.91           C  
ATOM    988  H   VAL   736      30.150   6.078  23.451  1.00 23.97           H  
ATOM    989  HA  VAL   736      27.834   5.977  21.742  1.00 25.00           H  
ATOM    990  HB  VAL   736      28.817   8.256  23.495  1.00 28.17           H  
ATOM    991 HG11 VAL   736      26.063   7.743  22.250  1.00 31.31           H  
ATOM    992 HG12 VAL   736      27.117   9.133  21.957  1.00 31.31           H  
ATOM    993 HG13 VAL   736      26.360   8.921  23.532  1.00 31.31           H  
ATOM    994 HG21 VAL   736      26.701   6.179  24.209  1.00 29.91           H  
ATOM    995 HG22 VAL   736      27.345   7.457  25.238  1.00 29.91           H  
ATOM    996 HG23 VAL   736      28.366   6.095  24.781  1.00 29.91           H  
ATOM    997  N   ILE   737      30.368   7.551  20.562  1.00 21.63           N  
ATOM    998  CA  ILE   737      30.884   8.144  19.322  1.00 22.24           C  
ATOM    999  C   ILE   737      30.443   7.235  18.142  1.00 22.91           C  
ATOM   1000  O   ILE   737      30.286   7.652  16.992  1.00 22.53           O  
ATOM   1001  CB  ILE   737      32.436   8.262  19.364  1.00 20.70           C  
ATOM   1002  CG1 ILE   737      32.884   9.204  20.503  1.00 21.57           C  
ATOM   1003  CG2 ILE   737      33.000   8.739  18.018  1.00 20.65           C  
ATOM   1004  CD1 ILE   737      34.391   9.241  20.728  1.00 20.83           C  
ATOM   1005  H   ILE   737      31.014   7.207  21.284  1.00 21.63           H  
ATOM   1006  HA  ILE   737      30.411   9.125  19.188  1.00 22.24           H  
ATOM   1007  HB  ILE   737      32.856   7.267  19.564  1.00 20.70           H  
ATOM   1008 HG12 ILE   737      32.431   8.881  21.446  1.00 21.57           H  
ATOM   1009 HG13 ILE   737      32.526  10.222  20.307  1.00 21.57           H  
ATOM   1010 HG21 ILE   737      32.543   9.685  17.710  1.00 20.65           H  
ATOM   1011 HG22 ILE   737      32.821   8.000  17.231  1.00 20.65           H  
ATOM   1012 HG23 ILE   737      34.084   8.878  18.054  1.00 20.65           H  
ATOM   1013 HD11 ILE   737      34.796   8.231  20.849  1.00 20.83           H  
ATOM   1014 HD12 ILE   737      34.618   9.807  21.638  1.00 20.83           H  
ATOM   1015 HD13 ILE   737      34.913   9.732  19.903  1.00 20.83           H  
ATOM   1016  N   GLN   738      30.451   5.905  18.421  1.00 22.61           N  
ATOM   1017  CA  GLN   738      30.275   4.864  17.413  1.00 22.42           C  
ATOM   1018  C   GLN   738      28.776   4.585  17.165  1.00 21.90           C  
ATOM   1019  O   GLN   738      28.364   3.952  16.192  1.00 22.68           O  
ATOM   1020  CB  GLN   738      31.001   3.585  17.850  1.00 24.03           C  
ATOM   1021  CG  GLN   738      32.492   3.815  18.150  1.00 27.26           C  
ATOM   1022  CD  GLN   738      33.080   2.693  18.978  1.00 27.42           C  
ATOM   1023  OE1 GLN   738      32.445   2.165  19.887  1.00 30.15           O  
ATOM   1024  NE2 GLN   738      34.373   2.394  18.715  1.00 33.23           N  
ATOM   1025  H   GLN   738      30.622   5.597  19.381  1.00 22.61           H  
ATOM   1026  HA  GLN   738      30.694   5.227  16.467  1.00 22.42           H  
ATOM   1027  HB2 GLN   738      30.906   2.819  17.070  1.00 24.03           H  
ATOM   1028  HB3 GLN   738      30.496   3.167  18.728  1.00 24.03           H  
ATOM   1029  HG2 GLN   738      32.648   4.722  18.744  1.00 27.26           H  
ATOM   1030  HG3 GLN   738      33.047   3.956  17.221  1.00 27.26           H  
ATOM   1031 HE21 GLN   738      34.903   1.648  19.185  1.00 33.23           H  
ATOM   1032 HE22 GLN   738      34.988   2.837  18.030  1.00 33.23           H  
ATOM   1033  N   TYR   739      27.902   4.996  18.152  1.00 20.98           N  
ATOM   1034  CA  TYR   739      26.453   4.769  18.056  1.00 22.70           C  
ATOM   1035  C   TYR   739      25.891   5.442  16.780  1.00 21.53           C  
ATOM   1036  O   TYR   739      24.906   5.016  16.174  1.00 23.11           O  
ATOM   1037  CB  TYR   739      25.690   5.412  19.242  1.00 22.58           C  
ATOM   1038  CG  TYR   739      25.649   4.746  20.600  1.00 23.02           C  
ATOM   1039  CD1 TYR   739      26.575   3.808  21.017  1.00 25.02           C  
ATOM   1040  CD2 TYR   739      24.647   5.121  21.477  1.00 24.34           C  
ATOM   1041  CE1 TYR   739      26.507   3.328  22.310  1.00 28.63           C  
ATOM   1042  CE2 TYR   739      24.672   4.690  22.792  1.00 26.38           C  
ATOM   1043  CZ  TYR   739      25.564   3.756  23.200  1.00 27.89           C  
ATOM   1044  OH  TYR   739      25.557   3.374  24.503  1.00 32.36           O  
ATOM   1045  H   TYR   739      28.292   5.419  19.000  1.00 20.98           H  
ATOM   1046  HA  TYR   739      26.251   3.700  17.972  1.00 22.70           H  
ATOM   1047  HB2 TYR   739      24.647   5.526  18.939  1.00 22.58           H  
ATOM   1048  HB3 TYR   739      26.068   6.432  19.399  1.00 22.58           H  
ATOM   1049  HD1 TYR   739      27.370   3.474  20.364  1.00 25.02           H  
ATOM   1050  HD2 TYR   739      23.845   5.767  21.147  1.00 24.34           H  
ATOM   1051  HE1 TYR   739      27.236   2.646  22.670  1.00 28.63           H  
ATOM   1052  HE2 TYR   739      23.961   5.046  23.503  1.00 26.38           H  
ATOM   1053  HH  TYR   739      26.384   2.901  24.704  1.00 32.36           H  
ATOM   1054  N   SER   740      26.410   6.693  16.578  1.00 21.82           N  
ATOM   1055  CA  SER   740      25.665   7.732  15.877  1.00 23.62           C  
ATOM   1056  C   SER   740      25.282   7.535  14.392  1.00 23.34           C  
ATOM   1057  O   SER   740      24.485   8.317  13.875  1.00 22.37           O  
ATOM   1058  CB  SER   740      26.457   9.042  15.975  1.00 23.86           C  
ATOM   1059  OG  SER   740      26.431   9.579  17.297  1.00 30.95           O  
ATOM   1060  H   SER   740      27.283   6.971  17.035  1.00 21.82           H  
ATOM   1061  HA  SER   740      24.720   7.836  16.425  1.00 23.62           H  
ATOM   1062  HB2 SER   740      26.051   9.806  15.310  1.00 23.86           H  
ATOM   1063  HB3 SER   740      27.498   8.882  15.681  1.00 23.86           H  
ATOM   1064  HG  SER   740      26.912   8.982  17.901  1.00 30.95           H  
ATOM   1065  N   TRP   741      26.009   6.630  13.691  1.00 21.71           N  
ATOM   1066  CA  TRP   741      25.882   6.549  12.237  1.00 22.04           C  
ATOM   1067  C   TRP   741      24.431   6.422  11.744  1.00 22.31           C  
ATOM   1068  O   TRP   741      23.981   7.192  10.895  1.00 21.59           O  
ATOM   1069  CB  TRP   741      26.632   5.381  11.605  1.00  0.00           C  
ATOM   1070  CG  TRP   741      28.082   5.329  11.914  1.00  0.00           C  
ATOM   1071  CD1 TRP   741      28.649   4.575  12.917  1.00  0.00           C  
ATOM   1072  NE1 TRP   741      30.002   4.597  12.726  1.00  0.00           N  
ATOM   1073  CE2 TRP   741      30.304   5.483  11.727  1.00  0.00           C  
ATOM   1074  CZ2 TRP   741      31.509   5.815  11.145  1.00  0.00           C  
ATOM   1075  CH2 TRP   741      31.488   6.856  10.215  1.00  0.00           C  
ATOM   1076  CZ3 TRP   741      30.346   7.484   9.802  1.00  0.00           C  
ATOM   1077  CE3 TRP   741      29.147   7.024  10.277  1.00  0.00           C  
ATOM   1078  CD2 TRP   741      29.119   6.030  11.268  1.00  0.00           C  
ATOM   1079  H   TRP   741      26.756   6.134  14.174  1.00 21.71           H  
ATOM   1080  HA  TRP   741      26.274   7.499  11.850  1.00 22.04           H  
ATOM   1081  HB2 TRP   741      26.182   4.438  11.923  1.00  0.00           H  
ATOM   1082  HB3 TRP   741      26.502   5.408  10.514  1.00  0.00           H  
ATOM   1083  HD1 TRP   741      28.210   3.929  13.666  1.00  0.00           H  
ATOM   1084  HE1 TRP   741      30.679   4.045  13.237  1.00  0.00           H  
ATOM   1085  HE3 TRP   741      28.251   7.449   9.862  1.00  0.00           H  
ATOM   1086  HZ2 TRP   741      32.420   5.300  11.411  1.00  0.00           H  
ATOM   1087  HZ3 TRP   741      30.401   8.279   9.077  1.00  0.00           H  
ATOM   1088  HH2 TRP   741      32.392   7.216   9.768  1.00  0.00           H  
ATOM   1089  N   MET   742      23.706   5.355  12.230  1.00 20.61           N  
ATOM   1090  CA  MET   742      22.388   5.068  11.670  1.00 21.43           C  
ATOM   1091  C   MET   742      21.241   5.846  12.346  1.00 21.31           C  
ATOM   1092  O   MET   742      20.096   5.799  11.909  1.00 21.85           O  
ATOM   1093  CB  MET   742      22.087   3.587  11.424  1.00 21.66           C  
ATOM   1094  CG  MET   742      22.241   2.687  12.641  1.00 19.31           C  
ATOM   1095  SD  MET   742      21.386   1.083  12.423  1.00 24.10           S  
ATOM   1096  CE  MET   742      22.288   0.383  11.029  1.00 21.06           C  
ATOM   1097  H   MET   742      24.095   4.799  12.992  1.00 20.61           H  
ATOM   1098  HA  MET   742      22.396   5.508  10.667  1.00 21.43           H  
ATOM   1099  HB2 MET   742      22.764   3.232  10.639  1.00 21.66           H  
ATOM   1100  HB3 MET   742      21.074   3.504  11.013  1.00 21.66           H  
ATOM   1101  HG2 MET   742      21.816   3.167  13.525  1.00 19.31           H  
ATOM   1102  HG3 MET   742      23.295   2.496  12.857  1.00 19.31           H  
ATOM   1103  HE1 MET   742      21.890  -0.615  10.822  1.00 21.06           H  
ATOM   1104  HE2 MET   742      23.343   0.281  11.279  1.00 21.06           H  
ATOM   1105  HE3 MET   742      22.160   0.990  10.130  1.00 21.06           H  
ATOM   1106  N   GLY   743      21.634   6.656  13.383  1.00 20.54           N  
ATOM   1107  CA  GLY   743      20.718   7.584  14.013  1.00 19.84           C  
ATOM   1108  C   GLY   743      20.807   8.964  13.352  1.00 21.31           C  
ATOM   1109  O   GLY   743      19.808   9.657  13.155  1.00 20.03           O  
ATOM   1110  H   GLY   743      22.597   6.607  13.695  1.00 20.54           H  
ATOM   1111  HA2 GLY   743      20.999   7.687  15.063  1.00 19.84           H  
ATOM   1112  HA3 GLY   743      19.693   7.213  13.937  1.00 19.84           H  
ATOM   1113  N   LEU   744      22.085   9.447  13.170  1.00 20.06           N  
ATOM   1114  CA  LEU   744      22.302  10.779  12.632  1.00 21.14           C  
ATOM   1115  C   LEU   744      22.412  10.758  11.091  1.00 22.69           C  
ATOM   1116  O   LEU   744      21.849  11.603  10.389  1.00 23.41           O  
ATOM   1117  CB  LEU   744      23.562  11.464  13.201  1.00 20.71           C  
ATOM   1118  CG  LEU   744      23.664  11.579  14.736  1.00 22.22           C  
ATOM   1119  CD1 LEU   744      24.897  12.415  15.103  1.00 20.12           C  
ATOM   1120  CD2 LEU   744      22.433  12.196  15.389  1.00 20.95           C  
ATOM   1121  H   LEU   744      22.898   8.886  13.456  1.00 20.06           H  
ATOM   1122  HA  LEU   744      21.429  11.392  12.869  1.00 21.14           H  
ATOM   1123  HB2 LEU   744      23.627  12.470  12.763  1.00 20.71           H  
ATOM   1124  HB3 LEU   744      24.456  10.933  12.847  1.00 20.71           H  
ATOM   1125  HG  LEU   744      23.794  10.576  15.156  1.00 22.22           H  
ATOM   1126 HD11 LEU   744      24.785  13.453  14.772  1.00 20.12           H  
ATOM   1127 HD12 LEU   744      25.802  12.013  14.637  1.00 20.12           H  
ATOM   1128 HD13 LEU   744      25.052  12.421  16.188  1.00 20.12           H  
ATOM   1129 HD21 LEU   744      22.238  13.192  14.983  1.00 20.95           H  
ATOM   1130 HD22 LEU   744      22.574  12.297  16.470  1.00 20.95           H  
ATOM   1131 HD23 LEU   744      21.548  11.571  15.238  1.00 20.95           H  
ATOM   1132  N   MET   745      23.351   9.892  10.570  1.00 22.57           N  
ATOM   1133  CA  MET   745      23.846  10.072   9.205  1.00 23.82           C  
ATOM   1134  C   MET   745      22.937   9.418   8.159  1.00 24.28           C  
ATOM   1135  O   MET   745      22.774   9.943   7.058  1.00 24.87           O  
ATOM   1136  CB  MET   745      25.292   9.600   9.026  1.00 25.10           C  
ATOM   1137  CG  MET   745      26.300  10.376   9.875  1.00 24.28           C  
ATOM   1138  SD  MET   745      26.360  12.144   9.427  1.00 30.72           S  
ATOM   1139  CE  MET   745      27.455  12.708  10.747  1.00 28.57           C  
ATOM   1140  H   MET   745      23.737   9.137  11.155  1.00 22.57           H  
ATOM   1141  HA  MET   745      23.787  11.144   8.984  1.00 23.82           H  
ATOM   1142  HB2 MET   745      25.577   9.671   7.968  1.00 25.10           H  
ATOM   1143  HB3 MET   745      25.373   8.537   9.280  1.00 25.10           H  
ATOM   1144  HG2 MET   745      27.298   9.953   9.721  1.00 24.28           H  
ATOM   1145  HG3 MET   745      26.056  10.281  10.937  1.00 24.28           H  
ATOM   1146  HE1 MET   745      27.810  13.715  10.523  1.00 28.57           H  
ATOM   1147  HE2 MET   745      28.316  12.044  10.816  1.00 28.57           H  
ATOM   1148  HE3 MET   745      26.923  12.723  11.702  1.00 28.57           H  
ATOM   1149  N   VAL   746      22.356   8.228   8.521  1.00 23.66           N  
ATOM   1150  CA  VAL   746      21.433   7.560   7.587  1.00 24.12           C  
ATOM   1151  C   VAL   746      20.156   8.437   7.478  1.00 23.07           C  
ATOM   1152  O   VAL   746      19.502   8.517   6.440  1.00 22.40           O  
ATOM   1153  CB  VAL   746      21.130   6.115   8.029  1.00 24.53           C  
ATOM   1154  CG1 VAL   746      19.980   5.481   7.242  1.00 26.81           C  
ATOM   1155  CG2 VAL   746      22.379   5.238   7.865  1.00 23.70           C  
ATOM   1156  H   VAL   746      22.563   7.827   9.433  1.00 23.66           H  
ATOM   1157  HA  VAL   746      21.905   7.562   6.597  1.00 24.12           H  
ATOM   1158  HB  VAL   746      20.840   6.118   9.087  1.00 24.53           H  
ATOM   1159 HG11 VAL   746      20.173   5.504   6.165  1.00 26.81           H  
ATOM   1160 HG12 VAL   746      19.038   6.000   7.435  1.00 26.81           H  
ATOM   1161 HG13 VAL   746      19.837   4.435   7.537  1.00 26.81           H  
ATOM   1162 HG21 VAL   746      22.680   5.174   6.813  1.00 23.70           H  
ATOM   1163 HG22 VAL   746      22.188   4.221   8.221  1.00 23.70           H  
ATOM   1164 HG23 VAL   746      23.228   5.634   8.431  1.00 23.70           H  
ATOM   1165  N   PHE   747      19.822   9.094   8.653  1.00 22.40           N  
ATOM   1166  CA  PHE   747      18.625   9.930   8.747  1.00 23.13           C  
ATOM   1167  C   PHE   747      18.876  11.215   7.926  1.00 23.89           C  
ATOM   1168  O   PHE   747      18.008  11.713   7.204  1.00 23.30           O  
ATOM   1169  CB  PHE   747      18.322  10.245  10.215  1.00 23.46           C  
ATOM   1170  CG  PHE   747      16.910  10.691  10.514  1.00 23.23           C  
ATOM   1171  CD1 PHE   747      15.820   9.881  10.195  1.00 22.65           C  
ATOM   1172  CD2 PHE   747      16.689  11.866  11.228  1.00 22.55           C  
ATOM   1173  CE1 PHE   747      14.532  10.235  10.588  1.00 23.64           C  
ATOM   1174  CE2 PHE   747      15.407  12.231  11.625  1.00 24.62           C  
ATOM   1175  CZ  PHE   747      14.324  11.417  11.309  1.00 23.43           C  
ATOM   1176  H   PHE   747      20.456   9.006   9.443  1.00 22.40           H  
ATOM   1177  HA  PHE   747      17.810   9.381   8.261  1.00 23.13           H  
ATOM   1178  HB2 PHE   747      19.034  10.993  10.587  1.00 23.46           H  
ATOM   1179  HB3 PHE   747      18.495   9.346  10.821  1.00 23.46           H  
ATOM   1180  HD1 PHE   747      15.978   8.967   9.640  1.00 22.65           H  
ATOM   1181  HD2 PHE   747      17.524  12.503  11.477  1.00 22.55           H  
ATOM   1182  HE1 PHE   747      13.693   9.600  10.339  1.00 23.64           H  
ATOM   1183  HE2 PHE   747      15.256  13.146  12.177  1.00 24.62           H  
ATOM   1184  HZ  PHE   747      13.326  11.698  11.619  1.00 23.43           H  
ATOM   1185  N   ALA   748      20.130  11.784   8.074  1.00 24.63           N  
ATOM   1186  CA  ALA   748      20.513  12.948   7.289  1.00 24.60           C  
ATOM   1187  C   ALA   748      20.571  12.597   5.791  1.00 24.26           C  
ATOM   1188  O   ALA   748      20.176  13.396   4.934  1.00 24.10           O  
ATOM   1189  CB  ALA   748      21.851  13.522   7.731  1.00 25.45           C  
ATOM   1190  H   ALA   748      20.804  11.408   8.752  1.00 24.63           H  
ATOM   1191  HA  ALA   748      19.729  13.702   7.420  1.00 24.60           H  
ATOM   1192  HB1 ALA   748      21.819  13.824   8.783  1.00 25.45           H  
ATOM   1193  HB2 ALA   748      22.112  14.401   7.133  1.00 25.45           H  
ATOM   1194  HB3 ALA   748      22.659  12.793   7.613  1.00 25.45           H  
ATOM   1195  N   MET   749      21.103  11.366   5.451  1.00 22.11           N  
ATOM   1196  CA  MET   749      21.172  10.933   4.048  1.00 24.26           C  
ATOM   1197  C   MET   749      19.751  10.921   3.444  1.00 23.36           C  
ATOM   1198  O   MET   749      19.532  11.325   2.297  1.00 24.75           O  
ATOM   1199  CB  MET   749      21.861   9.567   3.946  1.00 23.94           C  
ATOM   1200  CG  MET   749      21.926   8.980   2.537  1.00 27.64           C  
ATOM   1201  SD  MET   749      20.439   8.062   2.027  1.00 31.60           S  
ATOM   1202  CE  MET   749      20.630   6.586   3.055  1.00 32.39           C  
ATOM   1203  H   MET   749      21.470  10.731   6.177  1.00 22.11           H  
ATOM   1204  HA  MET   749      21.753  11.690   3.507  1.00 24.26           H  
ATOM   1205  HB2 MET   749      21.409   8.855   4.641  1.00 23.94           H  
ATOM   1206  HB3 MET   749      22.894   9.700   4.294  1.00 23.94           H  
ATOM   1207  HG2 MET   749      22.774   8.295   2.466  1.00 27.64           H  
ATOM   1208  HG3 MET   749      22.095   9.773   1.806  1.00 27.64           H  
ATOM   1209  HE1 MET   749      19.818   5.897   2.819  1.00 32.39           H  
ATOM   1210  HE2 MET   749      20.566   6.835   4.116  1.00 32.39           H  
ATOM   1211  HE3 MET   749      21.581   6.091   2.846  1.00 32.39           H  
ATOM   1212  N   GLY   750      18.765  10.403   4.266  1.00 25.15           N  
ATOM   1213  CA  GLY   750      17.395  10.335   3.806  1.00 25.85           C  
ATOM   1214  C   GLY   750      16.817  11.738   3.569  1.00 28.75           C  
ATOM   1215  O   GLY   750      16.041  11.961   2.631  1.00 26.89           O  
ATOM   1216  H   GLY   750      19.004  10.052   5.195  1.00 25.15           H  
ATOM   1217  HA2 GLY   750      16.803   9.832   4.573  1.00 25.85           H  
ATOM   1218  HA3 GLY   750      17.361   9.768   2.871  1.00 25.85           H  
ATOM   1219  N   TRP   751      17.171  12.672   4.448  1.00 28.13           N  
ATOM   1220  CA  TRP   751      16.719  14.070   4.374  1.00 28.72           C  
ATOM   1221  C   TRP   751      17.435  14.769   3.192  1.00 29.22           C  
ATOM   1222  O   TRP   751      16.814  15.515   2.436  1.00 31.20           O  
ATOM   1223  CB  TRP   751      16.991  14.806   5.689  1.00 27.99           C  
ATOM   1224  CG  TRP   751      16.591  16.246   5.683  1.00 27.83           C  
ATOM   1225  CD1 TRP   751      17.424  17.325   5.573  1.00 29.68           C  
ATOM   1226  CD2 TRP   751      15.266  16.780   5.818  1.00 27.13           C  
ATOM   1227  NE1 TRP   751      16.698  18.497   5.631  1.00 28.73           N  
ATOM   1228  CE2 TRP   751      15.375  18.191   5.783  1.00 28.37           C  
ATOM   1229  CE3 TRP   751      13.998  16.204   5.967  1.00 26.47           C  
ATOM   1230  CZ2 TRP   751      14.260  19.034   5.887  1.00 30.65           C  
ATOM   1231  CZ3 TRP   751      12.891  17.043   6.071  1.00 28.20           C  
ATOM   1232  CH2 TRP   751      13.030  18.443   6.030  1.00 27.66           C  
ATOM   1233  H   TRP   751      17.795  12.435   5.205  1.00 28.13           H  
ATOM   1234  HA  TRP   751      15.646  14.061   4.150  1.00 28.72           H  
ATOM   1235  HB2 TRP   751      18.056  14.738   5.943  1.00 27.99           H  
ATOM   1236  HB3 TRP   751      16.459  14.290   6.498  1.00 27.99           H  
ATOM   1237  HD1 TRP   751      18.497  17.270   5.457  1.00 29.68           H  
ATOM   1238  HE1 TRP   751      17.083  19.429   5.573  1.00 28.73           H  
ATOM   1239  HE3 TRP   751      13.880  15.131   5.998  1.00 26.47           H  
ATOM   1240  HZ2 TRP   751      14.366  20.109   5.859  1.00 30.65           H  
ATOM   1241  HZ3 TRP   751      11.906  16.613   6.183  1.00 28.20           H  
ATOM   1242  HH2 TRP   751      12.151  19.064   6.116  1.00 27.66           H  
ATOM   1243  N   ARG   752      18.732  14.512   3.042  1.00 30.71           N  
ATOM   1244  CA  ARG   752      19.520  15.090   1.956  1.00 30.92           C  
ATOM   1245  C   ARG   752      18.938  14.562   0.613  1.00 32.47           C  
ATOM   1246  O   ARG   752      18.797  15.323  -0.348  1.00 33.26           O  
ATOM   1247  CB  ARG   752      21.031  14.788   2.055  1.00 32.45           C  
ATOM   1248  CG  ARG   752      21.745  15.559   3.180  1.00 33.32           C  
ATOM   1249  CD  ARG   752      23.275  15.512   3.110  1.00 32.77           C  
ATOM   1250  NE  ARG   752      23.856  14.163   3.197  1.00 28.26           N  
ATOM   1251  CZ  ARG   752      24.579  13.655   4.227  1.00 27.81           C  
ATOM   1252  NH1 ARG   752      24.699  14.265   5.422  1.00 27.86           N  
ATOM   1253  NH2 ARG   752      25.226  12.492   4.040  1.00 25.67           N1+
ATOM   1254  H   ARG   752      19.197  13.891   3.690  1.00 30.71           H  
ATOM   1255  HA  ARG   752      19.358  16.174   1.972  1.00 30.92           H  
ATOM   1256  HB2 ARG   752      21.493  15.071   1.104  1.00 32.45           H  
ATOM   1257  HB3 ARG   752      21.198  13.712   2.177  1.00 32.45           H  
ATOM   1258  HG2 ARG   752      21.427  15.197   4.158  1.00 33.32           H  
ATOM   1259  HG3 ARG   752      21.445  16.613   3.128  1.00 33.32           H  
ATOM   1260  HD2 ARG   752      23.702  16.140   3.895  1.00 32.77           H  
ATOM   1261  HD3 ARG   752      23.610  15.933   2.156  1.00 32.77           H  
ATOM   1262  HE  ARG   752      23.849  13.597   2.346  1.00 28.26           H  
ATOM   1263 HH11 ARG   752      25.380  13.830   6.063  1.00 27.86           H  
ATOM   1264 HH12 ARG   752      24.293  15.167   5.619  1.00 27.86           H  
ATOM   1265 HH21 ARG   752      25.815  12.104   4.779  1.00 25.67           H  
ATOM   1266 HH22 ARG   752      25.337  12.145   3.071  1.00 25.67           H  
ATOM   1267  N   SER   753      18.614  13.273   0.568  1.00 32.62           N  
ATOM   1268  CA  SER   753      18.058  12.631  -0.634  1.00 32.80           C  
ATOM   1269  C   SER   753      16.636  13.129  -0.952  1.00 33.68           C  
ATOM   1270  O   SER   753      16.226  13.189  -2.112  1.00 32.34           O  
ATOM   1271  CB  SER   753      18.026  11.104  -0.509  1.00 33.75           C  
ATOM   1272  OG  SER   753      19.349  10.574  -0.370  1.00 31.63           O  
ATOM   1273  H   SER   753      18.755  12.699   1.386  1.00 32.62           H  
ATOM   1274  HA  SER   753      18.692  12.930  -1.473  1.00 32.80           H  
ATOM   1275  HB2 SER   753      17.581  10.655  -1.402  1.00 33.75           H  
ATOM   1276  HB3 SER   753      17.435  10.777   0.352  1.00 33.75           H  
ATOM   1277  HG  SER   753      19.597  10.718   0.573  1.00 31.63           H  
ATOM   1278  N   PHE   754      15.883  13.458   0.092  1.00 35.08           N  
ATOM   1279  CA  PHE   754      14.521  13.970  -0.061  1.00 36.50           C  
ATOM   1280  C   PHE   754      14.645  15.399  -0.628  1.00 38.41           C  
ATOM   1281  O   PHE   754      13.992  15.742  -1.618  1.00 38.29           O  
ATOM   1282  CB  PHE   754      13.747  13.954   1.268  1.00 38.21           C  
ATOM   1283  CG  PHE   754      12.422  14.677   1.221  1.00 40.51           C  
ATOM   1284  CD1 PHE   754      11.432  14.297   0.315  1.00 41.87           C  
ATOM   1285  CD2 PHE   754      12.194  15.776   2.042  1.00 41.10           C  
ATOM   1286  CE1 PHE   754      10.238  15.009   0.225  1.00 43.00           C  
ATOM   1287  CE2 PHE   754      11.003  16.496   1.958  1.00 42.85           C  
ATOM   1288  CZ  PHE   754      10.023  16.110   1.048  1.00 42.43           C  
ATOM   1289  H   PHE   754      16.272  13.385   1.021  1.00 35.08           H  
ATOM   1290  HA  PHE   754      14.011  13.359  -0.814  1.00 36.50           H  
ATOM   1291  HB2 PHE   754      14.366  14.390   2.061  1.00 38.21           H  
ATOM   1292  HB3 PHE   754      13.565  12.919   1.581  1.00 38.21           H  
ATOM   1293  HD1 PHE   754      11.592  13.442  -0.325  1.00 41.87           H  
ATOM   1294  HD2 PHE   754      12.951  16.077   2.749  1.00 41.10           H  
ATOM   1295  HE1 PHE   754       9.480  14.706  -0.481  1.00 43.00           H  
ATOM   1296  HE2 PHE   754      10.841  17.348   2.601  1.00 42.85           H  
ATOM   1297  HZ  PHE   754       9.100  16.665   0.978  1.00 42.43           H  
ATOM   1298  N   THR   755      15.434  16.233   0.044  1.00 40.53           N  
ATOM   1299  CA  THR   755      15.502  17.654  -0.288  1.00 43.59           C  
ATOM   1300  C   THR   755      16.202  17.930  -1.630  1.00 46.35           C  
ATOM   1301  O   THR   755      15.893  18.922  -2.285  1.00 46.33           O  
ATOM   1302  CB  THR   755      16.189  18.496   0.811  1.00 43.79           C  
ATOM   1303  OG1 THR   755      17.414  17.893   1.255  1.00 45.51           O  
ATOM   1304  CG2 THR   755      15.276  18.704   2.016  1.00 43.01           C  
ATOM   1305  H   THR   755      15.961  15.882   0.829  1.00 40.53           H  
ATOM   1306  HA  THR   755      14.469  18.003  -0.420  1.00 43.59           H  
ATOM   1307  HB  THR   755      16.455  19.482   0.411  1.00 43.79           H  
ATOM   1308 HG21 THR   755      14.348  19.208   1.729  1.00 43.01           H  
ATOM   1309 HG22 THR   755      15.783  19.314   2.771  1.00 43.01           H  
ATOM   1310 HG23 THR   755      15.023  17.753   2.494  1.00 43.01           H  
ATOM   1311  HG1 THR   755      17.169  17.178   1.883  1.00 45.51           H  
ATOM   1312  N   ASN   756      17.211  17.133  -1.968  1.00 49.31           N  
ATOM   1313  CA  ASN   756      18.020  17.416  -3.155  1.00 52.59           C  
ATOM   1314  C   ASN   756      17.438  16.781  -4.433  1.00 53.78           C  
ATOM   1315  O   ASN   756      17.663  17.297  -5.525  1.00 55.68           O  
ATOM   1316  CB  ASN   756      19.466  16.947  -3.013  1.00 53.15           C  
ATOM   1317  CG  ASN   756      20.267  17.894  -2.154  1.00 55.65           C  
ATOM   1318  ND2 ASN   756      20.078  17.932  -0.937  1.00 56.24           N  
ATOM   1319  OD1 ASN   756      21.168  18.659  -2.762  1.00 56.23           O  
ATOM   1320  H   ASN   756      17.419  16.323  -1.399  1.00 49.31           H  
ATOM   1321  HA  ASN   756      18.010  18.501  -3.322  1.00 52.59           H  
ATOM   1322  HB2 ASN   756      19.951  16.915  -3.996  1.00 53.15           H  
ATOM   1323  HB3 ASN   756      19.527  15.933  -2.606  1.00 53.15           H  
ATOM   1324 HD21 ASN   756      20.619  18.561  -0.360  1.00 56.24           H  
ATOM   1325 HD22 ASN   756      19.382  17.333  -0.514  1.00 56.24           H  
ATOM   1326  N   VAL   757      16.875  15.584  -4.307  1.00 54.97           N  
ATOM   1327  CA  VAL   757      16.508  14.779  -5.476  1.00 55.25           C  
ATOM   1328  C   VAL   757      15.142  14.049  -5.360  1.00 55.28           C  
ATOM   1329  O   VAL   757      14.861  13.144  -6.145  1.00 54.78           O  
ATOM   1330  CB  VAL   757      17.630  13.783  -5.892  1.00 55.94           C  
ATOM   1331  CG1 VAL   757      18.885  14.492  -6.409  1.00 56.51           C  
ATOM   1332  CG2 VAL   757      18.011  12.822  -4.764  1.00 56.13           C  
ATOM   1333  H   VAL   757      16.705  15.212  -3.383  1.00 54.97           H  
ATOM   1334  HA  VAL   757      16.353  15.470  -6.317  1.00 55.25           H  
ATOM   1335  HB  VAL   757      17.259  13.172  -6.725  1.00 55.94           H  
ATOM   1336 HG11 VAL   757      19.393  15.049  -5.618  1.00 56.51           H  
ATOM   1337 HG12 VAL   757      18.636  15.185  -7.219  1.00 56.51           H  
ATOM   1338 HG13 VAL   757      19.600  13.763  -6.807  1.00 56.51           H  
ATOM   1339 HG21 VAL   757      18.418  13.357  -3.901  1.00 56.13           H  
ATOM   1340 HG22 VAL   757      18.777  12.116  -5.102  1.00 56.13           H  
ATOM   1341 HG23 VAL   757      17.146  12.238  -4.436  1.00 56.13           H  
ATOM   1342  N   ASN   758      14.294  14.517  -4.452  1.00 56.22           N  
ATOM   1343  CA  ASN   758      12.897  14.068  -4.333  1.00 56.50           C  
ATOM   1344  C   ASN   758      12.804  12.528  -4.152  1.00 55.92           C  
ATOM   1345  O   ASN   758      11.821  11.897  -4.538  1.00 55.88           O  
ATOM   1346  CB  ASN   758      12.050  14.529  -5.522  1.00 59.09           C  
ATOM   1347  CG  ASN   758      10.627  14.833  -5.098  1.00 61.23           C  
ATOM   1348  OD1 ASN   758      10.191  15.989  -5.118  1.00 62.00           O  
ATOM   1349  ND2 ASN   758       9.889  13.792  -4.723  1.00 62.22           N  
ATOM   1350  H   ASN   758      14.596  15.258  -3.838  1.00 56.22           H  
ATOM   1351  HA  ASN   758      12.522  14.509  -3.402  1.00 56.50           H  
ATOM   1352  HB2 ASN   758      12.030  13.788  -6.329  1.00 59.09           H  
ATOM   1353  HB3 ASN   758      12.460  15.453  -5.949  1.00 59.09           H  
ATOM   1354 HD21 ASN   758       8.929  13.930  -4.439  1.00 62.22           H  
ATOM   1355 HD22 ASN   758      10.288  12.865  -4.721  1.00 62.22           H  
ATOM   1356  N   SER   759      13.822  11.966  -3.500  1.00 55.02           N  
ATOM   1357  CA  SER   759      13.874  10.544  -3.155  1.00 54.70           C  
ATOM   1358  C   SER   759      13.991   9.610  -4.389  1.00 54.13           C  
ATOM   1359  O   SER   759      13.775   8.402  -4.292  1.00 54.46           O  
ATOM   1360  CB  SER   759      12.700  10.100  -2.271  1.00 55.17           C  
ATOM   1361  OG  SER   759      12.495  10.991  -1.174  1.00 54.29           O  
ATOM   1362  H   SER   759      14.592  12.549  -3.214  1.00 55.02           H  
ATOM   1363  HA  SER   759      14.806  10.429  -2.587  1.00 54.70           H  
ATOM   1364  HB2 SER   759      12.864   9.093  -1.874  1.00 55.17           H  
ATOM   1365  HB3 SER   759      11.765  10.061  -2.838  1.00 55.17           H  
ATOM   1366  HG  SER   759      13.294  10.957  -0.606  1.00 54.29           H  
ATOM   1367  N   ARG   760      14.408  10.182  -5.515  1.00 53.52           N  
ATOM   1368  CA  ARG   760      14.572   9.409  -6.742  1.00 52.66           C  
ATOM   1369  C   ARG   760      15.854   8.550  -6.669  1.00 49.90           C  
ATOM   1370  O   ARG   760      15.928   7.471  -7.261  1.00 49.50           O  
ATOM   1371  CB  ARG   760      14.622  10.353  -7.953  1.00 54.58           C  
ATOM   1372  CG  ARG   760      14.552   9.605  -9.285  1.00 58.79           C  
ATOM   1373  CD  ARG   760      14.526  10.565 -10.469  1.00 61.73           C  
ATOM   1374  NE  ARG   760      14.544   9.832 -11.750  1.00 63.83           N  
ATOM   1375  CZ  ARG   760      13.524   9.193 -12.316  1.00 65.73           C  
ATOM   1376  NH1 ARG   760      12.330   9.190 -11.732  1.00 66.13           N  
ATOM   1377  NH2 ARG   760      13.702   8.551 -13.466  1.00 66.07           N1+
ATOM   1378  H   ARG   760      14.562  11.179  -5.542  1.00 53.52           H  
ATOM   1379  HA  ARG   760      13.718   8.726  -6.826  1.00 52.66           H  
ATOM   1380  HB2 ARG   760      15.537  10.959  -7.923  1.00 54.58           H  
ATOM   1381  HB3 ARG   760      13.779  11.054  -7.897  1.00 54.58           H  
ATOM   1382  HG2 ARG   760      13.665   8.963  -9.302  1.00 58.79           H  
ATOM   1383  HG3 ARG   760      15.417   8.941  -9.395  1.00 58.79           H  
ATOM   1384  HD2 ARG   760      15.418  11.201 -10.457  1.00 61.73           H  
ATOM   1385  HD3 ARG   760      13.660  11.235 -10.451  1.00 61.73           H  
ATOM   1386  HE  ARG   760      15.434   9.810 -12.225  1.00 63.83           H  
ATOM   1387 HH11 ARG   760      11.559   8.700 -12.165  1.00 66.13           H  
ATOM   1388 HH12 ARG   760      12.192   9.675 -10.857  1.00 66.13           H  
ATOM   1389 HH21 ARG   760      12.927   8.063 -13.896  1.00 66.07           H  
ATOM   1390 HH22 ARG   760      14.606   8.553 -13.910  1.00 66.07           H  
ATOM   1391  N   MET   761      16.894   9.132  -6.080  1.00 45.82           N  
ATOM   1392  CA  MET   761      18.237   8.564  -5.995  1.00 42.06           C  
ATOM   1393  C   MET   761      18.691   8.742  -4.539  1.00 39.62           C  
ATOM   1394  O   MET   761      18.171   9.590  -3.812  1.00 38.88           O  
ATOM   1395  CB  MET   761      19.201   9.282  -6.948  1.00 43.38           C  
ATOM   1396  CG  MET   761      18.946   8.880  -8.399  1.00 44.43           C  
ATOM   1397  SD  MET   761      20.191   9.552  -9.552  1.00 45.87           S  
ATOM   1398  CE  MET   761      19.808  11.318  -9.428  1.00 46.14           C  
ATOM   1399  H   MET   761      16.757  10.020  -5.619  1.00 45.82           H  
ATOM   1400  HA  MET   761      18.197   7.490  -6.215  1.00 42.06           H  
ATOM   1401  HB2 MET   761      20.236   9.050  -6.673  1.00 43.38           H  
ATOM   1402  HB3 MET   761      19.087  10.366  -6.828  1.00 43.38           H  
ATOM   1403  HG2 MET   761      17.956   9.206  -8.733  1.00 44.43           H  
ATOM   1404  HG3 MET   761      18.977   7.790  -8.495  1.00 44.43           H  
ATOM   1405  HE1 MET   761      20.391  11.862 -10.176  1.00 46.14           H  
ATOM   1406  HE2 MET   761      20.074  11.705  -8.442  1.00 46.14           H  
ATOM   1407  HE3 MET   761      18.746  11.494  -9.621  1.00 46.14           H  
ATOM   1408  N   LEU   762      19.663   7.930  -4.126  1.00 34.22           N  
ATOM   1409  CA  LEU   762      20.231   8.029  -2.784  1.00 32.53           C  
ATOM   1410  C   LEU   762      21.435   8.995  -2.913  1.00 32.07           C  
ATOM   1411  O   LEU   762      22.365   8.786  -3.695  1.00 32.40           O  
ATOM   1412  CB  LEU   762      20.675   6.677  -2.220  1.00 31.05           C  
ATOM   1413  CG  LEU   762      19.547   5.645  -2.030  1.00 32.54           C  
ATOM   1414  CD1 LEU   762      20.142   4.305  -1.586  1.00 30.94           C  
ATOM   1415  CD2 LEU   762      18.499   6.097  -1.017  1.00 31.08           C  
ATOM   1416  H   LEU   762      20.037   7.240  -4.761  1.00 34.22           H  
ATOM   1417  HA  LEU   762      19.486   8.471  -2.117  1.00 32.53           H  
ATOM   1418  HB2 LEU   762      21.178   6.845  -1.259  1.00 31.05           H  
ATOM   1419  HB3 LEU   762      21.424   6.239  -2.882  1.00 31.05           H  
ATOM   1420  HG  LEU   762      19.042   5.484  -2.989  1.00 32.54           H  
ATOM   1421 HD11 LEU   762      20.646   4.395  -0.618  1.00 30.94           H  
ATOM   1422 HD12 LEU   762      20.874   3.943  -2.316  1.00 30.94           H  
ATOM   1423 HD13 LEU   762      19.360   3.545  -1.492  1.00 30.94           H  
ATOM   1424 HD21 LEU   762      18.953   6.325  -0.049  1.00 31.08           H  
ATOM   1425 HD22 LEU   762      17.763   5.305  -0.857  1.00 31.08           H  
ATOM   1426 HD23 LEU   762      17.957   6.982  -1.363  1.00 31.08           H  
ATOM   1427  N   TYR   763      21.330  10.101  -2.182  1.00 29.84           N  
ATOM   1428  CA  TYR   763      22.250  11.239  -2.201  1.00 28.66           C  
ATOM   1429  C   TYR   763      22.999  11.148  -0.865  1.00 27.70           C  
ATOM   1430  O   TYR   763      22.586  11.665   0.173  1.00 26.37           O  
ATOM   1431  CB  TYR   763      21.432  12.528  -2.305  1.00 32.40           C  
ATOM   1432  CG  TYR   763      22.182  13.816  -2.528  1.00 37.23           C  
ATOM   1433  CD1 TYR   763      22.144  14.453  -3.771  1.00 39.56           C  
ATOM   1434  CD2 TYR   763      22.787  14.485  -1.461  1.00 38.91           C  
ATOM   1435  CE1 TYR   763      22.689  15.730  -3.944  1.00 40.55           C  
ATOM   1436  CE2 TYR   763      23.335  15.762  -1.628  1.00 40.66           C  
ATOM   1437  CZ  TYR   763      23.279  16.375  -2.872  1.00 41.19           C  
ATOM   1438  OH  TYR   763      23.709  17.661  -2.995  1.00 44.33           O  
ATOM   1439  H   TYR   763      20.554  10.172  -1.539  1.00 29.84           H  
ATOM   1440  HA  TYR   763      22.948  11.149  -3.039  1.00 28.66           H  
ATOM   1441  HB2 TYR   763      20.837  12.661  -1.396  1.00 32.40           H  
ATOM   1442  HB3 TYR   763      20.695  12.412  -3.111  1.00 32.40           H  
ATOM   1443  HD1 TYR   763      21.686  13.953  -4.610  1.00 39.56           H  
ATOM   1444  HD2 TYR   763      22.829  14.012  -0.493  1.00 38.91           H  
ATOM   1445  HE1 TYR   763      22.651  16.210  -4.911  1.00 40.55           H  
ATOM   1446  HE2 TYR   763      23.800  16.267  -0.794  1.00 40.66           H  
ATOM   1447  HH  TYR   763      22.883  18.192  -3.101  1.00 44.33           H  
ATOM   1448  N   PHE   764      24.149  10.384  -0.931  1.00 26.89           N  
ATOM   1449  CA  PHE   764      24.980  10.238   0.254  1.00 26.00           C  
ATOM   1450  C   PHE   764      25.701  11.587   0.429  1.00 25.81           C  
ATOM   1451  O   PHE   764      25.828  12.094   1.546  1.00 22.79           O  
ATOM   1452  CB  PHE   764      25.973   9.078   0.171  1.00 23.40           C  
ATOM   1453  CG  PHE   764      25.306   7.741   0.390  1.00 25.44           C  
ATOM   1454  CD1 PHE   764      24.642   7.088  -0.655  1.00 24.41           C  
ATOM   1455  CD2 PHE   764      25.287   7.154   1.659  1.00 22.91           C  
ATOM   1456  CE1 PHE   764      24.009   5.862  -0.438  1.00 24.16           C  
ATOM   1457  CE2 PHE   764      24.676   5.913   1.866  1.00 24.70           C  
ATOM   1458  CZ  PHE   764      24.045   5.260   0.814  1.00 24.90           C  
ATOM   1459  H   PHE   764      24.428   9.956  -1.812  1.00 26.89           H  
ATOM   1460  HA  PHE   764      24.325  10.117   1.125  1.00 26.00           H  
ATOM   1461  HB2 PHE   764      26.751   9.204   0.932  1.00 23.40           H  
ATOM   1462  HB3 PHE   764      26.502   9.067  -0.787  1.00 23.40           H  
ATOM   1463  HD1 PHE   764      24.606   7.525  -1.647  1.00 24.41           H  
ATOM   1464  HD2 PHE   764      25.768   7.653   2.495  1.00 22.91           H  
ATOM   1465  HE1 PHE   764      23.484   5.371  -1.250  1.00 24.16           H  
ATOM   1466  HE2 PHE   764      24.677   5.468   2.854  1.00 24.70           H  
ATOM   1467  HZ  PHE   764      23.566   4.298   0.969  1.00 24.90           H  
ATOM   1468  N   ALA   765      26.190  12.108  -0.756  1.00 26.10           N  
ATOM   1469  CA  ALA   765      26.888  13.385  -0.874  1.00 28.39           C  
ATOM   1470  C   ALA   765      26.635  13.922  -2.303  1.00 28.06           C  
ATOM   1471  O   ALA   765      26.124  13.179  -3.135  1.00 30.02           O  
ATOM   1472  CB  ALA   765      28.360  13.175  -0.585  1.00 25.79           C  
ATOM   1473  H   ALA   765      26.043  11.589  -1.627  1.00 26.10           H  
ATOM   1474  HA  ALA   765      26.446  14.077  -0.149  1.00 28.39           H  
ATOM   1475  HB1 ALA   765      28.507  12.984   0.481  1.00 25.79           H  
ATOM   1476  HB2 ALA   765      28.966  14.036  -0.857  1.00 25.79           H  
ATOM   1477  HB3 ALA   765      28.759  12.317  -1.132  1.00 25.79           H  
ATOM   1478  N   PRO   766      26.993  15.180  -2.600  1.00 30.59           N  
ATOM   1479  CA  PRO   766      26.745  15.748  -3.939  1.00 30.63           C  
ATOM   1480  C   PRO   766      27.528  15.057  -5.069  1.00 30.73           C  
ATOM   1481  O   PRO   766      27.161  15.127  -6.244  1.00 31.62           O  
ATOM   1482  CB  PRO   766      27.195  17.210  -3.829  1.00 30.78           C  
ATOM   1483  CG  PRO   766      27.184  17.500  -2.335  1.00 30.38           C  
ATOM   1484  CD  PRO   766      27.587  16.173  -1.721  1.00 28.43           C  
ATOM   1485  HA  PRO   766      25.679  15.654  -4.159  1.00 30.63           H  
ATOM   1486  HB2 PRO   766      26.534  17.883  -4.384  1.00 30.78           H  
ATOM   1487  HB3 PRO   766      28.209  17.348  -4.223  1.00 30.78           H  
ATOM   1488  HG2 PRO   766      26.173  17.770  -2.012  1.00 30.38           H  
ATOM   1489  HG3 PRO   766      27.856  18.316  -2.056  1.00 30.38           H  
ATOM   1490  HD2 PRO   766      28.672  16.043  -1.764  1.00 28.43           H  
ATOM   1491  HD3 PRO   766      27.247  16.071  -0.689  1.00 28.43           H  
ATOM   1492  N   ASP   767      28.646  14.443  -4.698  1.00 29.44           N  
ATOM   1493  CA  ASP   767      29.518  13.701  -5.596  1.00 30.27           C  
ATOM   1494  C   ASP   767      29.087  12.211  -5.573  1.00 28.55           C  
ATOM   1495  O   ASP   767      28.997  11.551  -6.600  1.00 28.68           O  
ATOM   1496  CB  ASP   767      30.983  13.899  -5.241  1.00 30.60           C  
ATOM   1497  CG  ASP   767      31.376  13.494  -3.844  1.00 31.88           C  
ATOM   1498  OD1 ASP   767      30.507  13.466  -2.945  1.00 29.12           O  
ATOM   1499  OD2 ASP   767      32.577  13.217  -3.644  1.00 32.78           O1-
ATOM   1500  H   ASP   767      28.889  14.398  -3.719  1.00 29.44           H  
ATOM   1501  HA  ASP   767      29.349  14.060  -6.619  1.00 30.27           H  
ATOM   1502  HB2 ASP   767      31.243  14.960  -5.347  1.00 30.60           H  
ATOM   1503  HB3 ASP   767      31.604  13.344  -5.953  1.00 30.60           H  
ATOM   1504  N   LEU   768      28.892  11.689  -4.366  1.00 28.98           N  
ATOM   1505  CA  LEU   768      28.508  10.298  -4.135  1.00 27.84           C  
ATOM   1506  C   LEU   768      26.956  10.168  -4.163  1.00 28.00           C  
ATOM   1507  O   LEU   768      26.297   9.842  -3.173  1.00 27.11           O  
ATOM   1508  CB  LEU   768      29.135   9.785  -2.833  1.00 28.40           C  
ATOM   1509  CG  LEU   768      29.087   8.255  -2.655  1.00 29.54           C  
ATOM   1510  CD1 LEU   768      29.801   7.505  -3.778  1.00 27.71           C  
ATOM   1511  CD2 LEU   768      29.719   7.876  -1.316  1.00 26.52           C  
ATOM   1512  H   LEU   768      29.000  12.272  -3.550  1.00 28.98           H  
ATOM   1513  HA  LEU   768      28.894   9.717  -4.980  1.00 27.84           H  
ATOM   1514  HB2 LEU   768      28.633  10.252  -1.978  1.00 28.40           H  
ATOM   1515  HB3 LEU   768      30.183  10.113  -2.788  1.00 28.40           H  
ATOM   1516  HG  LEU   768      28.042   7.930  -2.635  1.00 29.54           H  
ATOM   1517 HD11 LEU   768      30.811   7.895  -3.918  1.00 27.71           H  
ATOM   1518 HD12 LEU   768      29.260   7.588  -4.725  1.00 27.71           H  
ATOM   1519 HD13 LEU   768      29.885   6.436  -3.553  1.00 27.71           H  
ATOM   1520 HD21 LEU   768      30.737   8.268  -1.227  1.00 26.52           H  
ATOM   1521 HD22 LEU   768      29.765   6.789  -1.207  1.00 26.52           H  
ATOM   1522 HD23 LEU   768      29.128   8.268  -0.484  1.00 26.52           H  
ATOM   1523  N   VAL   769      26.427  10.361  -5.367  1.00 28.85           N  
ATOM   1524  CA  VAL   769      25.018  10.124  -5.673  1.00 28.86           C  
ATOM   1525  C   VAL   769      24.940   8.682  -6.247  1.00 27.93           C  
ATOM   1526  O   VAL   769      25.773   8.266  -7.054  1.00 29.59           O  
ATOM   1527  CB  VAL   769      24.463  11.150  -6.683  1.00 28.95           C  
ATOM   1528  CG1 VAL   769      22.968  10.932  -6.941  1.00 31.31           C  
ATOM   1529  CG2 VAL   769      24.677  12.584  -6.190  1.00 28.36           C  
ATOM   1530  H   VAL   769      27.031  10.666  -6.119  1.00 28.85           H  
ATOM   1531  HA  VAL   769      24.446  10.173  -4.740  1.00 28.86           H  
ATOM   1532  HB  VAL   769      24.991  11.040  -7.640  1.00 28.95           H  
ATOM   1533 HG11 VAL   769      22.392  10.982  -6.010  1.00 31.31           H  
ATOM   1534 HG12 VAL   769      22.782   9.960  -7.406  1.00 31.31           H  
ATOM   1535 HG13 VAL   769      22.577  11.697  -7.621  1.00 31.31           H  
ATOM   1536 HG21 VAL   769      24.210  12.737  -5.211  1.00 28.36           H  
ATOM   1537 HG22 VAL   769      24.246  13.309  -6.889  1.00 28.36           H  
ATOM   1538 HG23 VAL   769      25.742  12.813  -6.099  1.00 28.36           H  
ATOM   1539  N   PHE   770      23.927   7.943  -5.807  1.00 26.66           N  
ATOM   1540  CA  PHE   770      23.681   6.559  -6.207  1.00 27.30           C  
ATOM   1541  C   PHE   770      22.427   6.465  -7.116  1.00 28.01           C  
ATOM   1542  O   PHE   770      21.302   6.751  -6.702  1.00 27.96           O  
ATOM   1543  CB  PHE   770      23.464   5.658  -4.980  1.00 25.89           C  
ATOM   1544  CG  PHE   770      24.711   4.988  -4.450  1.00 25.08           C  
ATOM   1545  CD1 PHE   770      25.738   5.719  -3.871  1.00 22.41           C  
ATOM   1546  CD2 PHE   770      24.831   3.592  -4.509  1.00 24.44           C  
ATOM   1547  CE1 PHE   770      26.861   5.069  -3.350  1.00 23.96           C  
ATOM   1548  CE2 PHE   770      25.945   2.936  -3.982  1.00 22.80           C  
ATOM   1549  CZ  PHE   770      26.966   3.679  -3.398  1.00 21.91           C  
ATOM   1550  H   PHE   770      23.280   8.345  -5.142  1.00 26.66           H  
ATOM   1551  HA  PHE   770      24.543   6.202  -6.778  1.00 27.30           H  
ATOM   1552  HB2 PHE   770      22.725   4.882  -5.210  1.00 25.89           H  
ATOM   1553  HB3 PHE   770      23.037   6.238  -4.158  1.00 25.89           H  
ATOM   1554  HD1 PHE   770      25.663   6.793  -3.825  1.00 22.41           H  
ATOM   1555  HD2 PHE   770      24.031   3.015  -4.956  1.00 24.44           H  
ATOM   1556  HE1 PHE   770      27.657   5.645  -2.893  1.00 23.96           H  
ATOM   1557  HE2 PHE   770      26.000   1.850  -4.014  1.00 22.80           H  
ATOM   1558  HZ  PHE   770      27.837   3.190  -2.968  1.00 21.91           H  
ATOM   1559  N   ASN   771      22.658   6.017  -8.348  1.00 27.38           N  
ATOM   1560  CA  ASN   771      21.628   5.624  -9.339  1.00 27.62           C  
ATOM   1561  C   ASN   771      21.456   4.071  -9.263  1.00 26.98           C  
ATOM   1562  O   ASN   771      22.207   3.400  -8.563  1.00 29.89           O  
ATOM   1563  CB  ASN   771      22.014   6.128 -10.738  1.00 27.71           C  
ATOM   1564  CG  ASN   771      22.969   5.193 -11.454  1.00 29.77           C  
ATOM   1565  OD1 ASN   771      22.544   4.161 -11.976  1.00 28.20           O  
ATOM   1566  ND2 ASN   771      24.260   5.496 -11.419  1.00 30.35           N  
ATOM   1567  H   ASN   771      23.611   5.863  -8.645  1.00 27.38           H  
ATOM   1568  HA  ASN   771      20.677   6.074  -9.035  1.00 27.62           H  
ATOM   1569  HB2 ASN   771      22.441   7.136 -10.688  1.00 27.71           H  
ATOM   1570  HB3 ASN   771      21.116   6.194 -11.364  1.00 27.71           H  
ATOM   1571 HD21 ASN   771      24.939   4.872 -11.832  1.00 30.35           H  
ATOM   1572 HD22 ASN   771      24.567   6.354 -10.979  1.00 30.35           H  
ATOM   1573  N   GLU   772      20.504   3.513 -10.004  1.00 26.99           N  
ATOM   1574  CA  GLU   772      20.210   2.074  -9.927  1.00 28.37           C  
ATOM   1575  C   GLU   772      21.418   1.180 -10.274  1.00 28.02           C  
ATOM   1576  O   GLU   772      21.575   0.098  -9.718  1.00 28.30           O  
ATOM   1577  CB  GLU   772      19.067   1.622 -10.854  1.00 30.05           C  
ATOM   1578  CG  GLU   772      17.731   2.319 -10.655  1.00 31.48           C  
ATOM   1579  CD  GLU   772      17.469   2.567  -9.201  1.00 30.71           C  
ATOM   1580  OE1 GLU   772      17.583   3.745  -8.804  1.00 34.81           O  
ATOM   1581  OE2 GLU   772      17.163   1.627  -8.440  1.00 32.91           O1-
ATOM   1582  H   GLU   772      19.910   4.088 -10.584  1.00 26.99           H  
ATOM   1583  HA  GLU   772      19.968   1.863  -8.879  1.00 28.37           H  
ATOM   1584  HB2 GLU   772      18.915   0.542 -10.716  1.00 30.05           H  
ATOM   1585  HB3 GLU   772      19.365   1.746 -11.903  1.00 30.05           H  
ATOM   1586  HG2 GLU   772      16.921   1.716 -11.080  1.00 31.48           H  
ATOM   1587  HG3 GLU   772      17.728   3.274 -11.194  1.00 31.48           H  
ATOM   1588  N   TYR   773      22.229   1.604 -11.238  1.00 27.82           N  
ATOM   1589  CA  TYR   773      23.392   0.826 -11.707  1.00 26.85           C  
ATOM   1590  C   TYR   773      24.508   0.886 -10.625  1.00 26.91           C  
ATOM   1591  O   TYR   773      25.404   0.044 -10.545  1.00 27.10           O  
ATOM   1592  CB  TYR   773      23.867   1.372 -13.059  1.00 28.14           C  
ATOM   1593  CG  TYR   773      24.841   0.504 -13.817  1.00 27.82           C  
ATOM   1594  CD1 TYR   773      24.594  -0.850 -14.064  1.00 30.93           C  
ATOM   1595  CD2 TYR   773      26.023   1.055 -14.298  1.00 30.06           C  
ATOM   1596  CE1 TYR   773      25.504  -1.626 -14.774  1.00 30.36           C  
ATOM   1597  CE2 TYR   773      26.943   0.287 -15.010  1.00 29.16           C  
ATOM   1598  CZ  TYR   773      26.674  -1.051 -15.245  1.00 29.70           C  
ATOM   1599  OH  TYR   773      27.648  -1.816 -15.817  1.00 31.32           O  
ATOM   1600  H   TYR   773      22.073   2.509 -11.658  1.00 27.82           H  
ATOM   1601  HA  TYR   773      23.069  -0.219 -11.776  1.00 26.85           H  
ATOM   1602  HB2 TYR   773      24.305   2.366 -12.907  1.00 28.14           H  
ATOM   1603  HB3 TYR   773      23.000   1.526 -13.717  1.00 28.14           H  
ATOM   1604  HD1 TYR   773      23.684  -1.297 -13.699  1.00 30.93           H  
ATOM   1605  HD2 TYR   773      26.234   2.099 -14.117  1.00 30.06           H  
ATOM   1606  HE1 TYR   773      25.299  -2.671 -14.956  1.00 30.36           H  
ATOM   1607  HE2 TYR   773      27.858   0.731 -15.378  1.00 29.16           H  
ATOM   1608  HH  TYR   773      27.185  -2.488 -16.357  1.00 31.32           H  
ATOM   1609  N   ARG   774      24.405   1.908  -9.785  1.00 27.14           N  
ATOM   1610  CA  ARG   774      25.294   2.133  -8.647  1.00 27.42           C  
ATOM   1611  C   ARG   774      24.795   1.221  -7.493  1.00 27.34           C  
ATOM   1612  O   ARG   774      25.570   0.629  -6.748  1.00 27.77           O  
ATOM   1613  CB  ARG   774      25.207   3.610  -8.212  1.00 30.10           C  
ATOM   1614  CG  ARG   774      26.545   4.216  -7.797  1.00 33.85           C  
ATOM   1615  CD  ARG   774      27.182   5.052  -8.908  1.00 34.33           C  
ATOM   1616  NE  ARG   774      27.133   6.489  -8.625  1.00 35.27           N  
ATOM   1617  CZ  ARG   774      27.730   7.420  -9.369  1.00 34.64           C  
ATOM   1618  NH1 ARG   774      28.394   7.093 -10.472  1.00 35.24           N  
ATOM   1619  NH2 ARG   774      27.670   8.687  -8.997  1.00 29.96           N1+
ATOM   1620  H   ARG   774      23.650   2.570  -9.892  1.00 27.14           H  
ATOM   1621  HA  ARG   774      26.307   1.831  -8.933  1.00 27.42           H  
ATOM   1622  HB2 ARG   774      24.518   3.708  -7.368  1.00 30.10           H  
ATOM   1623  HB3 ARG   774      24.780   4.213  -9.017  1.00 30.10           H  
ATOM   1624  HG2 ARG   774      27.215   3.406  -7.516  1.00 33.85           H  
ATOM   1625  HG3 ARG   774      26.415   4.831  -6.903  1.00 33.85           H  
ATOM   1626  HD2 ARG   774      26.640   4.903  -9.837  1.00 34.33           H  
ATOM   1627  HD3 ARG   774      28.229   4.763  -9.010  1.00 34.33           H  
ATOM   1628  HE  ARG   774      26.643   6.799  -7.798  1.00 35.27           H  
ATOM   1629 HH11 ARG   774      28.848   7.810 -11.019  1.00 35.24           H  
ATOM   1630 HH12 ARG   774      28.446   6.127 -10.764  1.00 35.24           H  
ATOM   1631 HH21 ARG   774      28.125   9.398  -9.551  1.00 29.96           H  
ATOM   1632 HH22 ARG   774      27.166   8.945  -8.160  1.00 29.96           H  
ATOM   1633  N   MET   775      23.480   1.204  -7.303  1.00 26.30           N  
ATOM   1634  CA  MET   775      22.849   0.460  -6.216  1.00 28.50           C  
ATOM   1635  C   MET   775      22.911  -1.051  -6.518  1.00 29.19           C  
ATOM   1636  O   MET   775      23.143  -1.861  -5.620  1.00 29.78           O  
ATOM   1637  CB  MET   775      21.380   0.849  -6.022  1.00 30.17           C  
ATOM   1638  CG  MET   775      21.196   2.270  -5.509  1.00 32.01           C  
ATOM   1639  SD  MET   775      19.419   2.613  -5.306  1.00 34.75           S  
ATOM   1640  CE  MET   775      19.421   4.362  -5.747  1.00 34.85           C  
ATOM   1641  H   MET   775      22.875   1.722  -7.925  1.00 26.30           H  
ATOM   1642  HA  MET   775      23.422   0.636  -5.298  1.00 28.50           H  
ATOM   1643  HB2 MET   775      20.924   0.150  -5.311  1.00 30.17           H  
ATOM   1644  HB3 MET   775      20.848   0.728  -6.973  1.00 30.17           H  
ATOM   1645  HG2 MET   775      21.630   2.987  -6.206  1.00 32.01           H  
ATOM   1646  HG3 MET   775      21.684   2.401  -4.539  1.00 32.01           H  
ATOM   1647  HE1 MET   775      18.442   4.793  -5.529  1.00 34.85           H  
ATOM   1648  HE2 MET   775      19.631   4.487  -6.811  1.00 34.85           H  
ATOM   1649  HE3 MET   775      20.167   4.894  -5.154  1.00 34.85           H  
ATOM   1650  N   HIS   776      22.632  -1.420  -7.768  1.00 29.65           N  
ATOM   1651  CA  HIS   776      22.542  -2.826  -8.184  1.00 30.77           C  
ATOM   1652  C   HIS   776      23.919  -3.478  -7.976  1.00 30.00           C  
ATOM   1653  O   HIS   776      24.032  -4.573  -7.425  1.00 30.71           O  
ATOM   1654  CB  HIS   776      22.097  -2.945  -9.645  1.00 31.47           C  
ATOM   1655  CG  HIS   776      22.092  -4.335 -10.158  1.00 36.27           C  
ATOM   1656  CD2 HIS   776      21.248  -5.397  -9.908  1.00 36.54           C  
ATOM   1657  ND1 HIS   776      23.020  -4.791 -11.032  1.00 36.60           N  
ATOM   1658  NE2 HIS   776      21.652  -6.449 -10.598  1.00 37.82           N  
ATOM   1659  CE1 HIS   776      22.725  -6.108 -11.291  1.00 37.48           C  
ATOM   1660  H   HIS   776      22.450  -0.711  -8.462  1.00 29.65           H  
ATOM   1661  HA  HIS   776      21.831  -3.326  -7.514  1.00 30.77           H  
ATOM   1662  HB2 HIS   776      22.749  -2.339 -10.286  1.00 31.47           H  
ATOM   1663  HB3 HIS   776      21.089  -2.526  -9.752  1.00 31.47           H  
ATOM   1664  HD2 HIS   776      20.391  -5.373  -9.252  1.00 36.54           H  
ATOM   1665  HE2 HIS   776      21.185  -7.423 -10.595  1.00 37.82           H  
ATOM   1666  HE1 HIS   776      23.242  -6.715 -11.910  1.00 37.48           H  
ATOM   1667  N   LYS   777      24.966  -2.808  -8.448  1.00 28.82           N  
ATOM   1668  CA  LYS   777      26.312  -3.354  -8.393  1.00 29.54           C  
ATOM   1669  C   LYS   777      27.028  -3.138  -7.039  1.00 29.95           C  
ATOM   1670  O   LYS   777      28.197  -3.512  -6.889  1.00 29.21           O  
ATOM   1671  CB  LYS   777      27.183  -2.840  -9.539  1.00 29.41           C  
ATOM   1672  CG  LYS   777      26.629  -3.234 -10.913  1.00 31.01           C  
ATOM   1673  CD  LYS   777      27.656  -3.060 -12.031  1.00 32.84           C  
ATOM   1674  CE  LYS   777      28.217  -1.651 -12.098  1.00 34.80           C  
ATOM   1675  NZ  LYS   777      29.200  -1.579 -13.198  1.00 34.12           N1+
ATOM   1676  H   LYS   777      24.819  -1.905  -8.880  1.00 28.82           H  
ATOM   1677  HA  LYS   777      26.228  -4.446  -8.490  1.00 29.54           H  
ATOM   1678  HB2 LYS   777      28.198  -3.244  -9.435  1.00 29.41           H  
ATOM   1679  HB3 LYS   777      27.271  -1.749  -9.466  1.00 29.41           H  
ATOM   1680  HG2 LYS   777      25.736  -2.640 -11.140  1.00 31.01           H  
ATOM   1681  HG3 LYS   777      26.314  -4.285 -10.901  1.00 31.01           H  
ATOM   1682  HD2 LYS   777      27.190  -3.330 -12.986  1.00 32.84           H  
ATOM   1683  HD3 LYS   777      28.475  -3.775 -11.875  1.00 32.84           H  
ATOM   1684  HE2 LYS   777      28.766  -1.396 -11.188  1.00 34.80           H  
ATOM   1685  HE3 LYS   777      27.453  -0.893 -12.280  1.00 34.80           H  
ATOM   1686  HZ1 LYS   777      29.736  -0.693 -13.090  1.00 34.12           H  
ATOM   1687  HZ2 LYS   777      28.746  -1.556 -14.124  1.00 34.12           H  
ATOM   1688  HZ3 LYS   777      29.888  -2.333 -13.190  1.00 34.12           H  
ATOM   1689  N   SER   778      26.266  -2.712  -6.033  1.00 28.83           N  
ATOM   1690  CA  SER   778      26.717  -2.738  -4.641  1.00 28.45           C  
ATOM   1691  C   SER   778      26.488  -4.161  -4.092  1.00 27.44           C  
ATOM   1692  O   SER   778      27.096  -4.564  -3.095  1.00 25.62           O  
ATOM   1693  CB  SER   778      25.959  -1.754  -3.743  1.00 26.77           C  
ATOM   1694  OG  SER   778      24.609  -2.165  -3.512  1.00 28.49           O  
ATOM   1695  H   SER   778      25.317  -2.421  -6.223  1.00 28.83           H  
ATOM   1696  HA  SER   778      27.790  -2.520  -4.618  1.00 28.45           H  
ATOM   1697  HB2 SER   778      25.949  -0.746  -4.170  1.00 26.77           H  
ATOM   1698  HB3 SER   778      26.442  -1.701  -2.762  1.00 26.77           H  
ATOM   1699  HG  SER   778      24.079  -1.936  -4.306  1.00 28.49           H  
ATOM   1700  N   ARG   779      25.507  -4.845  -4.674  1.00 25.74           N  
ATOM   1701  CA  ARG   779      24.994  -6.145  -4.247  1.00 28.63           C  
ATOM   1702  C   ARG   779      24.059  -6.037  -3.009  1.00 28.96           C  
ATOM   1703  O   ARG   779      23.598  -7.046  -2.482  1.00 29.84           O  
ATOM   1704  CB  ARG   779      26.095  -7.195  -4.010  1.00 27.74           C  
ATOM   1705  CG  ARG   779      27.098  -7.298  -5.166  1.00 32.68           C  
ATOM   1706  CD  ARG   779      28.412  -7.930  -4.713  1.00 34.68           C  
ATOM   1707  NE  ARG   779      29.454  -7.748  -5.744  1.00 38.13           N  
ATOM   1708  CZ  ARG   779      30.764  -7.805  -5.533  1.00 39.14           C  
ATOM   1709  NH1 ARG   779      31.232  -8.174  -4.351  1.00 38.95           N  
ATOM   1710  NH2 ARG   779      31.612  -7.475  -6.502  1.00 38.58           N1+
ATOM   1711  H   ARG   779      25.059  -4.450  -5.489  1.00 25.74           H  
ATOM   1712  HA  ARG   779      24.356  -6.488  -5.072  1.00 28.63           H  
ATOM   1713  HB2 ARG   779      25.636  -8.180  -3.848  1.00 27.74           H  
ATOM   1714  HB3 ARG   779      26.618  -6.966  -3.074  1.00 27.74           H  
ATOM   1715  HG2 ARG   779      27.329  -6.313  -5.583  1.00 32.68           H  
ATOM   1716  HG3 ARG   779      26.664  -7.879  -5.988  1.00 32.68           H  
ATOM   1717  HD2 ARG   779      28.282  -9.002  -4.537  1.00 34.68           H  
ATOM   1718  HD3 ARG   779      28.748  -7.438  -3.795  1.00 34.68           H  
ATOM   1719  HE  ARG   779      29.137  -7.467  -6.661  1.00 38.13           H  
ATOM   1720 HH11 ARG   779      32.230  -8.204  -4.187  1.00 38.95           H  
ATOM   1721 HH12 ARG   779      30.594  -8.425  -3.610  1.00 38.95           H  
ATOM   1722 HH21 ARG   779      32.606  -7.506  -6.336  1.00 38.58           H  
ATOM   1723 HH22 ARG   779      31.257  -7.192  -7.405  1.00 38.58           H  
ATOM   1724  N   MET   780      23.809  -4.807  -2.566  1.00 28.34           N  
ATOM   1725  CA  MET   780      23.030  -4.472  -1.368  1.00 28.84           C  
ATOM   1726  C   MET   780      21.699  -3.800  -1.786  1.00 27.39           C  
ATOM   1727  O   MET   780      21.286  -2.761  -1.259  1.00 25.36           O  
ATOM   1728  CB  MET   780      23.855  -3.561  -0.443  1.00 30.64           C  
ATOM   1729  CG  MET   780      25.063  -4.296   0.131  1.00 31.62           C  
ATOM   1730  SD  MET   780      26.118  -3.195   1.133  1.00 34.31           S  
ATOM   1731  CE  MET   780      25.118  -3.116   2.631  1.00 30.03           C  
ATOM   1732  H   MET   780      24.225  -4.025  -3.051  1.00 28.34           H  
ATOM   1733  HA  MET   780      22.771  -5.399  -0.844  1.00 28.84           H  
ATOM   1734  HB2 MET   780      23.224  -3.194   0.373  1.00 30.64           H  
ATOM   1735  HB3 MET   780      24.183  -2.673  -0.996  1.00 30.64           H  
ATOM   1736  HG2 MET   780      25.694  -4.687  -0.672  1.00 31.62           H  
ATOM   1737  HG3 MET   780      24.742  -5.145   0.742  1.00 31.62           H  
ATOM   1738  HE1 MET   780      25.656  -2.538   3.387  1.00 30.03           H  
ATOM   1739  HE2 MET   780      24.945  -4.121   3.024  1.00 30.03           H  
ATOM   1740  HE3 MET   780      24.162  -2.623   2.440  1.00 30.03           H  
ATOM   1741  N   TYR   781      21.010  -4.445  -2.718  1.00 26.43           N  
ATOM   1742  CA  TYR   781      19.785  -3.858  -3.266  1.00 26.42           C  
ATOM   1743  C   TYR   781      18.602  -3.923  -2.272  1.00 26.33           C  
ATOM   1744  O   TYR   781      17.676  -3.121  -2.386  1.00 24.94           O  
ATOM   1745  CB  TYR   781      19.403  -4.451  -4.636  1.00 25.62           C  
ATOM   1746  CG  TYR   781      18.603  -3.499  -5.511  1.00 28.52           C  
ATOM   1747  CD1 TYR   781      17.289  -3.794  -5.877  1.00 25.74           C  
ATOM   1748  CD2 TYR   781      19.152  -2.295  -5.939  1.00 30.30           C  
ATOM   1749  CE1 TYR   781      16.545  -2.908  -6.647  1.00 26.85           C  
ATOM   1750  CE2 TYR   781      18.416  -1.404  -6.711  1.00 30.61           C  
ATOM   1751  CZ  TYR   781      17.117  -1.714  -7.061  1.00 29.91           C  
ATOM   1752  OH  TYR   781      16.348  -0.853  -7.790  1.00 27.87           O  
ATOM   1753  H   TYR   781      21.367  -5.312  -3.095  1.00 26.43           H  
ATOM   1754  HA  TYR   781      20.008  -2.791  -3.384  1.00 26.42           H  
ATOM   1755  HB2 TYR   781      18.853  -5.390  -4.497  1.00 25.62           H  
ATOM   1756  HB3 TYR   781      20.311  -4.713  -5.197  1.00 25.62           H  
ATOM   1757  HD1 TYR   781      16.843  -4.721  -5.555  1.00 25.74           H  
ATOM   1758  HD2 TYR   781      20.168  -2.047  -5.669  1.00 30.30           H  
ATOM   1759  HE1 TYR   781      15.528  -3.148  -6.920  1.00 26.85           H  
ATOM   1760  HE2 TYR   781      18.857  -0.473  -7.034  1.00 30.61           H  
ATOM   1761  HH  TYR   781      16.831  -0.007  -7.982  1.00 27.87           H  
ATOM   1762  N   SER   782      18.612  -4.881  -1.345  1.00 25.85           N  
ATOM   1763  CA  SER   782      17.511  -5.002  -0.373  1.00 27.34           C  
ATOM   1764  C   SER   782      17.570  -3.786   0.556  1.00 27.82           C  
ATOM   1765  O   SER   782      16.570  -3.131   0.855  1.00 27.87           O  
ATOM   1766  CB  SER   782      17.527  -6.290   0.462  1.00 29.15           C  
ATOM   1767  OG  SER   782      18.709  -6.429   1.246  1.00 32.17           O  
ATOM   1768  H   SER   782      19.396  -5.514  -1.290  1.00 25.85           H  
ATOM   1769  HA  SER   782      16.570  -4.948  -0.935  1.00 27.34           H  
ATOM   1770  HB2 SER   782      17.476  -7.159  -0.202  1.00 29.15           H  
ATOM   1771  HB3 SER   782      16.660  -6.328   1.131  1.00 29.15           H  
ATOM   1772  HG  SER   782      18.460  -6.220   2.190  1.00 32.17           H  
ATOM   1773  N   GLN   783      18.777  -3.486   1.031  1.00 26.42           N  
ATOM   1774  CA  GLN   783      18.990  -2.395   1.962  1.00 27.26           C  
ATOM   1775  C   GLN   783      18.656  -1.080   1.219  1.00 27.20           C  
ATOM   1776  O   GLN   783      18.081  -0.149   1.796  1.00 25.36           O  
ATOM   1777  CB  GLN   783      20.426  -2.353   2.503  1.00 29.37           C  
ATOM   1778  CG  GLN   783      20.849  -3.625   3.252  1.00 31.14           C  
ATOM   1779  CD  GLN   783      21.439  -4.693   2.348  1.00 34.73           C  
ATOM   1780  OE1 GLN   783      21.279  -4.676   1.127  1.00 34.05           O  
ATOM   1781  NE2 GLN   783      22.145  -5.639   2.968  1.00 36.18           N  
ATOM   1782  H   GLN   783      19.574  -4.052   0.774  1.00 26.42           H  
ATOM   1783  HA  GLN   783      18.273  -2.507   2.784  1.00 27.26           H  
ATOM   1784  HB2 GLN   783      20.494  -1.509   3.201  1.00 29.37           H  
ATOM   1785  HB3 GLN   783      21.135  -2.134   1.695  1.00 29.37           H  
ATOM   1786  HG2 GLN   783      20.009  -4.059   3.801  1.00 31.14           H  
ATOM   1787  HG3 GLN   783      21.616  -3.354   3.984  1.00 31.14           H  
ATOM   1788 HE21 GLN   783      22.572  -6.382   2.434  1.00 36.18           H  
ATOM   1789 HE22 GLN   783      22.250  -5.613   3.974  1.00 36.18           H  
ATOM   1790  N   CYS   784      19.050  -1.000  -0.051  1.00 25.92           N  
ATOM   1791  CA  CYS   784      18.806   0.196  -0.856  1.00 26.11           C  
ATOM   1792  C   CYS   784      17.298   0.401  -1.124  1.00 25.00           C  
ATOM   1793  O   CYS   784      16.837   1.542  -1.129  1.00 25.00           O  
ATOM   1794  CB  CYS   784      19.531   0.192  -2.202  1.00 24.61           C  
ATOM   1795  SG  CYS   784      21.341   0.314  -2.019  1.00 26.46           S  
ATOM   1796  H   CYS   784      19.532  -1.779  -0.474  1.00 25.92           H  
ATOM   1797  HA  CYS   784      19.131   1.058  -0.260  1.00 26.11           H  
ATOM   1798  HB2 CYS   784      19.206   1.051  -2.794  1.00 24.61           H  
ATOM   1799  HB3 CYS   784      19.295  -0.707  -2.777  1.00 24.61           H  
ATOM   1800  HG  CYS   784      21.523  -0.917  -1.501  1.00 26.46           H  
ATOM   1801  N   VAL   785      16.556  -0.677  -1.366  1.00 26.75           N  
ATOM   1802  CA  VAL   785      15.110  -0.581  -1.617  1.00 25.73           C  
ATOM   1803  C   VAL   785      14.410  -0.116  -0.318  1.00 26.74           C  
ATOM   1804  O   VAL   785      13.422   0.612  -0.353  1.00 26.58           O  
ATOM   1805  CB  VAL   785      14.532  -1.907  -2.156  1.00 26.38           C  
ATOM   1806  CG1 VAL   785      13.009  -2.012  -2.020  1.00 24.01           C  
ATOM   1807  CG2 VAL   785      14.896  -2.063  -3.636  1.00 23.23           C  
ATOM   1808  H   VAL   785      16.985  -1.592  -1.372  1.00 26.75           H  
ATOM   1809  HA  VAL   785      14.960   0.223  -2.351  1.00 25.73           H  
ATOM   1810  HB  VAL   785      14.972  -2.746  -1.602  1.00 26.38           H  
ATOM   1811 HG11 VAL   785      12.507  -1.161  -2.493  1.00 24.01           H  
ATOM   1812 HG12 VAL   785      12.704  -2.054  -0.970  1.00 24.01           H  
ATOM   1813 HG13 VAL   785      12.640  -2.928  -2.496  1.00 24.01           H  
ATOM   1814 HG21 VAL   785      14.372  -1.324  -4.253  1.00 23.23           H  
ATOM   1815 HG22 VAL   785      14.622  -3.059  -3.998  1.00 23.23           H  
ATOM   1816 HG23 VAL   785      15.967  -1.925  -3.800  1.00 23.23           H  
ATOM   1817  N   ARG   786      14.926  -0.560   0.823  1.00 27.76           N  
ATOM   1818  CA  ARG   786      14.387  -0.141   2.109  1.00 29.78           C  
ATOM   1819  C   ARG   786      14.775   1.339   2.334  1.00 29.23           C  
ATOM   1820  O   ARG   786      13.927   2.159   2.689  1.00 30.62           O  
ATOM   1821  CB  ARG   786      14.859  -1.025   3.263  1.00 31.86           C  
ATOM   1822  CG  ARG   786      14.242  -2.429   3.187  1.00 35.18           C  
ATOM   1823  CD  ARG   786      14.626  -3.284   4.393  1.00 37.71           C  
ATOM   1824  NE  ARG   786      13.859  -2.862   5.581  1.00 40.62           N  
ATOM   1825  CZ  ARG   786      14.078  -3.307   6.814  1.00 42.35           C  
ATOM   1826  NH1 ARG   786      15.005  -4.228   7.041  1.00 41.96           N  
ATOM   1827  NH2 ARG   786      13.366  -2.829   7.827  1.00 41.94           N1+
ATOM   1828  H   ARG   786      15.739  -1.159   0.804  1.00 27.76           H  
ATOM   1829  HA  ARG   786      13.291  -0.172   2.044  1.00 29.78           H  
ATOM   1830  HB2 ARG   786      14.579  -0.554   4.214  1.00 31.86           H  
ATOM   1831  HB3 ARG   786      15.952  -1.104   3.265  1.00 31.86           H  
ATOM   1832  HG2 ARG   786      14.577  -2.933   2.277  1.00 35.18           H  
ATOM   1833  HG3 ARG   786      13.150  -2.352   3.125  1.00 35.18           H  
ATOM   1834  HD2 ARG   786      15.696  -3.179   4.596  1.00 37.71           H  
ATOM   1835  HD3 ARG   786      14.375  -4.330   4.190  1.00 37.71           H  
ATOM   1836  HE  ARG   786      13.143  -2.159   5.457  1.00 40.62           H  
ATOM   1837 HH11 ARG   786      15.167  -4.564   7.980  1.00 41.96           H  
ATOM   1838 HH12 ARG   786      15.549  -4.598   6.272  1.00 41.96           H  
ATOM   1839 HH21 ARG   786      13.533  -3.166   8.764  1.00 41.94           H  
ATOM   1840 HH22 ARG   786      12.660  -2.127   7.659  1.00 41.94           H  
ATOM   1841  N   MET   787      16.043   1.675   2.120  1.00 28.79           N  
ATOM   1842  CA  MET   787      16.531   3.040   2.326  1.00 28.44           C  
ATOM   1843  C   MET   787      15.913   4.046   1.318  1.00 29.65           C  
ATOM   1844  O   MET   787      15.778   5.229   1.629  1.00 28.37           O  
ATOM   1845  CB  MET   787      18.061   3.139   2.280  1.00 27.81           C  
ATOM   1846  CG  MET   787      18.693   2.566   3.550  1.00 29.21           C  
ATOM   1847  SD  MET   787      20.490   2.872   3.668  1.00 29.51           S  
ATOM   1848  CE  MET   787      21.071   1.903   2.254  1.00 26.64           C  
ATOM   1849  H   MET   787      16.704   0.974   1.813  1.00 28.79           H  
ATOM   1850  HA  MET   787      16.174   3.353   3.315  1.00 28.44           H  
ATOM   1851  HB2 MET   787      18.347   4.192   2.178  1.00 27.81           H  
ATOM   1852  HB3 MET   787      18.436   2.625   1.389  1.00 27.81           H  
ATOM   1853  HG2 MET   787      18.513   1.493   3.644  1.00 29.21           H  
ATOM   1854  HG3 MET   787      18.244   3.040   4.430  1.00 29.21           H  
ATOM   1855  HE1 MET   787      22.164   1.884   2.262  1.00 26.64           H  
ATOM   1856  HE2 MET   787      20.746   2.355   1.314  1.00 26.64           H  
ATOM   1857  HE3 MET   787      20.710   0.875   2.320  1.00 26.64           H  
ATOM   1858  N   ARG   788      15.518   3.561   0.145  1.00 29.27           N  
ATOM   1859  CA  ARG   788      14.850   4.415  -0.838  1.00 32.06           C  
ATOM   1860  C   ARG   788      13.478   4.862  -0.279  1.00 28.53           C  
ATOM   1861  O   ARG   788      13.025   5.968  -0.557  1.00 30.43           O  
ATOM   1862  CB  ARG   788      14.703   3.691  -2.181  1.00 36.18           C  
ATOM   1863  CG  ARG   788      13.728   4.364  -3.153  1.00 41.71           C  
ATOM   1864  CD  ARG   788      13.793   3.732  -4.541  1.00 48.10           C  
ATOM   1865  NE  ARG   788      14.696   4.489  -5.421  1.00 50.63           N  
ATOM   1866  CZ  ARG   788      15.532   4.011  -6.337  1.00 53.61           C  
ATOM   1867  NH1 ARG   788      15.699   2.705  -6.466  1.00 53.46           N  
ATOM   1868  NH2 ARG   788      16.213   4.842  -7.122  1.00 54.76           N1+
ATOM   1869  H   ARG   788      15.660   2.585  -0.078  1.00 29.27           H  
ATOM   1870  HA  ARG   788      15.451   5.324  -0.965  1.00 32.06           H  
ATOM   1871  HB2 ARG   788      14.356   2.663  -2.013  1.00 36.18           H  
ATOM   1872  HB3 ARG   788      15.695   3.609  -2.645  1.00 36.18           H  
ATOM   1873  HG2 ARG   788      13.926   5.441  -3.209  1.00 41.71           H  
ATOM   1874  HG3 ARG   788      12.708   4.235  -2.770  1.00 41.71           H  
ATOM   1875  HD2 ARG   788      12.803   3.785  -5.007  1.00 48.10           H  
ATOM   1876  HD3 ARG   788      14.077   2.681  -4.467  1.00 48.10           H  
ATOM   1877  HE  ARG   788      14.589   5.492  -5.351  1.00 50.63           H  
ATOM   1878 HH11 ARG   788      16.342   2.341  -7.152  1.00 53.46           H  
ATOM   1879 HH12 ARG   788      15.185   2.070  -5.871  1.00 53.46           H  
ATOM   1880 HH21 ARG   788      16.855   4.475  -7.810  1.00 54.76           H  
ATOM   1881 HH22 ARG   788      16.088   5.841  -7.031  1.00 54.76           H  
ATOM   1882  N   HIS   789      12.794   3.951   0.420  1.00 28.23           N  
ATOM   1883  CA  HIS   789      11.466   4.268   0.954  1.00 30.26           C  
ATOM   1884  C   HIS   789      11.581   5.157   2.203  1.00 30.09           C  
ATOM   1885  O   HIS   789      10.663   5.912   2.536  1.00 31.11           O  
ATOM   1886  CB  HIS   789      10.636   3.035   1.288  1.00 32.18           C  
ATOM   1887  CG  HIS   789      10.175   2.316   0.072  1.00 35.21           C  
ATOM   1888  ND1 HIS   789       9.458   2.922  -0.936  1.00 36.21           N1+
ATOM   1889  CD2 HIS   789      10.296   1.013  -0.283  1.00 33.80           C  
ATOM   1890  CE1 HIS   789       9.154   2.026  -1.858  1.00 36.54           C  
ATOM   1891  NE2 HIS   789       9.651   0.859  -1.485  1.00 37.35           N  
ATOM   1892  H   HIS   789      13.215   3.053   0.606  1.00 28.23           H  
ATOM   1893  HA  HIS   789      10.952   4.880   0.204  1.00 30.26           H  
ATOM   1894  HB2 HIS   789       9.739   3.316   1.854  1.00 32.18           H  
ATOM   1895  HB3 HIS   789      11.207   2.343   1.918  1.00 32.18           H  
ATOM   1896  HD1 HIS   789       9.187   3.967  -0.969  1.00 36.21           H  
ATOM   1897  HD2 HIS   789      10.804   0.241   0.276  1.00 33.80           H  
ATOM   1898  HE2 HIS   789       9.563  -0.066  -2.037  1.00 37.35           H  
ATOM   1899  HE1 HIS   789       8.595   2.214  -2.762  1.00 36.54           H  
ATOM   1900  N   LEU   790      12.712   5.052   2.893  1.00 30.89           N  
ATOM   1901  CA  LEU   790      13.013   5.819   4.122  1.00 31.62           C  
ATOM   1902  C   LEU   790      12.932   7.327   3.795  1.00 32.35           C  
ATOM   1903  O   LEU   790      12.466   8.140   4.596  1.00 32.63           O  
ATOM   1904  CB  LEU   790      14.421   5.398   4.566  1.00 33.58           C  
ATOM   1905  CG  LEU   790      14.999   5.951   5.869  1.00 36.12           C  
ATOM   1906  CD1 LEU   790      16.269   5.158   6.205  1.00 36.12           C  
ATOM   1907  CD2 LEU   790      15.364   7.435   5.797  1.00 37.46           C  
ATOM   1908  H   LEU   790      13.418   4.399   2.584  1.00 30.89           H  
ATOM   1909  HA  LEU   790      12.245   5.581   4.861  1.00 31.62           H  
ATOM   1910  HB2 LEU   790      15.133   5.646   3.776  1.00 33.58           H  
ATOM   1911  HB3 LEU   790      14.419   4.302   4.639  1.00 33.58           H  
ATOM   1912  HG  LEU   790      14.266   5.789   6.661  1.00 36.12           H  
ATOM   1913 HD11 LEU   790      17.031   5.281   5.427  1.00 36.12           H  
ATOM   1914 HD12 LEU   790      16.054   4.089   6.299  1.00 36.12           H  
ATOM   1915 HD13 LEU   790      16.701   5.495   7.151  1.00 36.12           H  
ATOM   1916 HD21 LEU   790      15.840   7.681   4.843  1.00 37.46           H  
ATOM   1917 HD22 LEU   790      16.060   7.718   6.594  1.00 37.46           H  
ATOM   1918 HD23 LEU   790      14.484   8.068   5.922  1.00 37.46           H  
ATOM   1919  N   SER   791      13.450   7.677   2.623  1.00 32.91           N  
ATOM   1920  CA  SER   791      13.500   9.073   2.199  1.00 33.35           C  
ATOM   1921  C   SER   791      12.081   9.626   1.900  1.00 34.20           C  
ATOM   1922  O   SER   791      11.870  10.838   1.927  1.00 35.29           O  
ATOM   1923  CB  SER   791      14.409   9.221   0.971  1.00 31.46           C  
ATOM   1924  OG  SER   791      14.631  10.577   0.583  1.00 34.11           O  
ATOM   1925  H   SER   791      13.812   6.959   2.012  1.00 32.91           H  
ATOM   1926  HA  SER   791      13.899   9.666   3.031  1.00 33.35           H  
ATOM   1927  HB2 SER   791      13.986   8.691   0.113  1.00 31.46           H  
ATOM   1928  HB3 SER   791      15.390   8.774   1.170  1.00 31.46           H  
ATOM   1929  HG  SER   791      14.989  11.055   1.366  1.00 34.11           H  
ATOM   1930  N   GLN   792      11.166   8.744   1.522  1.00 34.49           N  
ATOM   1931  CA  GLN   792       9.831   9.145   1.085  1.00 35.07           C  
ATOM   1932  C   GLN   792       8.941   9.546   2.281  1.00 33.95           C  
ATOM   1933  O   GLN   792       8.041  10.372   2.141  1.00 35.51           O  
ATOM   1934  CB  GLN   792       9.113   8.041   0.301  1.00 36.05           C  
ATOM   1935  CG  GLN   792       9.828   7.664  -0.992  1.00 39.47           C  
ATOM   1936  CD  GLN   792       8.977   6.715  -1.812  1.00 40.97           C  
ATOM   1937  NE2 GLN   792       8.312   7.159  -2.747  1.00 44.99           N  
ATOM   1938  OE1 GLN   792       8.970   5.429  -1.477  1.00 42.76           O  
ATOM   1939  H   GLN   792      11.395   7.759   1.527  1.00 34.49           H  
ATOM   1940  HA  GLN   792       9.940  10.039   0.456  1.00 35.07           H  
ATOM   1941  HB2 GLN   792       8.099   8.383   0.061  1.00 36.05           H  
ATOM   1942  HB3 GLN   792       8.988   7.147   0.923  1.00 36.05           H  
ATOM   1943  HG2 GLN   792      10.785   7.178  -0.790  1.00 39.47           H  
ATOM   1944  HG3 GLN   792      10.040   8.563  -1.582  1.00 39.47           H  
ATOM   1945 HE21 GLN   792       7.732   6.541  -3.296  1.00 44.99           H  
ATOM   1946 HE22 GLN   792       8.349   8.144  -2.969  1.00 44.99           H  
ATOM   1947  N   GLU   793       9.149   8.896   3.419  1.00 33.91           N  
ATOM   1948  CA  GLU   793       8.282   9.084   4.580  1.00 33.47           C  
ATOM   1949  C   GLU   793       8.295  10.573   5.012  1.00 32.37           C  
ATOM   1950  O   GLU   793       7.282  11.103   5.471  1.00 30.73           O  
ATOM   1951  CB  GLU   793       8.657   8.170   5.753  1.00 36.34           C  
ATOM   1952  CG  GLU   793       8.180   6.728   5.566  1.00 39.66           C  
ATOM   1953  CD  GLU   793       8.460   5.921   6.816  1.00 43.86           C  
ATOM   1954  OE1 GLU   793       7.767   6.123   7.832  1.00 45.98           O  
ATOM   1955  OE2 GLU   793       9.389   5.087   6.791  1.00 46.88           O1-
ATOM   1956  H   GLU   793       9.908   8.230   3.476  1.00 33.91           H  
ATOM   1957  HA  GLU   793       7.256   8.877   4.253  1.00 33.47           H  
ATOM   1958  HB2 GLU   793       8.225   8.572   6.677  1.00 36.34           H  
ATOM   1959  HB3 GLU   793       9.743   8.172   5.891  1.00 36.34           H  
ATOM   1960  HG2 GLU   793       8.676   6.268   4.704  1.00 39.66           H  
ATOM   1961  HG3 GLU   793       7.101   6.703   5.374  1.00 39.66           H  
ATOM   1962  N   PHE   794       9.438  11.236   4.858  1.00 30.54           N  
ATOM   1963  CA  PHE   794       9.560  12.650   5.230  1.00 30.84           C  
ATOM   1964  C   PHE   794       8.531  13.515   4.469  1.00 31.65           C  
ATOM   1965  O   PHE   794       8.041  14.528   4.978  1.00 29.98           O  
ATOM   1966  CB  PHE   794      10.939  13.231   4.880  1.00 28.52           C  
ATOM   1967  CG  PHE   794      12.055  12.762   5.777  1.00 26.98           C  
ATOM   1968  CD1 PHE   794      12.128  13.196   7.102  1.00 26.74           C  
ATOM   1969  CD2 PHE   794      13.058  11.937   5.286  1.00 25.48           C  
ATOM   1970  CE1 PHE   794      13.190  12.816   7.926  1.00 24.76           C  
ATOM   1971  CE2 PHE   794      14.124  11.550   6.103  1.00 26.93           C  
ATOM   1972  CZ  PHE   794      14.185  11.992   7.426  1.00 24.30           C  
ATOM   1973  H   PHE   794      10.249  10.758   4.496  1.00 30.54           H  
ATOM   1974  HA  PHE   794       9.336  12.727   6.300  1.00 30.84           H  
ATOM   1975  HB2 PHE   794      10.914  14.328   4.936  1.00 28.52           H  
ATOM   1976  HB3 PHE   794      11.185  13.001   3.834  1.00 28.52           H  
ATOM   1977  HD1 PHE   794      11.355  13.835   7.496  1.00 26.74           H  
ATOM   1978  HD2 PHE   794      13.014  11.592   4.263  1.00 25.48           H  
ATOM   1979  HE1 PHE   794      13.234  13.161   8.947  1.00 24.76           H  
ATOM   1980  HE2 PHE   794      14.902  10.909   5.710  1.00 26.93           H  
ATOM   1981  HZ  PHE   794      15.011  11.694   8.058  1.00 24.30           H  
ATOM   1982  N   GLY   795       8.312  13.166   3.201  1.00 32.86           N  
ATOM   1983  CA  GLY   795       7.459  13.925   2.311  1.00 35.10           C  
ATOM   1984  C   GLY   795       5.990  13.611   2.572  1.00 36.53           C  
ATOM   1985  O   GLY   795       5.132  14.494   2.520  1.00 36.75           O  
ATOM   1986  H   GLY   795       8.751  12.338   2.831  1.00 32.86           H  
ATOM   1987  HA2 GLY   795       7.702  13.649   1.282  1.00 35.10           H  
ATOM   1988  HA3 GLY   795       7.626  14.995   2.467  1.00 35.10           H  
ATOM   1989  N   TRP   796       5.695  12.338   2.809  1.00 36.52           N  
ATOM   1990  CA  TRP   796       4.313  11.898   3.007  1.00 37.67           C  
ATOM   1991  C   TRP   796       3.793  12.428   4.359  1.00 38.28           C  
ATOM   1992  O   TRP   796       2.613  12.764   4.496  1.00 35.16           O  
ATOM   1993  CB  TRP   796       4.162  10.371   2.991  1.00 41.29           C  
ATOM   1994  CG  TRP   796       4.368   9.721   1.650  1.00 45.93           C  
ATOM   1995  CD1 TRP   796       4.030  10.211   0.418  1.00 47.38           C  
ATOM   1996  CD2 TRP   796       4.928   8.423   1.425  1.00 47.97           C  
ATOM   1997  NE1 TRP   796       4.349   9.300  -0.559  1.00 48.78           N  
ATOM   1998  CE2 TRP   796       4.902   8.191   0.030  1.00 48.76           C  
ATOM   1999  CE3 TRP   796       5.451   7.429   2.263  1.00 49.89           C  
ATOM   2000  CZ2 TRP   796       5.378   7.006  -0.544  1.00 50.21           C  
ATOM   2001  CZ3 TRP   796       5.926   6.250   1.693  1.00 50.95           C  
ATOM   2002  CH2 TRP   796       5.885   6.051   0.302  1.00 50.42           C  
ATOM   2003  H   TRP   796       6.439  11.657   2.858  1.00 36.52           H  
ATOM   2004  HA  TRP   796       3.697  12.369   2.231  1.00 37.67           H  
ATOM   2005  HB2 TRP   796       3.155  10.099   3.336  1.00 41.29           H  
ATOM   2006  HB3 TRP   796       4.860   9.935   3.717  1.00 41.29           H  
ATOM   2007  HD1 TRP   796       3.583  11.179   0.239  1.00 47.38           H  
ATOM   2008  HE1 TRP   796       4.199   9.424  -1.549  1.00 48.78           H  
ATOM   2009  HE3 TRP   796       5.487   7.577   3.333  1.00 49.89           H  
ATOM   2010  HZ2 TRP   796       5.348   6.852  -1.612  1.00 50.21           H  
ATOM   2011  HZ3 TRP   796       6.331   5.477   2.328  1.00 50.95           H  
ATOM   2012  HH2 TRP   796       6.260   5.126  -0.111  1.00 50.42           H  
ATOM   2013  N   LEU   797       4.667  12.433   5.366  1.00 35.11           N  
ATOM   2014  CA  LEU   797       4.302  12.865   6.716  1.00 35.11           C  
ATOM   2015  C   LEU   797       4.301  14.412   6.828  1.00 34.00           C  
ATOM   2016  O   LEU   797       3.736  14.986   7.756  1.00 35.68           O  
ATOM   2017  CB  LEU   797       5.269  12.292   7.755  1.00 35.09           C  
ATOM   2018  CG  LEU   797       5.281  10.754   7.837  1.00 35.63           C  
ATOM   2019  CD1 LEU   797       6.530  10.296   8.591  1.00 36.40           C  
ATOM   2020  CD2 LEU   797       4.022  10.201   8.501  1.00 36.36           C  
ATOM   2021  H   LEU   797       5.620  12.145   5.199  1.00 35.11           H  
ATOM   2022  HA  LEU   797       3.276  12.538   6.914  1.00 35.11           H  
ATOM   2023  HB2 LEU   797       5.045  12.710   8.745  1.00 35.09           H  
ATOM   2024  HB3 LEU   797       6.276  12.636   7.500  1.00 35.09           H  
ATOM   2025  HG  LEU   797       5.331  10.328   6.829  1.00 35.63           H  
ATOM   2026 HD11 LEU   797       6.496  10.600   9.641  1.00 36.40           H  
ATOM   2027 HD12 LEU   797       7.439  10.721   8.152  1.00 36.40           H  
ATOM   2028 HD13 LEU   797       6.628   9.208   8.542  1.00 36.40           H  
ATOM   2029 HD21 LEU   797       3.915  10.576   9.522  1.00 36.36           H  
ATOM   2030 HD22 LEU   797       4.060   9.108   8.547  1.00 36.36           H  
ATOM   2031 HD23 LEU   797       3.123  10.474   7.942  1.00 36.36           H  
ATOM   2032  N   GLN   798       4.999  15.062   5.902  1.00 33.58           N  
ATOM   2033  CA  GLN   798       5.152  16.516   5.832  1.00 34.06           C  
ATOM   2034  C   GLN   798       5.965  17.003   7.055  1.00 32.97           C  
ATOM   2035  O   GLN   798       5.474  17.761   7.899  1.00 32.91           O  
ATOM   2036  CB  GLN   798       3.816  17.265   5.697  1.00 36.69           C  
ATOM   2037  CG  GLN   798       2.945  16.767   4.540  1.00 42.96           C  
ATOM   2038  CD  GLN   798       1.580  16.350   5.044  1.00 46.08           C  
ATOM   2039  NE2 GLN   798       1.237  15.168   5.020  1.00 46.49           N  
ATOM   2040  OE1 GLN   798       0.791  17.319   5.508  1.00 48.42           O  
ATOM   2041  H   GLN   798       5.428  14.541   5.151  1.00 33.58           H  
ATOM   2042  HA  GLN   798       5.758  16.715   4.939  1.00 34.06           H  
ATOM   2043  HB2 GLN   798       4.037  18.329   5.536  1.00 36.69           H  
ATOM   2044  HB3 GLN   798       3.263  17.226   6.644  1.00 36.69           H  
ATOM   2045  HG2 GLN   798       3.409  15.943   3.991  1.00 42.96           H  
ATOM   2046  HG3 GLN   798       2.789  17.575   3.815  1.00 42.96           H  
ATOM   2047 HE21 GLN   798       0.325  14.901   5.364  1.00 46.49           H  
ATOM   2048 HE22 GLN   798       1.866  14.465   4.661  1.00 46.49           H  
ATOM   2049  N   ILE   799       7.199  16.518   7.151  1.00 30.69           N  
ATOM   2050  CA  ILE   799       8.088  16.815   8.283  1.00 28.37           C  
ATOM   2051  C   ILE   799       8.801  18.168   8.041  1.00 28.41           C  
ATOM   2052  O   ILE   799       9.340  18.423   6.965  1.00 29.97           O  
ATOM   2053  CB  ILE   799       9.116  15.673   8.473  1.00 28.58           C  
ATOM   2054  CG1 ILE   799       8.444  14.317   8.783  1.00 26.48           C  
ATOM   2055  CG2 ILE   799      10.172  15.989   9.536  1.00 27.20           C  
ATOM   2056  CD1 ILE   799       7.521  14.302   9.994  1.00 26.73           C  
ATOM   2057  H   ILE   799       7.544  15.909   6.424  1.00 30.69           H  
ATOM   2058  HA  ILE   799       7.473  16.914   9.183  1.00 28.37           H  
ATOM   2059  HB  ILE   799       9.658  15.545   7.525  1.00 28.58           H  
ATOM   2060 HG12 ILE   799       9.221  13.557   8.927  1.00 26.48           H  
ATOM   2061 HG13 ILE   799       7.877  13.998   7.905  1.00 26.48           H  
ATOM   2062 HG21 ILE   799       9.716  16.275  10.487  1.00 27.20           H  
ATOM   2063 HG22 ILE   799      10.824  16.801   9.204  1.00 27.20           H  
ATOM   2064 HG23 ILE   799      10.821  15.126   9.713  1.00 27.20           H  
ATOM   2065 HD11 ILE   799       8.017  14.688  10.889  1.00 26.73           H  
ATOM   2066 HD12 ILE   799       7.203  13.276  10.207  1.00 26.73           H  
ATOM   2067 HD13 ILE   799       6.618  14.893   9.816  1.00 26.73           H  
ATOM   2068  N   THR   800       8.835  18.997   9.076  1.00 27.91           N  
ATOM   2069  CA  THR   800       9.550  20.279   9.058  1.00 28.75           C  
ATOM   2070  C   THR   800      11.017  20.057   9.533  1.00 28.75           C  
ATOM   2071  O   THR   800      11.295  19.074  10.225  1.00 27.77           O  
ATOM   2072  CB  THR   800       8.870  21.347   9.938  1.00 29.30           C  
ATOM   2073  OG1 THR   800       8.879  20.958  11.312  1.00 29.07           O  
ATOM   2074  CG2 THR   800       7.438  21.644   9.503  1.00 30.23           C  
ATOM   2075  H   THR   800       8.371  18.734   9.936  1.00 27.91           H  
ATOM   2076  HA  THR   800       9.571  20.624   8.019  1.00 28.75           H  
ATOM   2077  HB  THR   800       9.433  22.283   9.891  1.00 29.30           H  
ATOM   2078 HG21 THR   800       7.403  21.984   8.464  1.00 30.23           H  
ATOM   2079 HG22 THR   800       7.005  22.423  10.140  1.00 30.23           H  
ATOM   2080 HG23 THR   800       6.792  20.766   9.607  1.00 30.23           H  
ATOM   2081  HG1 THR   800       8.231  20.214  11.395  1.00 29.07           H  
ATOM   2082  N   PRO   801      11.935  20.984   9.218  1.00 29.28           N  
ATOM   2083  CA  PRO   801      13.344  20.767   9.579  1.00 28.80           C  
ATOM   2084  C   PRO   801      13.562  20.633  11.099  1.00 29.09           C  
ATOM   2085  O   PRO   801      14.433  19.887  11.551  1.00 27.69           O  
ATOM   2086  CB  PRO   801      14.084  21.989   9.030  1.00 30.34           C  
ATOM   2087  CG  PRO   801      13.165  22.520   7.939  1.00 31.75           C  
ATOM   2088  CD  PRO   801      11.776  22.228   8.477  1.00 29.16           C  
ATOM   2089  HA  PRO   801      13.675  19.847   9.086  1.00 28.80           H  
ATOM   2090  HB2 PRO   801      15.074  21.726   8.644  1.00 30.34           H  
ATOM   2091  HB3 PRO   801      14.230  22.754   9.800  1.00 30.34           H  
ATOM   2092  HG2 PRO   801      13.331  21.962   7.011  1.00 31.75           H  
ATOM   2093  HG3 PRO   801      13.322  23.581   7.731  1.00 31.75           H  
ATOM   2094  HD2 PRO   801      11.462  23.003   9.183  1.00 29.16           H  
ATOM   2095  HD3 PRO   801      11.033  22.145   7.682  1.00 29.16           H  
ATOM   2096  N   GLN   802      12.808  21.410  11.871  1.00 26.94           N  
ATOM   2097  CA  GLN   802      12.980  21.453  13.318  1.00 29.89           C  
ATOM   2098  C   GLN   802      12.449  20.151  13.969  1.00 28.72           C  
ATOM   2099  O   GLN   802      12.955  19.709  15.001  1.00 26.74           O  
ATOM   2100  CB  GLN   802      12.344  22.710  13.913  1.00 32.05           C  
ATOM   2101  CG  GLN   802      13.228  23.947  13.684  1.00 38.13           C  
ATOM   2102  CD  GLN   802      13.314  24.362  12.225  1.00 40.66           C  
ATOM   2103  OE1 GLN   802      12.374  24.202  11.451  1.00 42.44           O  
ATOM   2104  NE2 GLN   802      14.457  24.931  11.861  1.00 44.11           N  
ATOM   2105  H   GLN   802      12.107  21.999  11.444  1.00 26.94           H  
ATOM   2106  HA  GLN   802      14.058  21.455  13.519  1.00 29.89           H  
ATOM   2107  HB2 GLN   802      12.210  22.579  14.992  1.00 32.05           H  
ATOM   2108  HB3 GLN   802      11.342  22.870  13.495  1.00 32.05           H  
ATOM   2109  HG2 GLN   802      14.233  23.767  14.083  1.00 38.13           H  
ATOM   2110  HG3 GLN   802      12.808  24.797  14.234  1.00 38.13           H  
ATOM   2111 HE21 GLN   802      14.579  25.254  10.911  1.00 44.11           H  
ATOM   2112 HE22 GLN   802      15.202  25.043  12.532  1.00 44.11           H  
ATOM   2113  N   GLU   803      11.445  19.540  13.347  1.00 26.37           N  
ATOM   2114  CA  GLU   803      10.935  18.242  13.798  1.00 25.82           C  
ATOM   2115  C   GLU   803      11.984  17.166  13.436  1.00 24.84           C  
ATOM   2116  O   GLU   803      12.230  16.229  14.204  1.00 22.38           O  
ATOM   2117  CB  GLU   803       9.610  17.888  13.136  1.00 26.19           C  
ATOM   2118  CG  GLU   803       8.449  18.679  13.727  1.00 29.56           C  
ATOM   2119  CD  GLU   803       7.253  18.526  12.830  1.00 30.16           C  
ATOM   2120  OE1 GLU   803       7.378  18.789  11.613  1.00 28.03           O  
ATOM   2121  OE2 GLU   803       6.172  18.140  13.340  1.00 31.65           O1-
ATOM   2122  H   GLU   803      11.046  19.946  12.513  1.00 26.37           H  
ATOM   2123  HA  GLU   803      10.842  18.261  14.891  1.00 25.82           H  
ATOM   2124  HB2 GLU   803       9.405  16.818  13.262  1.00 26.19           H  
ATOM   2125  HB3 GLU   803       9.690  18.050  12.056  1.00 26.19           H  
ATOM   2126  HG2 GLU   803       8.686  19.746  13.795  1.00 29.56           H  
ATOM   2127  HG3 GLU   803       8.224  18.324  14.739  1.00 29.56           H  
ATOM   2128  N   PHE   804      12.607  17.335  12.268  1.00 22.63           N  
ATOM   2129  CA  PHE   804      13.672  16.442  11.795  1.00 23.12           C  
ATOM   2130  C   PHE   804      14.820  16.478  12.833  1.00 23.04           C  
ATOM   2131  O   PHE   804      15.296  15.421  13.257  1.00 22.16           O  
ATOM   2132  CB  PHE   804      14.102  16.797  10.361  1.00 22.76           C  
ATOM   2133  CG  PHE   804      15.529  16.490   9.985  1.00 22.54           C  
ATOM   2134  CD1 PHE   804      15.917  15.198   9.637  1.00 21.67           C  
ATOM   2135  CD2 PHE   804      16.485  17.504   9.973  1.00 23.54           C  
ATOM   2136  CE1 PHE   804      17.233  14.917   9.291  1.00 22.91           C  
ATOM   2137  CE2 PHE   804      17.810  17.231   9.627  1.00 24.41           C  
ATOM   2138  CZ  PHE   804      18.182  15.932   9.287  1.00 23.40           C  
ATOM   2139  H   PHE   804      12.368  18.130  11.693  1.00 22.63           H  
ATOM   2140  HA  PHE   804      13.271  15.422  11.810  1.00 23.12           H  
ATOM   2141  HB2 PHE   804      13.919  17.856  10.159  1.00 22.76           H  
ATOM   2142  HB3 PHE   804      13.434  16.282   9.657  1.00 22.76           H  
ATOM   2143  HD1 PHE   804      15.186  14.406   9.633  1.00 21.67           H  
ATOM   2144  HD2 PHE   804      16.196  18.513  10.234  1.00 23.54           H  
ATOM   2145  HE1 PHE   804      17.518  13.910   9.028  1.00 22.91           H  
ATOM   2146  HE2 PHE   804      18.544  18.023   9.621  1.00 24.41           H  
ATOM   2147  HZ  PHE   804      19.207  15.716   9.019  1.00 23.40           H  
ATOM   2148  N   LEU   805      15.219  17.674  13.259  1.00 21.78           N  
ATOM   2149  CA  LEU   805      16.310  17.802  14.224  1.00 23.40           C  
ATOM   2150  C   LEU   805      15.929  17.155  15.581  1.00 22.86           C  
ATOM   2151  O   LEU   805      16.774  16.548  16.239  1.00 21.77           O  
ATOM   2152  CB  LEU   805      16.699  19.267  14.454  1.00 25.36           C  
ATOM   2153  CG  LEU   805      17.356  19.929  13.230  1.00 24.71           C  
ATOM   2154  CD1 LEU   805      17.364  21.444  13.403  1.00 26.54           C  
ATOM   2155  CD2 LEU   805      18.784  19.439  12.988  1.00 26.27           C  
ATOM   2156  H   LEU   805      14.777  18.504  12.892  1.00 21.78           H  
ATOM   2157  HA  LEU   805      17.158  17.227  13.835  1.00 23.40           H  
ATOM   2158  HB2 LEU   805      17.380  19.339  15.313  1.00 25.36           H  
ATOM   2159  HB3 LEU   805      15.799  19.830  14.734  1.00 25.36           H  
ATOM   2160  HG  LEU   805      16.773  19.703  12.334  1.00 24.71           H  
ATOM   2161 HD11 LEU   805      17.985  21.743  14.254  1.00 26.54           H  
ATOM   2162 HD12 LEU   805      16.355  21.834  13.565  1.00 26.54           H  
ATOM   2163 HD13 LEU   805      17.757  21.915  12.499  1.00 26.54           H  
ATOM   2164 HD21 LEU   805      19.434  19.689  13.832  1.00 26.27           H  
ATOM   2165 HD22 LEU   805      19.206  19.912  12.094  1.00 26.27           H  
ATOM   2166 HD23 LEU   805      18.819  18.358  12.831  1.00 26.27           H  
ATOM   2167  N   CYS   806      14.675  17.320  16.000  1.00 22.93           N  
ATOM   2168  CA  CYS   806      14.217  16.765  17.280  1.00 24.76           C  
ATOM   2169  C   CYS   806      14.143  15.229  17.185  1.00 24.32           C  
ATOM   2170  O   CYS   806      14.451  14.536  18.153  1.00 22.51           O  
ATOM   2171  CB  CYS   806      12.845  17.275  17.726  1.00 25.87           C  
ATOM   2172  SG  CYS   806      12.903  19.024  18.218  1.00 37.15           S  
ATOM   2173  H   CYS   806      14.017  17.827  15.425  1.00 22.93           H  
ATOM   2174  HA  CYS   806      14.981  16.996  18.035  1.00 24.76           H  
ATOM   2175  HB2 CYS   806      12.492  16.705  18.592  1.00 25.87           H  
ATOM   2176  HB3 CYS   806      12.100  17.161  16.932  1.00 25.87           H  
ATOM   2177  HG  CYS   806      13.066  19.518  16.974  1.00 37.15           H  
ATOM   2178  N   MET   807      13.715  14.717  16.040  1.00 24.23           N  
ATOM   2179  CA  MET   807      13.655  13.273  15.838  1.00 22.79           C  
ATOM   2180  C   MET   807      15.092  12.721  15.766  1.00 22.86           C  
ATOM   2181  O   MET   807      15.371  11.643  16.282  1.00 21.64           O  
ATOM   2182  CB  MET   807      12.897  12.868  14.578  1.00 25.89           C  
ATOM   2183  CG  MET   807      11.391  12.896  14.812  1.00 25.89           C  
ATOM   2184  SD  MET   807      10.502  12.168  13.401  1.00 30.53           S  
ATOM   2185  CE  MET   807      10.692  13.504  12.204  1.00 22.77           C  
ATOM   2186  H   MET   807      13.458  15.336  15.284  1.00 24.23           H  
ATOM   2187  HA  MET   807      13.190  12.828  16.725  1.00 22.79           H  
ATOM   2188  HB2 MET   807      13.196  11.849  14.297  1.00 25.89           H  
ATOM   2189  HB3 MET   807      13.174  13.523  13.745  1.00 25.89           H  
ATOM   2190  HG2 MET   807      11.031  13.912  14.999  1.00 25.89           H  
ATOM   2191  HG3 MET   807      11.136  12.294  15.691  1.00 25.89           H  
ATOM   2192  HE1 MET   807      10.107  13.260  11.315  1.00 22.77           H  
ATOM   2193  HE2 MET   807      11.734  13.611  11.901  1.00 22.77           H  
ATOM   2194  HE3 MET   807      10.324  14.449  12.611  1.00 22.77           H  
ATOM   2195  N   LYS   808      15.986  13.464  15.122  1.00 20.26           N  
ATOM   2196  CA  LYS   808      17.377  13.033  14.962  1.00 20.63           C  
ATOM   2197  C   LYS   808      18.063  12.965  16.351  1.00 22.00           C  
ATOM   2198  O   LYS   808      18.943  12.130  16.583  1.00 20.02           O  
ATOM   2199  CB  LYS   808      18.134  13.980  14.022  1.00 20.73           C  
ATOM   2200  CG  LYS   808      19.415  13.339  13.491  1.00 19.96           C  
ATOM   2201  CD  LYS   808      20.101  14.140  12.383  1.00 18.98           C  
ATOM   2202  CE  LYS   808      20.666  15.454  12.887  1.00 19.41           C  
ATOM   2203  NZ  LYS   808      21.509  16.056  11.866  1.00 17.50           N1+
ATOM   2204  H   LYS   808      15.711  14.348  14.724  1.00 20.26           H  
ATOM   2205  HA  LYS   808      17.348  12.015  14.555  1.00 20.63           H  
ATOM   2206  HB2 LYS   808      18.369  14.919  14.538  1.00 20.73           H  
ATOM   2207  HB3 LYS   808      17.502  14.240  13.167  1.00 20.73           H  
ATOM   2208  HG2 LYS   808      19.187  12.343  13.099  1.00 19.96           H  
ATOM   2209  HG3 LYS   808      20.109  13.196  14.321  1.00 19.96           H  
ATOM   2210  HD2 LYS   808      19.400  14.318  11.560  1.00 18.98           H  
ATOM   2211  HD3 LYS   808      20.915  13.534  11.973  1.00 18.98           H  
ATOM   2212  HE2 LYS   808      21.305  15.289  13.756  1.00 19.41           H  
ATOM   2213  HE3 LYS   808      19.879  16.172  13.127  1.00 19.41           H  
ATOM   2214  HZ1 LYS   808      21.042  16.327  10.965  1.00 17.50           H  
ATOM   2215  HZ2 LYS   808      22.353  15.547  11.610  1.00 17.50           H  
ATOM   2216  HZ3 LYS   808      21.834  17.017  12.147  1.00 17.50           H  
ATOM   2217  N   ALA   809      17.633  13.836  17.261  1.00 22.13           N  
ATOM   2218  CA  ALA   809      18.111  13.804  18.639  1.00 22.97           C  
ATOM   2219  C   ALA   809      17.542  12.552  19.351  1.00 23.49           C  
ATOM   2220  O   ALA   809      18.199  11.918  20.170  1.00 24.98           O  
ATOM   2221  CB  ALA   809      17.695  15.062  19.387  1.00 23.32           C  
ATOM   2222  H   ALA   809      16.918  14.505  17.013  1.00 22.13           H  
ATOM   2223  HA  ALA   809      19.203  13.710  18.621  1.00 22.97           H  
ATOM   2224  HB1 ALA   809      18.107  15.955  18.906  1.00 23.32           H  
ATOM   2225  HB2 ALA   809      18.046  15.034  20.423  1.00 23.32           H  
ATOM   2226  HB3 ALA   809      16.607  15.175  19.420  1.00 23.32           H  
ATOM   2227  N   LEU   810      16.236  12.256  19.058  1.00 24.73           N  
ATOM   2228  CA  LEU   810      15.555  11.096  19.644  1.00 25.13           C  
ATOM   2229  C   LEU   810      16.249   9.786  19.204  1.00 25.36           C  
ATOM   2230  O   LEU   810      16.306   8.780  19.912  1.00 26.23           O  
ATOM   2231  CB  LEU   810      14.084  11.049  19.192  1.00 27.78           C  
ATOM   2232  CG  LEU   810      13.083  10.579  20.259  1.00 31.72           C  
ATOM   2233  CD1 LEU   810      11.684  10.525  19.646  1.00 30.92           C  
ATOM   2234  CD2 LEU   810      13.397   9.223  20.874  1.00 29.54           C  
ATOM   2235  H   LEU   810      15.706  12.872  18.440  1.00 24.73           H  
ATOM   2236  HA  LEU   810      15.650  11.189  20.728  1.00 25.13           H  
ATOM   2237  HB2 LEU   810      13.978  10.419  18.299  1.00 27.78           H  
ATOM   2238  HB3 LEU   810      13.765  12.054  18.891  1.00 27.78           H  
ATOM   2239  HG  LEU   810      13.074  11.328  21.057  1.00 31.72           H  
ATOM   2240 HD11 LEU   810      11.610   9.740  18.885  1.00 30.92           H  
ATOM   2241 HD12 LEU   810      11.442  11.475  19.167  1.00 30.92           H  
ATOM   2242 HD13 LEU   810      10.931  10.325  20.415  1.00 30.92           H  
ATOM   2243 HD21 LEU   810      13.428   8.442  20.109  1.00 29.54           H  
ATOM   2244 HD22 LEU   810      12.629   8.957  21.607  1.00 29.54           H  
ATOM   2245 HD23 LEU   810      14.349   9.225  21.407  1.00 29.54           H  
ATOM   2246  N   LEU   811      16.664   9.761  17.895  1.00 25.11           N  
ATOM   2247  CA  LEU   811      17.290   8.595  17.295  1.00 25.04           C  
ATOM   2248  C   LEU   811      18.755   8.404  17.720  1.00 24.56           C  
ATOM   2249  O   LEU   811      19.410   7.442  17.333  1.00 24.32           O  
ATOM   2250  CB  LEU   811      17.204   8.602  15.763  1.00 26.23           C  
ATOM   2251  CG  LEU   811      15.784   8.508  15.173  1.00 27.86           C  
ATOM   2252  CD1 LEU   811      15.881   8.368  13.654  1.00 26.97           C  
ATOM   2253  CD2 LEU   811      14.974   7.352  15.749  1.00 26.12           C  
ATOM   2254  H   LEU   811      16.493  10.576  17.305  1.00 25.11           H  
ATOM   2255  HA  LEU   811      16.778   7.712  17.688  1.00 25.04           H  
ATOM   2256  HB2 LEU   811      17.790   7.759  15.374  1.00 26.23           H  
ATOM   2257  HB3 LEU   811      17.692   9.508  15.378  1.00 26.23           H  
ATOM   2258  HG  LEU   811      15.238   9.431  15.384  1.00 27.86           H  
ATOM   2259 HD11 LEU   811      16.383   7.435  13.376  1.00 26.97           H  
ATOM   2260 HD12 LEU   811      16.448   9.200  13.226  1.00 26.97           H  
ATOM   2261 HD13 LEU   811      14.886   8.365  13.197  1.00 26.97           H  
ATOM   2262 HD21 LEU   811      15.550   6.424  15.720  1.00 26.12           H  
ATOM   2263 HD22 LEU   811      14.046   7.199  15.186  1.00 26.12           H  
ATOM   2264 HD23 LEU   811      14.690   7.547  16.788  1.00 26.12           H  
ATOM   2265  N   LEU   812      19.307   9.313  18.557  1.00 22.55           N  
ATOM   2266  CA  LEU   812      20.639   9.119  19.135  1.00 22.32           C  
ATOM   2267  C   LEU   812      20.587   8.034  20.248  1.00 23.51           C  
ATOM   2268  O   LEU   812      21.575   7.342  20.492  1.00 25.17           O  
ATOM   2269  CB  LEU   812      21.196  10.447  19.668  1.00 22.71           C  
ATOM   2270  CG  LEU   812      22.665  10.403  20.141  1.00 22.04           C  
ATOM   2271  CD1 LEU   812      23.632   9.935  19.054  1.00 22.67           C  
ATOM   2272  CD2 LEU   812      23.091  11.787  20.640  1.00 20.39           C  
ATOM   2273  H   LEU   812      18.798  10.166  18.732  1.00 22.55           H  
ATOM   2274  HA  LEU   812      21.277   8.742  18.331  1.00 22.32           H  
ATOM   2275  HB2 LEU   812      20.573  10.788  20.505  1.00 22.71           H  
ATOM   2276  HB3 LEU   812      21.098  11.211  18.885  1.00 22.71           H  
ATOM   2277  HG  LEU   812      22.747   9.710  20.986  1.00 22.04           H  
ATOM   2278 HD11 LEU   812      23.541  10.546  18.150  1.00 22.67           H  
ATOM   2279 HD12 LEU   812      23.458   8.890  18.782  1.00 22.67           H  
ATOM   2280 HD13 LEU   812      24.667  10.005  19.407  1.00 22.67           H  
ATOM   2281 HD21 LEU   812      23.091  12.518  19.823  1.00 20.39           H  
ATOM   2282 HD22 LEU   812      24.101  11.755  21.062  1.00 20.39           H  
ATOM   2283 HD23 LEU   812      22.415  12.148  21.421  1.00 20.39           H  
ATOM   2284  N   PHE   813      19.436   8.054  20.997  1.00 23.18           N  
ATOM   2285  CA  PHE   813      19.220   7.144  22.128  1.00 23.32           C  
ATOM   2286  C   PHE   813      17.982   6.248  21.895  1.00 23.60           C  
ATOM   2287  O   PHE   813      17.355   5.685  22.796  1.00 22.66           O  
ATOM   2288  CB  PHE   813      19.151   7.894  23.463  1.00 24.16           C  
ATOM   2289  CG  PHE   813      20.521   8.324  23.936  1.00 25.10           C  
ATOM   2290  CD1 PHE   813      21.337   7.432  24.642  1.00 26.89           C  
ATOM   2291  CD2 PHE   813      21.025   9.592  23.638  1.00 25.60           C  
ATOM   2292  CE1 PHE   813      22.632   7.794  25.015  1.00 27.68           C  
ATOM   2293  CE2 PHE   813      22.317   9.958  24.017  1.00 25.31           C  
ATOM   2294  CZ  PHE   813      23.120   9.062  24.710  1.00 27.86           C  
ATOM   2295  H   PHE   813      18.729   8.748  20.768  1.00 23.18           H  
ATOM   2296  HA  PHE   813      20.058   6.434  22.156  1.00 23.32           H  
ATOM   2297  HB2 PHE   813      18.702   7.269  24.246  1.00 24.16           H  
ATOM   2298  HB3 PHE   813      18.495   8.768  23.371  1.00 24.16           H  
ATOM   2299  HD1 PHE   813      20.981   6.440  24.895  1.00 26.89           H  
ATOM   2300  HD2 PHE   813      20.427  10.302  23.073  1.00 25.60           H  
ATOM   2301  HE1 PHE   813      23.252   7.084  25.555  1.00 27.68           H  
ATOM   2302  HE2 PHE   813      22.693  10.944  23.761  1.00 25.31           H  
ATOM   2303  HZ  PHE   813      24.120   9.357  25.006  1.00 27.86           H  
ATOM   2304  N   SER   814      17.786   5.938  20.561  1.00 23.93           N  
ATOM   2305  CA  SER   814      16.872   4.917  20.045  1.00 24.29           C  
ATOM   2306  C   SER   814      17.622   4.382  18.824  1.00 23.53           C  
ATOM   2307  O   SER   814      17.532   4.929  17.721  1.00 22.39           O  
ATOM   2308  CB  SER   814      15.517   5.494  19.625  1.00 25.23           C  
ATOM   2309  OG  SER   814      14.881   6.201  20.697  1.00 28.58           O  
ATOM   2310  H   SER   814      18.360   6.446  19.898  1.00 23.93           H  
ATOM   2311  HA  SER   814      16.746   4.140  20.804  1.00 24.29           H  
ATOM   2312  HB2 SER   814      14.849   4.682  19.322  1.00 25.23           H  
ATOM   2313  HB3 SER   814      15.592   6.178  18.776  1.00 25.23           H  
ATOM   2314  HG  SER   814      15.369   7.060  20.716  1.00 28.58           H  
ATOM   2315  N   ILE   815      18.653   3.529  19.130  1.00 22.58           N  
ATOM   2316  CA  ILE   815      19.683   3.177  18.136  1.00 23.63           C  
ATOM   2317  C   ILE   815      20.066   1.671  18.286  1.00 23.65           C  
ATOM   2318  O   ILE   815      19.395   0.950  19.020  1.00 25.15           O  
ATOM   2319  CB  ILE   815      20.807   4.243  18.277  1.00 24.02           C  
ATOM   2320  CG1 ILE   815      21.408   4.672  16.929  1.00 26.12           C  
ATOM   2321  CG2 ILE   815      21.868   3.867  19.308  1.00 24.65           C  
ATOM   2322  CD1 ILE   815      22.253   5.929  17.027  1.00 30.69           C  
ATOM   2323  H   ILE   815      18.824   3.213  20.077  1.00 22.58           H  
ATOM   2324  HA  ILE   815      19.212   3.259  17.159  1.00 23.63           H  
ATOM   2325  HB  ILE   815      20.334   5.155  18.672  1.00 24.02           H  
ATOM   2326 HG12 ILE   815      20.597   4.902  16.234  1.00 26.12           H  
ATOM   2327 HG13 ILE   815      22.010   3.870  16.491  1.00 26.12           H  
ATOM   2328 HG21 ILE   815      22.572   3.126  18.919  1.00 24.65           H  
ATOM   2329 HG22 ILE   815      21.411   3.482  20.226  1.00 24.65           H  
ATOM   2330 HG23 ILE   815      22.444   4.749  19.593  1.00 24.65           H  
ATOM   2331 HD11 ILE   815      21.680   6.771  17.408  1.00 30.69           H  
ATOM   2332 HD12 ILE   815      22.638   6.206  16.043  1.00 30.69           H  
ATOM   2333 HD13 ILE   815      23.095   5.793  17.695  1.00 30.69           H  
ATOM   2334  N   ILE   816      21.088   1.269  17.454  1.00 23.67           N  
ATOM   2335  CA  ILE   816      21.542  -0.148  17.370  1.00 25.29           C  
ATOM   2336  C   ILE   816      22.926  -0.401  18.088  1.00 26.06           C  
ATOM   2337  O   ILE   816      24.020  -0.495  17.499  1.00 24.46           O  
ATOM   2338  CB  ILE   816      21.472  -0.545  15.850  1.00 26.05           C  
ATOM   2339  CG1 ILE   816      20.102  -1.142  15.437  1.00 27.63           C  
ATOM   2340  CG2 ILE   816      22.549  -1.500  15.327  1.00 28.81           C  
ATOM   2341  CD1 ILE   816      18.887  -0.289  15.758  1.00 32.11           C  
ATOM   2342  H   ILE   816      21.537   1.879  16.793  1.00 23.67           H  
ATOM   2343  HA  ILE   816      20.825  -0.771  17.920  1.00 25.29           H  
ATOM   2344  HB  ILE   816      21.598   0.376  15.267  1.00 26.05           H  
ATOM   2345 HG12 ILE   816      19.985  -2.135  15.884  1.00 27.63           H  
ATOM   2346 HG13 ILE   816      20.104  -1.301  14.351  1.00 27.63           H  
ATOM   2347 HG21 ILE   816      23.525  -1.016  15.281  1.00 28.81           H  
ATOM   2348 HG22 ILE   816      22.331  -1.815  14.300  1.00 28.81           H  
ATOM   2349 HG23 ILE   816      22.620  -2.402  15.933  1.00 28.81           H  
ATOM   2350 HD11 ILE   816      18.666  -0.280  16.826  1.00 32.11           H  
ATOM   2351 HD12 ILE   816      18.003  -0.689  15.250  1.00 32.11           H  
ATOM   2352 HD13 ILE   816      19.031   0.741  15.430  1.00 32.11           H  
ATOM   2353  N   PRO   817      22.971  -0.455  19.493  1.00 27.58           N  
ATOM   2354  CA  PRO   817      24.084  -1.023  20.283  1.00 28.61           C  
ATOM   2355  C   PRO   817      23.829  -2.373  21.072  1.00 28.95           C  
ATOM   2356  O   PRO   817      23.188  -2.359  22.105  1.00 27.77           O  
ATOM   2357  CB  PRO   817      24.207   0.108  21.306  1.00 28.77           C  
ATOM   2358  CG  PRO   817      22.777   0.511  21.633  1.00 29.61           C  
ATOM   2359  CD  PRO   817      22.026   0.226  20.350  1.00 28.42           C  
ATOM   2360  HA  PRO   817      24.973  -1.128  19.673  1.00 28.61           H  
ATOM   2361  HB2 PRO   817      24.748   0.960  20.879  1.00 28.77           H  
ATOM   2362  HB3 PRO   817      24.685  -0.203  22.214  1.00 28.77           H  
ATOM   2363  HG2 PRO   817      22.713   1.562  21.932  1.00 29.61           H  
ATOM   2364  HG3 PRO   817      22.374  -0.081  22.461  1.00 29.61           H  
ATOM   2365  HD2 PRO   817      21.125  -0.364  20.502  1.00 28.42           H  
ATOM   2366  HD3 PRO   817      21.768   1.179  19.907  1.00 28.42           H  
ATOM   2367  N   VAL   818      24.279  -3.567  20.647  1.00 31.84           N  
ATOM   2368  CA  VAL   818      23.386  -4.739  20.513  1.00 34.32           C  
ATOM   2369  C   VAL   818      22.982  -6.138  21.518  1.00 35.09           C  
ATOM   2370  O   VAL   818      23.142  -7.243  20.982  1.00 35.20           O  
ATOM   2371  CB  VAL   818      23.161  -5.105  18.973  1.00 35.44           C  
ATOM   2372  CG1 VAL   818      22.618  -3.927  18.152  1.00 37.93           C  
ATOM   2373  CG2 VAL   818      24.362  -5.591  18.168  1.00 37.16           C  
ATOM   2374  H   VAL   818      25.259  -3.608  20.390  1.00 31.84           H  
ATOM   2375  HA  VAL   818      22.520  -4.159  20.678  1.00 34.32           H  
ATOM   2376  HB  VAL   818      22.405  -5.899  18.934  1.00 35.44           H  
ATOM   2377 HG11 VAL   818      21.762  -3.438  18.603  1.00 37.93           H  
ATOM   2378 HG12 VAL   818      22.298  -4.277  17.164  1.00 37.93           H  
ATOM   2379 HG13 VAL   818      23.390  -3.167  18.005  1.00 37.93           H  
ATOM   2380 HG21 VAL   818      25.014  -4.763  17.898  1.00 37.16           H  
ATOM   2381 HG22 VAL   818      24.023  -6.027  17.220  1.00 37.16           H  
ATOM   2382 HG23 VAL   818      24.957  -6.347  18.659  1.00 37.16           H  
ATOM   2383  N   ASP   819      22.920  -6.179  22.990  1.00 36.27           N  
ATOM   2384  CA  ASP   819      22.510  -7.126  24.286  1.00 38.16           C  
ATOM   2385  C   ASP   819      22.902  -6.797  25.819  1.00 37.42           C  
ATOM   2386  O   ASP   819      22.079  -6.989  26.705  1.00 38.10           O  
ATOM   2387  CB  ASP   819      22.707  -8.650  24.030  1.00 39.96           C  
ATOM   2388  CG  ASP   819      23.692  -9.486  24.804  1.00 44.44           C  
ATOM   2389  OD2 ASP   819      23.675  -9.360  26.136  1.00 46.05           O  
ATOM   2390  OD1 ASP   819      24.389 -10.349  24.303  1.00 46.96           O  
ATOM   2391  H   ASP   819      23.643  -5.556  23.204  1.00 36.27           H  
ATOM   2392  HA  ASP   819      21.431  -6.942  24.341  1.00 38.16           H  
ATOM   2393  HB2 ASP   819      22.958  -8.812  22.976  1.00 39.96           H  
ATOM   2394  HB3 ASP   819      21.749  -9.156  24.195  1.00 39.96           H  
ATOM   2395  HD2 ASP   819      24.340 -10.025  26.426  1.00 46.05           H  
ATOM   2396  N   GLY   820      24.202  -6.460  26.119  1.00 37.03           N  
ATOM   2397  CA  GLY   820      24.626  -6.198  27.509  1.00 33.64           C  
ATOM   2398  C   GLY   820      25.466  -4.914  27.797  1.00 33.34           C  
ATOM   2399  O   GLY   820      26.389  -4.576  27.066  1.00 32.03           O  
ATOM   2400  H   GLY   820      24.912  -6.405  25.403  1.00 37.03           H  
ATOM   2401  HA2 GLY   820      25.246  -7.052  27.807  1.00 33.64           H  
ATOM   2402  HA3 GLY   820      23.750  -6.188  28.161  1.00 33.64           H  
ATOM   2403  N   LEU   821      25.173  -4.269  28.950  1.00 31.66           N  
ATOM   2404  CA  LEU   821      25.681  -2.932  29.372  1.00 34.13           C  
ATOM   2405  C   LEU   821      26.210  -3.049  30.828  1.00 35.27           C  
ATOM   2406  O   LEU   821      25.800  -3.956  31.554  1.00 35.82           O  
ATOM   2407  CB  LEU   821      24.514  -1.921  29.452  1.00 33.07           C  
ATOM   2408  CG  LEU   821      24.485  -0.808  28.395  1.00 32.48           C  
ATOM   2409  CD1 LEU   821      23.323   0.133  28.722  1.00 31.56           C  
ATOM   2410  CD2 LEU   821      25.755   0.035  28.343  1.00 30.47           C  
ATOM   2411  H   LEU   821      24.608  -4.728  29.644  1.00 31.66           H  
ATOM   2412  HA  LEU   821      26.493  -2.627  28.709  1.00 34.13           H  
ATOM   2413  HB2 LEU   821      24.497  -1.434  30.437  1.00 33.07           H  
ATOM   2414  HB3 LEU   821      23.561  -2.466  29.393  1.00 33.07           H  
ATOM   2415  HG  LEU   821      24.311  -1.264  27.414  1.00 32.48           H  
ATOM   2416 HD11 LEU   821      23.514   0.694  29.644  1.00 31.56           H  
ATOM   2417 HD12 LEU   821      22.394  -0.420  28.875  1.00 31.56           H  
ATOM   2418 HD13 LEU   821      23.175   0.850  27.911  1.00 31.56           H  
ATOM   2419 HD21 LEU   821      25.899   0.564  29.288  1.00 30.47           H  
ATOM   2420 HD22 LEU   821      25.681   0.793  27.555  1.00 30.47           H  
ATOM   2421 HD23 LEU   821      26.646  -0.562  28.136  1.00 30.47           H  
ATOM   2422  N   LYS   822      27.005  -2.024  31.274  1.00 37.19           N  
ATOM   2423  CA  LYS   822      27.326  -1.851  32.691  1.00 40.02           C  
ATOM   2424  C   LYS   822      26.377  -0.779  33.282  1.00 40.58           C  
ATOM   2425  O   LYS   822      25.738  -0.969  34.313  1.00 39.67           O  
ATOM   2426  CB  LYS   822      28.753  -1.375  32.980  1.00 42.55           C  
ATOM   2427  CG  LYS   822      29.865  -2.223  32.377  1.00 46.04           C  
ATOM   2428  CD  LYS   822      31.249  -1.760  32.850  1.00 49.51           C  
ATOM   2429  CE  LYS   822      31.510  -0.272  32.626  1.00 50.45           C  
ATOM   2430  NZ  LYS   822      32.888   0.023  33.009  1.00 51.61           N1+
ATOM   2431  H   LYS   822      27.331  -1.295  30.604  1.00 37.19           H  
ATOM   2432  HA  LYS   822      27.138  -2.792  33.220  1.00 40.02           H  
ATOM   2433  HB2 LYS   822      28.885  -1.339  34.071  1.00 42.55           H  
ATOM   2434  HB3 LYS   822      28.873  -0.343  32.641  1.00 42.55           H  
ATOM   2435  HG2 LYS   822      29.821  -2.179  31.283  1.00 46.04           H  
ATOM   2436  HG3 LYS   822      29.731  -3.272  32.662  1.00 46.04           H  
ATOM   2437  HD2 LYS   822      32.009  -2.356  32.332  1.00 49.51           H  
ATOM   2438  HD3 LYS   822      31.355  -1.988  33.919  1.00 49.51           H  
ATOM   2439  HE2 LYS   822      30.874   0.364  33.248  1.00 50.45           H  
ATOM   2440  HE3 LYS   822      31.404   0.008  31.576  1.00 50.45           H  
ATOM   2441  HZ1 LYS   822      33.106   1.039  32.829  1.00 51.61           H  
ATOM   2442  HZ2 LYS   822      33.563  -0.421  32.349  1.00 51.61           H  
ATOM   2443  HZ3 LYS   822      33.151  -0.150  33.976  1.00 51.61           H  
ATOM   2444  N   ASN   823      26.374   0.421  32.599  1.00 40.31           N  
ATOM   2445  CA  ASN   823      25.811   1.690  33.095  1.00 39.56           C  
ATOM   2446  C   ASN   823      24.255   1.688  33.083  1.00 36.79           C  
ATOM   2447  O   ASN   823      23.566   2.624  32.676  1.00 36.79           O  
ATOM   2448  CB  ASN   823      26.350   2.851  32.257  1.00 43.29           C  
ATOM   2449  CG  ASN   823      26.420   4.123  33.061  1.00 47.69           C  
ATOM   2450  OD1 ASN   823      27.488   4.633  33.388  1.00 50.04           O  
ATOM   2451  ND2 ASN   823      25.225   4.686  33.379  1.00 48.31           N  
ATOM   2452  H   ASN   823      26.838   0.433  31.676  1.00 40.31           H  
ATOM   2453  HA  ASN   823      26.120   1.785  34.144  1.00 39.56           H  
ATOM   2454  HB2 ASN   823      25.756   3.021  31.352  1.00 43.29           H  
ATOM   2455  HB3 ASN   823      27.376   2.646  31.928  1.00 43.29           H  
ATOM   2456 HD21 ASN   823      25.178   5.550  33.907  1.00 48.31           H  
ATOM   2457 HD22 ASN   823      24.340   4.282  33.095  1.00 48.31           H  
ATOM   2458  N   GLN   824      23.692   0.600  33.715  1.00 34.01           N  
ATOM   2459  CA  GLN   824      22.289   0.237  33.589  1.00 34.54           C  
ATOM   2460  C   GLN   824      21.312   1.276  34.168  1.00 34.94           C  
ATOM   2461  O   GLN   824      20.252   1.549  33.608  1.00 34.85           O  
ATOM   2462  CB  GLN   824      22.095  -1.117  34.294  1.00 33.83           C  
ATOM   2463  CG  GLN   824      20.743  -1.772  34.045  1.00 32.08           C  
ATOM   2464  CD  GLN   824      20.400  -1.932  32.581  1.00 33.53           C  
ATOM   2465  NE2 GLN   824      21.375  -2.495  31.815  1.00 33.63           N  
ATOM   2466  OE1 GLN   824      19.295  -1.618  32.162  1.00 31.12           O  
ATOM   2467  H   GLN   824      24.325  -0.028  34.210  1.00 34.01           H  
ATOM   2468  HA  GLN   824      22.092   0.167  32.513  1.00 34.54           H  
ATOM   2469  HB2 GLN   824      22.225  -0.997  35.378  1.00 33.83           H  
ATOM   2470  HB3 GLN   824      22.890  -1.806  33.983  1.00 33.83           H  
ATOM   2471  HG2 GLN   824      19.950  -1.186  34.523  1.00 32.08           H  
ATOM   2472  HG3 GLN   824      20.726  -2.768  34.503  1.00 32.08           H  
ATOM   2473 HE21 GLN   824      21.189  -2.638  30.826  1.00 33.63           H  
ATOM   2474 HE22 GLN   824      22.269  -2.766  32.193  1.00 33.63           H  
ATOM   2475  N   LYS   825      21.625   1.748  35.424  1.00 34.72           N  
ATOM   2476  CA  LYS   825      20.597   2.403  36.235  1.00 35.29           C  
ATOM   2477  C   LYS   825      20.053   3.697  35.595  1.00 34.22           C  
ATOM   2478  O   LYS   825      18.913   4.091  35.821  1.00 33.77           O  
ATOM   2479  CB  LYS   825      21.118   2.738  37.643  1.00 37.45           C  
ATOM   2480  CG  LYS   825      21.253   1.500  38.539  1.00 40.93           C  
ATOM   2481  CD  LYS   825      21.678   1.889  39.960  1.00 43.11           C  
ATOM   2482  CE  LYS   825      21.741   0.676  40.880  1.00 43.95           C  
ATOM   2483  NZ  LYS   825      22.148   1.114  42.239  1.00 46.32           N1+
ATOM   2484  H   LYS   825      22.554   1.584  35.793  1.00 34.72           H  
ATOM   2485  HA  LYS   825      19.749   1.708  36.296  1.00 35.29           H  
ATOM   2486  HB2 LYS   825      20.430   3.443  38.127  1.00 37.45           H  
ATOM   2487  HB3 LYS   825      22.087   3.249  37.573  1.00 37.45           H  
ATOM   2488  HG2 LYS   825      21.987   0.806  38.112  1.00 40.93           H  
ATOM   2489  HG3 LYS   825      20.292   0.973  38.579  1.00 40.93           H  
ATOM   2490  HD2 LYS   825      20.967   2.620  40.367  1.00 43.11           H  
ATOM   2491  HD3 LYS   825      22.658   2.382  39.925  1.00 43.11           H  
ATOM   2492  HE2 LYS   825      22.485  -0.052  40.545  1.00 43.95           H  
ATOM   2493  HE3 LYS   825      20.767   0.189  40.983  1.00 43.95           H  
ATOM   2494  HZ1 LYS   825      22.199   0.316  42.887  1.00 46.32           H  
ATOM   2495  HZ2 LYS   825      21.480   1.786  42.640  1.00 46.32           H  
ATOM   2496  HZ3 LYS   825      23.075   1.561  42.233  1.00 46.32           H  
ATOM   2497  N   PHE   826      20.974   4.433  34.895  1.00 32.99           N  
ATOM   2498  CA  PHE   826      20.596   5.712  34.293  1.00 33.52           C  
ATOM   2499  C   PHE   826      19.972   5.478  32.902  1.00 30.42           C  
ATOM   2500  O   PHE   826      19.194   6.298  32.410  1.00 30.53           O  
ATOM   2501  CB  PHE   826      21.790   6.664  34.145  1.00 36.10           C  
ATOM   2502  CG  PHE   826      22.536   7.026  35.412  1.00 42.89           C  
ATOM   2503  CD1 PHE   826      23.836   7.522  35.296  1.00 43.77           C  
ATOM   2504  CD2 PHE   826      21.980   6.936  36.697  1.00 45.22           C  
ATOM   2505  CE1 PHE   826      24.562   7.887  36.432  1.00 45.55           C  
ATOM   2506  CE2 PHE   826      22.704   7.302  37.834  1.00 45.19           C  
ATOM   2507  CZ  PHE   826      24.002   7.770  37.700  1.00 45.72           C  
ATOM   2508  H   PHE   826      21.920   4.071  34.800  1.00 32.99           H  
ATOM   2509  HA  PHE   826      19.814   6.174  34.908  1.00 33.52           H  
ATOM   2510  HB2 PHE   826      21.449   7.599  33.681  1.00 36.10           H  
ATOM   2511  HB3 PHE   826      22.507   6.213  33.444  1.00 36.10           H  
ATOM   2512  HD1 PHE   826      24.295   7.656  34.324  1.00 43.77           H  
ATOM   2513  HD2 PHE   826      20.961   6.594  36.833  1.00 45.22           H  
ATOM   2514  HE1 PHE   826      25.566   8.286  36.333  1.00 45.55           H  
ATOM   2515  HE2 PHE   826      22.245   7.222  38.817  1.00 45.19           H  
ATOM   2516  HZ  PHE   826      24.574   8.057  38.578  1.00 45.72           H  
ATOM   2517  N   PHE   827      20.440   4.384  32.236  1.00 27.92           N  
ATOM   2518  CA  PHE   827      20.066   4.129  30.841  1.00 26.75           C  
ATOM   2519  C   PHE   827      18.557   3.874  30.746  1.00 25.83           C  
ATOM   2520  O   PHE   827      17.892   4.132  29.740  1.00 24.50           O  
ATOM   2521  CB  PHE   827      20.802   2.921  30.243  1.00 26.27           C  
ATOM   2522  CG  PHE   827      21.657   3.341  29.067  1.00 26.25           C  
ATOM   2523  CD1 PHE   827      22.988   3.717  29.279  1.00 24.30           C  
ATOM   2524  CD2 PHE   827      21.128   3.300  27.784  1.00 25.90           C  
ATOM   2525  CE1 PHE   827      23.785   4.053  28.201  1.00 24.48           C  
ATOM   2526  CE2 PHE   827      21.850   3.854  26.760  1.00 26.44           C  
ATOM   2527  CZ  PHE   827      23.192   4.170  26.956  1.00 24.88           C  
ATOM   2528  H   PHE   827      21.081   3.736  32.697  1.00 27.92           H  
ATOM   2529  HA  PHE   827      20.274   5.053  30.292  1.00 26.75           H  
ATOM   2530  HB2 PHE   827      20.104   2.143  29.907  1.00 26.27           H  
ATOM   2531  HB3 PHE   827      21.441   2.427  30.985  1.00 26.27           H  
ATOM   2532  HD1 PHE   827      23.411   3.742  30.276  1.00 24.30           H  
ATOM   2533  HD2 PHE   827      20.138   2.896  27.580  1.00 25.90           H  
ATOM   2534  HE1 PHE   827      24.848   4.244  28.314  1.00 24.48           H  
ATOM   2535  HE2 PHE   827      21.409   3.872  25.771  1.00 26.44           H  
ATOM   2536  HZ  PHE   827      23.813   4.337  26.082  1.00 24.88           H  
ATOM   2537  N   ASP   828      18.009   3.232  31.840  1.00 25.04           N  
ATOM   2538  CA  ASP   828      16.615   2.795  31.839  1.00 26.29           C  
ATOM   2539  C   ASP   828      15.663   4.014  31.732  1.00 26.17           C  
ATOM   2540  O   ASP   828      14.600   3.928  31.124  1.00 26.98           O  
ATOM   2541  CB  ASP   828      16.272   1.989  33.091  1.00 29.00           C  
ATOM   2542  CG  ASP   828      17.075   0.720  33.225  1.00 29.96           C  
ATOM   2543  OD2 ASP   828      17.358   0.139  32.050  1.00 32.01           O  
ATOM   2544  OD1 ASP   828      17.416   0.223  34.291  1.00 32.79           O  
ATOM   2545  H   ASP   828      18.610   2.998  32.634  1.00 25.04           H  
ATOM   2546  HA  ASP   828      16.465   2.200  30.930  1.00 26.29           H  
ATOM   2547  HB2 ASP   828      15.211   1.716  33.096  1.00 29.00           H  
ATOM   2548  HB3 ASP   828      16.464   2.596  33.986  1.00 29.00           H  
ATOM   2549  HD2 ASP   828      17.968  -0.625  32.217  1.00 32.01           H  
ATOM   2550  N   GLU   829      16.064   5.141  32.406  1.00 28.25           N  
ATOM   2551  CA  GLU   829      15.256   6.366  32.374  1.00 28.90           C  
ATOM   2552  C   GLU   829      15.687   7.221  31.159  1.00 29.56           C  
ATOM   2553  O   GLU   829      14.895   7.974  30.591  1.00 27.27           O  
ATOM   2554  CB  GLU   829      15.336   7.148  33.692  1.00 34.17           C  
ATOM   2555  CG  GLU   829      13.979   7.738  34.112  1.00 41.85           C  
ATOM   2556  CD  GLU   829      13.598   9.059  33.441  1.00 45.14           C  
ATOM   2557  OE1 GLU   829      14.413  10.004  33.638  1.00 49.09           O  
ATOM   2558  OE2 GLU   829      12.505   9.057  32.798  1.00 46.53           O1-
ATOM   2559  H   GLU   829      16.958   5.136  32.889  1.00 28.25           H  
ATOM   2560  HA  GLU   829      14.219   6.064  32.181  1.00 28.90           H  
ATOM   2561  HB2 GLU   829      16.097   7.935  33.630  1.00 34.17           H  
ATOM   2562  HB3 GLU   829      15.651   6.468  34.494  1.00 34.17           H  
ATOM   2563  HG2 GLU   829      14.020   7.952  35.189  1.00 41.85           H  
ATOM   2564  HG3 GLU   829      13.182   6.998  33.984  1.00 41.85           H  
ATOM   2565  N   LEU   830      16.995   7.108  30.752  1.00 27.85           N  
ATOM   2566  CA  LEU   830      17.508   7.878  29.615  1.00 27.99           C  
ATOM   2567  C   LEU   830      16.736   7.496  28.330  1.00 27.45           C  
ATOM   2568  O   LEU   830      16.458   8.330  27.463  1.00 28.45           O  
ATOM   2569  CB  LEU   830      19.011   7.664  29.433  1.00 29.23           C  
ATOM   2570  CG  LEU   830      19.696   8.569  28.391  1.00 31.36           C  
ATOM   2571  CD1 LEU   830      19.489  10.057  28.674  1.00 30.87           C  
ATOM   2572  CD2 LEU   830      21.194   8.252  28.363  1.00 31.40           C  
ATOM   2573  H   LEU   830      17.623   6.493  31.251  1.00 27.85           H  
ATOM   2574  HA  LEU   830      17.288   8.924  29.837  1.00 27.99           H  
ATOM   2575  HB2 LEU   830      19.191   6.621  29.149  1.00 29.23           H  
ATOM   2576  HB3 LEU   830      19.509   7.816  30.399  1.00 29.23           H  
ATOM   2577  HG  LEU   830      19.288   8.348  27.397  1.00 31.36           H  
ATOM   2578 HD11 LEU   830      19.809  10.318  29.688  1.00 30.87           H  
ATOM   2579 HD12 LEU   830      18.440  10.344  28.559  1.00 30.87           H  
ATOM   2580 HD13 LEU   830      20.062  10.669  27.971  1.00 30.87           H  
ATOM   2581 HD21 LEU   830      21.661   8.445  29.335  1.00 31.40           H  
ATOM   2582 HD22 LEU   830      21.707   8.868  27.620  1.00 31.40           H  
ATOM   2583 HD23 LEU   830      21.366   7.202  28.107  1.00 31.40           H  
ATOM   2584  N   ARG   831      16.384   6.182  28.216  1.00 27.40           N  
ATOM   2585  CA  ARG   831      15.578   5.668  27.108  1.00 26.22           C  
ATOM   2586  C   ARG   831      14.224   6.418  27.061  1.00 24.75           C  
ATOM   2587  O   ARG   831      13.599   6.630  26.020  1.00 24.68           O  
ATOM   2588  CB  ARG   831      15.312   4.166  27.318  1.00 27.98           C  
ATOM   2589  CG  ARG   831      14.635   3.475  26.131  1.00 28.43           C  
ATOM   2590  CD  ARG   831      15.625   3.124  25.032  1.00 28.08           C  
ATOM   2591  NE  ARG   831      14.942   2.684  23.809  1.00 26.71           N  
ATOM   2592  CZ  ARG   831      14.533   3.506  22.829  1.00 27.84           C  
ATOM   2593  NH2 ARG   831      14.670   4.814  22.901  1.00 28.79           N1+
ATOM   2594  NH1 ARG   831      13.967   2.990  21.741  1.00 26.94           N  
ATOM   2595  H   ARG   831      16.725   5.529  28.931  1.00 27.40           H  
ATOM   2596  HA  ARG   831      16.123   5.871  26.180  1.00 26.22           H  
ATOM   2597  HB2 ARG   831      14.671   4.034  28.199  1.00 27.98           H  
ATOM   2598  HB3 ARG   831      16.252   3.647  27.548  1.00 27.98           H  
ATOM   2599  HG2 ARG   831      13.816   4.081  25.732  1.00 28.43           H  
ATOM   2600  HG3 ARG   831      14.172   2.544  26.481  1.00 28.43           H  
ATOM   2601  HD2 ARG   831      16.251   2.291  25.364  1.00 28.08           H  
ATOM   2602  HD3 ARG   831      16.304   3.947  24.791  1.00 28.08           H  
ATOM   2603  HE  ARG   831      14.760   1.699  23.695  1.00 26.71           H  
ATOM   2604 HH11 ARG   831      13.642   3.602  20.998  1.00 26.94           H  
ATOM   2605 HH12 ARG   831      13.836   1.999  21.615  1.00 26.94           H  
ATOM   2606 HH21 ARG   831      15.201   5.297  23.628  1.00 28.79           H  
ATOM   2607 HH22 ARG   831      14.311   5.440  22.178  1.00 28.79           H  
ATOM   2608  N   MET   832      13.683   6.716  28.284  1.00 26.06           N  
ATOM   2609  CA  MET   832      12.362   7.304  28.497  1.00 26.14           C  
ATOM   2610  C   MET   832      12.434   8.850  28.632  1.00 26.01           C  
ATOM   2611  O   MET   832      11.416   9.520  28.847  1.00 25.80           O  
ATOM   2612  CB  MET   832      11.726   6.663  29.743  1.00 27.91           C  
ATOM   2613  CG  MET   832      10.225   6.924  29.856  1.00 30.44           C  
ATOM   2614  SD  MET   832       9.424   5.897  31.135  1.00 33.92           S  
ATOM   2615  CE  MET   832      10.220   6.580  32.612  1.00 33.67           C  
ATOM   2616  H   MET   832      14.233   6.540  29.138  1.00 26.06           H  
ATOM   2617  HA  MET   832      11.753   7.094  27.611  1.00 26.14           H  
ATOM   2618  HB2 MET   832      12.240   7.031  30.639  1.00 27.91           H  
ATOM   2619  HB3 MET   832      11.900   5.579  29.701  1.00 27.91           H  
ATOM   2620  HG2 MET   832       9.733   6.683  28.910  1.00 30.44           H  
ATOM   2621  HG3 MET   832      10.008   7.970  30.084  1.00 30.44           H  
ATOM   2622  HE1 MET   832       9.747   6.152  33.500  1.00 33.67           H  
ATOM   2623  HE2 MET   832      10.095   7.665  32.645  1.00 33.67           H  
ATOM   2624  HE3 MET   832      11.279   6.319  32.631  1.00 33.67           H  
ATOM   2625  N   ASN   833      13.678   9.420  28.494  1.00 26.78           N  
ATOM   2626  CA  ASN   833      13.850  10.869  28.586  1.00 27.86           C  
ATOM   2627  C   ASN   833      13.670  11.515  27.229  1.00 26.66           C  
ATOM   2628  O   ASN   833      13.106  12.601  27.121  1.00 27.19           O  
ATOM   2629  CB  ASN   833      15.159  11.321  29.226  1.00 29.21           C  
ATOM   2630  CG  ASN   833      14.912  11.487  30.704  1.00 33.07           C  
ATOM   2631  ND2 ASN   833      15.633  10.905  31.517  1.00 36.18           N  
ATOM   2632  OD1 ASN   833      13.827  12.161  31.061  1.00 31.43           O  
ATOM   2633  H   ASN   833      14.485   8.832  28.353  1.00 26.78           H  
ATOM   2634  HA  ASN   833      12.996  11.249  29.150  1.00 27.86           H  
ATOM   2635  HB2 ASN   833      15.481  12.299  28.848  1.00 29.21           H  
ATOM   2636  HB3 ASN   833      15.967  10.611  29.033  1.00 29.21           H  
ATOM   2637 HD21 ASN   833      15.404  10.930  32.502  1.00 36.18           H  
ATOM   2638 HD22 ASN   833      16.450  10.406  31.204  1.00 36.18           H  
ATOM   2639  N   TYR   834      14.167  10.861  26.181  1.00 25.03           N  
ATOM   2640  CA  TYR   834      14.080  11.456  24.853  1.00 25.15           C  
ATOM   2641  C   TYR   834      12.629  11.456  24.308  1.00 26.45           C  
ATOM   2642  O   TYR   834      12.305  12.116  23.321  1.00 28.13           O  
ATOM   2643  CB  TYR   834      15.070  10.831  23.874  1.00 25.77           C  
ATOM   2644  CG  TYR   834      16.419  11.502  23.988  1.00 24.15           C  
ATOM   2645  CD1 TYR   834      16.690  12.634  23.228  1.00 23.72           C  
ATOM   2646  CD2 TYR   834      17.404  11.045  24.863  1.00 26.10           C  
ATOM   2647  CE1 TYR   834      17.900  13.307  23.342  1.00 26.07           C  
ATOM   2648  CE2 TYR   834      18.624  11.714  24.988  1.00 24.55           C  
ATOM   2649  CZ  TYR   834      18.859  12.845  24.225  1.00 26.19           C  
ATOM   2650  OH  TYR   834      20.030  13.533  24.276  1.00 27.25           O  
ATOM   2651  H   TYR   834      14.619   9.968  26.318  1.00 25.03           H  
ATOM   2652  HA  TYR   834      14.320  12.516  24.983  1.00 25.15           H  
ATOM   2653  HB2 TYR   834      14.715  10.953  22.848  1.00 25.77           H  
ATOM   2654  HB3 TYR   834      15.171   9.750  24.035  1.00 25.77           H  
ATOM   2655  HD1 TYR   834      15.945  12.998  22.535  1.00 23.72           H  
ATOM   2656  HD2 TYR   834      17.219  10.160  25.456  1.00 26.10           H  
ATOM   2657  HE1 TYR   834      18.090  14.183  22.741  1.00 26.07           H  
ATOM   2658  HE2 TYR   834      19.378  11.351  25.671  1.00 24.55           H  
ATOM   2659  HH  TYR   834      20.699  13.063  24.815  1.00 27.25           H  
ATOM   2660  N   ILE   835      11.728  10.697  25.008  1.00 26.87           N  
ATOM   2661  CA  ILE   835      10.286  10.758  24.742  1.00 27.01           C  
ATOM   2662  C   ILE   835       9.756  12.116  25.273  1.00 28.11           C  
ATOM   2663  O   ILE   835       8.772  12.683  24.801  1.00 30.72           O  
ATOM   2664  CB  ILE   835       9.531   9.575  25.404  1.00 25.77           C  
ATOM   2665  CG1 ILE   835      10.104   8.219  24.929  1.00 25.14           C  
ATOM   2666  CG2 ILE   835       8.023   9.652  25.117  1.00 25.55           C  
ATOM   2667  CD1 ILE   835       9.432   7.012  25.569  1.00 25.13           C  
ATOM   2668  H   ILE   835      12.101  10.077  25.718  1.00 26.87           H  
ATOM   2669  HA  ILE   835      10.143  10.752  23.654  1.00 27.01           H  
ATOM   2670  HB  ILE   835       9.666   9.638  26.492  1.00 25.77           H  
ATOM   2671 HG12 ILE   835      11.172   8.164  25.169  1.00 25.14           H  
ATOM   2672 HG13 ILE   835      10.021   8.141  23.838  1.00 25.14           H  
ATOM   2673 HG21 ILE   835       7.824   9.616  24.040  1.00 25.55           H  
ATOM   2674 HG22 ILE   835       7.583  10.571  25.515  1.00 25.55           H  
ATOM   2675 HG23 ILE   835       7.480   8.831  25.592  1.00 25.55           H  
ATOM   2676 HD11 ILE   835       9.326   7.146  26.649  1.00 25.13           H  
ATOM   2677 HD12 ILE   835      10.029   6.111  25.401  1.00 25.13           H  
ATOM   2678 HD13 ILE   835       8.441   6.832  25.142  1.00 25.13           H  
ATOM   2679  N   LYS   836      10.375  12.604  26.402  1.00 30.05           N  
ATOM   2680  CA  LYS   836       9.970  13.863  27.026  1.00 32.47           C  
ATOM   2681  C   LYS   836      10.526  15.009  26.142  1.00 31.51           C  
ATOM   2682  O   LYS   836       9.864  16.010  25.899  1.00 32.62           O  
ATOM   2683  CB  LYS   836      10.469  14.000  28.477  1.00 36.24           C  
ATOM   2684  CG  LYS   836      10.133  12.796  29.376  1.00 42.45           C  
ATOM   2685  CD  LYS   836      10.542  13.042  30.838  1.00 45.58           C  
ATOM   2686  CE  LYS   836      10.491  11.800  31.736  1.00 47.54           C  
ATOM   2687  NZ  LYS   836      11.575  10.880  31.416  1.00 46.78           N1+
ATOM   2688  H   LYS   836      11.151  12.095  26.797  1.00 30.05           H  
ATOM   2689  HA  LYS   836       8.875  13.919  27.001  1.00 32.47           H  
ATOM   2690  HB2 LYS   836      10.033  14.910  28.908  1.00 36.24           H  
ATOM   2691  HB3 LYS   836      11.555  14.156  28.489  1.00 36.24           H  
ATOM   2692  HG2 LYS   836      10.650  11.913  28.995  1.00 42.45           H  
ATOM   2693  HG3 LYS   836       9.058  12.586  29.331  1.00 42.45           H  
ATOM   2694  HD2 LYS   836       9.864  13.796  31.257  1.00 45.58           H  
ATOM   2695  HD3 LYS   836      11.546  13.479  30.874  1.00 45.58           H  
ATOM   2696  HE2 LYS   836       9.549  11.253  31.629  1.00 47.54           H  
ATOM   2697  HE3 LYS   836      10.624  12.086  32.784  1.00 47.54           H  
ATOM   2698  HZ1 LYS   836      11.746  10.107  32.119  1.00 46.78           H  
ATOM   2699  HZ2 LYS   836      12.502  11.351  31.444  1.00 46.78           H  
ATOM   2700  HZ3 LYS   836      11.494  10.390  30.518  1.00 46.78           H  
ATOM   2701  N   GLU   837      11.760  14.836  25.683  1.00 31.67           N  
ATOM   2702  CA  GLU   837      12.463  15.839  24.877  1.00 30.67           C  
ATOM   2703  C   GLU   837      11.720  16.105  23.550  1.00 30.66           C  
ATOM   2704  O   GLU   837      11.689  17.241  23.072  1.00 30.24           O  
ATOM   2705  CB  GLU   837      13.894  15.410  24.523  1.00 30.58           C  
ATOM   2706  CG  GLU   837      14.853  15.456  25.710  1.00 29.62           C  
ATOM   2707  CD  GLU   837      15.117  16.887  26.107  1.00 32.77           C  
ATOM   2708  OE1 GLU   837      15.466  17.701  25.226  1.00 32.50           O  
ATOM   2709  OE2 GLU   837      14.933  17.216  27.302  1.00 32.65           O1-
ATOM   2710  H   GLU   837      12.264  13.991  25.918  1.00 31.67           H  
ATOM   2711  HA  GLU   837      12.452  16.773  25.447  1.00 30.67           H  
ATOM   2712  HB2 GLU   837      14.279  16.047  23.716  1.00 30.58           H  
ATOM   2713  HB3 GLU   837      13.880  14.400  24.105  1.00 30.58           H  
ATOM   2714  HG2 GLU   837      15.811  15.005  25.429  1.00 29.62           H  
ATOM   2715  HG3 GLU   837      14.461  14.887  26.559  1.00 29.62           H  
ATOM   2716  N   LEU   838      11.152  15.061  22.954  1.00 28.88           N  
ATOM   2717  CA  LEU   838      10.438  15.203  21.676  1.00 30.88           C  
ATOM   2718  C   LEU   838       9.267  16.206  21.836  1.00 31.79           C  
ATOM   2719  O   LEU   838       8.825  16.836  20.874  1.00 30.98           O  
ATOM   2720  CB  LEU   838       9.891  13.840  21.211  1.00 29.79           C  
ATOM   2721  CG  LEU   838       9.144  13.864  19.859  1.00 30.85           C  
ATOM   2722  CD1 LEU   838      10.061  14.269  18.703  1.00 30.89           C  
ATOM   2723  CD2 LEU   838       8.491  12.509  19.577  1.00 29.80           C  
ATOM   2724  H   LEU   838      11.218  14.145  23.374  1.00 28.88           H  
ATOM   2725  HA  LEU   838      11.150  15.621  20.955  1.00 30.88           H  
ATOM   2726  HB2 LEU   838       9.210  13.453  21.981  1.00 29.79           H  
ATOM   2727  HB3 LEU   838      10.720  13.123  21.153  1.00 29.79           H  
ATOM   2728  HG  LEU   838       8.322  14.587  19.911  1.00 30.85           H  
ATOM   2729 HD11 LEU   838      10.981  13.678  18.692  1.00 30.89           H  
ATOM   2730 HD12 LEU   838      10.341  15.324  18.778  1.00 30.89           H  
ATOM   2731 HD13 LEU   838       9.565  14.132  17.737  1.00 30.89           H  
ATOM   2732 HD21 LEU   838       9.228  11.737  19.356  1.00 29.80           H  
ATOM   2733 HD22 LEU   838       7.818  12.582  18.717  1.00 29.80           H  
ATOM   2734 HD23 LEU   838       7.896  12.172  20.431  1.00 29.80           H  
ATOM   2735  N   ASP   839       8.724  16.262  23.047  1.00 33.04           N  
ATOM   2736  CA  ASP   839       7.555  17.075  23.349  1.00 35.95           C  
ATOM   2737  C   ASP   839       7.926  18.562  23.567  1.00 35.76           C  
ATOM   2738  O   ASP   839       7.032  19.393  23.723  1.00 34.91           O  
ATOM   2739  CB  ASP   839       6.824  16.542  24.581  1.00 39.15           C  
ATOM   2740  CG  ASP   839       5.337  16.581  24.378  1.00 42.35           C  
ATOM   2741  OD2 ASP   839       4.675  15.979  25.384  1.00 46.40           O  
ATOM   2742  OD1 ASP   839       4.735  17.087  23.409  1.00 45.64           O  
ATOM   2743  H   ASP   839       9.148  15.735  23.797  1.00 33.04           H  
ATOM   2744  HA  ASP   839       6.922  17.054  22.454  1.00 35.95           H  
ATOM   2745  HB2 ASP   839       7.067  17.120  25.479  1.00 39.15           H  
ATOM   2746  HB3 ASP   839       7.088  15.492  24.759  1.00 39.15           H  
ATOM   2747  HD2 ASP   839       3.713  15.997  25.134  1.00 46.40           H  
ATOM   2748  N   ARG   840       9.215  18.889  23.563  1.00 36.21           N  
ATOM   2749  CA  ARG   840       9.675  20.259  23.800  1.00 37.65           C  
ATOM   2750  C   ARG   840       9.319  21.214  22.642  1.00 37.39           C  
ATOM   2751  O   ARG   840       9.355  22.434  22.808  1.00 37.66           O  
ATOM   2752  CB  ARG   840      11.190  20.337  24.021  1.00 38.32           C  
ATOM   2753  CG  ARG   840      11.611  19.801  25.392  1.00 42.21           C  
ATOM   2754  CD  ARG   840      13.131  19.676  25.503  1.00 45.66           C  
ATOM   2755  NE  ARG   840      13.797  20.990  25.439  1.00 47.80           N  
ATOM   2756  CZ  ARG   840      15.098  21.177  25.256  1.00 50.14           C  
ATOM   2757  NH1 ARG   840      15.916  20.136  25.160  1.00 51.75           N  
ATOM   2758  NH2 ARG   840      15.579  22.409  25.170  1.00 51.45           N1+
ATOM   2759  H   ARG   840       9.907  18.165  23.428  1.00 36.21           H  
ATOM   2760  HA  ARG   840       9.141  20.635  24.683  1.00 37.65           H  
ATOM   2761  HB2 ARG   840      11.523  21.379  23.942  1.00 38.32           H  
ATOM   2762  HB3 ARG   840      11.708  19.795  23.221  1.00 38.32           H  
ATOM   2763  HG2 ARG   840      11.165  18.815  25.563  1.00 42.21           H  
ATOM   2764  HG3 ARG   840      11.235  20.468  26.177  1.00 42.21           H  
ATOM   2765  HD2 ARG   840      13.482  19.063  24.669  1.00 45.66           H  
ATOM   2766  HD3 ARG   840      13.381  19.224  26.465  1.00 45.66           H  
ATOM   2767  HE  ARG   840      13.204  21.805  25.510  1.00 47.80           H  
ATOM   2768 HH11 ARG   840      16.906  20.284  25.021  1.00 51.75           H  
ATOM   2769 HH12 ARG   840      15.550  19.197  25.227  1.00 51.75           H  
ATOM   2770 HH21 ARG   840      16.572  22.554  25.030  1.00 51.45           H  
ATOM   2771 HH22 ARG   840      14.959  23.201  25.243  1.00 51.45           H  
ATOM   2772  N   ILE   841       9.007  20.655  21.479  1.00 36.99           N  
ATOM   2773  CA  ILE   841       8.610  21.463  20.319  1.00 37.30           C  
ATOM   2774  C   ILE   841       7.095  21.807  20.389  1.00 37.26           C  
ATOM   2775  O   ILE   841       6.624  22.699  19.691  1.00 34.93           O  
ATOM   2776  CB  ILE   841       9.036  20.789  18.990  1.00 38.13           C  
ATOM   2777  CG1 ILE   841       9.064  21.815  17.836  1.00 39.92           C  
ATOM   2778  CG2 ILE   841       8.174  19.574  18.634  1.00 39.90           C  
ATOM   2779  CD1 ILE   841       9.717  21.288  16.565  1.00 43.34           C  
ATOM   2780  H   ILE   841       8.991  19.649  21.395  1.00 36.99           H  
ATOM   2781  HA  ILE   841       9.136  22.423  20.406  1.00 37.30           H  
ATOM   2782  HB  ILE   841      10.064  20.428  19.130  1.00 38.13           H  
ATOM   2783 HG12 ILE   841       9.618  22.706  18.154  1.00 39.92           H  
ATOM   2784 HG13 ILE   841       8.047  22.143  17.592  1.00 39.92           H  
ATOM   2785 HG21 ILE   841       7.179  19.876  18.291  1.00 39.90           H  
ATOM   2786 HG22 ILE   841       8.051  18.907  19.490  1.00 39.90           H  
ATOM   2787 HG23 ILE   841       8.636  18.985  17.835  1.00 39.90           H  
ATOM   2788 HD11 ILE   841      10.745  20.969  16.756  1.00 43.34           H  
ATOM   2789 HD12 ILE   841       9.744  22.074  15.804  1.00 43.34           H  
ATOM   2790 HD13 ILE   841       9.163  20.444  16.148  1.00 43.34           H  
ATOM   2791  N   ILE   842       6.346  21.030  21.163  1.00 38.04           N  
ATOM   2792  CA  ILE   842       4.892  21.199  21.296  1.00 39.19           C  
ATOM   2793  C   ILE   842       4.588  21.881  22.656  1.00 41.03           C  
ATOM   2794  O   ILE   842       3.729  22.762  22.740  1.00 42.19           O  
ATOM   2795  CB  ILE   842       4.140  19.845  21.173  1.00 39.04           C  
ATOM   2796  CG1 ILE   842       4.595  19.069  19.916  1.00 37.38           C  
ATOM   2797  CG2 ILE   842       2.621  20.072  21.167  1.00 38.43           C  
ATOM   2798  CD1 ILE   842       3.846  17.768  19.669  1.00 38.98           C  
ATOM   2799  H   ILE   842       6.781  20.302  21.713  1.00 38.04           H  
ATOM   2800  HA  ILE   842       4.542  21.880  20.510  1.00 39.19           H  
ATOM   2801  HB  ILE   842       4.378  19.231  22.050  1.00 39.04           H  
ATOM   2802 HG12 ILE   842       5.655  18.814  20.020  1.00 37.38           H  
ATOM   2803 HG13 ILE   842       4.503  19.706  19.028  1.00 37.38           H  
ATOM   2804 HG21 ILE   842       2.311  20.640  20.284  1.00 38.43           H  
ATOM   2805 HG22 ILE   842       2.292  20.619  22.055  1.00 38.43           H  
ATOM   2806 HG23 ILE   842       2.076  19.123  21.172  1.00 38.43           H  
ATOM   2807 HD11 ILE   842       3.827  17.148  20.570  1.00 38.98           H  
ATOM   2808 HD12 ILE   842       4.335  17.197  18.872  1.00 38.98           H  
ATOM   2809 HD13 ILE   842       2.817  17.956  19.349  1.00 38.98           H  
ATOM   2810  N   ALA   843       5.212  21.380  23.715  1.00 41.53           N  
ATOM   2811  CA  ALA   843       4.996  21.808  25.098  1.00 43.09           C  
ATOM   2812  C   ALA   843       6.244  22.526  25.648  1.00 44.00           C  
ATOM   2813  O   ALA   843       6.544  22.536  26.839  1.00 46.70           O  
ATOM   2814  CB  ALA   843       4.618  20.615  25.967  1.00 42.80           C  
ATOM   2815  H   ALA   843       5.909  20.662  23.581  1.00 41.53           H  
ATOM   2816  HA  ALA   843       4.179  22.539  25.123  1.00 43.09           H  
ATOM   2817  HB1 ALA   843       5.433  19.884  26.014  1.00 42.80           H  
ATOM   2818  HB2 ALA   843       3.735  20.106  25.567  1.00 42.80           H  
ATOM   2819  HB3 ALA   843       4.394  20.929  26.992  1.00 42.80           H  
ATOM   2820  N   NME   844       6.923  23.256  24.791  1.00  0.00           N  
ATOM   2821  CH3 NME   844       8.043  24.081  25.166  1.00  0.00           C  
ATOM   2822  H   NME   844       6.669  23.241  23.815  1.00  0.00           H  
ATOM   2823 HH31 NME   844       8.861  23.442  25.509  1.00  0.00           H  
ATOM   2824 HH32 NME   844       8.360  24.662  24.296  1.00  0.00           H  
ATOM   2825 HH33 NME   844       7.748  24.757  25.974  1.00  0.00           H  
ATOM   2826  CH3 ACE   851       1.248  18.270  24.429  1.00  0.00           C  
ATOM   2827  C   ACE   851       1.540  16.874  23.948  1.00  0.00           C  
ATOM   2828  O   ACE   851       2.214  16.103  24.663  1.00  0.00           O  
ATOM   2829 HH31 ACE   851       2.071  18.927  24.135  1.00  0.00           H  
ATOM   2830 HH32 ACE   851       0.316  18.650  24.000  1.00  0.00           H  
ATOM   2831 HH33 ACE   851       1.153  18.269  25.518  1.00  0.00           H  
ATOM   2832  N   CYS   852       1.080  16.567  22.787  1.00 40.48           N  
ATOM   2833  CA  CYS   852       1.326  15.288  22.099  1.00 42.07           C  
ATOM   2834  C   CYS   852       0.653  15.378  20.705  1.00 40.86           C  
ATOM   2835  O   CYS   852       1.307  15.671  19.705  1.00 39.35           O  
ATOM   2836  CB  CYS   852       0.934  14.010  22.863  1.00 40.81           C  
ATOM   2837  SG  CYS   852      -0.714  14.069  23.659  1.00 46.76           S  
ATOM   2838  H   CYS   852       0.545  17.253  22.275  1.00 40.48           H  
ATOM   2839  HA  CYS   852       2.407  15.244  21.920  1.00 42.07           H  
ATOM   2840  HB2 CYS   852       1.664  13.801  23.651  1.00 40.81           H  
ATOM   2841  HB3 CYS   852       0.942  13.153  22.181  1.00 40.81           H  
ATOM   2842  HG  CYS   852      -0.331  14.810  24.712  1.00 46.76           H  
ATOM   2843  N   SER   853      -0.671  15.294  20.706  1.00 39.99           N  
ATOM   2844  CA  SER   853      -1.526  15.543  19.537  1.00 40.99           C  
ATOM   2845  C   SER   853      -1.438  14.409  18.480  1.00 39.62           C  
ATOM   2846  O   SER   853      -0.816  13.366  18.695  1.00 39.12           O  
ATOM   2847  CB  SER   853      -1.276  16.935  18.915  1.00 42.37           C  
ATOM   2848  OG  SER   853      -0.203  16.919  17.971  1.00 49.05           O  
ATOM   2849  H   SER   853      -1.147  15.050  21.562  1.00 39.99           H  
ATOM   2850  HA  SER   853      -2.549  15.527  19.934  1.00 40.99           H  
ATOM   2851  HB2 SER   853      -1.057  17.685  19.683  1.00 42.37           H  
ATOM   2852  HB3 SER   853      -2.166  17.274  18.376  1.00 42.37           H  
ATOM   2853  HG  SER   853       0.605  16.690  18.490  1.00 49.05           H  
ATOM   2854  N   ARG   854      -2.043  14.654  17.322  1.00 38.28           N  
ATOM   2855  CA  ARG   854      -1.988  13.712  16.198  1.00 37.46           C  
ATOM   2856  C   ARG   854      -0.531  13.610  15.671  1.00 34.74           C  
ATOM   2857  O   ARG   854      -0.164  12.631  15.027  1.00 33.46           O  
ATOM   2858  CB  ARG   854      -2.914  14.207  15.073  1.00 40.70           C  
ATOM   2859  CG  ARG   854      -3.124  13.182  13.950  1.00 45.64           C  
ATOM   2860  CD  ARG   854      -3.903  13.769  12.770  1.00 50.85           C  
ATOM   2861  NE  ARG   854      -5.308  14.042  13.116  1.00 55.92           N  
ATOM   2862  CZ  ARG   854      -6.183  14.657  12.329  1.00 58.41           C  
ATOM   2863  NH1 ARG   854      -5.807  15.096  11.132  1.00 59.87           N  
ATOM   2864  NH2 ARG   854      -7.435  14.842  12.736  1.00 59.52           N1+
ATOM   2865  H   ARG   854      -2.544  15.520  17.184  1.00 38.28           H  
ATOM   2866  HA  ARG   854      -2.293  12.726  16.567  1.00 37.46           H  
ATOM   2867  HB2 ARG   854      -2.506  15.133  14.647  1.00 40.70           H  
ATOM   2868  HB3 ARG   854      -3.892  14.468  15.498  1.00 40.70           H  
ATOM   2869  HG2 ARG   854      -3.648  12.305  14.347  1.00 45.64           H  
ATOM   2870  HG3 ARG   854      -2.159  12.839  13.565  1.00 45.64           H  
ATOM   2871  HD2 ARG   854      -3.899  13.046  11.947  1.00 50.85           H  
ATOM   2872  HD3 ARG   854      -3.428  14.701  12.446  1.00 50.85           H  
ATOM   2873  HE  ARG   854      -5.624  13.721  14.020  1.00 55.92           H  
ATOM   2874 HH11 ARG   854      -6.471  15.568  10.534  1.00 59.87           H  
ATOM   2875 HH12 ARG   854      -4.856  14.958  10.821  1.00 59.87           H  
ATOM   2876 HH21 ARG   854      -8.094  15.313  12.137  1.00 59.52           H  
ATOM   2877 HH22 ARG   854      -7.723  14.509  13.645  1.00 59.52           H  
ATOM   2878  N   ARG   855       0.237  14.676  15.869  1.00 33.20           N  
ATOM   2879  CA  ARG   855       1.582  14.780  15.302  1.00 32.62           C  
ATOM   2880  C   ARG   855       2.500  13.699  15.919  1.00 32.86           C  
ATOM   2881  O   ARG   855       3.457  13.266  15.279  1.00 33.24           O  
ATOM   2882  CB  ARG   855       2.140  16.194  15.514  1.00 34.49           C  
ATOM   2883  CG  ARG   855       3.355  16.567  14.653  1.00 33.36           C  
ATOM   2884  CD  ARG   855       3.118  16.439  13.147  1.00 33.15           C  
ATOM   2885  NE  ARG   855       4.164  17.113  12.370  1.00 32.32           N  
ATOM   2886  CZ  ARG   855       4.246  17.155  11.044  1.00 32.94           C  
ATOM   2887  NH1 ARG   855       3.334  16.531  10.308  1.00 34.07           N  
ATOM   2888  NH2 ARG   855       5.223  17.824  10.449  1.00 28.30           N1+
ATOM   2889  H   ARG   855      -0.118  15.446  16.414  1.00 33.20           H  
ATOM   2890  HA  ARG   855       1.480  14.551  14.236  1.00 32.62           H  
ATOM   2891  HB2 ARG   855       2.409  16.329  16.569  1.00 34.49           H  
ATOM   2892  HB3 ARG   855       1.348  16.926  15.305  1.00 34.49           H  
ATOM   2893  HG2 ARG   855       4.218  15.956  14.935  1.00 33.36           H  
ATOM   2894  HG3 ARG   855       3.629  17.604  14.888  1.00 33.36           H  
ATOM   2895  HD2 ARG   855       2.156  16.889  12.882  1.00 33.15           H  
ATOM   2896  HD3 ARG   855       3.138  15.382  12.882  1.00 33.15           H  
ATOM   2897  HE  ARG   855       4.869  17.595  12.908  1.00 32.32           H  
ATOM   2898 HH11 ARG   855       3.387  16.564   9.300  1.00 34.07           H  
ATOM   2899 HH12 ARG   855       2.589  16.020  10.757  1.00 34.07           H  
ATOM   2900 HH21 ARG   855       5.272  17.856   9.439  1.00 28.30           H  
ATOM   2901 HH22 ARG   855       5.919  18.304  11.005  1.00 28.30           H  
ATOM   2902  N   PHE   856       2.215  13.282  17.149  1.00 32.71           N  
ATOM   2903  CA  PHE   856       3.051  12.289  17.841  1.00 31.72           C  
ATOM   2904  C   PHE   856       3.025  10.904  17.143  1.00 30.74           C  
ATOM   2905  O   PHE   856       3.942  10.099  17.294  1.00 30.44           O  
ATOM   2906  CB  PHE   856       2.645  12.120  19.318  1.00 32.14           C  
ATOM   2907  CG  PHE   856       3.724  12.542  20.295  1.00 32.65           C  
ATOM   2908  CD1 PHE   856       4.270  13.825  20.251  1.00 33.53           C  
ATOM   2909  CD2 PHE   856       4.171  11.660  21.272  1.00 33.14           C  
ATOM   2910  CE1 PHE   856       5.253  14.220  21.164  1.00 32.53           C  
ATOM   2911  CE2 PHE   856       5.153  12.045  22.187  1.00 33.96           C  
ATOM   2912  CZ  PHE   856       5.694  13.328  22.134  1.00 30.37           C  
ATOM   2913  H   PHE   856       1.418  13.665  17.636  1.00 32.71           H  
ATOM   2914  HA  PHE   856       4.086  12.640  17.744  1.00 31.72           H  
ATOM   2915  HB2 PHE   856       2.371  11.076  19.519  1.00 32.14           H  
ATOM   2916  HB3 PHE   856       1.750  12.708  19.555  1.00 32.14           H  
ATOM   2917  HD1 PHE   856       3.931  14.521  19.497  1.00 33.53           H  
ATOM   2918  HD2 PHE   856       3.758  10.663  21.321  1.00 33.14           H  
ATOM   2919  HE1 PHE   856       5.668  15.216  21.118  1.00 32.53           H  
ATOM   2920  HE2 PHE   856       5.492  11.347  22.939  1.00 33.96           H  
ATOM   2921  HZ  PHE   856       6.454  13.627  22.842  1.00 30.37           H  
ATOM   2922  N   TYR   857       1.914  10.635  16.381  1.00 29.11           N  
ATOM   2923  CA  TYR   857       1.810   9.373  15.636  1.00 28.71           C  
ATOM   2924  C   TYR   857       2.723   9.470  14.392  1.00 28.38           C  
ATOM   2925  O   TYR   857       3.287   8.500  13.893  1.00 27.25           O  
ATOM   2926  CB  TYR   857       0.366   9.062  15.221  1.00 31.32           C  
ATOM   2927  CG  TYR   857       0.210   7.740  14.496  1.00 32.96           C  
ATOM   2928  CD1 TYR   857       0.634   6.540  15.088  1.00 31.84           C  
ATOM   2929  CD2 TYR   857      -0.359   7.702  13.216  1.00 32.56           C  
ATOM   2930  CE1 TYR   857       0.540   5.335  14.392  1.00 35.15           C  
ATOM   2931  CE2 TYR   857      -0.462   6.497  12.520  1.00 33.86           C  
ATOM   2932  CZ  TYR   857       0.011   5.330  13.108  1.00 35.06           C  
ATOM   2933  OH  TYR   857      -0.042   4.136  12.448  1.00 37.03           O  
ATOM   2934  H   TYR   857       1.185  11.343  16.304  1.00 29.11           H  
ATOM   2935  HA  TYR   857       2.208   8.581  16.278  1.00 28.71           H  
ATOM   2936  HB2 TYR   857      -0.015   9.874  14.589  1.00 31.32           H  
ATOM   2937  HB3 TYR   857      -0.280   9.044  16.108  1.00 31.32           H  
ATOM   2938  HD1 TYR   857       1.062   6.543  16.090  1.00 31.84           H  
ATOM   2939  HD2 TYR   857      -0.700   8.621  12.741  1.00 32.56           H  
ATOM   2940  HE1 TYR   857       0.885   4.418  14.859  1.00 35.15           H  
ATOM   2941  HE2 TYR   857      -0.886   6.498  11.521  1.00 33.86           H  
ATOM   2942  HH  TYR   857      -0.666   4.231  11.707  1.00 37.03           H  
ATOM   2943  N   GLN   858       2.799  10.722  13.826  1.00 27.93           N  
ATOM   2944  CA  GLN   858       3.609  10.967  12.638  1.00 28.83           C  
ATOM   2945  C   GLN   858       5.100  10.940  13.033  1.00 28.37           C  
ATOM   2946  O   GLN   858       5.951  10.512  12.261  1.00 28.62           O  
ATOM   2947  CB  GLN   858       3.272  12.297  11.967  1.00 29.52           C  
ATOM   2948  CG  GLN   858       1.836  12.342  11.442  1.00 32.95           C  
ATOM   2949  CD  GLN   858       1.642  13.593  10.614  1.00 34.80           C  
ATOM   2950  OE1 GLN   858       1.513  14.702  11.138  1.00 34.46           O  
ATOM   2951  NE2 GLN   858       1.708  13.428   9.296  1.00 33.70           N  
ATOM   2952  H   GLN   858       2.304  11.486  14.263  1.00 27.93           H  
ATOM   2953  HA  GLN   858       3.442  10.139  11.940  1.00 28.83           H  
ATOM   2954  HB2 GLN   858       3.972  12.474  11.141  1.00 29.52           H  
ATOM   2955  HB3 GLN   858       3.430  13.125  12.666  1.00 29.52           H  
ATOM   2956  HG2 GLN   858       1.113  12.362  12.264  1.00 32.95           H  
ATOM   2957  HG3 GLN   858       1.619  11.455  10.836  1.00 32.95           H  
ATOM   2958 HE21 GLN   858       1.649  14.228   8.682  1.00 33.70           H  
ATOM   2959 HE22 GLN   858       1.815  12.501   8.909  1.00 33.70           H  
ATOM   2960  N   LEU   859       5.390  11.407  14.246  1.00 28.11           N  
ATOM   2961  CA  LEU   859       6.749  11.433  14.791  1.00 28.53           C  
ATOM   2962  C   LEU   859       7.153  10.060  15.411  1.00 28.16           C  
ATOM   2963  O   LEU   859       8.215   9.896  16.006  1.00 29.44           O  
ATOM   2964  CB  LEU   859       6.915  12.544  15.841  1.00 28.61           C  
ATOM   2965  CG  LEU   859       6.635  13.975  15.334  1.00 31.04           C  
ATOM   2966  CD1 LEU   859       6.544  14.943  16.517  1.00 30.24           C  
ATOM   2967  CD2 LEU   859       7.684  14.468  14.343  1.00 29.67           C  
ATOM   2968  H   LEU   859       4.651  11.738  14.846  1.00 28.11           H  
ATOM   2969  HA  LEU   859       7.441  11.594  13.958  1.00 28.53           H  
ATOM   2970  HB2 LEU   859       7.932  12.507  16.252  1.00 28.61           H  
ATOM   2971  HB3 LEU   859       6.241  12.325  16.680  1.00 28.61           H  
ATOM   2972  HG  LEU   859       5.674  13.998  14.815  1.00 31.04           H  
ATOM   2973 HD11 LEU   859       7.476  14.965  17.088  1.00 30.24           H  
ATOM   2974 HD12 LEU   859       5.736  14.652  17.197  1.00 30.24           H  
ATOM   2975 HD13 LEU   859       6.339  15.963  16.174  1.00 30.24           H  
ATOM   2976 HD21 LEU   859       8.676  14.502  14.802  1.00 29.67           H  
ATOM   2977 HD22 LEU   859       7.440  15.479  14.000  1.00 29.67           H  
ATOM   2978 HD23 LEU   859       7.724  13.829  13.457  1.00 29.67           H  
ATOM   2979  N   THR   860       6.293   9.017  15.164  1.00 27.17           N  
ATOM   2980  CA  THR   860       6.609   7.617  15.444  1.00 27.83           C  
ATOM   2981  C   THR   860       6.343   6.745  14.183  1.00 26.48           C  
ATOM   2982  O   THR   860       6.221   5.519  14.217  1.00 24.11           O  
ATOM   2983  CB  THR   860       5.907   7.071  16.698  1.00 29.01           C  
ATOM   2984  OG1 THR   860       4.522   7.427  16.713  1.00 30.29           O  
ATOM   2985  CG2 THR   860       6.551   7.577  17.986  1.00 30.58           C  
ATOM   2986  H   THR   860       5.388   9.211  14.739  1.00 27.17           H  
ATOM   2987  HA  THR   860       7.694   7.538  15.591  1.00 27.83           H  
ATOM   2988  HB  THR   860       5.952   5.977  16.707  1.00 29.01           H  
ATOM   2989 HG21 THR   860       7.608   7.299  18.038  1.00 30.58           H  
ATOM   2990 HG22 THR   860       6.038   7.155  18.857  1.00 30.58           H  
ATOM   2991 HG23 THR   860       6.470   8.666  18.075  1.00 30.58           H  
ATOM   2992  HG1 THR   860       4.481   8.390  16.912  1.00 30.29           H  
ATOM   2993  N   LYS   861       6.543   7.428  13.008  1.00 26.31           N  
ATOM   2994  CA  LYS   861       6.806   6.791  11.724  1.00 26.15           C  
ATOM   2995  C   LYS   861       8.306   7.071  11.466  1.00 24.59           C  
ATOM   2996  O   LYS   861       9.032   7.378  12.411  1.00 23.88           O  
ATOM   2997  CB  LYS   861       5.832   7.223  10.639  1.00 28.60           C  
ATOM   2998  CG  LYS   861       4.335   6.966  10.884  1.00 35.66           C  
ATOM   2999  CD  LYS   861       3.912   5.738  11.700  1.00 36.71           C  
ATOM   3000  CE  LYS   861       4.545   4.418  11.277  1.00 40.48           C  
ATOM   3001  NZ  LYS   861       5.085   3.735  12.466  1.00 43.04           N1+
ATOM   3002  H   LYS   861       6.652   8.440  13.051  1.00 26.31           H  
ATOM   3003  HA  LYS   861       6.772   5.708  11.849  1.00 26.15           H  
ATOM   3004  HB2 LYS   861       6.095   6.724   9.702  1.00 28.60           H  
ATOM   3005  HB3 LYS   861       5.960   8.293  10.454  1.00 28.60           H  
ATOM   3006  HG2 LYS   861       3.840   6.920   9.906  1.00 35.66           H  
ATOM   3007  HG3 LYS   861       3.914   7.849  11.378  1.00 35.66           H  
ATOM   3008  HD2 LYS   861       2.823   5.641  11.606  1.00 36.71           H  
ATOM   3009  HD3 LYS   861       4.081   5.947  12.761  1.00 36.71           H  
ATOM   3010  HE2 LYS   861       5.370   4.533  10.570  1.00 40.48           H  
ATOM   3011  HE3 LYS   861       3.806   3.741  10.836  1.00 40.48           H  
ATOM   3012  HZ1 LYS   861       5.801   3.010  12.175  1.00 43.04           H  
ATOM   3013  HZ2 LYS   861       4.379   3.243  13.011  1.00 43.04           H  
ATOM   3014  HZ3 LYS   861       5.610   4.358  13.109  1.00 43.04           H  
ATOM   3015  N   LEU   862       8.823   6.740  10.241  1.00 23.17           N  
ATOM   3016  CA  LEU   862      10.250   6.783   9.902  1.00 23.15           C  
ATOM   3017  C   LEU   862      11.016   5.617  10.576  1.00 23.19           C  
ATOM   3018  O   LEU   862      11.741   4.852   9.929  1.00 23.08           O  
ATOM   3019  CB  LEU   862      10.901   8.151  10.157  1.00 25.13           C  
ATOM   3020  CG  LEU   862      10.540   9.170   9.056  1.00 24.62           C  
ATOM   3021  CD1 LEU   862      10.531  10.595   9.602  1.00 28.62           C  
ATOM   3022  CD2 LEU   862      11.515   9.066   7.881  1.00 25.45           C  
ATOM   3023  H   LEU   862       8.202   6.426   9.511  1.00 23.17           H  
ATOM   3024  HA  LEU   862      10.306   6.566   8.831  1.00 23.15           H  
ATOM   3025  HB2 LEU   862      11.987   8.034  10.206  1.00 25.13           H  
ATOM   3026  HB3 LEU   862      10.613   8.548  11.135  1.00 25.13           H  
ATOM   3027  HG  LEU   862       9.529   8.963   8.686  1.00 24.62           H  
ATOM   3028 HD11 LEU   862      11.506  10.878  10.006  1.00 28.62           H  
ATOM   3029 HD12 LEU   862       9.788  10.696  10.401  1.00 28.62           H  
ATOM   3030 HD13 LEU   862      10.266  11.308   8.815  1.00 28.62           H  
ATOM   3031 HD21 LEU   862      11.227   9.751   7.078  1.00 25.45           H  
ATOM   3032 HD22 LEU   862      11.533   8.052   7.469  1.00 25.45           H  
ATOM   3033 HD23 LEU   862      12.536   9.317   8.185  1.00 25.45           H  
ATOM   3034  N   LEU   863      10.824   5.461  11.925  1.00 22.10           N  
ATOM   3035  CA  LEU   863      11.527   4.451  12.703  1.00 23.82           C  
ATOM   3036  C   LEU   863      11.313   2.972  12.269  1.00 23.81           C  
ATOM   3037  O   LEU   863      11.994   2.055  12.728  1.00 23.95           O  
ATOM   3038  CB  LEU   863      11.290   4.619  14.216  1.00 26.02           C  
ATOM   3039  CG  LEU   863       9.847   4.793  14.732  1.00 27.03           C  
ATOM   3040  CD1 LEU   863       8.922   3.653  14.326  1.00 28.83           C  
ATOM   3041  CD2 LEU   863       9.864   4.914  16.260  1.00 29.32           C  
ATOM   3042  H   LEU   863      10.177   6.106  12.389  1.00 22.10           H  
ATOM   3043  HA  LEU   863      12.595   4.628  12.514  1.00 23.82           H  
ATOM   3044  HB2 LEU   863      11.867   5.493  14.545  1.00 26.02           H  
ATOM   3045  HB3 LEU   863      11.712   3.751  14.727  1.00 26.02           H  
ATOM   3046  HG  LEU   863       9.432   5.729  14.347  1.00 27.03           H  
ATOM   3047 HD11 LEU   863       9.374   2.676  14.527  1.00 28.83           H  
ATOM   3048 HD12 LEU   863       8.675   3.719  13.265  1.00 28.83           H  
ATOM   3049 HD13 LEU   863       7.978   3.700  14.878  1.00 28.83           H  
ATOM   3050 HD21 LEU   863      10.221   3.992  16.730  1.00 29.32           H  
ATOM   3051 HD22 LEU   863       8.857   5.118  16.642  1.00 29.32           H  
ATOM   3052 HD23 LEU   863      10.513   5.736  16.580  1.00 29.32           H  
ATOM   3053  N   ASP   864      10.311   2.750  11.355  1.00 24.43           N  
ATOM   3054  CA  ASP   864      10.016   1.417  10.823  1.00 23.23           C  
ATOM   3055  C   ASP   864      10.934   1.106   9.604  1.00 23.73           C  
ATOM   3056  O   ASP   864      11.147  -0.038   9.202  1.00 23.13           O  
ATOM   3057  CB  ASP   864       8.543   1.311  10.453  1.00 24.91           C  
ATOM   3058  CG  ASP   864       7.732   1.225  11.733  1.00 26.46           C  
ATOM   3059  OD1 ASP   864       8.007   0.292  12.522  1.00 25.11           O  
ATOM   3060  OD2 ASP   864       6.833   2.113  11.883  1.00 24.97           O1-
ATOM   3061  H   ASP   864       9.780   3.549  11.029  1.00 24.43           H  
ATOM   3062  HA  ASP   864      10.292   0.681  11.588  1.00 23.23           H  
ATOM   3063  HB2 ASP   864       8.352   0.404   9.868  1.00 24.91           H  
ATOM   3064  HB3 ASP   864       8.223   2.164   9.843  1.00 24.91           H  
ATOM   3065  N   SER   865      11.472   2.200   8.968  1.00 24.52           N  
ATOM   3066  CA  SER   865      12.399   2.115   7.839  1.00 23.34           C  
ATOM   3067  C   SER   865      13.840   2.487   8.269  1.00 24.19           C  
ATOM   3068  O   SER   865      14.824   1.962   7.769  1.00 23.07           O  
ATOM   3069  CB  SER   865      11.947   2.980   6.661  1.00 23.21           C  
ATOM   3070  OG  SER   865      11.871   4.354   7.015  1.00 26.25           O  
ATOM   3071  H   SER   865      11.271   3.125   9.317  1.00 24.52           H  
ATOM   3072  HA  SER   865      12.442   1.071   7.505  1.00 23.34           H  
ATOM   3073  HB2 SER   865      10.966   2.653   6.299  1.00 23.21           H  
ATOM   3074  HB3 SER   865      12.657   2.892   5.832  1.00 23.21           H  
ATOM   3075  HG  SER   865      10.907   4.615   6.971  1.00 26.25           H  
ATOM   3076  N   VAL   866      13.947   3.491   9.186  1.00 23.79           N  
ATOM   3077  CA  VAL   866      15.212   4.026   9.658  1.00 21.58           C  
ATOM   3078  C   VAL   866      15.707   3.103  10.799  1.00 22.59           C  
ATOM   3079  O   VAL   866      15.259   3.173  11.941  1.00 20.93           O  
ATOM   3080  CB  VAL   866      15.095   5.471  10.217  1.00 21.90           C  
ATOM   3081  CG1 VAL   866      16.479   6.047  10.549  1.00 23.08           C  
ATOM   3082  CG2 VAL   866      14.411   6.455   9.275  1.00 19.39           C  
ATOM   3083  H   VAL   866      13.096   3.898   9.572  1.00 23.79           H  
ATOM   3084  HA  VAL   866      15.928   4.005   8.831  1.00 21.58           H  
ATOM   3085  HB  VAL   866      14.503   5.448  11.141  1.00 21.90           H  
ATOM   3086 HG11 VAL   866      16.390   7.059  10.952  1.00 23.08           H  
ATOM   3087 HG12 VAL   866      17.117   6.092   9.659  1.00 23.08           H  
ATOM   3088 HG13 VAL   866      16.997   5.456  11.299  1.00 23.08           H  
ATOM   3089 HG21 VAL   866      15.099   6.802   8.505  1.00 19.39           H  
ATOM   3090 HG22 VAL   866      14.098   7.337   9.837  1.00 19.39           H  
ATOM   3091 HG23 VAL   866      13.524   6.050   8.790  1.00 19.39           H  
ATOM   3092  N   GLN   867      16.772   2.302  10.461  1.00 22.09           N  
ATOM   3093  CA  GLN   867      17.534   1.412  11.339  1.00 21.84           C  
ATOM   3094  C   GLN   867      17.277  -0.112  11.313  1.00 21.33           C  
ATOM   3095  O   GLN   867      18.250  -0.876  11.414  1.00 23.22           O  
ATOM   3096  CB  GLN   867      17.670   1.859  12.801  1.00 22.26           C  
ATOM   3097  CG  GLN   867      18.248   3.261  12.927  1.00 24.54           C  
ATOM   3098  CD  GLN   867      18.633   3.570  14.341  1.00 22.68           C  
ATOM   3099  NE2 GLN   867      17.735   4.307  15.042  1.00 26.64           N  
ATOM   3100  OE1 GLN   867      19.699   3.211  14.829  1.00 24.45           O  
ATOM   3101  H   GLN   867      17.127   2.395   9.516  1.00 22.09           H  
ATOM   3102  HA  GLN   867      18.540   1.491  10.900  1.00 21.84           H  
ATOM   3103  HB2 GLN   867      18.327   1.154  13.320  1.00 22.26           H  
ATOM   3104  HB3 GLN   867      16.716   1.789  13.329  1.00 22.26           H  
ATOM   3105  HG2 GLN   867      19.138   3.372  12.304  1.00 24.54           H  
ATOM   3106  HG3 GLN   867      17.533   4.010  12.598  1.00 24.54           H  
ATOM   3107 HE21 GLN   867      17.925   4.545  16.006  1.00 26.64           H  
ATOM   3108 HE22 GLN   867      16.874   4.681  14.651  1.00 26.64           H  
ATOM   3109  N   PRO   868      16.019  -0.653  11.287  1.00 22.29           N  
ATOM   3110  CA  PRO   868      15.807  -2.100  11.456  1.00 23.89           C  
ATOM   3111  C   PRO   868      16.157  -2.900  10.168  1.00 24.33           C  
ATOM   3112  O   PRO   868      15.389  -3.686   9.612  1.00 23.74           O  
ATOM   3113  CB  PRO   868      14.339  -2.209  11.855  1.00 24.50           C  
ATOM   3114  CG  PRO   868      13.691  -1.047  11.116  1.00 25.72           C  
ATOM   3115  CD  PRO   868      14.751   0.044  11.147  1.00 23.29           C  
ATOM   3116  HA  PRO   868      16.458  -2.480  12.253  1.00 23.89           H  
ATOM   3117  HB2 PRO   868      14.238  -2.048  12.936  1.00 24.50           H  
ATOM   3118  HB3 PRO   868      13.876  -3.169  11.612  1.00 24.50           H  
ATOM   3119  HG2 PRO   868      12.749  -0.728  11.571  1.00 25.72           H  
ATOM   3120  HG3 PRO   868      13.486  -1.330  10.080  1.00 25.72           H  
ATOM   3121  HD2 PRO   868      14.740   0.628  10.227  1.00 23.29           H  
ATOM   3122  HD3 PRO   868      14.619   0.695  12.009  1.00 23.29           H  
ATOM   3123  N   ILE   869      17.422  -2.661   9.697  1.00 22.96           N  
ATOM   3124  CA  ILE   869      18.086  -3.288   8.545  1.00 23.12           C  
ATOM   3125  C   ILE   869      19.333  -4.082   9.059  1.00 21.31           C  
ATOM   3126  O   ILE   869      20.036  -4.774   8.319  1.00 20.39           O  
ATOM   3127  CB  ILE   869      18.506  -2.179   7.528  1.00 23.77           C  
ATOM   3128  CG1 ILE   869      17.368  -1.152   7.281  1.00 24.65           C  
ATOM   3129  CG2 ILE   869      18.970  -2.767   6.193  1.00 23.41           C  
ATOM   3130  CD1 ILE   869      17.716  -0.051   6.285  1.00 28.71           C  
ATOM   3131  H   ILE   869      17.970  -1.930  10.128  1.00 22.96           H  
ATOM   3132  HA  ILE   869      17.405  -4.010   8.087  1.00 23.12           H  
ATOM   3133  HB  ILE   869      19.357  -1.633   7.959  1.00 23.77           H  
ATOM   3134 HG12 ILE   869      17.103  -0.657   8.222  1.00 24.65           H  
ATOM   3135 HG13 ILE   869      16.470  -1.671   6.931  1.00 24.65           H  
ATOM   3136 HG21 ILE   869      19.450  -2.001   5.576  1.00 23.41           H  
ATOM   3137 HG22 ILE   869      18.127  -3.171   5.626  1.00 23.41           H  
ATOM   3138 HG23 ILE   869      19.708  -3.559   6.316  1.00 23.41           H  
ATOM   3139 HD11 ILE   869      17.812  -0.444   5.268  1.00 28.71           H  
ATOM   3140 HD12 ILE   869      18.650   0.448   6.559  1.00 28.71           H  
ATOM   3141 HD13 ILE   869      16.922   0.702   6.266  1.00 28.71           H  
ATOM   3142  N   ALA   870      19.598  -3.957  10.408  1.00 20.87           N  
ATOM   3143  CA  ALA   870      20.861  -4.427  10.987  1.00 21.33           C  
ATOM   3144  C   ALA   870      21.130  -5.937  10.777  1.00 22.56           C  
ATOM   3145  O   ALA   870      22.266  -6.416  10.753  1.00 21.79           O  
ATOM   3146  CB  ALA   870      20.905  -4.115  12.476  1.00 19.97           C  
ATOM   3147  H   ALA   870      18.930  -3.470  11.002  1.00 20.87           H  
ATOM   3148  HA  ALA   870      21.662  -3.886  10.472  1.00 21.33           H  
ATOM   3149  HB1 ALA   870      20.786  -3.041  12.650  1.00 19.97           H  
ATOM   3150  HB2 ALA   870      21.857  -4.431  12.917  1.00 19.97           H  
ATOM   3151  HB3 ALA   870      20.101  -4.631  13.014  1.00 19.97           H  
ATOM   3152  N   ARG   871      19.998  -6.723  10.691  1.00 23.62           N  
ATOM   3153  CA  ARG   871      20.091  -8.171  10.529  1.00 24.12           C  
ATOM   3154  C   ARG   871      20.661  -8.530   9.139  1.00 25.70           C  
ATOM   3155  O   ARG   871      21.230  -9.601   8.936  1.00 25.58           O  
ATOM   3156  CB  ARG   871      18.713  -8.812  10.716  1.00 25.05           C  
ATOM   3157  CG  ARG   871      18.673 -10.346  10.646  1.00 30.82           C  
ATOM   3158  CD  ARG   871      19.582 -11.041  11.658  1.00 35.43           C  
ATOM   3159  NE  ARG   871      20.964 -11.167  11.178  1.00 41.96           N  
ATOM   3160  CZ  ARG   871      21.986 -11.605  11.928  1.00 43.54           C  
ATOM   3161  NH1 ARG   871      21.839 -11.862  13.230  1.00 46.59           N  
ATOM   3162  NH2 ARG   871      23.168 -11.830  11.363  1.00 41.88           N1+
ATOM   3163  H   ARG   871      19.094  -6.263  10.745  1.00 23.62           H  
ATOM   3164  HA  ARG   871      20.801  -8.527  11.283  1.00 24.12           H  
ATOM   3165  HB2 ARG   871      18.020  -8.420   9.960  1.00 25.05           H  
ATOM   3166  HB3 ARG   871      18.306  -8.498  11.687  1.00 25.05           H  
ATOM   3167  HG2 ARG   871      18.898 -10.689   9.630  1.00 30.82           H  
ATOM   3168  HG3 ARG   871      17.639 -10.649  10.853  1.00 30.82           H  
ATOM   3169  HD2 ARG   871      19.210 -12.057  11.828  1.00 35.43           H  
ATOM   3170  HD3 ARG   871      19.573 -10.487  12.602  1.00 35.43           H  
ATOM   3171  HE  ARG   871      21.204 -10.958  10.204  1.00 41.96           H  
ATOM   3172 HH11 ARG   871      22.531 -12.362  13.759  1.00 46.59           H  
ATOM   3173 HH12 ARG   871      21.003 -11.571  13.717  1.00 46.59           H  
ATOM   3174 HH21 ARG   871      23.991 -12.109  11.864  1.00 41.88           H  
ATOM   3175 HH22 ARG   871      23.256 -11.608  10.369  1.00 41.88           H  
ATOM   3176  N   GLU   872      20.384  -7.637   8.138  1.00 27.00           N  
ATOM   3177  CA  GLU   872      20.782  -7.811   6.739  1.00 26.47           C  
ATOM   3178  C   GLU   872      22.272  -7.387   6.616  1.00 24.50           C  
ATOM   3179  O   GLU   872      23.035  -7.850   5.762  1.00 23.00           O  
ATOM   3180  CB  GLU   872      19.946  -6.932   5.782  1.00 29.13           C  
ATOM   3181  CG  GLU   872      18.428  -7.101   5.900  1.00 33.73           C  
ATOM   3182  CD  GLU   872      17.671  -6.076   5.070  1.00 39.29           C  
ATOM   3183  OE1 GLU   872      18.003  -5.893   3.878  1.00 42.08           O  
ATOM   3184  OE2 GLU   872      16.744  -5.444   5.624  1.00 38.99           O1-
ATOM   3185  H   GLU   872      19.895  -6.777   8.372  1.00 27.00           H  
ATOM   3186  HA  GLU   872      20.700  -8.872   6.480  1.00 26.47           H  
ATOM   3187  HB2 GLU   872      20.253  -7.155   4.752  1.00 29.13           H  
ATOM   3188  HB3 GLU   872      20.198  -5.876   5.936  1.00 29.13           H  
ATOM   3189  HG2 GLU   872      18.109  -7.000   6.944  1.00 33.73           H  
ATOM   3190  HG3 GLU   872      18.136  -8.103   5.566  1.00 33.73           H  
ATOM   3191  N   LEU   873      22.627  -6.316   7.429  1.00 21.90           N  
ATOM   3192  CA  LEU   873      23.926  -5.666   7.335  1.00 20.79           C  
ATOM   3193  C   LEU   873      25.075  -6.457   8.007  1.00 19.69           C  
ATOM   3194  O   LEU   873      26.243  -6.237   7.688  1.00 20.97           O  
ATOM   3195  CB  LEU   873      23.882  -4.265   7.975  1.00 23.08           C  
ATOM   3196  CG  LEU   873      23.070  -3.229   7.173  1.00 20.15           C  
ATOM   3197  CD1 LEU   873      22.838  -1.972   8.015  1.00 25.28           C  
ATOM   3198  CD2 LEU   873      23.777  -2.844   5.875  1.00 25.00           C  
ATOM   3199  H   LEU   873      21.935  -5.961   8.084  1.00 21.90           H  
ATOM   3200  HA  LEU   873      24.190  -5.607   6.274  1.00 20.79           H  
ATOM   3201  HB2 LEU   873      24.903  -3.884   8.109  1.00 23.08           H  
ATOM   3202  HB3 LEU   873      23.464  -4.352   8.985  1.00 23.08           H  
ATOM   3203  HG  LEU   873      22.091  -3.648   6.920  1.00 20.15           H  
ATOM   3204 HD11 LEU   873      22.255  -1.231   7.458  1.00 25.28           H  
ATOM   3205 HD12 LEU   873      23.785  -1.509   8.310  1.00 25.28           H  
ATOM   3206 HD13 LEU   873      22.280  -2.212   8.924  1.00 25.28           H  
ATOM   3207 HD21 LEU   873      24.790  -2.474   6.066  1.00 25.00           H  
ATOM   3208 HD22 LEU   873      23.227  -2.057   5.348  1.00 25.00           H  
ATOM   3209 HD23 LEU   873      23.849  -3.700   5.200  1.00 25.00           H  
ATOM   3210  N   HIS   874      24.743  -7.202   9.103  1.00 19.91           N  
ATOM   3211  CA  HIS   874      25.766  -7.811   9.975  1.00 20.85           C  
ATOM   3212  C   HIS   874      26.840  -8.612   9.191  1.00 21.02           C  
ATOM   3213  O   HIS   874      28.046  -8.507   9.430  1.00 19.90           O  
ATOM   3214  CB  HIS   874      25.121  -8.702  11.056  1.00 20.96           C  
ATOM   3215  CG  HIS   874      25.815  -8.663  12.380  1.00 19.99           C  
ATOM   3216  CD2 HIS   874      26.333  -7.577  13.043  1.00 22.36           C  
ATOM   3217  ND1 HIS   874      26.043  -9.813  13.112  1.00 21.90           N  
ATOM   3218  NE2 HIS   874      26.835  -8.064  14.215  1.00 20.59           N  
ATOM   3219  CE1 HIS   874      26.618  -9.409  14.219  1.00 21.26           C  
ATOM   3220  H   HIS   874      23.767  -7.183   9.401  1.00 19.91           H  
ATOM   3221  HA  HIS   874      26.289  -6.954  10.417  1.00 20.85           H  
ATOM   3222  HB2 HIS   874      25.069  -9.741  10.713  1.00 20.96           H  
ATOM   3223  HB3 HIS   874      24.085  -8.391  11.238  1.00 20.96           H  
ATOM   3224  HD2 HIS   874      26.364  -6.523  12.807  1.00 22.36           H  
ATOM   3225  HE2 HIS   874      27.263  -7.510  14.953  1.00 20.59           H  
ATOM   3226  HE1 HIS   874      26.877 -10.034  15.058  1.00 21.26           H  
ATOM   3227  N   GLN   875      26.357  -9.479   8.238  1.00 21.26           N  
ATOM   3228  CA  GLN   875      27.252 -10.358   7.469  1.00 23.55           C  
ATOM   3229  C   GLN   875      28.055  -9.571   6.420  1.00 24.12           C  
ATOM   3230  O   GLN   875      29.181  -9.897   6.043  1.00 22.41           O  
ATOM   3231  CB  GLN   875      26.457 -11.462   6.759  1.00 23.32           C  
ATOM   3232  CG  GLN   875      26.331 -12.732   7.596  1.00 27.64           C  
ATOM   3233  CD  GLN   875      25.835 -12.440   8.991  1.00 27.55           C  
ATOM   3234  NE2 GLN   875      26.763 -12.611   9.973  1.00 30.73           N  
ATOM   3235  OE1 GLN   875      24.685 -12.066   9.240  1.00 26.07           O  
ATOM   3236  H   GLN   875      25.340  -9.537   8.081  1.00 21.26           H  
ATOM   3237  HA  GLN   875      27.995 -10.774   8.161  1.00 23.55           H  
ATOM   3238  HB2 GLN   875      26.941 -11.740   5.814  1.00 23.32           H  
ATOM   3239  HB3 GLN   875      25.456 -11.100   6.492  1.00 23.32           H  
ATOM   3240  HG2 GLN   875      27.298 -13.245   7.635  1.00 27.64           H  
ATOM   3241  HG3 GLN   875      25.627 -13.426   7.124  1.00 27.64           H  
ATOM   3242 HE21 GLN   875      26.562 -12.446  10.946  1.00 30.73           H  
ATOM   3243 HE22 GLN   875      27.755 -12.933   9.777  1.00 30.73           H  
ATOM   3244  N   PHE   876      27.391  -8.500   5.863  1.00 24.43           N  
ATOM   3245  CA  PHE   876      28.013  -7.672   4.827  1.00 23.52           C  
ATOM   3246  C   PHE   876      29.081  -6.764   5.467  1.00 22.79           C  
ATOM   3247  O   PHE   876      29.890  -6.147   4.777  1.00 21.46           O  
ATOM   3248  CB  PHE   876      26.998  -6.763   4.117  1.00 25.21           C  
ATOM   3249  CG  PHE   876      26.330  -7.420   2.933  1.00 27.81           C  
ATOM   3250  CD1 PHE   876      26.838  -7.232   1.651  1.00 28.53           C  
ATOM   3251  CD2 PHE   876      25.184  -8.193   3.091  1.00 28.54           C  
ATOM   3252  CE1 PHE   876      26.213  -7.800   0.543  1.00 30.57           C  
ATOM   3253  CE2 PHE   876      24.549  -8.765   1.992  1.00 28.88           C  
ATOM   3254  CZ  PHE   876      25.066  -8.567   0.715  1.00 29.11           C  
ATOM   3255  H   PHE   876      26.462  -8.234   6.201  1.00 24.43           H  
ATOM   3256  HA  PHE   876      28.535  -8.330   4.121  1.00 23.52           H  
ATOM   3257  HB2 PHE   876      27.483  -5.844   3.759  1.00 25.21           H  
ATOM   3258  HB3 PHE   876      26.227  -6.415   4.817  1.00 25.21           H  
ATOM   3259  HD1 PHE   876      27.728  -6.634   1.513  1.00 28.53           H  
ATOM   3260  HD2 PHE   876      24.777  -8.349   4.081  1.00 28.54           H  
ATOM   3261  HE1 PHE   876      26.618  -7.644  -0.444  1.00 30.57           H  
ATOM   3262  HE2 PHE   876      23.661  -9.361   2.130  1.00 28.88           H  
ATOM   3263  HZ  PHE   876      24.578  -9.012  -0.141  1.00 29.11           H  
ATOM   3264  N   THR   877      28.914  -6.519   6.810  1.00 21.88           N  
ATOM   3265  CA  THR   877      29.846  -5.696   7.566  1.00 22.48           C  
ATOM   3266  C   THR   877      31.010  -6.550   8.107  1.00 21.75           C  
ATOM   3267  O   THR   877      32.169  -6.335   7.755  1.00 20.15           O  
ATOM   3268  CB  THR   877      29.110  -4.929   8.677  1.00 23.54           C  
ATOM   3269  OG1 THR   877      27.981  -4.220   8.145  1.00 24.33           O  
ATOM   3270  CG2 THR   877      29.996  -3.889   9.333  1.00 22.04           C  
ATOM   3271  H   THR   877      28.074  -6.872   7.253  1.00 21.88           H  
ATOM   3272  HA  THR   877      30.277  -4.967   6.867  1.00 22.48           H  
ATOM   3273  HB  THR   877      28.725  -5.613   9.440  1.00 23.54           H  
ATOM   3274 HG21 THR   877      30.859  -4.346   9.815  1.00 22.04           H  
ATOM   3275 HG22 THR   877      29.423  -3.349  10.091  1.00 22.04           H  
ATOM   3276 HG23 THR   877      30.344  -3.145   8.609  1.00 22.04           H  
ATOM   3277  HG1 THR   877      27.395  -4.897   7.746  1.00 24.33           H  
ATOM   3278  N   PHE   878      30.712  -7.507   9.053  1.00 20.66           N  
ATOM   3279  CA  PHE   878      31.815  -8.170   9.756  1.00 22.83           C  
ATOM   3280  C   PHE   878      32.420  -9.284   8.894  1.00 22.12           C  
ATOM   3281  O   PHE   878      33.625  -9.331   8.639  1.00 23.89           O  
ATOM   3282  CB  PHE   878      31.424  -8.743  11.125  1.00 20.63           C  
ATOM   3283  CG  PHE   878      32.660  -9.218  11.863  1.00 22.19           C  
ATOM   3284  CD1 PHE   878      33.480  -8.285  12.517  1.00 21.77           C  
ATOM   3285  CD2 PHE   878      33.062 -10.558  11.795  1.00 21.82           C  
ATOM   3286  CE1 PHE   878      34.655  -8.704  13.141  1.00 22.16           C  
ATOM   3287  CE2 PHE   878      34.245 -10.968  12.402  1.00 21.64           C  
ATOM   3288  CZ  PHE   878      35.032 -10.045  13.088  1.00 20.70           C  
ATOM   3289  H   PHE   878      29.743  -7.751   9.276  1.00 20.66           H  
ATOM   3290  HA  PHE   878      32.603  -7.417   9.895  1.00 22.83           H  
ATOM   3291  HB2 PHE   878      30.702  -9.564  11.029  1.00 20.63           H  
ATOM   3292  HB3 PHE   878      30.923  -7.975  11.726  1.00 20.63           H  
ATOM   3293  HD1 PHE   878      33.184  -7.241  12.589  1.00 21.77           H  
ATOM   3294  HD2 PHE   878      32.445 -11.301  11.289  1.00 21.82           H  
ATOM   3295  HE1 PHE   878      35.262  -7.987  13.688  1.00 22.16           H  
ATOM   3296  HE2 PHE   878      34.511 -12.019  12.364  1.00 21.64           H  
ATOM   3297  HZ  PHE   878      35.932 -10.375  13.595  1.00 20.70           H  
ATOM   3298  N   ASP   879      31.538 -10.253   8.475  1.00 23.86           N  
ATOM   3299  CA  ASP   879      32.066 -11.485   7.884  1.00 25.07           C  
ATOM   3300  C   ASP   879      32.661 -11.216   6.463  1.00 25.21           C  
ATOM   3301  O   ASP   879      33.251 -12.094   5.825  1.00 24.67           O  
ATOM   3302  CB  ASP   879      31.024 -12.593   7.811  1.00 26.89           C  
ATOM   3303  CG  ASP   879      30.624 -13.128   9.184  1.00 27.18           C  
ATOM   3304  OD1 ASP   879      31.544 -13.608   9.905  1.00 32.16           O  
ATOM   3305  OD2 ASP   879      29.383 -13.053   9.426  1.00 29.10           O1-
ATOM   3306  H   ASP   879      30.514 -10.167   8.581  1.00 23.86           H  
ATOM   3307  HA  ASP   879      32.914 -11.804   8.504  1.00 25.07           H  
ATOM   3308  HB2 ASP   879      31.411 -13.445   7.238  1.00 26.89           H  
ATOM   3309  HB3 ASP   879      30.134 -12.242   7.273  1.00 26.89           H  
ATOM   3310  N   LEU   880      32.440  -9.946   5.965  1.00 25.28           N  
ATOM   3311  CA  LEU   880      33.070  -9.425   4.761  1.00 24.89           C  
ATOM   3312  C   LEU   880      34.502  -8.910   5.039  1.00 24.27           C  
ATOM   3313  O   LEU   880      35.366  -8.967   4.159  1.00 25.16           O  
ATOM   3314  CB  LEU   880      32.219  -8.306   4.145  1.00 22.75           C  
ATOM   3315  CG  LEU   880      32.599  -7.929   2.696  1.00 24.23           C  
ATOM   3316  CD1 LEU   880      32.354  -9.081   1.720  1.00 25.80           C  
ATOM   3317  CD2 LEU   880      31.803  -6.702   2.243  1.00 25.93           C  
ATOM   3318  H   LEU   880      31.782  -9.368   6.481  1.00 25.28           H  
ATOM   3319  HA  LEU   880      33.165 -10.269   4.071  1.00 24.89           H  
ATOM   3320  HB2 LEU   880      32.294  -7.414   4.780  1.00 22.75           H  
ATOM   3321  HB3 LEU   880      31.164  -8.610   4.161  1.00 22.75           H  
ATOM   3322  HG  LEU   880      33.660  -7.659   2.654  1.00 24.23           H  
ATOM   3323 HD11 LEU   880      31.335  -9.472   1.814  1.00 25.80           H  
ATOM   3324 HD12 LEU   880      33.054  -9.903   1.889  1.00 25.80           H  
ATOM   3325 HD13 LEU   880      32.489  -8.750   0.685  1.00 25.80           H  
ATOM   3326 HD21 LEU   880      30.727  -6.906   2.232  1.00 25.93           H  
ATOM   3327 HD22 LEU   880      32.099  -6.398   1.233  1.00 25.93           H  
ATOM   3328 HD23 LEU   880      31.986  -5.852   2.908  1.00 25.93           H  
ATOM   3329  N   LEU   881      34.747  -8.318   6.249  1.00 24.19           N  
ATOM   3330  CA  LEU   881      35.991  -7.581   6.523  1.00 24.94           C  
ATOM   3331  C   LEU   881      37.194  -8.545   6.449  1.00 25.53           C  
ATOM   3332  O   LEU   881      38.306  -8.202   6.043  1.00 24.99           O  
ATOM   3333  CB  LEU   881      35.962  -6.905   7.908  1.00 24.10           C  
ATOM   3334  CG  LEU   881      37.264  -6.158   8.289  1.00 25.84           C  
ATOM   3335  CD1 LEU   881      37.559  -4.993   7.347  1.00 23.61           C  
ATOM   3336  CD2 LEU   881      37.206  -5.643   9.728  1.00 24.89           C  
ATOM   3337  H   LEU   881      34.036  -8.379   6.981  1.00 24.19           H  
ATOM   3338  HA  LEU   881      36.099  -6.841   5.723  1.00 24.94           H  
ATOM   3339  HB2 LEU   881      35.768  -7.669   8.673  1.00 24.10           H  
ATOM   3340  HB3 LEU   881      35.114  -6.211   7.949  1.00 24.10           H  
ATOM   3341  HG  LEU   881      38.105  -6.859   8.248  1.00 25.84           H  
ATOM   3342 HD11 LEU   881      36.722  -4.288   7.322  1.00 23.61           H  
ATOM   3343 HD12 LEU   881      37.746  -5.340   6.328  1.00 23.61           H  
ATOM   3344 HD13 LEU   881      38.451  -4.445   7.671  1.00 23.61           H  
ATOM   3345 HD21 LEU   881      36.516  -4.801   9.817  1.00 24.89           H  
ATOM   3346 HD22 LEU   881      38.192  -5.289  10.047  1.00 24.89           H  
ATOM   3347 HD23 LEU   881      36.894  -6.430  10.422  1.00 24.89           H  
ATOM   3348  N   ILE   882      36.958  -9.800   6.937  1.00 25.20           N  
ATOM   3349  CA  ILE   882      38.018 -10.809   7.065  1.00 27.01           C  
ATOM   3350  C   ILE   882      38.505 -11.253   5.651  1.00 29.36           C  
ATOM   3351  O   ILE   882      39.565 -11.850   5.489  1.00 30.55           O  
ATOM   3352  CB  ILE   882      37.522 -12.012   7.909  1.00 24.28           C  
ATOM   3353  CG1 ILE   882      36.943 -11.597   9.286  1.00 22.98           C  
ATOM   3354  CG2 ILE   882      38.617 -13.069   8.107  1.00 27.70           C  
ATOM   3355  CD1 ILE   882      37.894 -10.802  10.171  1.00 20.98           C  
ATOM   3356  H   ILE   882      36.005 -10.026   7.240  1.00 25.20           H  
ATOM   3357  HA  ILE   882      38.877 -10.322   7.543  1.00 27.01           H  
ATOM   3358  HB  ILE   882      36.704 -12.500   7.360  1.00 24.28           H  
ATOM   3359 HG12 ILE   882      36.634 -12.500   9.829  1.00 22.98           H  
ATOM   3360 HG13 ILE   882      36.026 -11.014   9.147  1.00 22.98           H  
ATOM   3361 HG21 ILE   882      39.546 -12.624   8.478  1.00 27.70           H  
ATOM   3362 HG22 ILE   882      38.840 -13.587   7.169  1.00 27.70           H  
ATOM   3363 HG23 ILE   882      38.298 -13.837   8.820  1.00 27.70           H  
ATOM   3364 HD11 ILE   882      38.822 -11.349  10.359  1.00 20.98           H  
ATOM   3365 HD12 ILE   882      37.424 -10.605  11.140  1.00 20.98           H  
ATOM   3366 HD13 ILE   882      38.144  -9.835   9.726  1.00 20.98           H  
ATOM   3367  N   LYS   883      37.686 -10.963   4.643  1.00 30.34           N  
ATOM   3368  CA  LYS   883      37.953 -11.272   3.244  1.00 31.82           C  
ATOM   3369  C   LYS   883      37.820 -10.000   2.369  1.00 31.37           C  
ATOM   3370  O   LYS   883      37.588 -10.051   1.164  1.00 32.43           O  
ATOM   3371  CB  LYS   883      37.120 -12.456   2.740  1.00 33.24           C  
ATOM   3372  CG  LYS   883      35.606 -12.310   2.950  1.00 34.25           C  
ATOM   3373  CD  LYS   883      34.861 -13.496   2.326  1.00 37.00           C  
ATOM   3374  CE  LYS   883      33.355 -13.466   2.557  1.00 39.14           C  
ATOM   3375  NZ  LYS   883      33.033 -13.802   3.954  1.00 40.92           N1+
ATOM   3376  H   LYS   883      36.842 -10.444   4.824  1.00 30.34           H  
ATOM   3377  HA  LYS   883      39.007 -11.557   3.152  1.00 31.82           H  
ATOM   3378  HB2 LYS   883      37.453 -13.362   3.263  1.00 33.24           H  
ATOM   3379  HB3 LYS   883      37.325 -12.617   1.675  1.00 33.24           H  
ATOM   3380  HG2 LYS   883      35.251 -11.378   2.495  1.00 34.25           H  
ATOM   3381  HG3 LYS   883      35.390 -12.255   4.022  1.00 34.25           H  
ATOM   3382  HD2 LYS   883      35.275 -14.439   2.704  1.00 37.00           H  
ATOM   3383  HD3 LYS   883      35.041 -13.486   1.244  1.00 37.00           H  
ATOM   3384  HE2 LYS   883      32.859 -14.219   1.939  1.00 39.14           H  
ATOM   3385  HE3 LYS   883      32.920 -12.485   2.347  1.00 39.14           H  
ATOM   3386  HZ1 LYS   883      32.019 -13.861   4.109  1.00 40.92           H  
ATOM   3387  HZ2 LYS   883      33.338 -13.068   4.631  1.00 40.92           H  
ATOM   3388  HZ3 LYS   883      33.446 -14.683   4.279  1.00 40.92           H  
ATOM   3389  N   SER   884      38.197  -8.845   3.017  1.00 30.91           N  
ATOM   3390  CA  SER   884      38.181  -7.525   2.373  1.00 33.49           C  
ATOM   3391  C   SER   884      39.177  -7.490   1.198  1.00 35.46           C  
ATOM   3392  O   SER   884      39.009  -6.821   0.182  1.00 36.63           O  
ATOM   3393  CB  SER   884      38.548  -6.413   3.362  1.00 30.69           C  
ATOM   3394  OG  SER   884      39.673  -6.780   4.167  1.00 33.72           O  
ATOM   3395  H   SER   884      38.469  -8.913   3.997  1.00 30.91           H  
ATOM   3396  HA  SER   884      37.180  -7.356   1.964  1.00 33.49           H  
ATOM   3397  HB2 SER   884      37.707  -6.211   4.031  1.00 30.69           H  
ATOM   3398  HB3 SER   884      38.796  -5.483   2.840  1.00 30.69           H  
ATOM   3399  HG  SER   884      39.319  -7.176   4.995  1.00 33.72           H  
ATOM   3400  N   HIS   885      40.295  -8.247   1.433  1.00 37.44           N  
ATOM   3401  CA  HIS   885      41.415  -8.363   0.497  1.00 40.44           C  
ATOM   3402  C   HIS   885      41.071  -9.187  -0.761  1.00 41.61           C  
ATOM   3403  O   HIS   885      41.785  -9.105  -1.763  1.00 43.22           O  
ATOM   3404  CB  HIS   885      42.680  -8.926   1.173  1.00 41.45           C  
ATOM   3405  CG  HIS   885      42.408 -10.092   2.060  1.00 44.28           C  
ATOM   3406  CD2 HIS   885      42.247 -10.161   3.425  1.00 44.46           C  
ATOM   3407  ND1 HIS   885      42.181 -11.342   1.589  1.00 45.28           N  
ATOM   3408  NE2 HIS   885      41.934 -11.398   3.770  1.00 45.56           N  
ATOM   3409  CE1 HIS   885      41.887 -12.135   2.672  1.00 46.25           C  
ATOM   3410  H   HIS   885      40.376  -8.757   2.301  1.00 37.44           H  
ATOM   3411  HA  HIS   885      41.629  -7.350   0.132  1.00 40.44           H  
ATOM   3412  HB2 HIS   885      43.130  -8.132   1.783  1.00 41.45           H  
ATOM   3413  HB3 HIS   885      43.430  -9.207   0.424  1.00 41.45           H  
ATOM   3414  HD2 HIS   885      42.357  -9.333   4.110  1.00 44.46           H  
ATOM   3415  HE2 HIS   885      41.747 -11.747   4.773  1.00 45.56           H  
ATOM   3416  HE1 HIS   885      41.671 -13.121   2.636  1.00 46.25           H  
ATOM   3417  N   MET   886      39.999  -9.969  -0.699  1.00 42.19           N  
ATOM   3418  CA  MET   886      39.558 -10.775  -1.840  1.00 42.94           C  
ATOM   3419  C   MET   886      38.574  -9.947  -2.698  1.00 41.93           C  
ATOM   3420  O   MET   886      38.499 -10.111  -3.915  1.00 41.74           O  
ATOM   3421  CB  MET   886      38.847 -12.060  -1.395  1.00 45.76           C  
ATOM   3422  CG  MET   886      39.734 -13.066  -0.665  1.00 50.79           C  
ATOM   3423  SD  MET   886      40.904 -13.915  -1.773  1.00 57.01           S  
ATOM   3424  CE  MET   886      42.434 -13.071  -1.293  1.00 55.21           C  
ATOM   3425  H   MET   886      39.445  -9.979   0.145  1.00 42.19           H  
ATOM   3426  HA  MET   886      40.418 -11.001  -2.479  1.00 42.94           H  
ATOM   3427  HB2 MET   886      38.377 -12.544  -2.262  1.00 45.76           H  
ATOM   3428  HB3 MET   886      38.017 -11.798  -0.727  1.00 45.76           H  
ATOM   3429  HG2 MET   886      39.090 -13.847  -0.244  1.00 50.79           H  
ATOM   3430  HG3 MET   886      40.254 -12.606   0.177  1.00 50.79           H  
ATOM   3431  HE1 MET   886      43.243 -13.405  -1.948  1.00 55.21           H  
ATOM   3432  HE2 MET   886      42.697 -13.331  -0.265  1.00 55.21           H  
ATOM   3433  HE3 MET   886      42.336 -11.989  -1.391  1.00 55.21           H  
ATOM   3434  N   VAL   887      37.721  -9.179  -2.028  1.00 39.15           N  
ATOM   3435  CA  VAL   887      36.639  -8.465  -2.702  1.00 37.28           C  
ATOM   3436  C   VAL   887      37.047  -7.057  -3.198  1.00 37.01           C  
ATOM   3437  O   VAL   887      36.348  -6.442  -4.004  1.00 36.93           O  
ATOM   3438  CB  VAL   887      35.335  -8.414  -1.875  1.00 35.91           C  
ATOM   3439  CG1 VAL   887      34.801  -9.822  -1.594  1.00 35.45           C  
ATOM   3440  CG2 VAL   887      35.468  -7.632  -0.570  1.00 34.87           C  
ATOM   3441  H   VAL   887      37.826  -9.074  -1.029  1.00 39.15           H  
ATOM   3442  HA  VAL   887      36.410  -9.018  -3.624  1.00 37.28           H  
ATOM   3443  HB  VAL   887      34.579  -7.901  -2.483  1.00 35.91           H  
ATOM   3444 HG11 VAL   887      35.469 -10.385  -0.934  1.00 35.45           H  
ATOM   3445 HG12 VAL   887      34.685 -10.387  -2.524  1.00 35.45           H  
ATOM   3446 HG13 VAL   887      33.819  -9.773  -1.112  1.00 35.45           H  
ATOM   3447 HG21 VAL   887      36.109  -8.154   0.141  1.00 34.87           H  
ATOM   3448 HG22 VAL   887      34.489  -7.504  -0.098  1.00 34.87           H  
ATOM   3449 HG23 VAL   887      35.882  -6.633  -0.735  1.00 34.87           H  
ATOM   3450  N   SER   888      38.170  -6.525  -2.612  1.00 35.23           N  
ATOM   3451  CA  SER   888      38.805  -5.266  -3.018  1.00 34.57           C  
ATOM   3452  C   SER   888      38.004  -4.028  -2.577  1.00 33.42           C  
ATOM   3453  O   SER   888      37.272  -3.402  -3.341  1.00 33.58           O  
ATOM   3454  CB  SER   888      39.125  -5.204  -4.519  1.00 36.72           C  
ATOM   3455  OG  SER   888      40.058  -6.226  -4.885  1.00 41.15           O  
ATOM   3456  H   SER   888      38.611  -7.017  -1.838  1.00 35.23           H  
ATOM   3457  HA  SER   888      39.761  -5.253  -2.476  1.00 34.57           H  
ATOM   3458  HB2 SER   888      39.585  -4.241  -4.769  1.00 36.72           H  
ATOM   3459  HB3 SER   888      38.238  -5.309  -5.150  1.00 36.72           H  
ATOM   3460  HG  SER   888      39.664  -7.078  -4.618  1.00 41.15           H  
ATOM   3461  N   VAL   889      38.165  -3.693  -1.248  1.00 31.96           N  
ATOM   3462  CA  VAL   889      37.542  -2.511  -0.641  1.00 31.05           C  
ATOM   3463  C   VAL   889      38.545  -1.975   0.408  1.00 31.93           C  
ATOM   3464  O   VAL   889      39.104  -2.726   1.210  1.00 29.98           O  
ATOM   3465  CB  VAL   889      36.210  -2.874   0.058  1.00 29.72           C  
ATOM   3466  CG1 VAL   889      35.615  -1.680   0.810  1.00 27.73           C  
ATOM   3467  CG2 VAL   889      35.167  -3.403  -0.928  1.00 26.05           C  
ATOM   3468  H   VAL   889      38.759  -4.265  -0.643  1.00 31.96           H  
ATOM   3469  HA  VAL   889      37.376  -1.757  -1.419  1.00 31.05           H  
ATOM   3470  HB  VAL   889      36.399  -3.669   0.791  1.00 29.72           H  
ATOM   3471 HG11 VAL   889      35.476  -0.823   0.143  1.00 27.73           H  
ATOM   3472 HG12 VAL   889      36.259  -1.366   1.635  1.00 27.73           H  
ATOM   3473 HG13 VAL   889      34.647  -1.939   1.250  1.00 27.73           H  
ATOM   3474 HG21 VAL   889      34.954  -2.672  -1.714  1.00 26.05           H  
ATOM   3475 HG22 VAL   889      34.230  -3.633  -0.411  1.00 26.05           H  
ATOM   3476 HG23 VAL   889      35.503  -4.329  -1.401  1.00 26.05           H  
ATOM   3477  N   ASP   890      38.696  -0.606   0.406  1.00 32.62           N  
ATOM   3478  CA  ASP   890      39.594   0.084   1.330  1.00 33.10           C  
ATOM   3479  C   ASP   890      38.794   0.362   2.619  1.00 30.50           C  
ATOM   3480  O   ASP   890      37.639   0.789   2.608  1.00 29.06           O  
ATOM   3481  CB  ASP   890      40.064   1.438   0.820  1.00 38.36           C  
ATOM   3482  CG  ASP   890      40.845   1.225  -0.455  1.00 43.32           C  
ATOM   3483  OD1 ASP   890      40.208   1.498  -1.516  1.00 48.79           O  
ATOM   3484  OD2 ASP   890      42.028   0.820  -0.310  1.00 45.15           O1-
ATOM   3485  H   ASP   890      38.160  -0.014  -0.243  1.00 32.62           H  
ATOM   3486  HA  ASP   890      40.442  -0.574   1.553  1.00 33.10           H  
ATOM   3487  HB2 ASP   890      40.708   1.929   1.561  1.00 38.36           H  
ATOM   3488  HB3 ASP   890      39.221   2.117   0.645  1.00 38.36           H  
ATOM   3489  N   PHE   891      39.494   0.152   3.792  1.00 30.00           N  
ATOM   3490  CA  PHE   891      38.904   0.429   5.103  1.00 29.03           C  
ATOM   3491  C   PHE   891      39.890   1.346   5.846  1.00 30.55           C  
ATOM   3492  O   PHE   891      40.968   0.905   6.257  1.00 30.35           O  
ATOM   3493  CB  PHE   891      38.684  -0.860   5.913  1.00 26.27           C  
ATOM   3494  CG  PHE   891      37.468  -1.631   5.446  1.00 25.27           C  
ATOM   3495  CD1 PHE   891      37.582  -2.609   4.449  1.00 25.12           C  
ATOM   3496  CD2 PHE   891      36.202  -1.349   5.977  1.00 25.21           C  
ATOM   3497  CE1 PHE   891      36.451  -3.295   3.996  1.00 26.37           C  
ATOM   3498  CE2 PHE   891      35.074  -2.042   5.531  1.00 24.66           C  
ATOM   3499  CZ  PHE   891      35.200  -3.018   4.542  1.00 23.26           C  
ATOM   3500  H   PHE   891      40.448  -0.202   3.771  1.00 30.00           H  
ATOM   3501  HA  PHE   891      37.941   0.932   4.984  1.00 29.03           H  
ATOM   3502  HB2 PHE   891      38.552  -0.617   6.977  1.00 26.27           H  
ATOM   3503  HB3 PHE   891      39.568  -1.509   5.866  1.00 26.27           H  
ATOM   3504  HD1 PHE   891      38.553  -2.838   4.014  1.00 25.12           H  
ATOM   3505  HD2 PHE   891      36.088  -0.592   6.747  1.00 25.21           H  
ATOM   3506  HE1 PHE   891      36.553  -4.038   3.211  1.00 26.37           H  
ATOM   3507  HE2 PHE   891      34.097  -1.817   5.949  1.00 24.66           H  
ATOM   3508  HZ  PHE   891      34.319  -3.553   4.199  1.00 23.26           H  
ATOM   3509  N   PRO   892      39.553   2.680   5.953  1.00 30.57           N  
ATOM   3510  CA  PRO   892      40.316   3.610   6.793  1.00 31.98           C  
ATOM   3511  C   PRO   892      40.313   3.232   8.297  1.00 34.10           C  
ATOM   3512  O   PRO   892      39.914   2.155   8.737  1.00 32.85           O  
ATOM   3513  CB  PRO   892      39.638   4.963   6.553  1.00 31.82           C  
ATOM   3514  CG  PRO   892      38.964   4.815   5.201  1.00 29.84           C  
ATOM   3515  CD  PRO   892      38.502   3.371   5.227  1.00 30.05           C  
ATOM   3516  HA  PRO   892      41.354   3.613   6.439  1.00 31.98           H  
ATOM   3517  HB2 PRO   892      40.342   5.800   6.583  1.00 31.82           H  
ATOM   3518  HB3 PRO   892      38.867   5.139   7.307  1.00 31.82           H  
ATOM   3519  HG2 PRO   892      39.698   4.965   4.400  1.00 29.84           H  
ATOM   3520  HG3 PRO   892      38.141   5.520   5.051  1.00 29.84           H  
ATOM   3521  HD2 PRO   892      37.573   3.256   5.791  1.00 30.05           H  
ATOM   3522  HD3 PRO   892      38.372   2.970   4.219  1.00 30.05           H  
ATOM   3523  N   GLU   893      40.892   4.182   9.125  1.00 36.14           N  
ATOM   3524  CA  GLU   893      41.454   3.827  10.427  1.00 39.12           C  
ATOM   3525  C   GLU   893      40.325   3.561  11.433  1.00 38.43           C  
ATOM   3526  O   GLU   893      40.281   2.544  12.139  1.00 40.07           O  
ATOM   3527  CB  GLU   893      42.412   4.929  10.890  1.00 43.65           C  
ATOM   3528  CG  GLU   893      43.267   4.507  12.081  1.00 49.95           C  
ATOM   3529  CD  GLU   893      44.426   5.452  12.413  1.00 52.48           C  
ATOM   3530  OE1 GLU   893      45.175   5.034  13.343  1.00 54.65           O  
ATOM   3531  OE2 GLU   893      44.517   6.509  11.733  1.00 55.02           O1-
ATOM   3532  H   GLU   893      40.911   5.163   8.852  1.00 36.14           H  
ATOM   3533  HA  GLU   893      41.999   2.884  10.291  1.00 39.12           H  
ATOM   3534  HB2 GLU   893      41.857   5.842  11.143  1.00 43.65           H  
ATOM   3535  HB3 GLU   893      43.070   5.195  10.053  1.00 43.65           H  
ATOM   3536  HG2 GLU   893      43.703   3.519  11.885  1.00 49.95           H  
ATOM   3537  HG3 GLU   893      42.638   4.415  12.975  1.00 49.95           H  
ATOM   3538  N   MET   894      39.360   4.518  11.541  1.00 36.85           N  
ATOM   3539  CA  MET   894      38.286   4.384  12.516  1.00 35.95           C  
ATOM   3540  C   MET   894      37.279   3.356  11.981  1.00 32.99           C  
ATOM   3541  O   MET   894      36.616   2.620  12.704  1.00 31.87           O  
ATOM   3542  CB  MET   894      37.573   5.699  12.812  1.00 39.01           C  
ATOM   3543  CG  MET   894      38.421   6.711  13.580  1.00 43.50           C  
ATOM   3544  SD  MET   894      39.015   6.188  15.230  1.00 49.77           S  
ATOM   3545  CE  MET   894      37.473   5.591  15.972  1.00 47.73           C  
ATOM   3546  H   MET   894      39.360   5.333  10.904  1.00 36.85           H  
ATOM   3547  HA  MET   894      38.708   3.952  13.429  1.00 35.95           H  
ATOM   3548  HB2 MET   894      36.644   5.502  13.361  1.00 39.01           H  
ATOM   3549  HB3 MET   894      37.251   6.165  11.875  1.00 39.01           H  
ATOM   3550  HG2 MET   894      37.851   7.635  13.722  1.00 43.50           H  
ATOM   3551  HG3 MET   894      39.304   6.980  12.990  1.00 43.50           H  
ATOM   3552  HE1 MET   894      37.656   5.338  17.019  1.00 47.73           H  
ATOM   3553  HE2 MET   894      37.121   4.694  15.459  1.00 47.73           H  
ATOM   3554  HE3 MET   894      36.705   6.368  15.932  1.00 47.73           H  
ATOM   3555  N   MET   895      37.115   3.329  10.620  1.00 30.74           N  
ATOM   3556  CA  MET   895      36.256   2.355   9.959  1.00 28.69           C  
ATOM   3557  C   MET   895      36.704   0.919  10.324  1.00 27.39           C  
ATOM   3558  O   MET   895      35.908   0.000  10.528  1.00 25.88           O  
ATOM   3559  CB  MET   895      36.316   2.556   8.439  1.00 30.96           C  
ATOM   3560  CG  MET   895      35.086   3.291   7.916  1.00 32.74           C  
ATOM   3561  SD  MET   895      33.692   2.124   7.836  1.00 41.41           S  
ATOM   3562  CE  MET   895      32.384   3.295   7.433  1.00 26.37           C  
ATOM   3563  H   MET   895      37.598   4.056  10.094  1.00 30.74           H  
ATOM   3564  HA  MET   895      35.248   2.486  10.369  1.00 28.69           H  
ATOM   3565  HB2 MET   895      36.440   1.602   7.910  1.00 30.96           H  
ATOM   3566  HB3 MET   895      37.199   3.151   8.175  1.00 30.96           H  
ATOM   3567  HG2 MET   895      35.279   3.661   6.904  1.00 32.74           H  
ATOM   3568  HG3 MET   895      34.831   4.142   8.555  1.00 32.74           H  
ATOM   3569  HE1 MET   895      31.474   2.738   7.202  1.00 26.37           H  
ATOM   3570  HE2 MET   895      32.652   3.895   6.563  1.00 26.37           H  
ATOM   3571  HE3 MET   895      32.195   3.955   8.283  1.00 26.37           H  
ATOM   3572  N   ALA   896      38.058   0.708  10.344  1.00 26.60           N  
ATOM   3573  CA  ALA   896      38.611  -0.585  10.700  1.00 26.86           C  
ATOM   3574  C   ALA   896      38.424  -0.874  12.208  1.00 27.95           C  
ATOM   3575  O   ALA   896      38.277  -2.031  12.602  1.00 25.86           O  
ATOM   3576  CB  ALA   896      40.086  -0.679  10.338  1.00 27.48           C  
ATOM   3577  H   ALA   896      38.682   1.481  10.111  1.00 26.60           H  
ATOM   3578  HA  ALA   896      38.049  -1.351  10.151  1.00 26.86           H  
ATOM   3579  HB1 ALA   896      40.231  -0.552   9.260  1.00 27.48           H  
ATOM   3580  HB2 ALA   896      40.497  -1.653  10.624  1.00 27.48           H  
ATOM   3581  HB3 ALA   896      40.676   0.091  10.847  1.00 27.48           H  
ATOM   3582  N   GLU   897      38.603   0.196  13.051  1.00 27.79           N  
ATOM   3583  CA  GLU   897      38.424   0.085  14.503  1.00 29.14           C  
ATOM   3584  C   GLU   897      37.001  -0.413  14.793  1.00 29.26           C  
ATOM   3585  O   GLU   897      36.789  -1.436  15.440  1.00 28.97           O  
ATOM   3586  CB  GLU   897      38.728   1.414  15.218  1.00 33.63           C  
ATOM   3587  CG  GLU   897      38.660   1.340  16.749  1.00 38.93           C  
ATOM   3588  CD  GLU   897      37.383   1.789  17.469  1.00 44.48           C  
ATOM   3589  OE1 GLU   897      36.546   2.465  16.803  1.00 47.33           O  
ATOM   3590  OE2 GLU   897      37.303   1.459  18.685  1.00 46.44           O1-
ATOM   3591  H   GLU   897      38.954   1.061  12.653  1.00 27.79           H  
ATOM   3592  HA  GLU   897      39.122  -0.688  14.847  1.00 29.14           H  
ATOM   3593  HB2 GLU   897      38.074   2.208  14.849  1.00 33.63           H  
ATOM   3594  HB3 GLU   897      39.748   1.713  14.940  1.00 33.63           H  
ATOM   3595  HG2 GLU   897      39.441   2.005  17.143  1.00 38.93           H  
ATOM   3596  HG3 GLU   897      38.921   0.330  17.088  1.00 38.93           H  
ATOM   3597  N   ILE   898      35.974   0.388  14.317  1.00 27.53           N  
ATOM   3598  CA  ILE   898      34.604   0.136  14.727  1.00 26.32           C  
ATOM   3599  C   ILE   898      34.202  -1.276  14.257  1.00 24.45           C  
ATOM   3600  O   ILE   898      33.567  -2.072  14.954  1.00 24.12           O  
ATOM   3601  CB  ILE   898      33.619   1.225  14.243  1.00 26.93           C  
ATOM   3602  CG1 ILE   898      34.045   2.609  14.778  1.00 26.69           C  
ATOM   3603  CG2 ILE   898      32.198   0.900  14.727  1.00 23.02           C  
ATOM   3604  CD1 ILE   898      33.219   3.773  14.259  1.00 26.23           C  
ATOM   3605  H   ILE   898      36.238   1.215  13.779  1.00 27.53           H  
ATOM   3606  HA  ILE   898      34.612   0.114  15.822  1.00 26.32           H  
ATOM   3607  HB  ILE   898      33.618   1.253  13.146  1.00 26.93           H  
ATOM   3608 HG12 ILE   898      35.084   2.820  14.522  1.00 26.69           H  
ATOM   3609 HG13 ILE   898      34.004   2.596  15.869  1.00 26.69           H  
ATOM   3610 HG21 ILE   898      32.164   0.808  15.817  1.00 23.02           H  
ATOM   3611 HG22 ILE   898      31.833  -0.037  14.296  1.00 23.02           H  
ATOM   3612 HG23 ILE   898      31.488   1.681  14.445  1.00 23.02           H  
ATOM   3613 HD11 ILE   898      33.133   3.736  13.169  1.00 26.23           H  
ATOM   3614 HD12 ILE   898      33.693   4.722  14.531  1.00 26.23           H  
ATOM   3615 HD13 ILE   898      32.220   3.774  14.700  1.00 26.23           H  
ATOM   3616  N   ILE   899      34.587  -1.647  12.991  1.00 24.27           N  
ATOM   3617  CA  ILE   899      34.104  -2.901  12.434  1.00 23.55           C  
ATOM   3618  C   ILE   899      34.818  -4.086  13.120  1.00 24.94           C  
ATOM   3619  O   ILE   899      34.221  -5.146  13.299  1.00 26.23           O  
ATOM   3620  CB  ILE   899      34.182  -2.946  10.893  1.00 23.91           C  
ATOM   3621  CG1 ILE   899      33.224  -1.881  10.308  1.00 22.50           C  
ATOM   3622  CG2 ILE   899      33.806  -4.340  10.366  1.00 20.87           C  
ATOM   3623  CD1 ILE   899      33.337  -1.708   8.803  1.00 22.42           C  
ATOM   3624  H   ILE   899      35.258  -1.079  12.471  1.00 24.27           H  
ATOM   3625  HA  ILE   899      33.053  -2.993  12.725  1.00 23.55           H  
ATOM   3626  HB  ILE   899      35.208  -2.721  10.576  1.00 23.91           H  
ATOM   3627 HG12 ILE   899      33.414  -0.906  10.770  1.00 22.50           H  
ATOM   3628 HG13 ILE   899      32.189  -2.141  10.557  1.00 22.50           H  
ATOM   3629 HG21 ILE   899      32.810  -4.633  10.707  1.00 20.87           H  
ATOM   3630 HG22 ILE   899      34.501  -5.106  10.716  1.00 20.87           H  
ATOM   3631 HG23 ILE   899      33.825  -4.380   9.274  1.00 20.87           H  
ATOM   3632 HD11 ILE   899      34.364  -1.458   8.521  1.00 22.42           H  
ATOM   3633 HD12 ILE   899      32.683  -0.896   8.470  1.00 22.42           H  
ATOM   3634 HD13 ILE   899      33.033  -2.608   8.262  1.00 22.42           H  
ATOM   3635  N   SER   900      36.152  -3.945  13.392  1.00 24.44           N  
ATOM   3636  CA  SER   900      36.917  -5.088  13.875  1.00 26.14           C  
ATOM   3637  C   SER   900      36.598  -5.457  15.335  1.00 26.49           C  
ATOM   3638  O   SER   900      36.629  -6.635  15.690  1.00 25.25           O  
ATOM   3639  CB  SER   900      38.434  -4.946  13.705  1.00 27.58           C  
ATOM   3640  OG  SER   900      38.969  -3.822  14.397  1.00 27.15           O  
ATOM   3641  H   SER   900      36.599  -3.043  13.248  1.00 24.44           H  
ATOM   3642  HA  SER   900      36.602  -5.949  13.271  1.00 26.14           H  
ATOM   3643  HB2 SER   900      38.696  -4.848  12.646  1.00 27.58           H  
ATOM   3644  HB3 SER   900      38.944  -5.835  14.091  1.00 27.58           H  
ATOM   3645  HG  SER   900      38.739  -3.032  13.860  1.00 27.15           H  
ATOM   3646  N   VAL   901      36.450  -4.400  16.214  1.00 26.08           N  
ATOM   3647  CA  VAL   901      36.238  -4.625  17.635  1.00 26.01           C  
ATOM   3648  C   VAL   901      34.799  -4.411  18.135  1.00 25.74           C  
ATOM   3649  O   VAL   901      34.421  -4.887  19.214  1.00 25.64           O  
ATOM   3650  CB  VAL   901      37.261  -3.915  18.553  1.00 26.86           C  
ATOM   3651  CG1 VAL   901      38.653  -4.541  18.413  1.00 27.24           C  
ATOM   3652  CG2 VAL   901      37.352  -2.407  18.338  1.00 19.37           C  
ATOM   3653  H   VAL   901      36.523  -3.461  15.834  1.00 26.08           H  
ATOM   3654  HA  VAL   901      36.380  -5.702  17.807  1.00 26.01           H  
ATOM   3655  HB  VAL   901      36.943  -4.070  19.593  1.00 26.86           H  
ATOM   3656 HG11 VAL   901      39.358  -4.076  19.111  1.00 27.24           H  
ATOM   3657 HG12 VAL   901      38.623  -5.613  18.636  1.00 27.24           H  
ATOM   3658 HG13 VAL   901      39.051  -4.416  17.400  1.00 27.24           H  
ATOM   3659 HG21 VAL   901      37.932  -2.170  17.442  1.00 19.37           H  
ATOM   3660 HG22 VAL   901      36.364  -1.949  18.253  1.00 19.37           H  
ATOM   3661 HG23 VAL   901      37.866  -1.934  19.182  1.00 19.37           H  
ATOM   3662  N   GLN   902      33.944  -3.611  17.401  1.00 25.39           N  
ATOM   3663  CA  GLN   902      32.608  -3.335  17.904  1.00 24.62           C  
ATOM   3664  C   GLN   902      31.544  -4.287  17.280  1.00 24.04           C  
ATOM   3665  O   GLN   902      30.783  -4.884  18.067  1.00 24.26           O  
ATOM   3666  CB  GLN   902      32.214  -1.860  17.780  1.00 24.89           C  
ATOM   3667  CG  GLN   902      33.238  -0.860  18.302  1.00 28.44           C  
ATOM   3668  CD  GLN   902      33.531  -0.938  19.782  1.00 33.25           C  
ATOM   3669  NE2 GLN   902      32.464  -0.772  20.616  1.00 33.12           N  
ATOM   3670  OE1 GLN   902      34.644  -1.092  20.270  1.00 38.17           O  
ATOM   3671  H   GLN   902      34.162  -3.196  16.498  1.00 25.39           H  
ATOM   3672  HA  GLN   902      32.582  -3.566  18.967  1.00 24.62           H  
ATOM   3673  HB2 GLN   902      31.977  -1.613  16.741  1.00 24.89           H  
ATOM   3674  HB3 GLN   902      31.288  -1.702  18.330  1.00 24.89           H  
ATOM   3675  HG2 GLN   902      32.839   0.140  18.107  1.00 28.44           H  
ATOM   3676  HG3 GLN   902      34.179  -0.946  17.758  1.00 28.44           H  
ATOM   3677 HE21 GLN   902      32.590  -0.703  21.611  1.00 33.12           H  
ATOM   3678 HE22 GLN   902      31.521  -0.640  20.268  1.00 33.12           H  
ATOM   3679  N   VAL   903      31.488  -4.240  15.828  1.00 23.10           N  
ATOM   3680  CA  VAL   903      30.308  -4.779  15.152  1.00 22.44           C  
ATOM   3681  C   VAL   903      29.745  -6.105  15.662  1.00 21.70           C  
ATOM   3682  O   VAL   903      28.595  -6.573  15.606  1.00 22.76           O  
ATOM   3683  CB  VAL   903      30.488  -4.723  13.625  1.00 23.50           C  
ATOM   3684  CG1 VAL   903      29.469  -5.557  12.848  1.00 22.72           C  
ATOM   3685  CG2 VAL   903      30.366  -3.262  13.171  1.00 24.15           C  
ATOM   3686  H   VAL   903      32.266  -3.752  15.401  1.00 23.10           H  
ATOM   3687  HA  VAL   903      29.485  -4.113  15.416  1.00 22.44           H  
ATOM   3688  HB  VAL   903      31.488  -5.090  13.366  1.00 23.50           H  
ATOM   3689 HG11 VAL   903      28.447  -5.224  13.057  1.00 22.72           H  
ATOM   3690 HG12 VAL   903      29.547  -6.619  13.096  1.00 22.72           H  
ATOM   3691 HG13 VAL   903      29.637  -5.469  11.772  1.00 22.72           H  
ATOM   3692 HG21 VAL   903      29.348  -2.890  13.329  1.00 24.15           H  
ATOM   3693 HG22 VAL   903      30.602  -3.168  12.110  1.00 24.15           H  
ATOM   3694 HG23 VAL   903      31.042  -2.603  13.722  1.00 24.15           H  
ATOM   3695  N   PRO   904      30.640  -7.279  16.126  1.00 21.92           N  
ATOM   3696  CA  PRO   904      30.053  -8.525  16.588  1.00 21.14           C  
ATOM   3697  C   PRO   904      29.295  -8.585  17.931  1.00 21.37           C  
ATOM   3698  O   PRO   904      28.653  -9.600  18.257  1.00 22.55           O  
ATOM   3699  CB  PRO   904      31.263  -9.445  16.678  1.00 20.63           C  
ATOM   3700  CG  PRO   904      32.322  -8.793  15.804  1.00 18.88           C  
ATOM   3701  CD  PRO   904      32.080  -7.316  16.036  1.00 18.57           C  
ATOM   3702  HA  PRO   904      29.367  -8.878  15.809  1.00 21.14           H  
ATOM   3703  HB2 PRO   904      31.607  -9.481  17.711  1.00 20.63           H  
ATOM   3704  HB3 PRO   904      31.023 -10.455  16.338  1.00 20.63           H  
ATOM   3705  HG2 PRO   904      32.109  -9.054  14.764  1.00 18.88           H  
ATOM   3706  HG3 PRO   904      33.341  -9.104  16.035  1.00 18.88           H  
ATOM   3707  HD2 PRO   904      32.455  -6.690  15.225  1.00 18.57           H  
ATOM   3708  HD3 PRO   904      32.498  -6.987  16.992  1.00 18.57           H  
ATOM   3709  N   LYS   905      29.521  -7.675  18.932  1.00 22.32           N  
ATOM   3710  CA  LYS   905      28.938  -7.842  20.284  1.00 23.43           C  
ATOM   3711  C   LYS   905      27.817  -6.832  20.659  1.00 23.07           C  
ATOM   3712  O   LYS   905      27.824  -5.619  20.487  1.00 25.07           O  
ATOM   3713  CB  LYS   905      30.047  -7.973  21.333  1.00 26.26           C  
ATOM   3714  CG  LYS   905      29.674  -8.220  22.804  1.00 28.06           C  
ATOM   3715  CD  LYS   905      29.229  -6.969  23.580  1.00 31.59           C  
ATOM   3716  CE  LYS   905      29.578  -6.996  25.068  1.00 33.99           C  
ATOM   3717  NZ  LYS   905      31.039  -7.035  25.258  1.00 37.33           N1+
ATOM   3718  H   LYS   905      30.122  -6.870  18.867  1.00 22.32           H  
ATOM   3719  HA  LYS   905      28.446  -8.820  20.295  1.00 23.43           H  
ATOM   3720  HB2 LYS   905      30.621  -8.849  21.017  1.00 26.26           H  
ATOM   3721  HB3 LYS   905      30.739  -7.136  21.267  1.00 26.26           H  
ATOM   3722  HG2 LYS   905      28.913  -9.004  22.881  1.00 28.06           H  
ATOM   3723  HG3 LYS   905      30.566  -8.642  23.279  1.00 28.06           H  
ATOM   3724  HD2 LYS   905      28.144  -6.856  23.516  1.00 31.59           H  
ATOM   3725  HD3 LYS   905      29.645  -6.064  23.124  1.00 31.59           H  
ATOM   3726  HE2 LYS   905      29.158  -7.867  25.578  1.00 33.99           H  
ATOM   3727  HE3 LYS   905      29.223  -6.083  25.557  1.00 33.99           H  
ATOM   3728  HZ1 LYS   905      31.420  -7.977  25.132  1.00 37.33           H  
ATOM   3729  HZ2 LYS   905      31.350  -6.710  26.178  1.00 37.33           H  
ATOM   3730  HZ3 LYS   905      31.529  -6.451  24.544  1.00 37.33           H  
ATOM   3731  N   ILE   906      26.797  -7.513  21.352  1.00  0.00           N  
ATOM   3732  CA  ILE   906      25.381  -7.354  21.145  1.00  0.00           C  
ATOM   3733  CB  ILE   906      24.921  -8.744  20.005  1.00  0.00           C  
ATOM   3734  CG2 ILE   906      25.489 -10.056  20.588  1.00  0.00           C  
ATOM   3735  CG1 ILE   906      23.773  -9.064  18.716  1.00  0.00           C  
ATOM   3736  CD1 ILE   906      24.102  -9.922  17.406  1.00  0.00           C  
ATOM   3737  C   ILE   906      25.154  -6.789  22.852  1.00  0.00           C  
ATOM   3738  O   ILE   906      25.172  -7.679  23.730  1.00  0.00           O  
ATOM   3739  H   ILE   906      27.238  -8.009  22.087  1.00  0.00           H  
ATOM   3740  HA  ILE   906      25.173  -6.462  20.578  1.00  0.00           H  
ATOM   3741  HB  ILE   906      25.590  -8.379  19.239  1.00  0.00           H  
ATOM   3742 HG12 ILE   906      22.898  -9.596  19.090  1.00  0.00           H  
ATOM   3743 HG13 ILE   906      23.440  -8.123  18.271  1.00  0.00           H  
ATOM   3744 HG21 ILE   906      25.273 -10.083  21.662  1.00  0.00           H  
ATOM   3745 HG22 ILE   906      25.047 -10.988  20.197  1.00  0.00           H  
ATOM   3746 HG23 ILE   906      26.588 -10.098  20.429  1.00  0.00           H  
ATOM   3747 HD11 ILE   906      24.614 -10.872  17.582  1.00  0.00           H  
ATOM   3748 HD12 ILE   906      23.155 -10.198  16.894  1.00  0.00           H  
ATOM   3749 HD13 ILE   906      24.630  -9.354  16.626  1.00  0.00           H  
ATOM   3750  N   LEU   907      25.068  -4.997  23.072  1.00  0.00           N  
ATOM   3751  CA  LEU   907      24.692  -3.843  24.407  1.00  0.00           C  
ATOM   3752  C   LEU   907      23.165  -3.648  24.666  1.00  0.00           C  
ATOM   3753  O   LEU   907      22.431  -4.610  24.496  1.00  0.00           O  
ATOM   3754  CB  LEU   907      25.202  -2.266  24.316  1.00  0.00           C  
ATOM   3755  CG  LEU   907      26.360  -1.312  24.807  1.00  0.00           C  
ATOM   3756  CD1 LEU   907      27.787  -1.779  24.836  1.00  0.00           C  
ATOM   3757  CD2 LEU   907      26.364   0.070  24.076  1.00  0.00           C  
ATOM   3758  H   LEU   907      25.311  -4.450  22.284  1.00  0.00           H  
ATOM   3759  HA  LEU   907      24.921  -4.369  25.318  1.00  0.00           H  
ATOM   3760  HB2 LEU   907      24.927  -1.929  23.334  1.00  0.00           H  
ATOM   3761  HB3 LEU   907      24.475  -1.762  24.960  1.00  0.00           H  
ATOM   3762  HG  LEU   907      26.111  -0.977  25.819  1.00  0.00           H  
ATOM   3763 HD11 LEU   907      28.243  -1.596  23.866  1.00  0.00           H  
ATOM   3764 HD12 LEU   907      28.348  -1.152  25.547  1.00  0.00           H  
ATOM   3765 HD13 LEU   907      27.899  -2.816  25.138  1.00  0.00           H  
ATOM   3766 HD21 LEU   907      25.535   0.707  24.402  1.00  0.00           H  
ATOM   3767 HD22 LEU   907      27.282   0.642  24.259  1.00  0.00           H  
ATOM   3768 HD23 LEU   907      26.323  -0.020  22.994  1.00  0.00           H  
ATOM   3769  N   SER   908      22.411  -2.559  24.932  1.00  0.00           N  
ATOM   3770  CA  SER   908      21.046  -2.501  25.543  1.00  0.00           C  
ATOM   3771  CB  SER   908      19.884  -3.576  25.497  1.00  0.00           C  
ATOM   3772  OG  SER   908      20.208  -4.914  25.237  1.00  0.00           O  
ATOM   3773  C   SER   908      20.884  -1.441  26.689  1.00  0.00           C  
ATOM   3774  O   SER   908      21.221  -0.260  26.551  1.00  0.00           O  
ATOM   3775  H   SER   908      22.750  -1.674  24.582  1.00  0.00           H  
ATOM   3776  HA  SER   908      20.663  -1.944  24.730  1.00  0.00           H  
ATOM   3777  HB2 SER   908      19.356  -3.683  26.411  1.00  0.00           H  
ATOM   3778  HB3 SER   908      18.995  -3.199  24.957  1.00  0.00           H  
ATOM   3779  HG  SER   908      20.832  -4.859  24.479  1.00  0.00           H  
ATOM   3780  N   GLY   909      20.308  -1.975  27.828  1.00  0.00           N  
ATOM   3781  CA  GLY   909      19.455  -1.206  28.721  1.00  0.00           C  
ATOM   3782  C   GLY   909      17.974  -1.253  28.282  1.00  0.00           C  
ATOM   3783  O   GLY   909      17.074  -0.708  28.921  1.00  0.00           O  
ATOM   3784  H   GLY   909      20.447  -2.954  28.019  1.00  0.00           H  
ATOM   3785  HA2 GLY   909      19.529  -1.654  29.709  1.00  0.00           H  
ATOM   3786  HA3 GLY   909      19.782  -0.163  28.747  1.00  0.00           H  
ATOM   3787  N   LYS   910      17.715  -1.981  27.148  1.00  0.00           N  
ATOM   3788  CA  LYS   910      17.196  -1.380  25.892  1.00  0.00           C  
ATOM   3789  C   LYS   910      18.285  -0.304  25.581  1.00  0.00           C  
ATOM   3790  O   LYS   910      18.409   0.565  26.460  1.00  0.00           O  
ATOM   3791  CB  LYS   910      15.785  -0.806  26.118  1.00  0.00           C  
ATOM   3792  CG  LYS   910      14.782  -1.610  26.990  1.00  0.00           C  
ATOM   3793  CD  LYS   910      14.761  -3.151  26.925  1.00  0.00           C  
ATOM   3794  CE  LYS   910      14.182  -3.738  28.222  1.00  0.00           C  
ATOM   3795  NZ  LYS   910      14.259  -5.193  28.228  1.00  0.00           N1+
ATOM   3796  H   LYS   910      17.863  -2.976  27.166  1.00  0.00           H  
ATOM   3797  HA  LYS   910      17.186  -2.154  25.124  1.00  0.00           H  
ATOM   3798  HB2 LYS   910      15.866   0.187  26.581  1.00  0.00           H  
ATOM   3799  HB3 LYS   910      15.337  -0.592  25.146  1.00  0.00           H  
ATOM   3800  HG2 LYS   910      14.942  -1.312  28.031  1.00  0.00           H  
ATOM   3801  HG3 LYS   910      13.773  -1.244  26.757  1.00  0.00           H  
ATOM   3802  HD2 LYS   910      14.145  -3.473  26.080  1.00  0.00           H  
ATOM   3803  HD3 LYS   910      15.758  -3.563  26.761  1.00  0.00           H  
ATOM   3804  HE2 LYS   910      14.739  -3.391  29.096  1.00  0.00           H  
ATOM   3805  HE3 LYS   910      13.129  -3.468  28.350  1.00  0.00           H  
ATOM   3806  HZ1 LYS   910      13.538  -5.679  27.639  1.00  0.00           H  
ATOM   3807  HZ2 LYS   910      15.120  -5.637  27.866  1.00  0.00           H  
ATOM   3808  HZ3 LYS   910      14.153  -5.642  29.179  1.00  0.00           H  
ATOM   3809  N   VAL   911      19.349  -0.492  24.708  1.00  0.00           N  
ATOM   3810  CA  VAL   911      19.615  -0.860  23.283  1.00  0.00           C  
ATOM   3811  CB  VAL   911      19.384   0.943  22.981  1.00  0.00           C  
ATOM   3812  CG1 VAL   911      18.063   1.398  22.279  1.00  0.00           C  
ATOM   3813  CG2 VAL   911      19.274   2.211  24.241  1.00  0.00           C  
ATOM   3814  C   VAL   911      20.179  -2.647  22.855  1.00  0.00           C  
ATOM   3815  O   VAL   911      19.257  -3.472  23.057  1.00  0.00           O  
ATOM   3816  H   VAL   911      20.199   0.002  24.962  1.00  0.00           H  
ATOM   3817  HA  VAL   911      18.686  -1.108  22.765  1.00  0.00           H  
ATOM   3818  HB  VAL   911      20.303   1.271  22.567  1.00  0.00           H  
ATOM   3819 HG11 VAL   911      17.811   0.967  21.314  1.00  0.00           H  
ATOM   3820 HG12 VAL   911      17.174   1.388  22.944  1.00  0.00           H  
ATOM   3821 HG13 VAL   911      18.122   2.484  22.129  1.00  0.00           H  
ATOM   3822 HG21 VAL   911      19.812   3.156  24.000  1.00  0.00           H  
ATOM   3823 HG22 VAL   911      18.237   2.598  24.400  1.00  0.00           H  
ATOM   3824 HG23 VAL   911      19.611   1.986  25.246  1.00  0.00           H  
ATOM   3825  N   LYS   912      21.142  -3.752  22.534  1.00 23.16           N  
ATOM   3826  CA  LYS   912      20.658  -4.891  21.593  1.00 23.57           C  
ATOM   3827  C   LYS   912      20.260  -3.752  20.699  1.00 23.53           C  
ATOM   3828  O   LYS   912      20.862  -2.680  20.653  1.00 23.87           O  
ATOM   3829  CB  LYS   912      19.864  -6.151  22.043  1.00 25.59           C  
ATOM   3830  CG  LYS   912      20.558  -7.555  21.878  1.00 32.29           C  
ATOM   3831  CD  LYS   912      19.734  -8.827  21.912  1.00 38.16           C  
ATOM   3832  CE  LYS   912      18.769  -8.884  23.075  1.00 40.55           C  
ATOM   3833  NZ  LYS   912      18.120 -10.181  23.116  1.00 44.03           N  
ATOM   3834  H   LYS   912      22.111  -3.715  22.823  1.00 23.16           H  
ATOM   3835  HA  LYS   912      21.262  -5.341  20.818  1.00 23.57           H  
ATOM   3836  HB2 LYS   912      19.572  -6.049  23.084  1.00 25.59           H  
ATOM   3837  HB3 LYS   912      18.986  -6.248  21.421  1.00 25.59           H  
ATOM   3838  HG2 LYS   912      21.181  -7.650  20.993  1.00 32.29           H  
ATOM   3839  HG3 LYS   912      21.219  -7.693  22.692  1.00 32.29           H  
ATOM   3840  HD2 LYS   912      20.431  -9.671  21.985  1.00 38.16           H  
ATOM   3841  HD3 LYS   912      19.229  -8.938  20.956  1.00 38.16           H  
ATOM   3842  HE2 LYS   912      18.024  -8.092  22.994  1.00 40.55           H  
ATOM   3843  HE3 LYS   912      19.326  -8.705  23.993  1.00 40.55           H  
ATOM   3844  HZ1 LYS   912      17.585 -10.297  23.984  1.00 44.03           H  
ATOM   3845  HZ2 LYS   912      18.799 -10.942  23.136  1.00 44.03           H  
ATOM   3846  N   PRO   913      19.269  -3.834  19.847  1.00 23.54           N  
ATOM   3847  CA  PRO   913      18.420  -2.672  19.767  1.00 24.15           C  
ATOM   3848  C   PRO   913      17.212  -2.803  20.717  1.00 25.63           C  
ATOM   3849  O   PRO   913      16.996  -3.804  21.396  1.00 23.25           O  
ATOM   3850  CB  PRO   913      18.003  -2.778  18.324  1.00 24.96           C  
ATOM   3851  CG  PRO   913      17.896  -4.297  18.113  1.00 26.50           C  
ATOM   3852  CD  PRO   913      19.085  -4.841  18.857  1.00 24.76           C  
ATOM   3853  HA  PRO   913      18.951  -1.738  20.015  1.00 24.15           H  
ATOM   3854  HB2 PRO   913      17.082  -2.245  18.118  1.00 24.96           H  
ATOM   3855  HB3 PRO   913      18.800  -2.381  17.694  1.00 24.96           H  
ATOM   3856  HG2 PRO   913      17.904  -4.578  17.063  1.00 26.50           H  
ATOM   3857  HG3 PRO   913      16.994  -4.675  18.602  1.00 26.50           H  
ATOM   3858  HD2 PRO   913      19.989  -4.849  18.236  1.00 24.76           H  
ATOM   3859  HD3 PRO   913      18.974  -5.834  19.291  1.00 24.76           H  
ATOM   3860  N   ILE   914      16.227  -1.853  20.470  1.00 25.06           N  
ATOM   3861  CA  ILE   914      14.779  -2.031  20.687  1.00 25.62           C  
ATOM   3862  C   ILE   914      14.136  -0.634  20.619  1.00 26.89           C  
ATOM   3863  O   ILE   914      14.502   0.348  21.269  1.00 25.17           O  
ATOM   3864  CB  ILE   914      14.308  -2.844  21.910  1.00 26.99           C  
ATOM   3865  CG1 ILE   914      12.781  -3.083  21.888  1.00 26.38           C  
ATOM   3866  CG2 ILE   914      14.751  -2.194  23.208  1.00 26.81           C  
ATOM   3867  CD1 ILE   914      12.308  -4.062  22.955  1.00 27.87           C  
ATOM   3868  H   ILE   914      16.492  -1.027  19.955  1.00 25.06           H  
ATOM   3869  HA  ILE   914      14.457  -2.581  19.792  1.00 25.62           H  
ATOM   3870  HB  ILE   914      14.764  -3.839  21.859  1.00 26.99           H  
ATOM   3871 HG12 ILE   914      12.241  -2.139  22.021  1.00 26.38           H  
ATOM   3872 HG13 ILE   914      12.494  -3.483  20.908  1.00 26.38           H  
ATOM   3873 HG21 ILE   914      14.125  -1.330  23.449  1.00 26.81           H  
ATOM   3874 HG22 ILE   914      15.793  -1.865  23.160  1.00 26.81           H  
ATOM   3875 HG23 ILE   914      14.679  -2.908  24.030  1.00 26.81           H  
ATOM   3876 HD11 ILE   914      12.453  -3.660  23.962  1.00 27.87           H  
ATOM   3877 HD12 ILE   914      12.842  -5.015  22.880  1.00 27.87           H  
ATOM   3878 HD13 ILE   914      11.239  -4.263  22.830  1.00 27.87           H  
ATOM   3879  N   TYR   915      13.032  -0.547  19.797  1.00 24.95           N  
ATOM   3880  CA  TYR   915      12.485   0.721  19.328  1.00 26.78           C  
ATOM   3881  C   TYR   915      11.268   0.998  20.240  1.00 27.69           C  
ATOM   3882  O   TYR   915      11.183   0.532  21.374  1.00 27.01           O  
ATOM   3883  CB  TYR   915      12.185   0.617  17.824  1.00 27.55           C  
ATOM   3884  CG  TYR   915      12.998   1.571  16.974  1.00 28.09           C  
ATOM   3885  CD1 TYR   915      13.508   1.100  15.760  1.00 30.78           C  
ATOM   3886  CD2 TYR   915      13.166   2.928  17.301  1.00 30.06           C  
ATOM   3887  CE1 TYR   915      14.189   1.961  14.906  1.00 32.01           C  
ATOM   3888  CE2 TYR   915      13.869   3.780  16.459  1.00 32.40           C  
ATOM   3889  CZ  TYR   915      14.371   3.291  15.269  1.00 33.00           C  
ATOM   3890  OH  TYR   915      14.947   4.168  14.391  1.00 35.50           O  
ATOM   3891  H   TYR   915      12.451  -1.347  19.577  1.00 24.95           H  
ATOM   3892  HA  TYR   915      13.213   1.507  19.540  1.00 26.78           H  
ATOM   3893  HB2 TYR   915      12.408  -0.403  17.482  1.00 27.55           H  
ATOM   3894  HB3 TYR   915      11.129   0.771  17.576  1.00 27.55           H  
ATOM   3895  HD1 TYR   915      13.322   0.076  15.444  1.00 30.78           H  
ATOM   3896  HD2 TYR   915      12.727   3.352  18.197  1.00 30.06           H  
ATOM   3897  HE1 TYR   915      14.529   1.584  13.949  1.00 32.01           H  
ATOM   3898  HE2 TYR   915      13.987   4.828  16.703  1.00 32.40           H  
ATOM   3899  HH  TYR   915      14.997   3.721  13.513  1.00 35.50           H  
ATOM   3900  N   PHE   916      10.265   1.784  19.694  1.00 27.34           N  
ATOM   3901  CA  PHE   916       8.960   1.899  20.353  1.00 28.09           C  
ATOM   3902  C   PHE   916       8.092   0.836  19.641  1.00 29.32           C  
ATOM   3903  O   PHE   916       7.054   1.082  19.028  1.00 28.75           O  
ATOM   3904  CB  PHE   916       8.425   3.331  20.287  1.00 28.01           C  
ATOM   3905  CG  PHE   916       9.422   4.323  20.865  1.00 30.02           C  
ATOM   3906  CD1 PHE   916       9.954   4.145  22.151  1.00 30.22           C  
ATOM   3907  CD2 PHE   916       9.863   5.408  20.093  1.00 30.95           C  
ATOM   3908  CE1 PHE   916      10.893   5.046  22.661  1.00 30.91           C  
ATOM   3909  CE2 PHE   916      10.821   6.290  20.595  1.00 31.22           C  
ATOM   3910  CZ  PHE   916      11.327   6.116  21.880  1.00 31.95           C  
ATOM   3911  H   PHE   916      10.411   2.208  18.782  1.00 27.34           H  
ATOM   3912  HA  PHE   916       9.041   1.579  21.399  1.00 28.09           H  
ATOM   3913  HB2 PHE   916       8.202   3.595  19.245  1.00 28.01           H  
ATOM   3914  HB3 PHE   916       7.480   3.411  20.837  1.00 28.01           H  
ATOM   3915  HD1 PHE   916       9.602   3.333  22.785  1.00 30.22           H  
ATOM   3916  HD2 PHE   916       9.432   5.617  19.110  1.00 30.95           H  
ATOM   3917  HE1 PHE   916      11.267   4.928  23.675  1.00 30.91           H  
ATOM   3918  HE2 PHE   916      11.138   7.139  19.992  1.00 31.22           H  
ATOM   3919  HZ  PHE   916      12.041   6.832  22.276  1.00 31.95           H  
ATOM   3920  N   HIS   917       8.634  -0.414  19.719  1.00 28.96           N  
ATOM   3921  CA  HIS   917       8.317  -1.709  19.063  1.00 31.80           C  
ATOM   3922  C   HIS   917       9.606  -2.336  18.410  1.00 33.65           C  
ATOM   3923  OXT HIS   917      10.697  -1.944  18.930  1.00 35.46           O1-
ATOM   3924  CB  HIS   917       7.091  -1.794  18.166  1.00 29.26           C  
ATOM   3925  CG  HIS   917       7.221  -1.143  16.843  1.00 28.68           C  
ATOM   3926  ND1 HIS   917       6.843   0.188  16.638  1.00 27.27           N1+
ATOM   3927  CD2 HIS   917       7.577  -1.609  15.600  1.00 26.31           C  
ATOM   3928  CE1 HIS   917       7.042   0.545  15.365  1.00 28.38           C  
ATOM   3929  NE2 HIS   917       7.458  -0.550  14.741  1.00 26.56           N  
ATOM   3930  O   HIS   917       9.406  -3.125  17.449  1.00 35.18           O  
ATOM   3931  H   HIS   917       9.472  -0.566  20.282  1.00 28.96           H  
ATOM   3932  HA  HIS   917       8.115  -2.369  19.920  1.00 31.80           H  
ATOM   3933  HB2 HIS   917       6.219  -1.368  18.677  1.00 29.26           H  
ATOM   3934  HB3 HIS   917       6.843  -2.848  17.983  1.00 29.26           H  
ATOM   3935  HD1 HIS   917       6.596   0.828  17.387  1.00 27.27           H  
ATOM   3936  HD2 HIS   917       7.984  -2.534  15.227  1.00 26.31           H  
ATOM   3937  HE2 HIS   917       7.877  -0.504  13.786  1.00 26.56           H  
ATOM   3938  HE1 HIS   917       6.930   1.531  14.930  1.00 28.38           H  
TER    3939      HIS   917 
ATOM   3940  N   PRO    61      13.680 -10.293  32.656  1.00101.08           N1+
ATOM   3941  CA  PRO    61      13.202 -11.147  33.789  1.00 94.47           C  
ATOM   3942  C   PRO    61      14.358 -11.941  34.486  1.00 78.60           C  
ATOM   3943  O   PRO    61      15.376 -11.341  34.828  1.00 71.83           O  
ATOM   3944  CB  PRO    61      12.104 -11.975  33.120  1.00 94.67           C  
ATOM   3945  CG  PRO    61      11.533 -11.038  32.069  1.00104.32           C  
ATOM   3946  CD  PRO    61      12.770 -10.387  31.490  1.00102.19           C  
ATOM   3947  H2  PRO    61      14.648 -10.566  32.389  1.00101.08           H  
ATOM   3948  H3  PRO    61      13.890  -9.274  32.842  1.00101.08           H  
ATOM   3949  HA  PRO    61      12.769 -10.460  34.526  1.00 94.47           H  
ATOM   3950  HB2 PRO    61      11.345 -12.306  33.835  1.00 94.67           H  
ATOM   3951  HB3 PRO    61      12.511 -12.862  32.619  1.00 94.67           H  
ATOM   3952  HG2 PRO    61      10.889 -10.286  32.540  1.00104.32           H  
ATOM   3953  HG3 PRO    61      10.946 -11.564  31.311  1.00104.32           H  
ATOM   3954  HD2 PRO    61      13.261 -11.020  30.744  1.00102.19           H  
ATOM   3955  HD3 PRO    61      12.580  -9.391  31.084  1.00102.19           H  
ATOM   3956  N   VAL    62      14.140 -13.290  34.690  1.00 76.25           N  
ATOM   3957  CA  VAL    62      15.062 -14.111  35.497  1.00 79.58           C  
ATOM   3958  C   VAL    62      16.255 -14.653  34.661  1.00 78.04           C  
ATOM   3959  O   VAL    62      17.370 -14.799  35.162  1.00 89.53           O  
ATOM   3960  CB  VAL    62      14.287 -15.284  36.156  1.00101.91           C  
ATOM   3961  CG1 VAL    62      15.200 -16.200  36.982  1.00 79.89           C  
ATOM   3962  CG2 VAL    62      13.162 -14.766  37.063  1.00101.28           C  
ATOM   3963  H   VAL    62      13.329 -13.749  34.283  1.00 76.25           H  
ATOM   3964  HA  VAL    62      15.490 -13.462  36.272  1.00 79.58           H  
ATOM   3965  HB  VAL    62      13.827 -15.896  35.369  1.00101.91           H  
ATOM   3966 HG11 VAL    62      15.757 -15.631  37.734  1.00 79.89           H  
ATOM   3967 HG12 VAL    62      15.918 -16.728  36.347  1.00 79.89           H  
ATOM   3968 HG13 VAL    62      14.615 -16.966  37.504  1.00 79.89           H  
ATOM   3969 HG21 VAL    62      13.559 -14.126  37.858  1.00101.28           H  
ATOM   3970 HG22 VAL    62      12.629 -15.599  37.534  1.00101.28           H  
ATOM   3971 HG23 VAL    62      12.424 -14.188  36.498  1.00101.28           H  
ATOM   3972  N   LEU    63      15.934 -15.112  33.404  1.00 71.47           N  
ATOM   3973  CA  LEU    63      16.904 -15.830  32.568  1.00 52.90           C  
ATOM   3974  C   LEU    63      17.894 -14.863  31.871  1.00 53.56           C  
ATOM   3975  O   LEU    63      18.078 -14.876  30.656  1.00 50.22           O  
ATOM   3976  CB  LEU    63      16.197 -16.725  31.536  1.00 51.71           C  
ATOM   3977  CG  LEU    63      15.679 -18.055  32.114  1.00 57.18           C  
ATOM   3978  CD1 LEU    63      14.852 -18.782  31.052  1.00 53.19           C  
ATOM   3979  CD2 LEU    63      16.830 -18.957  32.561  1.00 56.05           C  
ATOM   3980  H   LEU    63      14.994 -14.961  33.049  1.00 71.47           H  
ATOM   3981  HA  LEU    63      17.527 -16.437  33.234  1.00 52.90           H  
ATOM   3982  HB2 LEU    63      16.880 -16.968  30.712  1.00 51.71           H  
ATOM   3983  HB3 LEU    63      15.365 -16.169  31.085  1.00 51.71           H  
ATOM   3984  HG  LEU    63      15.031 -17.853  32.975  1.00 57.18           H  
ATOM   3985 HD11 LEU    63      15.458 -19.015  30.171  1.00 53.19           H  
ATOM   3986 HD12 LEU    63      14.003 -18.169  30.733  1.00 53.19           H  
ATOM   3987 HD13 LEU    63      14.456 -19.724  31.441  1.00 53.19           H  
ATOM   3988 HD21 LEU    63      17.576 -19.079  31.769  1.00 56.05           H  
ATOM   3989 HD22 LEU    63      16.463 -19.950  32.825  1.00 56.05           H  
ATOM   3990 HD23 LEU    63      17.333 -18.557  33.445  1.00 56.05           H  
ATOM   3991  N   ARG    64      18.610 -14.082  32.742  1.00 58.31           N  
ATOM   3992  CA  ARG    64      19.526 -13.048  32.287  1.00 53.21           C  
ATOM   3993  C   ARG    64      21.001 -13.520  32.259  1.00 53.69           C  
ATOM   3994  O   ARG    64      21.406 -14.474  32.922  1.00 52.62           O  
ATOM   3995  CB  ARG    64      19.392 -11.794  33.153  1.00 56.45           C  
ATOM   3996  CG  ARG    64      19.695 -12.017  34.642  1.00 60.71           C  
ATOM   3997  CD  ARG    64      19.938 -10.687  35.344  1.00 73.87           C  
ATOM   3998  NE  ARG    64      21.163 -10.071  34.826  1.00 76.04           N  
ATOM   3999  CZ  ARG    64      21.399  -8.754  34.793  1.00 83.00           C  
ATOM   4000  NH1 ARG    64      20.627  -7.854  35.385  1.00 79.61           N  
ATOM   4001  NH2 ARG    64      22.486  -8.302  34.148  1.00 84.74           N1+
ATOM   4002  H   ARG    64      18.490 -14.240  33.741  1.00 58.31           H  
ATOM   4003  HA  ARG    64      19.263 -12.787  31.257  1.00 53.21           H  
ATOM   4004  HB2 ARG    64      18.373 -11.403  33.076  1.00 56.45           H  
ATOM   4005  HB3 ARG    64      20.054 -11.023  32.746  1.00 56.45           H  
ATOM   4006  HG2 ARG    64      20.577 -12.652  34.773  1.00 60.71           H  
ATOM   4007  HG3 ARG    64      18.851 -12.522  35.122  1.00 60.71           H  
ATOM   4008  HD2 ARG    64      20.070 -10.848  36.418  1.00 73.87           H  
ATOM   4009  HD3 ARG    64      19.083 -10.025  35.173  1.00 73.87           H  
ATOM   4010  HE  ARG    64      21.827 -10.663  34.350  1.00 76.04           H  
ATOM   4011 HH11 ARG    64      20.818  -6.869  35.375  1.00 79.61           H  
ATOM   4012 HH12 ARG    64      19.731  -8.137  35.800  1.00 79.61           H  
ATOM   4013 HH21 ARG    64      23.136  -8.933  33.700  1.00 84.74           H  
ATOM   4014 HH22 ARG    64      22.636  -7.311  34.033  1.00 84.74           H  
ATOM   4015  N   SER    65      21.835 -12.691  31.530  1.00 53.07           N  
ATOM   4016  CA  SER    65      23.301 -12.769  31.557  1.00 45.85           C  
ATOM   4017  C   SER    65      23.844 -11.807  32.650  1.00 50.75           C  
ATOM   4018  O   SER    65      23.164 -10.957  33.239  1.00 52.73           O  
ATOM   4019  CB  SER    65      23.932 -12.405  30.204  1.00 42.17           C  
ATOM   4020  OG  SER    65      23.986 -13.543  29.341  1.00 44.09           O  
ATOM   4021  H   SER    65      21.424 -11.939  30.966  1.00 53.07           H  
ATOM   4022  HA  SER    65      23.582 -13.790  31.842  1.00 45.85           H  
ATOM   4023  HB2 SER    65      24.962 -12.057  30.317  1.00 42.17           H  
ATOM   4024  HB3 SER    65      23.384 -11.599  29.705  1.00 42.17           H  
ATOM   4025  HG  SER    65      23.341 -13.367  28.616  1.00 44.09           H  
ATOM   4026  N   VAL    66      25.201 -12.010  32.950  1.00 53.25           N  
ATOM   4027  CA  VAL    66      25.970 -11.275  33.957  1.00 52.64           C  
ATOM   4028  C   VAL    66      27.085 -10.523  33.183  1.00 46.78           C  
ATOM   4029  O   VAL    66      27.552 -10.948  32.121  1.00 44.75           O  
ATOM   4030  CB  VAL    66      26.511 -12.276  35.008  1.00 55.87           C  
ATOM   4031  CG1 VAL    66      27.374 -11.623  36.088  1.00 61.82           C  
ATOM   4032  CG2 VAL    66      25.359 -13.027  35.695  1.00 51.84           C  
ATOM   4033  H   VAL    66      25.702 -12.730  32.426  1.00 53.25           H  
ATOM   4034  HA  VAL    66      25.320 -10.532  34.434  1.00 52.64           H  
ATOM   4035  HB  VAL    66      27.134 -13.023  34.499  1.00 55.87           H  
ATOM   4036 HG11 VAL    66      26.854 -10.786  36.564  1.00 61.82           H  
ATOM   4037 HG12 VAL    66      28.317 -11.263  35.669  1.00 61.82           H  
ATOM   4038 HG13 VAL    66      27.636 -12.344  36.870  1.00 61.82           H  
ATOM   4039 HG21 VAL    66      24.673 -12.330  36.188  1.00 51.84           H  
ATOM   4040 HG22 VAL    66      25.741 -13.719  36.453  1.00 51.84           H  
ATOM   4041 HG23 VAL    66      24.784 -13.623  34.979  1.00 51.84           H  
ATOM   4042  N   ASN    67      27.607  -9.384  33.826  1.00 47.15           N  
ATOM   4043  CA  ASN    67      28.622  -8.517  33.233  1.00 48.16           C  
ATOM   4044  C   ASN    67      29.895  -8.671  34.102  1.00 48.99           C  
ATOM   4045  O   ASN    67      29.875  -9.232  35.199  1.00 49.07           O  
ATOM   4046  CB  ASN    67      28.160  -7.067  33.172  1.00 50.74           C  
ATOM   4047  CG  ASN    67      28.745  -6.356  31.971  1.00 53.43           C  
ATOM   4048  OD1 ASN    67      29.963  -6.750  31.504  1.00 55.64           O  
ATOM   4049  ND2 ASN    67      28.153  -5.420  31.441  1.00 54.60           N  
ATOM   4050  H   ASN    67      27.331  -9.325  34.814  1.00 47.15           H  
ATOM   4051  HA  ASN    67      28.853  -8.903  32.234  1.00 48.16           H  
ATOM   4052  HB2 ASN    67      28.446  -6.509  34.071  1.00 50.74           H  
ATOM   4053  HB3 ASN    67      27.066  -7.020  33.091  1.00 50.74           H  
ATOM   4054 HD21 ASN    67      28.570  -4.941  30.654  1.00 54.60           H  
ATOM   4055 HD22 ASN    67      27.252  -5.130  31.788  1.00 54.60           H  
ATOM   4056  N   SER    68      31.043  -8.176  33.482  1.00 45.88           N  
ATOM   4057  CA  SER    68      32.362  -8.287  34.104  1.00 43.22           C  
ATOM   4058  C   SER    68      33.377  -7.422  33.330  1.00 43.75           C  
ATOM   4059  O   SER    68      34.124  -6.636  33.898  1.00 42.28           O  
ATOM   4060  CB  SER    68      32.853  -9.749  34.127  1.00 42.32           C  
ATOM   4061  OG  SER    68      32.784 -10.343  32.816  1.00 41.92           O  
ATOM   4062  H   SER    68      30.949  -7.772  32.552  1.00 45.88           H  
ATOM   4063  HA  SER    68      32.292  -7.903  35.128  1.00 43.22           H  
ATOM   4064  HB2 SER    68      32.238 -10.351  34.804  1.00 42.32           H  
ATOM   4065  HB3 SER    68      33.890  -9.806  34.464  1.00 42.32           H  
ATOM   4066  HG  SER    68      32.433 -11.255  32.957  1.00 41.92           H  
ATOM   4067  N   ARG    69      33.387  -7.691  31.975  1.00 44.89           N  
ATOM   4068  CA  ARG    69      34.373  -7.196  31.033  1.00 51.15           C  
ATOM   4069  C   ARG    69      35.697  -8.007  31.091  1.00 49.00           C  
ATOM   4070  O   ARG    69      36.729  -7.600  30.562  1.00 49.96           O  
ATOM   4071  CB  ARG    69      34.623  -5.682  31.021  1.00 56.92           C  
ATOM   4072  CG  ARG    69      33.429  -4.867  30.504  1.00 58.99           C  
ATOM   4073  CD  ARG    69      33.884  -3.456  30.122  1.00 64.31           C  
ATOM   4074  NE  ARG    69      32.797  -2.667  29.528  1.00 77.03           N  
ATOM   4075  CZ  ARG    69      32.952  -1.668  28.639  1.00 87.55           C  
ATOM   4076  NH1 ARG    69      34.147  -1.379  28.110  1.00 84.69           N  
ATOM   4077  NH2 ARG    69      31.927  -0.915  28.263  1.00 87.32           N1+
ATOM   4078  H   ARG    69      32.664  -8.325  31.635  1.00 44.89           H  
ATOM   4079  HA  ARG    69      33.950  -7.450  30.055  1.00 51.15           H  
ATOM   4080  HB2 ARG    69      35.479  -5.479  30.363  1.00 56.92           H  
ATOM   4081  HB3 ARG    69      34.922  -5.315  32.008  1.00 56.92           H  
ATOM   4082  HG2 ARG    69      32.639  -4.821  31.263  1.00 58.99           H  
ATOM   4083  HG3 ARG    69      32.994  -5.348  29.620  1.00 58.99           H  
ATOM   4084  HD2 ARG    69      34.699  -3.547  29.399  1.00 64.31           H  
ATOM   4085  HD3 ARG    69      34.244  -2.926  31.009  1.00 64.31           H  
ATOM   4086  HE  ARG    69      31.831  -2.854  29.778  1.00 77.03           H  
ATOM   4087 HH11 ARG    69      34.245  -0.536  27.555  1.00 84.69           H  
ATOM   4088 HH12 ARG    69      34.957  -1.933  28.329  1.00 84.69           H  
ATOM   4089 HH21 ARG    69      32.074  -0.094  27.679  1.00 87.32           H  
ATOM   4090 HH22 ARG    69      31.014  -0.854  28.758  1.00 87.32           H  
ATOM   4091  N   GLU    70      35.561  -9.310  31.549  1.00 49.62           N  
ATOM   4092  CA  GLU    70      36.657 -10.280  31.546  1.00 49.51           C  
ATOM   4093  C   GLU    70      36.534 -11.100  30.235  1.00 44.51           C  
ATOM   4094  O   GLU    70      35.555 -11.837  30.044  1.00 44.71           O  
ATOM   4095  CB  GLU    70      36.537 -11.256  32.714  1.00 51.70           C  
ATOM   4096  CG  GLU    70      36.854 -10.636  34.073  1.00 54.21           C  
ATOM   4097  CD  GLU    70      36.407 -11.616  35.135  1.00 58.84           C  
ATOM   4098  OE1 GLU    70      36.678 -12.841  34.970  1.00 64.11           O  
ATOM   4099  OE2 GLU    70      35.701 -11.165  36.083  1.00 72.13           O1-
ATOM   4100  H   GLU    70      34.641  -9.613  31.858  1.00 49.62           H  
ATOM   4101  HA  GLU    70      37.608  -9.746  31.603  1.00 49.51           H  
ATOM   4102  HB2 GLU    70      37.228 -12.090  32.542  1.00 51.70           H  
ATOM   4103  HB3 GLU    70      35.528 -11.690  32.729  1.00 51.70           H  
ATOM   4104  HG2 GLU    70      36.331  -9.683  34.202  1.00 54.21           H  
ATOM   4105  HG3 GLU    70      37.928 -10.450  34.175  1.00 54.21           H  
ATOM   4106  N   PRO    71      37.485 -10.913  29.256  1.00 43.87           N  
ATOM   4107  CA  PRO    71      37.370 -11.516  27.930  1.00 43.25           C  
ATOM   4108  C   PRO    71      37.895 -12.967  27.849  1.00 43.25           C  
ATOM   4109  O   PRO    71      38.721 -13.434  28.630  1.00 38.91           O  
ATOM   4110  CB  PRO    71      38.274 -10.632  27.066  1.00 44.22           C  
ATOM   4111  CG  PRO    71      39.400 -10.257  28.024  1.00 46.72           C  
ATOM   4112  CD  PRO    71      38.685 -10.095  29.357  1.00 48.87           C  
ATOM   4113  HA  PRO    71      36.330 -11.490  27.594  1.00 43.25           H  
ATOM   4114  HB2 PRO    71      37.737  -9.726  26.760  1.00 44.22           H  
ATOM   4115  HB3 PRO    71      38.656 -11.130  26.171  1.00 44.22           H  
ATOM   4116  HG2 PRO    71      39.931  -9.350  27.720  1.00 46.72           H  
ATOM   4117  HG3 PRO    71      40.132 -11.070  28.084  1.00 46.72           H  
ATOM   4118  HD2 PRO    71      39.298 -10.419  30.203  1.00 48.87           H  
ATOM   4119  HD3 PRO    71      38.388  -9.055  29.506  1.00 48.87           H  
ATOM   4120  N   SER    72      37.443 -13.645  26.738  1.00 43.91           N  
ATOM   4121  CA  SER    72      38.005 -14.931  26.345  1.00 48.18           C  
ATOM   4122  C   SER    72      37.863 -15.134  24.823  1.00 45.39           C  
ATOM   4123  O   SER    72      36.903 -14.711  24.178  1.00 37.55           O  
ATOM   4124  CB  SER    72      37.289 -16.080  27.052  1.00 49.49           C  
ATOM   4125  OG  SER    72      38.081 -17.265  27.009  1.00 56.44           O  
ATOM   4126  H   SER    72      36.661 -13.269  26.177  1.00 43.91           H  
ATOM   4127  HA  SER    72      39.070 -14.934  26.603  1.00 48.18           H  
ATOM   4128  HB2 SER    72      36.318 -16.296  26.591  1.00 49.49           H  
ATOM   4129  HB3 SER    72      37.115 -15.834  28.105  1.00 49.49           H  
ATOM   4130  HG  SER    72      37.585 -17.921  27.549  1.00 56.44           H  
ATOM   4131  N   GLN    73      38.881 -15.830  24.232  1.00 49.93           N  
ATOM   4132  CA  GLN    73      38.891 -16.250  22.833  1.00 48.12           C  
ATOM   4133  C   GLN    73      38.288 -17.669  22.771  1.00 42.24           C  
ATOM   4134  O   GLN    73      38.714 -18.583  23.485  1.00 45.90           O  
ATOM   4135  CB  GLN    73      40.313 -16.306  22.256  1.00 57.62           C  
ATOM   4136  CG  GLN    73      40.796 -14.975  21.687  1.00 67.63           C  
ATOM   4137  CD  GLN    73      40.749 -13.799  22.637  1.00 72.51           C  
ATOM   4138  NE2 GLN    73      41.217 -13.873  23.768  1.00 87.93           N  
ATOM   4139  OE1 GLN    73      40.220 -12.683  22.149  1.00 82.85           O  
ATOM   4140  H   GLN    73      39.680 -16.091  24.789  1.00 49.93           H  
ATOM   4141  HA  GLN    73      38.268 -15.562  22.251  1.00 48.12           H  
ATOM   4142  HB2 GLN    73      40.347 -17.037  21.437  1.00 57.62           H  
ATOM   4143  HB3 GLN    73      41.023 -16.670  23.007  1.00 57.62           H  
ATOM   4144  HG2 GLN    73      40.190 -14.725  20.808  1.00 67.63           H  
ATOM   4145  HG3 GLN    73      41.831 -15.082  21.342  1.00 67.63           H  
ATOM   4146 HE21 GLN    73      41.210 -13.063  24.373  1.00 87.93           H  
ATOM   4147 HE22 GLN    73      41.609 -14.745  24.096  1.00 87.93           H  
ATOM   4148  N   VAL    74      37.279 -17.804  21.918  1.00 37.34           N  
ATOM   4149  CA  VAL    74      36.403 -18.975  21.875  1.00 35.33           C  
ATOM   4150  C   VAL    74      36.367 -19.492  20.412  1.00 37.51           C  
ATOM   4151  O   VAL    74      36.676 -18.784  19.453  1.00 38.06           O  
ATOM   4152  CB  VAL    74      35.014 -18.570  22.436  1.00 37.29           C  
ATOM   4153  CG1 VAL    74      33.906 -19.597  22.207  1.00 40.12           C  
ATOM   4154  CG2 VAL    74      35.091 -18.263  23.939  1.00 40.51           C  
ATOM   4155  H   VAL    74      37.055 -17.059  21.234  1.00 37.34           H  
ATOM   4156  HA  VAL    74      36.845 -19.755  22.497  1.00 35.33           H  
ATOM   4157  HB  VAL    74      34.702 -17.642  21.942  1.00 37.29           H  
ATOM   4158 HG11 VAL    74      34.149 -20.564  22.655  1.00 40.12           H  
ATOM   4159 HG12 VAL    74      33.704 -19.744  21.143  1.00 40.12           H  
ATOM   4160 HG13 VAL    74      32.968 -19.249  22.650  1.00 40.12           H  
ATOM   4161 HG21 VAL    74      35.422 -19.139  24.504  1.00 40.51           H  
ATOM   4162 HG22 VAL    74      34.111 -17.965  24.326  1.00 40.51           H  
ATOM   4163 HG23 VAL    74      35.780 -17.440  24.148  1.00 40.51           H  
ATOM   4164  N   ILE    75      35.953 -20.755  20.267  1.00 38.28           N  
ATOM   4165  CA  ILE    75      35.609 -21.357  18.975  1.00 36.04           C  
ATOM   4166  C   ILE    75      34.237 -22.034  19.196  1.00 35.44           C  
ATOM   4167  O   ILE    75      34.041 -22.780  20.152  1.00 34.44           O  
ATOM   4168  CB  ILE    75      36.690 -22.368  18.513  1.00 33.65           C  
ATOM   4169  CG1 ILE    75      38.021 -21.637  18.227  1.00 35.22           C  
ATOM   4170  CG2 ILE    75      36.228 -23.140  17.269  1.00 35.27           C  
ATOM   4171  CD1 ILE    75      39.202 -22.557  17.963  1.00 38.50           C  
ATOM   4172  H   ILE    75      35.861 -21.335  21.089  1.00 38.28           H  
ATOM   4173  HA  ILE    75      35.502 -20.560  18.233  1.00 36.04           H  
ATOM   4174  HB  ILE    75      36.858 -23.095  19.318  1.00 33.65           H  
ATOM   4175 HG12 ILE    75      38.295 -21.008  19.081  1.00 35.22           H  
ATOM   4176 HG13 ILE    75      37.890 -20.970  17.368  1.00 35.22           H  
ATOM   4177 HG21 ILE    75      36.051 -22.463  16.426  1.00 35.27           H  
ATOM   4178 HG22 ILE    75      35.303 -23.690  17.461  1.00 35.27           H  
ATOM   4179 HG23 ILE    75      36.969 -23.880  16.957  1.00 35.27           H  
ATOM   4180 HD11 ILE    75      39.366 -23.225  18.811  1.00 38.50           H  
ATOM   4181 HD12 ILE    75      40.113 -21.964  17.825  1.00 38.50           H  
ATOM   4182 HD13 ILE    75      39.063 -23.157  17.060  1.00 38.50           H  
ATOM   4183  N   PHE    76      33.277 -21.709  18.261  1.00 31.13           N  
ATOM   4184  CA  PHE    76      31.980 -22.393  18.229  1.00 31.82           C  
ATOM   4185  C   PHE    76      32.138 -23.457  17.143  1.00 32.54           C  
ATOM   4186  O   PHE    76      32.377 -23.122  15.989  1.00 39.05           O  
ATOM   4187  CB  PHE    76      30.808 -21.487  17.813  1.00 32.21           C  
ATOM   4188  CG  PHE    76      30.259 -20.503  18.822  1.00 29.23           C  
ATOM   4189  CD1 PHE    76      30.709 -20.412  20.143  1.00 28.28           C  
ATOM   4190  CD2 PHE    76      29.235 -19.630  18.405  1.00 31.90           C  
ATOM   4191  CE1 PHE    76      30.179 -19.452  21.008  1.00 26.01           C  
ATOM   4192  CE2 PHE    76      28.707 -18.669  19.267  1.00 33.04           C  
ATOM   4193  CZ  PHE    76      29.184 -18.582  20.570  1.00 28.46           C  
ATOM   4194  H   PHE    76      33.473 -21.022  17.522  1.00 31.13           H  
ATOM   4195  HA  PHE    76      31.786 -22.882  19.183  1.00 31.82           H  
ATOM   4196  HB2 PHE    76      29.967 -22.129  17.515  1.00 32.21           H  
ATOM   4197  HB3 PHE    76      31.100 -20.916  16.921  1.00 32.21           H  
ATOM   4198  HD1 PHE    76      31.486 -21.071  20.518  1.00 28.28           H  
ATOM   4199  HD2 PHE    76      28.863 -19.685  17.387  1.00 31.90           H  
ATOM   4200  HE1 PHE    76      30.537 -19.384  22.030  1.00 26.01           H  
ATOM   4201  HE2 PHE    76      27.927 -17.990  18.932  1.00 33.04           H  
ATOM   4202  HZ  PHE    76      28.782 -17.833  21.245  1.00 28.46           H  
ATOM   4203  N   CYS    77      32.050 -24.726  17.534  1.00 28.72           N  
ATOM   4204  CA  CYS    77      32.312 -25.873  16.665  1.00 27.32           C  
ATOM   4205  C   CYS    77      31.097 -26.830  16.773  1.00 26.45           C  
ATOM   4206  O   CYS    77      30.749 -27.334  17.841  1.00 28.42           O  
ATOM   4207  CB  CYS    77      33.619 -26.569  17.100  1.00 32.00           C  
ATOM   4208  SG  CYS    77      34.506 -27.262  15.641  1.00 38.70           S1-
ATOM   4209  H   CYS    77      31.800 -24.927  18.492  1.00 28.72           H  
ATOM   4210  HA  CYS    77      32.382 -25.498  15.639  1.00 27.32           H  
ATOM   4211  HB2 CYS    77      33.401 -27.339  17.851  1.00 32.00           H  
ATOM   4212  HB3 CYS    77      34.258 -25.843  17.617  1.00 32.00           H  
ATOM   4213  N   ASN    78      30.429 -27.008  15.635  1.00 26.81           N  
ATOM   4214  CA  ASN    78      29.195 -27.768  15.544  1.00 27.82           C  
ATOM   4215  C   ASN    78      29.528 -29.228  15.180  1.00 29.99           C  
ATOM   4216  O   ASN    78      29.772 -29.548  14.004  1.00 30.73           O  
ATOM   4217  CB  ASN    78      28.232 -27.184  14.516  1.00 30.14           C  
ATOM   4218  CG  ASN    78      26.927 -27.944  14.539  1.00 32.24           C  
ATOM   4219  OD1 ASN    78      26.661 -28.792  15.391  1.00 28.52           O  
ATOM   4220  ND2 ASN    78      26.083 -27.633  13.553  1.00 40.32           N  
ATOM   4221  H   ASN    78      30.810 -26.624  14.781  1.00 26.81           H  
ATOM   4222  HA  ASN    78      28.720 -27.757  16.524  1.00 27.82           H  
ATOM   4223  HB2 ASN    78      28.640 -27.238  13.502  1.00 30.14           H  
ATOM   4224  HB3 ASN    78      28.024 -26.131  14.738  1.00 30.14           H  
ATOM   4225 HD21 ASN    78      25.191 -28.101  13.485  1.00 40.32           H  
ATOM   4226 HD22 ASN    78      26.339 -26.931  12.873  1.00 40.32           H  
ATOM   4227  N   ARG    79      29.568 -30.073  16.212  1.00 30.48           N  
ATOM   4228  CA  ARG    79      29.782 -31.500  16.060  1.00 29.60           C  
ATOM   4229  C   ARG    79      28.451 -32.282  16.285  1.00 30.15           C  
ATOM   4230  O   ARG    79      28.454 -33.435  16.688  1.00 32.69           O  
ATOM   4231  CB  ARG    79      30.888 -32.056  16.970  1.00 30.26           C  
ATOM   4232  CG  ARG    79      32.123 -31.201  17.274  1.00 30.36           C  
ATOM   4233  CD  ARG    79      32.762 -30.364  16.168  1.00 33.47           C  
ATOM   4234  NE  ARG    79      32.821 -31.035  14.867  1.00 38.43           N  
ATOM   4235  CZ  ARG    79      32.929 -30.383  13.708  1.00 47.76           C  
ATOM   4236  NH1 ARG    79      33.221 -29.080  13.665  1.00 55.16           N  
ATOM   4237  NH2 ARG    79      32.746 -31.042  12.569  1.00 45.16           N1+
ATOM   4238  H   ARG    79      29.426 -29.707  17.142  1.00 30.48           H  
ATOM   4239  HA  ARG    79      30.063 -31.703  15.019  1.00 29.60           H  
ATOM   4240  HB2 ARG    79      31.226 -33.009  16.538  1.00 30.26           H  
ATOM   4241  HB3 ARG    79      30.455 -32.330  17.941  1.00 30.26           H  
ATOM   4242  HG2 ARG    79      32.890 -31.878  17.674  1.00 30.36           H  
ATOM   4243  HG3 ARG    79      31.872 -30.518  18.095  1.00 30.36           H  
ATOM   4244  HD2 ARG    79      33.785 -30.124  16.469  1.00 33.47           H  
ATOM   4245  HD3 ARG    79      32.187 -29.442  16.064  1.00 33.47           H  
ATOM   4246  HE  ARG    79      32.614 -32.023  14.832  1.00 38.43           H  
ATOM   4247 HH11 ARG    79      33.299 -28.609  12.775  1.00 55.16           H  
ATOM   4248 HH12 ARG    79      33.362 -28.566  14.522  1.00 55.16           H  
ATOM   4249 HH21 ARG    79      32.827 -30.557  11.685  1.00 45.16           H  
ATOM   4250 HH22 ARG    79      32.526 -32.026  12.585  1.00 45.16           H  
ATOM   4251  N   SER    80      27.330 -31.635  15.980  1.00 30.54           N  
ATOM   4252  CA  SER    80      26.014 -32.270  15.956  1.00 31.95           C  
ATOM   4253  C   SER    80      25.441 -32.380  14.523  1.00 36.04           C  
ATOM   4254  O   SER    80      25.559 -31.440  13.727  1.00 37.13           O  
ATOM   4255  CB  SER    80      25.006 -31.540  16.859  1.00 31.49           C  
ATOM   4256  OG  SER    80      24.610 -30.263  16.374  1.00 30.41           O  
ATOM   4257  H   SER    80      27.379 -30.638  15.827  1.00 30.54           H  
ATOM   4258  HA  SER    80      26.140 -33.270  16.377  1.00 31.95           H  
ATOM   4259  HB2 SER    80      25.418 -31.400  17.862  1.00 31.49           H  
ATOM   4260  HB3 SER    80      24.093 -32.135  16.953  1.00 31.49           H  
ATOM   4261  HG  SER    80      25.412 -29.770  16.093  1.00 30.41           H  
ATOM   4262  N   PRO    81      24.771 -33.501  14.212  1.00 33.32           N  
ATOM   4263  CA  PRO    81      24.012 -33.640  12.965  1.00 33.79           C  
ATOM   4264  C   PRO    81      22.594 -33.026  13.120  1.00 36.17           C  
ATOM   4265  O   PRO    81      21.576 -33.723  13.094  1.00 37.80           O  
ATOM   4266  CB  PRO    81      23.965 -35.153  12.750  1.00 34.02           C  
ATOM   4267  CG  PRO    81      23.857 -35.695  14.171  1.00 34.38           C  
ATOM   4268  CD  PRO    81      24.722 -34.739  14.980  1.00 33.33           C  
ATOM   4269  HA  PRO    81      24.520 -33.136  12.138  1.00 33.79           H  
ATOM   4270  HB2 PRO    81      24.907 -35.493  12.302  1.00 34.02           H  
ATOM   4271  HB3 PRO    81      23.144 -35.489  12.110  1.00 34.02           H  
ATOM   4272  HG2 PRO    81      24.189 -36.733  14.256  1.00 34.38           H  
ATOM   4273  HG3 PRO    81      22.818 -35.646  14.517  1.00 34.38           H  
ATOM   4274  HD2 PRO    81      24.308 -34.552  15.973  1.00 33.33           H  
ATOM   4275  HD3 PRO    81      25.744 -35.119  15.082  1.00 33.33           H  
ATOM   4276  N   ARG    82      22.557 -31.700  13.266  1.00 32.97           N  
ATOM   4277  CA  ARG    82      21.327 -30.917  13.394  1.00 31.75           C  
ATOM   4278  C   ARG    82      21.492 -29.616  12.566  1.00 32.84           C  
ATOM   4279  O   ARG    82      22.572 -29.327  12.049  1.00 32.74           O  
ATOM   4280  CB  ARG    82      21.024 -30.586  14.862  1.00 35.26           C  
ATOM   4281  CG  ARG    82      20.637 -31.783  15.736  1.00 35.62           C  
ATOM   4282  CD  ARG    82      19.395 -32.546  15.283  1.00 33.58           C  
ATOM   4283  NE  ARG    82      18.593 -33.010  16.441  1.00 33.26           N  
ATOM   4284  CZ  ARG    82      17.352 -32.633  16.755  1.00 31.18           C  
ATOM   4285  NH1 ARG    82      16.732 -31.667  16.090  1.00 31.98           N  
ATOM   4286  NH2 ARG    82      16.725 -33.230  17.754  1.00 32.66           N1+
ATOM   4287  H   ARG    82      23.425 -31.184  13.268  1.00 32.97           H  
ATOM   4288  HA  ARG    82      20.499 -31.480  12.946  1.00 31.75           H  
ATOM   4289  HB2 ARG    82      20.227 -29.837  14.926  1.00 35.26           H  
ATOM   4290  HB3 ARG    82      21.906 -30.112  15.310  1.00 35.26           H  
ATOM   4291  HG2 ARG    82      20.481 -31.419  16.754  1.00 35.62           H  
ATOM   4292  HG3 ARG    82      21.483 -32.474  15.790  1.00 35.62           H  
ATOM   4293  HD2 ARG    82      19.695 -33.454  14.752  1.00 33.58           H  
ATOM   4294  HD3 ARG    82      18.780 -31.985  14.582  1.00 33.58           H  
ATOM   4295  HE  ARG    82      19.010 -33.745  16.995  1.00 33.26           H  
ATOM   4296 HH11 ARG    82      15.793 -31.396  16.351  1.00 31.98           H  
ATOM   4297 HH12 ARG    82      17.198 -31.201  15.323  1.00 31.98           H  
ATOM   4298 HH21 ARG    82      15.787 -32.947  18.002  1.00 32.66           H  
ATOM   4299 HH22 ARG    82      17.182 -33.968  18.269  1.00 32.66           H  
ATOM   4300  N   VAL    83      20.386 -28.898  12.401  1.00 37.12           N  
ATOM   4301  CA  VAL    83      20.381 -27.565  11.793  1.00 34.44           C  
ATOM   4302  C   VAL    83      20.355 -26.605  13.000  1.00 29.57           C  
ATOM   4303  O   VAL    83      19.314 -26.363  13.597  1.00 27.06           O  
ATOM   4304  CB  VAL    83      19.165 -27.362  10.867  1.00 35.34           C  
ATOM   4305  CG1 VAL    83      19.204 -25.972  10.222  1.00 34.84           C  
ATOM   4306  CG2 VAL    83      19.120 -28.424   9.762  1.00 35.20           C  
ATOM   4307  H   VAL    83      19.503 -29.288  12.694  1.00 37.12           H  
ATOM   4308  HA  VAL    83      21.308 -27.417  11.226  1.00 34.44           H  
ATOM   4309  HB  VAL    83      18.237 -27.443  11.449  1.00 35.34           H  
ATOM   4310 HG11 VAL    83      20.105 -25.842   9.612  1.00 34.84           H  
ATOM   4311 HG12 VAL    83      19.195 -25.183  10.979  1.00 34.84           H  
ATOM   4312 HG13 VAL    83      18.333 -25.819   9.576  1.00 34.84           H  
ATOM   4313 HG21 VAL    83      20.040 -28.417   9.168  1.00 35.20           H  
ATOM   4314 HG22 VAL    83      18.278 -28.244   9.085  1.00 35.20           H  
ATOM   4315 HG23 VAL    83      18.993 -29.428  10.180  1.00 35.20           H  
ATOM   4316  N   VAL    84      21.555 -26.185  13.401  1.00 30.01           N  
ATOM   4317  CA  VAL    84      21.774 -25.564  14.701  1.00 29.03           C  
ATOM   4318  C   VAL    84      21.519 -24.044  14.598  1.00 30.74           C  
ATOM   4319  O   VAL    84      21.962 -23.366  13.669  1.00 35.16           O  
ATOM   4320  CB  VAL    84      23.188 -25.868  15.227  1.00 31.21           C  
ATOM   4321  CG1 VAL    84      23.506 -25.116  16.520  1.00 31.39           C  
ATOM   4322  CG2 VAL    84      23.348 -27.371  15.453  1.00 35.38           C  
ATOM   4323  H   VAL    84      22.342 -26.292  12.779  1.00 30.01           H  
ATOM   4324  HA  VAL    84      21.041 -26.001  15.389  1.00 29.03           H  
ATOM   4325  HB  VAL    84      23.928 -25.566  14.479  1.00 31.21           H  
ATOM   4326 HG11 VAL    84      22.748 -25.300  17.286  1.00 31.39           H  
ATOM   4327 HG12 VAL    84      23.562 -24.037  16.345  1.00 31.39           H  
ATOM   4328 HG13 VAL    84      24.476 -25.425  16.920  1.00 31.39           H  
ATOM   4329 HG21 VAL    84      22.537 -27.771  16.062  1.00 35.38           H  
ATOM   4330 HG22 VAL    84      24.292 -27.592  15.957  1.00 35.38           H  
ATOM   4331 HG23 VAL    84      23.330 -27.918  14.506  1.00 35.38           H  
ATOM   4332  N   LEU    85      20.741 -23.571  15.641  1.00 28.53           N  
ATOM   4333  CA  LEU    85      20.416 -22.171  15.879  1.00 29.95           C  
ATOM   4334  C   LEU    85      21.195 -21.746  17.149  1.00 32.60           C  
ATOM   4335  O   LEU    85      20.949 -22.266  18.246  1.00 33.76           O  
ATOM   4336  CB  LEU    85      18.904 -22.060  16.144  1.00 31.33           C  
ATOM   4337  CG  LEU    85      18.335 -20.637  16.019  1.00 30.90           C  
ATOM   4338  CD1 LEU    85      18.273 -20.185  14.559  1.00 31.44           C  
ATOM   4339  CD2 LEU    85      16.927 -20.598  16.621  1.00 32.23           C  
ATOM   4340  H   LEU    85      20.337 -24.249  16.293  1.00 28.53           H  
ATOM   4341  HA  LEU    85      20.701 -21.587  15.005  1.00 29.95           H  
ATOM   4342  HB2 LEU    85      18.679 -22.450  17.144  1.00 31.33           H  
ATOM   4343  HB3 LEU    85      18.365 -22.715  15.451  1.00 31.33           H  
ATOM   4344  HG  LEU    85      18.966 -19.937  16.580  1.00 30.90           H  
ATOM   4345 HD11 LEU    85      17.644 -20.855  13.962  1.00 31.44           H  
ATOM   4346 HD12 LEU    85      19.266 -20.164  14.102  1.00 31.44           H  
ATOM   4347 HD13 LEU    85      17.852 -19.178  14.481  1.00 31.44           H  
ATOM   4348 HD21 LEU    85      16.261 -21.311  16.123  1.00 32.23           H  
ATOM   4349 HD22 LEU    85      16.484 -19.602  16.522  1.00 32.23           H  
ATOM   4350 HD23 LEU    85      16.953 -20.848  17.687  1.00 32.23           H  
ATOM   4351  N   PRO    86      22.194 -20.802  17.001  1.00 32.29           N  
ATOM   4352  CA  PRO    86      22.789 -20.133  18.159  1.00 29.39           C  
ATOM   4353  C   PRO    86      21.789 -19.098  18.714  1.00 32.31           C  
ATOM   4354  O   PRO    86      21.195 -18.299  17.984  1.00 34.25           O  
ATOM   4355  CB  PRO    86      24.010 -19.388  17.602  1.00 29.25           C  
ATOM   4356  CG  PRO    86      24.210 -19.964  16.204  1.00 30.41           C  
ATOM   4357  CD  PRO    86      22.808 -20.349  15.766  1.00 30.95           C  
ATOM   4358  HA  PRO    86      23.054 -20.875  18.916  1.00 29.39           H  
ATOM   4359  HB2 PRO    86      24.895 -19.529  18.230  1.00 29.25           H  
ATOM   4360  HB3 PRO    86      23.839 -18.308  17.539  1.00 29.25           H  
ATOM   4361  HG2 PRO    86      24.835 -20.861  16.272  1.00 30.41           H  
ATOM   4362  HG3 PRO    86      24.693 -19.264  15.517  1.00 30.41           H  
ATOM   4363  HD2 PRO    86      22.241 -19.486  15.407  1.00 30.95           H  
ATOM   4364  HD3 PRO    86      22.821 -21.129  15.002  1.00 30.95           H  
ATOM   4365  N   VAL    87      21.633 -19.153  20.089  1.00 29.19           N  
ATOM   4366  CA  VAL    87      20.751 -18.265  20.842  1.00 31.41           C  
ATOM   4367  C   VAL    87      21.595 -17.758  22.028  1.00 31.32           C  
ATOM   4368  O   VAL    87      22.518 -18.401  22.533  1.00 35.41           O  
ATOM   4369  CB  VAL    87      19.489 -19.036  21.305  1.00 33.27           C  
ATOM   4370  CG1 VAL    87      18.560 -18.208  22.198  1.00 34.18           C  
ATOM   4371  CG2 VAL    87      18.679 -19.566  20.113  1.00 33.78           C  
ATOM   4372  H   VAL    87      22.137 -19.846  20.622  1.00 29.19           H  
ATOM   4373  HA  VAL    87      20.477 -17.413  20.214  1.00 31.41           H  
ATOM   4374  HB  VAL    87      19.813 -19.906  21.888  1.00 33.27           H  
ATOM   4375 HG11 VAL    87      18.253 -17.281  21.705  1.00 34.18           H  
ATOM   4376 HG12 VAL    87      19.036 -17.958  23.150  1.00 34.18           H  
ATOM   4377 HG13 VAL    87      17.652 -18.772  22.441  1.00 34.18           H  
ATOM   4378 HG21 VAL    87      18.356 -18.750  19.460  1.00 33.78           H  
ATOM   4379 HG22 VAL    87      17.784 -20.098  20.456  1.00 33.78           H  
ATOM   4380 HG23 VAL    87      19.260 -20.275  19.516  1.00 33.78           H  
ATOM   4381  N   TRP    88      21.228 -16.569  22.571  1.00 34.04           N  
ATOM   4382  CA  TRP    88      21.904 -16.012  23.739  1.00 34.64           C  
ATOM   4383  C   TRP    88      20.887 -15.261  24.609  1.00 38.50           C  
ATOM   4384  O   TRP    88      19.773 -14.934  24.199  1.00 38.19           O  
ATOM   4385  CB  TRP    88      23.109 -15.143  23.365  1.00 35.77           C  
ATOM   4386  CG  TRP    88      22.719 -13.886  22.652  1.00 38.35           C  
ATOM   4387  CD1 TRP    88      22.587 -12.650  23.258  1.00 37.56           C  
ATOM   4388  CD2 TRP    88      22.455 -13.742  21.277  1.00 37.15           C  
ATOM   4389  NE1 TRP    88      22.197 -11.761  22.293  1.00 37.35           N  
ATOM   4390  CE2 TRP    88      21.980 -12.452  21.121  1.00 36.11           C  
ATOM   4391  CE3 TRP    88      22.579 -14.593  20.154  1.00 38.40           C  
ATOM   4392  CZ2 TRP    88      21.539 -12.019  19.888  1.00 36.59           C  
ATOM   4393  CZ3 TRP    88      22.163 -14.163  18.908  1.00 38.28           C  
ATOM   4394  CH2 TRP    88      21.578 -12.923  18.810  1.00 39.70           C  
ATOM   4395  H   TRP    88      20.446 -16.046  22.167  1.00 34.04           H  
ATOM   4396  HA  TRP    88      22.259 -16.854  24.345  1.00 34.64           H  
ATOM   4397  HB2 TRP    88      23.791 -15.720  22.734  1.00 35.77           H  
ATOM   4398  HB3 TRP    88      23.676 -14.876  24.265  1.00 35.77           H  
ATOM   4399  HD1 TRP    88      22.711 -12.325  24.282  1.00 37.56           H  
ATOM   4400  HE1 TRP    88      22.105 -10.754  22.411  1.00 37.35           H  
ATOM   4401  HE3 TRP    88      23.011 -15.578  20.250  1.00 38.40           H  
ATOM   4402  HZ2 TRP    88      21.263 -10.982  19.745  1.00 36.59           H  
ATOM   4403  HZ3 TRP    88      22.284 -14.781  18.026  1.00 38.28           H  
ATOM   4404  HH2 TRP    88      21.226 -12.600  17.833  1.00 39.70           H  
ATOM   4405  N   LEU    89      21.323 -15.011  25.887  1.00 37.01           N  
ATOM   4406  CA  LEU    89      20.496 -14.375  26.900  1.00 37.30           C  
ATOM   4407  C   LEU    89      21.123 -13.001  27.190  1.00 37.17           C  
ATOM   4408  O   LEU    89      22.319 -12.851  27.434  1.00 38.06           O  
ATOM   4409  CB  LEU    89      20.471 -15.223  28.177  1.00 35.48           C  
ATOM   4410  CG  LEU    89      19.915 -16.649  27.971  1.00 38.55           C  
ATOM   4411  CD1 LEU    89      20.052 -17.465  29.256  1.00 39.11           C  
ATOM   4412  CD2 LEU    89      18.457 -16.647  27.510  1.00 40.30           C  
ATOM   4413  H   LEU    89      22.279 -15.266  26.135  1.00 37.01           H  
ATOM   4414  HA  LEU    89      19.481 -14.229  26.516  1.00 37.30           H  
ATOM   4415  HB2 LEU    89      19.889 -14.697  28.940  1.00 35.48           H  
ATOM   4416  HB3 LEU    89      21.490 -15.299  28.579  1.00 35.48           H  
ATOM   4417  HG  LEU    89      20.513 -17.157  27.205  1.00 38.55           H  
ATOM   4418 HD11 LEU    89      19.442 -17.041  30.058  1.00 39.11           H  
ATOM   4419 HD12 LEU    89      21.093 -17.492  29.594  1.00 39.11           H  
ATOM   4420 HD13 LEU    89      19.727 -18.499  29.098  1.00 39.11           H  
ATOM   4421 HD21 LEU    89      17.821 -16.078  28.196  1.00 40.30           H  
ATOM   4422 HD22 LEU    89      18.063 -17.668  27.455  1.00 40.30           H  
ATOM   4423 HD23 LEU    89      18.358 -16.210  26.513  1.00 40.30           H  
ATOM   4424  N   ASN    90      20.272 -11.929  27.129  1.00 34.28           N  
ATOM   4425  CA  ASN    90      20.731 -10.551  27.310  1.00 35.94           C  
ATOM   4426  C   ASN    90      20.772 -10.134  28.801  1.00 39.95           C  
ATOM   4427  O   ASN    90      20.704 -10.932  29.735  1.00 43.17           O  
ATOM   4428  CB  ASN    90      19.949  -9.611  26.397  1.00 36.22           C  
ATOM   4429  CG  ASN    90      18.635  -9.156  26.965  1.00 40.39           C  
ATOM   4430  OD1 ASN    90      18.091  -9.726  27.906  1.00 42.51           O  
ATOM   4431  ND2 ASN    90      18.092  -8.041  26.416  1.00 41.98           N  
ATOM   4432  H   ASN    90      19.280 -12.100  26.935  1.00 34.28           H  
ATOM   4433  HA  ASN    90      21.772 -10.535  26.981  1.00 35.94           H  
ATOM   4434  HB2 ASN    90      19.753 -10.125  25.454  1.00 36.22           H  
ATOM   4435  HB3 ASN    90      20.540  -8.723  26.175  1.00 36.22           H  
ATOM   4436 HD21 ASN    90      17.128  -7.736  26.644  1.00 41.98           H  
ATOM   4437 HD22 ASN    90      18.555  -7.433  25.743  1.00 41.98           H  
ATOM   4438  N   PHE    91      20.966  -8.795  29.038  1.00 44.11           N  
ATOM   4439  CA  PHE    91      21.016  -8.258  30.400  1.00 44.35           C  
ATOM   4440  C   PHE    91      19.730  -8.482  31.237  1.00 48.30           C  
ATOM   4441  O   PHE    91      19.742  -8.408  32.469  1.00 47.75           O  
ATOM   4442  CB  PHE    91      21.365  -6.749  30.402  1.00 43.02           C  
ATOM   4443  CG  PHE    91      20.187  -5.849  30.104  1.00 46.63           C  
ATOM   4444  CD1 PHE    91      19.596  -5.815  28.855  1.00 50.89           C  
ATOM   4445  CD2 PHE    91      19.549  -5.173  31.139  1.00 48.65           C  
ATOM   4446  CE1 PHE    91      18.402  -5.137  28.628  1.00 51.70           C  
ATOM   4447  CE2 PHE    91      18.373  -4.461  30.905  1.00 46.81           C  
ATOM   4448  CZ  PHE    91      17.799  -4.444  29.645  1.00 47.44           C  
ATOM   4449  H   PHE    91      21.128  -8.156  28.260  1.00 44.11           H  
ATOM   4450  HA  PHE    91      21.822  -8.807  30.905  1.00 44.35           H  
ATOM   4451  HB2 PHE    91      22.165  -6.538  29.686  1.00 43.02           H  
ATOM   4452  HB3 PHE    91      21.769  -6.485  31.388  1.00 43.02           H  
ATOM   4453  HD1 PHE    91      20.087  -6.267  28.004  1.00 50.89           H  
ATOM   4454  HD2 PHE    91      19.923  -5.221  32.154  1.00 48.65           H  
ATOM   4455  HE1 PHE    91      18.007  -5.051  27.613  1.00 51.70           H  
ATOM   4456  HE2 PHE    91      17.906  -3.931  31.726  1.00 46.81           H  
ATOM   4457  HZ  PHE    91      16.929  -3.850  29.398  1.00 47.44           H  
ATOM   4458  N   ASP    92      18.557  -8.532  30.538  1.00 49.99           N  
ATOM   4459  CA  ASP    92      17.221  -8.673  31.153  1.00 50.61           C  
ATOM   4460  C   ASP    92      16.833 -10.170  31.151  1.00 49.99           C  
ATOM   4461  O   ASP    92      16.066 -10.683  31.964  1.00 51.99           O  
ATOM   4462  CB  ASP    92      16.225  -7.880  30.317  1.00 49.17           C  
ATOM   4463  CG  ASP    92      14.953  -7.429  31.010  1.00 53.84           C  
ATOM   4464  OD1 ASP    92      14.615  -8.057  32.061  1.00 52.21           O  
ATOM   4465  OD2 ASP    92      14.343  -6.495  30.416  1.00 52.64           O1-
ATOM   4466  H   ASP    92      18.545  -8.440  29.521  1.00 49.99           H  
ATOM   4467  HA  ASP    92      17.269  -8.328  32.191  1.00 50.61           H  
ATOM   4468  HB2 ASP    92      15.921  -8.454  29.433  1.00 49.17           H  
ATOM   4469  HB3 ASP    92      16.705  -6.974  29.941  1.00 49.17           H  
ATOM   4470  N   GLY    93      17.259 -10.880  30.065  1.00 47.22           N  
ATOM   4471  CA  GLY    93      16.833 -12.234  29.786  1.00 42.14           C  
ATOM   4472  C   GLY    93      15.739 -12.298  28.724  1.00 42.96           C  
ATOM   4473  O   GLY    93      14.944 -13.234  28.656  1.00 45.68           O  
ATOM   4474  H   GLY    93      17.887 -10.442  29.400  1.00 47.22           H  
ATOM   4475  HA2 GLY    93      16.463 -12.712  30.696  1.00 42.14           H  
ATOM   4476  HA3 GLY    93      17.703 -12.765  29.393  1.00 42.14           H  
ATOM   4477  N   GLU    94      15.855 -11.348  27.734  1.00 47.18           N  
ATOM   4478  CA  GLU    94      15.115 -11.417  26.481  1.00 50.03           C  
ATOM   4479  C   GLU    94      16.058 -12.212  25.549  1.00 47.60           C  
ATOM   4480  O   GLU    94      17.207 -11.804  25.330  1.00 44.57           O  
ATOM   4481  CB  GLU    94      14.880 -10.023  25.888  1.00 58.01           C  
ATOM   4482  CG  GLU    94      13.958  -9.164  26.752  1.00 65.63           C  
ATOM   4483  CD  GLU    94      14.280  -7.668  26.730  1.00 75.69           C  
ATOM   4484  OE1 GLU    94      15.505  -7.371  26.852  1.00 68.95           O  
ATOM   4485  OE2 GLU    94      13.265  -6.921  26.705  1.00 74.47           O1-
ATOM   4486  H   GLU    94      16.528 -10.584  27.830  1.00 47.18           H  
ATOM   4487  HA  GLU    94      14.165 -11.928  26.646  1.00 50.03           H  
ATOM   4488  HB2 GLU    94      14.429 -10.128  24.892  1.00 58.01           H  
ATOM   4489  HB3 GLU    94      15.840  -9.528  25.715  1.00 58.01           H  
ATOM   4490  HG2 GLU    94      14.015  -9.461  27.806  1.00 65.63           H  
ATOM   4491  HG3 GLU    94      12.919  -9.328  26.441  1.00 65.63           H  
ATOM   4492  N   PRO    95      15.614 -13.411  25.046  1.00 46.48           N  
ATOM   4493  CA  PRO    95      16.438 -14.184  24.127  1.00 40.91           C  
ATOM   4494  C   PRO    95      16.268 -13.689  22.677  1.00 40.52           C  
ATOM   4495  O   PRO    95      15.190 -13.288  22.228  1.00 41.56           O  
ATOM   4496  CB  PRO    95      15.888 -15.604  24.255  1.00 39.47           C  
ATOM   4497  CG  PRO    95      14.400 -15.376  24.512  1.00 41.63           C  
ATOM   4498  CD  PRO    95      14.365 -14.098  25.342  1.00 44.96           C  
ATOM   4499  HA  PRO    95      17.488 -14.121  24.419  1.00 40.91           H  
ATOM   4500  HB2 PRO    95      16.332 -16.101  25.125  1.00 39.47           H  
ATOM   4501  HB3 PRO    95      16.065 -16.228  23.374  1.00 39.47           H  
ATOM   4502  HG2 PRO    95      13.928 -16.219  25.024  1.00 41.63           H  
ATOM   4503  HG3 PRO    95      13.871 -15.225  23.564  1.00 41.63           H  
ATOM   4504  HD2 PRO    95      13.511 -13.462  25.090  1.00 44.96           H  
ATOM   4505  HD3 PRO    95      14.340 -14.326  26.410  1.00 44.96           H  
ATOM   4506  N   GLN    96      17.375 -13.841  21.886  1.00 42.65           N  
ATOM   4507  CA  GLN    96      17.334 -13.622  20.441  1.00 41.58           C  
ATOM   4508  C   GLN    96      18.231 -14.691  19.765  1.00 39.20           C  
ATOM   4509  O   GLN    96      19.193 -15.156  20.369  1.00 43.35           O  
ATOM   4510  CB  GLN    96      17.764 -12.208  20.033  1.00 43.52           C  
ATOM   4511  CG  GLN    96      16.626 -11.198  20.196  1.00 46.25           C  
ATOM   4512  CD  GLN    96      16.975  -9.822  19.655  1.00 51.42           C  
ATOM   4513  OE1 GLN    96      17.777  -9.654  18.749  1.00 57.98           O  
ATOM   4514  NE2 GLN    96      16.280  -8.821  20.245  1.00 51.65           N  
ATOM   4515  H   GLN    96      18.274 -14.136  22.283  1.00 42.65           H  
ATOM   4516  HA  GLN    96      16.301 -13.793  20.127  1.00 41.58           H  
ATOM   4517  HB2 GLN    96      18.094 -12.209  18.987  1.00 43.52           H  
ATOM   4518  HB3 GLN    96      18.628 -11.886  20.625  1.00 43.52           H  
ATOM   4519  HG2 GLN    96      16.342 -11.115  21.249  1.00 46.25           H  
ATOM   4520  HG3 GLN    96      15.740 -11.537  19.645  1.00 46.25           H  
ATOM   4521 HE21 GLN    96      16.399  -7.885  19.910  1.00 51.65           H  
ATOM   4522 HE22 GLN    96      15.679  -9.028  21.033  1.00 51.65           H  
ATOM   4523  N   PRO    97      17.853 -15.084  18.502  1.00 37.90           N  
ATOM   4524  CA  PRO    97      18.659 -16.000  17.703  1.00 35.81           C  
ATOM   4525  C   PRO    97      19.662 -15.300  16.749  1.00 34.56           C  
ATOM   4526  O   PRO    97      19.503 -14.160  16.314  1.00 37.71           O  
ATOM   4527  CB  PRO    97      17.605 -16.707  16.851  1.00 36.47           C  
ATOM   4528  CG  PRO    97      16.618 -15.584  16.536  1.00 40.12           C  
ATOM   4529  CD  PRO    97      16.619 -14.740  17.806  1.00 39.53           C  
ATOM   4530  HA  PRO    97      19.198 -16.695  18.350  1.00 35.81           H  
ATOM   4531  HB2 PRO    97      17.101 -17.477  17.448  1.00 36.47           H  
ATOM   4532  HB3 PRO    97      18.000 -17.173  15.944  1.00 36.47           H  
ATOM   4533  HG2 PRO    97      15.621 -15.958  16.284  1.00 40.12           H  
ATOM   4534  HG3 PRO    97      16.975 -14.991  15.686  1.00 40.12           H  
ATOM   4535  HD2 PRO    97      16.586 -13.667  17.595  1.00 39.53           H  
ATOM   4536  HD3 PRO    97      15.770 -15.008  18.443  1.00 39.53           H  
ATOM   4537  N   TYR    98      20.662 -16.134  16.310  1.00 32.21           N  
ATOM   4538  CA  TYR    98      21.525 -15.825  15.166  1.00 32.81           C  
ATOM   4539  C   TYR    98      21.019 -16.725  14.011  1.00 33.53           C  
ATOM   4540  O   TYR    98      20.425 -17.782  14.249  1.00 35.57           O  
ATOM   4541  CB  TYR    98      22.999 -16.148  15.485  1.00 38.99           C  
ATOM   4542  CG  TYR    98      23.972 -15.177  14.847  1.00 44.14           C  
ATOM   4543  CD1 TYR    98      24.136 -13.891  15.365  1.00 41.70           C  
ATOM   4544  CD2 TYR    98      24.763 -15.590  13.772  1.00 44.49           C  
ATOM   4545  CE1 TYR    98      24.866 -12.961  14.666  1.00 44.83           C  
ATOM   4546  CE2 TYR    98      25.547 -14.668  13.110  1.00 50.11           C  
ATOM   4547  CZ  TYR    98      25.501 -13.350  13.520  1.00 50.07           C  
ATOM   4548  OH  TYR    98      26.143 -12.448  12.721  1.00 43.89           O  
ATOM   4549  H   TYR    98      20.772 -17.048  16.755  1.00 32.21           H  
ATOM   4550  HA  TYR    98      21.385 -14.775  14.896  1.00 32.81           H  
ATOM   4551  HB2 TYR    98      23.243 -17.170  15.173  1.00 38.99           H  
ATOM   4552  HB3 TYR    98      23.182 -16.130  16.566  1.00 38.99           H  
ATOM   4553  HD1 TYR    98      23.687 -13.579  16.303  1.00 41.70           H  
ATOM   4554  HD2 TYR    98      24.726 -16.611  13.405  1.00 44.49           H  
ATOM   4555  HE1 TYR    98      24.967 -11.949  15.024  1.00 44.83           H  
ATOM   4556  HE2 TYR    98      26.166 -14.964  12.267  1.00 50.11           H  
ATOM   4557  HH  TYR    98      26.114 -11.536  13.093  1.00 43.89           H  
ATOM   4558  N   PRO    99      21.320 -16.370  12.711  1.00 35.11           N  
ATOM   4559  CA  PRO    99      21.233 -17.364  11.641  1.00 34.77           C  
ATOM   4560  C   PRO    99      22.064 -18.634  11.919  1.00 30.24           C  
ATOM   4561  O   PRO    99      22.888 -18.736  12.823  1.00 31.88           O  
ATOM   4562  CB  PRO    99      21.737 -16.629  10.399  1.00 35.86           C  
ATOM   4563  CG  PRO    99      21.390 -15.175  10.696  1.00 37.16           C  
ATOM   4564  CD  PRO    99      21.648 -15.062  12.191  1.00 35.37           C  
ATOM   4565  HA  PRO    99      20.176 -17.640  11.536  1.00 34.77           H  
ATOM   4566  HB2 PRO    99      21.267 -16.992   9.480  1.00 35.86           H  
ATOM   4567  HB3 PRO    99      22.823 -16.739  10.288  1.00 35.86           H  
ATOM   4568  HG2 PRO    99      20.329 -14.996  10.483  1.00 37.16           H  
ATOM   4569  HG3 PRO    99      21.981 -14.466  10.110  1.00 37.16           H  
ATOM   4570  HD2 PRO    99      22.695 -14.845  12.379  1.00 35.37           H  
ATOM   4571  HD3 PRO    99      21.023 -14.302  12.665  1.00 35.37           H  
ATOM   4572  N   THR   100      21.691 -19.697  11.117  1.00 28.44           N  
ATOM   4573  CA  THR   100      22.022 -21.071  11.459  1.00 29.77           C  
ATOM   4574  C   THR   100      23.461 -21.504  11.126  1.00 30.35           C  
ATOM   4575  O   THR   100      24.145 -21.030  10.220  1.00 31.66           O  
ATOM   4576  CB  THR   100      21.025 -22.041  10.779  1.00 33.61           C  
ATOM   4577  OG1 THR   100      20.806 -21.640   9.415  1.00 32.68           O  
ATOM   4578  CG2 THR   100      19.669 -22.018  11.475  1.00 34.94           C  
ATOM   4579  H   THR   100      21.119 -19.568  10.286  1.00 28.44           H  
ATOM   4580  HA  THR   100      21.921 -21.148  12.549  1.00 29.77           H  
ATOM   4581  HB  THR   100      21.414 -23.065  10.771  1.00 33.61           H  
ATOM   4582 HG21 THR   100      19.758 -22.307  12.524  1.00 34.94           H  
ATOM   4583 HG22 THR   100      18.976 -22.705  10.978  1.00 34.94           H  
ATOM   4584 HG23 THR   100      19.210 -21.025  11.422  1.00 34.94           H  
ATOM   4585  HG1 THR   100      20.298 -22.351   8.985  1.00 32.68           H  
ATOM   4586  N   LEU   101      23.889 -22.578  11.903  1.00 30.69           N  
ATOM   4587  CA  LEU   101      25.146 -23.273  11.679  1.00 35.32           C  
ATOM   4588  C   LEU   101      24.748 -24.647  11.089  1.00 35.06           C  
ATOM   4589  O   LEU   101      24.065 -25.452  11.737  1.00 34.21           O  
ATOM   4590  CB  LEU   101      25.915 -23.500  12.991  1.00 36.49           C  
ATOM   4591  CG  LEU   101      26.452 -22.220  13.660  1.00 33.25           C  
ATOM   4592  CD1 LEU   101      27.056 -22.571  15.025  1.00 31.14           C  
ATOM   4593  CD2 LEU   101      27.501 -21.511  12.803  1.00 35.70           C  
ATOM   4594  H   LEU   101      23.274 -22.946  12.646  1.00 30.69           H  
ATOM   4595  HA  LEU   101      25.768 -22.712  10.983  1.00 35.32           H  
ATOM   4596  HB2 LEU   101      26.750 -24.188  12.802  1.00 36.49           H  
ATOM   4597  HB3 LEU   101      25.260 -24.010  13.706  1.00 36.49           H  
ATOM   4598  HG  LEU   101      25.619 -21.528  13.830  1.00 33.25           H  
ATOM   4599 HD11 LEU   101      27.902 -23.258  14.922  1.00 31.14           H  
ATOM   4600 HD12 LEU   101      26.310 -23.047  15.671  1.00 31.14           H  
ATOM   4601 HD13 LEU   101      27.411 -21.670  15.537  1.00 31.14           H  
ATOM   4602 HD21 LEU   101      28.325 -22.184  12.545  1.00 35.70           H  
ATOM   4603 HD22 LEU   101      27.922 -20.652  13.338  1.00 35.70           H  
ATOM   4604 HD23 LEU   101      27.067 -21.130  11.874  1.00 35.70           H  
ATOM   4605  N   PRO   102      25.163 -24.936   9.801  1.00 36.25           N  
ATOM   4606  CA  PRO   102      25.003 -26.279   9.236  1.00 36.35           C  
ATOM   4607  C   PRO   102      25.856 -27.320  10.010  1.00 34.55           C  
ATOM   4608  O   PRO   102      26.815 -26.956  10.689  1.00 31.67           O  
ATOM   4609  CB  PRO   102      25.516 -26.148   7.795  1.00 36.94           C  
ATOM   4610  CG  PRO   102      25.446 -24.657   7.499  1.00 39.27           C  
ATOM   4611  CD  PRO   102      25.742 -24.014   8.840  1.00 40.07           C  
ATOM   4612  HA  PRO   102      23.940 -26.538   9.280  1.00 36.35           H  
ATOM   4613  HB2 PRO   102      24.915 -26.722   7.085  1.00 36.94           H  
ATOM   4614  HB3 PRO   102      26.551 -26.498   7.706  1.00 36.94           H  
ATOM   4615  HG2 PRO   102      24.431 -24.397   7.175  1.00 39.27           H  
ATOM   4616  HG3 PRO   102      26.144 -24.344   6.717  1.00 39.27           H  
ATOM   4617  HD2 PRO   102      26.817 -23.950   9.031  1.00 40.07           H  
ATOM   4618  HD3 PRO   102      25.300 -23.019   8.913  1.00 40.07           H  
ATOM   4619  N   PRO   103      25.514 -28.615   9.855  1.00 32.78           N  
ATOM   4620  CA  PRO   103      26.191 -29.663  10.617  1.00 34.28           C  
ATOM   4621  C   PRO   103      27.664 -29.803  10.180  1.00 30.10           C  
ATOM   4622  O   PRO   103      27.987 -29.840   8.993  1.00 27.87           O  
ATOM   4623  CB  PRO   103      25.398 -30.934  10.324  1.00 35.40           C  
ATOM   4624  CG  PRO   103      24.773 -30.666   8.961  1.00 35.45           C  
ATOM   4625  CD  PRO   103      24.471 -29.177   9.010  1.00 34.38           C  
ATOM   4626  HA  PRO   103      26.146 -29.421  11.681  1.00 34.28           H  
ATOM   4627  HB2 PRO   103      24.597 -31.044  11.063  1.00 35.40           H  
ATOM   4628  HB3 PRO   103      26.003 -31.846  10.334  1.00 35.40           H  
ATOM   4629  HG2 PRO   103      23.881 -31.270   8.775  1.00 35.45           H  
ATOM   4630  HG3 PRO   103      25.500 -30.878   8.169  1.00 35.45           H  
ATOM   4631  HD2 PRO   103      24.471 -28.727   8.016  1.00 34.38           H  
ATOM   4632  HD3 PRO   103      23.507 -28.980   9.489  1.00 34.38           H  
ATOM   4633  N   GLY   104      28.541 -29.870  11.174  1.00 29.60           N  
ATOM   4634  CA  GLY   104      29.964 -30.031  10.968  1.00 27.22           C  
ATOM   4635  C   GLY   104      30.796 -28.741  10.982  1.00 32.07           C  
ATOM   4636  O   GLY   104      32.020 -28.781  10.990  1.00 34.90           O  
ATOM   4637  H   GLY   104      28.208 -29.811  12.124  1.00 29.60           H  
ATOM   4638  HA2 GLY   104      30.144 -30.527  10.008  1.00 27.22           H  
ATOM   4639  HA3 GLY   104      30.321 -30.688  11.764  1.00 27.22           H  
ATOM   4640  N   THR   105      30.129 -27.590  10.882  1.00 36.53           N  
ATOM   4641  CA  THR   105      30.772 -26.278  10.710  1.00 39.87           C  
ATOM   4642  C   THR   105      31.210 -25.654  12.063  1.00 37.54           C  
ATOM   4643  O   THR   105      30.849 -26.137  13.131  1.00 38.87           O  
ATOM   4644  CB  THR   105      29.850 -25.286   9.957  1.00 43.87           C  
ATOM   4645  OG1 THR   105      28.653 -25.008  10.693  1.00 44.65           O  
ATOM   4646  CG2 THR   105      29.484 -25.779   8.560  1.00 41.75           C  
ATOM   4647  H   THR   105      29.119 -27.593  10.930  1.00 36.53           H  
ATOM   4648  HA  THR   105      31.685 -26.433  10.120  1.00 39.87           H  
ATOM   4649  HB  THR   105      30.363 -24.324   9.846  1.00 43.87           H  
ATOM   4650 HG21 THR   105      30.379 -25.967   7.960  1.00 41.75           H  
ATOM   4651 HG22 THR   105      28.870 -25.034   8.044  1.00 41.75           H  
ATOM   4652 HG23 THR   105      28.890 -26.698   8.600  1.00 41.75           H  
ATOM   4653  HG1 THR   105      28.043 -25.773  10.615  1.00 44.65           H  
ATOM   4654  N   GLY   106      31.983 -24.576  11.969  1.00 37.88           N  
ATOM   4655  CA  GLY   106      32.386 -23.783  13.116  1.00 35.20           C  
ATOM   4656  C   GLY   106      33.062 -22.478  12.680  1.00 37.17           C  
ATOM   4657  O   GLY   106      33.352 -22.259  11.498  1.00 40.60           O  
ATOM   4658  H   GLY   106      32.323 -24.301  11.059  1.00 37.88           H  
ATOM   4659  HA2 GLY   106      33.093 -24.372  13.706  1.00 35.20           H  
ATOM   4660  HA3 GLY   106      31.493 -23.558  13.706  1.00 35.20           H  
ATOM   4661  N   ARG   107      33.365 -21.619  13.705  1.00 39.67           N  
ATOM   4662  CA  ARG   107      34.075 -20.359  13.489  1.00 40.37           C  
ATOM   4663  C   ARG   107      34.712 -19.873  14.819  1.00 36.20           C  
ATOM   4664  O   ARG   107      34.317 -20.247  15.925  1.00 30.98           O  
ATOM   4665  CB  ARG   107      33.215 -19.249  12.828  1.00 43.73           C  
ATOM   4666  CG  ARG   107      32.242 -18.553  13.785  1.00 51.89           C  
ATOM   4667  CD  ARG   107      31.276 -17.575  13.117  1.00 70.52           C  
ATOM   4668  NE  ARG   107      31.844 -16.402  12.421  1.00 76.14           N  
ATOM   4669  CZ  ARG   107      32.281 -15.272  13.031  1.00 72.08           C  
ATOM   4670  NH1 ARG   107      32.729 -15.237  14.310  1.00 76.89           N  
ATOM   4671  NH2 ARG   107      32.276 -14.111  12.322  1.00 64.37           N1+
ATOM   4672  H   ARG   107      33.148 -21.899  14.678  1.00 39.67           H  
ATOM   4673  HA  ARG   107      34.900 -20.591  12.803  1.00 40.37           H  
ATOM   4674  HB2 ARG   107      32.657 -19.668  11.982  1.00 43.73           H  
ATOM   4675  HB3 ARG   107      33.886 -18.486  12.414  1.00 43.73           H  
ATOM   4676  HG2 ARG   107      32.801 -18.039  14.566  1.00 51.89           H  
ATOM   4677  HG3 ARG   107      31.641 -19.319  14.293  1.00 51.89           H  
ATOM   4678  HD2 ARG   107      30.569 -17.194  13.864  1.00 70.52           H  
ATOM   4679  HD3 ARG   107      30.669 -18.112  12.377  1.00 70.52           H  
ATOM   4680  HE  ARG   107      31.568 -16.291  11.450  1.00 76.14           H  
ATOM   4681 HH11 ARG   107      33.047 -14.377  14.732  1.00 76.89           H  
ATOM   4682 HH12 ARG   107      32.941 -16.069  14.860  1.00 76.89           H  
ATOM   4683 HH21 ARG   107      32.504 -13.225  12.761  1.00 64.37           H  
ATOM   4684 HH22 ARG   107      31.918 -14.056  11.372  1.00 64.37           H  
ATOM   4685  N   ARG   108      35.709 -18.922  14.645  1.00 39.03           N  
ATOM   4686  CA  ARG   108      36.354 -18.261  15.781  1.00 40.68           C  
ATOM   4687  C   ARG   108      35.386 -17.199  16.355  1.00 36.66           C  
ATOM   4688  O   ARG   108      34.630 -16.551  15.630  1.00 34.54           O  
ATOM   4689  CB  ARG   108      37.651 -17.551  15.355  1.00 39.60           C  
ATOM   4690  CG  ARG   108      38.830 -18.512  15.143  1.00 40.95           C  
ATOM   4691  CD  ARG   108      39.669 -18.704  16.406  1.00 40.84           C  
ATOM   4692  NE  ARG   108      40.460 -17.503  16.745  1.00 43.85           N  
ATOM   4693  CZ  ARG   108      41.591 -17.101  16.164  1.00 44.93           C  
ATOM   4694  NH1 ARG   108      42.114 -17.759  15.138  1.00 52.87           N  
ATOM   4695  NH2 ARG   108      42.209 -16.022  16.614  1.00 46.49           N1+
ATOM   4696  H   ARG   108      35.991 -18.651  13.710  1.00 39.03           H  
ATOM   4697  HA  ARG   108      36.552 -19.015  16.550  1.00 40.68           H  
ATOM   4698  HB2 ARG   108      37.926 -16.782  16.086  1.00 39.60           H  
ATOM   4699  HB3 ARG   108      37.468 -17.016  14.413  1.00 39.60           H  
ATOM   4700  HG2 ARG   108      39.465 -18.107  14.347  1.00 40.95           H  
ATOM   4701  HG3 ARG   108      38.468 -19.485  14.794  1.00 40.95           H  
ATOM   4702  HD2 ARG   108      40.357 -19.550  16.304  1.00 40.84           H  
ATOM   4703  HD3 ARG   108      39.030 -18.918  17.268  1.00 40.84           H  
ATOM   4704  HE  ARG   108      40.117 -16.954  17.521  1.00 43.85           H  
ATOM   4705 HH11 ARG   108      42.970 -17.436  14.713  1.00 52.87           H  
ATOM   4706 HH12 ARG   108      41.653 -18.586  14.781  1.00 52.87           H  
ATOM   4707 HH21 ARG   108      43.064 -15.710  16.177  1.00 46.49           H  
ATOM   4708 HH22 ARG   108      41.826 -15.509  17.394  1.00 46.49           H  
ATOM   4709  N   ILE   109      35.493 -17.043  17.716  1.00 35.60           N  
ATOM   4710  CA  ILE   109      34.615 -16.195  18.518  1.00 39.81           C  
ATOM   4711  C   ILE   109      35.517 -15.517  19.587  1.00 40.91           C  
ATOM   4712  O   ILE   109      36.614 -15.961  19.932  1.00 43.18           O  
ATOM   4713  CB  ILE   109      33.510 -17.076  19.165  1.00 43.87           C  
ATOM   4714  CG1 ILE   109      32.651 -17.835  18.135  1.00 44.55           C  
ATOM   4715  CG2 ILE   109      32.602 -16.337  20.152  1.00 40.73           C  
ATOM   4716  CD1 ILE   109      31.661 -16.988  17.358  1.00 46.44           C  
ATOM   4717  H   ILE   109      36.221 -17.569  18.236  1.00 35.60           H  
ATOM   4718  HA  ILE   109      34.178 -15.420  17.881  1.00 39.81           H  
ATOM   4719  HB  ILE   109      34.024 -17.853  19.741  1.00 43.87           H  
ATOM   4720 HG12 ILE   109      32.094 -18.599  18.674  1.00 44.55           H  
ATOM   4721 HG13 ILE   109      33.280 -18.390  17.435  1.00 44.55           H  
ATOM   4722 HG21 ILE   109      32.190 -15.422  19.717  1.00 40.73           H  
ATOM   4723 HG22 ILE   109      33.139 -16.080  21.067  1.00 40.73           H  
ATOM   4724 HG23 ILE   109      31.764 -16.967  20.462  1.00 40.73           H  
ATOM   4725 HD11 ILE   109      30.898 -16.554  18.010  1.00 46.44           H  
ATOM   4726 HD12 ILE   109      31.144 -17.601  16.613  1.00 46.44           H  
ATOM   4727 HD13 ILE   109      32.167 -16.179  16.836  1.00 46.44           H  
ATOM   4728  N   HIS   110      34.940 -14.432  20.195  1.00 38.69           N  
ATOM   4729  CA  HIS   110      35.468 -13.793  21.408  1.00 37.49           C  
ATOM   4730  C   HIS   110      34.194 -13.630  22.259  1.00 36.02           C  
ATOM   4731  O   HIS   110      33.106 -13.374  21.743  1.00 34.09           O  
ATOM   4732  CB  HIS   110      36.192 -12.498  21.048  1.00 38.29           C  
ATOM   4733  CG  HIS   110      36.594 -11.614  22.176  1.00 39.10           C  
ATOM   4734  ND1 HIS   110      37.894 -11.318  22.482  1.00 38.97           N  
ATOM   4735  CD2 HIS   110      35.855 -10.830  23.032  1.00 39.12           C  
ATOM   4736  CE1 HIS   110      37.880 -10.374  23.470  1.00 40.67           C  
ATOM   4737  NE2 HIS   110      36.655 -10.050  23.824  1.00 40.00           N  
ATOM   4738  H   HIS   110      34.059 -14.056  19.855  1.00 38.69           H  
ATOM   4739  HA  HIS   110      36.149 -14.491  21.898  1.00 37.49           H  
ATOM   4740  HB2 HIS   110      35.565 -11.905  20.376  1.00 38.29           H  
ATOM   4741  HB3 HIS   110      37.079 -12.752  20.452  1.00 38.29           H  
ATOM   4742  HD1 HIS   110      38.726 -11.710  22.065  1.00 38.97           H  
ATOM   4743  HD2 HIS   110      34.779 -10.799  23.107  1.00 39.12           H  
ATOM   4744  HE1 HIS   110      38.798  -9.976  23.880  1.00 40.67           H  
ATOM   4745  N   SER   111      34.327 -13.854  23.597  1.00 35.51           N  
ATOM   4746  CA  SER   111      33.178 -13.823  24.498  1.00 35.78           C  
ATOM   4747  C   SER   111      33.659 -13.444  25.903  1.00 38.49           C  
ATOM   4748  O   SER   111      34.839 -13.197  26.162  1.00 44.23           O  
ATOM   4749  CB  SER   111      32.429 -15.159  24.517  1.00 34.96           C  
ATOM   4750  OG  SER   111      31.103 -14.987  25.027  1.00 42.35           O  
ATOM   4751  H   SER   111      35.261 -14.049  23.978  1.00 35.51           H  
ATOM   4752  HA  SER   111      32.501 -13.024  24.169  1.00 35.78           H  
ATOM   4753  HB2 SER   111      32.947 -15.893  25.142  1.00 34.96           H  
ATOM   4754  HB3 SER   111      32.337 -15.571  23.507  1.00 34.96           H  
ATOM   4755  HG  SER   111      30.684 -15.868  24.996  1.00 42.35           H  
ATOM   4756  N   TYR   112      32.681 -13.297  26.856  1.00 37.07           N  
ATOM   4757  CA  TYR   112      32.963 -12.705  28.169  1.00 39.88           C  
ATOM   4758  C   TYR   112      32.414 -13.609  29.272  1.00 41.49           C  
ATOM   4759  O   TYR   112      31.342 -14.210  29.162  1.00 46.67           O  
ATOM   4760  CB  TYR   112      32.303 -11.324  28.320  1.00 40.78           C  
ATOM   4761  CG  TYR   112      33.013 -10.282  27.492  1.00 40.63           C  
ATOM   4762  CD1 TYR   112      32.733 -10.131  26.131  1.00 44.77           C  
ATOM   4763  CD2 TYR   112      33.995  -9.479  28.078  1.00 41.54           C  
ATOM   4764  CE1 TYR   112      33.547  -9.316  25.349  1.00 42.84           C  
ATOM   4765  CE2 TYR   112      34.820  -8.683  27.296  1.00 43.66           C  
ATOM   4766  CZ  TYR   112      34.614  -8.646  25.932  1.00 44.43           C  
ATOM   4767  OH  TYR   112      35.471  -7.944  25.142  1.00 43.73           O  
ATOM   4768  H   TYR   112      31.722 -13.581  26.685  1.00 37.07           H  
ATOM   4769  HA  TYR   112      34.046 -12.625  28.291  1.00 39.88           H  
ATOM   4770  HB2 TYR   112      32.303 -11.010  29.373  1.00 40.78           H  
ATOM   4771  HB3 TYR   112      31.247 -11.362  28.024  1.00 40.78           H  
ATOM   4772  HD1 TYR   112      31.951 -10.725  25.662  1.00 44.77           H  
ATOM   4773  HD2 TYR   112      34.192  -9.552  29.138  1.00 41.54           H  
ATOM   4774  HE1 TYR   112      33.367  -9.242  24.288  1.00 42.84           H  
ATOM   4775  HE2 TYR   112      35.650  -8.148  27.742  1.00 43.66           H  
ATOM   4776  HH  TYR   112      35.959  -8.636  24.625  1.00 43.73           H  
ATOM   4777  N   ARG   113      33.208 -13.675  30.407  1.00 41.53           N  
ATOM   4778  CA  ARG   113      32.828 -14.503  31.549  1.00 45.77           C  
ATOM   4779  C   ARG   113      31.597 -13.863  32.225  1.00 41.49           C  
ATOM   4780  O   ARG   113      31.644 -12.902  32.994  1.00 41.85           O  
ATOM   4781  CB  ARG   113      33.987 -14.632  32.541  1.00 54.10           C  
ATOM   4782  CG  ARG   113      33.716 -15.698  33.611  1.00 56.17           C  
ATOM   4783  CD  ARG   113      34.822 -15.736  34.659  1.00 60.53           C  
ATOM   4784  NE  ARG   113      34.866 -14.508  35.442  1.00 67.00           N  
ATOM   4785  CZ  ARG   113      33.993 -14.101  36.406  1.00 67.08           C  
ATOM   4786  NH1 ARG   113      33.031 -14.947  36.856  1.00 72.17           N  
ATOM   4787  NH2 ARG   113      34.029 -12.853  36.942  1.00 68.91           N1+
ATOM   4788  H   ARG   113      34.106 -13.180  30.423  1.00 41.53           H  
ATOM   4789  HA  ARG   113      32.555 -15.491  31.161  1.00 45.77           H  
ATOM   4790  HB2 ARG   113      34.180 -13.663  33.015  1.00 54.10           H  
ATOM   4791  HB3 ARG   113      34.902 -14.902  31.999  1.00 54.10           H  
ATOM   4792  HG2 ARG   113      33.644 -16.682  33.134  1.00 56.17           H  
ATOM   4793  HG3 ARG   113      32.754 -15.506  34.100  1.00 56.17           H  
ATOM   4794  HD2 ARG   113      35.799 -15.858  34.180  1.00 60.53           H  
ATOM   4795  HD3 ARG   113      34.700 -16.585  35.340  1.00 60.53           H  
ATOM   4796  HE  ARG   113      35.698 -13.840  35.298  1.00 67.00           H  
ATOM   4797 HH11 ARG   113      32.386 -14.641  37.573  1.00 72.17           H  
ATOM   4798 HH12 ARG   113      32.996 -15.914  36.567  1.00 72.17           H  
ATOM   4799 HH21 ARG   113      33.405 -12.535  37.668  1.00 68.91           H  
ATOM   4800 HH22 ARG   113      34.795 -12.148  36.694  1.00 68.91           H  
ATOM   4801  N   GLY   114      30.394 -14.356  31.778  1.00 37.98           N  
ATOM   4802  CA  GLY   114      29.100 -13.918  32.282  1.00 37.46           C  
ATOM   4803  C   GLY   114      28.027 -13.819  31.183  1.00 39.13           C  
ATOM   4804  O   GLY   114      26.828 -13.720  31.451  1.00 41.70           O  
ATOM   4805  H   GLY   114      30.380 -15.033  31.022  1.00 37.98           H  
ATOM   4806  HA2 GLY   114      29.195 -12.946  32.772  1.00 37.46           H  
ATOM   4807  HA3 GLY   114      28.772 -14.662  33.014  1.00 37.46           H  
ATOM   4808  N   HIS   115      28.521 -13.690  29.909  1.00 35.37           N  
ATOM   4809  CA  HIS   115      27.689 -13.608  28.703  1.00 37.57           C  
ATOM   4810  C   HIS   115      27.323 -15.048  28.313  1.00 36.20           C  
ATOM   4811  O   HIS   115      28.146 -15.871  27.908  1.00 34.07           O  
ATOM   4812  CB  HIS   115      28.469 -12.939  27.568  1.00 40.40           C  
ATOM   4813  CG  HIS   115      27.687 -12.587  26.344  1.00 42.34           C  
ATOM   4814  ND1 HIS   115      28.256 -11.758  25.406  1.00 44.73           N  
ATOM   4815  CD2 HIS   115      26.451 -13.015  25.910  1.00 44.52           C  
ATOM   4816  CE1 HIS   115      27.357 -11.633  24.455  1.00 44.57           C  
ATOM   4817  NE2 HIS   115      26.245 -12.383  24.714  1.00 43.65           N  
ATOM   4818  H   HIS   115      29.532 -13.608  29.807  1.00 35.37           H  
ATOM   4819  HA  HIS   115      26.787 -13.037  28.945  1.00 37.57           H  
ATOM   4820  HB2 HIS   115      29.313 -13.570  27.260  1.00 40.40           H  
ATOM   4821  HB3 HIS   115      28.909 -12.009  27.951  1.00 40.40           H  
ATOM   4822  HD2 HIS   115      25.718 -13.690  26.330  1.00 44.52           H  
ATOM   4823  HE2 HIS   115      25.422 -12.454  24.126  1.00 43.65           H  
ATOM   4824  HE1 HIS   115      27.450 -11.021  23.566  1.00 44.57           H  
ATOM   4825  N   LEU   116      26.016 -15.407  28.561  1.00 41.77           N  
ATOM   4826  CA  LEU   116      25.541 -16.773  28.386  1.00 44.93           C  
ATOM   4827  C   LEU   116      24.977 -16.981  26.960  1.00 43.87           C  
ATOM   4828  O   LEU   116      24.075 -16.286  26.486  1.00 51.29           O  
ATOM   4829  CB  LEU   116      24.436 -17.106  29.398  1.00 55.20           C  
ATOM   4830  CG  LEU   116      24.859 -16.960  30.872  1.00 70.49           C  
ATOM   4831  CD1 LEU   116      23.655 -17.219  31.775  1.00 79.50           C  
ATOM   4832  CD2 LEU   116      26.001 -17.902  31.242  1.00 70.03           C  
ATOM   4833  H   LEU   116      25.345 -14.712  28.883  1.00 41.77           H  
ATOM   4834  HA  LEU   116      26.385 -17.455  28.531  1.00 44.93           H  
ATOM   4835  HB2 LEU   116      24.079 -18.129  29.217  1.00 55.20           H  
ATOM   4836  HB3 LEU   116      23.574 -16.451  29.215  1.00 55.20           H  
ATOM   4837  HG  LEU   116      25.188 -15.931  31.056  1.00 70.49           H  
ATOM   4838 HD11 LEU   116      23.272 -18.238  31.653  1.00 79.50           H  
ATOM   4839 HD12 LEU   116      22.850 -16.520  31.532  1.00 79.50           H  
ATOM   4840 HD13 LEU   116      23.916 -17.076  32.829  1.00 79.50           H  
ATOM   4841 HD21 LEU   116      25.755 -18.935  30.979  1.00 70.03           H  
ATOM   4842 HD22 LEU   116      26.209 -17.862  32.317  1.00 70.03           H  
ATOM   4843 HD23 LEU   116      26.926 -17.628  30.726  1.00 70.03           H  
ATOM   4844  N   TRP   117      25.571 -18.018  26.279  1.00 37.78           N  
ATOM   4845  CA  TRP   117      25.139 -18.458  24.948  1.00 35.79           C  
ATOM   4846  C   TRP   117      24.563 -19.880  25.123  1.00 35.46           C  
ATOM   4847  O   TRP   117      24.934 -20.628  26.031  1.00 37.79           O  
ATOM   4848  CB  TRP   117      26.291 -18.498  23.933  1.00 33.22           C  
ATOM   4849  CG  TRP   117      26.918 -17.160  23.658  1.00 31.74           C  
ATOM   4850  CD1 TRP   117      27.795 -16.495  24.487  1.00 36.31           C  
ATOM   4851  CD2 TRP   117      26.767 -16.362  22.481  1.00 34.49           C  
ATOM   4852  NE1 TRP   117      28.130 -15.309  23.893  1.00 35.28           N  
ATOM   4853  CE2 TRP   117      27.528 -15.206  22.661  1.00 37.16           C  
ATOM   4854  CE3 TRP   117      26.052 -16.518  21.277  1.00 39.95           C  
ATOM   4855  CZ2 TRP   117      27.600 -14.189  21.702  1.00 36.68           C  
ATOM   4856  CZ3 TRP   117      26.114 -15.511  20.309  1.00 39.38           C  
ATOM   4857  CH2 TRP   117      26.873 -14.362  20.521  1.00 35.21           C  
ATOM   4858  H   TRP   117      26.351 -18.534  26.697  1.00 37.78           H  
ATOM   4859  HA  TRP   117      24.347 -17.795  24.589  1.00 35.79           H  
ATOM   4860  HB2 TRP   117      25.933 -18.935  22.992  1.00 33.22           H  
ATOM   4861  HB3 TRP   117      27.077 -19.175  24.288  1.00 33.22           H  
ATOM   4862  HD1 TRP   117      28.191 -16.754  25.459  1.00 36.31           H  
ATOM   4863  HE1 TRP   117      28.736 -14.605  24.304  1.00 35.28           H  
ATOM   4864  HE3 TRP   117      25.453 -17.408  21.102  1.00 39.95           H  
ATOM   4865  HZ2 TRP   117      28.196 -13.298  21.864  1.00 36.68           H  
ATOM   4866  HZ3 TRP   117      25.546 -15.618  19.390  1.00 39.38           H  
ATOM   4867  HH2 TRP   117      26.893 -13.583  19.762  1.00 35.21           H  
ATOM   4868  N   LEU   118      23.602 -20.238  24.208  1.00 32.80           N  
ATOM   4869  CA  LEU   118      23.008 -21.574  24.182  1.00 33.68           C  
ATOM   4870  C   LEU   118      22.612 -21.951  22.741  1.00 31.70           C  
ATOM   4871  O   LEU   118      22.532 -21.103  21.854  1.00 33.82           O  
ATOM   4872  CB  LEU   118      21.851 -21.695  25.190  1.00 35.75           C  
ATOM   4873  CG  LEU   118      20.624 -20.803  24.901  1.00 40.82           C  
ATOM   4874  CD1 LEU   118      19.531 -21.586  24.171  1.00 54.63           C  
ATOM   4875  CD2 LEU   118      20.048 -20.247  26.206  1.00 43.12           C  
ATOM   4876  H   LEU   118      23.247 -19.558  23.552  1.00 32.80           H  
ATOM   4877  HA  LEU   118      23.794 -22.278  24.485  1.00 33.68           H  
ATOM   4878  HB2 LEU   118      22.256 -21.442  26.178  1.00 35.75           H  
ATOM   4879  HB3 LEU   118      21.531 -22.742  25.254  1.00 35.75           H  
ATOM   4880  HG  LEU   118      20.914 -19.947  24.282  1.00 40.82           H  
ATOM   4881 HD11 LEU   118      19.186 -22.437  24.769  1.00 54.63           H  
ATOM   4882 HD12 LEU   118      19.889 -21.970  23.214  1.00 54.63           H  
ATOM   4883 HD13 LEU   118      18.664 -20.948  23.970  1.00 54.63           H  
ATOM   4884 HD21 LEU   118      19.712 -21.052  26.869  1.00 43.12           H  
ATOM   4885 HD22 LEU   118      19.192 -19.594  26.005  1.00 43.12           H  
ATOM   4886 HD23 LEU   118      20.799 -19.656  26.741  1.00 43.12           H  
ATOM   4887  N   PHE   119      22.391 -23.245  22.522  1.00 30.64           N  
ATOM   4888  CA  PHE   119      22.232 -23.786  21.172  1.00 30.81           C  
ATOM   4889  C   PHE   119      20.999 -24.700  21.113  1.00 32.47           C
[truncated: 132,893 more chars]
