# Supplementary material for: DegraderTCM: A Computationally Sparing Approach for Predicting Ternary Degradation Complexes
Source: ACS Med Chem Lett. 2023 Dec 13;15(1):45–53. doi: 10.1021/acsmedchemlett.3c00362 (PMC10788944; doi:10.1021/acsmedchemlett.3c00362)
Supplement: Supplementary file 2 — ml3c00362_si_002.zip [file ml3c00362_si_002.zip › TC models/Case_studies/Dardarin/XL1076_Dardarin_VHL.pdb]

HEADER    TRANSFERASE                                         XL-1076 
REMARK  99                                                                      
REMARK  99 MOE v2022.02 (Chemical Computing Group ULC) Mon Jul 24 16:27:10 2023 
SEQRES   1   2527  MET ALA SER GLY SER CYS GLN GLY CYS GLU GLU ASP GLU
SEQRES   2   2527  GLU THR LEU LYS LYS LEU ILE VAL ARG LEU ASN ASN VAL
SEQRES   3   2527  GLN GLU GLY LYS GLN ILE GLU THR LEU VAL GLN ILE LEU
SEQRES   4   2527  GLU ASP LEU LEU VAL PHE THR TYR SER GLU ARG ALA SER
SEQRES   5   2527  LYS LEU PHE GLN GLY LYS ASN ILE HIS VAL PRO LEU LEU
SEQRES   6   2527  ILE VAL LEU ASP SER TYR MET ARG VAL ALA SER VAL GLN
SEQRES   7   2527  GLN VAL GLY TRP SER LEU LEU CYS LYS LEU ILE GLU VAL
SEQRES   8   2527  CYS PRO GLY THR MET GLN SER LEU MET GLY PRO GLN ASP
SEQRES   9   2527  VAL GLY ASN ASP TRP GLU VAL LEU GLY VAL HIS GLN LEU
SEQRES  10   2527  ILE LEU LYS MET LEU THR VAL HIS ASN ALA SER VAL ASN
SEQRES  11   2527  LEU SER VAL ILE GLY LEU LYS THR LEU ASP LEU LEU LEU
SEQRES  12   2527  THR SER GLY LYS ILE THR LEU LEU ILE LEU ASP GLU GLU
SEQRES  13   2527  SER ASP ILE PHE MET LEU ILE PHE ASP ALA MET HIS SER
SEQRES  14   2527  PHE PRO ALA ASN ASP GLU VAL GLN LYS LEU GLY CYS LYS
SEQRES  15   2527  ALA LEU HIS VAL LEU PHE GLU ARG VAL SER GLU GLU GLN
SEQRES  16   2527  LEU THR GLU PHE VAL GLU ASN LYS ASP TYR MET ILE LEU
SEQRES  17   2527  LEU SER ALA LEU THR ASN PHE LYS ASP GLU GLU GLU ILE
SEQRES  18   2527  VAL LEU HIS VAL LEU HIS CYS LEU HIS SER LEU ALA ILE
SEQRES  19   2527  PRO CYS ASN ASN VAL GLU VAL LEU MET SER GLY ASN VAL
SEQRES  20   2527  ARG CYS TYR ASN ILE VAL VAL GLU ALA MET LYS ALA PHE
SEQRES  21   2527  PRO MET SER GLU ARG ILE GLN GLU VAL SER CYS CYS LEU
SEQRES  22   2527  LEU HIS ARG LEU THR LEU GLY ASN PHE PHE ASN ILE LEU
SEQRES  23   2527  VAL LEU ASN GLU VAL HIS GLU PHE VAL VAL LYS ALA VAL
SEQRES  24   2527  GLN GLN TYR PRO GLU ASN ALA ALA LEU GLN ILE SER ALA
SEQRES  25   2527  LEU SER CYS LEU ALA LEU LEU THR GLU THR ILE PHE LEU
SEQRES  26   2527  ASN GLN ASP LEU GLU GLU LYS ASN GLU ASN GLN GLU ASN
SEQRES  27   2527  ASP ASP GLU GLY GLU GLU ASP LYS LEU PHE TRP LEU GLU
SEQRES  28   2527  ALA CYS TYR LYS ALA LEU THR TRP HIS ARG LYS ASN LYS
SEQRES  29   2527  HIS VAL GLN GLU ALA ALA CYS TRP ALA LEU ASN ASN LEU
SEQRES  30   2527  LEU MET TYR GLN ASN SER LEU HIS GLU LYS ILE GLY ASP
SEQRES  31   2527  GLU ASP GLY HIS PHE PRO ALA HIS ARG GLU VAL MET LEU
SEQRES  32   2527  SER MET LEU MET HIS SER SER SER LYS GLU VAL PHE GLN
SEQRES  33   2527  ALA SER ALA ASN ALA LEU SER THR LEU LEU GLU GLN ASN
SEQRES  34   2527  VAL ASN PHE ARG LYS ILE LEU LEU SER LYS GLY ILE HIS
SEQRES  35   2527  LEU ASN VAL LEU GLU LEU MET GLN LYS HIS ILE HIS SER
SEQRES  36   2527  PRO GLU VAL ALA GLU SER GLY CYS LYS MET LEU ASN HIS
SEQRES  37   2527  LEU PHE GLU GLY SER ASN THR SER LEU ASP ILE MET ALA
SEQRES  38   2527  ALA VAL VAL PRO LYS ILE LEU THR VAL MET LYS ARG HIS
SEQRES  39   2527  GLU THR SER LEU PRO VAL GLN LEU GLU ALA LEU ARG ALA
SEQRES  40   2527  ILE LEU HIS PHE ILE VAL PRO GLY MET PRO GLU GLU SER
SEQRES  41   2527  ARG GLU ASP THR GLU PHE HIS HIS LYS LEU ASN MET VAL
SEQRES  42   2527  LYS LYS GLN CYS PHE LYS ASN ASP ILE HIS LYS LEU VAL
SEQRES  43   2527  LEU ALA ALA LEU ASN ARG PHE ILE GLY ASN PRO GLY ILE
SEQRES  44   2527  GLN LYS CYS GLY LEU LYS VAL ILE SER SER ILE VAL HIS
SEQRES  45   2527  PHE PRO ASP ALA LEU GLU MET LEU SER LEU GLU GLY ALA
SEQRES  46   2527  MET ASP SER VAL LEU HIS THR LEU GLN MET TYR PRO ASP
SEQRES  47   2527  ASP GLN GLU ILE GLN CYS LEU GLY LEU SER LEU ILE GLY
SEQRES  48   2527  TYR LEU ILE THR LYS LYS ASN VAL PHE ILE GLY THR GLY
SEQRES  49   2527  HIS LEU LEU ALA LYS ILE LEU VAL SER SER LEU TYR ARG
SEQRES  50   2527  PHE LYS ASP VAL ALA GLU ILE GLN THR LYS GLY PHE GLN
SEQRES  51   2527  THR ILE LEU ALA ILE LEU LYS LEU SER ALA SER PHE SER
SEQRES  52   2527  LYS LEU LEU VAL HIS HIS SER PHE ASP LEU VAL ILE PHE
SEQRES  53   2527  HIS GLN MET SER SER ASN ILE MET GLU GLN LYS ASP GLN
SEQRES  54   2527  GLN PHE LEU ASN LEU CYS CYS LYS CYS PHE ALA LYS VAL
SEQRES  55   2527  ALA MET ASP ASP TYR LEU LYS ASN VAL MET LEU GLU ARG
SEQRES  56   2527  ALA CYS ASP GLN ASN ASN SER ILE MET VAL GLU CYS LEU
SEQRES  57   2527  LEU LEU LEU GLY ALA ASP ALA ASN GLN ALA LYS GLU GLY
SEQRES  58   2527  SER SER LEU ILE CYS GLN VAL CYS GLU LYS GLU SER SER
SEQRES  59   2527  PRO LYS LEU VAL GLU LEU LEU LEU ASN SER GLY SER ARG
SEQRES  60   2527  GLU GLN ASP VAL ARG LYS ALA LEU THR ILE SER ILE GLY
SEQRES  61   2527  LYS GLY ASP SER GLN ILE ILE SER LEU LEU LEU ARG ARG
SEQRES  62   2527  LEU ALA LEU ASP VAL ALA ASN ASN SER ILE CYS LEU GLY
SEQRES  63   2527  GLY PHE CYS ILE GLY LYS VAL GLU PRO SER TRP LEU GLY
SEQRES  64   2527  PRO LEU PHE PRO ASP LYS THR SER ASN LEU ARG LYS GLN
SEQRES  65   2527  THR ASN ILE ALA SER THR LEU ALA ARG MET VAL ILE ARG
SEQRES  66   2527  TYR GLN MET LYS SER ALA VAL GLU GLU GLY THR ALA SER
SEQRES  67   2527  GLY SER ASP GLY ASN PHE SER GLU ASP VAL LEU SER LYS
SEQRES  68   2527  PHE ASP GLU TRP THR PHE ILE PRO ASP SER SER MET ASP
SEQRES  69   2527  SER VAL PHE ALA GLN SER ASP ASP LEU ASP SER GLU GLY
SEQRES  70   2527  SER GLU GLY SER PHE LEU VAL LYS LYS LYS SER ASN SER
SEQRES  71   2527  ILE SER VAL GLY GLU PHE TYR ARG ASP ALA VAL LEU GLN
SEQRES  72   2527  ARG CYS SER PRO ASN LEU GLN ARG HIS SER ASN SER LEU
SEQRES  73   2527  GLY PRO ILE PHE ASP HIS GLU ASP LEU LEU LYS ARG LYS
SEQRES  74   2527  ARG LYS ILE LEU SER SER ASP ASP SER LEU ARG SER SER
SEQRES  75   2527  LYS LEU GLN SER HIS MET ARG HIS SER ASP SER ILE SER
SEQRES  76   2527  SER LEU ALA SER GLU ARG GLU TYR ILE THR SER LEU ASP
SEQRES  77   2527  LEU SER ALA ASN GLU LEU ARG ASP ILE ASP ALA LEU SER
SEQRES  78   2527  GLN LYS CYS CYS ILE SER VAL HIS LEU GLU HIS LEU GLU
SEQRES  79   2527  LYS LEU GLU LEU HIS GLN ASN ALA LEU THR SER PHE PRO
SEQRES  80   2527  GLN GLN LEU CYS GLU THR LEU LYS SER LEU THR HIS LEU
SEQRES  81   2527  ASP LEU HIS SER ASN LYS PHE THR SER PHE PRO SER TYR
SEQRES  82   2527  LEU LEU LYS MET SER CYS ILE ALA ASN LEU ASP VAL SER
SEQRES  83   2527  ARG ASN ASP ILE GLY PRO SER VAL VAL LEU ASP PRO THR
SEQRES  84   2527  VAL LYS CYS PRO THR LEU LYS GLN PHE ASN LEU SER TYR
SEQRES  85   2527  ASN GLN LEU SER PHE VAL PRO GLU ASN LEU THR ASP VAL
SEQRES  86   2527  VAL GLU LYS LEU GLU GLN LEU ILE LEU GLU GLY ASN LYS
SEQRES  87   2527  ILE SER GLY ILE CYS SER PRO LEU ARG LEU LYS GLU LEU
SEQRES  88   2527  LYS ILE LEU ASN LEU SER LYS ASN HIS ILE SER SER LEU
SEQRES  89   2527  SER GLU ASN PHE LEU GLU ALA CYS PRO LYS VAL GLU SER
SEQRES  90   2527  PHE SER ALA ARG MET ASN PHE LEU ALA ALA MET PRO PHE
SEQRES  91   2527  LEU PRO PRO SER MET THR ILE LEU LYS LEU SER GLN ASN
SEQRES  92   2527  LYS PHE SER CYS ILE PRO GLU ALA ILE LEU ASN LEU PRO
SEQRES  93   2527  HIS LEU ARG SER LEU ASP MET SER SER ASN ASP ILE GLN
SEQRES  94   2527  TYR LEU PRO GLY PRO ALA HIS TRP LYS SER LEU ASN LEU
SEQRES  95   2527  ARG GLU LEU LEU PHE SER HIS ASN GLN ILE SER ILE LEU
SEQRES  96   2527  ASP LEU SER GLU LYS ALA TYR LEU TRP SER ARG VAL GLU
SEQRES  97   2527  LYS LEU HIS LEU SER HIS ASN LYS LEU LYS GLU ILE PRO
SEQRES  98   2527  PRO GLU ILE GLY CYS LEU GLU ASN LEU THR SER LEU ASP
SEQRES  99   2527  VAL SER TYR ASN LEU GLU LEU ARG SER PHE PRO ASN GLU
SEQRES  10   2527  MET GLY LYS LEU SER LYS ILE TRP ASP LEU PRO LEU ASP
SEQRES  10   2527  GLU LEU HIS LEU ASN PHE ASP PHE LYS HIS ILE GLY CYS
SEQRES  10   2527  LYS ALA LYS ASP ILE ILE ARG PHE LEU GLN GLN ARG LEU
SEQRES  10   2527  LYS LYS ALA VAL PRO TYR ASN ARG MET LYS LEU MET ILE
SEQRES  10   2527  VAL GLY ASN THR GLY SER GLY LYS THR THR LEU LEU GLN
SEQRES  10   2527  GLN LEU MET LYS THR LYS LYS SER ASP LEU GLY MET GLN
SEQRES  10   2527  SER ALA THR VAL GLY ILE ASP VAL LYS ASP TRP PRO ILE
SEQRES  10   2527  GLN ILE ARG ASP LYS ARG LYS ARG ASP LEU VAL LEU ASN
SEQRES  10   2527  VAL TRP ASP PHE ALA GLY ARG GLU GLU PHE TYR SER THR
SEQRES  10   2527  HIS PRO HIS PHE MET THR GLN ARG ALA LEU TYR LEU ALA
SEQRES  11   2527  VAL TYR ASP LEU SER LYS GLY GLN ALA GLU VAL ASP ALA
SEQRES  11   2527  MET LYS PRO TRP LEU PHE ASN ILE LYS ALA ARG ALA SER
SEQRES  11   2527  SER SER PRO VAL ILE LEU VAL GLY THR HIS LEU ASP VAL
SEQRES  11   2527  SER ASP GLU LYS GLN ARG LYS ALA CYS MET SER LYS ILE
SEQRES  11   2527  THR LYS GLU LEU LEU ASN LYS ARG GLY PHE PRO ALA ILE
SEQRES  11   2527  ARG ASP TYR HIS PHE VAL ASN ALA THR GLU GLU SER ASP
SEQRES  11   2527  ALA LEU ALA LYS LEU ARG LYS THR ILE ILE ASN GLU SER
SEQRES  11   2527  LEU ASN PHE LYS ILE ARG ASP GLN LEU VAL VAL GLY GLN
SEQRES  11   2527  LEU ILE PRO ASP CYS TYR VAL GLU LEU GLU LYS ILE ILE
SEQRES  11   2527  LEU SER GLU ARG LYS ASN VAL PRO ILE GLU PHE PRO VAL
SEQRES  12   2527  ILE ASP ARG LYS ARG LEU LEU GLN LEU VAL ARG GLU ASN
SEQRES  12   2527  GLN LEU GLN LEU ASP GLU ASN GLU LEU PRO HIS ALA VAL
SEQRES  12   2527  HIS PHE LEU ASN GLU SER GLY VAL LEU LEU HIS PHE GLN
SEQRES  12   2527  ASP PRO ALA LEU GLN LEU SER ASP LEU TYR PHE VAL GLU
SEQRES  12   2527  PRO LYS TRP LEU CYS LYS ILE MET ALA GLN ILE LEU THR
SEQRES  12   2527  VAL LYS VAL GLU GLY CYS PRO LYS HIS PRO LYS GLY ILE
SEQRES  12   2527  ILE SER ARG ARG ASP VAL GLU LYS PHE LEU SER LYS LYS
SEQRES  12   2527  ARG LYS PHE PRO LYS ASN TYR MET SER GLN TYR PHE LYS
SEQRES  12   2527  LEU LEU GLU LYS PHE GLN ILE ALA LEU PRO ILE GLY GLU
SEQRES  12   2527  GLU TYR LEU LEU VAL PRO SER SER LEU SER ASP HIS ARG
SEQRES  13   2527  PRO VAL ILE GLU LEU PRO HIS CYS GLU ASN SER GLU ILE
SEQRES  13   2527  ILE ILE ARG LEU TYR GLU MET PRO TYR PHE PRO MET GLY
SEQRES  13   2527  PHE TRP SER ARG LEU ILE ASN ARG LEU LEU GLU ILE SER
SEQRES  13   2527  PRO TYR MET LEU SER GLY ARG GLU ARG ALA LEU ARG PRO
SEQRES  13   2527  ASN ARG MET TYR TRP ARG GLN GLY ILE TYR LEU ASN TRP
SEQRES  13   2527  SER PRO GLU ALA TYR CYS LEU VAL GLY SER GLU VAL LEU
SEQRES  13   2527  ASP ASN HIS PRO GLU SER PHE LEU LYS ILE THR VAL PRO
SEQRES  13   2527  SER CYS ARG LYS GLY CYS ILE LEU LEU GLY GLN VAL VAL
SEQRES  13   2527  ASP HIS ILE ASP SER LEU MET GLU GLU TRP PHE PRO GLY
SEQRES  13   2527  LEU LEU GLU ILE ASP ILE CYS GLY GLU GLY GLU THR LEU
SEQRES  14   2527  LEU LYS LYS TRP ALA LEU TYR SER PHE ASN ASP GLY GLU
SEQRES  14   2527  GLU HIS GLN LYS ILE LEU LEU ASP ASP LEU MET LYS LYS
SEQRES  14   2527  ALA GLU GLU GLY ASP LEU LEU VAL ASN PRO ASP GLN PRO
SEQRES  14   2527  ARG LEU THR ILE PRO ILE SER GLN ILE ALA PRO ASP LEU
SEQRES  14   2527  ILE LEU ALA ASP LEU PRO ARG ASN ILE MET LEU ASN ASN
SEQRES  14   2527  ASP GLU LEU GLU PHE GLU GLN ALA PRO GLU PHE LEU LEU
SEQRES  14   2527  GLY ASP GLY SER PHE GLY SER VAL TYR ARG ALA ALA TYR
SEQRES  14   2527  GLU GLY GLU GLU VAL ALA VAL LYS ILE PHE ASN LYS HIS
SEQRES  14   2527  THR SER LEU ARG LEU LEU ARG GLN GLU LEU VAL VAL LEU
SEQRES  14   2527  CYS HIS LEU HIS HIS PRO SER LEU ILE SER LEU LEU ALA
SEQRES  15   2527  ALA GLY ILE ARG PRO ARG MET LEU VAL MET GLU LEU ALA
SEQRES  15   2527  SER LYS GLY SER LEU ASP ARG LEU LEU GLN GLN ASP LYS
SEQRES  15   2527  ALA SER LEU THR ARG THR LEU GLN HIS ARG ILE ALA LEU
SEQRES  15   2527  HIS VAL ALA ASP GLY LEU ARG TYR LEU HIS SER ALA MET
SEQRES  15   2527  ILE ILE TYR ARG ASP LEU LYS PRO HIS ASN VAL LEU LEU
SEQRES  15   2527  PHE THR LEU TYR PRO ASN ALA ALA ILE ILE ALA LYS ILE
SEQRES  15   2527  ALA ASP TYR GLY ILE ALA GLN TYR CYS CYS ARG MET GLY
SEQRES  15   2527  ILE LYS THR SER GLU GLY THR PRO GLY PHE ARG ALA PRO
SEQRES  15   2527  GLU VAL ALA ARG GLY ASN VAL ILE TYR ASN GLN GLN ALA
SEQRES  15   2527  ASP VAL TYR SER PHE GLY LEU LEU LEU TYR ASP ILE LEU
SEQRES  16   2527  THR THR GLY GLY ARG ILE VAL GLU GLY LEU LYS PHE PRO
SEQRES  16   2527  ASN GLU PHE ASP GLU LEU GLU ILE GLN GLY LYS LEU PRO
SEQRES  16   2527  ASP PRO VAL LYS GLU TYR GLY CYS ALA PRO TRP PRO MET
SEQRES  16   2527  VAL GLU LYS LEU ILE LYS GLN CYS LEU LYS GLU ASN PRO
SEQRES  16   2527  GLN GLU ARG PRO THR SER ALA GLN VAL PHE ASP ILE LEU
SEQRES  16   2527  ASN SER ALA GLU LEU VAL CYS LEU THR ARG ARG ILE LEU
SEQRES  16   2527  LEU PRO LYS ASN VAL ILE VAL GLU CYS MET VAL ALA THR
SEQRES  16   2527  HIS HIS ASN SER ARG ASN ALA SER ILE TRP LEU GLY CYS
SEQRES  16   2527  GLY HIS THR ASP ARG GLY GLN LEU SER PHE LEU ASP LEU
SEQRES  16   2527  ASN THR GLU GLY TYR THR SER GLU GLU VAL ALA ASP SER
SEQRES  17   2527  ARG ILE LEU CYS LEU ALA LEU VAL HIS LEU PRO VAL GLU
SEQRES  17   2527  LYS GLU SER TRP ILE VAL SER GLY THR GLN SER GLY THR
SEQRES  17   2527  LEU LEU VAL ILE ASN THR GLU ASP GLY LYS LYS ARG HIS
SEQRES  17   2527  THR LEU GLU LYS MET THR ASP SER VAL THR CYS LEU TYR
SEQRES  17   2527  CYS ASN SER PHE SER LYS GLN SER LYS GLN LYS ASN PHE
SEQRES  17   2527  LEU LEU VAL GLY THR ALA ASP GLY LYS LEU ALA ILE PHE
SEQRES  17   2527  GLU ASP LYS THR VAL LYS LEU LYS GLY ALA ALA PRO LEU
SEQRES  17   2527  LYS ILE LEU ASN ILE GLY ASN VAL SER THR PRO LEU MET
SEQRES  17   2527  CYS LEU SER GLU SER THR ASN SER THR GLU ARG ASN VAL
SEQRES  17   2527  MET TRP GLY GLY CYS GLY THR LYS ILE PHE SER PHE SER
SEQRES  18   2527  ASN ASP PHE THR ILE GLN LYS LEU ILE GLU THR ARG THR
SEQRES  18   2527  SER GLN LEU PHE SER TYR ALA ALA PHE SER ASP SER ASN
SEQRES  18   2527  ILE ILE THR VAL VAL VAL ASP THR ALA LEU TYR ILE ALA
SEQRES  18   2527  LYS GLN ASN SER PRO VAL VAL GLU VAL TRP ASP LYS LYS
SEQRES  18   2527  THR GLU LYS LEU CYS GLY LEU ILE ASP CYS VAL HIS PHE
SEQRES  18   2527  LEU ARG GLU VAL MET VAL LYS GLU ASN LYS GLU SER LYS
SEQRES  18   2527  HIS LYS MET SER TYR SER GLY ARG VAL LYS THR LEU CYS
SEQRES  18   2527  LEU GLN LYS ASN THR ALA LEU TRP ILE GLY THR GLY GLY
SEQRES  18   2527  GLY HIS ILE LEU LEU LEU ASP LEU SER THR ARG ARG LEU
SEQRES  18   2527  ILE ARG VAL ILE TYR ASN PHE CYS ASN SER VAL ARG VAL
SEQRES  19   2527  MET MET THR ALA GLN LEU GLY SER LEU LYS ASN VAL MET
SEQRES  19   2527  LEU VAL LEU GLY TYR ASN ARG LYS ASN THR GLU GLY THR
SEQRES  19   2527  GLN LYS GLN LYS GLU ILE GLN SER CYS LEU THR VAL TRP
SEQRES  19   2527  ASP ILE ASN LEU PRO HIS GLU VAL GLN ASN LEU GLU LYS
SEQRES  19   2527  HIS ILE GLU VAL ARG LYS GLU LEU ALA GLU LYS MET ARG
SEQRES  19   2527  ARG THR SER VAL GLU
HELIX    1   1 GLU     10  LEU     23  1               Generated by MOE   14
HELIX    2   2 ILE     32  VAL     44  1               Generated by MOE   13
HELIX    3   3 PHE     45  TYR     47  5               Generated by MOE    3
HELIX    4   4 ALA     51  LEU     54  1               Generated by MOE    4
HELIX    5   5 HIS     61  SER     70  1               Generated by MOE   10
HELIX    6   6 ALA     75  VAL     91  1               Generated by MOE   17
HELIX    7   7 GLY     94  GLN     97  1               Generated by MOE    4
HELIX    8   8 TRP    109  VAL    124  1               Generated by MOE   16
HELIX    9   9 VAL    129  LEU    142  1               Generated by MOE   14
HELIX   10  10 ILE    148  LEU    151  1               Generated by MOE    4
HELIX   11  11 PHE    160  SER    169  1               Generated by MOE   10
HELIX   12  12 GLU    175  PHE    188  1               Generated by MOE   14
HELIX   13  13 GLU    193  ASN    202  1               Generated by MOE   10
HELIX   14  14 TYR    205  ASN    214  1               Generated by MOE   10
HELIX   15  15 GLU    220  LEU    232  1               Generated by MOE   13
HELIX   16  16 VAL    239  MET    243  1               Generated by MOE    5
HELIX   17  17 CYS    249  ALA    259  1               Generated by MOE   11
HELIX   18  18 GLU    264  LEU    277  1               Generated by MOE   14
HELIX   19  19 PHE    283  VAL    287  1               Generated by MOE    5
HELIX   20  20 VAL    291  GLN    301  1               Generated by MOE   11
HELIX   21  21 ALA    306  ASN    326  1               Generated by MOE   21
HELIX   22  22 GLU    330  LYS    332  5               Generated by MOE    3
HELIX   23  23 LEU    350  TRP    359  1               Generated by MOE   10
HELIX   24  24 HIS    360  LYS    362  5               Generated by MOE    3
HELIX   25  25 LYS    364  TYR    380  1               Generated by MOE   17
HELIX   26  26 ASN    382  LYS    387  5               Generated by MOE    6
HELIX   27  27 ALA    397  MET    407  1               Generated by MOE   11
HELIX   28  28 GLU    413  GLN    428  1               Generated by MOE   16
HELIX   29  29 PHE    432  LEU    437  1               Generated by MOE    6
HELIX   30  30 ILE    441  LYS    451  1               Generated by MOE   11
HELIX   31  31 PRO    456  PHE    470  1               Generated by MOE   15
HELIX   32  32 LEU    477  MET    480  1               Generated by MOE    4
HELIX   33  33 VAL    484  MET    491  1               Generated by MOE    8
HELIX   34  34 LEU    498  ILE    512  1               Generated by MOE   15
HELIX   35  35 GLU    518  GLU    522  5               Generated by MOE    5
HELIX   36  36 PHE    526  CYS    537  1               Generated by MOE   12
HELIX   37  37 ILE    542  ARG    552  1               Generated by MOE   11
HELIX   38  38 PRO    557  SER    568  1               Generated by MOE   12
HELIX   39  39 PRO    574  LEU    582  1               Generated by MOE    9
HELIX   40  40 ALA    585  MET    595  1               Generated by MOE   11
HELIX   41  41 GLN    600  ILE    610  1               Generated by MOE   11
HELIX   42  42 ILE    621  LEU    631  1               Generated by MOE   11
HELIX   43  43 ALA    642  ILE    655  1               Generated by MOE   14
HELIX   44  44 PHE    662  LYS    664  5               Generated by MOE    3
HELIX   45  45 PHE    671  HIS    677  1               Generated by MOE    7
HELIX   46  46 SER    680  MET    684  1               Generated by MOE    5
HELIX   47  47 LEU    692  CYS    698  1               Generated by MOE    7
HELIX   48  48 ASP    706  VAL    711  1               Generated by MOE    6
HELIX   49  49 SER    722  MET    724  5               Generated by MOE    3
HELIX   50  50 LEU    728  LEU    731  1               Generated by MOE    4
HELIX   51  51 VAL    748  GLU    750  5               Generated by MOE    3
HELIX   52  52 PRO    755  LEU    757  5               Generated by MOE    3
HELIX   53  53 VAL    758  LEU    761  1               Generated by MOE    4
HELIX   54  54 LEU    775  SER    778  1               Generated by MOE    4
HELIX   55  55 ILE    779  LYS    781  5               Generated by MOE    3
HELIX   56  56 SER    788  LEU    794  1               Generated by MOE    7
HELIX   57  57 PRO    815  LEU    818  1               Generated by MOE    4
HELIX   58  58 GLY    819  LEU    821  5               Generated by MOE    3
HELIX   59  59 ALA    836  GLU    853  1               Generated by MOE   18
HELIX   60  60 ASP    998  LEU   1000  5               Generated by MOE    3
HELIX   61  61 SER   1007  LEU   1010  1               Generated by MOE    4
HELIX   62  62 GLN   1028  CYS   1031  1               Generated by MOE    4
HELIX   63  63 SER   1052  LYS   1056  5               Generated by MOE    5
HELIX   64  64 GLU   1146  LEU   1149  5               Generated by MOE    4
HELIX   65  65 GLU   1190  LEU   1193  1               Generated by MOE    4
HELIX   66  66 PRO   1214  HIS   1216  5               Generated by MOE    3
HELIX   67  67 ALA   1241  TRP   1244  5               Generated by MOE    4
HELIX   68  68 PRO   1262  CYS   1266  5               Generated by MOE    5
HELIX   69  69 ASN   1286  LYS   1290  5               Generated by MOE    5
HELIX   70  70 ALA   1315  GLN   1324  1               Generated by MOE   10
HELIX   71  71 LYS   1347  MET   1355  1               Generated by MOE    9
HELIX   72  72 GLU   1399  PHE   1401  5               Generated by MOE    3
HELIX   73  73 HIS   1405  HIS   1407  5               Generated by MOE    3
HELIX   74  74 LEU   1421  LYS   1423  5               Generated by MOE    3
HELIX   75  75 GLN   1425  ASP   1429  1               Generated by MOE    5
HELIX   76  76 LYS   1432  LYS   1439  1               Generated by MOE    8
HELIX   77  77 LEU   1454  VAL   1456  5               Generated by MOE    3
HELIX   78  78 GLU   1459  GLU   1472  1               Generated by MOE   14
HELIX   79  79 ASP   1495  LEU   1509  1               Generated by MOE   15
HELIX   80  80 ASP   1525  GLU   1537  1               Generated by MOE   13
HELIX   81  81 ARG   1550  GLU   1559  1               Generated by MOE   10
HELIX   82  82 GLU   1568  SER   1579  1               Generated by MOE   12
HELIX   83  83 PRO   1600  ILE   1610  1               Generated by MOE   11
HELIX   84  84 ARG   1628  ARG   1639  1               Generated by MOE   12
HELIX   85  85 MET   1646  LYS   1655  1               Generated by MOE   10
HELIX   86  86 PRO   1670  SER   1672  5               Generated by MOE    3
HELIX   87  87 ASN   1687  GLU   1689  5               Generated by MOE    3
HELIX   88  88 TRP   1705  LEU   1712  1               Generated by MOE    8
HELIX   89  89 PRO   1717  MET   1719  5               Generated by MOE    3
HELIX   90  90 ARG   1771  GLU   1790  1               Generated by MOE   20
HELIX   91  91 PRO   1793  LEU   1796  5               Generated by MOE    4
HELIX   92  92 LEU   1827  LEU   1830  1               Generated by MOE    4
HELIX   93  93 LYS   1833  GLU   1836  1               Generated by MOE    4
HELIX   94  94 ILE   1852  GLN   1854  5               Generated by MOE    3
HELIX   95  95 ARG   1866  ILE   1868  5               Generated by MOE    3
HELIX   96  96 ASN   1872  GLU   1874  5               Generated by MOE    3
HELIX   97  97 SER   1913  LEU   1924  1               Generated by MOE   12
HELIX   98  98 LEU   1955  GLN   1961  1               Generated by MOE    7
HELIX   99  99 ARG   1968  SER   1987  1               Generated by MOE   20
HELIX  100 100 PRO   2041  ARG   2045  1               Generated by MOE    5
HELIX  101 101 GLN   2052  THR   2068  1               Generated by MOE   17
HELIX  102 102 GLY   2071  GLY   2076  1               Generated by MOE    6
HELIX  103 103 GLU   2082  ILE   2088  1               Generated by MOE    7
HELIX  104 104 PRO   2105  CYS   2114  1               Generated by MOE   10
HELIX  105 105 PRO   2119  GLU   2121  5               Generated by MOE    3
HELIX  106 106 GLN   2127  ASP   2130  1               Generated by MOE    4
HELIX  107 107 GLU   2136  CYS   2139  1               Generated by MOE    4
HELIX  108 108 ASP   2277  LYS   2281  5               Generated by MOE    5
HELIX  109 109 THR   2338  LEU   2343  5               Generated by MOE    6
HELIX  110 110 ALA   2347  SER   2350  1               Generated by MOE    4
HELIX  111 111 VAL   2390  GLU   2400  1               Generated by MOE   11
HELIX  112 112 LEU   2500  LEU   2507  1               Generated by MOE    8
HELIX  113 113 LYS   2509  MET   2521  1               Generated by MOE   13
HELIX  114 114 LEU    158  VAL    166  1               Generated by MOE    9
HELIX  115 115 ARG    182  LEU    184  5               Generated by MOE    3
SHEET    1       LEU   796  ASP   797                  Generated by MOE
SHEET    2       SER   802  SER   802                  Generated by MOE
SHEET    3       ILE   803  CYS   804                  Generated by MOE
SHEET    4       SER   986  ASP   988                  Generated by MOE
SHEET    5       LYS  1015  GLU  1017                  Generated by MOE
SHEET    6       HIS  1039  ASP  1041                  Generated by MOE
SHEET    7       ASN  1062  ASP  1064                  Generated by MOE
SHEET    8       GLN  1087  ASN  1089                  Generated by MOE
SHEET    9       GLN  1111  ILE  1113                  Generated by MOE
SHEET   10       ILE  1133  ASN  1135                  Generated by MOE
SHEET   11       SER  1157  SER  1159                  Generated by MOE
SHEET   12       ILE  1177  LYS  1179                  Generated by MOE
SHEET   13       SER  1200  ASP  1202                  Generated by MOE
SHEET   14       TYR  1210  LEU  1211                  Generated by MOE
SHEET   15       GLU  1224  LEU  1226                  Generated by MOE
SHEET   16       ILE  1234  LEU  1235                  Generated by MOE
SHEET   17       LYS  1249  HIS  1251                  Generated by MOE
SHEET   18       SER  1272  ASP  1274                  Generated by MOE
SHEET   19       VAL  1330  TYR  1332                  Generated by MOE
SHEET   20       ARG  1334  VAL  1340                  Generated by MOE
SHEET   21       ILE  1371  ARG  1381                  Generated by MOE
SHEET   22       LYS  1385  LEU  1388                  Generated by MOE
SHEET   23       VAL  1389  ASP  1394                  Generated by MOE
SHEET   24       PHE  1395  PHE  1395                  Generated by MOE
SHEET   25       ALA  1413  ASP  1420                  Generated by MOE
SHEET   26       PRO  1446  THR  1452                  Generated by MOE
SHEET   27       ALA  1481  ILE  1482                  Generated by MOE
SHEET   28       ARG  1483  ARG  1483                  Generated by MOE
SHEET   29       ASP  1484  PHE  1487                  Generated by MOE
SHEET   30       LYS  1512  ILE  1513                  Generated by MOE
SHEET   31       GLN  1516  LEU  1517                  Generated by MOE
SHEET   32       GLN  1521  ILE  1523                  Generated by MOE
SHEET   33       VAL  1547  ASP  1549                  Generated by MOE
SHEET   34       LEU  1595  PHE  1597                  Generated by MOE
SHEET   35       ILE  1625  SER  1627                  Generated by MOE
SHEET   36       LEU  1660  GLY  1663                  Generated by MOE
SHEET   37       TYR  1666  LEU  1668                  Generated by MOE
SHEET   38       ILE  1690  MET  1697                  Generated by MOE
SHEET   39       ASN  1730  TRP  1734                  Generated by MOE
SHEET   40       GLY  1737  SER  1743                  Generated by MOE
SHEET   41       ALA  1746  GLU  1753                  Generated by MOE
SHEET   42       SER  1761  PRO  1768                  Generated by MOE
SHEET   43       LYS  1809  TYR  1814                  Generated by MOE
SHEET   44       GLN  1823  LEU  1826                  Generated by MOE
SHEET   45       LEU  1839  VAL  1841                  Generated by MOE
SHEET   46       THR  1849  PRO  1851                  Generated by MOE
SHEET   47       LEU  1875  GLU  1876                  Generated by MOE
SHEET   48       LEU  1884  ASP  1887                  Generated by MOE
SHEET   49       SER  1892  TYR  1898                  Generated by MOE
SHEET   50       GLU  1901  ILE  1907                  Generated by MOE
SHEET   51       LEU  1935  ALA  1937                  Generated by MOE
SHEET   52       ALA  1938  ALA  1938                  Generated by MOE
SHEET   53       GLY  1939  GLY  1939                  Generated by MOE
SHEET   54       MET  1944  GLU  1948                  Generated by MOE
SHEET   55       GLY  1953  SER  1954                  Generated by MOE
SHEET   56       ILE  1990  ILE  1991                  Generated by MOE
SHEET   57       VAL  2000  LEU  2002                  Generated by MOE
SHEET   58       ALA  2013  LYS  2014                  Generated by MOE
SHEET   59       ILE  2015  ILE  2015                  Generated by MOE
SHEET   60       GLN  2022  TYR  2023                  Generated by MOE
SHEET   61       ILE  2029  LYS  2030                  Generated by MOE
SHEET   62       ILE  2049  TYR  2050                  Generated by MOE
SHEET   63       LEU  2140  LYS  2148                  Generated by MOE
SHEET   64       VAL  2152  ALA  2157                  Generated by MOE
SHEET   65       SER  2166  CYS  2171                  Generated by MOE
SHEET   66       GLY  2177  ASP  2183                  Generated by MOE
SHEET   67       TYR  2189  ALA  2195                  Generated by MOE
SHEET   68       ILE  2199  LEU  2207                  Generated by MOE
SHEET   69       GLU  2212  THR  2219                  Generated by MOE
SHEET   70       THR  2223  ASN  2228                  Generated by MOE
SHEET   71       ARG  2235  LYS  2240                  Generated by MOE
SHEET   72       VAL  2245  ASN  2251                  Generated by MOE
SHEET   73       PHE  2262  THR  2267                  Generated by MOE
SHEET   74       LYS  2271  GLU  2276                  Generated by MOE
SHEET   75       LYS  2289  ASN  2292                  Generated by MOE
SHEET   76       LEU  2300  SER  2304                  Generated by MOE
SHEET   77       VAL  2314  CYS  2319                  Generated by MOE
SHEET   78       LYS  2322  SER  2327                  Generated by MOE
SHEET   79       LYS  2334  GLU  2337                  Generated by MOE
SHEET   80       ILE  2354  VAL  2359                  Generated by MOE
SHEET   81       LEU  2363  LYS  2367                  Generated by MOE
SHEET   82       VAL  2372  TRP  2376                  Generated by MOE
SHEET   83       LEU  2383  ASP  2388                  Generated by MOE
SHEET   84       VAL  2414  GLN  2420                  Generated by MOE
SHEET   85       ALA  2424  THR  2429                  Generated by MOE
SHEET   86       ILE  2434  ASP  2438                  Generated by MOE
SHEET   87       LEU  2444  ILE  2448                  Generated by MOE
SHEET   88       SER  2454  GLN  2462                  Generated by MOE
SHEET   89       ASN  2468  ARG  2477                  Generated by MOE
SHEET   90       ILE  2489  TRP  2496                  Generated by MOE
SHEET   91       PRO    71  GLN    73                  Generated by MOE
SHEET   92       VAL    74  ARG    79                  Generated by MOE
SHEET   93       VAL    84  LEU    89                  Generated by MOE
SHEET   94       PRO    95  PRO    97                  Generated by MOE
SHEET   95       GLY   106  TYR   112                  Generated by MOE
SHEET   96       LEU   116  ASP   121                  Generated by MOE
SHEET   97       LEU   129  VAL   130                  Generated by MOE
SHEET   98       ILE   147  THR   152                  Generated by MOE
ATOM      1  N   MET     1     -97.166 -55.081  -4.215  1.00 33.85           N  
ATOM      2  CA  MET     1     -97.725 -54.047  -3.313  1.00 33.85           C  
ATOM      3  C   MET     1     -97.418 -52.656  -3.922  1.00 33.85           C  
ATOM      4  CB  MET     1     -97.153 -54.153  -1.887  1.00 33.85           C  
ATOM      5  O   MET     1     -96.466 -51.998  -3.535  1.00 33.85           O  
ATOM      6  CG  MET     1     -97.635 -55.403  -1.153  1.00 33.85           C  
ATOM      7  SD  MET     1     -97.012 -55.404   0.558  1.00 33.85           S  
ATOM      8  CE  MET     1     -97.737 -56.965   1.112  1.00 33.85           C  
ATOM      9  H1  MET     1     -97.356 -55.998  -3.836  1.00 33.85           H  
ATOM     10  H2  MET     1     -96.168 -54.951  -4.298  1.00 33.85           H  
ATOM     11  HA  MET     1     -98.813 -54.165  -3.261  1.00 33.85           H  
ATOM     12  HB2 MET     1     -97.458 -53.259  -1.325  1.00 33.85           H  
ATOM     13  HB3 MET     1     -96.055 -54.136  -1.924  1.00 33.85           H  
ATOM     14  HG2 MET     1     -97.276 -56.307  -1.649  1.00 33.85           H  
ATOM     15  HG3 MET     1     -98.730 -55.427  -1.127  1.00 33.85           H  
ATOM     16  HE1 MET     1     -97.461 -57.139   2.156  1.00 33.85           H  
ATOM     17  HE2 MET     1     -97.358 -57.795   0.510  1.00 33.85           H  
ATOM     18  HE3 MET     1     -98.827 -56.925   1.042  1.00 33.85           H  
ATOM     19  N   ALA     2     -98.136 -52.230  -4.960  1.00 36.30           N  
ATOM     20  CA  ALA     2     -99.113 -52.940  -5.797  1.00 36.30           C  
ATOM     21  C   ALA     2     -98.430 -53.401  -7.106  1.00 36.30           C  
ATOM     22  CB  ALA     2    -100.309 -52.040  -6.079  1.00 36.30           C  
ATOM     23  O   ALA     2     -98.903 -53.202  -8.222  1.00 36.30           O  
ATOM     24  H   ALA     2     -97.972 -51.262  -5.196  1.00 36.30           H  
ATOM     25  HA  ALA     2     -99.465 -53.840  -5.285  1.00 36.30           H  
ATOM     26  HB1 ALA     2    -100.008 -51.139  -6.626  1.00 36.30           H  
ATOM     27  HB2 ALA     2    -100.783 -51.721  -5.145  1.00 36.30           H  
ATOM     28  HB3 ALA     2    -101.059 -52.562  -6.683  1.00 36.30           H  
ATOM     29  N   SER     3     -97.330 -54.146  -6.944  1.00 35.21           N  
ATOM     30  CA  SER     3     -96.473 -54.597  -8.037  1.00 35.21           C  
ATOM     31  C   SER     3     -97.064 -55.873  -8.686  1.00 35.21           C  
ATOM     32  CB  SER     3     -95.041 -54.844  -7.542  1.00 35.21           C  
ATOM     33  O   SER     3     -96.508 -56.967  -8.613  1.00 35.21           O  
ATOM     34  OG  SER     3     -95.003 -55.744  -6.429  1.00 35.21           O  
ATOM     35  H   SER     3     -97.076 -54.425  -6.007  1.00 35.21           H  
ATOM     36  HA  SER     3     -96.451 -53.818  -8.809  1.00 35.21           H  
ATOM     37  HB2 SER     3     -94.595 -53.902  -7.204  1.00 35.21           H  
ATOM     38  HB3 SER     3     -94.409 -55.253  -8.335  1.00 35.21           H  
ATOM     39  HG  SER     3     -95.432 -56.571  -6.716  1.00 35.21           H  
ATOM     40  N   GLY     4     -98.224 -55.683  -9.327  1.00 40.70           N  
ATOM     41  CA  GLY     4     -98.961 -56.719 -10.019  1.00 40.70           C  
ATOM     42  C   GLY     4     -98.388 -57.027 -11.410  1.00 40.70           C  
ATOM     43  O   GLY     4     -97.187 -57.220 -11.609  1.00 40.70           O  
ATOM     44  H   GLY     4     -98.628 -54.757  -9.289  1.00 40.70           H  
ATOM     45  HA2 GLY     4    -100.001 -56.386 -10.089  1.00 40.70           H  
ATOM     46  HA3 GLY     4     -98.929 -57.643  -9.431  1.00 40.70           H  
ATOM     47  N   SER     5     -99.290 -57.124 -12.387  1.00 37.67           N  
ATOM     48  CA  SER     5     -99.062 -57.514 -13.782  1.00 37.67           C  
ATOM     49  C   SER     5    -100.446 -57.484 -14.464  1.00 37.67           C  
ATOM     50  CB  SER     5     -98.461 -58.921 -13.912  1.00 37.67           C  
ATOM     51  O   SER     5    -101.467 -57.252 -13.831  1.00 37.67           O  
ATOM     52  OG  SER     5     -99.110 -59.842 -13.026  1.00 37.67           O  
ATOM     53  H   SER     5    -100.245 -56.905 -12.144  1.00 37.67           H  
ATOM     54  HA  SER     5     -98.411 -56.768 -14.250  1.00 37.67           H  
ATOM     55  HB2 SER     5     -97.398 -58.911 -13.648  1.00 37.67           H  
ATOM     56  HB3 SER     5     -98.558 -59.314 -14.927  1.00 37.67           H  
ATOM     57  HG  SER     5     -98.835 -60.736 -13.340  1.00 37.67           H  
ATOM     58  N   CYS     6    -100.415 -57.567 -15.811  1.00 37.02           N  
ATOM     59  CA  CYS     6    -101.468 -58.191 -16.597  1.00 37.02           C  
ATOM     60  C   CYS     6    -101.450 -59.711 -16.309  1.00 37.02           C  
ATOM     61  CB  CYS     6    -101.293 -57.979 -18.107  1.00 37.02           C  
ATOM     62  O   CYS     6    -100.743 -60.481 -16.944  1.00 37.02           O  
ATOM     63  SG  CYS     6    -101.480 -56.231 -18.591  1.00 37.02           S  
ATOM     64  H   CYS     6     -99.720 -57.019 -16.300  1.00 37.02           H  
ATOM     65  HA  CYS     6    -102.435 -57.792 -16.263  1.00 37.02           H  
ATOM     66  HB2 CYS     6    -102.047 -58.556 -18.654  1.00 37.02           H  
ATOM     67  HB3 CYS     6    -100.310 -58.322 -18.447  1.00 37.02           H  
ATOM     68  HG  CYS     6    -100.316 -55.823 -18.037  1.00 37.02           H  
ATOM     69  N   GLN     7    -102.091 -60.054 -15.183  1.00 45.69           N  
ATOM     70  CA  GLN     7    -102.669 -61.359 -14.851  1.00 45.69           C  
ATOM     71  C   GLN     7    -101.630 -62.431 -14.466  1.00 45.69           C  
ATOM     72  CB  GLN     7    -103.599 -61.888 -15.953  1.00 45.69           C  
ATOM     73  O   GLN     7    -101.769 -63.171 -13.500  1.00 45.69           O  
ATOM     74  CG  GLN     7    -104.847 -61.018 -16.115  1.00 45.69           C  
ATOM     75  CD  GLN     7    -105.754 -61.520 -17.216  1.00 45.69           C  
ATOM     76  NE2 GLN     7    -106.930 -60.941 -17.310  1.00 45.69           N  
ATOM     77  OE1 GLN     7    -105.460 -62.393 -18.011  1.00 45.69           O  
ATOM     78  H   GLN     7    -102.064 -59.358 -14.452  1.00 45.69           H  
ATOM     79  HA  GLN     7    -103.259 -61.181 -13.943  1.00 45.69           H  
ATOM     80  HB2 GLN     7    -103.909 -62.913 -15.709  1.00 45.69           H  
ATOM     81  HB3 GLN     7    -103.063 -61.956 -16.908  1.00 45.69           H  
ATOM     82  HG2 GLN     7    -104.571 -59.986 -16.360  1.00 45.69           H  
ATOM     83  HG3 GLN     7    -105.414 -61.000 -15.177  1.00 45.69           H  
ATOM     84 HE21 GLN     7    -107.574 -61.222 -18.034  1.00 45.69           H  
ATOM     85 HE22 GLN     7    -107.188 -60.214 -16.658  1.00 45.69           H  
ATOM     86  N   GLY     8    -100.609 -62.624 -15.297  1.00 48.79           N  
ATOM     87  CA  GLY     8     -99.629 -63.688 -15.177  1.00 48.79           C  
ATOM     88  C   GLY     8     -98.292 -63.150 -14.652  1.00 48.79           C  
ATOM     89  O   GLY     8     -98.177 -62.070 -14.090  1.00 48.79           O  
ATOM     90  H   GLY     8    -100.464 -61.968 -16.052  1.00 48.79           H  
ATOM     91  HA2 GLY     8     -99.501 -64.109 -16.176  1.00 48.79           H  
ATOM     92  HA3 GLY     8     -99.979 -64.473 -14.501  1.00 48.79           H  
ATOM     93  N   CYS     9     -97.230 -63.914 -14.921  1.00 50.00           N  
ATOM     94  CA  CYS     9     -95.901 -63.680 -14.345  1.00 50.00           C  
ATOM     95  C   CYS     9     -94.904 -64.748 -14.842  1.00 50.00           C  
ATOM     96  CB  CYS     9     -95.892 -63.680 -12.804  1.00 50.00           C  
ATOM     97  O   CYS     9     -93.757 -64.448 -15.157  1.00 50.00           O  
ATOM     98  SG  CYS     9     -94.516 -62.682 -12.116  1.00 50.00           S  
ATOM     99  H   CYS     9     -97.292 -64.590 -15.669  1.00 50.00           H  
ATOM    100  HA  CYS     9     -95.582 -62.708 -14.742  1.00 50.00           H  
ATOM    101  HB2 CYS     9     -95.804 -64.696 -12.404  1.00 50.00           H  
ATOM    102  HB3 CYS     9     -96.810 -63.257 -12.388  1.00 50.00           H  
ATOM    103  HG  CYS     9     -94.803 -62.913 -10.822  1.00 50.00           H  
ATOM    104  N   GLU    10     -95.319 -66.018 -14.821  1.00 57.30           N  
ATOM    105  CA  GLU    10     -94.409 -67.149 -15.044  1.00 57.30           C  
ATOM    106  C   GLU    10     -94.199 -67.395 -16.553  1.00 57.30           C  
ATOM    107  CB  GLU    10     -94.848 -68.428 -14.314  1.00 57.30           C  
ATOM    108  O   GLU    10     -93.277 -68.106 -16.953  1.00 57.30           O  
ATOM    109  CG  GLU    10     -94.136 -68.615 -12.965  1.00 57.30           C  
ATOM    110  CD  GLU    10     -92.664 -69.017 -13.012  1.00 57.30           C  
ATOM    111  OE1 GLU    10     -92.164 -69.296 -14.126  1.00 57.30           O  
ATOM    112  OE2 GLU    10     -92.032 -69.015 -11.934  1.00 57.30           O1-
ATOM    113  H   GLU    10     -96.307 -66.206 -14.726  1.00 57.30           H  
ATOM    114  HA  GLU    10     -93.427 -66.843 -14.673  1.00 57.30           H  
ATOM    115  HB2 GLU    10     -94.659 -69.312 -14.937  1.00 57.30           H  
ATOM    116  HB3 GLU    10     -95.931 -68.405 -14.138  1.00 57.30           H  
ATOM    117  HG2 GLU    10     -94.654 -69.410 -12.412  1.00 57.30           H  
ATOM    118  HG3 GLU    10     -94.231 -67.699 -12.369  1.00 57.30           H  
ATOM    119  N   GLU    11     -94.995 -66.740 -17.410  1.00 64.36           N  
ATOM    120  CA  GLU    11     -94.840 -66.889 -18.857  1.00 64.36           C  
ATOM    121  C   GLU    11     -93.437 -66.343 -19.248  1.00 64.36           C  
ATOM    122  CB  GLU    11     -95.919 -66.147 -19.664  1.00 64.36           C  
ATOM    123  O   GLU    11     -92.700 -66.916 -20.062  1.00 64.36           O  
ATOM    124  CG  GLU    11     -97.356 -66.368 -19.181  1.00 64.36           C  
ATOM    125  CD  GLU    11     -97.684 -65.309 -18.151  1.00 64.36           C  
ATOM    126  OE1 GLU    11     -98.147 -64.219 -18.562  1.00 64.36           O  
ATOM    127  OE2 GLU    11     -97.372 -65.546 -16.963  1.00 64.36           O1-
ATOM    128  H   GLU    11     -95.710 -66.133 -17.035  1.00 64.36           H  
ATOM    129  HA  GLU    11     -94.863 -67.962 -19.084  1.00 64.36           H  
ATOM    130  HB2 GLU    11     -95.845 -66.488 -20.705  1.00 64.36           H  
ATOM    131  HB3 GLU    11     -95.694 -65.073 -19.693  1.00 64.36           H  
ATOM    132  HG2 GLU    11     -97.500 -67.374 -18.776  1.00 64.36           H  
ATOM    133  HG3 GLU    11     -98.049 -66.252 -20.024  1.00 64.36           H  
ATOM    134  N   ASP    12     -93.092 -65.190 -18.658  1.00 67.04           N  
ATOM    135  CA  ASP    12     -91.819 -64.521 -18.880  1.00 67.04           C  
ATOM    136  C   ASP    12     -90.742 -65.329 -18.132  1.00 67.04           C  
ATOM    137  CB  ASP    12     -91.767 -63.117 -18.298  1.00 67.04           C  
ATOM    138  O   ASP    12     -89.601 -65.490 -18.571  1.00 67.04           O  
ATOM    139  CG  ASP    12     -92.670 -62.117 -18.948  1.00 67.04           C  
ATOM    140  OD1 ASP    12     -92.200 -60.996 -19.222  1.00 67.04           O  
ATOM    141  OD2 ASP    12     -93.883 -62.436 -19.083  1.00 67.04           O1-
ATOM    142  H   ASP    12     -93.754 -64.761 -18.028  1.00 67.04           H  
ATOM    143  HA  ASP    12     -91.595 -64.537 -19.952  1.00 67.04           H  
ATOM    144  HB2 ASP    12     -90.736 -62.746 -18.362  1.00 67.04           H  
ATOM    145  HB3 ASP    12     -92.032 -63.130 -17.233  1.00 67.04           H  
ATOM    146  N   GLU    13     -91.071 -65.725 -16.892  1.00 70.01           N  
ATOM    147  CA  GLU    13     -90.104 -66.278 -15.942  1.00 70.01           C  
ATOM    148  C   GLU    13     -89.715 -67.720 -16.359  1.00 70.01           C  
ATOM    149  CB  GLU    13     -90.651 -66.149 -14.513  1.00 70.01           C  
ATOM    150  O   GLU    13     -88.553 -68.119 -16.250  1.00 70.01           O  
ATOM    151  CG  GLU    13     -89.771 -65.311 -13.585  1.00 70.01           C  
ATOM    152  CD  GLU    13     -88.664 -66.058 -12.909  1.00 70.01           C  
ATOM    153  OE1 GLU    13     -87.923 -65.435 -12.112  1.00 70.01           O  
ATOM    154  OE2 GLU    13     -88.503 -67.274 -13.113  1.00 70.01           O1-
ATOM    155  H   GLU    13     -92.031 -65.630 -16.592  1.00 70.01           H  
ATOM    156  HA  GLU    13     -89.195 -65.675 -16.049  1.00 70.01           H  
ATOM    157  HB2 GLU    13     -90.830 -67.131 -14.078  1.00 70.01           H  
ATOM    158  HB3 GLU    13     -91.619 -65.643 -14.530  1.00 70.01           H  
ATOM    159  HG2 GLU    13     -90.404 -64.911 -12.783  1.00 70.01           H  
ATOM    160  HG3 GLU    13     -89.353 -64.449 -14.115  1.00 70.01           H  
ATOM    161  N   GLU    14     -90.667 -68.515 -16.859  1.00 74.49           N  
ATOM    162  CA  GLU    14     -90.423 -69.881 -17.355  1.00 74.49           C  
ATOM    163  C   GLU    14     -89.514 -69.775 -18.603  1.00 74.49           C  
ATOM    164  CB  GLU    14     -91.757 -70.595 -17.615  1.00 74.49           C  
ATOM    165  O   GLU    14     -88.645 -70.613 -18.857  1.00 74.49           O  
ATOM    166  CG  GLU    14     -91.663 -72.113 -17.739  1.00 74.49           C  
ATOM    167  CD  GLU    14     -91.340 -72.673 -19.104  1.00 74.49           C  
ATOM    168  OE1 GLU    14     -91.201 -71.867 -20.058  1.00 74.49           O  
ATOM    169  OE2 GLU    14     -91.166 -73.902 -19.175  1.00 74.49           O1-
ATOM    170  H   GLU    14     -91.621 -68.182 -16.891  1.00 74.49           H  
ATOM    171  HA  GLU    14     -89.855 -70.400 -16.580  1.00 74.49           H  
ATOM    172  HB2 GLU    14     -92.259 -70.161 -18.488  1.00 74.49           H  
ATOM    173  HB3 GLU    14     -92.412 -70.407 -16.755  1.00 74.49           H  
ATOM    174  HG2 GLU    14     -92.642 -72.534 -17.472  1.00 74.49           H  
ATOM    175  HG3 GLU    14     -90.943 -72.507 -17.011  1.00 74.49           H  
ATOM    176  N   THR    15     -89.698 -68.704 -19.377  1.00 79.50           N  
ATOM    177  CA  THR    15     -88.830 -68.412 -20.517  1.00 79.50           C  
ATOM    178  C   THR    15     -87.455 -67.971 -19.957  1.00 79.50           C  
ATOM    179  CB  THR    15     -89.426 -67.354 -21.462  1.00 79.50           C  
ATOM    180  O   THR    15     -86.409 -68.438 -20.413  1.00 79.50           O  
ATOM    181  CG2 THR    15     -88.520 -67.095 -22.664  1.00 79.50           C  
ATOM    182  OG1 THR    15     -90.678 -67.811 -21.992  1.00 79.50           O  
ATOM    183  H   THR    15     -90.448 -68.066 -19.148  1.00 79.50           H  
ATOM    184  HA  THR    15     -88.689 -69.354 -21.059  1.00 79.50           H  
ATOM    185  HB  THR    15     -89.610 -66.406 -20.949  1.00 79.50           H  
ATOM    186 HG21 THR    15     -88.284 -68.030 -23.184  1.00 79.50           H  
ATOM    187 HG22 THR    15     -87.585 -66.612 -22.369  1.00 79.50           H  
ATOM    188 HG23 THR    15     -89.025 -66.455 -23.393  1.00 79.50           H  
ATOM    189  HG1 THR    15     -91.357 -67.692 -21.290  1.00 79.50           H  
ATOM    190  N   LEU    16     -87.451 -67.068 -18.974  1.00 81.22           N  
ATOM    191  CA  LEU    16     -86.227 -66.523 -18.386  1.00 81.22           C  
ATOM    192  C   LEU    16     -85.379 -67.653 -17.766  1.00 81.22           C  
ATOM    193  CB  LEU    16     -86.535 -65.487 -17.301  1.00 81.22           C  
ATOM    194  O   LEU    16     -84.151 -67.645 -17.838  1.00 81.22           O  
ATOM    195  CG  LEU    16     -85.304 -64.681 -16.856  1.00 81.22           C  
ATOM    196  CD1 LEU    16     -84.970 -63.564 -17.843  1.00 81.22           C  
ATOM    197  CD2 LEU    16     -85.546 -64.107 -15.464  1.00 81.22           C  
ATOM    198  H   LEU    16     -88.337 -66.730 -18.624  1.00 81.22           H  
ATOM    199  HA  LEU    16     -85.656 -66.082 -19.208  1.00 81.22           H  
ATOM    200  HB2 LEU    16     -86.956 -66.004 -16.431  1.00 81.22           H  
ATOM    201  HB3 LEU    16     -87.308 -64.791 -17.651  1.00 81.22           H  
ATOM    202  HG  LEU    16     -84.429 -65.334 -16.780  1.00 81.22           H  
ATOM    203 HD11 LEU    16     -85.819 -62.888 -17.986  1.00 81.22           H  
ATOM    204 HD12 LEU    16     -84.696 -63.974 -18.818  1.00 81.22           H  
ATOM    205 HD13 LEU    16     -84.121 -62.968 -17.488  1.00 81.22           H  
ATOM    206 HD21 LEU    16     -86.438 -63.479 -15.443  1.00 81.22           H  
ATOM    207 HD22 LEU    16     -84.686 -63.511 -15.153  1.00 81.22           H  
ATOM    208 HD23 LEU    16     -85.680 -64.907 -14.729  1.00 81.22           H  
ATOM    209  N   LYS    17     -86.029 -68.637 -17.122  1.00 77.65           N  
ATOM    210  CA  LYS    17     -85.340 -69.765 -16.500  1.00 77.65           C  
ATOM    211  C   LYS    17     -84.485 -70.496 -17.576  1.00 77.65           C  
ATOM    212  CB  LYS    17     -86.333 -70.752 -15.858  1.00 77.65           C  
ATOM    213  O   LYS    17     -83.422 -71.048 -17.289  1.00 77.65           O  
ATOM    214  CG  LYS    17     -86.944 -70.252 -14.532  1.00 77.65           C  
ATOM    215  CD  LYS    17     -88.117 -71.140 -14.088  1.00 77.65           C  
ATOM    216  CE  LYS    17     -88.896 -70.642 -12.870  1.00 77.65           C  
ATOM    217  NZ  LYS    17     -89.696 -69.467 -13.164  1.00 77.65           N1+
ATOM    218  H   LYS    17     -87.035 -68.577 -17.046  1.00 77.65           H  
ATOM    219  HA  LYS    17     -84.648 -69.363 -15.750  1.00 77.65           H  
ATOM    220  HB2 LYS    17     -85.828 -71.706 -15.663  1.00 77.65           H  
ATOM    221  HB3 LYS    17     -87.136 -70.970 -16.574  1.00 77.65           H  
ATOM    222  HG2 LYS    17     -87.271 -69.217 -14.631  1.00 77.65           H  
ATOM    223  HG3 LYS    17     -86.171 -70.255 -13.755  1.00 77.65           H  
ATOM    224  HD2 LYS    17     -87.715 -72.134 -13.848  1.00 77.65           H  
ATOM    225  HD3 LYS    17     -88.813 -71.290 -14.919  1.00 77.65           H  
ATOM    226  HE2 LYS    17     -88.229 -70.389 -12.040  1.00 77.65           H  
ATOM    227  HE3 LYS    17     -89.595 -71.415 -12.534  1.00 77.65           H  
ATOM    228  HZ1 LYS    17     -90.363 -69.232 -12.394  1.00 77.65           H  
ATOM    229  HZ2 LYS    17     -90.383 -69.525 -13.945  1.00 77.65           H  
ATOM    230  HZ3 LYS    17     -89.134 -68.584 -13.272  1.00 77.65           H  
ATOM    231  N   LYS    18     -84.982 -70.531 -18.819  1.00 80.24           N  
ATOM    232  CA  LYS    18     -84.299 -71.178 -19.940  1.00 80.24           C  
ATOM    233  C   LYS    18     -83.191 -70.255 -20.493  1.00 80.24           C  
ATOM    234  CB  LYS    18     -85.289 -71.554 -21.048  1.00 80.24           C  
ATOM    235  O   LYS    18     -82.171 -70.717 -21.002  1.00 80.24           O  
ATOM    236  CG  LYS    18     -86.252 -72.645 -20.575  1.00 80.24           C  
ATOM    237  CD  LYS    18     -87.539 -72.687 -21.398  1.00 80.24           C  
ATOM    238  CE  LYS    18     -88.498 -73.689 -20.779  1.00 80.24           C  
ATOM    239  NZ  LYS    18     -89.838 -73.526 -21.335  1.00 80.24           N1+
ATOM    240  H   LYS    18     -85.858 -70.059 -18.994  1.00 80.24           H  
ATOM    241  HA  LYS    18     -83.801 -72.080 -19.560  1.00 80.24           H  
ATOM    242  HB2 LYS    18     -84.747 -71.910 -21.933  1.00 80.24           H  
ATOM    243  HB3 LYS    18     -85.846 -70.668 -21.368  1.00 80.24           H  
ATOM    244  HG2 LYS    18     -86.520 -72.479 -19.525  1.00 80.24           H  
ATOM    245  HG3 LYS    18     -85.747 -73.618 -20.616  1.00 80.24           H  
ATOM    246  HD2 LYS    18     -87.320 -72.958 -22.438  1.00 80.24           H  
ATOM    247  HD3 LYS    18     -87.996 -71.691 -21.412  1.00 80.24           H  
ATOM    248  HE2 LYS    18     -88.579 -73.547 -19.697  1.00 80.24           H  
ATOM    249  HE3 LYS    18     -88.187 -74.720 -20.976  1.00 80.24           H  
ATOM    250  HZ1 LYS    18     -90.497 -74.066 -20.722  1.00 80.24           H  
ATOM    251  HZ2 LYS    18     -90.016 -73.729 -22.312  1.00 80.24           H  
ATOM    252  HZ3 LYS    18     -90.227 -72.573 -21.104  1.00 80.24           H  
ATOM    253  N   LEU    19     -83.419 -68.940 -20.428  1.00 84.67           N  
ATOM    254  CA  LEU    19     -82.432 -67.957 -20.863  1.00 84.67           C  
ATOM    255  C   LEU    19     -81.247 -67.995 -19.868  1.00 84.67           C  
ATOM    256  CB  LEU    19     -82.985 -66.530 -20.976  1.00 84.67           C  
ATOM    257  O   LEU    19     -80.084 -67.907 -20.254  1.00 84.67           O  
ATOM    258  CG  LEU    19     -84.176 -66.347 -21.938  1.00 84.67           C  
ATOM    259  CD1 LEU    19     -84.556 -64.871 -22.048  1.00 84.67           C  
ATOM    260  CD2 LEU    19     -83.911 -66.902 -23.332  1.00 84.67           C  
ATOM    261  H   LEU    19     -84.291 -68.623 -20.030  1.00 84.67           H  
ATOM    262  HA  LEU    19     -82.036 -68.288 -21.830  1.00 84.67           H  
ATOM    263  HB2 LEU    19     -82.163 -65.876 -21.300  1.00 84.67           H  
ATOM    264  HB3 LEU    19     -83.277 -66.168 -19.982  1.00 84.67           H  
ATOM    265  HG  LEU    19     -85.040 -66.873 -21.532  1.00 84.67           H  
ATOM    266 HD11 LEU    19     -83.734 -64.280 -22.465  1.00 84.67           H  
ATOM    267 HD12 LEU    19     -84.813 -64.458 -21.069  1.00 84.67           H  
ATOM    268 HD13 LEU    19     -85.427 -64.740 -22.699  1.00 84.67           H  
ATOM    269 HD21 LEU    19     -83.014 -66.447 -23.756  1.00 84.67           H  
ATOM    270 HD22 LEU    19     -84.749 -66.692 -24.005  1.00 84.67           H  
ATOM    271 HD23 LEU    19     -83.781 -67.989 -23.312  1.00 84.67           H  
ATOM    272  N   ILE    20     -81.550 -68.149 -18.576  1.00 80.77           N  
ATOM    273  CA  ILE    20     -80.546 -68.234 -17.507  1.00 80.77           C  
ATOM    274  C   ILE    20     -79.709 -69.516 -17.732  1.00 80.77           C  
ATOM    275  CB  ILE    20     -81.217 -68.218 -16.108  1.00 80.77           C  
ATOM    276  O   ILE    20     -78.489 -69.518 -17.583  1.00 80.77           O  
ATOM    277  CG1 ILE    20     -81.733 -66.795 -15.794  1.00 80.77           C  
ATOM    278  CG2 ILE    20     -80.267 -68.679 -14.995  1.00 80.77           C  
ATOM    279  CD1 ILE    20     -82.722 -66.750 -14.638  1.00 80.77           C  
ATOM    280  H   ILE    20     -82.523 -68.218 -18.317  1.00 80.77           H  
ATOM    281  HA  ILE    20     -79.866 -67.381 -17.623  1.00 80.77           H  
ATOM    282  HB  ILE    20     -82.069 -68.908 -16.119  1.00 80.77           H  
ATOM    283 HG12 ILE    20     -82.218 -66.361 -16.673  1.00 80.77           H  
ATOM    284 HG13 ILE    20     -80.884 -66.145 -15.560  1.00 80.77           H  
ATOM    285 HG21 ILE    20     -79.388 -68.027 -14.933  1.00 80.77           H  
ATOM    286 HG22 ILE    20     -79.925 -69.706 -15.154  1.00 80.77           H  
ATOM    287 HG23 ILE    20     -80.759 -68.668 -14.018  1.00 80.77           H  
ATOM    288 HD11 ILE    20     -83.592 -67.382 -14.838  1.00 80.77           H  
ATOM    289 HD12 ILE    20     -83.079 -65.727 -14.493  1.00 80.77           H  
ATOM    290 HD13 ILE    20     -82.267 -67.075 -13.698  1.00 80.77           H  
ATOM    291  N   VAL    21     -80.368 -70.633 -18.055  1.00 79.56           N  
ATOM    292  CA  VAL    21     -79.693 -71.923 -18.251  1.00 79.56           C  
ATOM    293  C   VAL    21     -78.856 -71.877 -19.554  1.00 79.56           C  
ATOM    294  CB  VAL    21     -80.703 -73.090 -18.227  1.00 79.56           C  
ATOM    295  O   VAL    21     -77.836 -72.554 -19.684  1.00 79.56           O  
ATOM    296  CG1 VAL    21     -80.141 -74.399 -18.790  1.00 79.56           C  
ATOM    297  CG2 VAL    21     -81.175 -73.344 -16.788  1.00 79.56           C  
ATOM    298  H   VAL    21     -81.370 -70.585 -18.178  1.00 79.56           H  
ATOM    299  HA  VAL    21     -78.968 -72.037 -17.434  1.00 79.56           H  
ATOM    300  HB  VAL    21     -81.579 -72.820 -18.831  1.00 79.56           H  
ATOM    301 HG11 VAL    21     -79.218 -74.689 -18.277  1.00 79.56           H  
ATOM    302 HG12 VAL    21     -79.931 -74.315 -19.861  1.00 79.56           H  
ATOM    303 HG13 VAL    21     -80.864 -75.215 -18.670  1.00 79.56           H  
ATOM    304 HG21 VAL    21     -80.356 -73.731 -16.169  1.00 79.56           H  
ATOM    305 HG22 VAL    21     -81.985 -74.080 -16.771  1.00 79.56           H  
ATOM    306 HG23 VAL    21     -81.542 -72.431 -16.312  1.00 79.56           H  
ATOM    307  N   ARG    22     -79.311 -71.115 -20.559  1.00 79.88           N  
ATOM    308  CA  ARG    22     -78.568 -70.934 -21.808  1.00 79.88           C  
ATOM    309  C   ARG    22     -77.339 -70.027 -21.553  1.00 79.88           C  
ATOM    310  CB  ARG    22     -79.447 -70.359 -22.933  1.00 79.88           C  
ATOM    311  O   ARG    22     -76.253 -70.342 -22.043  1.00 79.88           O  
ATOM    312  CG  ARG    22     -80.289 -71.456 -23.596  1.00 79.88           C  
ATOM    313  CD  ARG    22     -81.466 -70.928 -24.409  1.00 79.88           C  
ATOM    314  NE  ARG    22     -81.086 -70.337 -25.706  1.00 79.88           N  
ATOM    315  NH1 ARG    22     -81.534 -68.131 -25.140  1.00 79.88           N  
ATOM    316  NH2 ARG    22     -81.262 -68.693 -27.318  1.00 79.88           N1+
ATOM    317  CZ  ARG    22     -81.289 -69.071 -26.041  1.00 79.88           C  
ATOM    318  H   ARG    22     -80.193 -70.638 -20.441  1.00 79.88           H  
ATOM    319  HA  ARG    22     -78.174 -71.914 -22.108  1.00 79.88           H  
ATOM    320  HB2 ARG    22     -78.819 -69.893 -23.702  1.00 79.88           H  
ATOM    321  HB3 ARG    22     -80.092 -69.567 -22.537  1.00 79.88           H  
ATOM    322  HG2 ARG    22     -80.692 -72.118 -22.821  1.00 79.88           H  
ATOM    323  HG3 ARG    22     -79.643 -72.071 -24.234  1.00 79.88           H  
ATOM    324  HD2 ARG    22     -82.083 -70.235 -23.830  1.00 79.88           H  
ATOM    325  HD3 ARG    22     -82.119 -71.773 -24.654  1.00 79.88           H  
ATOM    326  HE  ARG    22     -80.833 -70.978 -26.444  1.00 79.88           H  
ATOM    327 HH11 ARG    22     -81.799 -67.210 -25.542  1.00 79.88           H  
ATOM    328 HH12 ARG    22     -81.487 -68.255 -24.148  1.00 79.88           H  
ATOM    329 HH21 ARG    22     -81.577 -67.715 -27.483  1.00 79.88           H  
ATOM    330 HH22 ARG    22     -81.118 -69.295 -28.108  1.00 79.88           H  
ATOM    331  N   LEU    23     -77.547 -68.936 -20.810  1.00 81.01           N  
ATOM    332  CA  LEU    23     -76.488 -67.957 -20.531  1.00 81.01           C  
ATOM    333  C   LEU    23     -75.377 -68.617 -19.685  1.00 81.01           C  
ATOM    334  CB  LEU    23     -77.051 -66.727 -19.809  1.00 81.01           C  
ATOM    335  O   LEU    23     -74.191 -68.361 -19.858  1.00 81.01           O  
ATOM    336  CG  LEU    23     -76.011 -65.637 -19.473  1.00 81.01           C  
ATOM    337  CD1 LEU    23     -75.379 -65.017 -20.718  1.00 81.01           C  
ATOM    338  CD2 LEU    23     -76.664 -64.542 -18.630  1.00 81.01           C  
ATOM    339  H   LEU    23     -78.476 -68.799 -20.438  1.00 81.01           H  
ATOM    340  HA  LEU    23     -76.052 -67.684 -21.496  1.00 81.01           H  
ATOM    341  HB2 LEU    23     -77.532 -67.051 -18.875  1.00 81.01           H  
ATOM    342  HB3 LEU    23     -77.848 -66.286 -20.424  1.00 81.01           H  
ATOM    343  HG  LEU    23     -75.211 -66.076 -18.867  1.00 81.01           H  
ATOM    344 HD11 LEU    23     -76.137 -64.559 -21.361  1.00 81.01           H  
ATOM    345 HD12 LEU    23     -74.833 -65.762 -21.306  1.00 81.01           H  
ATOM    346 HD13 LEU    23     -74.662 -64.237 -20.440  1.00 81.01           H  
ATOM    347 HD21 LEU    23     -77.483 -64.061 -19.171  1.00 81.01           H  
ATOM    348 HD22 LEU    23     -75.935 -63.770 -18.368  1.00 81.01           H  
ATOM    349 HD23 LEU    23     -77.067 -64.954 -17.698  1.00 81.01           H  
ATOM    350  N   ASN    24     -75.772 -69.471 -18.736  1.00 74.13           N  
ATOM    351  CA  ASN    24     -74.823 -70.178 -17.866  1.00 74.13           C  
ATOM    352  C   ASN    24     -74.167 -71.380 -18.588  1.00 74.13           C  
ATOM    353  CB  ASN    24     -75.471 -70.654 -16.569  1.00 74.13           C  
ATOM    354  O   ASN    24     -73.353 -72.109 -18.032  1.00 74.13           O  
ATOM    355  CG  ASN    24     -75.552 -69.516 -15.587  1.00 74.13           C  
ATOM    356  ND2 ASN    24     -76.672 -68.835 -15.546  1.00 74.13           N  
ATOM    357  OD1 ASN    24     -74.646 -69.197 -14.846  1.00 74.13           O  
ATOM    358  H   ASN    24     -76.761 -69.650 -18.633  1.00 74.13           H  
ATOM    359  HA  ASN    24     -74.001 -69.483 -17.645  1.00 74.13           H  
ATOM    360  HB2 ASN    24     -74.881 -71.443 -16.087  1.00 74.13           H  
ATOM    361  HB3 ASN    24     -76.465 -71.079 -16.750  1.00 74.13           H  
ATOM    362 HD21 ASN    24     -76.769 -68.060 -14.905  1.00 74.13           H  
ATOM    363 HD22 ASN    24     -77.438 -69.085 -16.155  1.00 74.13           H  
ATOM    364  N   ASN    25     -74.485 -71.552 -19.876  1.00 69.05           N  
ATOM    365  CA  ASN    25     -73.900 -72.558 -20.755  1.00 69.05           C  
ATOM    366  C   ASN    25     -73.109 -71.903 -21.901  1.00 69.05           C  
ATOM    367  CB  ASN    25     -74.953 -73.513 -21.300  1.00 69.05           C  
ATOM    368  O   ASN    25     -72.819 -72.505 -22.941  1.00 69.05           O  
ATOM    369  CG  ASN    25     -74.985 -74.727 -20.423  1.00 69.05           C  
ATOM    370  ND2 ASN    25     -75.997 -74.859 -19.602  1.00 69.05           N  
ATOM    371  OD1 ASN    25     -74.115 -75.576 -20.430  1.00 69.05           O  
ATOM    372  H   ASN    25     -75.159 -70.922 -20.288  1.00 69.05           H  
ATOM    373  HA  ASN    25     -73.142 -73.103 -20.183  1.00 69.05           H  
ATOM    374  HB2 ASN    25     -74.721 -73.873 -22.310  1.00 69.05           H  
ATOM    375  HB3 ASN    25     -75.940 -73.047 -21.360  1.00 69.05           H  
ATOM    376 HD21 ASN    25     -76.047 -75.658 -18.986  1.00 69.05           H  
ATOM    377 HD22 ASN    25     -76.728 -74.161 -19.586  1.00 69.05           H  
ATOM    378  N   VAL    26     -72.648 -70.671 -21.676  1.00 62.85           N  
ATOM    379  CA  VAL    26     -71.678 -69.990 -22.528  1.00 62.85           C  
ATOM    380  C   VAL    26     -70.294 -70.266 -21.905  1.00 62.85           C  
ATOM    381  CB  VAL    26     -71.987 -68.487 -22.660  1.00 62.85           C  
ATOM    382  O   VAL    26     -69.707 -69.460 -21.196  1.00 62.85           O  
ATOM    383  CG1 VAL    26     -70.978 -67.796 -23.584  1.00 62.85           C  
ATOM    384  CG2 VAL    26     -73.399 -68.253 -23.208  1.00 62.85           C  
ATOM    385  H   VAL    26     -73.014 -70.161 -20.885  1.00 62.85           H  
ATOM    386  HA  VAL    26     -71.694 -70.445 -23.525  1.00 62.85           H  
ATOM    387  HB  VAL    26     -71.929 -68.021 -21.668  1.00 62.85           H  
ATOM    388 HG11 VAL    26     -71.041 -68.186 -24.606  1.00 62.85           H  
ATOM    389 HG12 VAL    26     -69.950 -67.930 -23.239  1.00 62.85           H  
ATOM    390 HG13 VAL    26     -71.165 -66.719 -23.617  1.00 62.85           H  
ATOM    391 HG21 VAL    26     -73.496 -68.630 -24.233  1.00 62.85           H  
ATOM    392 HG22 VAL    26     -73.639 -67.187 -23.210  1.00 62.85           H  
ATOM    393 HG23 VAL    26     -74.156 -68.750 -22.598  1.00 62.85           H  
ATOM    394  N   GLN    27     -69.808 -71.488 -22.143  1.00 58.09           N  
ATOM    395  CA  GLN    27     -68.398 -71.807 -21.927  1.00 58.09           C  
ATOM    396  C   GLN    27     -67.613 -71.222 -23.144  1.00 58.09           C  
ATOM    397  CB  GLN    27     -68.164 -73.318 -21.769  1.00 58.09           C  
ATOM    398  O   GLN    27     -68.184 -70.636 -24.071  1.00 58.09           O  
ATOM    399  CG  GLN    27     -68.920 -73.934 -20.586  1.00 58.09           C  
ATOM    400  CD  GLN    27     -70.295 -74.454 -20.949  1.00 58.09           C  
ATOM    401  NE2 GLN    27     -71.055 -74.865 -19.957  1.00 58.09           N  
ATOM    402  OE1 GLN    27     -70.733 -74.534 -22.084  1.00 58.09           O  
ATOM    403  H   GLN    27     -70.439 -72.204 -22.475  1.00 58.09           H  
ATOM    404  HA  GLN    27     -68.047 -71.282 -21.031  1.00 58.09           H  
ATOM    405  HB2 GLN    27     -67.095 -73.493 -21.599  1.00 58.09           H  
ATOM    406  HB3 GLN    27     -68.400 -73.839 -22.703  1.00 58.09           H  
ATOM    407  HG2 GLN    27     -69.002 -73.223 -19.756  1.00 58.09           H  
ATOM    408  HG3 GLN    27     -68.353 -74.799 -20.220  1.00 58.09           H  
ATOM    409 HE21 GLN    27     -71.975 -75.234 -20.146  1.00 58.09           H  
ATOM    410 HE22 GLN    27     -70.717 -74.810 -19.007  1.00 58.09           H  
ATOM    411  N   GLU    28     -66.286 -71.349 -23.073  1.00 55.05           N  
ATOM    412  CA  GLU    28     -65.347 -70.829 -24.046  1.00 55.05           C  
ATOM    413  C   GLU    28     -65.487 -71.553 -25.407  1.00 55.05           C  
ATOM    414  CB  GLU    28     -63.880 -70.968 -23.591  1.00 55.05           C  
ATOM    415  O   GLU    28     -65.742 -72.752 -25.504  1.00 55.05           O  
ATOM    416  CG  GLU    28     -63.580 -70.408 -22.199  1.00 55.05           C  
ATOM    417  CD  GLU    28     -63.775 -71.478 -21.140  1.00 55.05           C  
ATOM    418  OE1 GLU    28     -62.779 -71.826 -20.470  1.00 55.05           O  
ATOM    419  OE2 GLU    28     -64.923 -71.967 -21.022  1.00 55.05           O1-
ATOM    420  H   GLU    28     -65.896 -71.778 -22.246  1.00 55.05           H  
ATOM    421  HA  GLU    28     -65.584 -69.767 -24.184  1.00 55.05           H  
ATOM    422  HB2 GLU    28     -63.249 -70.441 -24.319  1.00 55.05           H  
ATOM    423  HB3 GLU    28     -63.576 -72.023 -23.640  1.00 55.05           H  
ATOM    424  HG2 GLU    28     -64.202 -69.536 -21.972  1.00 55.05           H  
ATOM    425  HG3 GLU    28     -62.534 -70.077 -22.166  1.00 55.05           H  
ATOM    426  N   GLY    29     -65.216 -70.804 -26.485  1.00 58.10           N  
ATOM    427  CA  GLY    29     -65.104 -71.370 -27.817  1.00 58.10           C  
ATOM    428  C   GLY    29     -66.432 -71.759 -28.461  1.00 58.10           C  
ATOM    429  O   GLY    29     -66.528 -72.713 -29.232  1.00 58.10           O  
ATOM    430  H   GLY    29     -65.052 -69.816 -26.353  1.00 58.10           H  
ATOM    431  HA2 GLY    29     -64.468 -72.261 -27.764  1.00 58.10           H  
ATOM    432  HA3 GLY    29     -64.620 -70.624 -28.455  1.00 58.10           H  
ATOM    433  N   LYS    30     -67.494 -70.987 -28.188  1.00 59.25           N  
ATOM    434  CA  LYS    30     -68.779 -71.136 -28.858  1.00 59.25           C  
ATOM    435  C   LYS    30     -69.056 -70.019 -29.893  1.00 59.25           C  
ATOM    436  CB  LYS    30     -69.912 -71.276 -27.828  1.00 59.25           C  
ATOM    437  O   LYS    30     -68.315 -69.051 -30.054  1.00 59.25           O  
ATOM    438  CG  LYS    30     -69.724 -72.541 -26.984  1.00 59.25           C  
ATOM    439  CD  LYS    30     -70.930 -72.834 -26.098  1.00 59.25           C  
ATOM    440  CE  LYS    30     -70.636 -74.043 -25.224  1.00 59.25           C  
ATOM    441  NZ  LYS    30     -71.798 -74.341 -24.377  1.00 59.25           N1+
ATOM    442  H   LYS    30     -67.423 -70.307 -27.443  1.00 59.25           H  
ATOM    443  HA  LYS    30     -68.756 -72.062 -29.451  1.00 59.25           H  
ATOM    444  HB2 LYS    30     -70.885 -71.324 -28.329  1.00 59.25           H  
ATOM    445  HB3 LYS    30     -69.943 -70.395 -27.175  1.00 59.25           H  
ATOM    446  HG2 LYS    30     -68.830 -72.433 -26.357  1.00 59.25           H  
ATOM    447  HG3 LYS    30     -69.550 -73.401 -27.642  1.00 59.25           H  
ATOM    448  HD2 LYS    30     -71.814 -73.021 -26.718  1.00 59.25           H  
ATOM    449  HD3 LYS    30     -71.149 -71.962 -25.472  1.00 59.25           H  
ATOM    450  HE2 LYS    30     -69.794 -73.841 -24.557  1.00 59.25           H  
ATOM    451  HE3 LYS    30     -70.424 -74.943 -25.807  1.00 59.25           H  
ATOM    452  HZ1 LYS    30     -71.490 -74.819 -23.504  1.00 59.25           H  
ATOM    453  HZ2 LYS    30     -72.537 -74.891 -24.817  1.00 59.25           H  
ATOM    454  HZ3 LYS    30     -72.238 -73.482 -23.986  1.00 59.25           H  
ATOM    455  N   GLN    31     -70.143 -70.220 -30.644  1.00 73.43           N  
ATOM    456  CA  GLN    31     -70.561 -69.346 -31.737  1.00 73.43           C  
ATOM    457  C   GLN    31     -70.990 -67.950 -31.228  1.00 73.43           C  
ATOM    458  CB  GLN    31     -71.732 -69.985 -32.495  1.00 73.43           C  
ATOM    459  O   GLN    31     -71.617 -67.777 -30.180  1.00 73.43           O  
ATOM    460  CG  GLN    31     -71.250 -71.023 -33.506  1.00 73.43           C  
ATOM    461  CD  GLN    31     -72.407 -71.853 -33.996  1.00 73.43           C  
ATOM    462  NE2 GLN    31     -73.157 -71.357 -34.952  1.00 73.43           N  
ATOM    463  OE1 GLN    31     -72.695 -72.940 -33.525  1.00 73.43           O  
ATOM    464  H   GLN    31     -70.686 -71.056 -30.483  1.00 73.43           H  
ATOM    465  HA  GLN    31     -69.694 -69.220 -32.400  1.00 73.43           H  
ATOM    466  HB2 GLN    31     -72.326 -69.226 -33.013  1.00 73.43           H  
ATOM    467  HB3 GLN    31     -72.425 -70.452 -31.783  1.00 73.43           H  
ATOM    468  HG2 GLN    31     -70.520 -71.705 -33.055  1.00 73.43           H  
ATOM    469  HG3 GLN    31     -70.758 -70.535 -34.355  1.00 73.43           H  
ATOM    470 HE21 GLN    31     -73.957 -71.875 -35.286  1.00 73.43           H  
ATOM    471 HE22 GLN    31     -72.934 -70.458 -35.354  1.00 73.43           H  
ATOM    472  N   ILE    32     -70.643 -66.940 -32.034  1.00 77.12           N  
ATOM    473  CA  ILE    32     -70.890 -65.528 -31.739  1.00 77.12           C  
ATOM    474  C   ILE    32     -72.392 -65.285 -31.979  1.00 77.12           C  
ATOM    475  CB  ILE    32     -70.011 -64.617 -32.633  1.00 77.12           C  
ATOM    476  O   ILE    32     -73.056 -64.521 -31.292  1.00 77.12           O  
ATOM    477  CG1 ILE    32     -68.511 -64.866 -32.342  1.00 77.12           C  
ATOM    478  CG2 ILE    32     -70.369 -63.138 -32.436  1.00 77.12           C  
ATOM    479  CD1 ILE    32     -67.575 -64.203 -33.345  1.00 77.12           C  
ATOM    480  H   ILE    32     -70.170 -67.162 -32.898  1.00 77.12           H  
ATOM    481  HA  ILE    32     -70.686 -65.357 -30.675  1.00 77.12           H  
ATOM    482  HB  ILE    32     -70.201 -64.866 -33.686  1.00 77.12           H  
ATOM    483 HG12 ILE    32     -68.296 -65.940 -32.364  1.00 77.12           H  
ATOM    484 HG13 ILE    32     -68.264 -64.523 -31.331  1.00 77.12           H  
ATOM    485 HG21 ILE    32     -70.268 -62.847 -31.386  1.00 77.12           H  
ATOM    486 HG22 ILE    32     -71.399 -62.934 -32.746  1.00 77.12           H  
ATOM    487 HG23 ILE    32     -69.732 -62.482 -33.034  1.00 77.12           H  
ATOM    488 HD11 ILE    32     -67.805 -64.525 -34.365  1.00 77.12           H  
ATOM    489 HD12 ILE    32     -66.539 -64.483 -33.128  1.00 77.12           H  
ATOM    490 HD13 ILE    32     -67.636 -63.113 -33.304  1.00 77.12           H  
ATOM    491  N   GLU    33     -72.912 -65.942 -33.020  1.00 79.63           N  
ATOM    492  CA  GLU    33     -74.288 -65.799 -33.478  1.00 79.63           C  
ATOM    493  C   GLU    33     -75.213 -66.247 -32.323  1.00 79.63           C  
ATOM    494  CB  GLU    33     -74.606 -66.663 -34.719  1.00 79.63           C  
ATOM    495  O   GLU    33     -76.298 -65.726 -32.090  1.00 79.63           O  
ATOM    496  CG  GLU    33     -73.536 -66.686 -35.816  1.00 79.63           C  
ATOM    497  CD  GLU    33     -72.521 -67.758 -35.476  1.00 79.63           C  
ATOM    498  OE1 GLU    33     -72.716 -68.924 -35.877  1.00 79.63           O  
ATOM    499  OE2 GLU    33     -71.592 -67.435 -34.690  1.00 79.63           O1-
ATOM    500  H   GLU    33     -72.302 -66.563 -33.533  1.00 79.63           H  
ATOM    501  HA  GLU    33     -74.465 -64.737 -33.678  1.00 79.63           H  
ATOM    502  HB2 GLU    33     -75.541 -66.282 -35.152  1.00 79.63           H  
ATOM    503  HB3 GLU    33     -74.829 -67.693 -34.410  1.00 79.63           H  
ATOM    504  HG2 GLU    33     -73.055 -65.709 -35.933  1.00 79.63           H  
ATOM    505  HG3 GLU    33     -73.999 -66.942 -36.776  1.00 79.63           H  
ATOM    506  N   THR    34     -74.788 -67.309 -31.625  1.00 80.55           N  
ATOM    507  CA  THR    34     -75.571 -67.888 -30.530  1.00 80.55           C  
ATOM    508  C   THR    34     -75.481 -66.945 -29.318  1.00 80.55           C  
ATOM    509  CB  THR    34     -75.061 -69.298 -30.183  1.00 80.55           C  
ATOM    510  O   THR    34     -76.431 -66.796 -28.557  1.00 80.55           O  
ATOM    511  CG2 THR    34     -75.774 -69.921 -28.989  1.00 80.55           C  
ATOM    512  OG1 THR    34     -75.278 -70.181 -31.291  1.00 80.55           O  
ATOM    513  H   THR    34     -73.884 -67.702 -31.847  1.00 80.55           H  
ATOM    514  HA  THR    34     -76.616 -67.929 -30.861  1.00 80.55           H  
ATOM    515  HB  THR    34     -73.983 -69.285 -29.984  1.00 80.55           H  
ATOM    516 HG21 THR    34     -76.859 -69.930 -29.141  1.00 80.55           H  
ATOM    517 HG22 THR    34     -75.552 -69.387 -28.061  1.00 80.55           H  
ATOM    518 HG23 THR    34     -75.465 -70.965 -28.861  1.00 80.55           H  
ATOM    519  HG1 THR    34     -74.928 -69.765 -32.100  1.00 80.55           H  
ATOM    520  N   LEU    35     -74.294 -66.378 -29.087  1.00 84.33           N  
ATOM    521  CA  LEU    35     -74.059 -65.518 -27.931  1.00 84.33           C  
ATOM    522  C   LEU    35     -74.818 -64.184 -28.108  1.00 84.33           C  
ATOM    523  CB  LEU    35     -72.560 -65.318 -27.711  1.00 84.33           C  
ATOM    524  O   LEU    35     -75.365 -63.651 -27.146  1.00 84.33           O  
ATOM    525  CG  LEU    35     -72.171 -64.536 -26.442  1.00 84.33           C  
ATOM    526  CD1 LEU    35     -72.939 -64.978 -25.199  1.00 84.33           C  
ATOM    527  CD2 LEU    35     -70.667 -64.698 -26.196  1.00 84.33           C  
ATOM    528  H   LEU    35     -73.537 -66.564 -29.730  1.00 84.33           H  
ATOM    529  HA  LEU    35     -74.504 -66.035 -27.073  1.00 84.33           H  
ATOM    530  HB2 LEU    35     -72.120 -64.810 -28.580  1.00 84.33           H  
ATOM    531  HB3 LEU    35     -72.088 -66.309 -27.674  1.00 84.33           H  
ATOM    532  HG  LEU    35     -72.379 -63.471 -26.606  1.00 84.33           H  
ATOM    533 HD11 LEU    35     -72.889 -66.063 -25.085  1.00 84.33           H  
ATOM    534 HD12 LEU    35     -73.994 -64.695 -25.248  1.00 84.33           H  
ATOM    535 HD13 LEU    35     -72.532 -64.513 -24.297  1.00 84.33           H  
ATOM    536 HD21 LEU    35     -70.411 -65.740 -25.979  1.00 84.33           H  
ATOM    537 HD22 LEU    35     -70.344 -64.091 -25.346  1.00 84.33           H  
ATOM    538 HD23 LEU    35     -70.089 -64.388 -27.071  1.00 84.33           H  
ATOM    539  N   VAL    36     -74.824 -63.652 -29.333  1.00 82.58           N  
ATOM    540  CA  VAL    36     -75.562 -62.422 -29.634  1.00 82.58           C  
ATOM    541  C   VAL    36     -77.062 -62.731 -29.425  1.00 82.58           C  
ATOM    542  CB  VAL    36     -75.237 -61.884 -31.040  1.00 82.58           C  
ATOM    543  O   VAL    36     -77.770 -61.960 -28.790  1.00 82.58           O  
ATOM    544  CG1 VAL    36     -76.215 -60.793 -31.484  1.00 82.58           C  
ATOM    545  CG2 VAL    36     -73.815 -61.304 -31.073  1.00 82.58           C  
ATOM    546  H   VAL    36     -74.309 -64.122 -30.064  1.00 82.58           H  
ATOM    547  HA  VAL    36     -75.284 -61.680 -28.874  1.00 82.58           H  
ATOM    548  HB  VAL    36     -75.293 -62.704 -31.767  1.00 82.58           H  
ATOM    549 HG11 VAL    36     -76.245 -59.972 -30.760  1.00 82.58           H  
ATOM    550 HG12 VAL    36     -77.230 -61.188 -31.599  1.00 82.58           H  
ATOM    551 HG13 VAL    36     -75.920 -60.377 -32.454  1.00 82.58           H  
ATOM    552 HG21 VAL    36     -73.731 -60.428 -30.421  1.00 82.58           H  
ATOM    553 HG22 VAL    36     -73.547 -60.994 -32.089  1.00 82.58           H  
ATOM    554 HG23 VAL    36     -73.070 -62.033 -30.743  1.00 82.58           H  
ATOM    555  N   GLN    37     -77.527 -63.887 -29.918  1.00 86.90           N  
ATOM    556  CA  GLN    37     -78.935 -64.263 -29.768  1.00 86.90           C  
ATOM    557  C   GLN    37     -79.269 -64.339 -28.259  1.00 86.90           C  
ATOM    558  CB  GLN    37     -79.227 -65.602 -30.458  1.00 86.90           C  
ATOM    559  O   GLN    37     -80.302 -63.863 -27.814  1.00 86.90           O  
ATOM    560  CG  GLN    37     -80.702 -66.008 -30.414  1.00 86.90           C  
ATOM    561  CD  GLN    37     -81.557 -65.104 -31.270  1.00 86.90           C  
ATOM    562  NE2 GLN    37     -82.598 -64.540 -30.704  1.00 86.90           N  
ATOM    563  OE1 GLN    37     -81.314 -64.887 -32.446  1.00 86.90           O  
ATOM    564  H   GLN    37     -76.888 -64.502 -30.400  1.00 86.90           H  
ATOM    565  HA  GLN    37     -79.531 -63.455 -30.206  1.00 86.90           H  
ATOM    566  HB2 GLN    37     -78.640 -66.400 -29.987  1.00 86.90           H  
ATOM    567  HB3 GLN    37     -78.896 -65.548 -31.501  1.00 86.90           H  
ATOM    568  HG2 GLN    37     -81.067 -66.045 -29.386  1.00 86.90           H  
ATOM    569  HG3 GLN    37     -80.809 -67.021 -30.819  1.00 86.90           H  
ATOM    570 HE21 GLN    37     -83.195 -63.927 -31.241  1.00 86.90           H  
ATOM    571 HE22 GLN    37     -82.802 -64.717 -29.731  1.00 86.90           H  
ATOM    572  N   ILE    38     -78.405 -64.969 -27.451  1.00 85.76           N  
ATOM    573  CA  ILE    38     -78.663 -65.110 -26.012  1.00 85.76           C  
ATOM    574  C   ILE    38     -78.777 -63.710 -25.355  1.00 85.76           C  
ATOM    575  CB  ILE    38     -77.581 -65.993 -25.336  1.00 85.76           C  
ATOM    576  O   ILE    38     -79.541 -63.514 -24.410  1.00 85.76           O  
ATOM    577  CG1 ILE    38     -77.824 -67.479 -25.690  1.00 85.76           C  
ATOM    578  CG2 ILE    38     -77.545 -65.823 -23.811  1.00 85.76           C  
ATOM    579  CD1 ILE    38     -76.644 -68.383 -25.360  1.00 85.76           C  
ATOM    580  H   ILE    38     -77.564 -65.363 -27.847  1.00 85.76           H  
ATOM    581  HA  ILE    38     -79.650 -65.580 -25.906  1.00 85.76           H  
ATOM    582  HB  ILE    38     -76.597 -65.696 -25.719  1.00 85.76           H  
ATOM    583 HG12 ILE    38     -78.043 -67.583 -26.757  1.00 85.76           H  
ATOM    584 HG13 ILE    38     -78.710 -67.843 -25.159  1.00 85.76           H  
ATOM    585 HG21 ILE    38     -78.508 -66.085 -23.357  1.00 85.76           H  
ATOM    586 HG22 ILE    38     -77.298 -64.796 -23.529  1.00 85.76           H  
ATOM    587 HG23 ILE    38     -76.775 -66.454 -23.361  1.00 85.76           H  
ATOM    588 HD11 ILE    38     -75.728 -68.026 -25.839  1.00 85.76           H  
ATOM    589 HD12 ILE    38     -76.841 -69.399 -25.718  1.00 85.76           H  
ATOM    590 HD13 ILE    38     -76.470 -68.445 -24.283  1.00 85.76           H  
ATOM    591  N   LEU    39     -77.954 -62.759 -25.803  1.00 87.17           N  
ATOM    592  CA  LEU    39     -77.985 -61.406 -25.266  1.00 87.17           C  
ATOM    593  C   LEU    39     -79.263 -60.676 -25.741  1.00 87.17           C  
ATOM    594  CB  LEU    39     -76.760 -60.584 -25.675  1.00 87.17           C  
ATOM    595  O   LEU    39     -79.888 -59.947 -24.976  1.00 87.17           O  
ATOM    596  CG  LEU    39     -75.435 -61.061 -25.056  1.00 87.17           C  
ATOM    597  CD1 LEU    39     -74.266 -60.332 -25.721  1.00 87.17           C  
ATOM    598  CD2 LEU    39     -75.385 -60.838 -23.547  1.00 87.17           C  
ATOM    599  H   LEU    39     -77.309 -62.991 -26.545  1.00 87.17           H  
ATOM    600  HA  LEU    39     -78.060 -61.476 -24.175  1.00 87.17           H  
ATOM    601  HB2 LEU    39     -76.926 -59.538 -25.391  1.00 87.17           H  
ATOM    602  HB3 LEU    39     -76.667 -60.590 -26.768  1.00 87.17           H  
ATOM    603  HG  LEU    39     -75.308 -62.133 -25.233  1.00 87.17           H  
ATOM    604 HD11 LEU    39     -74.363 -59.247 -25.617  1.00 87.17           H  
ATOM    605 HD12 LEU    39     -74.215 -60.568 -26.789  1.00 87.17           H  
ATOM    606 HD13 LEU    39     -73.318 -60.630 -25.265  1.00 87.17           H  
ATOM    607 HD21 LEU    39     -75.512 -59.780 -23.296  1.00 87.17           H  
ATOM    608 HD22 LEU    39     -74.419 -61.166 -23.154  1.00 87.17           H  
ATOM    609 HD23 LEU    39     -76.158 -61.411 -23.027  1.00 87.17           H  
ATOM    610  N   GLU    40     -79.589 -60.809 -27.027  1.00 86.46           N  
ATOM    611  CA  GLU    40     -80.732 -60.128 -27.623  1.00 86.46           C  
ATOM    612  C   GLU    40     -82.051 -60.760 -27.124  1.00 86.46           C  
ATOM    613  CB  GLU    40     -80.649 -60.046 -29.146  1.00 86.46           C  
ATOM    614  O   GLU    40     -83.051 -60.074 -26.937  1.00 86.46           O  
ATOM    615  CG  GLU    40     -79.541 -59.076 -29.574  1.00 86.46           C  
ATOM    616  CD  GLU    40     -79.485 -58.746 -31.048  1.00 86.46           C  
ATOM    617  OE1 GLU    40     -78.440 -58.193 -31.464  1.00 86.46           O  
ATOM    618  OE2 GLU    40     -80.476 -59.005 -31.765  1.00 86.46           O1-
ATOM    619  H   GLU    40     -78.998 -61.395 -27.600  1.00 86.46           H  
ATOM    620  HA  GLU    40     -80.731 -59.110 -27.218  1.00 86.46           H  
ATOM    621  HB2 GLU    40     -81.614 -59.704 -29.542  1.00 86.46           H  
ATOM    622  HB3 GLU    40     -80.467 -61.037 -29.580  1.00 86.46           H  
ATOM    623  HG2 GLU    40     -78.565 -59.473 -29.275  1.00 86.46           H  
ATOM    624  HG3 GLU    40     -79.670 -58.120 -29.050  1.00 86.46           H  
ATOM    625  N   ASP    41     -82.026 -62.064 -26.827  1.00 87.81           N  
ATOM    626  CA  ASP    41     -83.158 -62.788 -26.246  1.00 87.81           C  
ATOM    627  C   ASP    41     -83.482 -62.097 -24.894  1.00 87.81           C  
ATOM    628  CB  ASP    41     -82.841 -64.245 -25.927  1.00 87.81           C  
ATOM    629  O   ASP    41     -84.638 -61.877 -24.523  1.00 87.81           O  
ATOM    630  CG  ASP    41     -82.776 -65.254 -27.041  1.00 87.81           C  
ATOM    631  OD1 ASP    41     -83.281 -64.991 -28.156  1.00 87.81           O  
ATOM    632  OD2 ASP    41     -82.230 -66.356 -26.766  1.00 87.81           O1-
ATOM    633  H   ASP    41     -81.177 -62.574 -27.025  1.00 87.81           H  
ATOM    634  HA  ASP    41     -84.020 -62.677 -26.915  1.00 87.81           H  
ATOM    635  HB2 ASP    41     -83.621 -64.624 -25.251  1.00 87.81           H  
ATOM    636  HB3 ASP    41     -81.900 -64.309 -25.365  1.00 87.81           H  
ATOM    637  N   LEU    42     -82.435 -61.805 -24.109  1.00 86.67           N  
ATOM    638  CA  LEU    42     -82.588 -61.189 -22.792  1.00 86.67           C  
ATOM    639  C   LEU    42     -83.019 -59.715 -22.950  1.00 86.67           C  
ATOM    640  CB  LEU    42     -81.285 -61.252 -21.981  1.00 86.67           C  
ATOM    641  O   LEU    42     -83.769 -59.179 -22.133  1.00 86.67           O  
ATOM    642  CG  LEU    42     -80.981 -62.651 -21.412  1.00 86.67           C  
ATOM    643  CD1 LEU    42     -79.506 -62.757 -21.023  1.00 86.67           C  
ATOM    644  CD2 LEU    42     -81.847 -62.962 -20.189  1.00 86.67           C  
ATOM    645  H   LEU    42     -81.509 -62.013 -24.452  1.00 86.67           H  
ATOM    646  HA  LEU    42     -83.407 -61.700 -22.273  1.00 86.67           H  
ATOM    647  HB2 LEU    42     -81.325 -60.530 -21.153  1.00 86.67           H  
ATOM    648  HB3 LEU    42     -80.452 -60.930 -22.618  1.00 86.67           H  
ATOM    649  HG  LEU    42     -81.181 -63.409 -22.180  1.00 86.67           H  
ATOM    650 HD11 LEU    42     -79.251 -62.052 -20.224  1.00 86.67           H  
ATOM    651 HD12 LEU    42     -78.855 -62.548 -21.878  1.00 86.67           H  
ATOM    652 HD13 LEU    42     -79.277 -63.769 -20.673  1.00 86.67           H  
ATOM    653 HD21 LEU    42     -81.653 -62.253 -19.378  1.00 86.67           H  
ATOM    654 HD22 LEU    42     -81.634 -63.965 -19.806  1.00 86.67           H  
ATOM    655 HD23 LEU    42     -82.913 -62.915 -20.427  1.00 86.67           H  
ATOM    656  N   LEU    43     -82.475 -59.040 -23.966  1.00 86.27           N  
ATOM    657  CA  LEU    43     -82.722 -57.620 -24.202  1.00 86.27           C  
ATOM    658  C   LEU    43     -84.212 -57.384 -24.506  1.00 86.27           C  
ATOM    659  CB  LEU    43     -81.853 -57.091 -25.351  1.00 86.27           C  
ATOM    660  O   LEU    43     -84.781 -56.374 -24.094  1.00 86.27           O  
ATOM    661  CG  LEU    43     -81.901 -55.564 -25.568  1.00 86.27           C  
ATOM    662  CD1 LEU    43     -81.381 -54.780 -24.363  1.00 86.27           C  
ATOM    663  CD2 LEU    43     -81.080 -55.199 -26.809  1.00 86.27           C  
ATOM    664  H   LEU    43     -81.850 -59.537 -24.583  1.00 86.27           H  
ATOM    665  HA  LEU    43     -82.491 -57.108 -23.264  1.00 86.27           H  
ATOM    666  HB2 LEU    43     -82.166 -57.577 -26.283  1.00 86.27           H  
ATOM    667  HB3 LEU    43     -80.810 -57.390 -25.182  1.00 86.27           H  
ATOM    668  HG  LEU    43     -82.937 -55.258 -25.757  1.00 86.27           H  
ATOM    669 HD11 LEU    43     -80.352 -55.064 -24.122  1.00 86.27           H  
ATOM    670 HD12 LEU    43     -82.000 -54.947 -23.477  1.00 86.27           H  
ATOM    671 HD13 LEU    43     -81.393 -53.704 -24.567  1.00 86.27           H  
ATOM    672 HD21 LEU    43     -80.027 -55.472 -26.685  1.00 86.27           H  
ATOM    673 HD22 LEU    43     -81.130 -54.122 -27.006  1.00 86.27           H  
ATOM    674 HD23 LEU    43     -81.463 -55.716 -27.695  1.00 86.27           H  
ATOM    675  N   VAL    44     -84.846 -58.282 -25.265  1.00 86.40           N  
ATOM    676  CA  VAL    44     -86.260 -58.136 -25.635  1.00 86.40           C  
ATOM    677  C   VAL    44     -87.115 -58.116 -24.343  1.00 86.40           C  
ATOM    678  CB  VAL    44     -86.696 -59.251 -26.612  1.00 86.40           C  
ATOM    679  O   VAL    44     -88.111 -57.400 -24.232  1.00 86.40           O  
ATOM    680  CG1 VAL    44     -88.218 -59.376 -26.740  1.00 86.40           C  
ATOM    681  CG2 VAL    44     -86.110 -58.994 -28.006  1.00 86.40           C  
ATOM    682  H   VAL    44     -84.318 -59.073 -25.606  1.00 86.40           H  
ATOM    683  HA  VAL    44     -86.372 -57.148 -26.101  1.00 86.40           H  
ATOM    684  HB  VAL    44     -86.313 -60.215 -26.253  1.00 86.40           H  
ATOM    685 HG11 VAL    44     -88.673 -58.421 -27.023  1.00 86.40           H  
ATOM    686 HG12 VAL    44     -88.671 -59.710 -25.802  1.00 86.40           H  
ATOM    687 HG13 VAL    44     -88.483 -60.115 -27.504  1.00 86.40           H  
ATOM    688 HG21 VAL    44     -86.531 -58.084 -28.449  1.00 86.40           H  
ATOM    689 HG22 VAL    44     -86.332 -59.829 -28.679  1.00 86.40           H  
ATOM    690 HG23 VAL    44     -85.024 -58.873 -27.975  1.00 86.40           H  
ATOM    691  N   PHE    45     -86.752 -58.962 -23.370  1.00 83.92           N  
ATOM    692  CA  PHE    45     -87.504 -59.086 -22.120  1.00 83.92           C  
ATOM    693  C   PHE    45     -87.246 -57.926 -21.128  1.00 83.92           C  
ATOM    694  CB  PHE    45     -87.265 -60.436 -21.428  1.00 83.92           C  
ATOM    695  O   PHE    45     -87.864 -57.843 -20.066  1.00 83.92           O  
ATOM    696  CG  PHE    45     -88.184 -61.506 -21.979  1.00 83.92           C  
ATOM    697  CD1 PHE    45     -89.511 -61.596 -21.523  1.00 83.92           C  
ATOM    698  CD2 PHE    45     -87.731 -62.391 -22.973  1.00 83.92           C  
ATOM    699  CE1 PHE    45     -90.387 -62.554 -22.065  1.00 83.92           C  
ATOM    700  CE2 PHE    45     -88.613 -63.334 -23.535  1.00 83.92           C  
ATOM    701  CZ  PHE    45     -89.939 -63.416 -23.078  1.00 83.92           C  
ATOM    702  H   PHE    45     -85.938 -59.544 -23.504  1.00 83.92           H  
ATOM    703  HA  PHE    45     -88.567 -58.981 -22.378  1.00 83.92           H  
ATOM    704  HB2 PHE    45     -87.439 -60.368 -20.349  1.00 83.92           H  
ATOM    705  HB3 PHE    45     -86.219 -60.749 -21.533  1.00 83.92           H  
ATOM    706  HD1 PHE    45     -89.860 -60.925 -20.753  1.00 83.92           H  
ATOM    707  HD2 PHE    45     -86.704 -62.348 -23.308  1.00 83.92           H  
ATOM    708  HE1 PHE    45     -91.403 -62.625 -21.703  1.00 83.92           H  
ATOM    709  HE2 PHE    45     -88.270 -63.995 -24.317  1.00 83.92           H  
ATOM    710  HZ  PHE    45     -90.613 -64.144 -23.506  1.00 83.92           H  
ATOM    711  N   THR    46     -86.399 -56.958 -21.517  1.00 82.14           N  
ATOM    712  CA  THR    46     -86.219 -55.731 -20.736  1.00 82.14           C  
ATOM    713  C   THR    46     -87.365 -54.728 -21.000  1.00 82.14           C  
ATOM    714  CB  THR    46     -84.866 -55.022 -20.944  1.00 82.14           C  
ATOM    715  O   THR    46     -87.494 -53.706 -20.335  1.00 82.14           O  
ATOM    716  CG2 THR    46     -83.670 -55.899 -20.606  1.00 82.14           C  
ATOM    717  OG1 THR    46     -84.702 -54.501 -22.264  1.00 82.14           O  
ATOM    718  H   THR    46     -85.885 -57.078 -22.377  1.00 82.14           H  
ATOM    719  HA  THR    46     -86.299 -56.005 -19.676  1.00 82.14           H  
ATOM    720  HB  THR    46     -84.832 -54.152 -20.284  1.00 82.14           H  
ATOM    721 HG21 THR    46     -83.668 -56.816 -21.197  1.00 82.14           H  
ATOM    722 HG22 THR    46     -83.668 -56.164 -19.546  1.00 82.14           H  
ATOM    723 HG23 THR    46     -82.731 -55.382 -20.833  1.00 82.14           H  
ATOM    724  HG1 THR    46     -84.778 -55.238 -22.908  1.00 82.14           H  
ATOM    725  N   TYR    47     -88.198 -55.026 -22.003  1.00 82.74           N  
ATOM    726  CA  TYR    47     -89.360 -54.217 -22.391  1.00 82.74           C  
ATOM    727  C   TYR    47     -90.680 -54.928 -22.015  1.00 82.74           C  
ATOM    728  CB  TYR    47     -89.353 -53.901 -23.896  1.00 82.74           C  
ATOM    729  O   TYR    47     -91.761 -54.607 -22.503  1.00 82.74           O  
ATOM    730  CG  TYR    47     -88.171 -53.058 -24.327  1.00 82.74           C  
ATOM    731  CD1 TYR    47     -88.244 -51.653 -24.266  1.00 82.74           C  
ATOM    732  CD2 TYR    47     -86.989 -53.677 -24.780  1.00 82.74           C  
ATOM    733  CE1 TYR    47     -87.135 -50.868 -24.645  1.00 82.74           C  
ATOM    734  CE2 TYR    47     -85.883 -52.897 -25.164  1.00 82.74           C  
ATOM    735  OH  TYR    47     -84.892 -50.703 -25.419  1.00 82.74           O  
ATOM    736  CZ  TYR    47     -85.949 -51.492 -25.084  1.00 82.74           C  
ATOM    737  H   TYR    47     -88.026 -55.866 -22.536  1.00 82.74           H  
ATOM    738  HA  TYR    47     -89.347 -53.281 -21.819  1.00 82.74           H  
ATOM    739  HB2 TYR    47     -90.273 -53.375 -24.181  1.00 82.74           H  
ATOM    740  HB3 TYR    47     -89.363 -54.833 -24.478  1.00 82.74           H  
ATOM    741  HD1 TYR    47     -89.151 -51.174 -23.927  1.00 82.74           H  
ATOM    742  HD2 TYR    47     -86.933 -54.754 -24.834  1.00 82.74           H  
ATOM    743  HE1 TYR    47     -87.195 -49.790 -24.600  1.00 82.74           H  
ATOM    744  HE2 TYR    47     -84.983 -53.376 -25.522  1.00 82.74           H  
ATOM    745  HH  TYR    47     -84.201 -51.269 -25.805  1.00 82.74           H  
ATOM    746  N   SER    48     -90.603 -55.869 -21.067  1.00 79.58           N  
ATOM    747  CA  SER    48     -91.781 -56.521 -20.495  1.00 79.58           C  
ATOM    748  C   SER    48     -92.379 -55.661 -19.358  1.00 79.58           C  
ATOM    749  CB  SER    48     -91.448 -57.910 -19.932  1.00 79.58           C  
ATOM    750  O   SER    48     -91.693 -54.946 -18.631  1.00 79.58           O  
ATOM    751  OG  SER    48     -92.587 -58.480 -19.291  1.00 79.58           O  
ATOM    752  H   SER    48     -89.689 -56.142 -20.735  1.00 79.58           H  
ATOM    753  HA  SER    48     -92.547 -56.621 -21.274  1.00 79.58           H  
ATOM    754  HB2 SER    48     -90.641 -57.859 -19.194  1.00 79.58           H  
ATOM    755  HB3 SER    48     -91.125 -58.572 -20.743  1.00 79.58           H  
ATOM    756  HG  SER    48     -92.442 -59.471 -19.300  1.00 79.58           H  
ATOM    757  N   GLU    49     -93.686 -55.832 -19.119  1.00 73.92           N  
ATOM    758  CA  GLU    49     -94.372 -55.225 -17.973  1.00 73.92           C  
ATOM    759  C   GLU    49     -93.894 -55.853 -16.643  1.00 73.92           C  
ATOM    760  CB  GLU    49     -95.905 -55.309 -18.082  1.00 73.92           C  
ATOM    761  O   GLU    49     -94.088 -55.321 -15.549  1.00 73.92           O  
ATOM    762  CG  GLU    49     -96.456 -56.722 -18.305  1.00 73.92           C  
ATOM    763  CD  GLU    49     -97.624 -57.103 -17.418  1.00 73.92           C  
ATOM    764  OE1 GLU    49     -97.664 -58.288 -17.023  1.00 73.92           O  
ATOM    765  OE2 GLU    49     -98.492 -56.236 -17.147  1.00 73.92           O1-
ATOM    766  H   GLU    49     -94.220 -56.399 -19.761  1.00 73.92           H  
ATOM    767  HA  GLU    49     -94.073 -54.170 -17.939  1.00 73.92           H  
ATOM    768  HB2 GLU    49     -96.225 -54.683 -18.926  1.00 73.92           H  
ATOM    769  HB3 GLU    49     -96.341 -54.860 -17.181  1.00 73.92           H  
ATOM    770  HG2 GLU    49     -95.672 -57.475 -18.172  1.00 73.92           H  
ATOM    771  HG3 GLU    49     -96.796 -56.815 -19.344  1.00 73.92           H  
ATOM    772  N   ARG    50     -93.294 -57.050 -16.733  1.00 71.96           N  
ATOM    773  CA  ARG    50     -92.777 -57.784 -15.592  1.00 71.96           C  
ATOM    774  C   ARG    50     -91.240 -57.652 -15.494  1.00 71.96           C  
ATOM    775  CB  ARG    50     -93.158 -59.267 -15.664  1.00 71.96           C  
ATOM    776  O   ARG    50     -90.616 -58.296 -14.648  1.00 71.96           O  
ATOM    777  CG  ARG    50     -94.669 -59.496 -15.800  1.00 71.96           C  
ATOM    778  CD  ARG    50     -94.985 -60.307 -17.054  1.00 71.96           C  
ATOM    779  NE  ARG    50     -96.423 -60.411 -17.278  1.00 71.96           N  
ATOM    780  NH1 ARG    50     -96.314 -62.394 -18.487  1.00 71.96           N  
ATOM    781  NH2 ARG    50     -98.325 -61.563 -17.882  1.00 71.96           N1+
ATOM    782  CZ  ARG    50     -96.998 -61.437 -17.878  1.00 71.96           C  
ATOM    783  H   ARG    50     -93.178 -57.444 -17.656  1.00 71.96           H  
ATOM    784  HA  ARG    50     -93.182 -57.353 -14.669  1.00 71.96           H  
ATOM    785  HB2 ARG    50     -92.809 -59.774 -14.754  1.00 71.96           H  
ATOM    786  HB3 ARG    50     -92.615 -59.743 -16.492  1.00 71.96           H  
ATOM    787  HG2 ARG    50     -95.225 -58.553 -15.806  1.00 71.96           H  
ATOM    788  HG3 ARG    50     -95.035 -60.046 -14.923  1.00 71.96           H  
ATOM    789  HD2 ARG    50     -94.570 -61.307 -16.907  1.00 71.96           H  
ATOM    790  HD3 ARG    50     -94.549 -59.838 -17.938  1.00 71.96           H  
ATOM    791  HE  ARG    50     -97.005 -59.624 -17.028  1.00 71.96           H  
ATOM    792 HH11 ARG    50     -96.846 -63.193 -18.832  1.00 71.96           H  
ATOM    793 HH12 ARG    50     -95.304 -62.336 -18.711  1.00 71.96           H  
ATOM    794 HH21 ARG    50     -98.695 -62.455 -18.230  1.00 71.96           H  
ATOM    795 HH22 ARG    50     -98.947 -60.859 -17.496  1.00 71.96           H  
ATOM    796  N   ALA    51     -90.642 -56.783 -16.307  1.00 75.26           N  
ATOM    797  CA  ALA    51     -89.192 -56.766 -16.517  1.00 75.26           C  
ATOM    798  C   ALA    51     -88.397 -56.612 -15.208  1.00 75.26           C  
ATOM    799  CB  ALA    51     -88.782 -55.657 -17.474  1.00 75.26           C  
ATOM    800  O   ALA    51     -87.315 -57.171 -15.024  1.00 75.26           O  
ATOM    801  H   ALA    51     -91.221 -56.158 -16.849  1.00 75.26           H  
ATOM    802  HA  ALA    51     -88.926 -57.737 -16.946  1.00 75.26           H  
ATOM    803  HB1 ALA    51     -89.072 -54.671 -17.095  1.00 75.26           H  
ATOM    804  HB2 ALA    51     -89.251 -55.794 -18.451  1.00 75.26           H  
ATOM    805  HB3 ALA    51     -87.699 -55.654 -17.626  1.00 75.26           H  
ATOM    806  N   SER    52     -88.932 -55.813 -14.277  1.00 74.91           N  
ATOM    807  CA  SER    52     -88.281 -55.507 -13.002  1.00 74.91           C  
ATOM    808  C   SER    52     -88.396 -56.662 -11.982  1.00 74.91           C  
ATOM    809  CB  SER    52     -88.843 -54.216 -12.404  1.00 74.91           C  
ATOM    810  O   SER    52     -87.854 -56.612 -10.884  1.00 74.91           O  
ATOM    811  OG  SER    52     -90.276 -54.246 -12.433  1.00 74.91           O  
ATOM    812  H   SER    52     -89.848 -55.424 -14.444  1.00 74.91           H  
ATOM    813  HA  SER    52     -87.209 -55.384 -13.192  1.00 74.91           H  
ATOM    814  HB2 SER    52     -88.524 -53.359 -13.007  1.00 74.91           H  
ATOM    815  HB3 SER    52     -88.516 -54.063 -11.371  1.00 74.91           H  
ATOM    816  HG  SER    52     -90.574 -53.382 -12.098  1.00 74.91           H  
ATOM    817  N   LYS    53     -89.106 -57.737 -12.367  1.00 77.41           N  
ATOM    818  CA  LYS    53     -89.194 -58.990 -11.617  1.00 77.41           C  
ATOM    819  C   LYS    53     -88.254 -60.063 -12.227  1.00 77.41           C  
ATOM    820  CB  LYS    53     -90.634 -59.524 -11.606  1.00 77.41           C  
ATOM    821  O   LYS    53     -88.030 -61.120 -11.646  1.00 77.41           O  
ATOM    822  CG  LYS    53     -91.609 -58.543 -10.952  1.00 77.41           C  
ATOM    823  CD  LYS    53     -93.055 -59.029 -11.050  1.00 77.41           C  
ATOM    824  CE  LYS    53     -93.975 -58.100 -10.274  1.00 77.41           C  
ATOM    825  NZ  LYS    53     -95.369 -58.538 -10.411  1.00 77.41           N1+
ATOM    826  H   LYS    53     -89.610 -57.684 -13.241  1.00 77.41           H  
ATOM    827  HA  LYS    53     -88.856 -58.816 -10.592  1.00 77.41           H  
ATOM    828  HB2 LYS    53     -90.665 -60.477 -11.061  1.00 77.41           H  
ATOM    829  HB3 LYS    53     -90.962 -59.751 -12.627  1.00 77.41           H  
ATOM    830  HG2 LYS    53     -91.541 -57.558 -11.430  1.00 77.41           H  
ATOM    831  HG3 LYS    53     -91.331 -58.410  -9.900  1.00 77.41           H  
ATOM    832  HD2 LYS    53     -93.131 -60.045 -10.644  1.00 77.41           H  
ATOM    833  HD3 LYS    53     -93.360 -59.073 -12.103  1.00 77.41           H  
ATOM    834  HE2 LYS    53     -93.925 -57.067 -10.631  1.00 77.41           H  
ATOM    835  HE3 LYS    53     -93.740 -58.123  -9.206  1.00 77.41           H  
ATOM    836  HZ1 LYS    53     -95.835 -58.157 -11.260  1.00 77.41           H  
ATOM    837  HZ2 LYS    53     -95.940 -58.113  -9.653  1.00 77.41           H  
ATOM    838  HZ3 LYS    53     -95.519 -59.551 -10.393  1.00 77.41           H  
ATOM    839  N   LEU    54     -87.782 -59.793 -13.443  1.00 81.26           N  
ATOM    840  CA  LEU    54     -86.978 -60.723 -14.228  1.00 81.26           C  
ATOM    841  C   LEU    54     -85.498 -60.549 -13.858  1.00 81.26           C  
ATOM    842  CB  LEU    54     -87.166 -60.546 -15.736  1.00 81.26           C  
ATOM    843  O   LEU    54     -84.782 -61.535 -13.688  1.00 81.26           O  
ATOM    844  CG  LEU    54     -88.616 -60.707 -16.223  1.00 81.26           C  
ATOM    845  CD1 LEU    54     -88.659 -60.615 -17.747  1.00 81.26           C  
ATOM    846  CD2 LEU    54     -89.285 -61.994 -15.755  1.00 81.26           C  
ATOM    847  H   LEU    54     -87.984 -58.887 -13.842  1.00 81.26           H  
ATOM    848  HA  LEU    54     -87.251 -61.742 -13.932  1.00 81.26           H  
ATOM    849  HB2 LEU    54     -86.521 -61.259 -16.260  1.00 81.26           H  
ATOM    850  HB3 LEU    54     -86.810 -59.554 -16.036  1.00 81.26           H  
ATOM    851  HG  LEU    54     -89.199 -59.872 -15.830  1.00 81.26           H  
ATOM    852 HD11 LEU    54     -88.182 -61.484 -18.211  1.00 81.26           H  
ATOM    853 HD12 LEU    54     -88.144 -59.717 -18.098  1.00 81.26           H  
ATOM    854 HD13 LEU    54     -89.692 -60.561 -18.101  1.00 81.26           H  
ATOM    855 HD21 LEU    54     -88.761 -62.879 -16.128  1.00 81.26           H  
ATOM    856 HD22 LEU    54     -90.319 -62.034 -16.107  1.00 81.26           H  
ATOM    857 HD23 LEU    54     -89.332 -62.053 -14.663  1.00 81.26           H  
ATOM    858  N   PHE    55     -85.047 -59.301 -13.728  1.00 82.15           N  
ATOM    859  CA  PHE    55     -83.631 -59.008 -13.446  1.00 82.15           C  
ATOM    860  C   PHE    55     -83.412 -58.762 -11.933  1.00 82.15           C  
ATOM    861  CB  PHE    55     -83.099 -57.885 -14.341  1.00 82.15           C  
ATOM    862  O   PHE    55     -82.360 -58.324 -11.454  1.00 82.15           O  
ATOM    863  CG  PHE    55     -83.215 -58.286 -15.802  1.00 82.15           C  
ATOM    864  CD1 PHE    55     -82.281 -59.166 -16.371  1.00 82.15           C  
ATOM    865  CD2 PHE    55     -84.322 -57.867 -16.559  1.00 82.15           C  
ATOM    866  CE1 PHE    55     -82.428 -59.594 -17.703  1.00 82.15           C  
ATOM    867  CE2 PHE    55     -84.497 -58.342 -17.867  1.00 82.15           C  
ATOM    868  CZ  PHE    55     -83.533 -59.174 -18.457  1.00 82.15           C  
ATOM    869  H   PHE    55     -85.712 -58.544 -13.800  1.00 82.15           H  
ATOM    870  HA  PHE    55     -83.051 -59.919 -13.654  1.00 82.15           H  
ATOM    871  HB2 PHE    55     -82.051 -57.661 -14.108  1.00 82.15           H  
ATOM    872  HB3 PHE    55     -83.655 -56.956 -14.171  1.00 82.15           H  
ATOM    873  HD1 PHE    55     -81.445 -59.516 -15.783  1.00 82.15           H  
ATOM    874  HD2 PHE    55     -85.037 -57.179 -16.134  1.00 82.15           H  
ATOM    875  HE1 PHE    55     -81.691 -60.247 -18.146  1.00 82.15           H  
ATOM    876  HE2 PHE    55     -85.380 -58.066 -18.424  1.00 82.15           H  
ATOM    877  HZ  PHE    55     -83.642 -59.488 -19.484  1.00 82.15           H  
ATOM    878  N   GLN    56     -84.409 -59.190 -11.149  1.00 75.62           N  
ATOM    879  CA  GLN    56     -84.473 -59.047  -9.696  1.00 75.62           C  
ATOM    880  C   GLN    56     -83.615 -60.134  -9.003  1.00 75.62           C  
ATOM    881  CB  GLN    56     -85.940 -59.143  -9.255  1.00 75.62           C  
ATOM    882  O   GLN    56     -84.113 -61.035  -8.325  1.00 75.62           O  
ATOM    883  CG  GLN    56     -86.176 -58.656  -7.827  1.00 75.62           C  
ATOM    884  CD  GLN    56     -87.595 -58.919  -7.373  1.00 75.62           C  
ATOM    885  NE2 GLN    56     -87.921 -58.474  -6.178  1.00 75.62           N  
ATOM    886  OE1 GLN    56     -88.444 -59.516  -8.015  1.00 75.62           O  
ATOM    887  H   GLN    56     -85.217 -59.607 -11.587  1.00 75.62           H  
ATOM    888  HA  GLN    56     -84.060 -58.065  -9.435  1.00 75.62           H  
ATOM    889  HB2 GLN    56     -86.300 -60.173  -9.368  1.00 75.62           H  
ATOM    890  HB3 GLN    56     -86.557 -58.539  -9.927  1.00 75.62           H  
ATOM    891  HG2 GLN    56     -85.982 -57.579  -7.762  1.00 75.62           H  
ATOM    892  HG3 GLN    56     -85.505 -59.159  -7.121  1.00 75.62           H  
ATOM    893 HE21 GLN    56     -88.851 -58.631  -5.817  1.00 75.62           H  
ATOM    894 HE22 GLN    56     -87.241 -57.974  -5.622  1.00 75.62           H  
ATOM    895  N   GLY    57     -82.290 -59.977  -9.104  1.00 73.19           N  
ATOM    896  CA  GLY    57     -81.364 -60.763  -8.304  1.00 73.19           C  
ATOM    897  C   GLY    57     -81.212 -62.241  -8.676  1.00 73.19           C  
ATOM    898  O   GLY    57     -80.709 -63.054  -7.905  1.00 73.19           O  
ATOM    899  H   GLY    57     -81.942 -59.220  -9.676  1.00 73.19           H  
ATOM    900  HA2 GLY    57     -81.685 -60.709  -7.258  1.00 73.19           H  
ATOM    901  HA3 GLY    57     -80.380 -60.293  -8.397  1.00 73.19           H  
ATOM    902  N   LYS    58     -81.532 -62.575  -9.939  1.00 73.70           N  
ATOM    903  CA  LYS    58     -81.363 -63.948 -10.434  1.00 73.70           C  
ATOM    904  C   LYS    58     -79.866 -64.300 -10.669  1.00 73.70           C  
ATOM    905  CB  LYS    58     -82.086 -64.220 -11.759  1.00 73.70           C  
ATOM    906  O   LYS    58     -79.519 -65.428 -10.999  1.00 73.70           O  
ATOM    907  CG  LYS    58     -83.444 -63.570 -11.971  1.00 73.70           C  
ATOM    908  CD  LYS    58     -84.584 -64.028 -11.062  1.00 73.70           C  
ATOM    909  CE  LYS    58     -85.815 -63.196 -11.410  1.00 73.70           C  
ATOM    910  NZ  LYS    58     -87.014 -63.647 -10.714  1.00 73.70           N1+
ATOM    911  H   LYS    58     -81.966 -61.873 -10.522  1.00 73.70           H  
ATOM    912  HA  LYS    58     -81.739 -64.626  -9.660  1.00 73.70           H  
ATOM    913  HB2 LYS    58     -82.177 -65.305 -11.897  1.00 73.70           H  
ATOM    914  HB3 LYS    58     -81.448 -63.872 -12.580  1.00 73.70           H  
ATOM    915  HG2 LYS    58     -83.734 -63.785 -13.006  1.00 73.70           H  
ATOM    916  HG3 LYS    58     -83.336 -62.483 -11.907  1.00 73.70           H  
ATOM    917  HD2 LYS    58     -84.321 -63.888 -10.008  1.00 73.70           H  
ATOM    918  HD3 LYS    58     -84.781 -65.095 -11.218  1.00 73.70           H  
ATOM    919  HE2 LYS    58     -86.050 -63.260 -12.475  1.00 73.70           H  
ATOM    920  HE3 LYS    58     -85.659 -62.152 -11.128  1.00 73.70           H  
ATOM    921  HZ1 LYS    58     -87.764 -62.957 -10.868  1.00 73.70           H  
ATOM    922  HZ2 LYS    58     -86.926 -63.848  -9.720  1.00 73.70           H  
ATOM    923  HZ3 LYS    58     -87.375 -64.519 -11.198  1.00 73.70           H  
ATOM    924  N   ASN    59     -79.011 -63.277 -10.589  1.00 73.82           N  
ATOM    925  CA  ASN    59     -77.557 -63.390 -10.732  1.00 73.82           C  
ATOM    926  C   ASN    59     -77.136 -63.601 -12.201  1.00 73.82           C  
ATOM    927  CB  ASN    59     -76.902 -64.363  -9.754  1.00 73.82           C  
ATOM    928  O   ASN    59     -76.083 -64.135 -12.538  1.00 73.82           O  
ATOM    929  CG  ASN    59     -76.667 -63.652  -8.447  1.00 73.82           C  
ATOM    930  ND2 ASN    59     -77.660 -63.595  -7.596  1.00 73.82           N  
ATOM    931  OD1 ASN    59     -75.604 -63.111  -8.176  1.00 73.82           O  
ATOM    932  H   ASN    59     -79.410 -62.369 -10.401  1.00 73.82           H  
ATOM    933  HA  ASN    59     -77.201 -62.378 -10.507  1.00 73.82           H  
ATOM    934  HB2 ASN    59     -75.924 -64.704 -10.112  1.00 73.82           H  
ATOM    935  HB3 ASN    59     -77.499 -65.262  -9.574  1.00 73.82           H  
ATOM    936 HD21 ASN    59     -77.547 -63.105  -6.720  1.00 73.82           H  
ATOM    937 HD22 ASN    59     -78.539 -64.040  -7.815  1.00 73.82           H  
ATOM    938  N   ILE    60     -77.892 -62.943 -13.092  1.00 82.19           N  
ATOM    939  CA  ILE    60     -77.652 -62.955 -14.548  1.00 82.19           C  
ATOM    940  C   ILE    60     -76.321 -62.247 -14.894  1.00 82.19           C  
ATOM    941  CB  ILE    60     -78.881 -62.325 -15.269  1.00 82.19           C  
ATOM    942  O   ILE    60     -75.729 -62.474 -15.945  1.00 82.19           O  
ATOM    943  CG1 ILE    60     -80.004 -63.385 -15.346  1.00 82.19           C  
ATOM    944  CG2 ILE    60     -78.579 -61.770 -16.665  1.00 82.19           C  
ATOM    945  CD1 ILE    60     -81.375 -62.813 -15.673  1.00 82.19           C  
ATOM    946  H   ILE    60     -78.689 -62.424 -12.751  1.00 82.19           H  
ATOM    947  HA  ILE    60     -77.521 -64.005 -14.845  1.00 82.19           H  
ATOM    948  HB  ILE    60     -79.243 -61.480 -14.666  1.00 82.19           H  
ATOM    949 HG12 ILE    60     -80.081 -63.912 -14.390  1.00 82.19           H  
ATOM    950 HG13 ILE    60     -79.742 -64.140 -16.097  1.00 82.19           H  
ATOM    951 HG21 ILE    60     -78.195 -62.550 -17.327  1.00 82.19           H  
ATOM    952 HG22 ILE    60     -77.846 -60.957 -16.621  1.00 82.19           H  
ATOM    953 HG23 ILE    60     -79.475 -61.348 -17.131  1.00 82.19           H  
ATOM    954 HD11 ILE    60     -81.657 -62.035 -14.959  1.00 82.19           H  
ATOM    955 HD12 ILE    60     -82.131 -63.603 -15.622  1.00 82.19           H  
ATOM    956 HD13 ILE    60     -81.408 -62.397 -16.683  1.00 82.19           H  
ATOM    957  N   HIS    61     -75.900 -61.307 -14.044  1.00 78.20           N  
ATOM    958  CA  HIS    61     -74.700 -60.510 -14.284  1.00 78.20           C  
ATOM    959  C   HIS    61     -73.409 -61.329 -14.086  1.00 78.20           C  
ATOM    960  CB  HIS    61     -74.654 -59.243 -13.425  1.00 78.20           C  
ATOM    961  O   HIS    61     -72.355 -60.984 -14.604  1.00 78.20           O  
ATOM    962  CG  HIS    61     -74.622 -59.524 -11.968  1.00 78.20           C  
ATOM    963  CD2 HIS    61     -73.661 -59.261 -11.030  1.00 78.20           C  
ATOM    964  ND1 HIS    61     -75.675 -60.133 -11.312  1.00 78.20           N  
ATOM    965  CE1 HIS    61     -75.345 -60.241 -10.015  1.00 78.20           C  
ATOM    966  NE2 HIS    61     -74.119 -59.750  -9.805  1.00 78.20           N  
ATOM    967  H   HIS    61     -76.426 -61.144 -13.198  1.00 78.20           H  
ATOM    968  HA  HIS    61     -74.726 -60.208 -15.337  1.00 78.20           H  
ATOM    969  HB2 HIS    61     -75.536 -58.626 -13.638  1.00 78.20           H  
ATOM    970  HB3 HIS    61     -73.776 -58.645 -13.699  1.00 78.20           H  
ATOM    971  HD2 HIS    61     -72.717 -58.765 -11.206  1.00 78.20           H  
ATOM    972  HE2 HIS    61     -73.619 -59.735  -8.927  1.00 78.20           H  
ATOM    973  HE1 HIS    61     -75.981 -60.664  -9.249  1.00 78.20           H  
ATOM    974  N   VAL    62     -73.478 -62.388 -13.267  1.00 74.18           N  
ATOM    975  CA  VAL    62     -72.294 -63.143 -12.855  1.00 74.18           C  
ATOM    976  C   VAL    62     -71.679 -63.854 -14.084  1.00 74.18           C  
ATOM    977  CB  VAL    62     -72.569 -64.098 -11.673  1.00 74.18           C  
ATOM    978  O   VAL    62     -70.514 -63.606 -14.397  1.00 74.18           O  
ATOM    979  CG1 VAL    62     -71.329 -64.925 -11.315  1.00 74.18           C  
ATOM    980  CG2 VAL    62     -73.023 -63.320 -10.434  1.00 74.18           C  
ATOM    981  H   VAL    62     -74.383 -62.674 -12.923  1.00 74.18           H  
ATOM    982  HA  VAL    62     -71.553 -62.397 -12.535  1.00 74.18           H  
ATOM    983  HB  VAL    62     -73.375 -64.794 -11.929  1.00 74.18           H  
ATOM    984 HG11 VAL    62     -70.475 -64.280 -11.084  1.00 74.18           H  
ATOM    985 HG12 VAL    62     -71.043 -65.590 -12.136  1.00 74.18           H  
ATOM    986 HG13 VAL    62     -71.522 -65.556 -10.441  1.00 74.18           H  
ATOM    987 HG21 VAL    62     -72.281 -62.570 -10.139  1.00 74.18           H  
ATOM    988 HG22 VAL    62     -73.178 -63.995  -9.586  1.00 74.18           H  
ATOM    989 HG23 VAL    62     -73.972 -62.810 -10.619  1.00 74.18           H  
ATOM    990  N   PRO    63     -72.404 -64.727 -14.816  1.00 79.11           N  
ATOM    991  CA  PRO    63     -71.806 -65.345 -15.999  1.00 79.11           C  
ATOM    992  C   PRO    63     -71.548 -64.292 -17.088  1.00 79.11           C  
ATOM    993  CB  PRO    63     -72.820 -66.390 -16.460  1.00 79.11           C  
ATOM    994  O   PRO    63     -70.656 -64.446 -17.919  1.00 79.11           O  
ATOM    995  CG  PRO    63     -74.144 -65.850 -15.937  1.00 79.11           C  
ATOM    996  CD  PRO    63     -73.756 -65.225 -14.608  1.00 79.11           C  
ATOM    997  HA  PRO    63     -70.845 -65.800 -15.733  1.00 79.11           H  
ATOM    998  HB2 PRO    63     -72.604 -67.352 -15.980  1.00 79.11           H  
ATOM    999  HB3 PRO    63     -72.833 -66.544 -17.544  1.00 79.11           H  
ATOM   1000  HG2 PRO    63     -74.912 -66.617 -15.835  1.00 79.11           H  
ATOM   1001  HG3 PRO    63     -74.527 -65.081 -16.615  1.00 79.11           H  
ATOM   1002  HD2 PRO    63     -74.441 -64.431 -14.325  1.00 79.11           H  
ATOM   1003  HD3 PRO    63     -73.721 -65.982 -13.817  1.00 79.11           H  
ATOM   1004  N   LEU    64     -72.393 -63.253 -17.159  1.00 84.49           N  
ATOM   1005  CA  LEU    64     -72.277 -62.223 -18.191  1.00 84.49           C  
ATOM   1006  C   LEU    64     -70.913 -61.517 -18.059  1.00 84.49           C  
ATOM   1007  CB  LEU    64     -73.437 -61.227 -18.083  1.00 84.49           C  
ATOM   1008  O   LEU    64     -70.245 -61.259 -19.056  1.00 84.49           O  
ATOM   1009  CG  LEU    64     -73.426 -60.065 -19.092  1.00 84.49           C  
ATOM   1010  CD1 LEU    64     -73.424 -60.549 -20.539  1.00 84.49           C  
ATOM   1011  CD2 LEU    64     -74.638 -59.158 -18.852  1.00 84.49           C  
ATOM   1012  H   LEU    64     -73.162 -63.206 -16.506  1.00 84.49           H  
ATOM   1013  HA  LEU    64     -72.300 -62.742 -19.157  1.00 84.49           H  
ATOM   1014  HB2 LEU    64     -73.439 -60.797 -17.077  1.00 84.49           H  
ATOM   1015  HB3 LEU    64     -74.381 -61.778 -18.183  1.00 84.49           H  
ATOM   1016  HG  LEU    64     -72.529 -59.460 -18.927  1.00 84.49           H  
ATOM   1017 HD11 LEU    64     -74.272 -61.215 -20.728  1.00 84.49           H  
ATOM   1018 HD12 LEU    64     -72.506 -61.092 -20.781  1.00 84.49           H  
ATOM   1019 HD13 LEU    64     -73.491 -59.703 -21.231  1.00 84.49           H  
ATOM   1020 HD21 LEU    64     -75.578 -59.696 -19.023  1.00 84.49           H  
ATOM   1021 HD22 LEU    64     -74.617 -58.293 -19.522  1.00 84.49           H  
ATOM   1022 HD23 LEU    64     -74.647 -58.784 -17.823  1.00 84.49           H  
ATOM   1023  N   LEU    65     -70.535 -61.146 -16.833  1.00 77.47           N  
ATOM   1024  CA  LEU    65     -69.286 -60.425 -16.600  1.00 77.47           C  
ATOM   1025  C   LEU    65     -68.073 -61.355 -16.839  1.00 77.47           C  
ATOM   1026  CB  LEU    65     -69.256 -59.796 -15.204  1.00 77.47           C  
ATOM   1027  O   LEU    65     -67.027 -60.914 -17.305  1.00 77.47           O  
ATOM   1028  CG  LEU    65     -70.246 -58.614 -15.067  1.00 77.47           C  
ATOM   1029  CD1 LEU    65     -70.507 -58.300 -13.595  1.00 77.47           C  
ATOM   1030  CD2 LEU    65     -69.745 -57.359 -15.785  1.00 77.47           C  
ATOM   1031  H   LEU    65     -71.149 -61.357 -16.058  1.00 77.47           H  
ATOM   1032  HA  LEU    65     -69.215 -59.645 -17.367  1.00 77.47           H  
ATOM   1033  HB2 LEU    65     -68.241 -59.452 -14.969  1.00 77.47           H  
ATOM   1034  HB3 LEU    65     -69.496 -60.569 -14.461  1.00 77.47           H  
ATOM   1035  HG  LEU    65     -71.208 -58.888 -15.515  1.00 77.47           H  
ATOM   1036 HD11 LEU    65     -69.613 -57.906 -13.105  1.00 77.47           H  
ATOM   1037 HD12 LEU    65     -70.829 -59.193 -13.050  1.00 77.47           H  
ATOM   1038 HD13 LEU    65     -71.300 -57.551 -13.497  1.00 77.47           H  
ATOM   1039 HD21 LEU    65     -68.761 -57.056 -15.416  1.00 77.47           H  
ATOM   1040 HD22 LEU    65     -70.436 -56.523 -15.631  1.00 77.47           H  
ATOM   1041 HD23 LEU    65     -69.665 -57.519 -16.865  1.00 77.47           H  
ATOM   1042  N   ILE    66     -68.226 -62.644 -16.512  1.00 76.69           N  
ATOM   1043  CA  ILE    66     -67.160 -63.629 -16.748  1.00 76.69           C  
ATOM   1044  C   ILE    66     -67.029 -63.827 -18.284  1.00 76.69           C  
ATOM   1045  CB  ILE    66     -67.444 -64.953 -16.000  1.00 76.69           C  
ATOM   1046  O   ILE    66     -65.935 -63.958 -18.832  1.00 76.69           O  
ATOM   1047  CG1 ILE    66     -67.346 -64.727 -14.473  1.00 76.69           C  
ATOM   1048  CG2 ILE    66     -66.479 -66.066 -16.435  1.00 76.69           C  
ATOM   1049  CD1 ILE    66     -67.894 -65.885 -13.648  1.00 76.69           C  
ATOM   1050  H   ILE    66     -69.109 -62.937 -16.119  1.00 76.69           H  
ATOM   1051  HA  ILE    66     -66.215 -63.188 -16.402  1.00 76.69           H  
ATOM   1052  HB  ILE    66     -68.461 -65.282 -16.242  1.00 76.69           H  
ATOM   1053 HG12 ILE    66     -67.902 -63.827 -14.189  1.00 76.69           H  
ATOM   1054 HG13 ILE    66     -66.303 -64.545 -14.188  1.00 76.69           H  
ATOM   1055 HG21 ILE    66     -65.437 -65.778 -16.258  1.00 76.69           H  
ATOM   1056 HG22 ILE    66     -66.592 -66.299 -17.499  1.00 76.69           H  
ATOM   1057 HG23 ILE    66     -66.669 -66.997 -15.894  1.00 76.69           H  
ATOM   1058 HD11 ILE    66     -68.921 -66.125 -13.941  1.00 76.69           H  
ATOM   1059 HD12 ILE    66     -67.901 -65.616 -12.586  1.00 76.69           H  
ATOM   1060 HD13 ILE    66     -67.282 -66.784 -13.755  1.00 76.69           H  
ATOM   1061  N   VAL    67     -68.172 -63.897 -18.977  1.00 82.35           N  
ATOM   1062  CA  VAL    67     -68.221 -64.085 -20.428  1.00 82.35           C  
ATOM   1063  C   VAL    67     -67.603 -62.844 -21.098  1.00 82.35           C  
ATOM   1064  CB  VAL    67     -69.660 -64.362 -20.910  1.00 82.35           C  
ATOM   1065  O   VAL    67     -66.863 -62.960 -22.074  1.00 82.35           O  
ATOM   1066  CG1 VAL    67     -69.882 -64.085 -22.398  1.00 82.35           C  
ATOM   1067  CG2 VAL    67     -70.033 -65.820 -20.621  1.00 82.35           C  
ATOM   1068  H   VAL    67     -69.044 -63.822 -18.471  1.00 82.35           H  
ATOM   1069  HA  VAL    67     -67.565 -64.932 -20.670  1.00 82.35           H  
ATOM   1070  HB  VAL    67     -70.355 -63.713 -20.365  1.00 82.35           H  
ATOM   1071 HG11 VAL    67     -69.208 -64.679 -23.020  1.00 82.35           H  
ATOM   1072 HG12 VAL    67     -69.737 -63.028 -22.641  1.00 82.35           H  
ATOM   1073 HG13 VAL    67     -70.909 -64.339 -22.678  1.00 82.35           H  
ATOM   1074 HG21 VAL    67     -69.459 -66.504 -21.254  1.00 82.35           H  
ATOM   1075 HG22 VAL    67     -71.097 -65.986 -20.813  1.00 82.35           H  
ATOM   1076 HG23 VAL    67     -69.835 -66.098 -19.582  1.00 82.35           H  
ATOM   1077  N   LEU    68     -67.928 -61.648 -20.599  1.00 79.88           N  
ATOM   1078  CA  LEU    68     -67.424 -60.400 -21.168  1.00 79.88           C  
ATOM   1079  C   LEU    68     -65.893 -60.262 -20.959  1.00 79.88           C  
ATOM   1080  CB  LEU    68     -68.149 -59.176 -20.599  1.00 79.88           C  
ATOM   1081  O   LEU    68     -65.225 -59.626 -21.771  1.00 79.88           O  
ATOM   1082  CG  LEU    68     -69.565 -58.962 -21.173  1.00 79.88           C  
ATOM   1083  CD1 LEU    68     -70.333 -57.959 -20.309  1.00 79.88           C  
ATOM   1084  CD2 LEU    68     -69.526 -58.461 -22.612  1.00 79.88           C  
ATOM   1085  H   LEU    68     -68.553 -61.612 -19.806  1.00 79.88           H  
ATOM   1086  HA  LEU    68     -67.564 -60.468 -22.253  1.00 79.88           H  
ATOM   1087  HB2 LEU    68     -67.555 -58.270 -20.775  1.00 79.88           H  
ATOM   1088  HB3 LEU    68     -68.223 -59.288 -19.512  1.00 79.88           H  
ATOM   1089  HG  LEU    68     -70.113 -59.910 -21.163  1.00 79.88           H  
ATOM   1090 HD11 LEU    68     -69.831 -56.986 -20.287  1.00 79.88           H  
ATOM   1091 HD12 LEU    68     -70.416 -58.314 -19.277  1.00 79.88           H  
ATOM   1092 HD13 LEU    68     -71.347 -57.807 -20.694  1.00 79.88           H  
ATOM   1093 HD21 LEU    68     -69.030 -57.488 -22.668  1.00 79.88           H  
ATOM   1094 HD22 LEU    68     -70.540 -58.343 -23.006  1.00 79.88           H  
ATOM   1095 HD23 LEU    68     -68.999 -59.153 -23.274  1.00 79.88           H  
ATOM   1096  N   ASP    69     -65.358 -60.864 -19.896  1.00 78.45           N  
ATOM   1097  CA  ASP    69     -63.906 -60.885 -19.660  1.00 78.45           C  
ATOM   1098  C   ASP    69     -63.307 -61.905 -20.664  1.00 78.45           C  
ATOM   1099  CB  ASP    69     -63.593 -61.296 -18.230  1.00 78.45           C  
ATOM   1100  O   ASP    69     -62.270 -61.691 -21.296  1.00 78.45           O  
ATOM   1101  CG  ASP    69     -62.197 -60.801 -17.934  1.00 78.45           C  
ATOM   1102  OD1 ASP    69     -62.097 -59.624 -17.514  1.00 78.45           O  
ATOM   1103  OD2 ASP    69     -61.245 -61.595 -18.080  1.00 78.45           O1-
ATOM   1104  H   ASP    69     -65.976 -61.355 -19.267  1.00 78.45           H  
ATOM   1105  HA  ASP    69     -63.507 -59.894 -19.912  1.00 78.45           H  
ATOM   1106  HB2 ASP    69     -63.651 -62.380 -18.080  1.00 78.45           H  
ATOM   1107  HB3 ASP    69     -64.288 -60.833 -17.521  1.00 78.45           H  
ATOM   1108  N   SER    70     -63.957 -63.073 -20.784  1.00 78.72           N  
ATOM   1109  CA  SER    70     -63.412 -64.211 -21.528  1.00 78.72           C  
ATOM   1110  C   SER    70     -63.505 -64.004 -23.055  1.00 78.72           C  
ATOM   1111  CB  SER    70     -64.133 -65.511 -21.160  1.00 78.72           C  
ATOM   1112  O   SER    70     -62.579 -64.323 -23.801  1.00 78.72           O  
ATOM   1113  OG  SER    70     -64.034 -65.779 -19.762  1.00 78.72           O  
ATOM   1114  H   SER    70     -64.856 -63.166 -20.333  1.00 78.72           H  
ATOM   1115  HA  SER    70     -62.352 -64.288 -21.259  1.00 78.72           H  
ATOM   1116  HB2 SER    70     -63.695 -66.359 -21.697  1.00 78.72           H  
ATOM   1117  HB3 SER    70     -65.197 -65.473 -21.421  1.00 78.72           H  
ATOM   1118  HG  SER    70     -64.543 -65.080 -19.299  1.00 78.72           H  
ATOM   1119  N   TYR    71     -64.653 -63.512 -23.534  1.00 81.06           N  
ATOM   1120  CA  TYR    71     -64.909 -63.253 -24.960  1.00 81.06           C  
ATOM   1121  C   TYR    71     -64.451 -61.788 -25.211  1.00 81.06           C  
ATOM   1122  CB  TYR    71     -66.370 -63.496 -25.365  1.00 81.06           C  
ATOM   1123  O   TYR    71     -65.163 -60.903 -25.699  1.00 81.06           O  
ATOM   1124  CG  TYR    71     -66.723 -64.968 -25.524  1.00 81.06           C  
ATOM   1125  CD1 TYR    71     -66.878 -65.518 -26.811  1.00 81.06           C  
ATOM   1126  CD2 TYR    71     -66.915 -65.786 -24.393  1.00 81.06           C  
ATOM   1127  CE1 TYR    71     -67.235 -66.872 -26.970  1.00 81.06           C  
ATOM   1128  CE2 TYR    71     -67.250 -67.145 -24.544  1.00 81.06           C  
ATOM   1129  OH  TYR    71     -67.767 -68.993 -26.033  1.00 81.06           O  
ATOM   1130  CZ  TYR    71     -67.426 -67.689 -25.833  1.00 81.06           C  
ATOM   1131  H   TYR    71     -65.361 -63.245 -22.866  1.00 81.06           H  
ATOM   1132  HA  TYR    71     -64.250 -63.892 -25.563  1.00 81.06           H  
ATOM   1133  HB2 TYR    71     -66.575 -62.991 -26.319  1.00 81.06           H  
ATOM   1134  HB3 TYR    71     -67.063 -63.040 -24.647  1.00 81.06           H  
ATOM   1135  HD1 TYR    71     -66.723 -64.898 -27.681  1.00 81.06           H  
ATOM   1136  HD2 TYR    71     -66.805 -65.367 -23.404  1.00 81.06           H  
ATOM   1137  HE1 TYR    71     -67.363 -67.284 -27.960  1.00 81.06           H  
ATOM   1138  HE2 TYR    71     -67.374 -67.771 -23.673  1.00 81.06           H  
ATOM   1139  HH  TYR    71     -67.970 -69.412 -25.162  1.00 81.06           H  
ATOM   1140  N   MET    72     -63.181 -61.548 -24.856  1.00 76.64           N  
ATOM   1141  CA  MET    72     -62.582 -60.220 -24.699  1.00 76.64           C  
ATOM   1142  C   MET    72     -62.502 -59.414 -26.010  1.00 76.64           C  
ATOM   1143  CB  MET    72     -61.159 -60.376 -24.131  1.00 76.64           C  
ATOM   1144  O   MET    72     -62.395 -58.192 -26.017  1.00 76.64           O  
ATOM   1145  CG  MET    72     -60.720 -59.162 -23.312  1.00 76.64           C  
ATOM   1146  SD  MET    72     -58.978 -59.322 -22.767  1.00 76.64           S  
ATOM   1147  CE  MET    72     -59.174 -60.656 -21.548  1.00 76.64           C  
ATOM   1148  H   MET    72     -62.637 -62.333 -24.528  1.00 76.64           H  
ATOM   1149  HA  MET    72     -63.229 -59.670 -24.005  1.00 76.64           H  
ATOM   1150  HB2 MET    72     -60.450 -60.555 -24.948  1.00 76.64           H  
ATOM   1151  HB3 MET    72     -61.116 -61.265 -23.495  1.00 76.64           H  
ATOM   1152  HG2 MET    72     -61.362 -59.019 -22.436  1.00 76.64           H  
ATOM   1153  HG3 MET    72     -60.779 -58.251 -23.914  1.00 76.64           H  
ATOM   1154  HE1 MET    72     -58.231 -60.778 -21.008  1.00 76.64           H  
ATOM   1155  HE2 MET    72     -59.404 -61.603 -22.041  1.00 76.64           H  
ATOM   1156  HE3 MET    72     -59.954 -60.407 -20.826  1.00 76.64           H  
ATOM   1157  N   ARG    73     -62.364 -60.118 -27.144  1.00 76.78           N  
ATOM   1158  CA  ARG    73     -62.069 -59.498 -28.439  1.00 76.78           C  
ATOM   1159  C   ARG    73     -63.243 -59.593 -29.434  1.00 76.78           C  
ATOM   1160  CB  ARG    73     -60.791 -60.101 -29.044  1.00 76.78           C  
ATOM   1161  O   ARG    73     -63.113 -59.287 -30.617  1.00 76.78           O  
ATOM   1162  CG  ARG    73     -59.559 -59.817 -28.181  1.00 76.78           C  
ATOM   1163  CD  ARG    73     -58.285 -60.397 -28.787  1.00 76.78           C  
ATOM   1164  NE  ARG    73     -57.146 -60.172 -27.880  1.00 76.78           N  
ATOM   1165  NH1 ARG    73     -55.589 -61.367 -29.125  1.00 76.78           N  
ATOM   1166  NH2 ARG    73     -54.989 -60.403 -27.130  1.00 76.78           N1+
ATOM   1167  CZ  ARG    73     -55.926 -60.647 -28.053  1.00 76.78           C  
ATOM   1168  H   ARG    73     -62.473 -61.121 -27.090  1.00 76.78           H  
ATOM   1169  HA  ARG    73     -61.910 -58.422 -28.293  1.00 76.78           H  
ATOM   1170  HB2 ARG    73     -60.623 -59.690 -30.048  1.00 76.78           H  
ATOM   1171  HB3 ARG    73     -60.915 -61.184 -29.166  1.00 76.78           H  
ATOM   1172  HG2 ARG    73     -59.693 -60.244 -27.180  1.00 76.78           H  
ATOM   1173  HG3 ARG    73     -59.438 -58.736 -28.045  1.00 76.78           H  
ATOM   1174  HD2 ARG    73     -58.066 -59.910 -29.741  1.00 76.78           H  
ATOM   1175  HD3 ARG    73     -58.402 -61.476 -28.931  1.00 76.78           H  
ATOM   1176  HE  ARG    73     -57.306 -59.623 -27.048  1.00 76.78           H  
ATOM   1177 HH11 ARG    73     -54.652 -61.727 -29.251  1.00 76.78           H  
ATOM   1178 HH12 ARG    73     -56.259 -61.566 -29.855  1.00 76.78           H  
ATOM   1179 HH21 ARG    73     -54.043 -60.747 -27.233  1.00 76.78           H  
ATOM   1180 HH22 ARG    73     -55.193 -59.879 -26.287  1.00 76.78           H  
ATOM   1181  N   VAL    74     -64.422 -59.978 -28.942  1.00 76.56           N  
ATOM   1182  CA  VAL    74     -65.615 -60.109 -29.773  1.00 76.56           C  
ATOM   1183  C   VAL    74     -66.430 -58.812 -29.551  1.00 76.56           C  
ATOM   1184  CB  VAL    74     -66.404 -61.386 -29.428  1.00 76.56           C  
ATOM   1185  O   VAL    74     -67.283 -58.715 -28.673  1.00 76.56           O  
ATOM   1186  CG1 VAL    74     -67.595 -61.549 -30.376  1.00 76.56           C  
ATOM   1187  CG2 VAL    74     -65.515 -62.631 -29.535  1.00 76.56           C  
ATOM   1188  H   VAL    74     -64.489 -60.172 -27.953  1.00 76.56           H  
ATOM   1189  HA  VAL    74     -65.320 -60.154 -30.829  1.00 76.56           H  
ATOM   1190  HB  VAL    74     -66.783 -61.325 -28.401  1.00 76.56           H  
ATOM   1191 HG11 VAL    74     -67.264 -61.642 -31.414  1.00 76.56           H  
ATOM   1192 HG12 VAL    74     -68.275 -60.696 -30.319  1.00 76.56           H  
ATOM   1193 HG13 VAL    74     -68.167 -62.445 -30.118  1.00 76.56           H  
ATOM   1194 HG21 VAL    74     -65.021 -62.683 -30.512  1.00 76.56           H  
ATOM   1195 HG22 VAL    74     -66.107 -63.543 -29.415  1.00 76.56           H  
ATOM   1196 HG23 VAL    74     -64.742 -62.635 -28.761  1.00 76.56           H  
ATOM   1197  N   ALA    75     -66.115 -57.799 -30.362  1.00 72.61           N  
ATOM   1198  CA  ALA    75     -66.566 -56.431 -30.112  1.00 72.61           C  
ATOM   1199  C   ALA    75     -68.102 -56.286 -30.104  1.00 72.61           C  
ATOM   1200  CB  ALA    75     -65.978 -55.478 -31.144  1.00 72.61           C  
ATOM   1201  O   ALA    75     -68.659 -55.412 -29.448  1.00 72.61           O  
ATOM   1202  H   ALA    75     -65.512 -57.990 -31.150  1.00 72.61           H  
ATOM   1203  HA  ALA    75     -66.212 -56.161 -29.110  1.00 72.61           H  
ATOM   1204  HB1 ALA    75     -66.305 -55.739 -32.156  1.00 72.61           H  
ATOM   1205  HB2 ALA    75     -64.884 -55.511 -31.127  1.00 72.61           H  
ATOM   1206  HB3 ALA    75     -66.293 -54.447 -30.949  1.00 72.61           H  
ATOM   1207  N   SER    76     -68.793 -57.115 -30.896  1.00 79.69           N  
ATOM   1208  CA  SER    76     -70.253 -57.074 -31.010  1.00 79.69           C  
ATOM   1209  C   SER    76     -70.898 -57.534 -29.689  1.00 79.69           C  
ATOM   1210  CB  SER    76     -70.737 -57.980 -32.148  1.00 79.69           C  
ATOM   1211  O   SER    76     -71.947 -57.048 -29.269  1.00 79.69           O  
ATOM   1212  OG  SER    76     -70.021 -59.225 -32.137  1.00 79.69           O  
ATOM   1213  H   SER    76     -68.287 -57.803 -31.436  1.00 79.69           H  
ATOM   1214  HA  SER    76     -70.564 -56.037 -31.182  1.00 79.69           H  
ATOM   1215  HB2 SER    76     -70.539 -57.505 -33.115  1.00 79.69           H  
ATOM   1216  HB3 SER    76     -71.809 -58.188 -32.069  1.00 79.69           H  
ATOM   1217  HG  SER    76     -70.482 -59.811 -32.765  1.00 79.69           H  
ATOM   1218  N   VAL    77     -70.287 -58.546 -29.063  1.00 82.86           N  
ATOM   1219  CA  VAL    77     -70.786 -59.140 -27.817  1.00 82.86           C  
ATOM   1220  C   VAL    77     -70.559 -58.105 -26.699  1.00 82.86           C  
ATOM   1221  CB  VAL    77     -70.082 -60.486 -27.555  1.00 82.86           C  
ATOM   1222  O   VAL    77     -71.324 -58.009 -25.746  1.00 82.86           O  
ATOM   1223  CG1 VAL    77     -70.179 -60.974 -26.110  1.00 82.86           C  
ATOM   1224  CG2 VAL    77     -70.654 -61.553 -28.496  1.00 82.86           C  
ATOM   1225  H   VAL    77     -69.435 -58.912 -29.463  1.00 82.86           H  
ATOM   1226  HA  VAL    77     -71.871 -59.273 -27.914  1.00 82.86           H  
ATOM   1227  HB  VAL    77     -69.013 -60.382 -27.775  1.00 82.86           H  
ATOM   1228 HG11 VAL    77     -71.217 -61.138 -25.811  1.00 82.86           H  
ATOM   1229 HG12 VAL    77     -69.724 -60.265 -25.413  1.00 82.86           H  
ATOM   1230 HG13 VAL    77     -69.640 -61.919 -25.992  1.00 82.86           H  
ATOM   1231 HG21 VAL    77     -71.706 -61.758 -28.271  1.00 82.86           H  
ATOM   1232 HG22 VAL    77     -70.096 -62.489 -28.407  1.00 82.86           H  
ATOM   1233 HG23 VAL    77     -70.594 -61.233 -29.541  1.00 82.86           H  
ATOM   1234  N   GLN    78     -69.461 -57.350 -26.811  1.00 79.52           N  
ATOM   1235  CA  GLN    78     -69.137 -56.310 -25.839  1.00 79.52           C  
ATOM   1236  C   GLN    78     -70.160 -55.165 -26.016  1.00 79.52           C  
ATOM   1237  CB  GLN    78     -67.703 -55.805 -26.016  1.00 79.52           C  
ATOM   1238  O   GLN    78     -70.773 -54.689 -25.067  1.00 79.52           O  
ATOM   1239  CG  GLN    78     -66.667 -56.908 -25.794  1.00 79.52           C  
ATOM   1240  CD  GLN    78     -66.428 -57.229 -24.337  1.00 79.52           C  
ATOM   1241  NE2 GLN    78     -65.860 -58.388 -24.094  1.00 79.52           N  
ATOM   1242  OE1 GLN    78     -66.676 -56.464 -23.417  1.00 79.52           O  
ATOM   1243  H   GLN    78     -68.849 -57.497 -27.601  1.00 79.52           H  
ATOM   1244  HA  GLN    78     -69.281 -56.722 -24.836  1.00 79.52           H  
ATOM   1245  HB2 GLN    78     -67.521 -54.962 -25.340  1.00 79.52           H  
ATOM   1246  HB3 GLN    78     -67.573 -55.413 -27.031  1.00 79.52           H  
ATOM   1247  HG2 GLN    78     -65.709 -56.583 -26.214  1.00 79.52           H  
ATOM   1248  HG3 GLN    78     -66.941 -57.827 -26.319  1.00 79.52           H  
ATOM   1249 HE21 GLN    78     -65.629 -58.648 -23.147  1.00 79.52           H  
ATOM   1250 HE22 GLN    78     -65.656 -59.019 -24.856  1.00 79.52           H  
ATOM   1251  N   GLN    79     -70.372 -54.732 -27.262  1.00 76.52           N  
ATOM   1252  CA  GLN    79     -71.237 -53.592 -27.558  1.00 76.52           C  
ATOM   1253  C   GLN    79     -72.681 -53.901 -27.102  1.00 76.52           C  
ATOM   1254  CB  GLN    79     -71.178 -53.257 -29.049  1.00 76.52           C  
ATOM   1255  O   GLN    79     -73.347 -53.059 -26.495  1.00 76.52           O  
ATOM   1256  CG  GLN    79     -71.933 -51.979 -29.409  1.00 76.52           C  
ATOM   1257  CD  GLN    79     -71.700 -51.588 -30.852  1.00 76.52           C  
ATOM   1258  NE2 GLN    79     -72.291 -50.492 -31.269  1.00 76.52           N  
ATOM   1259  OE1 GLN    79     -71.002 -52.209 -31.637  1.00 76.52           O  
ATOM   1260  H   GLN    79     -69.920 -55.215 -28.026  1.00 76.52           H  
ATOM   1261  HA  GLN    79     -70.873 -52.748 -26.961  1.00 76.52           H  
ATOM   1262  HB2 GLN    79     -71.570 -54.091 -29.645  1.00 76.52           H  
ATOM   1263  HB3 GLN    79     -70.126 -53.141 -29.341  1.00 76.52           H  
ATOM   1264  HG2 GLN    79     -71.599 -51.148 -28.774  1.00 76.52           H  
ATOM   1265  HG3 GLN    79     -73.011 -52.110 -29.259  1.00 76.52           H  
ATOM   1266 HE21 GLN    79     -72.164 -50.180 -32.221  1.00 76.52           H  
ATOM   1267 HE22 GLN    79     -72.874 -49.962 -30.638  1.00 76.52           H  
ATOM   1268  N   VAL    80     -73.184 -55.098 -27.433  1.00 84.84           N  
ATOM   1269  CA  VAL    80     -74.547 -55.499 -27.082  1.00 84.84           C  
ATOM   1270  C   VAL    80     -74.594 -55.789 -25.559  1.00 84.84           C  
ATOM   1271  CB  VAL    80     -75.027 -56.703 -27.921  1.00 84.84           C  
ATOM   1272  O   VAL    80     -75.564 -55.456 -24.884  1.00 84.84           O  
ATOM   1273  CG1 VAL    80     -76.394 -57.220 -27.457  1.00 84.84           C  
ATOM   1274  CG2 VAL    80     -75.137 -56.327 -29.405  1.00 84.84           C  
ATOM   1275  H   VAL    80     -72.594 -55.750 -27.931  1.00 84.84           H  
ATOM   1276  HA  VAL    80     -75.202 -54.636 -27.260  1.00 84.84           H  
ATOM   1277  HB  VAL    80     -74.306 -57.524 -27.823  1.00 84.84           H  
ATOM   1278 HG11 VAL    80     -77.158 -56.437 -27.517  1.00 84.84           H  
ATOM   1279 HG12 VAL    80     -76.356 -57.577 -26.425  1.00 84.84           H  
ATOM   1280 HG13 VAL    80     -76.722 -58.060 -28.079  1.00 84.84           H  
ATOM   1281 HG21 VAL    80     -75.900 -55.556 -29.560  1.00 84.84           H  
ATOM   1282 HG22 VAL    80     -75.416 -57.201 -30.003  1.00 84.84           H  
ATOM   1283 HG23 VAL    80     -74.194 -55.943 -29.801  1.00 84.84           H  
ATOM   1284  N   GLY    81     -73.563 -56.449 -25.024  1.00 83.49           N  
ATOM   1285  CA  GLY    81     -73.550 -56.918 -23.651  1.00 83.49           C  
ATOM   1286  C   GLY    81     -73.481 -55.762 -22.654  1.00 83.49           C  
ATOM   1287  O   GLY    81     -74.152 -55.767 -21.622  1.00 83.49           O  
ATOM   1288  H   GLY    81     -72.757 -56.625 -25.607  1.00 83.49           H  
ATOM   1289  HA2 GLY    81     -72.684 -57.566 -23.508  1.00 83.49           H  
ATOM   1290  HA3 GLY    81     -74.466 -57.488 -23.470  1.00 83.49           H  
ATOM   1291  N   TRP    82     -72.645 -54.759 -22.943  1.00 79.61           N  
ATOM   1292  CA  TRP    82     -72.530 -53.590 -22.068  1.00 79.61           C  
ATOM   1293  C   TRP    82     -73.790 -52.712 -22.223  1.00 79.61           C  
ATOM   1294  CB  TRP    82     -71.263 -52.765 -22.314  1.00 79.61           C  
ATOM   1295  O   TRP    82     -74.188 -52.002 -21.300  1.00 79.61           O  
ATOM   1296  CG  TRP    82     -70.062 -53.379 -21.658  1.00 79.61           C  
ATOM   1297  CD1 TRP    82     -69.161 -54.230 -22.194  1.00 79.61           C  
ATOM   1298  CD2 TRP    82     -69.632 -53.178 -20.274  1.00 79.61           C  
ATOM   1299  CE2 TRP    82     -68.479 -53.985 -20.035  1.00 79.61           C  
ATOM   1300  CE3 TRP    82     -70.101 -52.391 -19.198  1.00 79.61           C  
ATOM   1301  NE1 TRP    82     -68.247 -54.616 -21.237  1.00 79.61           N  
ATOM   1302  CH2 TRP    82     -68.348 -53.240 -17.754  1.00 79.61           C  
ATOM   1303  CZ2 TRP    82     -67.834 -54.027 -18.793  1.00 79.61           C  
ATOM   1304  CZ3 TRP    82     -69.455 -52.418 -17.946  1.00 79.61           C  
ATOM   1305  H   TRP    82     -72.093 -54.816 -23.786  1.00 79.61           H  
ATOM   1306  HA  TRP    82     -72.544 -53.956 -21.032  1.00 79.61           H  
ATOM   1307  HB2 TRP    82     -71.392 -51.750 -21.918  1.00 79.61           H  
ATOM   1308  HB3 TRP    82     -71.088 -52.646 -23.389  1.00 79.61           H  
ATOM   1309  HD1 TRP    82     -69.157 -54.560 -23.222  1.00 79.61           H  
ATOM   1310  HE1 TRP    82     -67.501 -55.280 -21.397  1.00 79.61           H  
ATOM   1311  HE3 TRP    82     -70.965 -51.758 -19.337  1.00 79.61           H  
ATOM   1312  HZ2 TRP    82     -66.966 -54.652 -18.646  1.00 79.61           H  
ATOM   1313  HZ3 TRP    82     -69.825 -51.805 -17.138  1.00 79.61           H  
ATOM   1314  HH2 TRP    82     -67.867 -53.271 -16.779  1.00 79.61           H  
ATOM   1315  N   SER    83     -74.421 -52.754 -23.406  1.00 80.71           N  
ATOM   1316  CA  SER    83     -75.680 -52.034 -23.635  1.00 80.71           C  
ATOM   1317  C   SER    83     -76.794 -52.726 -22.827  1.00 80.71           C  
ATOM   1318  CB  SER    83     -76.091 -51.981 -25.107  1.00 80.71           C  
ATOM   1319  O   SER    83     -77.659 -52.078 -22.239  1.00 80.71           O  
ATOM   1320  OG  SER    83     -75.166 -51.211 -25.872  1.00 80.71           O  
ATOM   1321  H   SER    83     -74.029 -53.316 -24.148  1.00 80.71           H  
ATOM   1322  HA  SER    83     -75.547 -51.018 -23.245  1.00 80.71           H  
ATOM   1323  HB2 SER    83     -77.072 -51.503 -25.205  1.00 80.71           H  
ATOM   1324  HB3 SER    83     -76.171 -52.976 -25.554  1.00 80.71           H  
ATOM   1325  HG  SER    83     -74.413 -51.810 -26.076  1.00 80.71           H  
ATOM   1326  N   LEU    84     -76.764 -54.064 -22.791  1.00 84.68           N  
ATOM   1327  CA  LEU    84     -77.699 -54.867 -22.008  1.00 84.68           C  
ATOM   1328  C   LEU    84     -77.462 -54.519 -20.529  1.00 84.68           C  
ATOM   1329  CB  LEU    84     -77.513 -56.369 -22.268  1.00 84.68           C  
ATOM   1330  O   LEU    84     -78.409 -54.297 -19.782  1.00 84.68           O  
ATOM   1331  CG  LEU    84     -78.405 -57.297 -21.417  1.00 84.68           C  
ATOM   1332  CD1 LEU    84     -79.890 -57.092 -21.701  1.00 84.68           C  
ATOM   1333  CD2 LEU    84     -78.029 -58.760 -21.674  1.00 84.68           C  
ATOM   1334  H   LEU    84     -76.042 -54.533 -23.318  1.00 84.68           H  
ATOM   1335  HA  LEU    84     -78.709 -54.541 -22.279  1.00 84.68           H  
ATOM   1336  HB2 LEU    84     -76.468 -56.641 -22.083  1.00 84.68           H  
ATOM   1337  HB3 LEU    84     -77.690 -56.568 -23.333  1.00 84.68           H  
ATOM   1338  HG  LEU    84     -78.226 -57.100 -20.354  1.00 84.68           H  
ATOM   1339 HD11 LEU    84     -80.104 -57.247 -22.762  1.00 84.68           H  
ATOM   1340 HD12 LEU    84     -80.216 -56.085 -21.428  1.00 84.68           H  
ATOM   1341 HD13 LEU    84     -80.500 -57.799 -21.129  1.00 84.68           H  
ATOM   1342 HD21 LEU    84     -78.176 -59.030 -22.725  1.00 84.68           H  
ATOM   1343 HD22 LEU    84     -78.638 -59.432 -21.060  1.00 84.68           H  
ATOM   1344 HD23 LEU    84     -76.980 -58.939 -21.418  1.00 84.68           H  
ATOM   1345  N   LEU    85     -76.199 -54.472 -20.092  1.00 81.77           N  
ATOM   1346  CA  LEU    85     -75.873 -54.183 -18.695  1.00 81.77           C  
ATOM   1347  C   LEU    85     -76.395 -52.775 -18.312  1.00 81.77           C  
ATOM   1348  CB  LEU    85     -74.368 -54.297 -18.449  1.00 81.77           C  
ATOM   1349  O   LEU    85     -76.907 -52.576 -17.211  1.00 81.77           O  
ATOM   1350  CG  LEU    85     -73.970 -54.364 -16.961  1.00 81.77           C  
ATOM   1351  CD1 LEU    85     -74.434 -55.657 -16.289  1.00 81.77           C  
ATOM   1352  CD2 LEU    85     -72.450 -54.247 -16.847  1.00 81.77           C  
ATOM   1353  H   LEU    85     -75.451 -54.669 -20.744  1.00 81.77           H  
ATOM   1354  HA  LEU    85     -76.428 -54.914 -18.099  1.00 81.77           H  
ATOM   1355  HB2 LEU    85     -73.862 -53.441 -18.916  1.00 81.77           H  
ATOM   1356  HB3 LEU    85     -73.981 -55.193 -18.953  1.00 81.77           H  
ATOM   1357  HG  LEU    85     -74.411 -53.517 -16.423  1.00 81.77           H  
ATOM   1358 HD11 LEU    85     -74.043 -56.538 -16.809  1.00 81.77           H  
ATOM   1359 HD12 LEU    85     -75.525 -55.731 -16.267  1.00 81.77           H  
ATOM   1360 HD13 LEU    85     -74.087 -55.700 -15.250  1.00 81.77           H  
ATOM   1361 HD21 LEU    85     -71.941 -55.016 -17.438  1.00 81.77           H  
ATOM   1362 HD22 LEU    85     -72.121 -54.348 -15.810  1.00 81.77           H  
ATOM   1363 HD23 LEU    85     -72.125 -53.266 -17.202  1.00 81.77           H  
ATOM   1364  N   CYS    86     -76.281 -51.810 -19.231  1.00 73.49           N  
ATOM   1365  CA  CYS    86     -76.791 -50.456 -18.989  1.00 73.49           C  
ATOM   1366  C   CYS    86     -78.329 -50.495 -18.889  1.00 73.49           C  
ATOM   1367  CB  CYS    86     -76.416 -49.450 -20.078  1.00 73.49           C  
ATOM   1368  O   CYS    86     -78.947 -49.749 -18.129  1.00 73.49           O  
ATOM   1369  SG  CYS    86     -74.641 -49.053 -20.061  1.00 73.49           S  
ATOM   1370  H   CYS    86     -75.842 -52.036 -20.112  1.00 73.49           H  
ATOM   1371  HA  CYS    86     -76.420 -50.129 -18.010  1.00 73.49           H  
ATOM   1372  HB2 CYS    86     -76.963 -48.511 -19.935  1.00 73.49           H  
ATOM   1373  HB3 CYS    86     -76.674 -49.828 -21.073  1.00 73.49           H  
ATOM   1374  HG  CYS    86     -74.218 -50.277 -20.430  1.00 73.49           H  
ATOM   1375  N   LYS    87     -78.964 -51.379 -19.672  1.00 80.46           N  
ATOM   1376  CA  LYS    87     -80.417 -51.518 -19.671  1.00 80.46           C  
ATOM   1377  C   LYS    87     -80.851 -52.234 -18.368  1.00 80.46           C  
ATOM   1378  CB  LYS    87     -80.887 -52.254 -20.927  1.00 80.46           C  
ATOM   1379  O   LYS    87     -81.928 -51.992 -17.839  1.00 80.46           O  
ATOM   1380  CG  LYS    87     -82.405 -52.352 -21.095  1.00 80.46           C  
ATOM   1381  CD  LYS    87     -83.129 -51.010 -21.033  1.00 80.46           C  
ATOM   1382  CE  LYS    87     -84.583 -51.130 -21.472  1.00 80.46           C  
ATOM   1383  NZ  LYS    87     -85.267 -49.862 -21.227  1.00 80.46           N1+
ATOM   1384  H   LYS    87     -78.416 -52.004 -20.247  1.00 80.46           H  
ATOM   1385  HA  LYS    87     -80.830 -50.504 -19.640  1.00 80.46           H  
ATOM   1386  HB2 LYS    87     -80.483 -53.273 -20.940  1.00 80.46           H  
ATOM   1387  HB3 LYS    87     -80.473 -51.751 -21.810  1.00 80.46           H  
ATOM   1388  HG2 LYS    87     -82.809 -53.009 -20.319  1.00 80.46           H  
ATOM   1389  HG3 LYS    87     -82.605 -52.831 -22.060  1.00 80.46           H  
ATOM   1390  HD2 LYS    87     -82.614 -50.280 -21.670  1.00 80.46           H  
ATOM   1391  HD3 LYS    87     -83.090 -50.633 -20.008  1.00 80.46           H  
ATOM   1392  HE2 LYS    87     -85.129 -51.898 -20.919  1.00 80.46           H  
ATOM   1393  HE3 LYS    87     -84.646 -51.334 -22.542  1.00 80.46           H  
ATOM   1394  HZ1 LYS    87     -86.115 -49.685 -21.760  1.00 80.46           H  
ATOM   1395  HZ2 LYS    87     -84.651 -49.014 -21.246  1.00 80.46           H  
ATOM   1396  HZ3 LYS    87     -85.532 -49.785 -20.208  1.00 80.46           H  
ATOM   1397  N   LEU    88     -80.006 -53.127 -17.847  1.00 80.11           N  
ATOM   1398  CA  LEU    88     -80.286 -53.790 -16.580  1.00 80.11           C  
ATOM   1399  C   LEU    88     -80.186 -52.762 -15.425  1.00 80.11           C  
ATOM   1400  CB  LEU    88     -79.362 -54.973 -16.270  1.00 80.11           C  
ATOM   1401  O   LEU    88     -80.855 -52.905 -14.401  1.00 80.11           O  
ATOM   1402  CG  LEU    88     -79.341 -56.135 -17.283  1.00 80.11           C  
ATOM   1403  CD1 LEU    88     -78.825 -57.408 -16.605  1.00 80.11           C  
ATOM   1404  CD2 LEU    88     -80.681 -56.393 -17.963  1.00 80.11           C  
ATOM   1405  H   LEU    88     -79.158 -53.332 -18.355  1.00 80.11           H  
ATOM   1406  HA  LEU    88     -81.331 -54.122 -16.600  1.00 80.11           H  
ATOM   1407  HB2 LEU    88     -79.650 -55.367 -15.286  1.00 80.11           H  
ATOM   1408  HB3 LEU    88     -78.334 -54.613 -16.150  1.00 80.11           H  
ATOM   1409  HG  LEU    88     -78.618 -55.894 -18.064  1.00 80.11           H  
ATOM   1410 HD11 LEU    88     -79.498 -57.733 -15.805  1.00 80.11           H  
ATOM   1411 HD12 LEU    88     -77.835 -57.240 -16.167  1.00 80.11           H  
ATOM   1412 HD13 LEU    88     -78.735 -58.226 -17.327  1.00 80.11           H  
ATOM   1413 HD21 LEU    88     -81.483 -56.486 -17.229  1.00 80.11           H  
ATOM   1414 HD22 LEU    88     -80.645 -57.307 -18.562  1.00 80.11           H  
ATOM   1415 HD23 LEU    88     -80.944 -55.579 -18.646  1.00 80.11           H  
ATOM   1416  N   ILE    89     -79.297 -51.774 -15.567  1.00 74.05           N  
ATOM   1417  CA  ILE    89     -79.148 -50.680 -14.594  1.00 74.05           C  
ATOM   1418  C   ILE    89     -80.399 -49.761 -14.636  1.00 74.05           C  
ATOM   1419  CB  ILE    89     -77.819 -49.907 -14.807  1.00 74.05           C  
ATOM   1420  O   ILE    89     -80.765 -49.153 -13.632  1.00 74.05           O  
ATOM   1421  CG1 ILE    89     -76.623 -50.791 -14.384  1.00 74.05           C  
ATOM   1422  CG2 ILE    89     -77.787 -48.579 -14.038  1.00 74.05           C  
ATOM   1423  CD1 ILE    89     -75.272 -50.270 -14.854  1.00 74.05           C  
ATOM   1424  H   ILE    89     -78.694 -51.795 -16.377  1.00 74.05           H  
ATOM   1425  HA  ILE    89     -79.152 -51.135 -13.596  1.00 74.05           H  
ATOM   1426  HB  ILE    89     -77.716 -49.670 -15.872  1.00 74.05           H  
ATOM   1427 HG12 ILE    89     -76.744 -51.805 -14.781  1.00 74.05           H  
ATOM   1428 HG13 ILE    89     -76.605 -50.888 -13.293  1.00 74.05           H  
ATOM   1429 HG21 ILE    89     -77.964 -48.737 -12.969  1.00 74.05           H  
ATOM   1430 HG22 ILE    89     -78.546 -47.885 -14.414  1.00 74.05           H  
ATOM   1431 HG23 ILE    89     -76.826 -48.069 -14.150  1.00 74.05           H  
ATOM   1432 HD11 ILE    89     -75.258 -50.129 -15.937  1.00 74.05           H  
ATOM   1433 HD12 ILE    89     -74.488 -50.990 -14.599  1.00 74.05           H  
ATOM   1434 HD13 ILE    89     -75.014 -49.322 -14.377  1.00 74.05           H  
ATOM   1435  N   GLU    90     -81.048 -49.672 -15.801  1.00 72.60           N  
ATOM   1436  CA  GLU    90     -82.261 -48.864 -15.977  1.00 72.60           C  
ATOM   1437  C   GLU    90     -83.427 -49.632 -15.297  1.00 72.60           C  
ATOM   1438  CB  GLU    90     -82.527 -48.644 -17.472  1.00 72.60           C  
ATOM   1439  O   GLU    90     -84.203 -49.089 -14.515  1.00 72.60           O  
ATOM   1440  CG  GLU    90     -83.693 -47.698 -17.773  1.00 72.60           C  
ATOM   1441  CD  GLU    90     -84.378 -48.226 -19.001  1.00 72.60           C  
ATOM   1442  OE1 GLU    90     -85.297 -49.068 -18.873  1.00 72.60           O  
ATOM   1443  OE2 GLU    90     -83.985 -47.892 -20.143  1.00 72.60           O1-
ATOM   1444  H   GLU    90     -80.713 -50.236 -16.570  1.00 72.60           H  
ATOM   1445  HA  GLU    90     -82.122 -47.910 -15.456  1.00 72.60           H  
ATOM   1446  HB2 GLU    90     -82.689 -49.613 -17.952  1.00 72.60           H  
ATOM   1447  HB3 GLU    90     -81.622 -48.235 -17.940  1.00 72.60           H  
ATOM   1448  HG2 GLU    90     -83.331 -46.678 -17.941  1.00 72.60           H  
ATOM   1449  HG3 GLU    90     -84.417 -47.662 -16.953  1.00 72.60           H  
ATOM   1450  N   VAL    91     -83.551 -50.921 -15.625  1.00 79.27           N  
ATOM   1451  CA  VAL    91     -84.687 -51.754 -15.218  1.00 79.27           C  
ATOM   1452  C   VAL    91     -84.555 -52.204 -13.738  1.00 79.27           C  
ATOM   1453  CB  VAL    91     -84.817 -52.959 -16.184  1.00 79.27           C  
ATOM   1454  O   VAL    91     -85.542 -52.551 -13.087  1.00 79.27           O  
ATOM   1455  CG1 VAL    91     -85.791 -54.034 -15.702  1.00 79.27           C  
ATOM   1456  CG2 VAL    91     -85.270 -52.480 -17.568  1.00 79.27           C  
ATOM   1457  H   VAL    91     -82.813 -51.333 -16.177  1.00 79.27           H  
ATOM   1458  HA  VAL    91     -85.591 -51.131 -15.268  1.00 79.27           H  
ATOM   1459  HB  VAL    91     -83.836 -53.438 -16.293  1.00 79.27           H  
ATOM   1460 HG11 VAL    91     -86.782 -53.613 -15.494  1.00 79.27           H  
ATOM   1461 HG12 VAL    91     -85.424 -54.530 -14.799  1.00 79.27           H  
ATOM   1462 HG13 VAL    91     -85.903 -54.813 -16.461  1.00 79.27           H  
ATOM   1463 HG21 VAL    91     -86.252 -51.996 -17.519  1.00 79.27           H  
ATOM   1464 HG22 VAL    91     -85.349 -53.325 -18.258  1.00 79.27           H  
ATOM   1465 HG23 VAL    91     -84.564 -51.766 -18.001  1.00 79.27           H  
ATOM   1466  N   CYS    92     -83.319 -52.349 -13.263  1.00 76.93           N  
ATOM   1467  CA  CYS    92     -83.004 -52.786 -11.904  1.00 76.93           C  
ATOM   1468  C   CYS    92     -81.731 -52.048 -11.437  1.00 76.93           C  
ATOM   1469  CB  CYS    92     -82.776 -54.307 -11.831  1.00 76.93           C  
ATOM   1470  O   CYS    92     -80.623 -52.564 -11.545  1.00 76.93           O  
ATOM   1471  SG  CYS    92     -84.338 -55.232 -11.629  1.00 76.93           S  
ATOM   1472  H   CYS    92     -82.550 -52.147 -13.884  1.00 76.93           H  
ATOM   1473  HA  CYS    92     -83.825 -52.511 -11.231  1.00 76.93           H  
ATOM   1474  HB2 CYS    92     -82.148 -54.575 -10.976  1.00 76.93           H  
ATOM   1475  HB3 CYS    92     -82.279 -54.674 -12.736  1.00 76.93           H  
ATOM   1476  HG  CYS    92     -85.096 -54.408 -12.376  1.00 76.93           H  
ATOM   1477  N   PRO    93     -81.874 -50.824 -10.898  1.00 70.64           N  
ATOM   1478  CA  PRO    93     -80.714 -50.010 -10.489  1.00 70.64           C  
ATOM   1479  C   PRO    93     -79.752 -50.664  -9.483  1.00 70.64           C  
ATOM   1480  CB  PRO    93     -81.328 -48.750  -9.880  1.00 70.64           C  
ATOM   1481  O   PRO    93     -78.606 -50.254  -9.312  1.00 70.64           O  
ATOM   1482  CG  PRO    93     -82.667 -48.626 -10.592  1.00 70.64           C  
ATOM   1483  CD  PRO    93     -83.114 -50.071 -10.740  1.00 70.64           C  
ATOM   1484  HA  PRO    93     -80.134 -49.786 -11.388  1.00 70.64           H  
ATOM   1485  HB2 PRO    93     -80.695 -47.869 -10.027  1.00 70.64           H  
ATOM   1486  HB3 PRO    93     -81.490 -48.868  -8.802  1.00 70.64           H  
ATOM   1487  HG2 PRO    93     -82.521 -48.175 -11.581  1.00 70.64           H  
ATOM   1488  HG3 PRO    93     -83.389 -48.016 -10.041  1.00 70.64           H  
ATOM   1489  HD2 PRO    93     -83.605 -50.432  -9.829  1.00 70.64           H  
ATOM   1490  HD3 PRO    93     -83.787 -50.205 -11.588  1.00 70.64           H  
ATOM   1491  N   GLY    94     -80.211 -51.718  -8.795  1.00 69.25           N  
ATOM   1492  CA  GLY    94     -79.363 -52.506  -7.917  1.00 69.25           C  
ATOM   1493  C   GLY    94     -78.259 -53.267  -8.677  1.00 69.25           C  
ATOM   1494  O   GLY    94     -77.317 -53.794  -8.092  1.00 69.25           O  
ATOM   1495  H   GLY    94     -81.187 -51.962  -8.891  1.00 69.25           H  
ATOM   1496  HA2 GLY    94     -79.993 -53.229  -7.392  1.00 69.25           H  
ATOM   1497  HA3 GLY    94     -78.884 -51.833  -7.201  1.00 69.25           H  
ATOM   1498  N   THR    95     -78.360 -53.307 -10.010  1.00 71.03           N  
ATOM   1499  CA  THR    95     -77.309 -53.843 -10.873  1.00 71.03           C  
ATOM   1500  C   THR    95     -76.052 -52.954 -10.733  1.00 71.03           C  
ATOM   1501  CB  THR    95     -77.732 -53.913 -12.353  1.00 71.03           C  
ATOM   1502  O   THR    95     -74.938 -53.442 -10.877  1.00 71.03           O  
ATOM   1503  CG2 THR    95     -76.725 -54.679 -13.205  1.00 71.03           C  
ATOM   1504  OG1 THR    95     -78.988 -54.589 -12.485  1.00 71.03           O  
ATOM   1505  H   THR    95     -79.220 -52.981 -10.428  1.00 71.03           H  
ATOM   1506  HA  THR    95     -77.075 -54.843 -10.492  1.00 71.03           H  
ATOM   1507  HB  THR    95     -77.855 -52.908 -12.766  1.00 71.03           H  
ATOM   1508 HG21 THR    95     -76.567 -55.690 -12.812  1.00 71.03           H  
ATOM   1509 HG22 THR    95     -75.760 -54.167 -13.258  1.00 71.03           H  
ATOM   1510 HG23 THR    95     -77.099 -54.797 -14.226  1.00 71.03           H  
ATOM   1511  HG1 THR    95     -79.684 -53.893 -12.469  1.00 71.03           H  
ATOM   1512  N   MET    96     -76.242 -51.646 -10.505  1.00 65.30           N  
ATOM   1513  CA  MET    96     -75.105 -50.726 -10.370  1.00 65.30           C  
ATOM   1514  C   MET    96     -74.407 -51.033  -9.030  1.00 65.30           C  
ATOM   1515  CB  MET    96     -75.544 -49.261 -10.425  1.00 65.30           C  
ATOM   1516  O   MET    96     -73.191 -51.016  -8.914  1.00 65.30           O  
ATOM   1517  CG  MET    96     -74.399 -48.251 -10.283  1.00 65.30           C  
ATOM   1518  SD  MET    96     -73.196 -48.367 -11.647  1.00 65.30           S  
ATOM   1519  CE  MET    96     -71.665 -48.165 -10.704  1.00 65.30           C  
ATOM   1520  H   MET    96     -77.187 -51.302 -10.419  1.00 65.30           H  
ATOM   1521  HA  MET    96     -74.403 -50.964 -11.177  1.00 65.30           H  
ATOM   1522  HB2 MET    96     -76.260 -49.062  -9.617  1.00 65.30           H  
ATOM   1523  HB3 MET    96     -76.088 -49.075 -11.359  1.00 65.30           H  
ATOM   1524  HG2 MET    96     -73.895 -48.381  -9.321  1.00 65.30           H  
ATOM   1525  HG3 MET    96     -74.811 -47.237 -10.295  1.00 65.30           H  
ATOM   1526  HE1 MET    96     -70.824 -48.083 -11.399  1.00 65.30           H  
ATOM   1527  HE2 MET    96     -71.502 -49.034 -10.063  1.00 65.30           H  
ATOM   1528  HE3 MET    96     -71.704 -47.261 -10.094  1.00 65.30           H  
ATOM   1529  N   GLN    97     -75.208 -51.319  -7.996  1.00 66.28           N  
ATOM   1530  CA  GLN    97     -74.667 -51.613  -6.668  1.00 66.28           C  
ATOM   1531  C   GLN    97     -73.919 -52.966  -6.739  1.00 66.28           C  
ATOM   1532  CB  GLN    97     -75.762 -51.690  -5.606  1.00 66.28           C  
ATOM   1533  O   GLN    97     -72.965 -53.226  -6.015  1.00 66.28           O  
ATOM   1534  CG  GLN    97     -76.418 -50.337  -5.345  1.00 66.28           C  
ATOM   1535  CD  GLN    97     -77.578 -50.511  -4.398  1.00 66.28           C  
ATOM   1536  NE2 GLN    97     -77.370 -50.297  -3.117  1.00 66.28           N  
ATOM   1537  OE1 GLN    97     -78.689 -50.874  -4.751  1.00 66.28           O  
ATOM   1538  H   GLN    97     -76.202 -51.374  -8.159  1.00 66.28           H  
ATOM   1539  HA  GLN    97     -73.931 -50.841  -6.419  1.00 66.28           H  
ATOM   1540  HB2 GLN    97     -75.338 -52.070  -4.667  1.00 66.28           H  
ATOM   1541  HB3 GLN    97     -76.526 -52.421  -5.903  1.00 66.28           H  
ATOM   1542  HG2 GLN    97     -76.808 -49.893  -6.267  1.00 66.28           H  
ATOM   1543  HG3 GLN    97     -75.690 -49.633  -4.923  1.00 66.28           H  
ATOM   1544 HE21 GLN    97     -78.119 -50.435  -2.454  1.00 66.28           H  
ATOM   1545 HE22 GLN    97     -76.462 -49.995  -2.795  1.00 66.28           H  
ATOM   1546  N   SER    98     -74.406 -53.853  -7.610  1.00 65.67           N  
ATOM   1547  CA  SER    98     -73.807 -55.171  -7.821  1.00 65.67           C  
ATOM   1548  C   SER    98     -72.452 -55.095  -8.556  1.00 65.67           C  
ATOM   1549  CB  SER    98     -74.744 -56.104  -8.591  1.00 65.67           C  
ATOM   1550  O   SER    98     -71.682 -56.051  -8.542  1.00 65.67           O  
ATOM   1551  OG  SER    98     -75.984 -56.281  -7.902  1.00 65.67           O  
ATOM   1552  H   SER    98     -75.234 -53.607  -8.134  1.00 65.67           H  
ATOM   1553  HA  SER    98     -73.616 -55.590  -6.825  1.00 65.67           H  
ATOM   1554  HB2 SER    98     -74.288 -57.091  -8.702  1.00 65.67           H  
ATOM   1555  HB3 SER    98     -74.959 -55.730  -9.597  1.00 65.67           H  
ATOM   1556  HG  SER    98     -76.424 -55.406  -7.852  1.00 65.67           H  
ATOM   1557  N   LEU    99     -72.157 -53.946  -9.179  1.00 64.64           N  
ATOM   1558  CA  LEU    99     -70.864 -53.667  -9.806  1.00 64.64           C  
ATOM   1559  C   LEU    99     -69.897 -52.997  -8.795  1.00 64.64           C  
ATOM   1560  CB  LEU    99     -70.999 -52.753 -11.033  1.00 64.64           C  
ATOM   1561  O   LEU    99     -68.707 -52.863  -9.048  1.00 64.64           O  
ATOM   1562  CG  LEU    99     -71.757 -53.381 -12.217  1.00 64.64           C  
ATOM   1563  CD1 LEU    99     -72.012 -52.319 -13.287  1.00 64.64           C  
ATOM   1564  CD2 LEU    99     -71.008 -54.563 -12.826  1.00 64.64           C  
ATOM   1565  H   LEU    99     -72.850 -53.213  -9.159  1.00 64.64           H  
ATOM   1566  HA  LEU    99     -70.392 -54.617 -10.078  1.00 64.64           H  
ATOM   1567  HB2 LEU    99     -70.000 -52.450 -11.376  1.00 64.64           H  
ATOM   1568  HB3 LEU    99     -71.503 -51.825 -10.734  1.00 64.64           H  
ATOM   1569  HG  LEU    99     -72.727 -53.744 -11.869  1.00 64.64           H  
ATOM   1570 HD11 LEU    99     -71.074 -51.943 -13.710  1.00 64.64           H  
ATOM   1571 HD12 LEU    99     -72.561 -51.469 -12.871  1.00 64.64           H  
ATOM   1572 HD13 LEU    99     -72.614 -52.729 -14.104  1.00 64.64           H  
ATOM   1573 HD21 LEU    99     -70.021 -54.262 -13.193  1.00 64.64           H  
ATOM   1574 HD22 LEU    99     -71.568 -54.982 -13.667  1.00 64.64           H  
ATOM   1575 HD23 LEU    99     -70.874 -55.371 -12.101  1.00 64.64           H  
ATOM   1576  N   MET   100     -70.443 -52.526  -7.669  1.00 59.59           N  
ATOM   1577  CA  MET   100     -69.669 -51.934  -6.579  1.00 59.59           C  
ATOM   1578  C   MET   100     -69.228 -53.088  -5.658  1.00 59.59           C  
ATOM   1579  CB  MET   100     -70.461 -50.880  -5.798  1.00 59.59           C  
ATOM   1580  O   MET   100     -68.077 -53.153  -5.224  1.00 59.59           O  
ATOM   1581  CG  MET   100     -70.716 -49.642  -6.654  1.00 59.59           C  
ATOM   1582  SD  MET   100     -71.732 -48.407  -5.779  1.00 59.59           S  
ATOM   1583  CE  MET   100     -70.406 -47.406  -5.056  1.00 59.59           C  
ATOM   1584  H   MET   100     -71.439 -52.646  -7.551  1.00 59.59           H  
ATOM   1585  HA  MET   100     -68.757 -51.488  -6.996  1.00 59.59           H  
ATOM   1586  HB2 MET   100     -69.900 -50.601  -4.899  1.00 59.59           H  
ATOM   1587  HB3 MET   100     -71.412 -51.300  -5.450  1.00 59.59           H  
ATOM   1588  HG2 MET   100     -71.255 -49.913  -7.565  1.00 59.59           H  
ATOM   1589  HG3 MET   100     -69.772 -49.184  -6.956  1.00 59.59           H  
ATOM   1590  HE1 MET   100     -70.846 -46.596  -4.468  1.00 59.59           H  
ATOM   1591  HE2 MET   100     -69.788 -46.966  -5.843  1.00 59.59           H  
ATOM   1592  HE3 MET   100     -69.784 -48.016  -4.396  1.00 59.59           H  
ATOM   1593  N   GLY   101     -70.168 -53.983  -5.334  1.00 55.55           N  
ATOM   1594  CA  GLY   101     -69.913 -55.171  -4.545  1.00 55.55           C  
ATOM   1595  C   GLY   101     -69.932 -54.938  -3.029  1.00 55.55           C  
ATOM   1596  O   GLY   101     -70.375 -53.898  -2.531  1.00 55.55           O  
ATOM   1597  H   GLY   101     -71.100 -53.823  -5.691  1.00 55.55           H  
ATOM   1598  HA2 GLY   101     -68.945 -55.574  -4.845  1.00 55.55           H  
ATOM   1599  HA3 GLY   101     -70.691 -55.900  -4.791  1.00 55.55           H  
ATOM   1600  N   PRO   102     -69.504 -55.946  -2.238  1.00 47.42           N  
ATOM   1601  CA  PRO   102     -69.575 -55.856  -0.780  1.00 47.42           C  
ATOM   1602  C   PRO   102     -68.531 -54.865  -0.222  1.00 47.42           C  
ATOM   1603  CB  PRO   102     -69.288 -57.276  -0.292  1.00 47.42           C  
ATOM   1604  O   PRO   102     -67.434 -54.668  -0.739  1.00 47.42           O  
ATOM   1605  CG  PRO   102     -68.399 -57.852  -1.391  1.00 47.42           C  
ATOM   1606  CD  PRO   102     -68.968 -57.235  -2.660  1.00 47.42           C  
ATOM   1607  HA  PRO   102     -70.576 -55.523  -0.481  1.00 47.42           H  
ATOM   1608  HB2 PRO   102     -70.223 -57.848  -0.245  1.00 47.42           H  
ATOM   1609  HB3 PRO   102     -68.808 -57.321   0.689  1.00 47.42           H  
ATOM   1610  HG2 PRO   102     -68.405 -58.946  -1.415  1.00 47.42           H  
ATOM   1611  HG3 PRO   102     -67.364 -57.522  -1.243  1.00 47.42           H  
ATOM   1612  HD2 PRO   102     -68.213 -57.119  -3.439  1.00 47.42           H  
ATOM   1613  HD3 PRO   102     -69.800 -57.829  -3.057  1.00 47.42           H  
ATOM   1614  N   GLN   103     -68.868 -54.290   0.935  1.00 45.56           N  
ATOM   1615  CA  GLN   103     -68.153 -53.175   1.556  1.00 45.56           C  
ATOM   1616  C   GLN   103     -67.153 -53.722   2.601  1.00 45.56           C  
ATOM   1617  CB  GLN   103     -69.119 -52.235   2.301  1.00 45.56           C  
ATOM   1618  O   GLN   103     -66.435 -52.999   3.288  1.00 45.56           O  
ATOM   1619  CG  GLN   103     -70.405 -51.895   1.542  1.00 45.56           C  
ATOM   1620  CD  GLN   103     -71.636 -51.983   2.415  1.00 45.56           C  
ATOM   1621  NE2 GLN   103     -71.896 -53.111   3.038  1.00 45.56           N  
ATOM   1622  OE1 GLN   103     -72.428 -51.066   2.542  1.00 45.56           O  
ATOM   1623  H   GLN   103     -69.648 -54.673   1.451  1.00 45.56           H  
ATOM   1624  HA  GLN   103     -67.598 -52.631   0.788  1.00 45.56           H  
ATOM   1625  HB2 GLN   103     -68.587 -51.301   2.524  1.00 45.56           H  
ATOM   1626  HB3 GLN   103     -69.351 -52.656   3.287  1.00 45.56           H  
ATOM   1627  HG2 GLN   103     -70.580 -52.540   0.675  1.00 45.56           H  
ATOM   1628  HG3 GLN   103     -70.335 -50.870   1.156  1.00 45.56           H  
ATOM   1629 HE21 GLN   103     -72.732 -53.197   3.600  1.00 45.56           H  
ATOM   1630 HE22 GLN   103     -71.261 -53.891   2.954  1.00 45.56           H  
ATOM   1631  N   ASP   104     -67.319 -55.029   2.864  1.00 41.75           N  
ATOM   1632  CA  ASP   104     -67.223 -55.641   4.174  1.00 41.75           C  
ATOM   1633  C   ASP   104     -66.465 -56.982   4.108  1.00 41.75           C  
ATOM   1634  CB  ASP   104     -68.627 -55.694   4.801  1.00 41.75           C  
ATOM   1635  O   ASP   104     -65.235 -57.035   4.150  1.00 41.75           O  
ATOM   1636  CG  ASP   104     -69.620 -56.145   3.744  1.00 41.75           C  
ATOM   1637  OD1 ASP   104     -70.271 -55.271   3.131  1.00 41.75           O  
ATOM   1638  OD2 ASP   104     -69.613 -57.366   3.462  1.00 41.75           O1-
ATOM   1639  H   ASP   104     -67.704 -55.614   2.136  1.00 41.75           H  
ATOM   1640  HA  ASP   104     -66.613 -54.995   4.819  1.00 41.75           H  
ATOM   1641  HB2 ASP   104     -68.920 -54.695   5.147  1.00 41.75           H  
ATOM   1642  HB3 ASP   104     -68.656 -56.366   5.665  1.00 41.75           H  
ATOM   1643  N   VAL   105     -67.169 -58.120   3.914  1.00 36.13           N  
ATOM   1644  CA  VAL   105     -66.596 -59.459   4.052  1.00 36.13           C  
ATOM   1645  C   VAL   105     -65.849 -59.868   2.759  1.00 36.13           C  
ATOM   1646  CB  VAL   105     -67.673 -60.499   4.451  1.00 36.13           C  
ATOM   1647  O   VAL   105     -66.355 -60.529   1.859  1.00 36.13           O  
ATOM   1648  CG1 VAL   105     -67.057 -61.886   4.681  1.00 36.13           C  
ATOM   1649  CG2 VAL   105     -68.412 -60.082   5.731  1.00 36.13           C  
ATOM   1650  H   VAL   105     -68.152 -58.062   3.689  1.00 36.13           H  
ATOM   1651  HA  VAL   105     -65.846 -59.411   4.855  1.00 36.13           H  
ATOM   1652  HB  VAL   105     -68.414 -60.582   3.646  1.00 36.13           H  
ATOM   1653 HG11 VAL   105     -66.290 -61.854   5.462  1.00 36.13           H  
ATOM   1654 HG12 VAL   105     -66.596 -62.283   3.773  1.00 36.13           H  
ATOM   1655 HG13 VAL   105     -67.824 -62.603   4.993  1.00 36.13           H  
ATOM   1656 HG21 VAL   105     -67.714 -59.949   6.565  1.00 36.13           H  
ATOM   1657 HG22 VAL   105     -69.143 -60.844   6.023  1.00 36.13           H  
ATOM   1658 HG23 VAL   105     -68.961 -59.146   5.596  1.00 36.13           H  
ATOM   1659  N   GLY   106     -64.657 -59.288   2.615  1.00 39.60           N  
ATOM   1660  CA  GLY   106     -63.449 -59.991   2.234  1.00 39.60           C  
ATOM   1661  C   GLY   106     -63.234 -60.435   0.781  1.00 39.60           C  
ATOM   1662  O   GLY   106     -62.098 -60.574   0.338  1.00 39.60           O  
ATOM   1663  H   GLY   106     -64.589 -58.290   2.760  1.00 39.60           H  
ATOM   1664  HA2 GLY   106     -63.395 -60.898   2.849  1.00 39.60           H  
ATOM   1665  HA3 GLY   106     -62.613 -59.339   2.509  1.00 39.60           H  
ATOM   1666  N   ASN   107     -64.305 -60.861   0.104  1.00 44.29           N  
ATOM   1667  CA  ASN   107     -64.219 -61.546  -1.199  1.00 44.29           C  
ATOM   1668  C   ASN   107     -64.063 -60.531  -2.358  1.00 44.29           C  
ATOM   1669  CB  ASN   107     -65.421 -62.461  -1.425  1.00 44.29           C  
ATOM   1670  O   ASN   107     -64.699 -60.601  -3.407  1.00 44.29           O  
ATOM   1671  CG  ASN   107     -65.001 -63.655  -2.250  1.00 44.29           C  
ATOM   1672  ND2 ASN   107     -65.816 -64.061  -3.194  1.00 44.29           N  
ATOM   1673  OD1 ASN   107     -63.971 -64.279  -2.046  1.00 44.29           O  
ATOM   1674  H   ASN   107     -65.214 -60.739   0.524  1.00 44.29           H  
ATOM   1675  HA  ASN   107     -63.286 -62.124  -1.184  1.00 44.29           H  
ATOM   1676  HB2 ASN   107     -66.257 -61.929  -1.889  1.00 44.29           H  
ATOM   1677  HB3 ASN   107     -65.789 -62.864  -0.473  1.00 44.29           H  
ATOM   1678 HD21 ASN   107     -65.587 -64.879  -3.743  1.00 44.29           H  
ATOM   1679 HD22 ASN   107     -66.671 -63.555  -3.374  1.00 44.29           H  
ATOM   1680  N   ASP   108     -63.075 -59.645  -2.205  1.00 45.11           N  
ATOM   1681  CA  ASP   108     -62.839 -58.532  -3.126  1.00 45.11           C  
ATOM   1682  C   ASP   108     -62.245 -58.933  -4.497  1.00 45.11           C  
ATOM   1683  CB  ASP   108     -61.980 -57.462  -2.468  1.00 45.11           C  
ATOM   1684  O   ASP   108     -62.045 -58.096  -5.380  1.00 45.11           O  
ATOM   1685  CG  ASP   108     -62.981 -56.576  -1.786  1.00 45.11           C  
ATOM   1686  OD1 ASP   108     -63.494 -55.661  -2.468  1.00 45.11           O  
ATOM   1687  OD2 ASP   108     -63.244 -56.792  -0.580  1.00 45.11           O1-
ATOM   1688  H   ASP   108     -62.511 -59.694  -1.369  1.00 45.11           H  
ATOM   1689  HA  ASP   108     -63.837 -58.147  -3.382  1.00 45.11           H  
ATOM   1690  HB2 ASP   108     -61.417 -56.865  -3.193  1.00 45.11           H  
ATOM   1691  HB3 ASP   108     -61.262 -57.874  -1.751  1.00 45.11           H  
ATOM   1692  N   TRP   109     -62.173 -60.245  -4.757  1.00 50.99           N  
ATOM   1693  CA  TRP   109     -61.759 -60.794  -6.045  1.00 50.99           C  
ATOM   1694  C   TRP   109     -62.900 -60.547  -7.050  1.00 50.99           C  
ATOM   1695  CB  TRP   109     -61.474 -62.298  -5.985  1.00 50.99           C  
ATOM   1696  O   TRP   109     -62.686 -60.400  -8.252  1.00 50.99           O  
ATOM   1697  CG  TRP   109     -60.491 -62.659  -4.917  1.00 50.99           C  
ATOM   1698  CD1 TRP   109     -60.736 -63.345  -3.777  1.00 50.99           C  
ATOM   1699  CD2 TRP   109     -59.068 -62.321  -4.880  1.00 50.99           C  
ATOM   1700  CE2 TRP   109     -58.518 -62.822  -3.660  1.00 50.99           C  
ATOM   1701  CE3 TRP   109     -58.184 -61.644  -5.750  1.00 50.99           C  
ATOM   1702  NE1 TRP   109     -59.584 -63.426  -3.023  1.00 50.99           N  
ATOM   1703  CH2 TRP   109     -56.335 -61.977  -4.216  1.00 50.99           C  
ATOM   1704  CZ2 TRP   109     -57.168 -62.658  -3.319  1.00 50.99           C  
ATOM   1705  CZ3 TRP   109     -56.824 -61.476  -5.419  1.00 50.99           C  
ATOM   1706  H   TRP   109     -62.484 -60.874  -4.030  1.00 50.99           H  
ATOM   1707  HA  TRP   109     -60.883 -60.230  -6.385  1.00 50.99           H  
ATOM   1708  HB2 TRP   109     -61.098 -62.642  -6.957  1.00 50.99           H  
ATOM   1709  HB3 TRP   109     -62.410 -62.848  -5.812  1.00 50.99           H  
ATOM   1710  HD1 TRP   109     -61.690 -63.765  -3.498  1.00 50.99           H  
ATOM   1711  HE1 TRP   109     -59.527 -63.872  -2.119  1.00 50.99           H  
ATOM   1712  HE3 TRP   109     -58.556 -61.250  -6.685  1.00 50.99           H  
ATOM   1713  HZ2 TRP   109     -56.787 -63.048  -2.387  1.00 50.99           H  
ATOM   1714  HZ3 TRP   109     -56.167 -60.956  -6.102  1.00 50.99           H  
ATOM   1715  HH2 TRP   109     -55.285 -61.841  -3.966  1.00 50.99           H  
ATOM   1716  N   GLU   110     -64.136 -60.493  -6.542  1.00 52.09           N  
ATOM   1717  CA  GLU   110     -65.332 -60.251  -7.351  1.00 52.09           C  
ATOM   1718  C   GLU   110     -65.271 -58.789  -7.841  1.00 52.09           C  
ATOM   1719  CB  GLU   110     -66.615 -60.404  -6.523  1.00 52.09           C  
ATOM   1720  O   GLU   110     -65.685 -58.451  -8.949  1.00 52.09           O  
ATOM   1721  CG  GLU   110     -66.874 -61.831  -6.057  1.00 52.09           C  
ATOM   1722  CD  GLU   110     -67.967 -61.852  -5.008  1.00 52.09           C  
ATOM   1723  OE1 GLU   110     -67.822 -62.650  -4.050  1.00 52.09           O  
ATOM   1724  OE2 GLU   110     -68.951 -61.088  -5.129  1.00 52.09           O1-
ATOM   1725  H   GLU   110     -64.251 -60.566  -5.541  1.00 52.09           H  
ATOM   1726  HA  GLU   110     -65.315 -60.918  -8.220  1.00 52.09           H  
ATOM   1727  HB2 GLU   110     -67.469 -60.060  -7.121  1.00 52.09           H  
ATOM   1728  HB3 GLU   110     -66.572 -59.737  -5.651  1.00 52.09           H  
ATOM   1729  HG2 GLU   110     -65.965 -62.270  -5.631  1.00 52.09           H  
ATOM   1730  HG3 GLU   110     -67.179 -62.458  -6.902  1.00 52.09           H  
ATOM   1731  N   VAL   111     -64.851 -57.901  -6.934  1.00 55.87           N  
ATOM   1732  CA  VAL   111     -64.845 -56.460  -7.169  1.00 55.87           C  
ATOM   1733  C   VAL   111     -63.666 -56.190  -8.121  1.00 55.87           C  
ATOM   1734  CB  VAL   111     -64.740 -55.686  -5.837  1.00 55.87           C  
ATOM   1735  O   VAL   111     -63.813 -55.589  -9.187  1.00 55.87           O  
ATOM   1736  CG1 VAL   111     -64.778 -54.179  -6.075  1.00 55.87           C  
ATOM   1737  CG2 VAL   111     -65.883 -56.064  -4.890  1.00 55.87           C  
ATOM   1738  H   VAL   111     -64.530 -58.251  -6.043  1.00 55.87           H  
ATOM   1739  HA  VAL   111     -65.770 -56.195  -7.697  1.00 55.87           H  
ATOM   1740  HB  VAL   111     -63.794 -55.927  -5.337  1.00 55.87           H  
ATOM   1741 HG11 VAL   111     -65.694 -53.896  -6.603  1.00 55.87           H  
ATOM   1742 HG12 VAL   111     -63.915 -53.852  -6.663  1.00 55.87           H  
ATOM   1743 HG13 VAL   111     -64.758 -53.629  -5.128  1.00 55.87           H  
ATOM   1744 HG21 VAL   111     -66.848 -55.942  -5.391  1.00 55.87           H  
ATOM   1745 HG22 VAL   111     -65.883 -55.433  -3.995  1.00 55.87           H  
ATOM   1746 HG23 VAL   111     -65.804 -57.103  -4.558  1.00 55.87           H  
ATOM   1747  N   LEU   112     -62.467 -56.642  -7.723  1.00 60.23           N  
ATOM   1748  CA  LEU   112     -61.247 -56.395  -8.485  1.00 60.23           C  
ATOM   1749  C   LEU   112     -61.387 -56.997  -9.899  1.00 60.23           C  
ATOM   1750  CB  LEU   112     -60.039 -56.993  -7.753  1.00 60.23           C  
ATOM   1751  O   LEU   112     -60.955 -56.401 -10.885  1.00 60.23           O  
ATOM   1752  CG  LEU   112     -58.668 -56.705  -8.395  1.00 60.23           C  
ATOM   1753  CD1 LEU   112     -58.364 -55.209  -8.460  1.00 60.23           C  
ATOM   1754  CD2 LEU   112     -57.569 -57.422  -7.606  1.00 60.23           C  
ATOM   1755  H   LEU   112     -62.403 -57.120  -6.835  1.00 60.23           H  
ATOM   1756  HA  LEU   112     -61.157 -55.307  -8.585  1.00 60.23           H  
ATOM   1757  HB2 LEU   112     -60.169 -58.082  -7.677  1.00 60.23           H  
ATOM   1758  HB3 LEU   112     -60.031 -56.619  -6.719  1.00 60.23           H  
ATOM   1759  HG  LEU   112     -58.654 -57.106  -9.416  1.00 60.23           H  
ATOM   1760 HD11 LEU   112     -58.459 -54.741  -7.474  1.00 60.23           H  
ATOM   1761 HD12 LEU   112     -59.042 -54.698  -9.150  1.00 60.23           H  
ATOM   1762 HD13 LEU   112     -57.345 -55.033  -8.819  1.00 60.23           H  
ATOM   1763 HD21 LEU   112     -57.519 -57.060  -6.574  1.00 60.23           H  
ATOM   1764 HD22 LEU   112     -56.589 -57.260  -8.069  1.00 60.23           H  
ATOM   1765 HD23 LEU   112     -57.750 -58.502  -7.579  1.00 60.23           H  
ATOM   1766  N   GLY   113     -61.961 -58.200  -9.999  1.00 65.67           N  
ATOM   1767  CA  GLY   113     -62.056 -58.899 -11.266  1.00 65.67           C  
ATOM   1768  C   GLY   113     -62.988 -58.173 -12.241  1.00 65.67           C  
ATOM   1769  O   GLY   113     -62.753 -58.136 -13.450  1.00 65.67           O  
ATOM   1770  H   GLY   113     -62.345 -58.622  -9.165  1.00 65.67           H  
ATOM   1771  HA2 GLY   113     -62.445 -59.904 -11.080  1.00 65.67           H  
ATOM   1772  HA3 GLY   113     -61.056 -58.964 -11.708  1.00 65.67           H  
ATOM   1773  N   VAL   114     -64.095 -57.634 -11.715  1.00 63.98           N  
ATOM   1774  CA  VAL   114     -65.086 -56.930 -12.530  1.00 63.98           C  
ATOM   1775  C   VAL   114     -64.498 -55.555 -12.932  1.00 63.98           C  
ATOM   1776  CB  VAL   114     -66.435 -56.824 -11.796  1.00 63.98           C  
ATOM   1777  O   VAL   114     -64.754 -55.056 -14.027  1.00 63.98           O  
ATOM   1778  CG1 VAL   114     -67.411 -55.863 -12.478  1.00 63.98           C  
ATOM   1779  CG2 VAL   114     -67.091 -58.211 -11.719  1.00 63.98           C  
ATOM   1780  H   VAL   114     -64.229 -57.704 -10.716  1.00 63.98           H  
ATOM   1781  HA  VAL   114     -65.211 -57.496 -13.463  1.00 63.98           H  
ATOM   1782  HB  VAL   114     -66.268 -56.460 -10.775  1.00 63.98           H  
ATOM   1783 HG11 VAL   114     -67.580 -56.142 -13.523  1.00 63.98           H  
ATOM   1784 HG12 VAL   114     -67.048 -54.833 -12.458  1.00 63.98           H  
ATOM   1785 HG13 VAL   114     -68.378 -55.871 -11.963  1.00 63.98           H  
ATOM   1786 HG21 VAL   114     -67.353 -58.576 -12.718  1.00 63.98           H  
ATOM   1787 HG22 VAL   114     -68.006 -58.174 -11.119  1.00 63.98           H  
ATOM   1788 HG23 VAL   114     -66.426 -58.954 -11.271  1.00 63.98           H  
ATOM   1789  N   HIS   115     -63.737 -54.934 -12.028  1.00 70.57           N  
ATOM   1790  CA  HIS   115     -63.162 -53.610 -12.288  1.00 70.57           C  
ATOM   1791  C   HIS   115     -61.960 -53.741 -13.247  1.00 70.57           C  
ATOM   1792  CB  HIS   115     -62.820 -52.842 -11.014  1.00 70.57           C  
ATOM   1793  O   HIS   115     -61.695 -52.856 -14.061  1.00 70.57           O  
ATOM   1794  CG  HIS   115     -64.023 -52.518 -10.187  1.00 70.57           C  
ATOM   1795  CD2 HIS   115     -65.351 -52.808 -10.372  1.00 70.57           C  
ATOM   1796  ND1 HIS   115     -63.915 -51.896  -8.968  1.00 70.57           N1+
ATOM   1797  CE1 HIS   115     -65.140 -51.825  -8.428  1.00 70.57           C  
ATOM   1798  NE2 HIS   115     -66.055 -52.358  -9.250  1.00 70.57           N  
ATOM   1799  H   HIS   115     -63.555 -55.396 -11.148  1.00 70.57           H  
ATOM   1800  HA  HIS   115     -63.913 -53.042 -12.856  1.00 70.57           H  
ATOM   1801  HB2 HIS   115     -62.316 -51.905 -11.280  1.00 70.57           H  
ATOM   1802  HB3 HIS   115     -62.113 -53.420 -10.404  1.00 70.57           H  
ATOM   1803  HD1 HIS   115     -63.002 -51.528  -8.522  1.00 70.57           H  
ATOM   1804  HD2 HIS   115     -65.778 -53.298 -11.234  1.00 70.57           H  
ATOM   1805  HE2 HIS   115     -67.120 -52.426  -9.081  1.00 70.57           H  
ATOM   1806  HE1 HIS   115     -65.359 -51.397  -7.461  1.00 70.57           H  
ATOM   1807  N   GLN   116     -61.293 -54.900 -13.224  1.00 73.22           N  
ATOM   1808  CA  GLN   116     -60.228 -55.218 -14.177  1.00 73.22           C  
ATOM   1809  C   GLN   116     -60.864 -55.365 -15.587  1.00 73.22           C  
ATOM   1810  CB  GLN   116     -59.495 -56.501 -13.783  1.00 73.22           C  
ATOM   1811  O   GLN   116     -60.223 -55.119 -16.603  1.00 73.22           O  
ATOM   1812  CG  GLN   116     -58.248 -56.749 -14.628  1.00 73.22           C  
ATOM   1813  CD  GLN   116     -57.690 -58.126 -14.344  1.00 73.22           C  
ATOM   1814  NE2 GLN   116     -56.630 -58.192 -13.579  1.00 73.22           N  
ATOM   1815  OE1 GLN   116     -58.213 -59.144 -14.810  1.00 73.22           O  
ATOM   1816  H   GLN   116     -61.562 -55.600 -12.549  1.00 73.22           H  
ATOM   1817  HA  GLN   116     -59.542 -54.364 -14.204  1.00 73.22           H  
ATOM   1818  HB2 GLN   116     -60.173 -57.360 -13.861  1.00 73.22           H  
ATOM   1819  HB3 GLN   116     -59.190 -56.446 -12.732  1.00 73.22           H  
ATOM   1820  HG2 GLN   116     -57.497 -55.976 -14.439  1.00 73.22           H  
ATOM   1821  HG3 GLN   116     -58.472 -56.714 -15.698  1.00 73.22           H  
ATOM   1822 HE21 GLN   116     -56.223 -59.089 -13.358  1.00 73.22           H  
ATOM   1823 HE22 GLN   116     -56.220 -57.346 -13.210  1.00 73.22           H  
ATOM   1824  N   LEU   117     -62.127 -55.804 -15.646  1.00 72.42           N  
ATOM   1825  CA  LEU   117     -62.868 -55.941 -16.908  1.00 72.42           C  
ATOM   1826  C   LEU   117     -62.968 -54.536 -17.551  1.00 72.42           C  
ATOM   1827  CB  LEU   117     -64.277 -56.499 -16.674  1.00 72.42           C  
ATOM   1828  O   LEU   117     -62.843 -54.369 -18.761  1.00 72.42           O  
ATOM   1829  CG  LEU   117     -64.834 -57.397 -17.795  1.00 72.42           C  
ATOM   1830  CD1 LEU   117     -66.290 -57.735 -17.474  1.00 72.42           C  
ATOM   1831  CD2 LEU   117     -64.723 -56.809 -19.198  1.00 72.42           C  
ATOM   1832  H   LEU   117     -62.588 -56.076 -14.789  1.00 72.42           H  
ATOM   1833  HA  LEU   117     -62.282 -56.588 -17.563  1.00 72.42           H  
ATOM   1834  HB2 LEU   117     -64.983 -55.676 -16.504  1.00 72.42           H  
ATOM   1835  HB3 LEU   117     -64.282 -57.104 -15.758  1.00 72.42           H  
ATOM   1836  HG  LEU   117     -64.273 -58.334 -17.788  1.00 72.42           H  
ATOM   1837 HD11 LEU   117     -66.924 -56.844 -17.491  1.00 72.42           H  
ATOM   1838 HD12 LEU   117     -66.376 -58.195 -16.485  1.00 72.42           H  
ATOM   1839 HD13 LEU   117     -66.683 -58.443 -18.205  1.00 72.42           H  
ATOM   1840 HD21 LEU   117     -65.141 -55.801 -19.250  1.00 72.42           H  
ATOM   1841 HD22 LEU   117     -65.258 -57.429 -19.925  1.00 72.42           H  
ATOM   1842 HD23 LEU   117     -63.680 -56.767 -19.526  1.00 72.42           H  
ATOM   1843  N   ILE   118     -63.225 -53.523 -16.717  1.00 72.63           N  
ATOM   1844  CA  ILE   118     -63.410 -52.152 -17.198  1.00 72.63           C  
ATOM   1845  C   ILE   118     -62.041 -51.658 -17.717  1.00 72.63           C  
ATOM   1846  CB  ILE   118     -64.001 -51.227 -16.108  1.00 72.63           C  
ATOM   1847  O   ILE   118     -61.958 -50.961 -18.730  1.00 72.63           O  
ATOM   1848  CG1 ILE   118     -65.427 -51.697 -15.743  1.00 72.63           C  
ATOM   1849  CG2 ILE   118     -64.022 -49.761 -16.566  1.00 72.63           C  
ATOM   1850  CD1 ILE   118     -66.007 -51.004 -14.522  1.00 72.63           C  
ATOM   1851  H   ILE   118     -63.261 -53.724 -15.728  1.00 72.63           H  
ATOM   1852  HA  ILE   118     -64.086 -52.193 -18.061  1.00 72.63           H  
ATOM   1853  HB  ILE   118     -63.374 -51.284 -15.210  1.00 72.63           H  
ATOM   1854 HG12 ILE   118     -65.428 -52.774 -15.540  1.00 72.63           H  
ATOM   1855 HG13 ILE   118     -66.096 -51.537 -16.597  1.00 72.63           H  
ATOM   1856 HG21 ILE   118     -64.604 -49.641 -17.486  1.00 72.63           H  
ATOM   1857 HG22 ILE   118     -63.009 -49.390 -16.751  1.00 72.63           H  
ATOM   1858 HG23 ILE   118     -64.453 -49.105 -15.804  1.00 72.63           H  
ATOM   1859 HD11 ILE   118     -65.333 -51.091 -13.664  1.00 72.63           H  
ATOM   1860 HD12 ILE   118     -66.962 -51.464 -14.250  1.00 72.63           H  
ATOM   1861 HD13 ILE   118     -66.196 -49.943 -14.710  1.00 72.63           H  
ATOM   1862  N   LEU   119     -60.958 -51.987 -17.002  1.00 76.88           N  
ATOM   1863  CA  LEU   119     -59.619 -51.572 -17.413  1.00 76.88           C  
ATOM   1864  C   LEU   119     -59.223 -52.304 -18.715  1.00 76.88           C  
ATOM   1865  CB  LEU   119     -58.571 -51.810 -16.322  1.00 76.88           C  
ATOM   1866  O   LEU   119     -58.569 -51.735 -19.593  1.00 76.88           O  
ATOM   1867  CG  LEU   119     -58.783 -50.966 -15.046  1.00 76.88           C  
ATOM   1868  CD1 LEU   119     -57.741 -51.350 -13.994  1.00 76.88           C  
ATOM   1869  CD2 LEU   119     -58.708 -49.462 -15.316  1.00 76.88           C  
ATOM   1870  H   LEU   119     -61.083 -52.539 -16.165  1.00 76.88           H  
ATOM   1871  HA  LEU   119     -59.669 -50.508 -17.674  1.00 76.88           H  
ATOM   1872  HB2 LEU   119     -57.574 -51.599 -16.731  1.00 76.88           H  
ATOM   1873  HB3 LEU   119     -58.566 -52.874 -16.051  1.00 76.88           H  
ATOM   1874  HG  LEU   119     -59.770 -51.186 -14.628  1.00 76.88           H  
ATOM   1875 HD11 LEU   119     -56.732 -51.101 -14.334  1.00 76.88           H  
ATOM   1876 HD12 LEU   119     -57.775 -52.423 -13.777  1.00 76.88           H  
ATOM   1877 HD13 LEU   119     -57.917 -50.816 -13.055  1.00 76.88           H  
ATOM   1878 HD21 LEU   119     -57.763 -49.191 -15.798  1.00 76.88           H  
ATOM   1879 HD22 LEU   119     -58.784 -48.897 -14.381  1.00 76.88           H  
ATOM   1880 HD23 LEU   119     -59.529 -49.128 -15.957  1.00 76.88           H  
ATOM   1881  N   LYS   120     -59.617 -53.579 -18.860  1.00 77.00           N  
ATOM   1882  CA  LYS   120     -59.371 -54.339 -20.084  1.00 77.00           C  
ATOM   1883  C   LYS   120     -60.161 -53.673 -21.231  1.00 77.00           C  
ATOM   1884  CB  LYS   120     -59.838 -55.794 -19.979  1.00 77.00           C  
ATOM   1885  O   LYS   120     -59.647 -53.475 -22.325  1.00 77.00           O  
ATOM   1886  CG  LYS   120     -58.885 -56.703 -19.196  1.00 77.00           C  
ATOM   1887  CD  LYS   120     -59.655 -57.916 -18.670  1.00 77.00           C  
ATOM   1888  CE  LYS   120     -58.779 -58.915 -17.936  1.00 77.00           C  
ATOM   1889  NZ  LYS   120     -59.611 -59.773 -17.089  1.00 77.00           N1+
ATOM   1890  H   LYS   120     -60.112 -54.013 -18.095  1.00 77.00           H  
ATOM   1891  HA  LYS   120     -58.303 -54.275 -20.326  1.00 77.00           H  
ATOM   1892  HB2 LYS   120     -59.957 -56.221 -20.984  1.00 77.00           H  
ATOM   1893  HB3 LYS   120     -60.834 -55.823 -19.525  1.00 77.00           H  
ATOM   1894  HG2 LYS   120     -58.441 -56.162 -18.353  1.00 77.00           H  
ATOM   1895  HG3 LYS   120     -58.060 -57.022 -19.846  1.00 77.00           H  
ATOM   1896  HD2 LYS   120     -60.182 -58.417 -19.491  1.00 77.00           H  
ATOM   1897  HD3 LYS   120     -60.420 -57.541 -17.986  1.00 77.00           H  
ATOM   1898  HE2 LYS   120     -58.065 -58.410 -17.284  1.00 77.00           H  
ATOM   1899  HE3 LYS   120     -58.225 -59.562 -18.623  1.00 77.00           H  
ATOM   1900  HZ1 LYS   120     -59.244 -59.904 -16.135  1.00 77.00           H  
ATOM   1901  HZ2 LYS   120     -59.862 -60.697 -17.512  1.00 77.00           H  
ATOM   1902  HZ3 LYS   120     -60.592 -59.407 -16.992  1.00 77.00           H  
ATOM   1903  N   MET   121     -61.440 -53.376 -20.985  1.00 77.10           N  
ATOM   1904  CA  MET   121     -62.331 -52.825 -22.008  1.00 77.10           C  
ATOM   1905  C   MET   121     -61.800 -51.448 -22.454  1.00 77.10           C  
ATOM   1906  CB  MET   121     -63.773 -52.780 -21.494  1.00 77.10           C  
ATOM   1907  O   MET   121     -61.739 -51.150 -23.648  1.00 77.10           O  
ATOM   1908  CG  MET   121     -64.742 -52.049 -22.421  1.00 77.10           C  
ATOM   1909  SD  MET   121     -65.226 -50.435 -21.719  1.00 77.10           S  
ATOM   1910  CE  MET   121     -66.609 -50.994 -20.700  1.00 77.10           C  
ATOM   1911  H   MET   121     -61.809 -53.562 -20.064  1.00 77.10           H  
ATOM   1912  HA  MET   121     -62.257 -53.492 -22.871  1.00 77.10           H  
ATOM   1913  HB2 MET   121     -63.800 -52.368 -20.479  1.00 77.10           H  
ATOM   1914  HB3 MET   121     -64.115 -53.820 -21.392  1.00 77.10           H  
ATOM   1915  HG2 MET   121     -65.645 -52.648 -22.581  1.00 77.10           H  
ATOM   1916  HG3 MET   121     -64.314 -51.860 -23.406  1.00 77.10           H  
ATOM   1917  HE1 MET   121     -67.066 -50.140 -20.199  1.00 77.10           H  
ATOM   1918  HE2 MET   121     -66.259 -51.696 -19.940  1.00 77.10           H  
ATOM   1919  HE3 MET   121     -67.367 -51.460 -21.331  1.00 77.10           H  
ATOM   1920  N   LEU   122     -61.414 -50.608 -21.484  1.00 76.98           N  
ATOM   1921  CA  LEU   122     -60.888 -49.286 -21.807  1.00 76.98           C  
ATOM   1922  C   LEU   122     -59.530 -49.374 -22.550  1.00 76.98           C  
ATOM   1923  CB  LEU   122     -60.739 -48.408 -20.557  1.00 76.98           C  
ATOM   1924  O   LEU   122     -59.144 -48.445 -23.257  1.00 76.98           O  
ATOM   1925  CG  LEU   122     -62.069 -47.869 -19.990  1.00 76.98           C  
ATOM   1926  CD1 LEU   122     -61.814 -47.182 -18.644  1.00 76.98           C  
ATOM   1927  CD2 LEU   122     -62.744 -46.883 -20.944  1.00 76.98           C  
ATOM   1928  H   LEU   122     -61.517 -50.902 -20.524  1.00 76.98           H  
ATOM   1929  HA  LEU   122     -61.579 -48.831 -22.525  1.00 76.98           H  
ATOM   1930  HB2 LEU   122     -60.088 -47.555 -20.783  1.00 76.98           H  
ATOM   1931  HB3 LEU   122     -60.226 -48.985 -19.777  1.00 76.98           H  
ATOM   1932  HG  LEU   122     -62.757 -48.703 -19.817  1.00 76.98           H  
ATOM   1933 HD11 LEU   122     -61.148 -46.320 -18.757  1.00 76.98           H  
ATOM   1934 HD12 LEU   122     -61.350 -47.876 -17.935  1.00 76.98           H  
ATOM   1935 HD13 LEU   122     -62.753 -46.830 -18.202  1.00 76.98           H  
ATOM   1936 HD21 LEU   122     -62.072 -46.060 -21.210  1.00 76.98           H  
ATOM   1937 HD22 LEU   122     -63.639 -46.450 -20.485  1.00 76.98           H  
ATOM   1938 HD23 LEU   122     -63.063 -47.376 -21.866  1.00 76.98           H  
ATOM   1939  N   THR   123     -58.810 -50.488 -22.390  1.00 80.68           N  
ATOM   1940  CA  THR   123     -57.509 -50.688 -23.039  1.00 80.68           C  
ATOM   1941  C   THR   123     -57.734 -51.255 -24.452  1.00 80.68           C  
ATOM   1942  CB  THR   123     -56.597 -51.656 -22.253  1.00 80.68           C  
ATOM   1943  O   THR   123     -57.102 -50.845 -25.422  1.00 80.68           O  
ATOM   1944  CG2 THR   123     -55.222 -51.819 -22.895  1.00 80.68           C  
ATOM   1945  OG1 THR   123     -56.364 -51.177 -20.928  1.00 80.68           O  
ATOM   1946  H   THR   123     -59.222 -51.250 -21.868  1.00 80.68           H  
ATOM   1947  HA  THR   123     -57.028 -49.709 -23.140  1.00 80.68           H  
ATOM   1948  HB  THR   123     -57.058 -52.646 -22.161  1.00 80.68           H  
ATOM   1949 HG21 THR   123     -54.724 -50.849 -23.002  1.00 80.68           H  
ATOM   1950 HG22 THR   123     -55.281 -52.295 -23.877  1.00 80.68           H  
ATOM   1951 HG23 THR   123     -54.575 -52.433 -22.258  1.00 80.68           H  
ATOM   1952  HG1 THR   123     -57.225 -51.220 -20.454  1.00 80.68           H  
ATOM   1953  N   VAL   124     -58.536 -52.321 -24.557  1.00 76.16           N  
ATOM   1954  CA  VAL   124     -58.626 -53.143 -25.765  1.00 76.16           C  
ATOM   1955  C   VAL   124     -59.659 -52.545 -26.745  1.00 76.16           C  
ATOM   1956  CB  VAL   124     -58.941 -54.617 -25.405  1.00 76.16           C  
ATOM   1957  O   VAL   124     -59.601 -52.786 -27.955  1.00 76.16           O  
ATOM   1958  CG1 VAL   124     -59.065 -55.518 -26.641  1.00 76.16           C  
ATOM   1959  CG2 VAL   124     -57.847 -55.210 -24.505  1.00 76.16           C  
ATOM   1960  H   VAL   124     -59.113 -52.556 -23.762  1.00 76.16           H  
ATOM   1961  HA  VAL   124     -57.655 -53.095 -26.277  1.00 76.16           H  
ATOM   1962  HB  VAL   124     -59.894 -54.659 -24.861  1.00 76.16           H  
ATOM   1963 HG11 VAL   124     -58.158 -55.477 -27.254  1.00 76.16           H  
ATOM   1964 HG12 VAL   124     -59.913 -55.233 -27.268  1.00 76.16           H  
ATOM   1965 HG13 VAL   124     -59.226 -56.561 -26.346  1.00 76.16           H  
ATOM   1966 HG21 VAL   124     -56.876 -55.212 -25.015  1.00 76.16           H  
ATOM   1967 HG22 VAL   124     -58.087 -56.244 -24.234  1.00 76.16           H  
ATOM   1968 HG23 VAL   124     -57.731 -54.651 -23.573  1.00 76.16           H  
ATOM   1969  N   HIS   125     -60.665 -51.840 -26.220  1.00 72.15           N  
ATOM   1970  CA  HIS   125     -61.811 -51.360 -26.990  1.00 72.15           C  
ATOM   1971  C   HIS   125     -61.838 -49.814 -27.024  1.00 72.15           C  
ATOM   1972  CB  HIS   125     -63.164 -51.886 -26.487  1.00 72.15           C  
ATOM   1973  O   HIS   125     -62.886 -49.199 -27.239  1.00 72.15           O  
ATOM   1974  CG  HIS   125     -63.199 -53.335 -26.158  1.00 72.15           C  
ATOM   1975  ND1 HIS   125     -63.694 -53.771 -24.958  1.00 72.15           N  
ATOM   1976  CD2 HIS   125     -62.732 -54.444 -26.826  1.00 72.15           C  
ATOM   1977  NE2 HIS   125     -62.958 -55.520 -26.054  1.00 72.15           N  
ATOM   1978  CE1 HIS   125     -63.553 -55.164 -24.909  1.00 72.15           C  
ATOM   1979  H   HIS   125     -60.614 -51.596 -25.241  1.00 72.15           H  
ATOM   1980  HA  HIS   125     -61.687 -51.676 -28.034  1.00 72.15           H  
ATOM   1981  HB2 HIS   125     -63.928 -51.686 -27.249  1.00 72.15           H  
ATOM   1982  HB3 HIS   125     -63.474 -51.317 -25.602  1.00 72.15           H  
ATOM   1983  HD2 HIS   125     -62.267 -54.448 -27.801  1.00 72.15           H  
ATOM   1984  HE2 HIS   125     -62.694 -56.533 -26.322  1.00 72.15           H  
ATOM   1985  HE1 HIS   125     -63.842 -55.777 -24.160  1.00 72.15           H  
ATOM   1986  N   ASN   126     -60.650 -49.203 -26.953  1.00 75.66           N  
ATOM   1987  CA  ASN   126     -60.475 -47.741 -26.964  1.00 75.66           C  
ATOM   1988  C   ASN   126     -61.062 -47.071 -28.221  1.00 75.66           C  
ATOM   1989  CB  ASN   126     -59.013 -47.309 -26.814  1.00 75.66           C  
ATOM   1990  O   ASN   126     -61.442 -45.904 -28.235  1.00 75.66           O  
ATOM   1991  CG  ASN   126     -58.191 -47.625 -28.045  1.00 75.66           C  
ATOM   1992  ND2 ASN   126     -57.261 -46.766 -28.387  1.00 75.66           N  
ATOM   1993  OD1 ASN   126     -58.346 -48.645 -28.709  1.00 75.66           O  
ATOM   1994  H   ASN   126     -59.841 -49.787 -26.796  1.00 75.66           H  
ATOM   1995  HA  ASN   126     -61.051 -47.367 -26.107  1.00 75.66           H  
ATOM   1996  HB2 ASN   126     -58.544 -47.814 -25.962  1.00 75.66           H  
ATOM   1997  HB3 ASN   126     -58.973 -46.230 -26.624  1.00 75.66           H  
ATOM   1998 HD21 ASN   126     -56.678 -46.947 -29.193  1.00 75.66           H  
ATOM   1999 HD22 ASN   126     -57.129 -45.924 -27.846  1.00 75.66           H  
ATOM   2000  N   ALA   127     -61.112 -47.813 -29.333  1.00 79.77           N  
ATOM   2001  CA  ALA   127     -61.588 -47.293 -30.607  1.00 79.77           C  
ATOM   2002  C   ALA   127     -63.132 -47.199 -30.668  1.00 79.77           C  
ATOM   2003  CB  ALA   127     -61.087 -48.163 -31.752  1.00 79.77           C  
ATOM   2004  O   ALA   127     -63.713 -46.694 -31.630  1.00 79.77           O  
ATOM   2005  H   ALA   127     -60.809 -48.776 -29.272  1.00 79.77           H  
ATOM   2006  HA  ALA   127     -61.203 -46.272 -30.724  1.00 79.77           H  
ATOM   2007  HB1 ALA   127     -61.479 -49.183 -31.674  1.00 79.77           H  
ATOM   2008  HB2 ALA   127     -59.994 -48.222 -31.747  1.00 79.77           H  
ATOM   2009  HB3 ALA   127     -61.403 -47.761 -32.720  1.00 79.77           H  
ATOM   2010  N   SER   128     -63.825 -47.739 -29.660  1.00 80.32           N  
ATOM   2011  CA  SER   128     -65.275 -47.688 -29.571  1.00 80.32           C  
ATOM   2012  C   SER   128     -65.647 -46.532 -28.629  1.00 80.32           C  
ATOM   2013  CB  SER   128     -65.870 -48.987 -29.029  1.00 80.32           C  
ATOM   2014  O   SER   128     -65.451 -46.578 -27.414  1.00 80.32           O  
ATOM   2015  OG  SER   128     -67.294 -48.883 -28.899  1.00 80.32           O  
ATOM   2016  H   SER   128     -63.303 -48.161 -28.906  1.00 80.32           H  
ATOM   2017  HA  SER   128     -65.708 -47.493 -30.559  1.00 80.32           H  
ATOM   2018  HB2 SER   128     -65.454 -49.242 -28.053  1.00 80.32           H  
ATOM   2019  HB3 SER   128     -65.644 -49.811 -29.715  1.00 80.32           H  
ATOM   2020  HG  SER   128     -67.629 -49.800 -28.890  1.00 80.32           H  
ATOM   2021  N   VAL   129     -66.233 -45.480 -29.213  1.00 82.69           N  
ATOM   2022  CA  VAL   129     -66.611 -44.286 -28.450  1.00 82.69           C  
ATOM   2023  C   VAL   129     -67.717 -44.663 -27.441  1.00 82.69           C  
ATOM   2024  CB  VAL   129     -67.015 -43.120 -29.377  1.00 82.69           C  
ATOM   2025  O   VAL   129     -67.826 -44.114 -26.351  1.00 82.69           O  
ATOM   2026  CG1 VAL   129     -68.342 -43.334 -30.111  1.00 82.69           C  
ATOM   2027  CG2 VAL   129     -67.051 -41.794 -28.610  1.00 82.69           C  
ATOM   2028  H   VAL   129     -66.403 -45.506 -30.207  1.00 82.69           H  
ATOM   2029  HA  VAL   129     -65.727 -44.003 -27.865  1.00 82.69           H  
ATOM   2030  HB  VAL   129     -66.241 -43.024 -30.148  1.00 82.69           H  
ATOM   2031 HG11 VAL   129     -69.193 -43.333 -29.423  1.00 82.69           H  
ATOM   2032 HG12 VAL   129     -68.346 -44.279 -30.662  1.00 82.69           H  
ATOM   2033 HG13 VAL   129     -68.509 -42.531 -30.837  1.00 82.69           H  
ATOM   2034 HG21 VAL   129     -67.845 -41.783 -27.857  1.00 82.69           H  
ATOM   2035 HG22 VAL   129     -67.230 -40.957 -29.295  1.00 82.69           H  
ATOM   2036 HG23 VAL   129     -66.099 -41.610 -28.105  1.00 82.69           H  
ATOM   2037  N   ASN   130     -68.583 -45.606 -27.834  1.00 78.54           N  
ATOM   2038  CA  ASN   130     -69.740 -45.976 -27.027  1.00 78.54           C  
ATOM   2039  C   ASN   130     -69.244 -46.685 -25.764  1.00 78.54           C  
ATOM   2040  CB  ASN   130     -70.696 -46.913 -27.757  1.00 78.54           C  
ATOM   2041  O   ASN   130     -69.760 -46.476 -24.670  1.00 78.54           O  
ATOM   2042  CG  ASN   130     -71.430 -46.155 -28.825  1.00 78.54           C  
ATOM   2043  ND2 ASN   130     -72.616 -45.677 -28.539  1.00 78.54           N  
ATOM   2044  OD1 ASN   130     -70.959 -45.946 -29.924  1.00 78.54           O  
ATOM   2045  H   ASN   130     -68.419 -46.073 -28.715  1.00 78.54           H  
ATOM   2046  HA  ASN   130     -70.244 -45.051 -26.719  1.00 78.54           H  
ATOM   2047  HB2 ASN   130     -71.420 -47.350 -27.060  1.00 78.54           H  
ATOM   2048  HB3 ASN   130     -70.167 -47.749 -28.229  1.00 78.54           H  
ATOM   2049 HD21 ASN   130     -73.125 -45.144 -29.230  1.00 78.54           H  
ATOM   2050 HD22 ASN   130     -73.022 -45.842 -27.629  1.00 78.54           H  
ATOM   2051  N   LEU   131     -68.290 -47.608 -25.935  1.00 78.33           N  
ATOM   2052  CA  LEU   131     -67.756 -48.367 -24.808  1.00 78.33           C  
ATOM   2053  C   LEU   131     -66.884 -47.426 -23.959  1.00 78.33           C  
ATOM   2054  CB  LEU   131     -66.964 -49.594 -25.262  1.00 78.33           C  
ATOM   2055  O   LEU   131     -66.856 -47.526 -22.740  1.00 78.33           O  
ATOM   2056  CG  LEU   131     -67.845 -50.727 -25.831  1.00 78.33           C  
ATOM   2057  CD1 LEU   131     -66.968 -51.829 -26.429  1.00 78.33           C  
ATOM   2058  CD2 LEU   131     -68.754 -51.336 -24.762  1.00 78.33           C  
ATOM   2059  H   LEU   131     -67.923 -47.765 -26.863  1.00 78.33           H  
ATOM   2060  HA  LEU   131     -68.597 -48.658 -24.171  1.00 78.33           H  
ATOM   2061  HB2 LEU   131     -66.385 -49.989 -24.421  1.00 78.33           H  
ATOM   2062  HB3 LEU   131     -66.224 -49.289 -26.008  1.00 78.33           H  
ATOM   2063  HG  LEU   131     -68.476 -50.327 -26.633  1.00 78.33           H  
ATOM   2064 HD11 LEU   131     -66.320 -52.277 -25.668  1.00 78.33           H  
ATOM   2065 HD12 LEU   131     -66.337 -51.433 -27.228  1.00 78.33           H  
ATOM   2066 HD13 LEU   131     -67.585 -52.624 -26.861  1.00 78.33           H  
ATOM   2067 HD21 LEU   131     -68.176 -51.662 -23.891  1.00 78.33           H  
ATOM   2068 HD22 LEU   131     -69.286 -52.207 -25.156  1.00 78.33           H  
ATOM   2069 HD23 LEU   131     -69.512 -50.624 -24.423  1.00 78.33           H  
ATOM   2070  N   SER   132     -66.172 -46.504 -24.607  1.00 82.63           N  
ATOM   2071  CA  SER   132     -65.305 -45.567 -23.894  1.00 82.63           C  
ATOM   2072  C   SER   132     -66.155 -44.692 -22.957  1.00 82.63           C  
ATOM   2073  CB  SER   132     -64.504 -44.673 -24.838  1.00 82.63           C  
ATOM   2074  O   SER   132     -65.805 -44.466 -21.804  1.00 82.63           O  
ATOM   2075  OG  SER   132     -63.575 -45.439 -25.602  1.00 82.63           O  
ATOM   2076  H   SER   132     -66.236 -46.474 -25.614  1.00 82.63           H  
ATOM   2077  HA  SER   132     -64.625 -46.171 -23.282  1.00 82.63           H  
ATOM   2078  HB2 SER   132     -63.929 -43.935 -24.268  1.00 82.63           H  
ATOM   2079  HB3 SER   132     -65.148 -44.120 -25.529  1.00 82.63           H  
ATOM   2080  HG  SER   132     -64.085 -45.974 -26.246  1.00 82.63           H  
ATOM   2081  N   VAL   133     -67.291 -44.185 -23.454  1.00 82.83           N  
ATOM   2082  CA  VAL   133     -68.190 -43.362 -22.645  1.00 82.83           C  
ATOM   2083  C   VAL   133     -68.765 -44.250 -21.520  1.00 82.83           C  
ATOM   2084  CB  VAL   133     -69.309 -42.715 -23.492  1.00 82.83           C  
ATOM   2085  O   VAL   133     -68.836 -43.834 -20.367  1.00 82.83           O  
ATOM   2086  CG1 VAL   133     -70.425 -42.111 -22.630  1.00 82.83           C  
ATOM   2087  CG2 VAL   133     -68.735 -41.603 -24.378  1.00 82.83           C  
ATOM   2088  H   VAL   133     -67.528 -44.396 -24.414  1.00 82.83           H  
ATOM   2089  HA  VAL   133     -67.582 -42.587 -22.161  1.00 82.83           H  
ATOM   2090  HB  VAL   133     -69.759 -43.475 -24.142  1.00 82.83           H  
ATOM   2091 HG11 VAL   133     -70.025 -41.395 -21.904  1.00 82.83           H  
ATOM   2092 HG12 VAL   133     -70.973 -42.885 -22.082  1.00 82.83           H  
ATOM   2093 HG13 VAL   133     -71.157 -41.584 -23.254  1.00 82.83           H  
ATOM   2094 HG21 VAL   133     -68.358 -40.774 -23.769  1.00 82.83           H  
ATOM   2095 HG22 VAL   133     -69.505 -41.204 -25.047  1.00 82.83           H  
ATOM   2096 HG23 VAL   133     -67.913 -41.964 -24.999  1.00 82.83           H  
ATOM   2097  N   ILE   134     -69.242 -45.458 -21.853  1.00 79.77           N  
ATOM   2098  CA  ILE   134     -69.858 -46.336 -20.851  1.00 79.77           C  
ATOM   2099  C   ILE   134     -68.804 -46.665 -19.767  1.00 79.77           C  
ATOM   2100  CB  ILE   134     -70.450 -47.618 -21.492  1.00 79.77           C  
ATOM   2101  O   ILE   134     -69.097 -46.652 -18.572  1.00 79.77           O  
ATOM   2102  CG1 ILE   134     -71.732 -47.267 -22.283  1.00 79.77           C  
ATOM   2103  CG2 ILE   134     -70.754 -48.695 -20.440  1.00 79.77           C  
ATOM   2104  CD1 ILE   134     -72.192 -48.379 -23.218  1.00 79.77           C  
ATOM   2105  H   ILE   134     -69.192 -45.754 -22.816  1.00 79.77           H  
ATOM   2106  HA  ILE   134     -70.651 -45.760 -20.355  1.00 79.77           H  
ATOM   2107  HB  ILE   134     -69.712 -48.036 -22.186  1.00 79.77           H  
ATOM   2108 HG12 ILE   134     -71.569 -46.367 -22.886  1.00 79.77           H  
ATOM   2109 HG13 ILE   134     -72.543 -47.019 -21.587  1.00 79.77           H  
ATOM   2110 HG21 ILE   134     -71.414 -48.308 -19.657  1.00 79.77           H  
ATOM   2111 HG22 ILE   134     -69.837 -49.057 -19.964  1.00 79.77           H  
ATOM   2112 HG23 ILE   134     -71.233 -49.570 -20.887  1.00 79.77           H  
ATOM   2113 HD11 ILE   134     -71.395 -48.668 -23.909  1.00 79.77           H  
ATOM   2114 HD12 ILE   134     -73.045 -48.038 -23.813  1.00 79.77           H  
ATOM   2115 HD13 ILE   134     -72.511 -49.270 -22.670  1.00 79.77           H  
ATOM   2116  N   GLY   135     -67.589 -47.016 -20.191  1.00 79.34           N  
ATOM   2117  CA  GLY   135     -66.536 -47.459 -19.305  1.00 79.34           C  
ATOM   2118  C   GLY   135     -66.107 -46.337 -18.366  1.00 79.34           C  
ATOM   2119  O   GLY   135     -65.942 -46.538 -17.168  1.00 79.34           O  
ATOM   2120  H   GLY   135     -67.413 -46.977 -21.185  1.00 79.34           H  
ATOM   2121  HA2 GLY   135     -65.681 -47.773 -19.906  1.00 79.34           H  
ATOM   2122  HA3 GLY   135     -66.907 -48.298 -18.709  1.00 79.34           H  
ATOM   2123  N   LEU   136     -65.915 -45.136 -18.923  1.00 85.25           N  
ATOM   2124  CA  LEU   136     -65.471 -43.993 -18.141  1.00 85.25           C  
ATOM   2125  C   LEU   136     -66.607 -43.547 -17.195  1.00 85.25           C  
ATOM   2126  CB  LEU   136     -65.044 -42.808 -19.014  1.00 85.25           C  
ATOM   2127  O   LEU   136     -66.366 -43.108 -16.076  1.00 85.25           O  
ATOM   2128  CG  LEU   136     -63.702 -42.997 -19.749  1.00 85.25           C  
ATOM   2129  CD1 LEU   136     -63.497 -41.854 -20.748  1.00 85.25           C  
ATOM   2130  CD2 LEU   136     -62.514 -43.055 -18.787  1.00 85.25           C  
ATOM   2131  H   LEU   136     -66.104 -45.034 -19.910  1.00 85.25           H  
ATOM   2132  HA  LEU   136     -64.650 -44.327 -17.500  1.00 85.25           H  
ATOM   2133  HB2 LEU   136     -64.970 -41.913 -18.384  1.00 85.25           H  
ATOM   2134  HB3 LEU   136     -65.835 -42.599 -19.747  1.00 85.25           H  
ATOM   2135  HG  LEU   136     -63.727 -43.936 -20.315  1.00 85.25           H  
ATOM   2136 HD11 LEU   136     -63.453 -40.884 -20.241  1.00 85.25           H  
ATOM   2137 HD12 LEU   136     -64.315 -41.818 -21.476  1.00 85.25           H  
ATOM   2138 HD13 LEU   136     -62.563 -41.986 -21.305  1.00 85.25           H  
ATOM   2139 HD21 LEU   136     -62.469 -42.161 -18.157  1.00 85.25           H  
ATOM   2140 HD22 LEU   136     -61.571 -43.125 -19.341  1.00 85.25           H  
ATOM   2141 HD23 LEU   136     -62.569 -43.930 -18.133  1.00 85.25           H  
ATOM   2142  N   LYS   137     -67.856 -43.582 -17.672  1.00 81.20           N  
ATOM   2143  CA  LYS   137     -68.995 -43.107 -16.887  1.00 81.20           C  
ATOM   2144  C   LYS   137     -69.357 -44.130 -15.791  1.00 81.20           C  
ATOM   2145  CB  LYS   137     -70.183 -42.778 -17.792  1.00 81.20           C  
ATOM   2146  O   LYS   137     -69.933 -43.781 -14.764  1.00 81.20           O  
ATOM   2147  CG  LYS   137     -71.088 -41.681 -17.219  1.00 81.20           C  
ATOM   2148  CD  LYS   137     -71.931 -41.048 -18.332  1.00 81.20           C  
ATOM   2149  CE  LYS   137     -72.558 -39.736 -17.888  1.00 81.20           C  
ATOM   2150  NZ  LYS   137     -73.126 -39.056 -19.056  1.00 81.20           N1+
ATOM   2151  H   LYS   137     -68.003 -43.943 -18.604  1.00 81.20           H  
ATOM   2152  HA  LYS   137     -68.659 -42.201 -16.369  1.00 81.20           H  
ATOM   2153  HB2 LYS   137     -70.773 -43.674 -18.017  1.00 81.20           H  
ATOM   2154  HB3 LYS   137     -69.793 -42.405 -18.743  1.00 81.20           H  
ATOM   2155  HG2 LYS   137     -70.471 -40.905 -16.753  1.00 81.20           H  
ATOM   2156  HG3 LYS   137     -71.735 -42.091 -16.436  1.00 81.20           H  
ATOM   2157  HD2 LYS   137     -72.708 -41.752 -18.654  1.00 81.20           H  
ATOM   2158  HD3 LYS   137     -71.299 -40.859 -19.209  1.00 81.20           H  
ATOM   2159  HE2 LYS   137     -71.820 -39.053 -17.456  1.00 81.20           H  
ATOM   2160  HE3 LYS   137     -73.371 -39.895 -17.172  1.00 81.20           H  
ATOM   2161  HZ1 LYS   137     -73.490 -38.118 -18.867  1.00 81.20           H  
ATOM   2162  HZ2 LYS   137     -73.801 -39.588 -19.606  1.00 81.20           H  
ATOM   2163  HZ3 LYS   137     -72.354 -38.826 -19.749  1.00 81.20           H  
ATOM   2164  N   THR   138     -69.021 -45.398 -16.017  1.00 76.58           N  
ATOM   2165  CA  THR   138     -69.157 -46.429 -14.981  1.00 76.58           C  
ATOM   2166  C   THR   138     -68.045 -46.164 -13.939  1.00 76.58           C  
ATOM   2167  CB  THR   138     -69.047 -47.858 -15.548  1.00 76.58           C  
ATOM   2168  O   THR   138     -68.268 -46.252 -12.736  1.00 76.58           O  
ATOM   2169  CG2 THR   138     -69.260 -48.923 -14.478  1.00 76.58           C  
ATOM   2170  OG1 THR   138     -70.057 -48.083 -16.540  1.00 76.58           O  
ATOM   2171  H   THR   138     -68.644 -45.647 -16.921  1.00 76.58           H  
ATOM   2172  HA  THR   138     -70.131 -46.283 -14.499  1.00 76.58           H  
ATOM   2173  HB  THR   138     -68.074 -48.021 -16.024  1.00 76.58           H  
ATOM   2174 HG21 THR   138     -70.237 -48.807 -13.997  1.00 76.58           H  
ATOM   2175 HG22 THR   138     -68.485 -48.887 -13.710  1.00 76.58           H  
ATOM   2176 HG23 THR   138     -69.250 -49.923 -14.927  1.00 76.58           H  
ATOM   2177  HG1 THR   138     -69.834 -47.506 -17.303  1.00 76.58           H  
ATOM   2178  N   LEU   139     -66.831 -45.868 -14.417  1.00 81.81           N  
ATOM   2179  CA  LEU   139     -65.660 -45.635 -13.564  1.00 81.81           C  
ATOM   2180  C   LEU   139     -65.913 -44.415 -12.645  1.00 81.81           C  
ATOM   2181  CB  LEU   139     -64.412 -45.429 -14.435  1.00 81.81           C  
ATOM   2182  O   LEU   139     -65.542 -44.401 -11.478  1.00 81.81           O  
ATOM   2183  CG  LEU   139     -63.094 -45.218 -13.671  1.00 81.81           C  
ATOM   2184  CD1 LEU   139     -62.723 -46.431 -12.825  1.00 81.81           C  
ATOM   2185  CD2 LEU   139     -61.964 -44.909 -14.658  1.00 81.81           C  
ATOM   2186  H   LEU   139     -66.724 -45.813 -15.420  1.00 81.81           H  
ATOM   2187  HA  LEU   139     -65.557 -46.520 -12.929  1.00 81.81           H  
ATOM   2188  HB2 LEU   139     -64.566 -44.562 -15.085  1.00 81.81           H  
ATOM   2189  HB3 LEU   139     -64.299 -46.293 -15.103  1.00 81.81           H  
ATOM   2190  HG  LEU   139     -63.198 -44.350 -13.011  1.00 81.81           H  
ATOM   2191 HD11 LEU   139     -62.640 -47.335 -13.438  1.00 81.81           H  
ATOM   2192 HD12 LEU   139     -63.470 -46.615 -12.048  1.00 81.81           H  
ATOM   2193 HD13 LEU   139     -61.763 -46.273 -12.325  1.00 81.81           H  
ATOM   2194 HD21 LEU   139     -61.795 -45.744 -15.346  1.00 81.81           H  
ATOM   2195 HD22 LEU   139     -61.029 -44.712 -14.125  1.00 81.81           H  
ATOM   2196 HD23 LEU   139     -62.199 -44.020 -15.254  1.00 81.81           H  
ATOM   2197  N   ASP   140     -66.539 -43.375 -13.205  1.00 79.41           N  
ATOM   2198  CA  ASP   140     -66.862 -42.125 -12.501  1.00 79.41           C  
ATOM   2199  C   ASP   140     -67.769 -42.443 -11.284  1.00 79.41           C  
ATOM   2200  CB  ASP   140     -67.582 -41.193 -13.467  1.00 79.41           C  
ATOM   2201  O   ASP   140     -67.635 -41.880 -10.195  1.00 79.41           O  
ATOM   2202  CG  ASP   140     -67.814 -39.865 -12.830  1.00 79.41           C  
ATOM   2203  OD1 ASP   140     -66.905 -39.310 -12.183  1.00 79.41           O  
ATOM   2204  OD2 ASP   140     -68.914 -39.288 -12.982  1.00 79.41           O1-
ATOM   2205  H   ASP   140     -66.784 -43.453 -14.182  1.00 79.41           H  
ATOM   2206  HA  ASP   140     -65.919 -41.710 -12.128  1.00 79.41           H  
ATOM   2207  HB2 ASP   140     -68.539 -41.618 -13.790  1.00 79.41           H  
ATOM   2208  HB3 ASP   140     -66.979 -41.031 -14.368  1.00 79.41           H  
ATOM   2209  N   LEU   141     -68.739 -43.343 -11.491  1.00 74.35           N  
ATOM   2210  CA  LEU   141     -69.691 -43.707 -10.447  1.00 74.35           C  
ATOM   2211  C   LEU   141     -69.015 -44.641  -9.413  1.00 74.35           C  
ATOM   2212  CB  LEU   141     -70.929 -44.397 -11.029  1.00 74.35           C  
ATOM   2213  O   LEU   141     -69.372 -44.656  -8.234  1.00 74.35           O  
ATOM   2214  CG  LEU   141     -71.825 -43.477 -11.881  1.00 74.35           C  
ATOM   2215  CD1 LEU   141     -72.880 -44.311 -12.609  1.00 74.35           C  
ATOM   2216  CD2 LEU   141     -72.510 -42.398 -11.039  1.00 74.35           C  
ATOM   2217  H   LEU   141     -68.786 -43.802 -12.388  1.00 74.35           H  
ATOM   2218  HA  LEU   141     -69.966 -42.797  -9.902  1.00 74.35           H  
ATOM   2219  HB2 LEU   141     -71.528 -44.819 -10.211  1.00 74.35           H  
ATOM   2220  HB3 LEU   141     -70.607 -45.251 -11.640  1.00 74.35           H  
ATOM   2221  HG  LEU   141     -71.214 -42.975 -12.640  1.00 74.35           H  
ATOM   2222 HD11 LEU   141     -73.536 -44.829 -11.900  1.00 74.35           H  
ATOM   2223 HD12 LEU   141     -72.409 -45.064 -13.249  1.00 74.35           H  
ATOM   2224 HD13 LEU   141     -73.505 -43.677 -13.248  1.00 74.35           H  
ATOM   2225 HD21 LEU   141     -73.095 -42.841 -10.226  1.00 74.35           H  
ATOM   2226 HD22 LEU   141     -73.189 -41.800 -11.656  1.00 74.35           H  
ATOM   2227 HD23 LEU   141     -71.782 -41.710 -10.600  1.00 74.35           H  
ATOM   2228  N   LEU   142     -68.100 -45.495  -9.879  1.00 75.90           N  
ATOM   2229  CA  LEU   142     -67.419 -46.467  -9.026  1.00 75.90           C  
ATOM   2230  C   LEU   142     -66.437 -45.772  -8.055  1.00 75.90           C  
ATOM   2231  CB  LEU   142     -66.643 -47.498  -9.853  1.00 75.90           C  
ATOM   2232  O   LEU   142     -66.294 -46.179  -6.900  1.00 75.90           O  
ATOM   2233  CG  LEU   142     -67.516 -48.553 -10.556  1.00 75.90           C  
ATOM   2234  CD1 LEU   142     -66.635 -49.413 -11.460  1.00 75.90           C  
ATOM   2235  CD2 LEU   142     -68.276 -49.438  -9.574  1.00 75.90           C  
ATOM   2236  H   LEU   142     -67.874 -45.465 -10.863  1.00 75.90           H  
ATOM   2237  HA  LEU   142     -68.178 -46.946  -8.396  1.00 75.90           H  
ATOM   2238  HB2 LEU   142     -65.927 -48.018  -9.209  1.00 75.90           H  
ATOM   2239  HB3 LEU   142     -66.036 -46.976 -10.602  1.00 75.90           H  
ATOM   2240  HG  LEU   142     -68.260 -48.058 -11.183  1.00 75.90           H  
ATOM   2241 HD11 LEU   142     -65.811 -49.863 -10.901  1.00 75.90           H  
ATOM   2242 HD12 LEU   142     -66.200 -48.808 -12.263  1.00 75.90           H  
ATOM   2243 HD13 LEU   142     -67.216 -50.216 -11.923  1.00 75.90           H  
ATOM   2244 HD21 LEU   142     -67.610 -49.873  -8.825  1.00 75.90           H  
ATOM   2245 HD22 LEU   142     -68.787 -50.253 -10.096  1.00 75.90           H  
ATOM   2246 HD23 LEU   142     -69.046 -48.862  -9.055  1.00 75.90           H  
ATOM   2247  N   LEU   143     -65.720 -44.751  -8.541  1.00 77.37           N  
ATOM   2248  CA  LEU   143     -64.677 -44.066  -7.777  1.00 77.37           C  
ATOM   2249  C   LEU   143     -65.236 -43.025  -6.763  1.00 77.37           C  
ATOM   2250  CB  LEU   143     -63.642 -43.397  -8.690  1.00 77.37           C  
ATOM   2251  O   LEU   143     -64.505 -42.224  -6.167  1.00 77.37           O  
ATOM   2252  CG  LEU   143     -62.696 -44.360  -9.430  1.00 77.37           C  
ATOM   2253  CD1 LEU   143     -61.822 -43.563 -10.407  1.00 77.37           C  
ATOM   2254  CD2 LEU   143     -61.794 -45.135  -8.469  1.00 77.37           C  
ATOM   2255  H   LEU   143     -65.929 -44.440  -9.479  1.00 77.37           H  
ATOM   2256  HA  LEU   143     -64.191 -44.819  -7.143  1.00 77.37           H  
ATOM   2257  HB2 LEU   143     -63.022 -42.711  -8.099  1.00 77.37           H  
ATOM   2258  HB3 LEU   143     -64.173 -42.778  -9.424  1.00 77.37           H  
ATOM   2259  HG  LEU   143     -63.288 -45.077 -10.009  1.00 77.37           H  
ATOM   2260 HD11 LEU   143     -61.182 -42.850  -9.876  1.00 77.37           H  
ATOM   2261 HD12 LEU   143     -62.440 -43.000 -11.113  1.00 77.37           H  
ATOM   2262 HD13 LEU   143     -61.173 -44.230 -10.984  1.00 77.37           H  
ATOM   2263 HD21 LEU   143     -61.248 -44.459  -7.803  1.00 77.37           H  
ATOM   2264 HD22 LEU   143     -61.055 -45.725  -9.022  1.00 77.37           H  
ATOM   2265 HD23 LEU   143     -62.368 -45.831  -7.852  1.00 77.37           H  
ATOM   2266  N   THR   144     -66.534 -43.144  -6.450  1.00 71.76           N  
ATOM   2267  CA  THR   144     -67.192 -42.421  -5.363  1.00 71.76           C  
ATOM   2268  C   THR   144     -66.813 -43.032  -3.999  1.00 71.76           C  
ATOM   2269  CB  THR   144     -68.730 -42.472  -5.502  1.00 71.76           C  
ATOM   2270  O   THR   144     -66.895 -42.395  -2.950  1.00 71.76           O  
ATOM   2271  CG2 THR   144     -69.231 -41.610  -6.655  1.00 71.76           C  
ATOM   2272  OG1 THR   144     -69.172 -43.827  -5.673  1.00 71.76           O  
ATOM   2273  H   THR   144     -67.112 -43.757  -7.008  1.00 71.76           H  
ATOM   2274  HA  THR   144     -66.831 -41.385  -5.364  1.00 71.76           H  
ATOM   2275  HB  THR   144     -69.193 -42.110  -4.576  1.00 71.76           H  
ATOM   2276 HG21 THR   144     -68.817 -41.942  -7.612  1.00 71.76           H  
ATOM   2277 HG22 THR   144     -68.964 -40.559  -6.508  1.00 71.76           H  
ATOM   2278 HG23 THR   144     -70.321 -41.686  -6.741  1.00 71.76           H  
ATOM   2279  HG1 THR   144     -69.349 -44.001  -6.626  1.00 71.76           H  
ATOM   2280  N   SER   145     -66.492 -44.333  -3.995  1.00 70.59           N  
ATOM   2281  CA  SER   145     -66.262 -45.071  -2.765  1.00 70.59           C  
ATOM   2282  C   SER   145     -64.765 -45.061  -2.392  1.00 70.59           C  
ATOM   2283  CB  SER   145     -66.729 -46.526  -2.883  1.00 70.59           C  
ATOM   2284  O   SER   145     -63.868 -45.247  -3.213  1.00 70.59           O  
ATOM   2285  OG  SER   145     -66.444 -47.276  -1.697  1.00 70.59           O  
ATOM   2286  H   SER   145     -66.382 -44.803  -4.883  1.00 70.59           H  
ATOM   2287  HA  SER   145     -66.823 -44.595  -1.951  1.00 70.59           H  
ATOM   2288  HB2 SER   145     -66.230 -47.021  -3.715  1.00 70.59           H  
ATOM   2289  HB3 SER   145     -67.809 -46.558  -3.065  1.00 70.59           H  
ATOM   2290  HG  SER   145     -67.013 -48.070  -1.742  1.00 70.59           H  
ATOM   2291  N   GLY   146     -64.525 -44.977  -1.078  1.00 67.80           N  
ATOM   2292  CA  GLY   146     -63.188 -44.996  -0.519  1.00 67.80           C  
ATOM   2293  C   GLY   146     -62.560 -46.392  -0.595  1.00 67.80           C  
ATOM   2294  O   GLY   146     -61.342 -46.543  -0.566  1.00 67.80           O  
ATOM   2295  H   GLY   146     -65.320 -44.892  -0.459  1.00 67.80           H  
ATOM   2296  HA2 GLY   146     -63.250 -44.692   0.530  1.00 67.80           H  
ATOM   2297  HA3 GLY   146     -62.560 -44.294  -1.076  1.00 67.80           H  
ATOM   2298  N   LYS   147     -63.410 -47.430  -0.649  1.00 68.70           N  
ATOM   2299  CA  LYS   147     -62.929 -48.811  -0.727  1.00 68.70           C  
ATOM   2300  C   LYS   147     -62.425 -49.059  -2.169  1.00 68.70           C  
ATOM   2301  CB  LYS   147     -64.060 -49.802  -0.413  1.00 68.70           C  
ATOM   2302  O   LYS   147     -61.445 -49.749  -2.412  1.00 68.70           O  
ATOM   2303  CG  LYS   147     -63.527 -51.202  -0.084  1.00 68.70           C  
ATOM   2304  CD  LYS   147     -64.539 -52.293  -0.436  1.00 68.70           C  
ATOM   2305  CE  LYS   147     -64.090 -53.646   0.098  1.00 68.70           C  
ATOM   2306  NZ  LYS   147     -64.816 -54.711  -0.580  1.00 68.70           N1+
ATOM   2307  H   LYS   147     -64.401 -47.237  -0.651  1.00 68.70           H  
ATOM   2308  HA  LYS   147     -62.087 -48.925  -0.033  1.00 68.70           H  
ATOM   2309  HB2 LYS   147     -64.758 -49.852  -1.257  1.00 68.70           H  
ATOM   2310  HB3 LYS   147     -64.645 -49.445   0.445  1.00 68.70           H  
ATOM   2311  HG2 LYS   147     -63.277 -51.245   0.983  1.00 68.70           H  
ATOM   2312  HG3 LYS   147     -62.599 -51.405  -0.632  1.00 68.70           H  
ATOM   2313  HD2 LYS   147     -64.652 -52.330  -1.527  1.00 68.70           H  
ATOM   2314  HD3 LYS   147     -65.521 -52.043  -0.020  1.00 68.70           H  
ATOM   2315  HE2 LYS   147     -64.291 -53.739   1.169  1.00 68.70           H  
ATOM   2316  HE3 LYS   147     -63.025 -53.822  -0.083  1.00 68.70           H  
ATOM   2317  HZ1 LYS   147     -64.492 -55.640  -0.228  1.00 68.70           H  
ATOM   2318  HZ2 LYS   147     -64.488 -54.816  -1.571  1.00 68.70           H  
ATOM   2319  HZ3 LYS   147     -65.848 -54.689  -0.605  1.00 68.70           H  
ATOM   2320  N   ILE   148     -63.200 -48.552  -3.126  1.00 71.10           N  
ATOM   2321  CA  ILE   148     -62.999 -48.849  -4.552  1.00 71.10           C  
ATOM   2322  C   ILE   148     -61.823 -47.996  -5.078  1.00 71.10           C  
ATOM   2323  CB  ILE   148     -64.311 -48.648  -5.345  1.00 71.10           C  
ATOM   2324  O   ILE   148     -61.250 -48.239  -6.129  1.00 71.10           O  
ATOM   2325  CG1 ILE   148     -65.384 -49.646  -4.841  1.00 71.10           C  
ATOM   2326  CG2 ILE   148     -64.080 -48.806  -6.849  1.00 71.10           C  
ATOM   2327  CD1 ILE   148     -66.767 -49.449  -5.445  1.00 71.10           C  
ATOM   2328  H   ILE   148     -63.946 -47.922  -2.867  1.00 71.10           H  
ATOM   2329  HA  ILE   148     -62.676 -49.894  -4.627  1.00 71.10           H  
ATOM   2330  HB  ILE   148     -64.670 -47.627  -5.174  1.00 71.10           H  
ATOM   2331 HG12 ILE   148     -65.492 -49.553  -3.755  1.00 71.10           H  
ATOM   2332 HG13 ILE   148     -65.053 -50.675  -5.032  1.00 71.10           H  
ATOM   2333 HG21 ILE   148     -63.534 -49.727  -7.067  1.00 71.10           H  
ATOM   2334 HG22 ILE   148     -63.508 -47.963  -7.249  1.00 71.10           H  
ATOM   2335 HG23 ILE   148     -65.019 -48.824  -7.402  1.00 71.10           H  
ATOM   2336 HD11 ILE   148     -67.106 -48.414  -5.348  1.00 71.10           H  
ATOM   2337 HD12 ILE   148     -67.488 -50.088  -4.925  1.00 71.10           H  
ATOM   2338 HD13 ILE   148     -66.796 -49.721  -6.502  1.00 71.10           H  
ATOM   2339  N   THR   149     -61.459 -46.966  -4.307  1.00 74.00           N  
ATOM   2340  CA  THR   149     -60.338 -46.095  -4.668  1.00 74.00           C  
ATOM   2341  C   THR   149     -59.030 -46.909  -4.729  1.00 74.00           C  
ATOM   2342  CB  THR   149     -60.241 -44.930  -3.667  1.00 74.00           C  
ATOM   2343  O   THR   149     -58.144 -46.593  -5.507  1.00 74.00           O  
ATOM   2344  CG2 THR   149     -58.959 -44.126  -3.780  1.00 74.00           C  
ATOM   2345  OG1 THR   149     -61.336 -44.011  -3.880  1.00 74.00           O  
ATOM   2346  H   THR   149     -61.978 -46.774  -3.462  1.00 74.00           H  
ATOM   2347  HA  THR   149     -60.547 -45.717  -5.676  1.00 74.00           H  
ATOM   2348  HB  THR   149     -60.326 -45.296  -2.639  1.00 74.00           H  
ATOM   2349 HG21 THR   149     -58.826 -43.742  -4.797  1.00 74.00           H  
ATOM   2350 HG22 THR   149     -58.078 -44.714  -3.507  1.00 74.00           H  
ATOM   2351 HG23 THR   149     -59.002 -43.264  -3.107  1.00 74.00           H  
ATOM   2352  HG1 THR   149     -62.168 -44.531  -3.790  1.00 74.00           H  
ATOM   2353  N   LEU   150     -58.889 -47.901  -3.838  1.00 72.60           N  
ATOM   2354  CA  LEU   150     -57.684 -48.743  -3.801  1.00 72.60           C  
ATOM   2355  C   LEU   150     -57.780 -49.803  -4.930  1.00 72.60           C  
ATOM   2356  CB  LEU   150     -57.560 -49.450  -2.443  1.00 72.60           C  
ATOM   2357  O   LEU   150     -56.809 -50.181  -5.565  1.00 72.60           O  
ATOM   2358  CG  LEU   150     -57.395 -48.499  -1.240  1.00 72.60           C  
ATOM   2359  CD1 LEU   150     -57.373 -49.311   0.058  1.00 72.60           C  
ATOM   2360  CD2 LEU   150     -56.130 -47.647  -1.338  1.00 72.60           C  
ATOM   2361  H   LEU   150     -59.645 -48.087  -3.194  1.00 72.60           H  
ATOM   2362  HA  LEU   150     -56.808 -48.122  -4.015  1.00 72.60           H  
ATOM   2363  HB2 LEU   150     -56.714 -50.148  -2.475  1.00 72.60           H  
ATOM   2364  HB3 LEU   150     -58.451 -50.071  -2.277  1.00 72.60           H  
ATOM   2365  HG  LEU   150     -58.259 -47.825  -1.192  1.00 72.60           H  
ATOM   2366 HD11 LEU   150     -56.525 -50.003   0.081  1.00 72.60           H  
ATOM   2367 HD12 LEU   150     -58.293 -49.896   0.165  1.00 72.60           H  
ATOM   2368 HD13 LEU   150     -57.296 -48.650   0.929  1.00 72.60           H  
ATOM   2369 HD21 LEU   150     -55.237 -48.271  -1.458  1.00 72.60           H  
ATOM   2370 HD22 LEU   150     -55.999 -47.040  -0.435  1.00 72.60           H  
ATOM   2371 HD23 LEU   150     -56.179 -46.955  -2.186  1.00 72.60           H  
ATOM   2372  N   LEU   151     -58.994 -50.347  -5.082  1.00 73.08           N  
ATOM   2373  CA  LEU   151     -59.235 -51.499  -5.950  1.00 73.08           C  
ATOM   2374  C   LEU   151     -59.193 -51.166  -7.458  1.00 73.08           C  
ATOM   2375  CB  LEU   151     -60.562 -52.186  -5.598  1.00 73.08           C  
ATOM   2376  O   LEU   151     -59.295 -52.044  -8.300  1.00 73.08           O  
ATOM   2377  CG  LEU   151     -60.603 -52.737  -4.158  1.00 73.08           C  
ATOM   2378  CD1 LEU   151     -62.034 -53.109  -3.778  1.00 73.08           C  
ATOM   2379  CD2 LEU   151     -59.691 -53.953  -3.982  1.00 73.08           C  
ATOM   2380  H   LEU   151     -59.763 -49.975  -4.544  1.00 73.08           H  
ATOM   2381  HA  LEU   151     -58.401 -52.195  -5.796  1.00 73.08           H  
ATOM   2382  HB2 LEU   151     -60.762 -53.003  -6.304  1.00 73.08           H  
ATOM   2383  HB3 LEU   151     -61.375 -51.463  -5.739  1.00 73.08           H  
ATOM   2384  HG  LEU   151     -60.274 -51.963  -3.456  1.00 73.08           H  
ATOM   2385 HD11 LEU   151     -62.394 -53.943  -4.387  1.00 73.08           H  
ATOM   2386 HD12 LEU   151     -62.715 -52.264  -3.914  1.00 73.08           H  
ATOM   2387 HD13 LEU   151     -62.083 -53.403  -2.725  1.00 73.08           H  
ATOM   2388 HD21 LEU   151     -59.948 -54.749  -4.690  1.00 73.08           H  
ATOM   2389 HD22 LEU   151     -59.782 -54.362  -2.969  1.00 73.08           H  
ATOM   2390 HD23 LEU   151     -58.641 -53.690  -4.134  1.00 73.08           H  
ATOM   2391  N   ILE   152     -58.986 -49.888  -7.782  1.00 74.29           N  
ATOM   2392  CA  ILE   152     -58.675 -49.438  -9.136  1.00 74.29           C  
ATOM   2393  C   ILE   152     -57.413 -48.524  -9.054  1.00 74.29           C  
ATOM   2394  CB  ILE   152     -59.875 -48.770  -9.858  1.00 74.29           C  
ATOM   2395  O   ILE   152     -57.211 -47.616  -9.847  1.00 74.29           O  
ATOM   2396  CG1 ILE   152     -61.227 -49.430  -9.500  1.00 74.29           C  
ATOM   2397  CG2 ILE   152     -59.656 -48.820 -11.379  1.00 74.29           C  
ATOM   2398  CD1 ILE   152     -62.432 -48.807 -10.191  1.00 74.29           C  
ATOM   2399  H   ILE   152     -59.029 -49.200  -7.044  1.00 74.29           H  
ATOM   2400  HA  ILE   152     -58.359 -50.317  -9.715  1.00 74.29           H  
ATOM   2401  HB  ILE   152     -59.919 -47.717  -9.554  1.00 74.29           H  
ATOM   2402 HG12 ILE   152     -61.397 -49.354  -8.422  1.00 74.29           H  
ATOM   2403 HG13 ILE   152     -61.193 -50.499  -9.740  1.00 74.29           H  
ATOM   2404 HG21 ILE   152     -59.788 -49.838 -11.759  1.00 74.29           H  
ATOM   2405 HG22 ILE   152     -58.654 -48.490 -11.662  1.00 74.29           H  
ATOM   2406 HG23 ILE   152     -60.363 -48.171 -11.902  1.00 74.29           H  
ATOM   2407 HD11 ILE   152     -62.461 -47.726 -10.027  1.00 74.29           H  
ATOM   2408 HD12 ILE   152     -63.359 -49.231  -9.791  1.00 74.29           H  
ATOM   2409 HD13 ILE   152     -62.424 -49.005 -11.266  1.00 74.29           H  
ATOM   2410  N   LEU   153     -56.491 -48.918  -8.170  1.00 74.23           N  
ATOM   2411  CA  LEU   153     -55.133 -48.369  -8.082  1.00 74.23           C  
ATOM   2412  C   LEU   153     -54.103 -49.504  -7.857  1.00 74.23           C  
ATOM   2413  CB  LEU   153     -54.976 -47.327  -6.963  1.00 74.23           C  
ATOM   2414  O   LEU   153     -53.042 -49.504  -8.474  1.00 74.23           O  
ATOM   2415  CG  LEU   153     -55.504 -45.914  -7.292  1.00 74.23           C  
ATOM   2416  CD1 LEU   153     -55.351 -45.009  -6.063  1.00 74.23           C  
ATOM   2417  CD2 LEU   153     -54.773 -45.271  -8.472  1.00 74.23           C  
ATOM   2418  H   LEU   153     -56.736 -49.660  -7.531  1.00 74.23           H  
ATOM   2419  HA  LEU   153     -54.882 -47.937  -9.056  1.00 74.23           H  
ATOM   2420  HB2 LEU   153     -53.913 -47.239  -6.701  1.00 74.23           H  
ATOM   2421  HB3 LEU   153     -55.476 -47.694  -6.059  1.00 74.23           H  
ATOM   2422  HG  LEU   153     -56.569 -45.977  -7.539  1.00 74.23           H  
ATOM   2423 HD11 LEU   153     -54.294 -44.850  -5.817  1.00 74.23           H  
ATOM   2424 HD12 LEU   153     -55.834 -45.444  -5.184  1.00 74.23           H  
ATOM   2425 HD13 LEU   153     -55.806 -44.029  -6.244  1.00 74.23           H  
ATOM   2426 HD21 LEU   153     -53.689 -45.276  -8.319  1.00 74.23           H  
ATOM   2427 HD22 LEU   153     -55.090 -44.232  -8.605  1.00 74.23           H  
ATOM   2428 HD23 LEU   153     -54.987 -45.793  -9.408  1.00 74.23           H  
ATOM   2429  N   ASP   154     -54.398 -50.407  -6.916  1.00 73.02           N  
ATOM   2430  CA  ASP   154     -53.539 -51.532  -6.529  1.00 73.02           C  
ATOM   2431  C   ASP   154     -53.673 -52.626  -7.624  1.00 73.02           C  
ATOM   2432  CB  ASP   154     -53.937 -52.090  -5.170  1.00 73.02           C  
ATOM   2433  O   ASP   154     -54.284 -53.686  -7.475  1.00 73.02           O  
ATOM   2434  CG  ASP   154     -53.427 -51.154  -4.115  1.00 73.02           C  
ATOM   2435  OD1 ASP   154     -52.212 -51.194  -3.814  1.00 73.02           O  
ATOM   2436  OD2 ASP   154     -54.242 -50.386  -3.541  1.00 73.02           O1-
ATOM   2437  H   ASP   154     -55.272 -50.292  -6.423  1.00 73.02           H  
ATOM   2438  HA  ASP   154     -52.497 -51.185  -6.534  1.00 73.02           H  
ATOM   2439  HB2 ASP   154     -53.480 -53.074  -5.001  1.00 73.02           H  
ATOM   2440  HB3 ASP   154     -55.022 -52.222  -5.083  1.00 73.02           H  
ATOM   2441  N   GLU   155     -53.109 -52.332  -8.808  1.00 69.23           N  
ATOM   2442  CA  GLU   155     -53.153 -53.180 -10.004  1.00 69.23           C  
ATOM   2443  C   GLU   155     -51.892 -52.846 -10.834  1.00 69.23           C  
ATOM   2444  CB  GLU   155     -54.454 -52.903 -10.792  1.00 69.23           C  
ATOM   2445  O   GLU   155     -51.194 -51.857 -10.629  1.00 69.23           O  
ATOM   2446  CG  GLU   155     -55.289 -54.156 -11.079  1.00 69.23           C  
ATOM   2447  CD  GLU   155     -54.861 -54.990 -12.251  1.00 69.23           C  
ATOM   2448  OE1 GLU   155     -55.564 -55.963 -12.607  1.00 69.23           O  
ATOM   2449  OE2 GLU   155     -53.815 -54.704 -12.879  1.00 69.23           O1-
ATOM   2450  H   GLU   155     -52.641 -51.443  -8.905  1.00 69.23           H  
ATOM   2451  HA  GLU   155     -53.088 -54.227  -9.686  1.00 69.23           H  
ATOM   2452  HB2 GLU   155     -54.238 -52.374 -11.728  1.00 69.23           H  
ATOM   2453  HB3 GLU   155     -55.094 -52.224 -10.211  1.00 69.23           H  
ATOM   2454  HG2 GLU   155     -56.317 -53.836 -11.288  1.00 69.23           H  
ATOM   2455  HG3 GLU   155     -55.331 -54.794 -10.189  1.00 69.23           H  
ATOM   2456  N   GLU   156     -51.615 -53.663 -11.865  1.00 67.06           N  
ATOM   2457  CA  GLU   156     -50.515 -53.456 -12.810  1.00 67.06           C  
ATOM   2458  C   GLU   156     -51.083 -52.697 -14.034  1.00 67.06           C  
ATOM   2459  CB  GLU   156     -49.888 -54.780 -13.252  1.00 67.06           C  
ATOM   2460  O   GLU   156     -50.387 -52.033 -14.806  1.00 67.06           O  
ATOM   2461  CG  GLU   156     -49.206 -55.505 -12.092  1.00 67.06           C  
ATOM   2462  CD  GLU   156     -48.415 -56.732 -12.485  1.00 67.06           C  
ATOM   2463  OE1 GLU   156     -48.014 -57.480 -11.561  1.00 67.06           O  
ATOM   2464  OE2 GLU   156     -48.164 -56.954 -13.694  1.00 67.06           O1-
ATOM   2465  H   GLU   156     -52.264 -54.411 -12.064  1.00 67.06           H  
ATOM   2466  HA  GLU   156     -49.760 -52.807 -12.353  1.00 67.06           H  
ATOM   2467  HB2 GLU   156     -49.157 -54.580 -14.046  1.00 67.06           H  
ATOM   2468  HB3 GLU   156     -50.650 -55.436 -13.695  1.00 67.06           H  
ATOM   2469  HG2 GLU   156     -49.957 -55.808 -11.352  1.00 67.06           H  
ATOM   2470  HG3 GLU   156     -48.511 -54.821 -11.589  1.00 67.06           H  
ATOM   2471  N   SER   157     -52.392 -52.845 -14.252  1.00 68.10           N  
ATOM   2472  CA  SER   157     -53.137 -52.270 -15.359  1.00 68.10           C  
ATOM   2473  C   SER   157     -53.392 -50.789 -15.024  1.00 68.10           C  
ATOM   2474  CB  SER   157     -54.490 -52.973 -15.531  1.00 68.10           C  
ATOM   2475  O   SER   157     -54.107 -50.452 -14.085  1.00 68.10           O  
ATOM   2476  OG  SER   157     -54.328 -54.383 -15.714  1.00 68.10           O  
ATOM   2477  H   SER   157     -52.922 -53.370 -13.571  1.00 68.10           H  
ATOM   2478  HA  SER   157     -52.533 -52.378 -16.267  1.00 68.10           H  
ATOM   2479  HB2 SER   157     -55.014 -52.577 -16.407  1.00 68.10           H  
ATOM   2480  HB3 SER   157     -55.142 -52.827 -14.664  1.00 68.10           H  
ATOM   2481  HG  SER   157     -54.079 -54.733 -14.821  1.00 68.10           H  
ATOM   2482  N   ASP   158     -52.767 -49.907 -15.806  1.00 78.96           N  
ATOM   2483  CA  ASP   158     -52.828 -48.464 -15.581  1.00 78.96           C  
ATOM   2484  C   ASP   158     -54.226 -47.927 -15.992  1.00 78.96           C  
ATOM   2485  CB  ASP   158     -51.720 -47.754 -16.354  1.00 78.96           C  
ATOM   2486  O   ASP   158     -54.977 -48.507 -16.779  1.00 78.96           O  
ATOM   2487  CG  ASP   158     -51.828 -46.251 -16.215  1.00 78.96           C  
ATOM   2488  OD1 ASP   158     -52.186 -45.782 -15.106  1.00 78.96           O  
ATOM   2489  OD2 ASP   158     -51.654 -45.577 -17.247  1.00 78.96           O1-
ATOM   2490  H   ASP   158     -52.244 -50.260 -16.595  1.00 78.96           H  
ATOM   2491  HA  ASP   158     -52.707 -48.298 -14.502  1.00 78.96           H  
ATOM   2492  HB2 ASP   158     -51.774 -48.020 -17.418  1.00 78.96           H  
ATOM   2493  HB3 ASP   158     -50.735 -48.073 -15.993  1.00 78.96           H  
ATOM   2494  N   ILE   159     -54.544 -46.751 -15.448  1.00 84.64           N  
ATOM   2495  CA  ILE   159     -55.772 -46.011 -15.686  1.00 84.64           C  
ATOM   2496  C   ILE   159     -55.436 -44.714 -16.485  1.00 84.64           C  
ATOM   2497  CB  ILE   159     -56.488 -45.646 -14.354  1.00 84.64           C  
ATOM   2498  O   ILE   159     -56.281 -44.191 -17.213  1.00 84.64           O  
ATOM   2499  CG1 ILE   159     -56.482 -46.784 -13.306  1.00 84.64           C  
ATOM   2500  CG2 ILE   159     -57.949 -45.264 -14.644  1.00 84.64           C  
ATOM   2501  CD1 ILE   159     -55.271 -46.758 -12.381  1.00 84.64           C  
ATOM   2502  H   ILE   159     -53.865 -46.313 -14.842  1.00 84.64           H  
ATOM   2503  HA  ILE   159     -56.430 -46.618 -16.317  1.00 84.64           H  
ATOM   2504  HB  ILE   159     -56.006 -44.763 -13.912  1.00 84.64           H  
ATOM   2505 HG12 ILE   159     -56.553 -47.761 -13.797  1.00 84.64           H  
ATOM   2506 HG13 ILE   159     -57.367 -46.696 -12.665  1.00 84.64           H  
ATOM   2507 HG21 ILE   159     -58.502 -46.108 -15.073  1.00 84.64           H  
ATOM   2508 HG22 ILE   159     -58.016 -44.426 -15.342  1.00 84.64           H  
ATOM   2509 HG23 ILE   159     -58.459 -44.958 -13.725  1.00 84.64           H  
ATOM   2510 HD11 ILE   159     -54.326 -46.896 -12.907  1.00 84.64           H  
ATOM   2511 HD12 ILE   159     -55.344 -47.566 -11.648  1.00 84.64           H  
ATOM   2512 HD13 ILE   159     -55.221 -45.809 -11.838  1.00 84.64           H  
ATOM   2513  N   PHE   160     -54.283 -44.109 -16.186  1.00 86.61           N  
ATOM   2514  CA  PHE   160     -53.914 -42.785 -16.687  1.00 86.61           C  
ATOM   2515  C   PHE   160     -53.764 -42.829 -18.212  1.00 86.61           C  
ATOM   2516  CB  PHE   160     -52.622 -42.241 -16.061  1.00 86.61           C  
ATOM   2517  O   PHE   160     -54.339 -42.009 -18.920  1.00 86.61           O  
ATOM   2518  CG  PHE   160     -52.825 -41.765 -14.637  1.00 86.61           C  
ATOM   2519  CD1 PHE   160     -53.317 -40.470 -14.394  1.00 86.61           C  
ATOM   2520  CD2 PHE   160     -52.552 -42.624 -13.557  1.00 86.61           C  
ATOM   2521  CE1 PHE   160     -53.538 -40.030 -13.077  1.00 86.61           C  
ATOM   2522  CE2 PHE   160     -52.767 -42.186 -12.238  1.00 86.61           C  
ATOM   2523  CZ  PHE   160     -53.258 -40.888 -12.000  1.00 86.61           C  
ATOM   2524  H   PHE   160     -53.643 -44.556 -15.545  1.00 86.61           H  
ATOM   2525  HA  PHE   160     -54.758 -42.116 -16.471  1.00 86.61           H  
ATOM   2526  HB2 PHE   160     -52.242 -41.397 -16.653  1.00 86.61           H  
ATOM   2527  HB3 PHE   160     -51.824 -42.993 -16.086  1.00 86.61           H  
ATOM   2528  HD1 PHE   160     -53.526 -39.810 -15.222  1.00 86.61           H  
ATOM   2529  HD2 PHE   160     -52.176 -43.621 -13.741  1.00 86.61           H  
ATOM   2530  HE1 PHE   160     -53.922 -39.037 -12.893  1.00 86.61           H  
ATOM   2531  HE2 PHE   160     -52.556 -42.844 -11.408  1.00 86.61           H  
ATOM   2532  HZ  PHE   160     -53.419 -40.551 -10.987  1.00 86.61           H  
ATOM   2533  N   MET   161     -52.999 -43.804 -18.714  1.00 83.87           N  
ATOM   2534  CA  MET   161     -52.755 -43.934 -20.143  1.00 83.87           C  
ATOM   2535  C   MET   161     -54.077 -44.155 -20.898  1.00 83.87           C  
ATOM   2536  CB  MET   161     -51.823 -45.108 -20.469  1.00 83.87           C  
ATOM   2537  O   MET   161     -54.221 -43.830 -22.069  1.00 83.87           O  
ATOM   2538  CG  MET   161     -50.344 -44.793 -20.260  1.00 83.87           C  
ATOM   2539  SD  MET   161     -49.665 -43.541 -21.412  1.00 83.87           S  
ATOM   2540  CE  MET   161     -49.969 -44.360 -22.998  1.00 83.87           C  
ATOM   2541  H   MET   161     -52.558 -44.452 -18.075  1.00 83.87           H  
ATOM   2542  HA  MET   161     -52.354 -42.978 -20.493  1.00 83.87           H  
ATOM   2543  HB2 MET   161     -51.984 -45.453 -21.497  1.00 83.87           H  
ATOM   2544  HB3 MET   161     -52.089 -45.969 -19.842  1.00 83.87           H  
ATOM   2545  HG2 MET   161     -49.752 -45.707 -20.374  1.00 83.87           H  
ATOM   2546  HG3 MET   161     -50.171 -44.426 -19.243  1.00 83.87           H  
ATOM   2547  HE1 MET   161     -49.424 -43.826 -23.781  1.00 83.87           H  
ATOM   2548  HE2 MET   161     -51.032 -44.333 -23.248  1.00 83.87           H  
ATOM   2549  HE3 MET   161     -49.615 -45.393 -22.974  1.00 83.87           H  
ATOM   2550  N   LEU   162     -55.045 -44.815 -20.249  1.00 83.89           N  
ATOM   2551  CA  LEU   162     -56.311 -45.161 -20.894  1.00 83.89           C  
ATOM   2552  C   LEU   162     -57.161 -43.881 -21.018  1.00 83.89           C  
ATOM   2553  CB  LEU   162     -57.085 -46.228 -20.117  1.00 83.89           C  
ATOM   2554  O   LEU   162     -57.909 -43.677 -21.977  1.00 83.89           O  
ATOM   2555  CG  LEU   162     -56.260 -47.459 -19.694  1.00 83.89           C  
ATOM   2556  CD1 LEU   162     -57.187 -48.516 -19.096  1.00 83.89           C  
ATOM   2557  CD2 LEU   162     -55.442 -48.056 -20.837  1.00 83.89           C  
ATOM   2558  H   LEU   162     -54.899 -45.075 -19.284  1.00 83.89           H  
ATOM   2559  HA  LEU   162     -56.093 -45.508 -21.912  1.00 83.89           H  
ATOM   2560  HB2 LEU   162     -57.933 -46.548 -20.736  1.00 83.89           H  
ATOM   2561  HB3 LEU   162     -57.528 -45.786 -19.215  1.00 83.89           H  
ATOM   2562  HG  LEU   162     -55.559 -47.152 -18.909  1.00 83.89           H  
ATOM   2563 HD11 LEU   162     -57.884 -48.895 -19.848  1.00 83.89           H  
ATOM   2564 HD12 LEU   162     -57.771 -48.103 -18.266  1.00 83.89           H  
ATOM   2565 HD13 LEU   162     -56.617 -49.369 -18.711  1.00 83.89           H  
ATOM   2566 HD21 LEU   162     -56.080 -48.297 -21.690  1.00 83.89           H  
ATOM   2567 HD22 LEU   162     -54.931 -48.969 -20.513  1.00 83.89           H  
ATOM   2568 HD23 LEU   162     -54.665 -47.369 -21.183  1.00 83.89           H  
ATOM   2569  N   ILE   163     -57.081 -43.022 -19.996  1.00 87.93           N  
ATOM   2570  CA  ILE   163     -57.766 -41.733 -20.004  1.00 87.93           C  
ATOM   2571  C   ILE   163     -57.069 -40.870 -21.080  1.00 87.93           C  
ATOM   2572  CB  ILE   163     -57.735 -41.058 -18.613  1.00 87.93           C  
ATOM   2573  O   ILE   163     -57.720 -40.155 -21.843  1.00 87.93           O  
ATOM   2574  CG1 ILE   163     -58.631 -41.826 -17.616  1.00 87.93           C  
ATOM   2575  CG2 ILE   163     -58.184 -39.596 -18.706  1.00 87.93           C  
ATOM   2576  CD1 ILE   163     -58.310 -41.498 -16.163  1.00 87.93           C  
ATOM   2577  H   ILE   163     -56.514 -43.270 -19.198  1.00 87.93           H  
ATOM   2578  HA  ILE   163     -58.800 -41.897 -20.332  1.00 87.93           H  
ATOM   2579  HB  ILE   163     -56.706 -41.067 -18.232  1.00 87.93           H  
ATOM   2580 HG12 ILE   163     -58.512 -42.907 -17.748  1.00 87.93           H  
ATOM   2581 HG13 ILE   163     -59.687 -41.605 -17.812  1.00 87.93           H  
ATOM   2582 HG21 ILE   163     -59.125 -39.511 -19.257  1.00 87.93           H  
ATOM   2583 HG22 ILE   163     -57.432 -38.989 -19.217  1.00 87.93           H  
ATOM   2584 HG23 ILE   163     -58.333 -39.154 -17.720  1.00 87.93           H  
ATOM   2585 HD11 ILE   163     -57.265 -41.726 -15.930  1.00 87.93           H  
ATOM   2586 HD12 ILE   163     -58.939 -42.096 -15.497  1.00 87.93           H  
ATOM   2587 HD13 ILE   163     -58.488 -40.445 -15.929  1.00 87.93           H  
ATOM   2588  N   PHE   164     -55.733 -40.900 -21.109  1.00 86.90           N  
ATOM   2589  CA  PHE   164     -54.963 -40.087 -22.045  1.00 86.90           C  
ATOM   2590  C   PHE   164     -55.253 -40.545 -23.486  1.00 86.90           C  
ATOM   2591  CB  PHE   164     -53.451 -40.155 -21.809  1.00 86.90           C  
ATOM   2592  O   PHE   164     -55.376 -39.716 -24.378  1.00 86.90           O  
ATOM   2593  CG  PHE   164     -52.899 -39.558 -20.527  1.00 86.90           C  
ATOM   2594  CD1 PHE   164     -53.689 -38.852 -19.592  1.00 86.90           C  
ATOM   2595  CD2 PHE   164     -51.528 -39.757 -20.281  1.00 86.90           C  
ATOM   2596  CE1 PHE   164     -53.091 -38.301 -18.447  1.00 86.90           C  
ATOM   2597  CE2 PHE   164     -50.934 -39.214 -19.135  1.00 86.90           C  
ATOM   2598  CZ  PHE   164     -51.713 -38.466 -18.244  1.00 86.90           C  
ATOM   2599  H   PHE   164     -55.256 -41.498 -20.449  1.00 86.90           H  
ATOM   2600  HA  PHE   164     -55.324 -39.055 -21.963  1.00 86.90           H  
ATOM   2601  HB2 PHE   164     -52.947 -39.642 -22.639  1.00 86.90           H  
ATOM   2602  HB3 PHE   164     -53.135 -41.205 -21.855  1.00 86.90           H  
ATOM   2603  HD1 PHE   164     -54.750 -38.737 -19.757  1.00 86.90           H  
ATOM   2604  HD2 PHE   164     -50.933 -40.329 -20.977  1.00 86.90           H  
ATOM   2605  HE1 PHE   164     -53.686 -37.755 -17.730  1.00 86.90           H  
ATOM   2606  HE2 PHE   164     -49.882 -39.369 -18.942  1.00 86.90           H  
ATOM   2607  HZ  PHE   164     -51.244 -38.010 -17.385  1.00 86.90           H  
ATOM   2608  N   ASP   165     -55.357 -41.853 -23.718  1.00 84.49           N  
ATOM   2609  CA  ASP   165     -55.651 -42.395 -25.050  1.00 84.49           C  
ATOM   2610  C   ASP   165     -57.062 -41.901 -25.420  1.00 84.49           C  
ATOM   2611  CB  ASP   165     -55.569 -43.909 -25.076  1.00 84.49           C  
ATOM   2612  O   ASP   165     -57.275 -41.323 -26.487  1.00 84.49           O  
ATOM   2613  CG  ASP   165     -55.621 -44.272 -26.537  1.00 84.49           C  
ATOM   2614  OD1 ASP   165     -54.533 -44.456 -27.129  1.00 84.49           O  
ATOM   2615  OD2 ASP   165     -56.744 -44.398 -27.080  1.00 84.49           O1-
ATOM   2616  H   ASP   165     -55.241 -42.485 -22.939  1.00 84.49           H  
ATOM   2617  HA  ASP   165     -54.940 -41.937 -25.750  1.00 84.49           H  
ATOM   2618  HB2 ASP   165     -56.389 -44.390 -24.531  1.00 84.49           H  
ATOM   2619  HB3 ASP   165     -54.627 -44.264 -24.644  1.00 84.49           H  
ATOM   2620  N   ALA   166     -58.047 -42.108 -24.534  1.00 86.33           N  
ATOM   2621  CA  ALA   166     -59.416 -41.694 -24.817  1.00 86.33           C  
ATOM   2622  C   ALA   166     -59.511 -40.176 -25.095  1.00 86.33           C  
ATOM   2623  CB  ALA   166     -60.348 -42.063 -23.671  1.00 86.33           C  
ATOM   2624  O   ALA   166     -60.277 -39.728 -25.951  1.00 86.33           O  
ATOM   2625  H   ALA   166     -57.839 -42.621 -23.690  1.00 86.33           H  
ATOM   2626  HA  ALA   166     -59.727 -42.215 -25.730  1.00 86.33           H  
ATOM   2627  HB1 ALA   166     -60.062 -41.558 -22.742  1.00 86.33           H  
ATOM   2628  HB2 ALA   166     -60.329 -43.142 -23.485  1.00 86.33           H  
ATOM   2629  HB3 ALA   166     -61.379 -41.775 -23.900  1.00 86.33           H  
ATOM   2630  N   MET   167     -58.746 -39.367 -24.351  1.00 90.30           N  
ATOM   2631  CA  MET   167     -58.767 -37.918 -24.522  1.00 90.30           C  
ATOM   2632  C   MET   167     -58.062 -37.507 -25.840  1.00 90.30           C  
ATOM   2633  CB  MET   167     -58.106 -37.173 -23.356  1.00 90.30           C  
ATOM   2634  O   MET   167     -58.374 -36.476 -26.430  1.00 90.30           O  
ATOM   2635  CG  MET   167     -59.019 -37.126 -22.133  1.00 90.30           C  
ATOM   2636  SD  MET   167     -58.234 -36.228 -20.750  1.00 90.30           S  
ATOM   2637  CE  MET   167     -58.577 -34.531 -21.285  1.00 90.30           C  
ATOM   2638  H   MET   167     -58.118 -39.790 -23.682  1.00 90.30           H  
ATOM   2639  HA  MET   167     -59.816 -37.611 -24.623  1.00 90.30           H  
ATOM   2640  HB2 MET   167     -57.871 -36.150 -23.674  1.00 90.30           H  
ATOM   2641  HB3 MET   167     -57.150 -37.649 -23.103  1.00 90.30           H  
ATOM   2642  HG2 MET   167     -59.246 -38.136 -21.782  1.00 90.30           H  
ATOM   2643  HG3 MET   167     -59.976 -36.651 -22.371  1.00 90.30           H  
ATOM   2644  HE1 MET   167     -58.167 -33.836 -20.548  1.00 90.30           H  
ATOM   2645  HE2 MET   167     -59.656 -34.368 -21.355  1.00 90.30           H  
ATOM   2646  HE3 MET   167     -58.106 -34.323 -22.248  1.00 90.30           H  
ATOM   2647  N   HIS   168     -57.057 -38.277 -26.254  1.00 86.52           N  
ATOM   2648  CA  HIS   168     -56.237 -38.001 -27.443  1.00 86.52           C  
ATOM   2649  C   HIS   168     -56.958 -38.536 -28.704  1.00 86.52           C  
ATOM   2650  CB  HIS   168     -54.851 -38.643 -27.307  1.00 86.52           C  
ATOM   2651  O   HIS   168     -56.891 -37.946 -29.782  1.00 86.52           O  
ATOM   2652  CG  HIS   168     -53.941 -38.334 -28.438  1.00 86.52           C  
ATOM   2653  CD2 HIS   168     -53.617 -39.081 -29.539  1.00 86.52           C  
ATOM   2654  ND1 HIS   168     -53.257 -37.149 -28.535  1.00 86.52           N  
ATOM   2655  CE1 HIS   168     -52.536 -37.177 -29.669  1.00 86.52           C  
ATOM   2656  NE2 HIS   168     -52.726 -38.333 -30.322  1.00 86.52           N  
ATOM   2657  H   HIS   168     -56.881 -39.126 -25.738  1.00 86.52           H  
ATOM   2658  HA  HIS   168     -56.151 -36.913 -27.554  1.00 86.52           H  
ATOM   2659  HB2 HIS   168     -54.944 -39.732 -27.207  1.00 86.52           H  
ATOM   2660  HB3 HIS   168     -54.379 -38.289 -26.382  1.00 86.52           H  
ATOM   2661  HD2 HIS   168     -53.983 -40.072 -29.765  1.00 86.52           H  
ATOM   2662  HE2 HIS   168     -52.312 -38.610 -31.201  1.00 86.52           H  
ATOM   2663  HE1 HIS   168     -51.892 -36.379 -30.008  1.00 86.52           H  
ATOM   2664  N   SER   169     -57.548 -39.731 -28.593  1.00 84.83           N  
ATOM   2665  CA  SER   169     -58.202 -40.428 -29.704  1.00 84.83           C  
ATOM   2666  C   SER   169     -59.523 -39.746 -30.107  1.00 84.83           C  
ATOM   2667  CB  SER   169     -58.463 -41.905 -29.368  1.00 84.83           C  
ATOM   2668  O   SER   169     -59.979 -39.858 -31.247  1.00 84.83           O  
ATOM   2669  OG  SER   169     -57.228 -42.627 -29.379  1.00 84.83           O  
ATOM   2670  H   SER   169     -57.494 -40.212 -27.706  1.00 84.83           H  
ATOM   2671  HA  SER   169     -57.523 -40.355 -30.562  1.00 84.83           H  
ATOM   2672  HB2 SER   169     -59.117 -42.368 -30.115  1.00 84.83           H  
ATOM   2673  HB3 SER   169     -58.942 -42.018 -28.390  1.00 84.83           H  
ATOM   2674  HG  SER   169     -57.193 -43.200 -28.573  1.00 84.83           H  
ATOM   2675  N   PHE   170     -60.171 -39.072 -29.147  1.00 87.95           N  
ATOM   2676  CA  PHE   170     -61.470 -38.434 -29.351  1.00 87.95           C  
ATOM   2677  C   PHE   170     -61.390 -36.927 -29.004  1.00 87.95           C  
ATOM   2678  CB  PHE   170     -62.578 -39.115 -28.525  1.00 87.95           C  
ATOM   2679  O   PHE   170     -62.013 -36.461 -28.045  1.00 87.95           O  
ATOM   2680  CG  PHE   170     -62.787 -40.570 -28.878  1.00 87.95           C  
ATOM   2681  CD1 PHE   170     -63.251 -40.943 -30.156  1.00 87.95           C  
ATOM   2682  CD2 PHE   170     -62.492 -41.570 -27.931  1.00 87.95           C  
ATOM   2683  CE1 PHE   170     -63.413 -42.303 -30.483  1.00 87.95           C  
ATOM   2684  CE2 PHE   170     -62.648 -42.929 -28.261  1.00 87.95           C  
ATOM   2685  CZ  PHE   170     -63.109 -43.295 -29.536  1.00 87.95           C  
ATOM   2686  H   PHE   170     -59.721 -38.983 -28.247  1.00 87.95           H  
ATOM   2687  HA  PHE   170     -61.747 -38.497 -30.409  1.00 87.95           H  
ATOM   2688  HB2 PHE   170     -63.532 -38.591 -28.673  1.00 87.95           H  
ATOM   2689  HB3 PHE   170     -62.355 -39.021 -27.456  1.00 87.95           H  
ATOM   2690  HD1 PHE   170     -63.484 -40.183 -30.886  1.00 87.95           H  
ATOM   2691  HD2 PHE   170     -62.146 -41.292 -26.946  1.00 87.95           H  
ATOM   2692  HE1 PHE   170     -63.770 -42.583 -31.463  1.00 87.95           H  
ATOM   2693  HE2 PHE   170     -62.414 -43.690 -27.532  1.00 87.95           H  
ATOM   2694  HZ  PHE   170     -63.228 -44.339 -29.789  1.00 87.95           H  
ATOM   2695  N   PRO   171     -60.671 -36.117 -29.813  1.00 84.81           N  
ATOM   2696  CA  PRO   171     -60.509 -34.690 -29.506  1.00 84.81           C  
ATOM   2697  C   PRO   171     -61.804 -33.875 -29.735  1.00 84.81           C  
ATOM   2698  CB  PRO   171     -59.398 -34.226 -30.450  1.00 84.81           C  
ATOM   2699  O   PRO   171     -61.968 -32.771 -29.226  1.00 84.81           O  
ATOM   2700  CG  PRO   171     -59.527 -35.163 -31.646  1.00 84.81           C  
ATOM   2701  CD  PRO   171     -59.919 -36.487 -31.008  1.00 84.81           C  
ATOM   2702  HA  PRO   171     -60.219 -34.567 -28.460  1.00 84.81           H  
ATOM   2703  HB2 PRO   171     -58.422 -34.379 -29.974  1.00 84.81           H  
ATOM   2704  HB3 PRO   171     -59.476 -33.173 -30.739  1.00 84.81           H  
ATOM   2705  HG2 PRO   171     -58.604 -35.236 -32.228  1.00 84.81           H  
ATOM   2706  HG3 PRO   171     -60.322 -34.813 -32.313  1.00 84.81           H  
ATOM   2707  HD2 PRO   171     -60.518 -37.109 -31.678  1.00 84.81           H  
ATOM   2708  HD3 PRO   171     -59.032 -37.039 -30.694  1.00 84.81           H  
ATOM   2709  N   ALA   172     -62.661 -34.386 -30.624  1.00 85.52           N  
ATOM   2710  CA  ALA   172     -63.895 -33.736 -31.053  1.00 85.52           C  
ATOM   2711  C   ALA   172     -65.105 -34.431 -30.394  1.00 85.52           C  
ATOM   2712  CB  ALA   172     -63.992 -33.758 -32.573  1.00 85.52           C  
ATOM   2713  O   ALA   172     -65.980 -35.005 -31.038  1.00 85.52           O  
ATOM   2714  H   ALA   172     -62.439 -35.293 -31.010  1.00 85.52           H  
ATOM   2715  HA  ALA   172     -63.896 -32.692 -30.716  1.00 85.52           H  
ATOM   2716  HB1 ALA   172     -64.000 -34.785 -32.958  1.00 85.52           H  
ATOM   2717  HB2 ALA   172     -63.138 -33.242 -33.025  1.00 85.52           H  
ATOM   2718  HB3 ALA   172     -64.909 -33.267 -32.915  1.00 85.52           H  
ATOM   2719  N   ASN   173     -65.156 -34.353 -29.056  1.00 88.80           N  
ATOM   2720  CA  ASN   173     -66.296 -34.805 -28.255  1.00 88.80           C  
ATOM   2721  C   ASN   173     -66.240 -34.077 -26.892  1.00 88.80           C  
ATOM   2722  CB  ASN   173     -66.295 -36.323 -28.080  1.00 88.80           C  
ATOM   2723  O   ASN   173     -65.165 -33.674 -26.453  1.00 88.80           O  
ATOM   2724  CG  ASN   173     -67.426 -36.757 -27.186  1.00 88.80           C  
ATOM   2725  ND2 ASN   173     -68.650 -36.582 -27.618  1.00 88.80           N  
ATOM   2726  OD1 ASN   173     -67.243 -37.173 -26.059  1.00 88.80           O  
ATOM   2727  H   ASN   173     -64.359 -33.973 -28.565  1.00 88.80           H  
ATOM   2728  HA  ASN   173     -67.205 -34.483 -28.779  1.00 88.80           H  
ATOM   2729  HB2 ASN   173     -65.353 -36.662 -27.633  1.00 88.80           H  
ATOM   2730  HB3 ASN   173     -66.394 -36.833 -29.045  1.00 88.80           H  
ATOM   2731 HD21 ASN   173     -69.433 -36.793 -27.016  1.00 88.80           H  
ATOM   2732 HD22 ASN   173     -68.811 -36.237 -28.553  1.00 88.80           H  
ATOM   2733  N   ASP   174     -67.407 -33.896 -26.284  1.00 86.25           N  
ATOM   2734  CA  ASP   174     -67.646 -33.256 -25.001  1.00 86.25           C  
ATOM   2735  C   ASP   174     -67.514 -34.286 -23.857  1.00 86.25           C  
ATOM   2736  CB  ASP   174     -68.988 -32.527 -24.974  1.00 86.25           C  
ATOM   2737  O   ASP   174     -66.639 -34.176 -23.000  1.00 86.25           O  
ATOM   2738  CG  ASP   174     -70.179 -33.382 -25.335  1.00 86.25           C  
ATOM   2739  OD1 ASP   174     -69.973 -34.497 -25.878  1.00 86.25           O  
ATOM   2740  OD2 ASP   174     -71.321 -32.947 -25.091  1.00 86.25           O1-
ATOM   2741  H   ASP   174     -68.220 -34.240 -26.775  1.00 86.25           H  
ATOM   2742  HA  ASP   174     -66.849 -32.519 -24.847  1.00 86.25           H  
ATOM   2743  HB2 ASP   174     -68.963 -31.695 -25.688  1.00 86.25           H  
ATOM   2744  HB3 ASP   174     -69.156 -32.102 -23.978  1.00 86.25           H  
ATOM   2745  N   GLU   175     -68.394 -35.293 -23.831  1.00 87.50           N  
ATOM   2746  CA  GLU   175     -68.518 -36.198 -22.691  1.00 87.50           C  
ATOM   2747  C   GLU   175     -67.208 -36.954 -22.408  1.00 87.50           C  
ATOM   2748  CB  GLU   175     -69.680 -37.192 -22.858  1.00 87.50           C  
ATOM   2749  O   GLU   175     -66.853 -37.181 -21.252  1.00 87.50           O  
ATOM   2750  CG  GLU   175     -71.015 -36.608 -22.383  1.00 87.50           C  
ATOM   2751  CD  GLU   175     -71.329 -36.952 -20.943  1.00 87.50           C  
ATOM   2752  OE1 GLU   175     -71.424 -36.023 -20.099  1.00 87.50           O  
ATOM   2753  OE2 GLU   175     -71.557 -38.154 -20.658  1.00 87.50           O1-
ATOM   2754  H   GLU   175     -69.043 -35.390 -24.599  1.00 87.50           H  
ATOM   2755  HA  GLU   175     -68.697 -35.565 -21.814  1.00 87.50           H  
ATOM   2756  HB2 GLU   175     -69.464 -38.119 -22.311  1.00 87.50           H  
ATOM   2757  HB3 GLU   175     -69.768 -37.473 -23.915  1.00 87.50           H  
ATOM   2758  HG2 GLU   175     -71.822 -37.041 -22.988  1.00 87.50           H  
ATOM   2759  HG3 GLU   175     -71.057 -35.524 -22.539  1.00 87.50           H  
ATOM   2760  N   VAL   176     -66.494 -37.410 -23.449  1.00 89.07           N  
ATOM   2761  CA  VAL   176     -65.245 -38.151 -23.248  1.00 89.07           C  
ATOM   2762  C   VAL   176     -64.191 -37.203 -22.626  1.00 89.07           C  
ATOM   2763  CB  VAL   176     -64.718 -38.782 -24.555  1.00 89.07           C  
ATOM   2764  O   VAL   176     -63.373 -37.611 -21.803  1.00 89.07           O  
ATOM   2765  CG1 VAL   176     -63.315 -39.376 -24.379  1.00 89.07           C  
ATOM   2766  CG2 VAL   176     -65.650 -39.897 -25.041  1.00 89.07           C  
ATOM   2767  H   VAL   176     -66.838 -37.243 -24.384  1.00 89.07           H  
ATOM   2768  HA  VAL   176     -65.446 -38.934 -22.503  1.00 89.07           H  
ATOM   2769  HB  VAL   176     -64.663 -38.014 -25.336  1.00 89.07           H  
ATOM   2770 HG11 VAL   176     -63.277 -40.059 -23.526  1.00 89.07           H  
ATOM   2771 HG12 VAL   176     -62.565 -38.592 -24.229  1.00 89.07           H  
ATOM   2772 HG13 VAL   176     -63.018 -39.936 -25.269  1.00 89.07           H  
ATOM   2773 HG21 VAL   176     -65.696 -40.716 -24.314  1.00 89.07           H  
ATOM   2774 HG22 VAL   176     -65.296 -40.311 -25.991  1.00 89.07           H  
ATOM   2775 HG23 VAL   176     -66.667 -39.532 -25.201  1.00 89.07           H  
ATOM   2776  N   GLN   177     -64.155 -35.947 -23.089  1.00 90.71           N  
ATOM   2777  CA  GLN   177     -63.165 -34.982 -22.602  1.00 90.71           C  
ATOM   2778  C   GLN   177     -63.550 -34.621 -21.154  1.00 90.71           C  
ATOM   2779  CB  GLN   177     -63.116 -33.724 -23.470  1.00 90.71           C  
ATOM   2780  O   GLN   177     -62.715 -34.506 -20.259  1.00 90.71           O  
ATOM   2781  CG  GLN   177     -62.590 -34.016 -24.874  1.00 90.71           C  
ATOM   2782  CD  GLN   177     -61.138 -34.413 -24.873  1.00 90.71           C  
ATOM   2783  NE2 GLN   177     -60.735 -35.142 -25.889  1.00 90.71           N  
ATOM   2784  OE1 GLN   177     -60.334 -34.072 -24.021  1.00 90.71           O  
ATOM   2785  H   GLN   177     -64.842 -35.652 -23.768  1.00 90.71           H  
ATOM   2786  HA  GLN   177     -62.191 -35.482 -22.561  1.00 90.71           H  
ATOM   2787  HB2 GLN   177     -62.488 -32.967 -22.984  1.00 90.71           H  
ATOM   2788  HB3 GLN   177     -64.117 -33.283 -23.555  1.00 90.71           H  
ATOM   2789  HG2 GLN   177     -62.675 -33.113 -25.489  1.00 90.71           H  
ATOM   2790  HG3 GLN   177     -63.180 -34.804 -25.352  1.00 90.71           H  
ATOM   2791 HE21 GLN   177     -59.765 -35.414 -25.962  1.00 90.71           H  
ATOM   2792 HE22 GLN   177     -61.395 -35.428 -26.598  1.00 90.71           H  
ATOM   2793  N   LYS   178     -64.856 -34.437 -20.938  1.00 88.09           N  
ATOM   2794  CA  LYS   178     -65.436 -34.075 -19.654  1.00 88.09           C  
ATOM   2795  C   LYS   178     -65.149 -35.203 -18.649  1.00 88.09           C  
ATOM   2796  CB  LYS   178     -66.940 -33.894 -19.834  1.00 88.09           C  
ATOM   2797  O   LYS   178     -64.721 -34.955 -17.522  1.00 88.09           O  
ATOM   2798  CG  LYS   178     -67.661 -33.305 -18.631  1.00 88.09           C  
ATOM   2799  CD  LYS   178     -69.171 -33.361 -18.878  1.00 88.09           C  
ATOM   2800  CE  LYS   178     -69.845 -34.362 -17.955  1.00 88.09           C  
ATOM   2801  NZ  LYS   178     -71.281 -34.367 -18.213  1.00 88.09           N1+
ATOM   2802  H   LYS   178     -65.474 -34.553 -21.728  1.00 88.09           H  
ATOM   2803  HA  LYS   178     -64.946 -33.163 -19.298  1.00 88.09           H  
ATOM   2804  HB2 LYS   178     -67.397 -34.860 -20.077  1.00 88.09           H  
ATOM   2805  HB3 LYS   178     -67.129 -33.238 -20.692  1.00 88.09           H  
ATOM   2806  HG2 LYS   178     -67.346 -32.263 -18.503  1.00 88.09           H  
ATOM   2807  HG3 LYS   178     -67.390 -33.832 -17.710  1.00 88.09           H  
ATOM   2808  HD2 LYS   178     -69.399 -33.609 -19.923  1.00 88.09           H  
ATOM   2809  HD3 LYS   178     -69.591 -32.368 -18.719  1.00 88.09           H  
ATOM   2810  HE2 LYS   178     -69.692 -34.111 -16.903  1.00 88.09           H  
ATOM   2811  HE3 LYS   178     -69.481 -35.381 -18.123  1.00 88.09           H  
ATOM   2812  HZ1 LYS   178     -71.812 -34.783 -17.455  1.00 88.09           H  
ATOM   2813  HZ2 LYS   178     -71.501 -34.864 -19.110  1.00 88.09           H  
ATOM   2814  HZ3 LYS   178     -71.664 -33.384 -18.234  1.00 88.09           H  
ATOM   2815  N   LEU   179     -65.432 -36.448 -19.043  1.00 89.05           N  
ATOM   2816  CA  LEU   179     -65.241 -37.605 -18.182  1.00 89.05           C  
ATOM   2817  C   LEU   179     -63.739 -37.843 -17.958  1.00 89.05           C  
ATOM   2818  CB  LEU   179     -65.892 -38.873 -18.741  1.00 89.05           C  
ATOM   2819  O   LEU   179     -63.338 -38.283 -16.883  1.00 89.05           O  
ATOM   2820  CG  LEU   179     -67.434 -38.860 -18.665  1.00 89.05           C  
ATOM   2821  CD1 LEU   179     -68.006 -39.972 -19.544  1.00 89.05           C  
ATOM   2822  CD2 LEU   179     -67.936 -39.022 -17.229  1.00 89.05           C  
ATOM   2823  H   LEU   179     -65.797 -36.590 -19.974  1.00 89.05           H  
ATOM   2824  HA  LEU   179     -65.663 -37.354 -17.206  1.00 89.05           H  
ATOM   2825  HB2 LEU   179     -65.521 -39.743 -18.187  1.00 89.05           H  
ATOM   2826  HB3 LEU   179     -65.569 -39.016 -19.780  1.00 89.05           H  
ATOM   2827  HG  LEU   179     -67.815 -37.905 -19.043  1.00 89.05           H  
ATOM   2828 HD11 LEU   179     -67.691 -40.959 -19.192  1.00 89.05           H  
ATOM   2829 HD12 LEU   179     -67.678 -39.863 -20.583  1.00 89.05           H  
ATOM   2830 HD13 LEU   179     -69.100 -39.943 -19.540  1.00 89.05           H  
ATOM   2831 HD21 LEU   179     -67.579 -39.956 -16.785  1.00 89.05           H  
ATOM   2832 HD22 LEU   179     -69.031 -39.031 -17.205  1.00 89.05           H  
ATOM   2833 HD23 LEU   179     -67.608 -38.196 -16.590  1.00 89.05           H  
ATOM   2834  N   GLY   180     -62.911 -37.552 -18.966  1.00 89.12           N  
ATOM   2835  CA  GLY   180     -61.473 -37.690 -18.853  1.00 89.12           C  
ATOM   2836  C   GLY   180     -60.936 -36.692 -17.821  1.00 89.12           C  
ATOM   2837  O   GLY   180     -60.137 -37.028 -16.950  1.00 89.12           O  
ATOM   2838  H   GLY   180     -63.316 -37.218 -19.828  1.00 89.12           H  
ATOM   2839  HA2 GLY   180     -61.028 -37.489 -19.829  1.00 89.12           H  
ATOM   2840  HA3 GLY   180     -61.240 -38.709 -18.529  1.00 89.12           H  
ATOM   2841  N   CYS   181     -61.410 -35.444 -17.892  1.00 89.18           N  
ATOM   2842  CA  CYS   181     -60.990 -34.406 -16.950  1.00 89.18           C  
ATOM   2843  C   CYS   181     -61.547 -34.737 -15.547  1.00 89.18           C  
ATOM   2844  CB  CYS   181     -61.476 -33.006 -17.331  1.00 89.18           C  
ATOM   2845  O   CYS   181     -60.915 -34.476 -14.524  1.00 89.18           O  
ATOM   2846  SG  CYS   181     -60.753 -32.423 -18.897  1.00 89.18           S  
ATOM   2847  H   CYS   181     -62.093 -35.231 -18.605  1.00 89.18           H  
ATOM   2848  HA  CYS   181     -59.895 -34.435 -16.878  1.00 89.18           H  
ATOM   2849  HB2 CYS   181     -61.209 -32.286 -16.551  1.00 89.18           H  
ATOM   2850  HB3 CYS   181     -62.567 -32.983 -17.435  1.00 89.18           H  
ATOM   2851  HG  CYS   181     -61.373 -33.321 -19.687  1.00 89.18           H  
ATOM   2852  N   LYS   182     -62.775 -35.266 -15.500  1.00 87.71           N  
ATOM   2853  CA  LYS   182     -63.440 -35.621 -14.247  1.00 87.71           C  
ATOM   2854  C   LYS   182     -62.711 -36.816 -13.613  1.00 87.71           C  
ATOM   2855  CB  LYS   182     -64.919 -35.929 -14.487  1.00 87.71           C  
ATOM   2856  O   LYS   182     -62.500 -36.850 -12.402  1.00 87.71           O  
ATOM   2857  CG  LYS   182     -65.709 -36.154 -13.196  1.00 87.71           C  
ATOM   2858  CD  LYS   182     -67.214 -36.038 -13.460  1.00 87.71           C  
ATOM   2859  CE  LYS   182     -68.027 -35.950 -12.174  1.00 87.71           C  
ATOM   2860  NZ  LYS   182     -68.225 -37.282 -11.615  1.00 87.71           N1+
ATOM   2861  H   LYS   182     -63.258 -35.435 -16.372  1.00 87.71           H  
ATOM   2862  HA  LYS   182     -63.334 -34.766 -13.569  1.00 87.71           H  
ATOM   2863  HB2 LYS   182     -65.029 -36.811 -15.124  1.00 87.71           H  
ATOM   2864  HB3 LYS   182     -65.359 -35.085 -15.033  1.00 87.71           H  
ATOM   2865  HG2 LYS   182     -65.406 -35.420 -12.444  1.00 87.71           H  
ATOM   2866  HG3 LYS   182     -65.468 -37.139 -12.784  1.00 87.71           H  
ATOM   2867  HD2 LYS   182     -67.551 -36.874 -14.086  1.00 87.71           H  
ATOM   2868  HD3 LYS   182     -67.407 -35.130 -14.041  1.00 87.71           H  
ATOM   2869  HE2 LYS   182     -69.024 -35.545 -12.368  1.00 87.71           H  
ATOM   2870  HE3 LYS   182     -67.537 -35.345 -11.407  1.00 87.71           H  
ATOM   2871  HZ1 LYS   182     -67.365 -37.890 -11.629  1.00 87.71           H  
ATOM   2872  HZ2 LYS   182     -68.810 -37.898 -12.236  1.00 87.71           H  
ATOM   2873  HZ3 LYS   182     -68.623 -37.351 -10.681  1.00 87.71           H  
ATOM   2874  N   ALA   183     -62.351 -37.813 -14.424  1.00 87.46           N  
ATOM   2875  CA  ALA   183     -61.654 -38.993 -13.935  1.00 87.46           C  
ATOM   2876  C   ALA   183     -60.271 -38.586 -13.394  1.00 87.46           C  
ATOM   2877  CB  ALA   183     -61.500 -40.049 -15.017  1.00 87.46           C  
ATOM   2878  O   ALA   183     -59.780 -39.161 -12.424  1.00 87.46           O  
ATOM   2879  H   ALA   183     -62.589 -37.751 -15.403  1.00 87.46           H  
ATOM   2880  HA  ALA   183     -62.234 -39.399 -13.099  1.00 87.46           H  
ATOM   2881  HB1 ALA   183     -60.942 -39.665 -15.877  1.00 87.46           H  
ATOM   2882  HB2 ALA   183     -62.479 -40.385 -15.376  1.00 87.46           H  
ATOM   2883  HB3 ALA   183     -60.964 -40.922 -14.631  1.00 87.46           H  
ATOM   2884  N   LEU   184     -59.642 -37.587 -14.025  1.00 89.61           N  
ATOM   2885  CA  LEU   184     -58.358 -37.076 -13.564  1.00 89.61           C  
ATOM   2886  C   LEU   184     -58.577 -36.330 -12.232  1.00 89.61           C  
ATOM   2887  CB  LEU   184     -57.664 -36.192 -14.603  1.00 89.61           C  
ATOM   2888  O   LEU   184     -57.851 -36.564 -11.272  1.00 89.61           O  
ATOM   2889  CG  LEU   184     -57.040 -37.008 -15.755  1.00 89.61           C  
ATOM   2890  CD1 LEU   184     -56.638 -36.091 -16.909  1.00 89.61           C  
ATOM   2891  CD2 LEU   184     -55.826 -37.820 -15.305  1.00 89.61           C  
ATOM   2892  H   LEU   184     -60.104 -37.162 -14.816  1.00 89.61           H  
ATOM   2893  HA  LEU   184     -57.734 -37.941 -13.315  1.00 89.61           H  
ATOM   2894  HB2 LEU   184     -56.881 -35.595 -14.121  1.00 89.61           H  
ATOM   2895  HB3 LEU   184     -58.386 -35.475 -15.012  1.00 89.61           H  
ATOM   2896  HG  LEU   184     -57.788 -37.711 -16.131  1.00 89.61           H  
ATOM   2897 HD11 LEU   184     -55.888 -35.359 -16.593  1.00 89.61           H  
ATOM   2898 HD12 LEU   184     -57.507 -35.552 -17.296  1.00 89.61           H  
ATOM   2899 HD13 LEU   184     -56.216 -36.671 -17.738  1.00 89.61           H  
ATOM   2900 HD21 LEU   184     -55.037 -37.172 -14.906  1.00 89.61           H  
ATOM   2901 HD22 LEU   184     -55.410 -38.381 -16.148  1.00 89.61           H  
ATOM   2902 HD23 LEU   184     -56.087 -38.552 -14.537  1.00 89.61           H  
ATOM   2903  N   HIS   185     -59.603 -35.472 -12.147  1.00 88.39           N  
ATOM   2904  CA  HIS   185     -59.931 -34.783 -10.886  1.00 88.39           C  
ATOM   2905  C   HIS   185     -60.162 -35.860  -9.800  1.00 88.39           C  
ATOM   2906  CB  HIS   185     -61.116 -33.798 -11.020  1.00 88.39           C  
ATOM   2907  O   HIS   185     -59.570 -35.815  -8.717  1.00 88.39           O  
ATOM   2908  CG  HIS   185     -62.031 -33.731  -9.841  1.00 88.39           C  
ATOM   2909  CD2 HIS   185     -61.753 -33.644  -8.507  1.00 88.39           C  
ATOM   2910  ND1 HIS   185     -63.398 -33.965  -9.995  1.00 88.39           N  
ATOM   2911  CE1 HIS   185     -63.902 -34.036  -8.753  1.00 88.39           C  
ATOM   2912  NE2 HIS   185     -62.935 -33.862  -7.841  1.00 88.39           N  
ATOM   2913  H   HIS   185     -60.164 -35.308 -12.970  1.00 88.39           H  
ATOM   2914  HA  HIS   185     -59.035 -34.224 -10.588  1.00 88.39           H  
ATOM   2915  HB2 HIS   185     -61.716 -34.057 -11.900  1.00 88.39           H  
ATOM   2916  HB3 HIS   185     -60.728 -32.792 -11.214  1.00 88.39           H  
ATOM   2917  HD2 HIS   185     -60.790 -33.442  -8.062  1.00 88.39           H  
ATOM   2918  HE2 HIS   185     -63.054 -33.887  -6.838  1.00 88.39           H  
ATOM   2919  HE1 HIS   185     -64.943 -34.212  -8.520  1.00 88.39           H  
ATOM   2920  N   VAL   186     -61.025 -36.839 -10.095  1.00 84.43           N  
ATOM   2921  CA  VAL   186     -61.444 -37.843  -9.118  1.00 84.43           C  
ATOM   2922  C   VAL   186     -60.249 -38.733  -8.686  1.00 84.43           C  
ATOM   2923  CB  VAL   186     -62.644 -38.651  -9.664  1.00 84.43           C  
ATOM   2924  O   VAL   186     -60.266 -39.330  -7.613  1.00 84.43           O  
ATOM   2925  CG1 VAL   186     -62.938 -39.925  -8.877  1.00 84.43           C  
ATOM   2926  CG2 VAL   186     -63.916 -37.788  -9.666  1.00 84.43           C  
ATOM   2927  H   VAL   186     -61.434 -36.864 -11.019  1.00 84.43           H  
ATOM   2928  HA  VAL   186     -61.745 -37.296  -8.214  1.00 84.43           H  
ATOM   2929  HB  VAL   186     -62.433 -38.951 -10.697  1.00 84.43           H  
ATOM   2930 HG11 VAL   186     -63.087 -39.711  -7.817  1.00 84.43           H  
ATOM   2931 HG12 VAL   186     -62.122 -40.646  -8.978  1.00 84.43           H  
ATOM   2932 HG13 VAL   186     -63.846 -40.408  -9.253  1.00 84.43           H  
ATOM   2933 HG21 VAL   186     -64.212 -37.521  -8.646  1.00 84.43           H  
ATOM   2934 HG22 VAL   186     -64.750 -38.328 -10.128  1.00 84.43           H  
ATOM   2935 HG23 VAL   186     -63.780 -36.860 -10.225  1.00 84.43           H  
ATOM   2936  N   LEU   187     -59.223 -38.861  -9.534  1.00 86.58           N  
ATOM   2937  CA  LEU   187     -57.991 -39.561  -9.178  1.00 86.58           C  
ATOM   2938  C   LEU   187     -57.066 -38.627  -8.356  1.00 86.58           C  
ATOM   2939  CB  LEU   187     -57.242 -40.085 -10.410  1.00 86.58           C  
ATOM   2940  O   LEU   187     -56.352 -39.071  -7.460  1.00 86.58           O  
ATOM   2941  CG  LEU   187     -57.878 -41.348 -11.030  1.00 86.58           C  
ATOM   2942  CD1 LEU   187     -57.293 -41.605 -12.421  1.00 86.58           C  
ATOM   2943  CD2 LEU   187     -57.671 -42.587 -10.156  1.00 86.58           C  
ATOM   2944  H   LEU   187     -59.297 -38.429 -10.444  1.00 86.58           H  
ATOM   2945  HA  LEU   187     -58.248 -40.385  -8.504  1.00 86.58           H  
ATOM   2946  HB2 LEU   187     -56.200 -40.311 -10.143  1.00 86.58           H  
ATOM   2947  HB3 LEU   187     -57.191 -39.291 -11.165  1.00 86.58           H  
ATOM   2948  HG  LEU   187     -58.958 -41.195 -11.142  1.00 86.58           H  
ATOM   2949 HD11 LEU   187     -56.221 -41.817 -12.369  1.00 86.58           H  
ATOM   2950 HD12 LEU   187     -57.438 -40.738 -13.075  1.00 86.58           H  
ATOM   2951 HD13 LEU   187     -57.783 -42.462 -12.895  1.00 86.58           H  
ATOM   2952 HD21 LEU   187     -56.606 -42.772  -9.979  1.00 86.58           H  
ATOM   2953 HD22 LEU   187     -58.091 -43.477 -10.640  1.00 86.58           H  
ATOM   2954 HD23 LEU   187     -58.164 -42.484  -9.186  1.00 86.58           H  
ATOM   2955  N   PHE   188     -57.043 -37.333  -8.696  1.00 89.23           N  
ATOM   2956  CA  PHE   188     -56.136 -36.356  -8.084  1.00 89.23           C  
ATOM   2957  C   PHE   188     -56.481 -36.082  -6.607  1.00 89.23           C  
ATOM   2958  CB  PHE   188     -56.107 -35.005  -8.808  1.00 89.23           C  
ATOM   2959  O   PHE   188     -55.665 -35.607  -5.828  1.00 89.23           O  
ATOM   2960  CG  PHE   188     -55.440 -34.943 -10.168  1.00 89.23           C  
ATOM   2961  CD1 PHE   188     -54.508 -35.901 -10.617  1.00 89.23           C  
ATOM   2962  CD2 PHE   188     -55.738 -33.832 -10.978  1.00 89.23           C  
ATOM   2963  CE1 PHE   188     -53.942 -35.784 -11.897  1.00 89.23           C  
ATOM   2964  CE2 PHE   188     -55.160 -33.709 -12.248  1.00 89.23           C  
ATOM   2965  CZ  PHE   188     -54.293 -34.701 -12.717  1.00 89.23           C  
ATOM   2966  H   PHE   188     -57.689 -37.015  -9.404  1.00 89.23           H  
ATOM   2967  HA  PHE   188     -55.143 -36.812  -8.071  1.00 89.23           H  
ATOM   2968  HB2 PHE   188     -55.587 -34.271  -8.180  1.00 89.23           H  
ATOM   2969  HB3 PHE   188     -57.138 -34.641  -8.910  1.00 89.23           H  
ATOM   2970  HD1 PHE   188     -54.230 -36.726  -9.978  1.00 89.23           H  
ATOM   2971  HD2 PHE   188     -56.416 -33.072 -10.620  1.00 89.23           H  
ATOM   2972  HE1 PHE   188     -53.239 -36.525 -12.248  1.00 89.23           H  
ATOM   2973  HE2 PHE   188     -55.382 -32.849 -12.864  1.00 89.23           H  
ATOM   2974  HZ  PHE   188     -53.891 -34.634 -13.719  1.00 89.23           H  
ATOM   2975  N   GLU   189     -57.720 -36.401  -6.219  1.00 82.59           N  
ATOM   2976  CA  GLU   189     -58.161 -36.320  -4.829  1.00 82.59           C  
ATOM   2977  C   GLU   189     -57.464 -37.396  -3.956  1.00 82.59           C  
ATOM   2978  CB  GLU   189     -59.655 -36.641  -4.725  1.00 82.59           C  
ATOM   2979  O   GLU   189     -57.497 -37.359  -2.723  1.00 82.59           O  
ATOM   2980  CG  GLU   189     -60.598 -35.556  -5.214  1.00 82.59           C  
ATOM   2981  CD  GLU   189     -62.043 -36.019  -5.150  1.00 82.59           C  
ATOM   2982  OE1 GLU   189     -62.920 -35.170  -5.440  1.00 82.59           O  
ATOM   2983  OE2 GLU   189     -62.300 -37.206  -4.836  1.00 82.59           O1-
ATOM   2984  H   GLU   189     -58.377 -36.719  -6.916  1.00 82.59           H  
ATOM   2985  HA  GLU   189     -57.914 -35.332  -4.426  1.00 82.59           H  
ATOM   2986  HB2 GLU   189     -59.910 -36.864  -3.680  1.00 82.59           H  
ATOM   2987  HB3 GLU   189     -59.844 -37.557  -5.297  1.00 82.59           H  
ATOM   2988  HG2 GLU   189     -60.368 -35.287  -6.248  1.00 82.59           H  
ATOM   2989  HG3 GLU   189     -60.484 -34.655  -4.600  1.00 82.59           H  
ATOM   2990  N   ARG   190     -57.033 -38.490  -4.601  1.00 82.14           N  
ATOM   2991  CA  ARG   190     -56.676 -39.750  -3.961  1.00 82.14           C  
ATOM   2992  C   ARG   190     -55.154 -40.035  -4.093  1.00 82.14           C  
ATOM   2993  CB  ARG   190     -57.499 -40.912  -4.557  1.00 82.14           C  
ATOM   2994  O   ARG   190     -54.714 -41.186  -4.086  1.00 82.14           O  
ATOM   2995  CG  ARG   190     -58.967 -40.612  -4.903  1.00 82.14           C  
ATOM   2996  CD  ARG   190     -59.880 -40.269  -3.730  1.00 82.14           C  
ATOM   2997  NE  ARG   190     -61.151 -39.671  -4.187  1.00 82.14           N  
ATOM   2998  NH1 ARG   190     -62.234 -41.637  -4.875  1.00 82.14           N  
ATOM   2999  NH2 ARG   190     -63.195 -39.586  -5.174  1.00 82.14           N1+
ATOM   3000  CZ  ARG   190     -62.165 -40.313  -4.747  1.00 82.14           C  
ATOM   3001  H   ARG   190     -56.956 -38.441  -5.606  1.00 82.14           H  
ATOM   3002  HA  ARG   190     -56.886 -39.681  -2.888  1.00 82.14           H  
ATOM   3003  HB2 ARG   190     -57.440 -41.765  -3.873  1.00 82.14           H  
ATOM   3004  HB3 ARG   190     -57.018 -41.243  -5.487  1.00 82.14           H  
ATOM   3005  HG2 ARG   190     -59.386 -41.474  -5.434  1.00 82.14           H  
ATOM   3006  HG3 ARG   190     -58.990 -39.792  -5.624  1.00 82.14           H  
ATOM   3007  HD2 ARG   190     -59.412 -39.529  -3.075  1.00 82.14           H  
ATOM   3008  HD3 ARG   190     -60.103 -41.141  -3.106  1.00 82.14           H  
ATOM   3009  HE  ARG   190     -61.218 -38.667  -4.104  1.00 82.14           H  
ATOM   3010 HH11 ARG   190     -63.053 -42.028  -5.341  1.00 82.14           H  
ATOM   3011 HH12 ARG   190     -61.552 -42.288  -4.499  1.00 82.14           H  
ATOM   3012 HH21 ARG   190     -64.002 -39.998  -5.614  1.00 82.14           H  
ATOM   3013 HH22 ARG   190     -63.091 -38.551  -5.120  1.00 82.14           H  
ATOM   3014  N   VAL   191     -54.369 -38.961  -4.183  1.00 81.68           N  
ATOM   3015  CA  VAL   191     -52.910 -39.011  -4.226  1.00 81.68           C  
ATOM   3016  C   VAL   191     -52.299 -37.920  -3.305  1.00 81.68           C  
ATOM   3017  CB  VAL   191     -52.364 -38.907  -5.671  1.00 81.68           C  
ATOM   3018  O   VAL   191     -52.983 -37.065  -2.748  1.00 81.68           O  
ATOM   3019  CG1 VAL   191     -52.691 -40.151  -6.502  1.00 81.68           C  
ATOM   3020  CG2 VAL   191     -52.858 -37.654  -6.391  1.00 81.68           C  
ATOM   3021  H   VAL   191     -54.810 -38.058  -4.282  1.00 81.68           H  
ATOM   3022  HA  VAL   191     -52.590 -39.971  -3.801  1.00 81.68           H  
ATOM   3023  HB  VAL   191     -51.274 -38.836  -5.631  1.00 81.68           H  
ATOM   3024 HG11 VAL   191     -53.766 -40.253  -6.676  1.00 81.68           H  
ATOM   3025 HG12 VAL   191     -52.336 -41.058  -6.001  1.00 81.68           H  
ATOM   3026 HG13 VAL   191     -52.200 -40.099  -7.480  1.00 81.68           H  
ATOM   3027 HG21 VAL   191     -53.937 -37.702  -6.542  1.00 81.68           H  
ATOM   3028 HG22 VAL   191     -52.383 -37.552  -7.372  1.00 81.68           H  
ATOM   3029 HG23 VAL   191     -52.636 -36.753  -5.815  1.00 81.68           H  
ATOM   3030  N   SER   192     -50.986 -38.012  -3.102  1.00 81.23           N  
ATOM   3031  CA  SER   192     -50.238 -37.098  -2.239  1.00 81.23           C  
ATOM   3032  C   SER   192     -49.806 -35.791  -2.946  1.00 81.23           C  
ATOM   3033  CB  SER   192     -48.972 -37.784  -1.699  1.00 81.23           C  
ATOM   3034  O   SER   192     -49.730 -35.688  -4.169  1.00 81.23           O  
ATOM   3035  OG  SER   192     -48.078 -38.107  -2.766  1.00 81.23           O  
ATOM   3036  H   SER   192     -50.490 -38.768  -3.553  1.00 81.23           H  
ATOM   3037  HA  SER   192     -50.883 -36.827  -1.394  1.00 81.23           H  
ATOM   3038  HB2 SER   192     -49.219 -38.707  -1.164  1.00 81.23           H  
ATOM   3039  HB3 SER   192     -48.433 -37.129  -1.007  1.00 81.23           H  
ATOM   3040  HG  SER   192     -48.415 -38.941  -3.163  1.00 81.23           H  
ATOM   3041  N   GLU   193     -49.410 -34.802  -2.134  1.00 80.05           N  
ATOM   3042  CA  GLU   193     -48.845 -33.543  -2.633  1.00 80.05           C  
ATOM   3043  C   GLU   193     -47.545 -33.786  -3.455  1.00 80.05           C  
ATOM   3044  CB  GLU   193     -48.543 -32.543  -1.500  1.00 80.05           C  
ATOM   3045  O   GLU   193     -47.157 -32.991  -4.309  1.00 80.05           O  
ATOM   3046  CG  GLU   193     -49.771 -32.160  -0.662  1.00 80.05           C  
ATOM   3047  CD  GLU   193     -49.789 -30.749  -0.087  1.00 80.05           C  
ATOM   3048  OE1 GLU   193     -50.833 -30.375   0.497  1.00 80.05           O  
ATOM   3049  OE2 GLU   193     -48.802 -30.001  -0.273  1.00 80.05           O1-
ATOM   3050  H   GLU   193     -49.579 -34.893  -1.143  1.00 80.05           H  
ATOM   3051  HA  GLU   193     -49.583 -33.117  -3.320  1.00 80.05           H  
ATOM   3052  HB2 GLU   193     -48.094 -31.650  -1.950  1.00 80.05           H  
ATOM   3053  HB3 GLU   193     -47.777 -32.958  -0.831  1.00 80.05           H  
ATOM   3054  HG2 GLU   193     -49.871 -32.863   0.173  1.00 80.05           H  
ATOM   3055  HG3 GLU   193     -50.676 -32.266  -1.271  1.00 80.05           H  
ATOM   3056  N   GLU   194     -46.836 -34.875  -3.126  1.00 77.93           N  
ATOM   3057  CA  GLU   194     -45.584 -35.244  -3.787  1.00 77.93           C  
ATOM   3058  C   GLU   194     -45.910 -35.697  -5.228  1.00 77.93           C  
ATOM   3059  CB  GLU   194     -44.862 -36.350  -3.020  1.00 77.93           C  
ATOM   3060  O   GLU   194     -45.233 -35.349  -6.192  1.00 77.93           O  
ATOM   3061  CG  GLU   194     -44.433 -35.891  -1.627  1.00 77.93           C  
ATOM   3062  CD  GLU   194     -43.889 -37.090  -0.911  1.00 77.93           C  
ATOM   3063  OE1 GLU   194     -42.675 -37.386  -1.046  1.00 77.93           O  
ATOM   3064  OE2 GLU   194     -44.654 -37.796  -0.216  1.00 77.93           O1-
ATOM   3065  H   GLU   194     -47.184 -35.454  -2.375  1.00 77.93           H  
ATOM   3066  HA  GLU   194     -44.959 -34.346  -3.856  1.00 77.93           H  
ATOM   3067  HB2 GLU   194     -43.979 -36.671  -3.589  1.00 77.93           H  
ATOM   3068  HB3 GLU   194     -45.505 -37.236  -2.942  1.00 77.93           H  
ATOM   3069  HG2 GLU   194     -45.273 -35.486  -1.052  1.00 77.93           H  
ATOM   3070  HG3 GLU   194     -43.668 -35.111  -1.694  1.00 77.93           H  
ATOM   3071  N   GLN   195     -46.984 -36.484  -5.380  1.00 80.43           N  
ATOM   3072  CA  GLN   195     -47.403 -37.020  -6.683  1.00 80.43           C  
ATOM   3073  C   GLN   195     -48.055 -35.897  -7.532  1.00 80.43           C  
ATOM   3074  CB  GLN   195     -48.389 -38.170  -6.507  1.00 80.43           C  
ATOM   3075  O   GLN   195     -48.032 -35.893  -8.761  1.00 80.43           O  
ATOM   3076  CG  GLN   195     -47.704 -39.424  -5.964  1.00 80.43           C  
ATOM   3077  CD  GLN   195     -48.724 -40.330  -5.324  1.00 80.43           C  
ATOM   3078  NE2 GLN   195     -48.970 -41.478  -5.914  1.00 80.43           N  
ATOM   3079  OE1 GLN   195     -49.329 -40.024  -4.300  1.00 80.43           O  
ATOM   3080  H   GLN   195     -47.532 -36.700  -4.560  1.00 80.43           H  
ATOM   3081  HA  GLN   195     -46.505 -37.352  -7.207  1.00 80.43           H  
ATOM   3082  HB2 GLN   195     -48.865 -38.416  -7.465  1.00 80.43           H  
ATOM   3083  HB3 GLN   195     -49.201 -37.852  -5.843  1.00 80.43           H  
ATOM   3084  HG2 GLN   195     -46.963 -39.183  -5.193  1.00 80.43           H  
ATOM   3085  HG3 GLN   195     -47.173 -39.947  -6.766  1.00 80.43           H  
ATOM   3086 HE21 GLN   195     -49.657 -42.108  -5.525  1.00 80.43           H  
ATOM   3087 HE22 GLN   195     -48.474 -41.731  -6.756  1.00 80.43           H  
ATOM   3088  N   LEU   196     -48.676 -34.930  -6.846  1.00 83.99           N  
ATOM   3089  CA  LEU   196     -49.243 -33.766  -7.523  1.00 83.99           C  
ATOM   3090  C   LEU   196     -48.104 -32.811  -7.980  1.00 83.99           C  
ATOM   3091  CB  LEU   196     -50.264 -33.050  -6.635  1.00 83.99           C  
ATOM   3092  O   LEU   196     -48.298 -31.960  -8.845  1.00 83.99           O  
ATOM   3093  CG  LEU   196     -51.552 -33.871  -6.420  1.00 83.99           C  
ATOM   3094  CD1 LEU   196     -52.340 -33.338  -5.223  1.00 83.99           C  
ATOM   3095  CD2 LEU   196     -52.442 -33.877  -7.663  1.00 83.99           C  
ATOM   3096  H   LEU   196     -48.738 -35.015  -5.842  1.00 83.99           H  
ATOM   3097  HA  LEU   196     -49.718 -34.112  -8.448  1.00 83.99           H  
ATOM   3098  HB2 LEU   196     -50.518 -32.072  -7.063  1.00 83.99           H  
ATOM   3099  HB3 LEU   196     -49.800 -32.853  -5.664  1.00 83.99           H  
ATOM   3100  HG  LEU   196     -51.282 -34.909  -6.196  1.00 83.99           H  
ATOM   3101 HD11 LEU   196     -52.628 -32.295  -5.370  1.00 83.99           H  
ATOM   3102 HD12 LEU   196     -51.747 -33.397  -4.306  1.00 83.99           H  
ATOM   3103 HD13 LEU   196     -53.253 -33.923  -5.064  1.00 83.99           H  
ATOM   3104 HD21 LEU   196     -52.761 -32.865  -7.931  1.00 83.99           H  
ATOM   3105 HD22 LEU   196     -53.338 -34.477  -7.483  1.00 83.99           H  
ATOM   3106 HD23 LEU   196     -51.929 -34.312  -8.527  1.00 83.99           H  
ATOM   3107  N   THR   197     -46.917 -32.949  -7.377  1.00 82.79           N  
ATOM   3108  CA  THR   197     -45.696 -32.267  -7.845  1.00 82.79           C  
ATOM   3109  C   THR   197     -45.188 -33.055  -9.073  1.00 82.79           C  
ATOM   3110  CB  THR   197     -44.615 -32.162  -6.755  1.00 82.79           C  
ATOM   3111  O   THR   197     -44.914 -32.485 -10.126  1.00 82.79           O  
ATOM   3112  CG2 THR   197     -43.408 -31.362  -7.230  1.00 82.79           C  
ATOM   3113  OG1 THR   197     -45.128 -31.504  -5.581  1.00 82.79           O  
ATOM   3114  H   THR   197     -46.846 -33.585  -6.596  1.00 82.79           H  
ATOM   3115  HA  THR   197     -45.991 -31.271  -8.181  1.00 82.79           H  
ATOM   3116  HB  THR   197     -44.268 -33.148  -6.439  1.00 82.79           H  
ATOM   3117 HG21 THR   197     -43.699 -30.352  -7.532  1.00 82.79           H  
ATOM   3118 HG22 THR   197     -42.906 -31.849  -8.068  1.00 82.79           H  
ATOM   3119 HG23 THR   197     -42.678 -31.250  -6.421  1.00 82.79           H  
ATOM   3120  HG1 THR   197     -45.942 -31.983  -5.306  1.00 82.79           H  
ATOM   3121  N   GLU   198     -45.133 -34.388  -8.959  1.00 81.52           N  
ATOM   3122  CA  GLU   198     -44.661 -35.321 -10.009  1.00 81.52           C  
ATOM   3123  C   GLU   198     -45.409 -35.029 -11.339  1.00 81.52           C  
ATOM   3124  CB  GLU   198     -44.932 -36.748  -9.518  1.00 81.52           C  
ATOM   3125  O   GLU   198     -44.829 -34.973 -12.420  1.00 81.52           O  
ATOM   3126  CG  GLU   198     -44.428 -37.897 -10.379  1.00 81.52           C  
ATOM   3127  CD  GLU   198     -44.896 -39.245  -9.830  1.00 81.52           C  
ATOM   3128  OE1 GLU   198     -44.369 -40.272 -10.321  1.00 81.52           O  
ATOM   3129  OE2 GLU   198     -45.775 -39.275  -8.936  1.00 81.52           O1-
ATOM   3130  H   GLU   198     -45.410 -34.794  -8.077  1.00 81.52           H  
ATOM   3131  HA  GLU   198     -43.591 -35.140 -10.156  1.00 81.52           H  
ATOM   3132  HB2 GLU   198     -46.012 -36.871  -9.412  1.00 81.52           H  
ATOM   3133  HB3 GLU   198     -44.507 -36.863  -8.513  1.00 81.52           H  
ATOM   3134  HG2 GLU   198     -43.333 -37.883 -10.420  1.00 81.52           H  
ATOM   3135  HG3 GLU   198     -44.805 -37.806 -11.404  1.00 81.52           H  
ATOM   3136  N   PHE   199     -46.725 -34.822 -11.241  1.00 83.16           N  
ATOM   3137  CA  PHE   199     -47.569 -34.573 -12.418  1.00 83.16           C  
ATOM   3138  C   PHE   199     -47.198 -33.228 -13.109  1.00 83.16           C  
ATOM   3139  CB  PHE   199     -49.051 -34.555 -12.014  1.00 83.16           C  
ATOM   3140  O   PHE   199     -47.418 -33.022 -14.308  1.00 83.16           O  
ATOM   3141  CG  PHE   199     -49.983 -34.935 -13.145  1.00 83.16           C  
ATOM   3142  CD1 PHE   199     -50.595 -33.943 -13.931  1.00 83.16           C  
ATOM   3143  CD2 PHE   199     -50.242 -36.290 -13.404  1.00 83.16           C  
ATOM   3144  CE1 PHE   199     -51.452 -34.307 -14.980  1.00 83.16           C  
ATOM   3145  CE2 PHE   199     -51.111 -36.647 -14.444  1.00 83.16           C  
ATOM   3146  CZ  PHE   199     -51.691 -35.659 -15.258  1.00 83.16           C  
ATOM   3147  H   PHE   199     -47.137 -34.869 -10.320  1.00 83.16           H  
ATOM   3148  HA  PHE   199     -47.354 -35.375 -13.134  1.00 83.16           H  
ATOM   3149  HB2 PHE   199     -49.333 -33.573 -11.616  1.00 83.16           H  
ATOM   3150  HB3 PHE   199     -49.231 -35.261 -11.191  1.00 83.16           H  
ATOM   3151  HD1 PHE   199     -50.406 -32.899 -13.726  1.00 83.16           H  
ATOM   3152  HD2 PHE   199     -49.774 -37.055 -12.803  1.00 83.16           H  
ATOM   3153  HE1 PHE   199     -51.928 -33.543 -15.575  1.00 83.16           H  
ATOM   3154  HE2 PHE   199     -51.337 -37.689 -14.620  1.00 83.16           H  
ATOM   3155  HZ  PHE   199     -52.317 -35.941 -16.094  1.00 83.16           H  
ATOM   3156  N   VAL   200     -46.709 -32.263 -12.323  1.00 82.91           N  
ATOM   3157  CA  VAL   200     -46.286 -30.951 -12.821  1.00 82.91           C  
ATOM   3158  C   VAL   200     -44.841 -31.068 -13.358  1.00 82.91           C  
ATOM   3159  CB  VAL   200     -46.490 -29.842 -11.772  1.00 82.91           C  
ATOM   3160  O   VAL   200     -44.465 -30.399 -14.323  1.00 82.91           O  
ATOM   3161  CG1 VAL   200     -45.735 -28.549 -12.096  1.00 82.91           C  
ATOM   3162  CG2 VAL   200     -47.988 -29.523 -11.660  1.00 82.91           C  
ATOM   3163  H   VAL   200     -46.580 -32.469 -11.342  1.00 82.91           H  
ATOM   3164  HA  VAL   200     -46.895 -30.728 -13.702  1.00 82.91           H  
ATOM   3165  HB  VAL   200     -46.140 -30.189 -10.792  1.00 82.91           H  
ATOM   3166 HG11 VAL   200     -46.012 -28.160 -13.080  1.00 82.91           H  
ATOM   3167 HG12 VAL   200     -44.652 -28.708 -12.079  1.00 82.91           H  
ATOM   3168 HG13 VAL   200     -45.956 -27.774 -11.354  1.00 82.91           H  
ATOM   3169 HG21 VAL   200     -48.419 -29.277 -12.636  1.00 82.91           H  
ATOM   3170 HG22 VAL   200     -48.166 -28.664 -11.008  1.00 82.91           H  
ATOM   3171 HG23 VAL   200     -48.537 -30.378 -11.255  1.00 82.91           H  
ATOM   3172  N   GLU   201     -44.027 -31.926 -12.732  1.00 81.99           N  
ATOM   3173  CA  GLU   201     -42.652 -32.131 -13.152  1.00 81.99           C  
ATOM   3174  C   GLU   201     -42.622 -32.756 -14.560  1.00 81.99           C  
ATOM   3175  CB  GLU   201     -41.860 -33.014 -12.197  1.00 81.99           C  
ATOM   3176  O   GLU   201     -41.733 -32.448 -15.361  1.00 81.99           O  
ATOM   3177  CG  GLU   201     -41.494 -32.274 -10.917  1.00 81.99           C  
ATOM   3178  CD  GLU   201     -40.659 -33.229 -10.115  1.00 81.99           C  
ATOM   3179  OE1 GLU   201     -39.428 -33.274 -10.348  1.00 81.99           O  
ATOM   3180  OE2 GLU   201     -41.219 -33.950  -9.258  1.00 81.99           O1-
ATOM   3181  H   GLU   201     -44.398 -32.441 -11.947  1.00 81.99           H  
ATOM   3182  HA  GLU   201     -42.184 -31.141 -13.239  1.00 81.99           H  
ATOM   3183  HB2 GLU   201     -40.939 -33.350 -12.695  1.00 81.99           H  
ATOM   3184  HB3 GLU   201     -42.421 -33.926 -11.962  1.00 81.99           H  
ATOM   3185  HG2 GLU   201     -42.383 -31.975 -10.357  1.00 81.99           H  
ATOM   3186  HG3 GLU   201     -40.916 -31.370 -11.136  1.00 81.99           H  
ATOM   3187  N   ASN   202     -43.567 -33.653 -14.862  1.00 80.03           N  
ATOM   3188  CA  ASN   202     -43.634 -34.365 -16.152  1.00 80.03           C  
ATOM   3189  C   ASN   202     -44.335 -33.495 -17.239  1.00 80.03           C  
ATOM   3190  CB  ASN   202     -44.350 -35.697 -15.991  1.00 80.03           C  
ATOM   3191  O   ASN   202     -44.021 -33.590 -18.426  1.00 80.03           O  
ATOM   3192  CG  ASN   202     -43.859 -36.660 -17.044  1.00 80.03           C  
ATOM   3193  ND2 ASN   202     -44.764 -37.195 -17.827  1.00 80.03           N  
ATOM   3194  OD1 ASN   202     -42.673 -36.940 -17.169  1.00 80.03           O  
ATOM   3195  H   ASN   202     -44.273 -33.841 -14.164  1.00 80.03           H  
ATOM   3196  HA  ASN   202     -42.600 -34.501 -16.489  1.00 80.03           H  
ATOM   3197  HB2 ASN   202     -45.435 -35.568 -16.022  1.00 80.03           H  
ATOM   3198  HB3 ASN   202     -44.114 -36.155 -15.022  1.00 80.03           H  
ATOM   3199 HD21 ASN   202     -44.487 -37.849 -18.545  1.00 80.03           H  
ATOM   3200 HD22 ASN   202     -45.738 -36.952 -17.712  1.00 80.03           H  
ATOM   3201  N   LYS   203     -45.240 -32.603 -16.806  1.00 82.46           N  
ATOM   3202  CA  LYS   203     -46.026 -31.695 -17.648  1.00 82.46           C  
ATOM   3203  C   LYS   203     -47.204 -32.324 -18.446  1.00 82.46           C  
ATOM   3204  CB  LYS   203     -45.212 -30.737 -18.549  1.00 82.46           C  
ATOM   3205  O   LYS   203     -47.692 -31.743 -19.416  1.00 82.46           O  
ATOM   3206  CG  LYS   203     -44.260 -29.801 -17.796  1.00 82.46           C  
ATOM   3207  CD  LYS   203     -42.852 -30.375 -17.686  1.00 82.46           C  
ATOM   3208  CE  LYS   203     -41.987 -29.591 -16.718  1.00 82.46           C  
ATOM   3209  NZ  LYS   203     -40.746 -30.363 -16.480  1.00 82.46           N1+
ATOM   3210  H   LYS   203     -45.318 -32.493 -15.805  1.00 82.46           H  
ATOM   3211  HA  LYS   203     -46.538 -31.068 -16.909  1.00 82.46           H  
ATOM   3212  HB2 LYS   203     -45.920 -30.090 -19.084  1.00 82.46           H  
ATOM   3213  HB3 LYS   203     -44.677 -31.292 -19.328  1.00 82.46           H  
ATOM   3214  HG2 LYS   203     -44.666 -29.564 -16.808  1.00 82.46           H  
ATOM   3215  HG3 LYS   203     -44.195 -28.850 -18.340  1.00 82.46           H  
ATOM   3216  HD2 LYS   203     -42.383 -30.389 -18.678  1.00 82.46           H  
ATOM   3217  HD3 LYS   203     -42.899 -31.411 -17.359  1.00 82.46           H  
ATOM   3218  HE2 LYS   203     -42.460 -29.453 -15.742  1.00 82.46           H  
ATOM   3219  HE3 LYS   203     -41.692 -28.619 -17.123  1.00 82.46           H  
ATOM   3220  HZ1 LYS   203     -40.118 -29.914 -15.808  1.00 82.46           H  
ATOM   3221  HZ2 LYS   203     -40.236 -30.579 -17.341  1.00 82.46           H  
ATOM   3222  HZ3 LYS   203     -41.004 -31.287 -16.063  1.00 82.46           H  
ATOM   3223  N   ASP   204     -47.791 -33.371 -17.881  1.00 81.07           N  
ATOM   3224  CA  ASP   204     -48.963 -34.036 -18.479  1.00 81.07           C  
ATOM   3225  C   ASP   204     -50.223 -33.133 -18.407  1.00 81.07           C  
ATOM   3226  CB  ASP   204     -49.282 -35.347 -17.790  1.00 81.07           C  
ATOM   3227  O   ASP   204     -51.248 -33.363 -19.052  1.00 81.07           O  
ATOM   3228  CG  ASP   204     -48.237 -36.314 -18.251  1.00 81.07           C  
ATOM   3229  OD1 ASP   204     -48.436 -36.945 -19.313  1.00 81.07           O  
ATOM   3230  OD2 ASP   204     -47.225 -36.425 -17.525  1.00 81.07           O1-
ATOM   3231  H   ASP   204     -47.382 -33.762 -17.045  1.00 81.07           H  
ATOM   3232  HA  ASP   204     -48.748 -34.173 -19.546  1.00 81.07           H  
ATOM   3233  HB2 ASP   204     -50.274 -35.720 -18.064  1.00 81.07           H  
ATOM   3234  HB3 ASP   204     -49.244 -35.247 -16.701  1.00 81.07           H  
ATOM   3235  N   TYR   205     -50.149 -32.067 -17.596  1.00 84.19           N  
ATOM   3236  CA  TYR   205     -51.245 -31.110 -17.465  1.00 84.19           C  
ATOM   3237  C   TYR   205     -51.503 -30.308 -18.760  1.00 84.19           C  
ATOM   3238  CB  TYR   205     -51.102 -30.169 -16.259  1.00 84.19           C  
ATOM   3239  O   TYR   205     -52.513 -29.618 -18.905  1.00 84.19           O  
ATOM   3240  CG  TYR   205     -49.931 -29.213 -16.325  1.00 84.19           C  
ATOM   3241  CD1 TYR   205     -48.702 -29.567 -15.739  1.00 84.19           C  
ATOM   3242  CD2 TYR   205     -50.057 -27.978 -16.992  1.00 84.19           C  
ATOM   3243  CE1 TYR   205     -47.605 -28.685 -15.804  1.00 84.19           C  
ATOM   3244  CE2 TYR   205     -48.960 -27.094 -17.065  1.00 84.19           C  
ATOM   3245  OH  TYR   205     -46.640 -26.635 -16.516  1.00 84.19           O  
ATOM   3246  CZ  TYR   205     -47.729 -27.449 -16.472  1.00 84.19           C  
ATOM   3247  H   TYR   205     -49.301 -31.941 -17.061  1.00 84.19           H  
ATOM   3248  HA  TYR   205     -52.152 -31.710 -17.314  1.00 84.19           H  
ATOM   3249  HB2 TYR   205     -51.016 -30.769 -15.345  1.00 84.19           H  
ATOM   3250  HB3 TYR   205     -52.021 -29.579 -16.140  1.00 84.19           H  
ATOM   3251  HD1 TYR   205     -48.600 -30.517 -15.237  1.00 84.19           H  
ATOM   3252  HD2 TYR   205     -50.997 -27.706 -17.449  1.00 84.19           H  
ATOM   3253  HE1 TYR   205     -46.667 -28.956 -15.341  1.00 84.19           H  
ATOM   3254  HE2 TYR   205     -49.061 -26.148 -17.575  1.00 84.19           H  
ATOM   3255  HH  TYR   205     -46.912 -25.776 -16.888  1.00 84.19           H  
ATOM   3256  N   MET   206     -50.603 -30.432 -19.742  1.00 83.88           N  
ATOM   3257  CA  MET   206     -50.785 -29.819 -21.052  1.00 83.88           C  
ATOM   3258  C   MET   206     -51.996 -30.458 -21.778  1.00 83.88           C  
ATOM   3259  CB  MET   206     -49.533 -29.971 -21.924  1.00 83.88           C  
ATOM   3260  O   MET   206     -52.589 -29.860 -22.675  1.00 83.88           O  
ATOM   3261  CG  MET   206     -48.342 -29.133 -21.451  1.00 83.88           C  
ATOM   3262  SD  MET   206     -48.590 -27.329 -21.578  1.00 83.88           S  
ATOM   3263  CE  MET   206     -48.563 -27.141 -23.378  1.00 83.88           C  
ATOM   3264  H   MET   206     -49.761 -30.959 -19.559  1.00 83.88           H  
ATOM   3265  HA  MET   206     -51.044 -28.767 -20.894  1.00 83.88           H  
ATOM   3266  HB2 MET   206     -49.768 -29.732 -22.968  1.00 83.88           H  
ATOM   3267  HB3 MET   206     -49.227 -31.026 -21.927  1.00 83.88           H  
ATOM   3268  HG2 MET   206     -47.448 -29.400 -22.026  1.00 83.88           H  
ATOM   3269  HG3 MET   206     -48.118 -29.348 -20.403  1.00 83.88           H  
ATOM   3270  HE1 MET   206     -48.572 -26.075 -23.624  1.00 83.88           H  
ATOM   3271  HE2 MET   206     -49.446 -27.600 -23.828  1.00 83.88           H  
ATOM   3272  HE3 MET   206     -47.657 -27.584 -23.798  1.00 83.88           H  
ATOM   3273  N   ILE   207     -52.337 -31.706 -21.421  1.00 83.98           N  
ATOM   3274  CA  ILE   207     -53.474 -32.425 -22.018  1.00 83.98           C  
ATOM   3275  C   ILE   207     -54.770 -31.730 -21.519  1.00 83.98           C  
ATOM   3276  CB  ILE   207     -53.441 -33.930 -21.653  1.00 83.98           C  
ATOM   3277  O   ILE   207     -55.752 -31.579 -22.242  1.00 83.98           O  
ATOM   3278  CG1 ILE   207     -52.150 -34.591 -22.196  1.00 83.98           C  
ATOM   3279  CG2 ILE   207     -54.681 -34.657 -22.190  1.00 83.98           C  
ATOM   3280  CD1 ILE   207     -51.934 -36.013 -21.696  1.00 83.98           C  
ATOM   3281  H   ILE   207     -51.782 -32.165 -20.713  1.00 83.98           H  
ATOM   3282  HA  ILE   207     -53.424 -32.286 -23.105  1.00 83.98           H  
ATOM   3283  HB  ILE   207     -53.448 -34.028 -20.559  1.00 83.98           H  
ATOM   3284 HG12 ILE   207     -51.272 -34.008 -21.898  1.00 83.98           H  
ATOM   3285 HG13 ILE   207     -52.164 -34.592 -23.293  1.00 83.98           H  
ATOM   3286 HG21 ILE   207     -54.739 -34.589 -23.281  1.00 83.98           H  
ATOM   3287 HG22 ILE   207     -55.599 -34.232 -21.774  1.00 83.98           H  
ATOM   3288 HG23 ILE   207     -54.680 -35.716 -21.913  1.00 83.98           H  
ATOM   3289 HD11 ILE   207     -51.963 -36.051 -20.603  1.00 83.98           H  
ATOM   3290 HD12 ILE   207     -50.955 -36.380 -22.020  1.00 83.98           H  
ATOM   3291 HD13 ILE   207     -52.687 -36.700 -22.092  1.00 83.98           H  
ATOM   3292  N   LEU   208     -54.770 -31.341 -20.238  1.00 86.69           N  
ATOM   3293  CA  LEU   208     -55.924 -30.696 -19.613  1.00 86.69           C  
ATOM   3294  C   LEU   208     -56.101 -29.299 -20.237  1.00 86.69           C  
ATOM   3295  CB  LEU   208     -55.739 -30.534 -18.099  1.00 86.69           C  
ATOM   3296  O   LEU   208     -57.218 -28.836 -20.471  1.00 86.69           O  
ATOM   3297  CG  LEU   208     -55.790 -31.856 -17.313  1.00 86.69           C  
ATOM   3298  CD1 LEU   208     -55.245 -31.635 -15.902  1.00 86.69           C  
ATOM   3299  CD2 LEU   208     -57.216 -32.400 -17.238  1.00 86.69           C  
ATOM   3300  H   LEU   208     -53.931 -31.491 -19.695  1.00 86.69           H  
ATOM   3301  HA  LEU   208     -56.818 -31.280 -19.856  1.00 86.69           H  
ATOM   3302  HB2 LEU   208     -56.508 -29.853 -17.708  1.00 86.69           H  
ATOM   3303  HB3 LEU   208     -54.782 -30.036 -17.903  1.00 86.69           H  
ATOM   3304  HG  LEU   208     -55.152 -32.604 -17.800  1.00 86.69           H  
ATOM   3305 HD11 LEU   208     -55.817 -30.864 -15.376  1.00 86.69           H  
ATOM   3306 HD12 LEU   208     -54.200 -31.312 -15.932  1.00 86.69           H  
ATOM   3307 HD13 LEU   208     -55.290 -32.559 -15.318  1.00 86.69           H  
ATOM   3308 HD21 LEU   208     -57.914 -31.642 -16.867  1.00 86.69           H  
ATOM   3309 HD22 LEU   208     -57.273 -33.258 -16.562  1.00 86.69           H  
ATOM   3310 HD23 LEU   208     -57.560 -32.732 -18.221  1.00 86.69           H  
ATOM   3311  N   LEU   209     -54.980 -28.600 -20.452  1.00 84.43           N  
ATOM   3312  CA  LEU   209     -55.022 -27.262 -21.029  1.00 84.43           C  
ATOM   3313  C   LEU   209     -55.504 -27.340 -22.496  1.00 84.43           C  
ATOM   3314  CB  LEU   209     -53.674 -26.544 -20.946  1.00 84.43           C  
ATOM   3315  O   LEU   209     -56.222 -26.458 -22.957  1.00 84.43           O  
ATOM   3316  CG  LEU   209     -53.262 -26.143 -19.514  1.00 84.43           C  
ATOM   3317  CD1 LEU   209     -51.852 -25.549 -19.534  1.00 84.43           C  
ATOM   3318  CD2 LEU   209     -54.228 -25.136 -18.883  1.00 84.43           C  
ATOM   3319  H   LEU   209     -54.094 -29.018 -20.206  1.00 84.43           H  
ATOM   3320  HA  LEU   209     -55.792 -26.701 -20.492  1.00 84.43           H  
ATOM   3321  HB2 LEU   209     -53.705 -25.643 -21.574  1.00 84.43           H  
ATOM   3322  HB3 LEU   209     -52.896 -27.186 -21.380  1.00 84.43           H  
ATOM   3323  HG  LEU   209     -53.241 -27.035 -18.879  1.00 84.43           H  
ATOM   3324 HD11 LEU   209     -51.804 -24.667 -20.180  1.00 84.43           H  
ATOM   3325 HD12 LEU   209     -51.132 -26.283 -19.907  1.00 84.43           H  
ATOM   3326 HD13 LEU   209     -51.536 -25.252 -18.529  1.00 84.43           H  
ATOM   3327 HD21 LEU   209     -54.358 -24.255 -19.521  1.00 84.43           H  
ATOM   3328 HD22 LEU   209     -53.853 -24.796 -17.911  1.00 84.43           H  
ATOM   3329 HD23 LEU   209     -55.212 -25.580 -18.707  1.00 84.43           H  
ATOM   3330  N   SER   210     -55.100 -28.390 -23.221  1.00 83.49           N  
ATOM   3331  CA  SER   210     -55.517 -28.585 -24.616  1.00 83.49           C  
ATOM   3332  C   SER   210     -57.050 -28.795 -24.664  1.00 83.49           C  
ATOM   3333  CB  SER   210     -54.817 -29.789 -25.257  1.00 83.49           C  
ATOM   3334  O   SER   210     -57.750 -28.281 -25.541  1.00 83.49           O  
ATOM   3335  OG  SER   210     -54.965 -29.776 -26.677  1.00 83.49           O  
ATOM   3336  H   SER   210     -54.485 -29.060 -22.782  1.00 83.49           H  
ATOM   3337  HA  SER   210     -55.289 -27.667 -25.168  1.00 83.49           H  
ATOM   3338  HB2 SER   210     -55.213 -30.737 -24.878  1.00 83.49           H  
ATOM   3339  HB3 SER   210     -53.744 -29.758 -25.046  1.00 83.49           H  
ATOM   3340  HG  SER   210     -54.479 -30.547 -27.019  1.00 83.49           H  
ATOM   3341  N   ALA   211     -57.566 -29.578 -23.708  1.00 84.88           N  
ATOM   3342  CA  ALA   211     -58.998 -29.838 -23.610  1.00 84.88           C  
ATOM   3343  C   ALA   211     -59.722 -28.526 -23.234  1.00 84.88           C  
ATOM   3344  CB  ALA   211     -59.297 -30.921 -22.585  1.00 84.88           C  
ATOM   3345  O   ALA   211     -60.782 -28.203 -23.763  1.00 84.88           O  
ATOM   3346  H   ALA   211     -56.936 -29.977 -23.027  1.00 84.88           H  
ATOM   3347  HA  ALA   211     -59.353 -30.147 -24.601  1.00 84.88           H  
ATOM   3348  HB1 ALA   211     -58.959 -30.635 -21.584  1.00 84.88           H  
ATOM   3349  HB2 ALA   211     -58.792 -31.855 -22.852  1.00 84.88           H  
ATOM   3350  HB3 ALA   211     -60.373 -31.115 -22.527  1.00 84.88           H  
ATOM   3351  N   LEU   212     -59.137 -27.763 -22.302  1.00 82.28           N  
ATOM   3352  CA  LEU   212     -59.725 -26.516 -21.814  1.00 82.28           C  
ATOM   3353  C   LEU   212     -59.832 -25.500 -22.968  1.00 82.28           C  
ATOM   3354  CB  LEU   212     -58.874 -25.919 -20.683  1.00 82.28           C  
ATOM   3355  O   LEU   212     -60.825 -24.796 -23.103  1.00 82.28           O  
ATOM   3356  CG  LEU   212     -59.408 -24.604 -20.082  1.00 82.28           C  
ATOM   3357  CD1 LEU   212     -60.762 -24.787 -19.403  1.00 82.28           C  
ATOM   3358  CD2 LEU   212     -58.394 -24.031 -19.089  1.00 82.28           C  
ATOM   3359  H   LEU   212     -58.254 -28.062 -21.911  1.00 82.28           H  
ATOM   3360  HA  LEU   212     -60.738 -26.755 -21.471  1.00 82.28           H  
ATOM   3361  HB2 LEU   212     -57.862 -25.731 -21.059  1.00 82.28           H  
ATOM   3362  HB3 LEU   212     -58.766 -26.668 -19.891  1.00 82.28           H  
ATOM   3363  HG  LEU   212     -59.524 -23.861 -20.880  1.00 82.28           H  
ATOM   3364 HD11 LEU   212     -60.719 -25.550 -18.620  1.00 82.28           H  
ATOM   3365 HD12 LEU   212     -61.528 -25.085 -20.125  1.00 82.28           H  
ATOM   3366 HD13 LEU   212     -61.094 -23.851 -18.941  1.00 82.28           H  
ATOM   3367 HD21 LEU   212     -58.229 -24.705 -18.243  1.00 82.28           H  
ATOM   3368 HD22 LEU   212     -58.744 -23.072 -18.694  1.00 82.28           H  
ATOM   3369 HD23 LEU   212     -57.428 -23.856 -19.576  1.00 82.28           H  
ATOM   3370  N   THR   213     -58.778 -25.374 -23.784  1.00 82.01           N  
ATOM   3371  CA  THR   213     -58.734 -24.357 -24.833  1.00 82.01           C  
ATOM   3372  C   THR   213     -59.811 -24.583 -25.912  1.00 82.01           C  
ATOM   3373  CB  THR   213     -57.362 -24.269 -25.540  1.00 82.01           C  
ATOM   3374  O   THR   213     -60.161 -23.668 -26.656  1.00 82.01           O  
ATOM   3375  CG2 THR   213     -56.362 -23.470 -24.710  1.00 82.01           C  
ATOM   3376  OG1 THR   213     -56.783 -25.553 -25.787  1.00 82.01           O  
ATOM   3377  H   THR   213     -57.983 -25.986 -23.660  1.00 82.01           H  
ATOM   3378  HA  THR   213     -58.983 -23.393 -24.368  1.00 82.01           H  
ATOM   3379  HB  THR   213     -57.464 -23.773 -26.512  1.00 82.01           H  
ATOM   3380 HG21 THR   213     -56.198 -23.930 -23.731  1.00 82.01           H  
ATOM   3381 HG22 THR   213     -56.708 -22.443 -24.556  1.00 82.01           H  
ATOM   3382 HG23 THR   213     -55.388 -23.438 -25.210  1.00 82.01           H  
ATOM   3383  HG1 THR   213     -56.368 -25.891 -24.971  1.00 82.01           H  
ATOM   3384  N   ASN   214     -60.266 -25.833 -26.045  1.00 83.78           N  
ATOM   3385  CA  ASN   214     -61.229 -26.226 -27.078  1.00 83.78           C  
ATOM   3386  C   ASN   214     -62.686 -26.022 -26.601  1.00 83.78           C  
ATOM   3387  CB  ASN   214     -61.021 -27.679 -27.498  1.00 83.78           C  
ATOM   3388  O   ASN   214     -63.612 -25.969 -27.402  1.00 83.78           O  
ATOM   3389  CG  ASN   214     -59.928 -27.753 -28.534  1.00 83.78           C  
ATOM   3390  ND2 ASN   214     -58.720 -28.068 -28.127  1.00 83.78           N  
ATOM   3391  OD1 ASN   214     -60.115 -27.508 -29.715  1.00 83.78           O  
ATOM   3392  H   ASN   214     -59.952 -26.527 -25.382  1.00 83.78           H  
ATOM   3393  HA  ASN   214     -61.097 -25.553 -27.935  1.00 83.78           H  
ATOM   3394  HB2 ASN   214     -61.924 -28.096 -27.959  1.00 83.78           H  
ATOM   3395  HB3 ASN   214     -60.776 -28.319 -26.642  1.00 83.78           H  
ATOM   3396 HD21 ASN   214     -57.958 -28.104 -28.789  1.00 83.78           H  
ATOM   3397 HD22 ASN   214     -58.552 -28.272 -27.153  1.00 83.78           H  
ATOM   3398  N   PHE   215     -62.878 -26.008 -25.275  1.00 87.44           N  
ATOM   3399  CA  PHE   215     -64.193 -26.104 -24.635  1.00 87.44           C  
ATOM   3400  C   PHE   215     -64.304 -25.102 -23.463  1.00 87.44           C  
ATOM   3401  CB  PHE   215     -64.476 -27.530 -24.137  1.00 87.44           C  
ATOM   3402  O   PHE   215     -64.900 -25.364 -22.422  1.00 87.44           O  
ATOM   3403  CG  PHE   215     -64.789 -28.514 -25.240  1.00 87.44           C  
ATOM   3404  CD1 PHE   215     -66.074 -28.542 -25.813  1.00 87.44           C  
ATOM   3405  CD2 PHE   215     -63.813 -29.425 -25.685  1.00 87.44           C  
ATOM   3406  CE1 PHE   215     -66.380 -29.473 -26.822  1.00 87.44           C  
ATOM   3407  CE2 PHE   215     -64.105 -30.330 -26.721  1.00 87.44           C  
ATOM   3408  CZ  PHE   215     -65.393 -30.364 -27.280  1.00 87.44           C  
ATOM   3409  H   PHE   215     -62.060 -25.927 -24.688  1.00 87.44           H  
ATOM   3410  HA  PHE   215     -64.960 -25.802 -25.360  1.00 87.44           H  
ATOM   3411  HB2 PHE   215     -65.331 -27.533 -23.450  1.00 87.44           H  
ATOM   3412  HB3 PHE   215     -63.626 -27.894 -23.545  1.00 87.44           H  
ATOM   3413  HD1 PHE   215     -66.829 -27.846 -25.476  1.00 87.44           H  
ATOM   3414  HD2 PHE   215     -62.835 -29.430 -25.228  1.00 87.44           H  
ATOM   3415  HE1 PHE   215     -67.373 -29.504 -27.245  1.00 87.44           H  
ATOM   3416  HE2 PHE   215     -63.338 -30.997 -27.086  1.00 87.44           H  
ATOM   3417  HZ  PHE   215     -65.625 -31.074 -28.061  1.00 87.44           H  
ATOM   3418  N   LYS   216     -63.837 -23.872 -23.706  1.00 81.54           N  
ATOM   3419  CA  LYS   216     -63.894 -22.797 -22.712  1.00 81.54           C  
ATOM   3420  C   LYS   216     -65.272 -22.099 -22.566  1.00 81.54           C  
ATOM   3421  CB  LYS   216     -62.771 -21.767 -22.935  1.00 81.54           C  
ATOM   3422  O   LYS   216     -65.439 -21.200 -21.750  1.00 81.54           O  
ATOM   3423  CG  LYS   216     -62.931 -20.877 -24.181  1.00 81.54           C  
ATOM   3424  CD  LYS   216     -63.375 -19.450 -23.824  1.00 81.54           C  
ATOM   3425  CE  LYS   216     -63.454 -18.517 -25.027  1.00 81.54           C  
ATOM   3426  NZ  LYS   216     -64.647 -18.771 -25.820  1.00 81.54           N1+
ATOM   3427  H   LYS   216     -63.384 -23.717 -24.596  1.00 81.54           H  
ATOM   3428  HA  LYS   216     -63.709 -23.270 -21.738  1.00 81.54           H  
ATOM   3429  HB2 LYS   216     -61.823 -22.311 -23.027  1.00 81.54           H  
ATOM   3430  HB3 LYS   216     -62.673 -21.140 -22.040  1.00 81.54           H  
ATOM   3431  HG2 LYS   216     -63.611 -21.334 -24.904  1.00 81.54           H  
ATOM   3432  HG3 LYS   216     -61.954 -20.810 -24.677  1.00 81.54           H  
ATOM   3433  HD2 LYS   216     -62.644 -19.029 -23.123  1.00 81.54           H  
ATOM   3434  HD3 LYS   216     -64.337 -19.465 -23.304  1.00 81.54           H  
ATOM   3435  HE2 LYS   216     -62.590 -18.627 -25.689  1.00 81.54           H  
ATOM   3436  HE3 LYS   216     -63.518 -17.474 -24.701  1.00 81.54           H  
ATOM   3437  HZ1 LYS   216     -64.802 -19.776 -26.094  1.00 81.54           H  
ATOM   3438  HZ2 LYS   216     -64.783 -18.230 -26.671  1.00 81.54           H  
ATOM   3439  HZ3 LYS   216     -65.544 -18.663 -25.274  1.00 81.54           H  
ATOM   3440  N   ASP   217     -66.227 -22.510 -23.401  1.00 83.26           N  
ATOM   3441  CA  ASP   217     -67.576 -21.932 -23.507  1.00 83.26           C  
ATOM   3442  C   ASP   217     -68.604 -22.985 -23.018  1.00 83.26           C  
ATOM   3443  CB  ASP   217     -67.883 -21.526 -24.943  1.00 83.26           C  
ATOM   3444  O   ASP   217     -69.705 -23.152 -23.538  1.00 83.26           O  
ATOM   3445  CG  ASP   217     -66.864 -20.524 -25.366  1.00 83.26           C  
ATOM   3446  OD1 ASP   217     -66.937 -19.335 -24.967  1.00 83.26           O  
ATOM   3447  OD2 ASP   217     -65.913 -20.890 -26.095  1.00 83.26           O1-
ATOM   3448  H   ASP   217     -66.009 -23.277 -24.020  1.00 83.26           H  
ATOM   3449  HA  ASP   217     -67.654 -21.069 -22.835  1.00 83.26           H  
ATOM   3450  HB2 ASP   217     -68.883 -21.084 -25.022  1.00 83.26           H  
ATOM   3451  HB3 ASP   217     -67.858 -22.393 -25.613  1.00 83.26           H  
ATOM   3452  N   GLU   218     -68.235 -23.685 -21.932  1.00 86.18           N  
ATOM   3453  CA  GLU   218     -68.985 -24.788 -21.306  1.00 86.18           C  
ATOM   3454  C   GLU   218     -68.651 -24.699 -19.793  1.00 86.18           C  
ATOM   3455  CB  GLU   218     -68.512 -26.098 -21.973  1.00 86.18           C  
ATOM   3456  O   GLU   218     -67.625 -24.124 -19.417  1.00 86.18           O  
ATOM   3457  CG  GLU   218     -69.520 -27.243 -21.934  1.00 86.18           C  
ATOM   3458  CD  GLU   218     -69.539 -27.815 -20.547  1.00 86.18           C  
ATOM   3459  OE1 GLU   218     -70.509 -27.507 -19.814  1.00 86.18           O  
ATOM   3460  OE2 GLU   218     -68.526 -28.442 -20.153  1.00 86.18           O1-
ATOM   3461  H   GLU   218     -67.337 -23.466 -21.525  1.00 86.18           H  
ATOM   3462  HA  GLU   218     -70.055 -24.619 -21.462  1.00 86.18           H  
ATOM   3463  HB2 GLU   218     -67.554 -26.409 -21.537  1.00 86.18           H  
ATOM   3464  HB3 GLU   218     -68.307 -25.903 -23.035  1.00 86.18           H  
ATOM   3465  HG2 GLU   218     -69.213 -28.034 -22.628  1.00 86.18           H  
ATOM   3466  HG3 GLU   218     -70.516 -26.905 -22.241  1.00 86.18           H  
ATOM   3467  N   GLU   219     -69.494 -25.269 -18.920  1.00 87.02           N  
ATOM   3468  CA  GLU   219     -69.294 -25.231 -17.478  1.00 87.02           C  
ATOM   3469  C   GLU   219     -68.612 -26.526 -17.004  1.00 87.02           C  
ATOM   3470  CB  GLU   219     -70.594 -25.003 -16.683  1.00 87.02           C  
ATOM   3471  O   GLU   219     -67.709 -26.477 -16.168  1.00 87.02           O  
ATOM   3472  CG  GLU   219     -70.361 -25.153 -15.176  1.00 87.02           C  
ATOM   3473  CD  GLU   219     -71.469 -24.651 -14.295  1.00 87.02           C  
ATOM   3474  OE1 GLU   219     -71.749 -23.426 -14.308  1.00 87.02           O  
ATOM   3475  OE2 GLU   219     -72.020 -25.479 -13.539  1.00 87.02           O1-
ATOM   3476  H   GLU   219     -70.254 -25.825 -19.287  1.00 87.02           H  
ATOM   3477  HA  GLU   219     -68.601 -24.410 -17.247  1.00 87.02           H  
ATOM   3478  HB2 GLU   219     -71.365 -25.719 -16.999  1.00 87.02           H  
ATOM   3479  HB3 GLU   219     -70.989 -24.007 -16.916  1.00 87.02           H  
ATOM   3480  HG2 GLU   219     -69.449 -24.625 -14.876  1.00 87.02           H  
ATOM   3481  HG3 GLU   219     -70.194 -26.210 -14.933  1.00 87.02           H  
ATOM   3482  N   GLU   220     -69.163 -27.695 -17.363  1.00 85.11           N  
ATOM   3483  CA  GLU   220     -68.782 -28.943 -16.722  1.00 85.11           C  
ATOM   3484  C   GLU   220     -67.294 -29.264 -16.981  1.00 85.11           C  
ATOM   3485  CB  GLU   220     -69.621 -30.140 -17.158  1.00 85.11           C  
ATOM   3486  O   GLU   220     -66.570 -29.707 -16.090  1.00 85.11           O  
ATOM   3487  CG  GLU   220     -71.013 -30.192 -16.523  1.00 85.11           C  
ATOM   3488  CD  GLU   220     -71.423 -31.643 -16.564  1.00 85.11           C  
ATOM   3489  OE1 GLU   220     -71.038 -32.396 -15.639  1.00 85.11           O  
ATOM   3490  OE2 GLU   220     -72.029 -32.084 -17.571  1.00 85.11           O1-
ATOM   3491  H   GLU   220     -69.881 -27.701 -18.073  1.00 85.11           H  
ATOM   3492  HA  GLU   220     -68.878 -28.792 -15.638  1.00 85.11           H  
ATOM   3493  HB2 GLU   220     -69.067 -31.051 -16.895  1.00 85.11           H  
ATOM   3494  HB3 GLU   220     -69.725 -30.148 -18.251  1.00 85.11           H  
ATOM   3495  HG2 GLU   220     -71.720 -29.563 -17.072  1.00 85.11           H  
ATOM   3496  HG3 GLU   220     -70.992 -29.855 -15.481  1.00 85.11           H  
ATOM   3497  N   ILE   221     -66.830 -29.058 -18.218  1.00 88.82           N  
ATOM   3498  CA  ILE   221     -65.436 -29.316 -18.572  1.00 88.82           C  
ATOM   3499  C   ILE   221     -64.583 -28.294 -17.782  1.00 88.82           C  
ATOM   3500  CB  ILE   221     -65.205 -29.239 -20.100  1.00 88.82           C  
ATOM   3501  O   ILE   221     -63.550 -28.637 -17.201  1.00 88.82           O  
ATOM   3502  CG1 ILE   221     -65.903 -30.438 -20.783  1.00 88.82           C  
ATOM   3503  CG2 ILE   221     -63.708 -29.236 -20.441  1.00 88.82           C  
ATOM   3504  CD1 ILE   221     -66.048 -30.302 -22.290  1.00 88.82           C  
ATOM   3505  H   ILE   221     -67.455 -28.688 -18.920  1.00 88.82           H  
ATOM   3506  HA  ILE   221     -65.173 -30.313 -18.195  1.00 88.82           H  
ATOM   3507  HB  ILE   221     -65.640 -28.307 -20.484  1.00 88.82           H  
ATOM   3508 HG12 ILE   221     -66.906 -30.582 -20.369  1.00 88.82           H  
ATOM   3509 HG13 ILE   221     -65.341 -31.352 -20.572  1.00 88.82           H  
ATOM   3510 HG21 ILE   221     -63.205 -30.113 -20.019  1.00 88.82           H  
ATOM   3511 HG22 ILE   221     -63.213 -28.340 -20.053  1.00 88.82           H  
ATOM   3512 HG23 ILE   221     -63.541 -29.242 -21.522  1.00 88.82           H  
ATOM   3513 HD11 ILE   221     -66.588 -29.386 -22.549  1.00 88.82           H  
ATOM   3514 HD12 ILE   221     -66.616 -31.148 -22.686  1.00 88.82           H  
ATOM   3515 HD13 ILE   221     -65.075 -30.298 -22.787  1.00 88.82           H  
ATOM   3516  N   VAL   222     -64.998 -27.021 -17.807  1.00 89.68           N  
ATOM   3517  CA  VAL   222     -64.246 -25.930 -17.181  1.00 89.68           C  
ATOM   3518  C   VAL   222     -64.200 -26.166 -15.654  1.00 89.68           C  
ATOM   3519  CB  VAL   222     -64.839 -24.551 -17.541  1.00 89.68           C  
ATOM   3520  O   VAL   222     -63.161 -25.988 -15.019  1.00 89.68           O  
ATOM   3521  CG1 VAL   222     -64.211 -23.412 -16.733  1.00 89.68           C  
ATOM   3522  CG2 VAL   222     -64.644 -24.258 -19.032  1.00 89.68           C  
ATOM   3523  H   VAL   222     -65.860 -26.813 -18.291  1.00 89.68           H  
ATOM   3524  HA  VAL   222     -63.213 -26.004 -17.543  1.00 89.68           H  
ATOM   3525  HB  VAL   222     -65.915 -24.554 -17.328  1.00 89.68           H  
ATOM   3526 HG11 VAL   222     -63.119 -23.410 -16.828  1.00 89.68           H  
ATOM   3527 HG12 VAL   222     -64.465 -23.494 -15.674  1.00 89.68           H  
ATOM   3528 HG13 VAL   222     -64.582 -22.439 -17.077  1.00 89.68           H  
ATOM   3529 HG21 VAL   222     -63.582 -24.217 -19.291  1.00 89.68           H  
ATOM   3530 HG22 VAL   222     -65.086 -23.294 -19.302  1.00 89.68           H  
ATOM   3531 HG23 VAL   222     -65.110 -25.027 -19.657  1.00 89.68           H  
ATOM   3532  N   LEU   223     -65.329 -26.567 -15.060  1.00 89.44           N  
ATOM   3533  CA  LEU   223     -65.459 -26.759 -13.614  1.00 89.44           C  
ATOM   3534  C   LEU   223     -64.504 -27.883 -13.168  1.00 89.44           C  
ATOM   3535  CB  LEU   223     -66.910 -27.116 -13.261  1.00 89.44           C  
ATOM   3536  O   LEU   223     -63.824 -27.793 -12.144  1.00 89.44           O  
ATOM   3537  CG  LEU   223     -67.192 -27.356 -11.768  1.00 89.44           C  
ATOM   3538  CD1 LEU   223     -66.922 -26.107 -10.938  1.00 89.44           C  
ATOM   3539  CD2 LEU   223     -68.648 -27.799 -11.589  1.00 89.44           C  
ATOM   3540  H   LEU   223     -66.138 -26.745 -15.638  1.00 89.44           H  
ATOM   3541  HA  LEU   223     -65.144 -25.826 -13.135  1.00 89.44           H  
ATOM   3542  HB2 LEU   223     -67.205 -28.015 -13.818  1.00 89.44           H  
ATOM   3543  HB3 LEU   223     -67.566 -26.310 -13.616  1.00 89.44           H  
ATOM   3544  HG  LEU   223     -66.554 -28.167 -11.398  1.00 89.44           H  
ATOM   3545 HD11 LEU   223     -67.474 -25.248 -11.331  1.00 89.44           H  
ATOM   3546 HD12 LEU   223     -65.858 -25.853 -10.931  1.00 89.44           H  
ATOM   3547 HD13 LEU   223     -67.229 -26.261  -9.898  1.00 89.44           H  
ATOM   3548 HD21 LEU   223     -69.344 -27.036 -11.953  1.00 89.44           H  
ATOM   3549 HD22 LEU   223     -68.871 -27.987 -10.533  1.00 89.44           H  
ATOM   3550 HD23 LEU   223     -68.843 -28.725 -12.140  1.00 89.44           H  
ATOM   3551  N   HIS   224     -64.493 -28.992 -13.919  1.00 90.15           N  
ATOM   3552  CA  HIS   224     -63.672 -30.147 -13.555  1.00 90.15           C  
ATOM   3553  C   HIS   224     -62.186 -29.842 -13.836  1.00 90.15           C  
ATOM   3554  CB  HIS   224     -64.111 -31.440 -14.251  1.00 90.15           C  
ATOM   3555  O   HIS   224     -61.299 -30.330 -13.137  1.00 90.15           O  
ATOM   3556  CG  HIS   224     -65.409 -31.951 -13.699  1.00 90.15           C  
ATOM   3557  CD2 HIS   224     -65.688 -32.665 -12.562  1.00 90.15           C  
ATOM   3558  ND1 HIS   224     -66.608 -31.730 -14.328  1.00 90.15           N  
ATOM   3559  CE1 HIS   224     -67.585 -32.284 -13.600  1.00 90.15           C  
ATOM   3560  NE2 HIS   224     -67.075 -32.885 -12.514  1.00 90.15           N  
ATOM   3561  H   HIS   224     -65.061 -29.030 -14.753  1.00 90.15           H  
ATOM   3562  HA  HIS   224     -63.754 -30.272 -12.468  1.00 90.15           H  
ATOM   3563  HB2 HIS   224     -63.345 -32.214 -14.112  1.00 90.15           H  
ATOM   3564  HB3 HIS   224     -64.194 -31.282 -15.334  1.00 90.15           H  
ATOM   3565  HD1 HIS   224     -66.741 -31.197 -15.257  1.00 90.15           H  
ATOM   3566  HD2 HIS   224     -64.967 -32.999 -11.831  1.00 90.15           H  
ATOM   3567  HE1 HIS   224     -68.636 -32.253 -13.852  1.00 90.15           H  
ATOM   3568  N   VAL   225     -61.897 -29.023 -14.857  1.00 89.30           N  
ATOM   3569  CA  VAL   225     -60.529 -28.582 -15.136  1.00 89.30           C  
ATOM   3570  C   VAL   225     -60.108 -27.617 -14.007  1.00 89.30           C  
ATOM   3571  CB  VAL   225     -60.350 -27.943 -16.526  1.00 89.30           C  
ATOM   3572  O   VAL   225     -58.975 -27.676 -13.532  1.00 89.30           O  
ATOM   3573  CG1 VAL   225     -59.000 -27.224 -16.650  1.00 89.30           C  
ATOM   3574  CG2 VAL   225     -60.421 -29.009 -17.621  1.00 89.30           C  
ATOM   3575  H   VAL   225     -62.652 -28.671 -15.427  1.00 89.30           H  
ATOM   3576  HA  VAL   225     -59.881 -29.464 -15.054  1.00 89.30           H  
ATOM   3577  HB  VAL   225     -61.146 -27.210 -16.699  1.00 89.30           H  
ATOM   3578 HG11 VAL   225     -58.172 -27.873 -16.345  1.00 89.30           H  
ATOM   3579 HG12 VAL   225     -58.975 -26.319 -16.037  1.00 89.30           H  
ATOM   3580 HG13 VAL   225     -58.815 -26.920 -17.682  1.00 89.30           H  
ATOM   3581 HG21 VAL   225     -59.560 -29.684 -17.567  1.00 89.30           H  
ATOM   3582 HG22 VAL   225     -60.421 -28.544 -18.614  1.00 89.30           H  
ATOM   3583 HG23 VAL   225     -61.325 -29.615 -17.536  1.00 89.30           H  
ATOM   3584  N   LEU   226     -61.004 -26.727 -13.567  1.00 90.29           N  
ATOM   3585  CA  LEU   226     -60.693 -25.813 -12.474  1.00 90.29           C  
ATOM   3586  C   LEU   226     -60.409 -26.635 -11.197  1.00 90.29           C  
ATOM   3587  CB  LEU   226     -61.803 -24.795 -12.203  1.00 90.29           C  
ATOM   3588  O   LEU   226     -59.510 -26.293 -10.427  1.00 90.29           O  
ATOM   3589  CG  LEU   226     -61.806 -23.600 -13.177  1.00 90.29           C  
ATOM   3590  CD1 LEU   226     -63.125 -22.840 -13.042  1.00 90.29           C  
ATOM   3591  CD2 LEU   226     -60.642 -22.641 -12.912  1.00 90.29           C  
ATOM   3592  H   LEU   226     -61.913 -26.697 -14.006  1.00 90.29           H  
ATOM   3593  HA  LEU   226     -59.754 -25.313 -12.731  1.00 90.29           H  
ATOM   3594  HB2 LEU   226     -61.702 -24.403 -11.185  1.00 90.29           H  
ATOM   3595  HB3 LEU   226     -62.775 -25.301 -12.235  1.00 90.29           H  
ATOM   3596  HG  LEU   226     -61.724 -23.963 -14.207  1.00 90.29           H  
ATOM   3597 HD11 LEU   226     -63.266 -22.467 -12.022  1.00 90.29           H  
ATOM   3598 HD12 LEU   226     -63.976 -23.488 -13.278  1.00 90.29           H  
ATOM   3599 HD13 LEU   226     -63.156 -21.986 -13.726  1.00 90.29           H  
ATOM   3600 HD21 LEU   226     -60.672 -22.254 -11.887  1.00 90.29           H  
ATOM   3601 HD22 LEU   226     -60.683 -21.785 -13.594  1.00 90.29           H  
ATOM   3602 HD23 LEU   226     -59.674 -23.129 -13.060  1.00 90.29           H  
ATOM   3603  N   HIS   227     -61.168 -27.713 -10.963  1.00 90.08           N  
ATOM   3604  CA  HIS   227     -60.898 -28.592  -9.818  1.00 90.08           C  
ATOM   3605  C   HIS   227     -59.539 -29.315 -10.004  1.00 90.08           C  
ATOM   3606  CB  HIS   227     -61.988 -29.626  -9.528  1.00 90.08           C  
ATOM   3607  O   HIS   227     -58.842 -29.614  -9.035  1.00 90.08           O  
ATOM   3608  CG  HIS   227     -62.785 -29.311  -8.304  1.00 90.08           C  
ATOM   3609  CD2 HIS   227     -64.123 -29.482  -8.073  1.00 90.08           C  
ATOM   3610  ND1 HIS   227     -62.235 -28.821  -7.141  1.00 90.08           N  
ATOM   3611  CE1 HIS   227     -63.220 -28.690  -6.238  1.00 90.08           C  
ATOM   3612  NE2 HIS   227     -64.394 -29.083  -6.757  1.00 90.08           N  
ATOM   3613  H   HIS   227     -61.940 -27.910 -11.584  1.00 90.08           H  
ATOM   3614  HA  HIS   227     -60.766 -27.924  -8.963  1.00 90.08           H  
ATOM   3615  HB2 HIS   227     -61.547 -30.618  -9.370  1.00 90.08           H  
ATOM   3616  HB3 HIS   227     -62.664 -29.723 -10.384  1.00 90.08           H  
ATOM   3617  HD1 HIS   227     -61.194 -28.584  -6.982  1.00 90.08           H  
ATOM   3618  HD2 HIS   227     -64.845 -29.860  -8.781  1.00 90.08           H  
ATOM   3619  HE1 HIS   227     -63.087 -28.320  -5.233  1.00 90.08           H  
ATOM   3620  N   CYS   228     -59.154 -29.585 -11.257  1.00 90.05           N  
ATOM   3621  CA  CYS   228     -57.846 -30.174 -11.547  1.00 90.05           C  
ATOM   3622  C   CYS   228     -56.759 -29.121 -11.266  1.00 90.05           C  
ATOM   3623  CB  CYS   228     -57.644 -30.639 -12.988  1.00 90.05           C  
ATOM   3624  O   CYS   228     -55.724 -29.423 -10.681  1.00 90.05           O  
ATOM   3625  SG  CYS   228     -58.603 -32.117 -13.407  1.00 90.05           S  
ATOM   3626  H   CYS   228     -59.769 -29.341 -12.019  1.00 90.05           H  
ATOM   3627  HA  CYS   228     -57.684 -31.000 -10.844  1.00 90.05           H  
ATOM   3628  HB2 CYS   228     -56.589 -30.883 -13.148  1.00 90.05           H  
ATOM   3629  HB3 CYS   228     -57.893 -29.859 -13.709  1.00 90.05           H  
ATOM   3630  HG  CYS   228     -59.820 -31.558 -13.263  1.00 90.05           H  
ATOM   3631  N   LEU   229     -56.971 -27.880 -11.719  1.00 89.39           N  
ATOM   3632  CA  LEU   229     -55.999 -26.804 -11.533  1.00 89.39           C  
ATOM   3633  C   LEU   229     -55.900 -26.484 -10.026  1.00 89.39           C  
ATOM   3634  CB  LEU   229     -56.374 -25.551 -12.328  1.00 89.39           C  
ATOM   3635  O   LEU   229     -54.824 -26.204  -9.500  1.00 89.39           O  
ATOM   3636  CG  LEU   229     -56.217 -25.706 -13.856  1.00 89.39           C  
ATOM   3637  CD1 LEU   229     -56.851 -24.511 -14.570  1.00 89.39           C  
ATOM   3638  CD2 LEU   229     -54.754 -25.848 -14.282  1.00 89.39           C  
ATOM   3639  H   LEU   229     -57.842 -27.688 -12.191  1.00 89.39           H  
ATOM   3640  HA  LEU   229     -55.017 -27.186 -11.832  1.00 89.39           H  
ATOM   3641  HB2 LEU   229     -55.761 -24.709 -11.986  1.00 89.39           H  
ATOM   3642  HB3 LEU   229     -57.412 -25.278 -12.098  1.00 89.39           H  
ATOM   3643  HG  LEU   229     -56.746 -26.605 -14.187  1.00 89.39           H  
ATOM   3644 HD11 LEU   229     -56.376 -23.570 -14.275  1.00 89.39           H  
ATOM   3645 HD12 LEU   229     -57.917 -24.439 -14.335  1.00 89.39           H  
ATOM   3646 HD13 LEU   229     -56.760 -24.612 -15.657  1.00 89.39           H  
ATOM   3647 HD21 LEU   229     -54.152 -25.003 -13.936  1.00 89.39           H  
ATOM   3648 HD22 LEU   229     -54.672 -25.893 -15.374  1.00 89.39           H  
ATOM   3649 HD23 LEU   229     -54.309 -26.766 -13.888  1.00 89.39           H  
ATOM   3650  N   HIS   230     -57.033 -26.555  -9.322  1.00 88.97           N  
ATOM   3651  CA  HIS   230     -57.107 -26.412  -7.860  1.00 88.97           C  
ATOM   3652  C   HIS   230     -56.267 -27.541  -7.234  1.00 88.97           C  
ATOM   3653  CB  HIS   230     -58.572 -26.468  -7.410  1.00 88.97           C  
ATOM   3654  O   HIS   230     -55.463 -27.304  -6.335  1.00 88.97           O  
ATOM   3655  CG  HIS   230     -58.831 -26.617  -5.950  1.00 88.97           C  
ATOM   3656  CD2 HIS   230     -58.208 -26.113  -4.841  1.00 88.97           C  
ATOM   3657  ND1 HIS   230     -59.871 -27.402  -5.511  1.00 88.97           N  
ATOM   3658  CE1 HIS   230     -59.880 -27.363  -4.168  1.00 88.97           C  
ATOM   3659  NE2 HIS   230     -58.884 -26.587  -3.709  1.00 88.97           N  
ATOM   3660  H   HIS   230     -57.896 -26.725  -9.820  1.00 88.97           H  
ATOM   3661  HA  HIS   230     -56.647 -25.462  -7.575  1.00 88.97           H  
ATOM   3662  HB2 HIS   230     -59.046 -27.315  -7.909  1.00 88.97           H  
ATOM   3663  HB3 HIS   230     -59.098 -25.576  -7.769  1.00 88.97           H  
ATOM   3664  HD2 HIS   230     -57.346 -25.463  -4.838  1.00 88.97           H  
ATOM   3665  HE2 HIS   230     -58.667 -26.387  -2.744  1.00 88.97           H  
ATOM   3666  HE1 HIS   230     -60.591 -27.885  -3.544  1.00 88.97           H  
ATOM   3667  N   SER   231     -56.461 -28.777  -7.706  1.00 89.09           N  
ATOM   3668  CA  SER   231     -55.748 -29.934  -7.168  1.00 89.09           C  
ATOM   3669  C   SER   231     -54.243 -29.848  -7.479  1.00 89.09           C  
ATOM   3670  CB  SER   231     -56.273 -31.259  -7.720  1.00 89.09           C  
ATOM   3671  O   SER   231     -53.401 -30.242  -6.676  1.00 89.09           O  
ATOM   3672  OG  SER   231     -57.642 -31.466  -7.383  1.00 89.09           O  
ATOM   3673  H   SER   231     -57.139 -28.909  -8.444  1.00 89.09           H  
ATOM   3674  HA  SER   231     -55.887 -29.906  -6.084  1.00 89.09           H  
ATOM   3675  HB2 SER   231     -55.702 -32.093  -7.298  1.00 89.09           H  
ATOM   3676  HB3 SER   231     -56.178 -31.315  -8.808  1.00 89.09           H  
ATOM   3677  HG  SER   231     -58.167 -30.773  -7.839  1.00 89.09           H  
ATOM   3678  N   LEU   232     -53.896 -29.375  -8.677  1.00 88.21           N  
ATOM   3679  CA  LEU   232     -52.505 -29.274  -9.101  1.00 88.21           C  
ATOM   3680  C   LEU   232     -51.810 -28.063  -8.438  1.00 88.21           C  
ATOM   3681  CB  LEU   232     -52.373 -29.194 -10.626  1.00 88.21           C  
ATOM   3682  O   LEU   232     -50.589 -27.967  -8.428  1.00 88.21           O  
ATOM   3683  CG  LEU   232     -52.735 -30.512 -11.344  1.00 88.21           C  
ATOM   3684  CD1 LEU   232     -52.881 -30.260 -12.845  1.00 88.21           C  
ATOM   3685  CD2 LEU   232     -51.693 -31.607 -11.104  1.00 88.21           C  
ATOM   3686  H   LEU   232     -54.629 -29.060  -9.298  1.00 88.21           H  
ATOM   3687  HA  LEU   232     -51.974 -30.152  -8.716  1.00 88.21           H  
ATOM   3688  HB2 LEU   232     -51.348 -28.910 -10.897  1.00 88.21           H  
ATOM   3689  HB3 LEU   232     -53.017 -28.386 -10.995  1.00 88.21           H  
ATOM   3690  HG  LEU   232     -53.696 -30.884 -10.973  1.00 88.21           H  
ATOM   3691 HD11 LEU   232     -51.957 -29.853 -13.268  1.00 88.21           H  
ATOM   3692 HD12 LEU   232     -53.687 -29.545 -13.043  1.00 88.21           H  
ATOM   3693 HD13 LEU   232     -53.120 -31.187 -13.378  1.00 88.21           H  
ATOM   3694 HD21 LEU   232     -50.714 -31.311 -11.489  1.00 88.21           H  
ATOM   3695 HD22 LEU   232     -51.990 -32.532 -11.608  1.00 88.21           H  
ATOM   3696 HD23 LEU   232     -51.586 -31.842 -10.043  1.00 88.21           H  
ATOM   3697  N   ALA   233     -52.593 -27.134  -7.891  1.00 86.28           N  
ATOM   3698  CA  ALA   233     -52.116 -26.004  -7.101  1.00 86.28           C  
ATOM   3699  C   ALA   233     -52.115 -26.317  -5.593  1.00 86.28           C  
ATOM   3700  CB  ALA   233     -52.954 -24.759  -7.358  1.00 86.28           C  
ATOM   3701  O   ALA   233     -51.834 -25.462  -4.746  1.00 86.28           O  
ATOM   3702  H   ALA   233     -53.592 -27.229  -8.005  1.00 86.28           H  
ATOM   3703  HA  ALA   233     -51.074 -25.802  -7.372  1.00 86.28           H  
ATOM   3704  HB1 ALA   233     -53.996 -24.916  -7.060  1.00 86.28           H  
ATOM   3705  HB2 ALA   233     -52.943 -24.489  -8.418  1.00 86.28           H  
ATOM   3706  HB3 ALA   233     -52.577 -23.905  -6.787  1.00 86.28           H  
ATOM   3707  N   ILE   234     -52.355 -27.586  -5.226  1.00 83.74           N  
ATOM   3708  CA  ILE   234     -52.274 -28.038  -3.840  1.00 83.74           C  
ATOM   3709  C   ILE   234     -50.821 -27.903  -3.329  1.00 83.74           C  
ATOM   3710  CB  ILE   234     -52.928 -29.429  -3.614  1.00 83.74           C  
ATOM   3711  O   ILE   234     -50.620 -27.289  -2.276  1.00 83.74           O  
ATOM   3712  CG1 ILE   234     -54.461 -29.262  -3.496  1.00 83.74           C  
ATOM   3713  CG2 ILE   234     -52.390 -30.185  -2.403  1.00 83.74           C  
ATOM   3714  CD1 ILE   234     -55.226 -30.577  -3.407  1.00 83.74           C  
ATOM   3715  H   ILE   234     -52.629 -28.255  -5.931  1.00 83.74           H  
ATOM   3716  HA  ILE   234     -52.840 -27.313  -3.256  1.00 83.74           H  
ATOM   3717  HB  ILE   234     -52.719 -30.064  -4.476  1.00 83.74           H  
ATOM   3718 HG12 ILE   234     -54.829 -28.710  -4.363  1.00 83.74           H  
ATOM   3719 HG13 ILE   234     -54.704 -28.655  -2.615  1.00 83.74           H  
ATOM   3720 HG21 ILE   234     -52.685 -29.701  -1.471  1.00 83.74           H  
ATOM   3721 HG22 ILE   234     -51.303 -30.269  -2.438  1.00 83.74           H  
ATOM   3722 HG23 ILE   234     -52.773 -31.211  -2.378  1.00 83.74           H  
ATOM   3723 HD11 ILE   234     -54.941 -31.258  -4.215  1.00 83.74           H  
ATOM   3724 HD12 ILE   234     -56.302 -30.389  -3.483  1.00 83.74           H  
ATOM   3725 HD13 ILE   234     -55.050 -31.080  -2.451  1.00 83.74           H  
ATOM   3726  N   PRO   235     -49.809 -28.518  -3.977  1.00 82.04           N  
ATOM   3727  CA  PRO   235     -48.467 -28.500  -3.408  1.00 82.04           C  
ATOM   3728  C   PRO   235     -47.833 -27.105  -3.476  1.00 82.04           C  
ATOM   3729  CB  PRO   235     -47.645 -29.452  -4.283  1.00 82.04           C  
ATOM   3730  O   PRO   235     -47.830 -26.418  -4.498  1.00 82.04           O  
ATOM   3731  CG  PRO   235     -48.695 -30.256  -5.032  1.00 82.04           C  
ATOM   3732  CD  PRO   235     -49.835 -29.276  -5.211  1.00 82.04           C  
ATOM   3733  HA  PRO   235     -48.518 -28.849  -2.376  1.00 82.04           H  
ATOM   3734  HB2 PRO   235     -46.986 -30.089  -3.685  1.00 82.04           H  
ATOM   3735  HB3 PRO   235     -47.013 -28.914  -5.000  1.00 82.04           H  
ATOM   3736  HG2 PRO   235     -49.029 -31.084  -4.400  1.00 82.04           H  
ATOM   3737  HG3 PRO   235     -48.325 -30.663  -5.974  1.00 82.04           H  
ATOM   3738  HD2 PRO   235     -49.639 -28.576  -6.026  1.00 82.04           H  
ATOM   3739  HD3 PRO   235     -50.784 -29.779  -5.389  1.00 82.04           H  
ATOM   3740  N   CYS   236     -47.127 -26.744  -2.397  1.00 76.42           N  
ATOM   3741  CA  CYS   236     -46.409 -25.463  -2.319  1.00 76.42           C  
ATOM   3742  C   CYS   236     -45.273 -25.393  -3.365  1.00 76.42           C  
ATOM   3743  CB  CYS   236     -45.799 -25.215  -0.937  1.00 76.42           C  
ATOM   3744  O   CYS   236     -44.752 -24.328  -3.682  1.00 76.42           O  
ATOM   3745  SG  CYS   236     -47.087 -25.062   0.343  1.00 76.42           S  
ATOM   3746  H   CYS   236     -47.135 -27.350  -1.588  1.00 76.42           H  
ATOM   3747  HA  CYS   236     -47.123 -24.672  -2.577  1.00 76.42           H  
ATOM   3748  HB2 CYS   236     -45.207 -24.293  -0.931  1.00 76.42           H  
ATOM   3749  HB3 CYS   236     -45.133 -26.037  -0.654  1.00 76.42           H  
ATOM   3750  HG  CYS   236     -46.255 -24.919   1.385  1.00 76.42           H  
ATOM   3751  N   ASN   237     -44.897 -26.567  -3.883  1.00 79.08           N  
ATOM   3752  CA  ASN   237     -43.868 -26.731  -4.911  1.00 79.08           C  
ATOM   3753  C   ASN   237     -44.366 -26.139  -6.249  1.00 79.08           C  
ATOM   3754  CB  ASN   237     -43.585 -28.215  -5.160  1.00 79.08           C  
ATOM   3755  O   ASN   237     -43.586 -25.740  -7.111  1.00 79.08           O  
ATOM   3756  CG  ASN   237     -43.106 -28.908  -3.912  1.00 79.08           C  
ATOM   3757  ND2 ASN   237     -43.391 -30.182  -3.785  1.00 79.08           N  
ATOM   3758  OD1 ASN   237     -42.463 -28.354  -3.032  1.00 79.08           O  
ATOM   3759  H   ASN   237     -45.360 -27.388  -3.519  1.00 79.08           H  
ATOM   3760  HA  ASN   237     -42.975 -26.180  -4.595  1.00 79.08           H  
ATOM   3761  HB2 ASN   237     -42.813 -28.335  -5.929  1.00 79.08           H  
ATOM   3762  HB3 ASN   237     -44.488 -28.717  -5.527  1.00 79.08           H  
ATOM   3763 HD21 ASN   237     -43.082 -30.691  -2.970  1.00 79.08           H  
ATOM   3764 HD22 ASN   237     -43.921 -30.655  -4.504  1.00 79.08           H  
ATOM   3765  N   ASN   238     -45.682 -26.216  -6.464  1.00 84.89           N  
ATOM   3766  CA  ASN   238     -46.294 -26.000  -7.774  1.00 84.89           C  
ATOM   3767  C   ASN   238     -46.712 -24.529  -7.965  1.00 84.89           C  
ATOM   3768  CB  ASN   238     -47.526 -26.879  -7.971  1.00 84.89           C  
ATOM   3769  O   ASN   238     -47.007 -24.089  -9.075  1.00 84.89           O  
ATOM   3770  CG  ASN   238     -47.165 -28.334  -8.165  1.00 84.89           C  
ATOM   3771  ND2 ASN   238     -48.175 -29.129  -8.405  1.00 84.89           N  
ATOM   3772  OD1 ASN   238     -46.026 -28.763  -8.114  1.00 84.89           O  
ATOM   3773  H   ASN   238     -46.281 -26.417  -5.676  1.00 84.89           H  
ATOM   3774  HA  ASN   238     -45.544 -26.212  -8.548  1.00 84.89           H  
ATOM   3775  HB2 ASN   238     -48.080 -26.558  -8.863  1.00 84.89           H  
ATOM   3776  HB3 ASN   238     -48.210 -26.796  -7.119  1.00 84.89           H  
ATOM   3777 HD21 ASN   238     -48.017 -30.116  -8.552  1.00 84.89           H  
ATOM   3778 HD22 ASN   238     -49.113 -28.756  -8.443  1.00 84.89           H  
ATOM   3779  N   VAL   239     -46.854 -23.803  -6.850  1.00 82.80           N  
ATOM   3780  CA  VAL   239     -47.495 -22.483  -6.854  1.00 82.80           C  
ATOM   3781  C   VAL   239     -46.724 -21.525  -7.789  1.00 82.80           C  
ATOM   3782  CB  VAL   239     -47.611 -21.910  -5.422  1.00 82.80           C  
ATOM   3783  O   VAL   239     -47.315 -20.804  -8.587  1.00 82.80           O  
ATOM   3784  CG1 VAL   239     -48.126 -20.467  -5.409  1.00 82.80           C  
ATOM   3785  CG2 VAL   239     -48.551 -22.765  -4.562  1.00 82.80           C  
ATOM   3786  H   VAL   239     -46.572 -24.213  -5.971  1.00 82.80           H  
ATOM   3787  HA  VAL   239     -48.494 -22.618  -7.291  1.00 82.80           H  
ATOM   3788  HB  VAL   239     -46.619 -21.917  -4.951  1.00 82.80           H  
ATOM   3789 HG11 VAL   239     -49.121 -20.393  -5.855  1.00 82.80           H  
ATOM   3790 HG12 VAL   239     -47.461 -19.798  -5.959  1.00 82.80           H  
ATOM   3791 HG13 VAL   239     -48.187 -20.091  -4.382  1.00 82.80           H  
ATOM   3792 HG21 VAL   239     -49.564 -22.785  -4.976  1.00 82.80           H  
ATOM   3793 HG22 VAL   239     -48.612 -22.368  -3.542  1.00 82.80           H  
ATOM   3794 HG23 VAL   239     -48.200 -23.796  -4.492  1.00 82.80           H  
ATOM   3795  N   GLU   240     -45.394 -21.470  -7.656  1.00 80.57           N  
ATOM   3796  CA  GLU   240     -44.596 -20.506  -8.425  1.00 80.57           C  
ATOM   3797  C   GLU   240     -44.581 -20.911  -9.917  1.00 80.57           C  
ATOM   3798  CB  GLU   240     -43.181 -20.384  -7.857  1.00 80.57           C  
ATOM   3799  O   GLU   240     -44.436 -20.084 -10.820  1.00 80.57           O  
ATOM   3800  CG  GLU   240     -42.429 -19.188  -8.448  1.00 80.57           C  
ATOM   3801  CD  GLU   240     -41.298 -18.643  -7.600  1.00 80.57           C  
ATOM   3802  OE1 GLU   240     -40.730 -17.603  -8.006  1.00 80.57           O  
ATOM   3803  OE2 GLU   240     -41.010 -19.222  -6.528  1.00 80.57           O1-
ATOM   3804  H   GLU   240     -44.944 -22.093  -7.001  1.00 80.57           H  
ATOM   3805  HA  GLU   240     -45.114 -19.541  -8.354  1.00 80.57           H  
ATOM   3806  HB2 GLU   240     -42.609 -21.301  -8.044  1.00 80.57           H  
ATOM   3807  HB3 GLU   240     -43.253 -20.284  -6.767  1.00 80.57           H  
ATOM   3808  HG2 GLU   240     -43.124 -18.355  -8.609  1.00 80.57           H  
ATOM   3809  HG3 GLU   240     -42.019 -19.460  -9.429  1.00 80.57           H  
ATOM   3810  N   VAL   241     -44.689 -22.216 -10.182  1.00 81.19           N  
ATOM   3811  CA  VAL   241     -44.629 -22.751 -11.548  1.00 81.19           C  
ATOM   3812  C   VAL   241     -45.925 -22.331 -12.285  1.00 81.19           C  
ATOM   3813  CB  VAL   241     -44.459 -24.288 -11.548  1.00 81.19           C  
ATOM   3814  O   VAL   241     -45.937 -22.054 -13.480  1.00 81.19           O  
ATOM   3815  CG1 VAL   241     -44.408 -24.853 -12.973  1.00 81.19           C  
ATOM   3816  CG2 VAL   241     -43.187 -24.710 -10.803  1.00 81.19           C  
ATOM   3817  H   VAL   241     -44.828 -22.855  -9.412  1.00 81.19           H  
ATOM   3818  HA  VAL   241     -43.788 -22.267 -12.060  1.00 81.19           H  
ATOM   3819  HB  VAL   241     -45.314 -24.751 -11.040  1.00 81.19           H  
ATOM   3820 HG11 VAL   241     -43.618 -24.374 -13.561  1.00 81.19           H  
ATOM   3821 HG12 VAL   241     -45.359 -24.710 -13.494  1.00 81.19           H  
ATOM   3822 HG13 VAL   241     -44.210 -25.930 -12.958  1.00 81.19           H  
ATOM   3823 HG21 VAL   241     -42.296 -24.262 -11.256  1.00 81.19           H  
ATOM   3824 HG22 VAL   241     -43.067 -25.798 -10.826  1.00 81.19           H  
ATOM   3825 HG23 VAL   241     -43.219 -24.411  -9.751  1.00 81.19           H  
ATOM   3826  N   LEU   242     -47.049 -22.361 -11.560  1.00 80.09           N  
ATOM   3827  CA  LEU   242     -48.370 -22.075 -12.114  1.00 80.09           C  
ATOM   3828  C   LEU   242     -48.655 -20.553 -12.203  1.00 80.09           C  
ATOM   3829  CB  LEU   242     -49.452 -22.753 -11.260  1.00 80.09           C  
ATOM   3830  O   LEU   242     -49.585 -20.100 -12.871  1.00 80.09           O  
ATOM   3831  CG  LEU   242     -49.501 -24.288 -11.411  1.00 80.09           C  
ATOM   3832  CD1 LEU   242     -50.445 -24.878 -10.364  1.00 80.09           C  
ATOM   3833  CD2 LEU   242     -49.955 -24.723 -12.807  1.00 80.09           C  
ATOM   3834  H   LEU   242     -46.973 -22.582 -10.578  1.00 80.09           H  
ATOM   3835  HA  LEU   242     -48.396 -22.436 -13.148  1.00 80.09           H  
ATOM   3836  HB2 LEU   242     -50.437 -22.341 -11.500  1.00 80.09           H  
ATOM   3837  HB3 LEU   242     -49.281 -22.500 -10.204  1.00 80.09           H  
ATOM   3838  HG  LEU   242     -48.503 -24.704 -11.234  1.00 80.09           H  
ATOM   3839 HD11 LEU   242     -51.467 -24.508 -10.495  1.00 80.09           H  
ATOM   3840 HD12 LEU   242     -50.114 -24.617  -9.352  1.00 80.09           H  
ATOM   3841 HD13 LEU   242     -50.469 -25.971 -10.435  1.00 80.09           H  
ATOM   3842 HD21 LEU   242     -50.927 -24.288 -13.062  1.00 80.09           H  
ATOM   3843 HD22 LEU   242     -50.049 -25.813 -12.862  1.00 80.09           H  
ATOM   3844 HD23 LEU   242     -49.236 -24.424 -13.575  1.00 80.09           H  
ATOM   3845  N   MET   243     -47.895 -19.756 -11.443  1.00 81.33           N  
ATOM   3846  CA  MET   243     -48.048 -18.302 -11.390  1.00 81.33           C  
ATOM   3847  C   MET   243     -47.189 -17.582 -12.454  1.00 81.33           C  
ATOM   3848  CB  MET   243     -47.666 -17.753 -10.006  1.00 81.33           C  
ATOM   3849  O   MET   243     -47.440 -16.421 -12.792  1.00 81.33           O  
ATOM   3850  CG  MET   243     -48.727 -17.983  -8.927  1.00 81.33           C  
ATOM   3851  SD  MET   243     -50.283 -17.053  -9.160  1.00 81.33           S  
ATOM   3852  CE  MET   243     -49.671 -15.363  -8.945  1.00 81.33           C  
ATOM   3853  H   MET   243     -47.157 -20.179 -10.898  1.00 81.33           H  
ATOM   3854  HA  MET   243     -49.088 -18.055 -11.637  1.00 81.33           H  
ATOM   3855  HB2 MET   243     -47.429 -16.685 -10.067  1.00 81.33           H  
ATOM   3856  HB3 MET   243     -46.735 -18.232  -9.677  1.00 81.33           H  
ATOM   3857  HG2 MET   243     -48.320 -17.725  -7.944  1.00 81.33           H  
ATOM   3858  HG3 MET   243     -49.006 -19.039  -8.891  1.00 81.33           H  
ATOM   3859  HE1 MET   243     -50.509 -14.667  -9.015  1.00 81.33           H  
ATOM   3860  HE2 MET   243     -48.955 -15.101  -9.727  1.00 81.33           H  
ATOM   3861  HE3 MET   243     -49.211 -15.250  -7.962  1.00 81.33           H  
ATOM   3862  N   SER   244     -46.081 -18.207 -12.867  1.00 70.19           N  
ATOM   3863  CA  SER   244     -45.036 -17.586 -13.682  1.00 70.19           C  
ATOM   3864  C   SER   244     -45.150 -18.016 -15.167  1.00 70.19           C  
ATOM   3865  CB  SER   244     -43.647 -17.865 -13.089  1.00 70.19           C  
ATOM   3866  O   SER   244     -46.056 -18.731 -15.587  1.00 70.19           O  
ATOM   3867  OG  SER   244     -43.328 -19.252 -13.129  1.00 70.19           O  
ATOM   3868  H   SER   244     -45.979 -19.185 -12.639  1.00 70.19           H  
ATOM   3869  HA  SER   244     -45.190 -16.500 -13.669  1.00 70.19           H  
ATOM   3870  HB2 SER   244     -43.592 -17.526 -12.049  1.00 70.19           H  
ATOM   3871  HB3 SER   244     -42.866 -17.337 -13.644  1.00 70.19           H  
ATOM   3872  HG  SER   244     -43.682 -19.637 -12.294  1.00 70.19           H  
ATOM   3873  N   GLY   245     -44.250 -17.486 -16.003  1.00 63.65           N  
ATOM   3874  CA  GLY   245     -44.257 -17.762 -17.422  1.00 63.65           C  
ATOM   3875  C   GLY   245     -45.343 -16.933 -18.120  1.00 63.65           C  
ATOM   3876  O   GLY   245     -45.692 -15.827 -17.704  1.00 63.65           O  
ATOM   3877  H   GLY   245     -43.546 -16.873 -15.616  1.00 63.65           H  
ATOM   3878  HA2 GLY   245     -44.424 -18.831 -17.586  1.00 63.65           H  
ATOM   3879  HA3 GLY   245     -43.284 -17.478 -17.833  1.00 63.65           H  
ATOM   3880  N   ASN   246     -45.884 -17.489 -19.213  1.00 60.99           N  
ATOM   3881  CA  ASN   246     -46.900 -16.820 -20.039  1.00 60.99           C  
ATOM   3882  C   ASN   246     -48.061 -17.781 -20.376  1.00 60.99           C  
ATOM   3883  CB  ASN   246     -46.285 -16.200 -21.294  1.00 60.99           C  
ATOM   3884  O   ASN   246     -48.819 -17.588 -21.320  1.00 60.99           O  
ATOM   3885  CG  ASN   246     -45.817 -14.777 -21.071  1.00 60.99           C  
ATOM   3886  ND2 ASN   246     -45.146 -14.239 -22.062  1.00 60.99           N  
ATOM   3887  OD1 ASN   246     -46.024 -14.120 -20.068  1.00 60.99           O  
ATOM   3888  H   ASN   246     -45.591 -18.423 -19.462  1.00 60.99           H  
ATOM   3889  HA  ASN   246     -47.375 -16.043 -19.426  1.00 60.99           H  
ATOM   3890  HB2 ASN   246     -47.011 -16.153 -22.114  1.00 60.99           H  
ATOM   3891  HB3 ASN   246     -45.439 -16.802 -21.648  1.00 60.99           H  
ATOM   3892 HD21 ASN   246     -44.808 -13.290 -21.988  1.00 60.99           H  
ATOM   3893 HD22 ASN   246     -44.967 -14.775 -22.901  1.00 60.99           H  
ATOM   3894  N   VAL   247     -48.267 -18.749 -19.479  1.00 61.05           N  
ATOM   3895  CA  VAL   247     -49.418 -19.667 -19.472  1.00 61.05           C  
ATOM   3896  C   VAL   247     -49.779 -19.744 -17.969  1.00 61.05           C  
ATOM   3897  CB  VAL   247     -49.080 -21.042 -20.086  1.00 61.05           C  
ATOM   3898  O   VAL   247     -49.653 -20.764 -17.300  1.00 61.05           O  
ATOM   3899  CG1 VAL   247     -50.336 -21.919 -20.183  1.00 61.05           C  
ATOM   3900  CG2 VAL   247     -48.457 -20.925 -21.482  1.00 61.05           C  
ATOM   3901  H   VAL   247     -47.591 -18.848 -18.736  1.00 61.05           H  
ATOM   3902  HA  VAL   247     -50.252 -19.200 -20.010  1.00 61.05           H  
ATOM   3903  HB  VAL   247     -48.354 -21.559 -19.445  1.00 61.05           H  
ATOM   3904 HG11 VAL   247     -51.094 -21.453 -20.820  1.00 61.05           H  
ATOM   3905 HG12 VAL   247     -50.784 -22.098 -19.202  1.00 61.05           H  
ATOM   3906 HG13 VAL   247     -50.089 -22.896 -20.613  1.00 61.05           H  
ATOM   3907 HG21 VAL   247     -49.113 -20.370 -22.163  1.00 61.05           H  
ATOM   3908 HG22 VAL   247     -48.284 -21.915 -21.915  1.00 61.05           H  
ATOM   3909 HG23 VAL   247     -47.489 -20.417 -21.446  1.00 61.05           H  
ATOM   3910  N   ARG   248     -50.116 -18.566 -17.436  1.00 73.23           N  
ATOM   3911  CA  ARG   248     -50.222 -18.355 -16.000  1.00 73.23           C  
ATOM   3912  C   ARG   248     -51.636 -18.746 -15.542  1.00 73.23           C  
ATOM   3913  CB  ARG   248     -49.988 -16.886 -15.628  1.00 73.23           C  
ATOM   3914  O   ARG   248     -52.644 -18.337 -16.116  1.00 73.23           O  
ATOM   3915  CG  ARG   248     -48.680 -16.330 -16.188  1.00 73.23           C  
ATOM   3916  CD  ARG   248     -48.537 -14.842 -15.907  1.00 73.23           C  
ATOM   3917  NE  ARG   248     -47.536 -14.246 -16.790  1.00 73.23           N  
ATOM   3918  NH1 ARG   248     -48.160 -12.035 -16.404  1.00 73.23           N  
ATOM   3919  NH2 ARG   248     -46.624 -12.544 -18.026  1.00 73.23           N1+
ATOM   3920  CZ  ARG   248     -47.447 -12.954 -17.061  1.00 73.23           C  
ATOM   3921  H   ARG   248     -50.262 -17.787 -18.063  1.00 73.23           H  
ATOM   3922  HA  ARG   248     -49.475 -18.984 -15.501  1.00 73.23           H  
ATOM   3923  HB2 ARG   248     -49.994 -16.786 -14.535  1.00 73.23           H  
ATOM   3924  HB3 ARG   248     -50.821 -16.276 -15.999  1.00 73.23           H  
ATOM   3925  HG2 ARG   248     -48.639 -16.480 -17.273  1.00 73.23           H  
ATOM   3926  HG3 ARG   248     -47.827 -16.867 -15.766  1.00 73.23           H  
ATOM   3927  HD2 ARG   248     -48.218 -14.678 -14.877  1.00 73.23           H  
ATOM   3928  HD3 ARG   248     -49.494 -14.347 -16.102  1.00 73.23           H  
ATOM   3929  HE  ARG   248     -46.865 -14.863 -17.226  1.00 73.23           H  
ATOM   3930 HH11 ARG   248     -48.121 -11.057 -16.644  1.00 73.23           H  
ATOM   3931 HH12 ARG   248     -48.799 -12.298 -15.650  1.00 73.23           H  
ATOM   3932 HH21 ARG   248     -46.516 -11.575 -18.273  1.00 73.23           H  
ATOM   3933 HH22 ARG   248     -46.202 -13.237 -18.657  1.00 73.23           H  
ATOM   3934  N   CYS   249     -51.695 -19.488 -14.438  1.00 80.14           N  
ATOM   3935  CA  CYS   249     -52.942 -20.088 -13.954  1.00 80.14           C  
ATOM   3936  C   CYS   249     -53.933 -18.989 -13.525  1.00 80.14           C  
ATOM   3937  CB  CYS   249     -52.647 -21.054 -12.808  1.00 80.14           C  
ATOM   3938  O   CYS   249     -55.145 -19.122 -13.664  1.00 80.14           O  
ATOM   3939  SG  CYS   249     -54.038 -22.132 -12.379  1.00 80.14           S  
ATOM   3940  H   CYS   249     -50.836 -19.688 -13.945  1.00 80.14           H  
ATOM   3941  HA  CYS   249     -53.383 -20.615 -14.810  1.00 80.14           H  
ATOM   3942  HB2 CYS   249     -52.336 -20.514 -11.907  1.00 80.14           H  
ATOM   3943  HB3 CYS   249     -51.826 -21.715 -13.101  1.00 80.14           H  
ATOM   3944  HG  CYS   249     -53.403 -22.843 -11.435  1.00 80.14           H  
ATOM   3945  N   TYR   250     -53.416 -17.874 -13.000  1.00 83.08           N  
ATOM   3946  CA  TYR   250     -54.297 -16.808 -12.523  1.00 83.08           C  
ATOM   3947  C   TYR   250     -55.064 -16.181 -13.706  1.00 83.08           C  
ATOM   3948  CB  TYR   250     -53.590 -15.732 -11.682  1.00 83.08           C  
ATOM   3949  O   TYR   250     -56.111 -15.563 -13.542  1.00 83.08           O  
ATOM   3950  CG  TYR   250     -52.676 -14.791 -12.441  1.00 83.08           C  
ATOM   3951  CD1 TYR   250     -51.277 -14.947 -12.375  1.00 83.08           C  
ATOM   3952  CD2 TYR   250     -53.225 -13.745 -13.199  1.00 83.08           C  
ATOM   3953  CE1 TYR   250     -50.432 -14.056 -13.067  1.00 83.08           C  
ATOM   3954  CE2 TYR   250     -52.387 -12.884 -13.917  1.00 83.08           C  
ATOM   3955  OH  TYR   250     -50.170 -12.158 -14.522  1.00 83.08           O  
ATOM   3956  CZ  TYR   250     -50.991 -13.026 -13.859  1.00 83.08           C  
ATOM   3957  H   TYR   250     -52.412 -17.766 -12.963  1.00 83.08           H  
ATOM   3958  HA  TYR   250     -55.051 -17.294 -11.888  1.00 83.08           H  
ATOM   3959  HB2 TYR   250     -53.027 -16.216 -10.875  1.00 83.08           H  
ATOM   3960  HB3 TYR   250     -54.349 -15.116 -11.179  1.00 83.08           H  
ATOM   3961  HD1 TYR   250     -50.851 -15.751 -11.791  1.00 83.08           H  
ATOM   3962  HD2 TYR   250     -54.296 -13.605 -13.228  1.00 83.08           H  
ATOM   3963  HE1 TYR   250     -49.359 -14.160 -12.993  1.00 83.08           H  
ATOM   3964  HE2 TYR   250     -52.820 -12.101 -14.522  1.00 83.08           H  
ATOM   3965  HH  TYR   250     -50.709 -11.338 -14.658  1.00 83.08           H  
ATOM   3966  N   ASN   251     -54.471 -16.249 -14.912  1.00 82.98           N  
ATOM   3967  CA  ASN   251     -55.031 -15.605 -16.100  1.00 82.98           C  
ATOM   3968  C   ASN   251     -56.262 -16.390 -16.581  1.00 82.98           C  
ATOM   3969  CB  ASN   251     -54.026 -15.526 -17.245  1.00 82.98           C  
ATOM   3970  O   ASN   251     -57.095 -15.867 -17.305  1.00 82.98           O  
ATOM   3971  CG  ASN   251     -54.152 -14.209 -17.964  1.00 82.98           C  
ATOM   3972  OD1 ASN   251     -55.294 -13.910 -18.534  1.00 82.98           O  
ATOM   3973  ND2 ASN   251     -53.240 -13.415 -18.044  1.00 82.98           N  
ATOM   3974  H   ASN   251     -53.596 -16.747 -14.994  1.00 82.98           H  
ATOM   3975  HA  ASN   251     -55.378 -14.611 -15.791  1.00 82.98           H  
ATOM   3976  HB2 ASN   251     -54.153 -16.336 -17.973  1.00 82.98           H  
ATOM   3977  HB3 ASN   251     -52.998 -15.584 -16.867  1.00 82.98           H  
ATOM   3978 HD21 ASN   251     -53.369 -12.545 -18.542  1.00 82.98           H  
ATOM   3979 HD22 ASN   251     -52.350 -13.624 -17.614  1.00 82.98           H  
ATOM   3980  N   ILE   252     -56.341 -17.665 -16.198  1.00 80.94           N  
ATOM   3981  CA  ILE   252     -57.483 -18.520 -16.526  1.00 80.94           C  
ATOM   3982  C   ILE   252     -58.612 -18.056 -15.575  1.00 80.94           C  
ATOM   3983  CB  ILE   252     -57.148 -20.020 -16.345  1.00 80.94           C  
ATOM   3984  O   ILE   252     -59.774 -17.952 -15.959  1.00 80.94           O  
ATOM   3985  CG1 ILE   252     -55.986 -20.430 -17.280  1.00 80.94           C  
ATOM   3986  CG2 ILE   252     -58.388 -20.889 -16.595  1.00 80.94           C  
ATOM   3987  CD1 ILE   252     -55.482 -21.849 -17.053  1.00 80.94           C  
ATOM   3988  H   ILE   252     -55.604 -18.031 -15.612  1.00 80.94           H  
ATOM   3989  HA  ILE   252     -57.796 -18.307 -17.555  1.00 80.94           H  
ATOM   3990  HB  ILE   252     -56.833 -20.195 -15.309  1.00 80.94           H  
ATOM   3991 HG12 ILE   252     -55.135 -19.756 -17.131  1.00 80.94           H  
ATOM   3992 HG13 ILE   252     -56.294 -20.321 -18.327  1.00 80.94           H  
ATOM   3993 HG21 ILE   252     -58.756 -20.766 -17.619  1.00 80.94           H  
ATOM   3994 HG22 ILE   252     -59.202 -20.632 -15.909  1.00 80.94           H  
ATOM   3995 HG23 ILE   252     -58.173 -21.949 -16.432  1.00 80.94           H  
ATOM   3996 HD11 ILE   252     -55.218 -22.010 -16.004  1.00 80.94           H  
ATOM   3997 HD12 ILE   252     -54.585 -22.027 -17.657  1.00 80.94           H  
ATOM   3998 HD13 ILE   252     -56.225 -22.595 -17.346  1.00 80.94           H  
ATOM   3999  N   VAL   253     -58.253 -17.846 -14.308  1.00 86.06           N  
ATOM   4000  CA  VAL   253     -59.217 -17.480 -13.273  1.00 86.06           C  
ATOM   4001  C   VAL   253     -59.778 -16.077 -13.576  1.00 86.06           C  
ATOM   4002  CB  VAL   253     -58.582 -17.536 -11.868  1.00 86.06           C  
ATOM   4003  O   VAL   253     -60.982 -15.854 -13.499  1.00 86.06           O  
ATOM   4004  CG1 VAL   253     -59.505 -16.942 -10.803  1.00 86.06           C  
ATOM   4005  CG2 VAL   253     -58.246 -18.980 -11.488  1.00 86.06           C  
ATOM   4006  H   VAL   253     -57.283 -17.961 -14.052  1.00 86.06           H  
ATOM   4007  HA  VAL   253     -60.054 -18.186 -13.340  1.00 86.06           H  
ATOM   4008  HB  VAL   253     -57.649 -16.961 -11.856  1.00 86.06           H  
ATOM   4009 HG11 VAL   253     -60.516 -17.348 -10.887  1.00 86.06           H  
ATOM   4010 HG12 VAL   253     -59.565 -15.853 -10.899  1.00 86.06           H  
ATOM   4011 HG13 VAL   253     -59.135 -17.158  -9.799  1.00 86.06           H  
ATOM   4012 HG21 VAL   253     -59.151 -19.596 -11.463  1.00 86.06           H  
ATOM   4013 HG22 VAL   253     -57.779 -19.021 -10.498  1.00 86.06           H  
ATOM   4014 HG23 VAL   253     -57.547 -19.431 -12.199  1.00 86.06           H  
ATOM   4015  N   VAL   254     -58.896 -15.112 -13.856  1.00 86.23           N  
ATOM   4016  CA  VAL   254     -59.308 -13.714 -14.026  1.00 86.23           C  
ATOM   4017  C   VAL   254     -60.310 -13.618 -15.199  1.00 86.23           C  
ATOM   4018  CB  VAL   254     -58.074 -12.806 -14.205  1.00 86.23           C  
ATOM   4019  O   VAL   254     -61.303 -12.901 -15.124  1.00 86.23           O  
ATOM   4020  CG1 VAL   254     -58.422 -11.416 -14.739  1.00 86.23           C  
ATOM   4021  CG2 VAL   254     -57.344 -12.636 -12.866  1.00 86.23           C  
ATOM   4022  H   VAL   254     -57.918 -15.355 -13.911  1.00 86.23           H  
ATOM   4023  HA  VAL   254     -59.861 -13.431 -13.119  1.00 86.23           H  
ATOM   4024  HB  VAL   254     -57.382 -13.273 -14.917  1.00 86.23           H  
ATOM   4025 HG11 VAL   254     -59.165 -10.920 -14.105  1.00 86.23           H  
ATOM   4026 HG12 VAL   254     -58.818 -11.477 -15.754  1.00 86.23           H  
ATOM   4027 HG13 VAL   254     -57.531 -10.779 -14.777  1.00 86.23           H  
ATOM   4028 HG21 VAL   254     -57.932 -12.026 -12.172  1.00 86.23           H  
ATOM   4029 HG22 VAL   254     -56.379 -12.143 -13.019  1.00 86.23           H  
ATOM   4030 HG23 VAL   254     -57.151 -13.595 -12.378  1.00 86.23           H  
ATOM   4031  N   GLU   255     -60.028 -14.306 -16.309  1.00 84.01           N  
ATOM   4032  CA  GLU   255     -60.907 -14.261 -17.475  1.00 84.01           C  
ATOM   4033  C   GLU   255     -62.177 -15.106 -17.224  1.00 84.01           C  
ATOM   4034  CB  GLU   255     -60.182 -14.666 -18.759  1.00 84.01           C  
ATOM   4035  O   GLU   255     -63.260 -14.799 -17.718  1.00 84.01           O  
ATOM   4036  CG  GLU   255     -59.054 -13.696 -19.128  1.00 84.01           C  
ATOM   4037  CD  GLU   255     -59.536 -12.263 -19.261  1.00 84.01           C  
ATOM   4038  OE1 GLU   255     -58.970 -11.399 -18.549  1.00 84.01           O  
ATOM   4039  OE2 GLU   255     -60.496 -12.041 -20.033  1.00 84.01           O1-
ATOM   4040  H   GLU   255     -59.181 -14.856 -16.329  1.00 84.01           H  
ATOM   4041  HA  GLU   255     -61.272 -13.235 -17.568  1.00 84.01           H  
ATOM   4042  HB2 GLU   255     -60.905 -14.719 -19.583  1.00 84.01           H  
ATOM   4043  HB3 GLU   255     -59.764 -15.676 -18.652  1.00 84.01           H  
ATOM   4044  HG2 GLU   255     -58.605 -13.999 -20.081  1.00 84.01           H  
ATOM   4045  HG3 GLU   255     -58.263 -13.738 -18.373  1.00 84.01           H  
ATOM   4046  N   ALA   256     -62.065 -16.164 -16.413  1.00 85.76           N  
ATOM   4047  CA  ALA   256     -63.225 -16.968 -16.048  1.00 85.76           C  
ATOM   4048  C   ALA   256     -64.155 -16.150 -15.122  1.00 85.76           C  
ATOM   4049  CB  ALA   256     -62.844 -18.272 -15.364  1.00 85.76           C  
ATOM   4050  O   ALA   256     -65.379 -16.289 -15.160  1.00 85.76           O  
ATOM   4051  H   ALA   256     -61.161 -16.380 -16.017  1.00 85.76           H  
ATOM   4052  HA  ALA   256     -63.784 -17.184 -16.967  1.00 85.76           H  
ATOM   4053  HB1 ALA   256     -62.270 -18.095 -14.450  1.00 85.76           H  
ATOM   4054  HB2 ALA   256     -62.242 -18.899 -16.028  1.00 85.76           H  
ATOM   4055  HB3 ALA   256     -63.738 -18.838 -15.083  1.00 85.76           H  
ATOM   4056  N   MET   257     -63.571 -15.327 -14.243  1.00 89.18           N  
ATOM   4057  CA  MET   257     -64.350 -14.501 -13.325  1.00 89.18           C  
ATOM   4058  C   MET   257     -65.074 -13.361 -14.082  1.00 89.18           C  
ATOM   4059  CB  MET   257     -63.516 -13.923 -12.177  1.00 89.18           C  
ATOM   4060  O   MET   257     -66.092 -12.845 -13.616  1.00 89.18           O  
ATOM   4061  CG  MET   257     -63.166 -14.995 -11.143  1.00 89.18           C  
ATOM   4062  SD  MET   257     -62.253 -14.265  -9.740  1.00 89.18           S  
ATOM   4063  CE  MET   257     -63.637 -14.043  -8.592  1.00 89.18           C  
ATOM   4064  H   MET   257     -62.562 -15.286 -14.220  1.00 89.18           H  
ATOM   4065  HA  MET   257     -65.145 -15.138 -12.921  1.00 89.18           H  
ATOM   4066  HB2 MET   257     -64.090 -13.128 -11.685  1.00 89.18           H  
ATOM   4067  HB3 MET   257     -62.604 -13.460 -12.572  1.00 89.18           H  
ATOM   4068  HG2 MET   257     -62.531 -15.766 -11.584  1.00 89.18           H  
ATOM   4069  HG3 MET   257     -64.066 -15.499 -10.776  1.00 89.18           H  
ATOM   4070  HE1 MET   257     -63.286 -13.499  -7.712  1.00 89.18           H  
ATOM   4071  HE2 MET   257     -64.012 -15.016  -8.266  1.00 89.18           H  
ATOM   4072  HE3 MET   257     -64.440 -13.468  -9.058  1.00 89.18           H  
ATOM   4073  N   LYS   258     -64.525 -12.967 -15.244  1.00 86.19           N  
ATOM   4074  CA  LYS   258     -65.144 -11.981 -16.127  1.00 86.19           C  
ATOM   4075  C   LYS   258     -66.268 -12.656 -16.944  1.00 86.19           C  
ATOM   4076  CB  LYS   258     -64.134 -11.387 -17.116  1.00 86.19           C  
ATOM   4077  O   LYS   258     -67.321 -12.067 -17.174  1.00 86.19           O  
ATOM   4078  CG  LYS   258     -63.162 -10.406 -16.461  1.00 86.19           C  
ATOM   4079  CD  LYS   258     -61.965 -10.138 -17.372  1.00 86.19           C  
ATOM   4080  CE  LYS   258     -60.916  -9.293 -16.675  1.00 86.19           C  
ATOM   4081  NZ  LYS   258     -59.696  -9.239 -17.485  1.00 86.19           N1+
ATOM   4082  H   LYS   258     -63.664 -13.415 -15.522  1.00 86.19           H  
ATOM   4083  HA  LYS   258     -65.605 -11.198 -15.515  1.00 86.19           H  
ATOM   4084  HB2 LYS   258     -64.665 -10.862 -17.921  1.00 86.19           H  
ATOM   4085  HB3 LYS   258     -63.575 -12.195 -17.599  1.00 86.19           H  
ATOM   4086  HG2 LYS   258     -62.812 -10.802 -15.502  1.00 86.19           H  
ATOM   4087  HG3 LYS   258     -63.684  -9.465 -16.253  1.00 86.19           H  
ATOM   4088  HD2 LYS   258     -62.297  -9.647 -18.295  1.00 86.19           H  
ATOM   4089  HD3 LYS   258     -61.526 -11.094 -17.659  1.00 86.19           H  
ATOM   4090  HE2 LYS   258     -60.642  -9.714 -15.705  1.00 86.19           H  
ATOM   4091  HE3 LYS   258     -61.272  -8.267 -16.549  1.00 86.19           H  
ATOM   4092  HZ1 LYS   258     -58.933  -8.787 -16.916  1.00 86.19           H  
ATOM   4093  HZ2 LYS   258     -59.780  -8.714 -18.349  1.00 86.19           H  
ATOM   4094  HZ3 LYS   258     -59.329 -10.185 -17.775  1.00 86.19           H  
ATOM   4095  N   ALA   259     -65.976 -13.839 -17.486  1.00 85.35           N  
ATOM   4096  CA  ALA   259     -66.864 -14.531 -18.416  1.00 85.35           C  
ATOM   4097  C   ALA   259     -68.057 -15.194 -17.704  1.00 85.35           C  
ATOM   4098  CB  ALA   259     -66.101 -15.587 -19.205  1.00 85.35           C  
ATOM   4099  O   ALA   259     -69.149 -15.303 -18.257  1.00 85.35           O  
ATOM   4100  H   ALA   259     -65.089 -14.260 -17.251  1.00 85.35           H  
ATOM   4101  HA  ALA   259     -67.273 -13.782 -19.105  1.00 85.35           H  
ATOM   4102  HB1 ALA   259     -65.650 -16.332 -18.540  1.00 85.35           H  
ATOM   4103  HB2 ALA   259     -65.294 -15.130 -19.787  1.00 85.35           H  
ATOM   4104  HB3 ALA   259     -66.765 -16.118 -19.895  1.00 85.35           H  
ATOM   4105  N   PHE   260     -67.825 -15.706 -16.488  1.00 89.60           N  
ATOM   4106  CA  PHE   260     -68.790 -16.521 -15.753  1.00 89.60           C  
ATOM   4107  C   PHE   260     -69.140 -15.880 -14.384  1.00 89.60           C  
ATOM   4108  CB  PHE   260     -68.273 -17.954 -15.546  1.00 89.60           C  
ATOM   4109  O   PHE   260     -68.928 -16.482 -13.323  1.00 89.60           O  
ATOM   4110  CG  PHE   260     -68.049 -18.728 -16.826  1.00 89.60           C  
ATOM   4111  CD1 PHE   260     -69.143 -19.246 -17.547  1.00 89.60           C  
ATOM   4112  CD2 PHE   260     -66.739 -18.977 -17.280  1.00 89.60           C  
ATOM   4113  CE1 PHE   260     -68.927 -19.991 -18.722  1.00 89.60           C  
ATOM   4114  CE2 PHE   260     -66.526 -19.714 -18.460  1.00 89.60           C  
ATOM   4115  CZ  PHE   260     -67.620 -20.224 -19.179  1.00 89.60           C  
ATOM   4116  H   PHE   260     -66.942 -15.495 -16.044  1.00 89.60           H  
ATOM   4117  HA  PHE   260     -69.728 -16.573 -16.320  1.00 89.60           H  
ATOM   4118  HB2 PHE   260     -68.989 -18.519 -14.934  1.00 89.60           H  
ATOM   4119  HB3 PHE   260     -67.346 -17.942 -14.960  1.00 89.60           H  
ATOM   4120  HD1 PHE   260     -70.149 -19.070 -17.197  1.00 89.60           H  
ATOM   4121  HD2 PHE   260     -65.895 -18.602 -16.720  1.00 89.60           H  
ATOM   4122  HE1 PHE   260     -69.769 -20.384 -19.272  1.00 89.60           H  
ATOM   4123  HE2 PHE   260     -65.520 -19.886 -18.813  1.00 89.60           H  
ATOM   4124  HZ  PHE   260     -67.456 -20.793 -20.082  1.00 89.60           H  
ATOM   4125  N   PRO   261     -69.776 -14.687 -14.365  1.00 84.69           N  
ATOM   4126  CA  PRO   261     -70.159 -14.051 -13.101  1.00 84.69           C  
ATOM   4127  C   PRO   261     -71.385 -14.712 -12.427  1.00 84.69           C  
ATOM   4128  CB  PRO   261     -70.478 -12.607 -13.489  1.00 84.69           C  
ATOM   4129  O   PRO   261     -71.683 -14.459 -11.260  1.00 84.69           O  
ATOM   4130  CG  PRO   261     -70.973 -12.728 -14.926  1.00 84.69           C  
ATOM   4131  CD  PRO   261     -70.105 -13.834 -15.501  1.00 84.69           C  
ATOM   4132  HA  PRO   261     -69.327 -14.101 -12.391  1.00 84.69           H  
ATOM   4133  HB2 PRO   261     -69.560 -12.008 -13.472  1.00 84.69           H  
ATOM   4134  HB3 PRO   261     -71.213 -12.125 -12.838  1.00 84.69           H  
ATOM   4135  HG2 PRO   261     -70.885 -11.792 -15.485  1.00 84.69           H  
ATOM   4136  HG3 PRO   261     -72.026 -13.031 -14.938  1.00 84.69           H  
ATOM   4137  HD2 PRO   261     -70.620 -14.400 -16.281  1.00 84.69           H  
ATOM   4138  HD3 PRO   261     -69.173 -13.419 -15.891  1.00 84.69           H  
ATOM   4139  N   MET   262     -72.179 -15.453 -13.208  1.00 88.28           N  
ATOM   4140  CA  MET   262     -73.454 -16.038 -12.782  1.00 88.28           C  
ATOM   4141  C   MET   262     -73.325 -17.576 -12.783  1.00 88.28           C  
ATOM   4142  CB  MET   262     -74.597 -15.585 -13.703  1.00 88.28           C  
ATOM   4143  O   MET   262     -73.868 -18.289 -13.624  1.00 88.28           O  
ATOM   4144  CG  MET   262     -74.924 -14.093 -13.623  1.00 88.28           C  
ATOM   4145  SD  MET   262     -75.642 -13.622 -12.017  1.00 88.28           S  
ATOM   4146  CE  MET   262     -75.815 -11.843 -12.307  1.00 88.28           C  
ATOM   4147  H   MET   262     -71.869 -15.634 -14.152  1.00 88.28           H  
ATOM   4148  HA  MET   262     -73.670 -15.740 -11.751  1.00 88.28           H  
ATOM   4149  HB2 MET   262     -75.503 -16.167 -13.489  1.00 88.28           H  
ATOM   4150  HB3 MET   262     -74.330 -15.815 -14.744  1.00 88.28           H  
ATOM   4151  HG2 MET   262     -75.655 -13.849 -14.402  1.00 88.28           H  
ATOM   4152  HG3 MET   262     -74.030 -13.492 -13.802  1.00 88.28           H  
ATOM   4153  HE1 MET   262     -76.251 -11.376 -11.420  1.00 88.28           H  
ATOM   4154  HE2 MET   262     -76.476 -11.660 -13.158  1.00 88.28           H  
ATOM   4155  HE3 MET   262     -74.837 -11.393 -12.494  1.00 88.28           H  
ATOM   4156  N   SER   263     -72.588 -18.098 -11.793  1.00 89.14           N  
ATOM   4157  CA  SER   263     -72.435 -19.534 -11.549  1.00 89.14           C  
ATOM   4158  C   SER   263     -71.543 -19.685 -10.306  1.00 89.14           C  
ATOM   4159  CB  SER   263     -71.801 -20.348 -12.688  1.00 89.14           C  
ATOM   4160  O   SER   263     -70.347 -19.390 -10.321  1.00 89.14           O  
ATOM   4161  OG  SER   263     -71.765 -21.731 -12.315  1.00 89.14           O  
ATOM   4162  H   SER   263     -72.149 -17.471 -11.134  1.00 89.14           H  
ATOM   4163  HA  SER   263     -73.434 -19.934 -11.339  1.00 89.14           H  
ATOM   4164  HB2 SER   263     -70.779 -20.021 -12.901  1.00 89.14           H  
ATOM   4165  HB3 SER   263     -72.386 -20.266 -13.608  1.00 89.14           H  
ATOM   4166  HG  SER   263     -71.681 -22.263 -13.156  1.00 89.14           H  
ATOM   4167  N   GLU   264     -72.171 -20.084  -9.197  1.00 89.27           N  
ATOM   4168  CA  GLU   264     -71.538 -20.218  -7.897  1.00 89.27           C  
ATOM   4169  C   GLU   264     -70.497 -21.348  -7.957  1.00 89.27           C  
ATOM   4170  CB  GLU   264     -72.559 -20.401  -6.762  1.00 89.27           C  
ATOM   4171  O   GLU   264     -69.456 -21.295  -7.309  1.00 89.27           O  
ATOM   4172  CG  GLU   264     -73.280 -21.747  -6.680  1.00 89.27           C  
ATOM   4173  CD  GLU   264     -74.053 -22.211  -7.896  1.00 89.27           C  
ATOM   4174  OE1 GLU   264     -74.275 -23.443  -7.979  1.00 89.27           O  
ATOM   4175  OE2 GLU   264     -74.311 -21.381  -8.798  1.00 89.27           O1-
ATOM   4176  H   GLU   264     -73.157 -20.291  -9.266  1.00 89.27           H  
ATOM   4177  HA  GLU   264     -70.986 -19.286  -7.725  1.00 89.27           H  
ATOM   4178  HB2 GLU   264     -73.316 -19.611  -6.834  1.00 89.27           H  
ATOM   4179  HB3 GLU   264     -72.040 -20.248  -5.807  1.00 89.27           H  
ATOM   4180  HG2 GLU   264     -73.995 -21.703  -5.849  1.00 89.27           H  
ATOM   4181  HG3 GLU   264     -72.554 -22.525  -6.416  1.00 89.27           H  
ATOM   4182  N   ARG   265     -70.781 -22.388  -8.756  1.00 89.76           N  
ATOM   4183  CA  ARG   265     -69.932 -23.578  -8.839  1.00 89.76           C  
ATOM   4184  C   ARG   265     -68.537 -23.178  -9.375  1.00 89.76           C  
ATOM   4185  CB  ARG   265     -70.554 -24.614  -9.787  1.00 89.76           C  
ATOM   4186  O   ARG   265     -67.506 -23.652  -8.906  1.00 89.76           O  
ATOM   4187  CG  ARG   265     -71.657 -25.451  -9.125  1.00 89.76           C  
ATOM   4188  CD  ARG   265     -72.841 -25.694 -10.063  1.00 89.76           C  
ATOM   4189  NE  ARG   265     -73.673 -24.489 -10.145  1.00 89.76           N  
ATOM   4190  NH1 ARG   265     -73.783 -24.209 -12.450  1.00 89.76           N  
ATOM   4191  NH2 ARG   265     -74.657 -22.635 -11.074  1.00 89.76           N1+
ATOM   4192  CZ  ARG   265     -74.022 -23.802 -11.216  1.00 89.76           C  
ATOM   4193  H   ARG   265     -71.620 -22.341  -9.316  1.00 89.76           H  
ATOM   4194  HA  ARG   265     -69.798 -23.977  -7.826  1.00 89.76           H  
ATOM   4195  HB2 ARG   265     -69.779 -25.304 -10.140  1.00 89.76           H  
ATOM   4196  HB3 ARG   265     -70.934 -24.110 -10.685  1.00 89.76           H  
ATOM   4197  HG2 ARG   265     -72.010 -24.974  -8.205  1.00 89.76           H  
ATOM   4198  HG3 ARG   265     -71.229 -26.419  -8.834  1.00 89.76           H  
ATOM   4199  HD2 ARG   265     -73.477 -26.486  -9.651  1.00 89.76           H  
ATOM   4200  HD3 ARG   265     -72.503 -26.022 -11.045  1.00 89.76           H  
ATOM   4201  HE  ARG   265     -73.994 -24.147  -9.250  1.00 89.76           H  
ATOM   4202 HH11 ARG   265     -73.732 -23.556 -13.223  1.00 89.76           H  
ATOM   4203 HH12 ARG   265     -73.170 -25.014 -12.663  1.00 89.76           H  
ATOM   4204 HH21 ARG   265     -74.938 -22.088 -11.868  1.00 89.76           H  
ATOM   4205 HH22 ARG   265     -74.727 -22.205 -10.138  1.00 89.76           H  
ATOM   4206  N   ILE   266     -68.538 -22.350 -10.422  1.00 91.13           N  
ATOM   4207  CA  ILE   266     -67.294 -21.923 -11.064  1.00 91.13           C  
ATOM   4208  C   ILE   266     -66.570 -20.981 -10.075  1.00 91.13           C  
ATOM   4209  CB  ILE   266     -67.569 -21.246 -12.430  1.00 91.13           C  
ATOM   4210  O   ILE   266     -65.347 -21.005  -9.942  1.00 91.13           O  
ATOM   4211  CG1 ILE   266     -68.117 -22.296 -13.427  1.00 91.13           C  
ATOM   4212  CG2 ILE   266     -66.312 -20.565 -12.988  1.00 91.13           C  
ATOM   4213  CD1 ILE   266     -68.498 -21.718 -14.781  1.00 91.13           C  
ATOM   4214  H   ILE   266     -69.423 -22.013 -10.773  1.00 91.13           H  
ATOM   4215  HA  ILE   266     -66.656 -22.806 -11.194  1.00 91.13           H  
ATOM   4216  HB  ILE   266     -68.332 -20.468 -12.294  1.00 91.13           H  
ATOM   4217 HG12 ILE   266     -69.007 -22.775 -13.003  1.00 91.13           H  
ATOM   4218 HG13 ILE   266     -67.375 -23.092 -13.576  1.00 91.13           H  
ATOM   4219 HG21 ILE   266     -65.512 -21.292 -13.148  1.00 91.13           H  
ATOM   4220 HG22 ILE   266     -65.941 -19.787 -12.314  1.00 91.13           H  
ATOM   4221 HG23 ILE   266     -66.512 -20.068 -13.940  1.00 91.13           H  
ATOM   4222 HD11 ILE   266     -69.192 -20.883 -14.667  1.00 91.13           H  
ATOM   4223 HD12 ILE   266     -68.989 -22.474 -15.399  1.00 91.13           H  
ATOM   4224 HD13 ILE   266     -67.618 -21.382 -15.334  1.00 91.13           H  
ATOM   4225  N   GLN   267     -67.333 -20.086  -9.442  1.00 92.49           N  
ATOM   4226  CA  GLN   267     -66.773 -19.050  -8.579  1.00 92.49           C  
ATOM   4227  C   GLN   267     -66.181 -19.701  -7.304  1.00 92.49           C  
ATOM   4228  CB  GLN   267     -67.831 -18.002  -8.228  1.00 92.49           C  
ATOM   4229  O   GLN   267     -65.121 -19.309  -6.815  1.00 92.49           O  
ATOM   4230  CG  GLN   267     -68.275 -17.203  -9.457  1.00 92.49           C  
ATOM   4231  CD  GLN   267     -67.291 -16.130  -9.849  1.00 92.49           C  
ATOM   4232  NE2 GLN   267     -67.381 -15.678 -11.079  1.00 92.49           N  
ATOM   4233  OE1 GLN   267     -66.475 -15.642  -9.087  1.00 92.49           O  
ATOM   4234  H   GLN   267     -68.335 -20.134  -9.568  1.00 92.49           H  
ATOM   4235  HA  GLN   267     -65.936 -18.587  -9.116  1.00 92.49           H  
ATOM   4236  HB2 GLN   267     -67.444 -17.330  -7.454  1.00 92.49           H  
ATOM   4237  HB3 GLN   267     -68.708 -18.499  -7.798  1.00 92.49           H  
ATOM   4238  HG2 GLN   267     -69.222 -16.699  -9.237  1.00 92.49           H  
ATOM   4239  HG3 GLN   267     -68.444 -17.852 -10.320  1.00 92.49           H  
ATOM   4240 HE21 GLN   267     -66.776 -14.930 -11.389  1.00 92.49           H  
ATOM   4241 HE22 GLN   267     -68.056 -16.078 -11.716  1.00 92.49           H  
ATOM   4242  N   GLU   268     -66.873 -20.705  -6.755  1.00 90.91           N  
ATOM   4243  CA  GLU   268     -66.482 -21.413  -5.533  1.00 90.91           C  
ATOM   4244  C   GLU   268     -65.108 -22.071  -5.782  1.00 90.91           C  
ATOM   4245  CB  GLU   268     -67.547 -22.452  -5.166  1.00 90.91           C  
ATOM   4246  O   GLU   268     -64.149 -21.871  -5.030  1.00 90.91           O  
ATOM   4247  CG  GLU   268     -67.237 -23.241  -3.900  1.00 90.91           C  
ATOM   4248  CD  GLU   268     -68.246 -24.363  -3.768  1.00 90.91           C  
ATOM   4249  OE1 GLU   268     -67.811 -25.538  -3.748  1.00 90.91           O  
ATOM   4250  OE2 GLU   268     -69.460 -24.068  -3.678  1.00 90.91           O1-
ATOM   4251  H   GLU   268     -67.729 -20.990  -7.208  1.00 90.91           H  
ATOM   4252  HA  GLU   268     -66.366 -20.668  -4.737  1.00 90.91           H  
ATOM   4253  HB2 GLU   268     -67.696 -23.149  -6.002  1.00 90.91           H  
ATOM   4254  HB3 GLU   268     -68.505 -21.936  -5.030  1.00 90.91           H  
ATOM   4255  HG2 GLU   268     -67.293 -22.588  -3.024  1.00 90.91           H  
ATOM   4256  HG3 GLU   268     -66.228 -23.667  -3.932  1.00 90.91           H  
ATOM   4257  N   VAL   269     -65.014 -22.873  -6.850  1.00 90.95           N  
ATOM   4258  CA  VAL   269     -63.798 -23.633  -7.135  1.00 90.95           C  
ATOM   4259  C   VAL   269     -62.663 -22.655  -7.524  1.00 90.95           C  
ATOM   4260  CB  VAL   269     -64.045 -24.713  -8.202  1.00 90.95           C  
ATOM   4261  O   VAL   269     -61.494 -22.885  -7.210  1.00 90.95           O  
ATOM   4262  CG1 VAL   269     -62.764 -25.475  -8.542  1.00 90.95           C  
ATOM   4263  CG2 VAL   269     -65.091 -25.722  -7.706  1.00 90.95           C  
ATOM   4264  H   VAL   269     -65.821 -22.975  -7.449  1.00 90.95           H  
ATOM   4265  HA  VAL   269     -63.489 -24.106  -6.193  1.00 90.95           H  
ATOM   4266  HB  VAL   269     -64.420 -24.245  -9.121  1.00 90.95           H  
ATOM   4267 HG11 VAL   269     -62.329 -25.942  -7.651  1.00 90.95           H  
ATOM   4268 HG12 VAL   269     -62.007 -24.818  -8.975  1.00 90.95           H  
ATOM   4269 HG13 VAL   269     -62.972 -26.261  -9.274  1.00 90.95           H  
ATOM   4270 HG21 VAL   269     -64.784 -26.166  -6.754  1.00 90.95           H  
ATOM   4271 HG22 VAL   269     -65.229 -26.528  -8.431  1.00 90.95           H  
ATOM   4272 HG23 VAL   269     -66.065 -25.254  -7.547  1.00 90.95           H  
ATOM   4273  N   SER   270     -63.012 -21.564  -8.211  1.00 91.14           N  
ATOM   4274  CA  SER   270     -62.024 -20.557  -8.609  1.00 91.14           C  
ATOM   4275  C   SER   270     -61.437 -19.893  -7.349  1.00 91.14           C  
ATOM   4276  CB  SER   270     -62.613 -19.471  -9.506  1.00 91.14           C  
ATOM   4277  O   SER   270     -60.253 -19.584  -7.272  1.00 91.14           O  
ATOM   4278  OG  SER   270     -63.022 -20.011 -10.760  1.00 91.14           O  
ATOM   4279  H   SER   270     -63.987 -21.435  -8.445  1.00 91.14           H  
ATOM   4280  HA  SER   270     -61.219 -21.089  -9.132  1.00 91.14           H  
ATOM   4281  HB2 SER   270     -61.863 -18.702  -9.708  1.00 91.14           H  
ATOM   4282  HB3 SER   270     -63.470 -18.973  -9.043  1.00 91.14           H  
ATOM   4283  HG  SER   270     -63.864 -20.488 -10.588  1.00 91.14           H  
ATOM   4284  N   CYS   271     -62.284 -19.645  -6.346  1.00 90.39           N  
ATOM   4285  CA  CYS   271     -61.845 -19.015  -5.103  1.00 90.39           C  
ATOM   4286  C   CYS   271     -60.991 -20.008  -4.289  1.00 90.39           C  
ATOM   4287  CB  CYS   271     -62.991 -18.501  -4.230  1.00 90.39           C  
ATOM   4288  O   CYS   271     -60.060 -19.600  -3.594  1.00 90.39           O  
ATOM   4289  SG  CYS   271     -63.795 -17.037  -4.964  1.00 90.39           S  
ATOM   4290  H   CYS   271     -63.249 -19.925  -6.446  1.00 90.39           H  
ATOM   4291  HA  CYS   271     -61.176 -18.187  -5.371  1.00 90.39           H  
ATOM   4292  HB2 CYS   271     -62.612 -18.198  -3.249  1.00 90.39           H  
ATOM   4293  HB3 CYS   271     -63.750 -19.274  -4.068  1.00 90.39           H  
ATOM   4294  HG  CYS   271     -64.380 -17.697  -5.984  1.00 90.39           H  
ATOM   4295  N   CYS   272     -61.316 -21.303  -4.342  1.00 89.81           N  
ATOM   4296  CA  CYS   272     -60.531 -22.332  -3.637  1.00 89.81           C  
ATOM   4297  C   CYS   272     -59.134 -22.419  -4.297  1.00 89.81           C  
ATOM   4298  CB  CYS   272     -61.159 -23.727  -3.673  1.00 89.81           C  
ATOM   4299  O   CYS   272     -58.109 -22.573  -3.633  1.00 89.81           O  
ATOM   4300  SG  CYS   272     -62.748 -23.824  -2.790  1.00 89.81           S  
ATOM   4301  H   CYS   272     -62.123 -21.572  -4.886  1.00 89.81           H  
ATOM   4302  HA  CYS   272     -60.385 -21.994  -2.604  1.00 89.81           H  
ATOM   4303  HB2 CYS   272     -60.485 -24.447  -3.201  1.00 89.81           H  
ATOM   4304  HB3 CYS   272     -61.324 -24.059  -4.704  1.00 89.81           H  
ATOM   4305  HG  CYS   272     -63.414 -22.939  -3.553  1.00 89.81           H  
ATOM   4306  N   LEU   273     -59.103 -22.303  -5.629  1.00 89.35           N  
ATOM   4307  CA  LEU   273     -57.856 -22.302  -6.398  1.00 89.35           C  
ATOM   4308  C   LEU   273     -57.026 -21.075  -5.961  1.00 89.35           C  
ATOM   4309  CB  LEU   273     -58.177 -22.324  -7.897  1.00 89.35           C  
ATOM   4310  O   LEU   273     -55.843 -21.182  -5.659  1.00 89.35           O  
ATOM   4311  CG  LEU   273     -57.042 -21.983  -8.877  1.00 89.35           C  
ATOM   4312  CD1 LEU   273     -55.783 -22.815  -8.678  1.00 89.35           C  
ATOM   4313  CD2 LEU   273     -57.557 -22.178 -10.307  1.00 89.35           C  
ATOM   4314  H   LEU   273     -59.980 -22.192  -6.119  1.00 89.35           H  
ATOM   4315  HA  LEU   273     -57.292 -23.199  -6.116  1.00 89.35           H  
ATOM   4316  HB2 LEU   273     -58.995 -21.624  -8.098  1.00 89.35           H  
ATOM   4317  HB3 LEU   273     -58.583 -23.314  -8.141  1.00 89.35           H  
ATOM   4318  HG  LEU   273     -56.781 -20.925  -8.752  1.00 89.35           H  
ATOM   4319 HD11 LEU   273     -55.968 -23.862  -8.911  1.00 89.35           H  
ATOM   4320 HD12 LEU   273     -55.400 -22.756  -7.658  1.00 89.35           H  
ATOM   4321 HD13 LEU   273     -54.986 -22.472  -9.345  1.00 89.35           H  
ATOM   4322 HD21 LEU   273     -57.743 -23.236 -10.522  1.00 89.35           H  
ATOM   4323 HD22 LEU   273     -56.834 -21.805 -11.036  1.00 89.35           H  
ATOM   4324 HD23 LEU   273     -58.498 -21.642 -10.461  1.00 89.35           H  
ATOM   4325  N   LEU   274     -57.648 -19.896  -5.901  1.00 90.20           N  
ATOM   4326  CA  LEU   274     -56.942 -18.684  -5.494  1.00 90.20           C  
ATOM   4327  C   LEU   274     -56.455 -18.811  -4.034  1.00 90.20           C  
ATOM   4328  CB  LEU   274     -57.821 -17.432  -5.595  1.00 90.20           C  
ATOM   4329  O   LEU   274     -55.369 -18.353  -3.683  1.00 90.20           O  
ATOM   4330  CG  LEU   274     -58.064 -16.935  -7.030  1.00 90.20           C  
ATOM   4331  CD1 LEU   274     -59.140 -15.846  -7.012  1.00 90.20           C  
ATOM   4332  CD2 LEU   274     -56.787 -16.393  -7.676  1.00 90.20           C  
ATOM   4333  H   LEU   274     -58.630 -19.860  -6.134  1.00 90.20           H  
ATOM   4334  HA  LEU   274     -56.046 -18.597  -6.117  1.00 90.20           H  
ATOM   4335  HB2 LEU   274     -57.365 -16.617  -5.016  1.00 90.20           H  
ATOM   4336  HB3 LEU   274     -58.787 -17.633  -5.114  1.00 90.20           H  
ATOM   4337  HG  LEU   274     -58.430 -17.765  -7.643  1.00 90.20           H  
ATOM   4338 HD11 LEU   274     -58.849 -15.015  -6.361  1.00 90.20           H  
ATOM   4339 HD12 LEU   274     -60.091 -16.244  -6.644  1.00 90.20           H  
ATOM   4340 HD13 LEU   274     -59.314 -15.444  -8.015  1.00 90.20           H  
ATOM   4341 HD21 LEU   274     -56.326 -15.618  -7.056  1.00 90.20           H  
ATOM   4342 HD22 LEU   274     -57.002 -15.956  -8.658  1.00 90.20           H  
ATOM   4343 HD23 LEU   274     -56.050 -17.186  -7.832  1.00 90.20           H  
ATOM   4344  N   HIS   275     -57.306 -19.358  -3.159  1.00 89.08           N  
ATOM   4345  CA  HIS   275     -57.011 -19.459  -1.725  1.00 89.08           C  
ATOM   4346  C   HIS   275     -55.770 -20.341  -1.518  1.00 89.08           C  
ATOM   4347  CB  HIS   275     -58.198 -20.026  -0.946  1.00 89.08           C  
ATOM   4348  O   HIS   275     -54.873 -20.039  -0.727  1.00 89.08           O  
ATOM   4349  CG  HIS   275     -57.977 -20.116   0.519  1.00 89.08           C  
ATOM   4350  ND1 HIS   275     -57.691 -19.148   1.449  1.00 89.08           N  
ATOM   4351  CD2 HIS   275     -58.094 -21.307   1.198  1.00 89.08           C  
ATOM   4352  NE2 HIS   275     -57.878 -21.066   2.502  1.00 89.08           N  
ATOM   4353  CE1 HIS   275     -57.617 -19.766   2.704  1.00 89.08           C  
ATOM   4354  H   HIS   275     -58.201 -19.684  -3.495  1.00 89.08           H  
ATOM   4355  HA  HIS   275     -56.775 -18.447  -1.377  1.00 89.08           H  
ATOM   4356  HB2 HIS   275     -58.461 -21.020  -1.327  1.00 89.08           H  
ATOM   4357  HB3 HIS   275     -59.074 -19.391  -1.118  1.00 89.08           H  
ATOM   4358  HD2 HIS   275     -58.319 -22.268   0.760  1.00 89.08           H  
ATOM   4359  HE2 HIS   275     -57.909 -21.815   3.279  1.00 89.08           H  
ATOM   4360  HE1 HIS   275     -57.409 -19.322   3.587  1.00 89.08           H  
ATOM   4361  N   ARG   276     -55.709 -21.481  -2.219  1.00 87.17           N  
ATOM   4362  CA  ARG   276     -54.585 -22.399  -2.094  1.00 87.17           C  
ATOM   4363  C   ARG   276     -53.315 -21.753  -2.718  1.00 87.17           C  
ATOM   4364  CB  ARG   276     -54.929 -23.749  -2.726  1.00 87.17           C  
ATOM   4365  O   ARG   276     -52.208 -21.980  -2.236  1.00 87.17           O  
ATOM   4366  CG  ARG   276     -53.906 -24.852  -2.448  1.00 87.17           C  
ATOM   4367  CD  ARG   276     -53.958 -25.479  -1.049  1.00 87.17           C  
ATOM   4368  NE  ARG   276     -52.749 -26.307  -0.811  1.00 87.17           N  
ATOM   4369  NH1 ARG   276     -53.618 -27.779   0.776  1.00 87.17           N  
ATOM   4370  NH2 ARG   276     -51.460 -27.969   0.065  1.00 87.17           N1+
ATOM   4371  CZ  ARG   276     -52.624 -27.338   0.007  1.00 87.17           C  
ATOM   4372  H   ARG   276     -56.471 -21.701  -2.844  1.00 87.17           H  
ATOM   4373  HA  ARG   276     -54.389 -22.522  -1.022  1.00 87.17           H  
ATOM   4374  HB2 ARG   276     -55.009 -23.621  -3.815  1.00 87.17           H  
ATOM   4375  HB3 ARG   276     -55.916 -24.084  -2.384  1.00 87.17           H  
ATOM   4376  HG2 ARG   276     -52.896 -24.484  -2.648  1.00 87.17           H  
ATOM   4377  HG3 ARG   276     -54.097 -25.648  -3.175  1.00 87.17           H  
ATOM   4378  HD2 ARG   276     -54.849 -26.110  -0.970  1.00 87.17           H  
ATOM   4379  HD3 ARG   276     -53.983 -24.707  -0.275  1.00 87.17           H  
ATOM   4380  HE  ARG   276     -51.961 -26.082  -1.401  1.00 87.17           H  
ATOM   4381 HH11 ARG   276     -53.444 -28.596   1.349  1.00 87.17           H  
ATOM   4382 HH12 ARG   276     -54.521 -27.337   0.788  1.00 87.17           H  
ATOM   4383 HH21 ARG   276     -51.310 -28.904   0.495  1.00 87.17           H  
ATOM   4384 HH22 ARG   276     -50.700 -27.732  -0.574  1.00 87.17           H  
ATOM   4385  N   LEU   277     -53.484 -20.962  -3.780  1.00 85.83           N  
ATOM   4386  CA  LEU   277     -52.357 -20.280  -4.421  1.00 85.83           C  
ATOM   4387  C   LEU   277     -51.765 -19.207  -3.470  1.00 85.83           C  
ATOM   4388  CB  LEU   277     -52.739 -19.606  -5.747  1.00 85.83           C  
ATOM   4389  O   LEU   277     -50.581 -18.877  -3.531  1.00 85.83           O  
ATOM   4390  CG  LEU   277     -52.881 -20.568  -6.944  1.00 85.83           C  
ATOM   4391  CD1 LEU   277     -53.545 -19.839  -8.117  1.00 85.83           C  
ATOM   4392  CD2 LEU   277     -51.535 -21.132  -7.403  1.00 85.83           C  
ATOM   4393  H   LEU   277     -54.424 -20.826  -4.124  1.00 85.83           H  
ATOM   4394  HA  LEU   277     -51.565 -21.023  -4.567  1.00 85.83           H  
ATOM   4395  HB2 LEU   277     -51.988 -18.847  -6.003  1.00 85.83           H  
ATOM   4396  HB3 LEU   277     -53.679 -19.059  -5.610  1.00 85.83           H  
ATOM   4397  HG  LEU   277     -53.519 -21.411  -6.660  1.00 85.83           H  
ATOM   4398 HD11 LEU   277     -52.971 -18.954  -8.411  1.00 85.83           H  
ATOM   4399 HD12 LEU   277     -54.556 -19.513  -7.849  1.00 85.83           H  
ATOM   4400 HD13 LEU   277     -53.627 -20.492  -8.991  1.00 85.83           H  
ATOM   4401 HD21 LEU   277     -50.836 -20.331  -7.662  1.00 85.83           H  
ATOM   4402 HD22 LEU   277     -51.659 -21.767  -8.287  1.00 85.83           H  
ATOM   4403 HD23 LEU   277     -51.076 -21.749  -6.626  1.00 85.83           H  
ATOM   4404  N   THR   278     -52.611 -18.623  -2.605  1.00 83.97           N  
ATOM   4405  CA  THR   278     -52.203 -17.620  -1.619  1.00 83.97           C  
ATOM   4406  C   THR   278     -51.527 -18.203  -0.351  1.00 83.97           C  
ATOM   4407  CB  THR   278     -53.344 -16.662  -1.198  1.00 83.97           C  
ATOM   4408  O   THR   278     -51.320 -17.510   0.639  1.00 83.97           O  
ATOM   4409  CG2 THR   278     -53.680 -15.664  -2.300  1.00 83.97           C  
ATOM   4410  OG1 THR   278     -54.553 -17.333  -0.838  1.00 83.97           O  
ATOM   4411  H   THR   278     -53.584 -18.890  -2.635  1.00 83.97           H  
ATOM   4412  HA  THR   278     -51.408 -17.021  -2.086  1.00 83.97           H  
ATOM   4413  HB  THR   278     -53.046 -16.079  -0.321  1.00 83.97           H  
ATOM   4414 HG21 THR   278     -54.034 -16.168  -3.204  1.00 83.97           H  
ATOM   4415 HG22 THR   278     -52.808 -15.057  -2.558  1.00 83.97           H  
ATOM   4416 HG23 THR   278     -54.483 -14.994  -1.977  1.00 83.97           H  
ATOM   4417  HG1 THR   278     -54.346 -18.245  -0.544  1.00 83.97           H  
ATOM   4418  N   LEU   279     -51.010 -19.435  -0.445  1.00 73.02           N  
ATOM   4419  CA  LEU   279     -50.083 -19.979   0.547  1.00 73.02           C  
ATOM   4420  C   LEU   279     -48.635 -19.490   0.273  1.00 73.02           C  
ATOM   4421  CB  LEU   279     -50.099 -21.512   0.565  1.00 73.02           C  
ATOM   4422  O   LEU   279     -47.726 -19.704   1.073  1.00 73.02           O  
ATOM   4423  CG  LEU   279     -51.413 -22.138   1.073  1.00 73.02           C  
ATOM   4424  CD1 LEU   279     -51.319 -23.662   0.968  1.00 73.02           C  
ATOM   4425  CD2 LEU   279     -51.734 -21.744   2.516  1.00 73.02           C  
ATOM   4426  H   LEU   279     -51.253 -20.006  -1.241  1.00 73.02           H  
ATOM   4427  HA  LEU   279     -50.344 -19.574   1.532  1.00 73.02           H  
ATOM   4428  HB2 LEU   279     -49.273 -21.876   1.192  1.00 73.02           H  
ATOM   4429  HB3 LEU   279     -49.890 -21.884  -0.448  1.00 73.02           H  
ATOM   4430  HG  LEU   279     -52.242 -21.806   0.440  1.00 73.02           H  
ATOM   4431 HD11 LEU   279     -50.497 -24.054   1.577  1.00 73.02           H  
ATOM   4432 HD12 LEU   279     -51.148 -23.969  -0.069  1.00 73.02           H  
ATOM   4433 HD13 LEU   279     -52.245 -24.134   1.312  1.00 73.02           H  
ATOM   4434 HD21 LEU   279     -50.902 -21.978   3.187  1.00 73.02           H  
ATOM   4435 HD22 LEU   279     -52.618 -22.280   2.876  1.00 73.02           H  
ATOM   4436 HD23 LEU   279     -51.952 -20.675   2.598  1.00 73.02           H  
ATOM   4437  N   GLY   280     -48.419 -18.908  -0.913  1.00 65.44           N  
ATOM   4438  CA  GLY   280     -47.183 -18.254  -1.276  1.00 65.44           C  
ATOM   4439  C   GLY   280     -47.440 -16.749  -1.389  1.00 65.44           C  
ATOM   4440  O   GLY   280     -48.461 -16.304  -1.908  1.00 65.44           O  
ATOM   4441  H   GLY   280     -49.179 -18.912  -1.579  1.00 65.44           H  
ATOM   4442  HA2 GLY   280     -46.874 -18.633  -2.253  1.00 65.44           H  
ATOM   4443  HA3 GLY   280     -46.396 -18.459  -0.544  1.00 65.44           H  
ATOM   4444  N   ASN   281     -46.463 -15.943  -0.962  1.00 71.12           N  
ATOM   4445  CA  ASN   281     -46.586 -14.480  -0.853  1.00 71.12           C  
ATOM   4446  C   ASN   281     -46.493 -13.744  -2.220  1.00 71.12           C  
ATOM   4447  CB  ASN   281     -45.559 -13.888   0.113  1.00 71.12           C  
ATOM   4448  O   ASN   281     -45.917 -12.665  -2.351  1.00 71.12           O  
ATOM   4449  CG  ASN   281     -45.811 -14.350   1.521  1.00 71.12           C  
ATOM   4450  ND2 ASN   281     -46.601 -13.629   2.281  1.00 71.12           N  
ATOM   4451  OD1 ASN   281     -45.317 -15.363   1.976  1.00 71.12           O  
ATOM   4452  H   ASN   281     -45.599 -16.372  -0.664  1.00 71.12           H  
ATOM   4453  HA  ASN   281     -47.594 -14.278  -0.476  1.00 71.12           H  
ATOM   4454  HB2 ASN   281     -45.590 -12.791   0.103  1.00 71.12           H  
ATOM   4455  HB3 ASN   281     -44.539 -14.177  -0.169  1.00 71.12           H  
ATOM   4456 HD21 ASN   281     -46.790 -13.918   3.230  1.00 71.12           H  
ATOM   4457 HD22 ASN   281     -47.019 -12.784   1.918  1.00 71.12           H  
ATOM   4458  N   PHE   282     -47.220 -14.255  -3.214  1.00 79.44           N  
ATOM   4459  CA  PHE   282     -47.285 -13.701  -4.576  1.00 79.44           C  
ATOM   4460  C   PHE   282     -48.465 -12.704  -4.711  1.00 79.44           C  
ATOM   4461  CB  PHE   282     -47.419 -14.811  -5.630  1.00 79.44           C  
ATOM   4462  O   PHE   282     -49.002 -12.443  -5.786  1.00 79.44           O  
ATOM   4463  CG  PHE   282     -46.269 -15.791  -5.597  1.00 79.44           C  
ATOM   4464  CD1 PHE   282     -45.016 -15.432  -6.125  1.00 79.44           C  
ATOM   4465  CD2 PHE   282     -46.437 -17.052  -4.993  1.00 79.44           C  
ATOM   4466  CE1 PHE   282     -43.930 -16.318  -6.043  1.00 79.44           C  
ATOM   4467  CE2 PHE   282     -45.345 -17.935  -4.899  1.00 79.44           C  
ATOM   4468  CZ  PHE   282     -44.091 -17.563  -5.416  1.00 79.44           C  
ATOM   4469  H   PHE   282     -47.750 -15.093  -3.021  1.00 79.44           H  
ATOM   4470  HA  PHE   282     -46.370 -13.122  -4.755  1.00 79.44           H  
ATOM   4471  HB2 PHE   282     -47.470 -14.372  -6.633  1.00 79.44           H  
ATOM   4472  HB3 PHE   282     -48.367 -15.348  -5.493  1.00 79.44           H  
ATOM   4473  HD1 PHE   282     -44.887 -14.469  -6.596  1.00 79.44           H  
ATOM   4474  HD2 PHE   282     -47.400 -17.341  -4.602  1.00 79.44           H  
ATOM   4475  HE1 PHE   282     -42.973 -16.042  -6.461  1.00 79.44           H  
ATOM   4476  HE2 PHE   282     -45.470 -18.900  -4.431  1.00 79.44           H  
ATOM   4477  HZ  PHE   282     -43.251 -18.236  -5.329  1.00 79.44           H  
ATOM   4478  N   PHE   283     -48.785 -12.065  -3.579  1.00 84.50           N  
ATOM   4479  CA  PHE   283     -49.950 -11.196  -3.428  1.00 84.50           C  
ATOM   4480  C   PHE   283     -49.836  -9.972  -4.350  1.00 84.50           C  
ATOM   4481  CB  PHE   283     -50.102 -10.720  -1.973  1.00 84.50           C  
ATOM   4482  O   PHE   283     -50.824  -9.437  -4.842  1.00 84.50           O  
ATOM   4483  CG  PHE   283     -50.148 -11.785  -0.887  1.00 84.50           C  
ATOM   4484  CD1 PHE   283     -50.477 -13.128  -1.146  1.00 84.50           C  
ATOM   4485  CD2 PHE   283     -49.845 -11.380   0.430  1.00 84.50           C  
ATOM   4486  CE1 PHE   283     -50.487 -14.064  -0.097  1.00 84.50           C  
ATOM   4487  CE2 PHE   283     -49.857 -12.318   1.477  1.00 84.50           C  
ATOM   4488  CZ  PHE   283     -50.168 -13.661   1.210  1.00 84.50           C  
ATOM   4489  H   PHE   283     -48.243 -12.279  -2.754  1.00 84.50           H  
ATOM   4490  HA  PHE   283     -50.827 -11.766  -3.754  1.00 84.50           H  
ATOM   4491  HB2 PHE   283     -51.008 -10.107  -1.887  1.00 84.50           H  
ATOM   4492  HB3 PHE   283     -49.253 -10.061  -1.749  1.00 84.50           H  
ATOM   4493  HD1 PHE   283     -50.721 -13.441  -2.151  1.00 84.50           H  
ATOM   4494  HD2 PHE   283     -49.605 -10.347   0.634  1.00 84.50           H  
ATOM   4495  HE1 PHE   283     -50.740 -15.094  -0.297  1.00 84.50           H  
ATOM   4496  HE2 PHE   283     -49.627 -12.006   2.485  1.00 84.50           H  
ATOM   4497  HZ  PHE   283     -50.163 -14.387   2.011  1.00 84.50           H  
ATOM   4498  N   ASN   284     -48.595  -9.495  -4.548  1.00 83.49           N  
ATOM   4499  CA  ASN   284     -48.363  -8.271  -5.317  1.00 83.49           C  
ATOM   4500  C   ASN   284     -48.536  -8.520  -6.825  1.00 83.49           C  
ATOM   4501  CB  ASN   284     -46.984  -7.669  -5.068  1.00 83.49           C  
ATOM   4502  O   ASN   284     -48.630  -7.591  -7.615  1.00 83.49           O  
ATOM   4503  CG  ASN   284     -47.127  -6.177  -4.914  1.00 83.49           C  
ATOM   4504  ND2 ASN   284     -47.425  -5.471  -5.980  1.00 83.49           N  
ATOM   4505  OD1 ASN   284     -47.019  -5.608  -3.849  1.00 83.49           O  
ATOM   4506  H   ASN   284     -47.816 -10.007  -4.161  1.00 83.49           H  
ATOM   4507  HA  ASN   284     -49.160  -7.569  -5.040  1.00 83.49           H  
ATOM   4508  HB2 ASN   284     -46.278  -7.878  -5.880  1.00 83.49           H  
ATOM   4509  HB3 ASN   284     -46.539  -8.051  -4.141  1.00 83.49           H  
ATOM   4510 HD21 ASN   284     -47.560  -4.473  -5.903  1.00 83.49           H  
ATOM   4511 HD22 ASN   284     -47.520  -5.926  -6.876  1.00 83.49           H  
ATOM   4512  N   ILE   285     -48.587  -9.793  -7.237  1.00 83.33           N  
ATOM   4513  CA  ILE   285     -48.870 -10.149  -8.625  1.00 83.33           C  
ATOM   4514  C   ILE   285     -50.410 -10.116  -8.742  1.00 83.33           C  
ATOM   4515  CB  ILE   285     -48.293 -11.530  -9.025  1.00 83.33           C  
ATOM   4516  O   ILE   285     -50.963  -9.632  -9.724  1.00 83.33           O  
ATOM   4517  CG1 ILE   285     -46.767 -11.570  -8.781  1.00 83.33           C  
ATOM   4518  CG2 ILE   285     -48.630 -11.844 -10.491  1.00 83.33           C  
ATOM   4519  CD1 ILE   285     -46.101 -12.879  -9.187  1.00 83.33           C  
ATOM   4520  H   ILE   285     -48.505 -10.533  -6.553  1.00 83.33           H  
ATOM   4521  HA  ILE   285     -48.469  -9.366  -9.282  1.00 83.33           H  
ATOM   4522  HB  ILE   285     -48.757 -12.309  -8.408  1.00 83.33           H  
ATOM   4523 HG12 ILE   285     -46.567 -11.414  -7.714  1.00 83.33           H  
ATOM   4524 HG13 ILE   285     -46.280 -10.745  -9.317  1.00 83.33           H  
ATOM   4525 HG21 ILE   285     -48.178 -11.113 -11.167  1.00 83.33           H  
ATOM   4526 HG22 ILE   285     -49.712 -11.842 -10.660  1.00 83.33           H  
ATOM   4527 HG23 ILE   285     -48.277 -12.838 -10.778  1.00 83.33           H  
ATOM   4528 HD11 ILE   285     -46.625 -13.740  -8.765  1.00 83.33           H  
ATOM   4529 HD12 ILE   285     -45.067 -12.899  -8.828  1.00 83.33           H  
ATOM   4530 HD13 ILE   285     -46.070 -12.991 -10.275  1.00 83.33           H  
ATOM   4531  N   LEU   286     -51.093 -10.716  -7.768  1.00 85.74           N  
ATOM   4532  CA  LEU   286     -52.544 -10.898  -7.822  1.00 85.74           C  
ATOM   4533  C   LEU   286     -53.264  -9.526  -7.819  1.00 85.74           C  
ATOM   4534  CB  LEU   286     -53.042 -11.754  -6.648  1.00 85.74           C  
ATOM   4535  O   LEU   286     -54.246  -9.317  -8.525  1.00 85.74           O  
ATOM   4536  CG  LEU   286     -52.538 -13.215  -6.659  1.00 85.74           C  
ATOM   4537  CD1 LEU   286     -52.869 -13.894  -5.330  1.00 85.74           C  
ATOM   4538  CD2 LEU   286     -53.138 -14.036  -7.801  1.00 85.74           C  
ATOM   4539  H   LEU   286     -50.585 -11.086  -6.976  1.00 85.74           H  
ATOM   4540  HA  LEU   286     -52.779 -11.369  -8.784  1.00 85.74           H  
ATOM   4541  HB2 LEU   286     -54.139 -11.754  -6.632  1.00 85.74           H  
ATOM   4542  HB3 LEU   286     -52.731 -11.280  -5.708  1.00 85.74           H  
ATOM   4543  HG  LEU   286     -51.448 -13.223  -6.773  1.00 85.74           H  
ATOM   4544 HD11 LEU   286     -53.950 -13.911  -5.150  1.00 85.74           H  
ATOM   4545 HD12 LEU   286     -52.395 -13.368  -4.496  1.00 85.74           H  
ATOM   4546 HD13 LEU   286     -52.506 -14.926  -5.319  1.00 85.74           H  
ATOM   4547 HD21 LEU   286     -54.227 -14.101  -7.707  1.00 85.74           H  
ATOM   4548 HD22 LEU   286     -52.750 -15.059  -7.784  1.00 85.74           H  
ATOM   4549 HD23 LEU   286     -52.898 -13.610  -8.779  1.00 85.74           H  
ATOM   4550  N   VAL   287     -52.789  -8.590  -6.985  1.00 84.75           N  
ATOM   4551  CA  VAL   287     -53.426  -7.268  -6.851  1.00 84.75           C  
ATOM   4552  C   VAL   287     -53.310  -6.513  -8.199  1.00 84.75           C  
ATOM   4553  CB  VAL   287     -52.799  -6.478  -5.680  1.00 84.75           C  
ATOM   4554  O   VAL   287     -54.248  -5.856  -8.639  1.00 84.75           O  
ATOM   4555  CG1 VAL   287     -53.169  -4.992  -5.684  1.00 84.75           C  
ATOM   4556  CG2 VAL   287     -53.240  -7.088  -4.345  1.00 84.75           C  
ATOM   4557  H   VAL   287     -51.977  -8.805  -6.424  1.00 84.75           H  
ATOM   4558  HA  VAL   287     -54.495  -7.439  -6.673  1.00 84.75           H  
ATOM   4559  HB  VAL   287     -51.704  -6.545  -5.743  1.00 84.75           H  
ATOM   4560 HG11 VAL   287     -54.252  -4.853  -5.648  1.00 84.75           H  
ATOM   4561 HG12 VAL   287     -52.783  -4.484  -6.573  1.00 84.75           H  
ATOM   4562 HG13 VAL   287     -52.734  -4.485  -4.816  1.00 84.75           H  
ATOM   4563 HG21 VAL   287     -54.330  -7.064  -4.242  1.00 84.75           H  
ATOM   4564 HG22 VAL   287     -52.808  -6.540  -3.502  1.00 84.75           H  
ATOM   4565 HG23 VAL   287     -52.924  -8.130  -4.258  1.00 84.75           H  
ATOM   4566  N   LEU   288     -52.133  -6.611  -8.833  1.00 81.14           N  
ATOM   4567  CA  LEU   288     -51.850  -5.870 -10.060  1.00 81.14           C  
ATOM   4568  C   LEU   288     -52.311  -6.651 -11.319  1.00 81.14           C
[truncated: 3,116,471 more chars]
