# Supplementary material for: DegraderTCM: A Computationally Sparing Approach for Predicting Ternary Degradation Complexes
Source: ACS Med Chem Lett. 2023 Dec 13;15(1):45–53. doi: 10.1021/acsmedchemlett.3c00362 (PMC10788944; doi:10.1021/acsmedchemlett.3c00362)
Supplement: Supplementary file 2 — ml3c00362_si_002.zip [file ml3c00362_si_002.zip › TC models/Case_studies/Dardarin/XL1118_Dardarin_VHL.pdb]

HEADER    TRANSFERASE                                         XL-1118 
REMARK  99                                                                      
REMARK  99 MOE v2022.02 (Chemical Computing Group ULC) Mon Jul 24 16:19:10 2023 
SEQRES   1   2527  MET ALA SER GLY SER CYS GLN GLY CYS GLU GLU ASP GLU
SEQRES   2   2527  GLU THR LEU LYS LYS LEU ILE VAL ARG LEU ASN ASN VAL
SEQRES   3   2527  GLN GLU GLY LYS GLN ILE GLU THR LEU VAL GLN ILE LEU
SEQRES   4   2527  GLU ASP LEU LEU VAL PHE THR TYR SER GLU ARG ALA SER
SEQRES   5   2527  LYS LEU PHE GLN GLY LYS ASN ILE HIS VAL PRO LEU LEU
SEQRES   6   2527  ILE VAL LEU ASP SER TYR MET ARG VAL ALA SER VAL GLN
SEQRES   7   2527  GLN VAL GLY TRP SER LEU LEU CYS LYS LEU ILE GLU VAL
SEQRES   8   2527  CYS PRO GLY THR MET GLN SER LEU MET GLY PRO GLN ASP
SEQRES   9   2527  VAL GLY ASN ASP TRP GLU VAL LEU GLY VAL HIS GLN LEU
SEQRES  10   2527  ILE LEU LYS MET LEU THR VAL HIS ASN ALA SER VAL ASN
SEQRES  11   2527  LEU SER VAL ILE GLY LEU LYS THR LEU ASP LEU LEU LEU
SEQRES  12   2527  THR SER GLY LYS ILE THR LEU LEU ILE LEU ASP GLU GLU
SEQRES  13   2527  SER ASP ILE PHE MET LEU ILE PHE ASP ALA MET HIS SER
SEQRES  14   2527  PHE PRO ALA ASN ASP GLU VAL GLN LYS LEU GLY CYS LYS
SEQRES  15   2527  ALA LEU HIS VAL LEU PHE GLU ARG VAL SER GLU GLU GLN
SEQRES  16   2527  LEU THR GLU PHE VAL GLU ASN LYS ASP TYR MET ILE LEU
SEQRES  17   2527  LEU SER ALA LEU THR ASN PHE LYS ASP GLU GLU GLU ILE
SEQRES  18   2527  VAL LEU HIS VAL LEU HIS CYS LEU HIS SER LEU ALA ILE
SEQRES  19   2527  PRO CYS ASN ASN VAL GLU VAL LEU MET SER GLY ASN VAL
SEQRES  20   2527  ARG CYS TYR ASN ILE VAL VAL GLU ALA MET LYS ALA PHE
SEQRES  21   2527  PRO MET SER GLU ARG ILE GLN GLU VAL SER CYS CYS LEU
SEQRES  22   2527  LEU HIS ARG LEU THR LEU GLY ASN PHE PHE ASN ILE LEU
SEQRES  23   2527  VAL LEU ASN GLU VAL HIS GLU PHE VAL VAL LYS ALA VAL
SEQRES  24   2527  GLN GLN TYR PRO GLU ASN ALA ALA LEU GLN ILE SER ALA
SEQRES  25   2527  LEU SER CYS LEU ALA LEU LEU THR GLU THR ILE PHE LEU
SEQRES  26   2527  ASN GLN ASP LEU GLU GLU LYS ASN GLU ASN GLN GLU ASN
SEQRES  27   2527  ASP ASP GLU GLY GLU GLU ASP LYS LEU PHE TRP LEU GLU
SEQRES  28   2527  ALA CYS TYR LYS ALA LEU THR TRP HIS ARG LYS ASN LYS
SEQRES  29   2527  HIS VAL GLN GLU ALA ALA CYS TRP ALA LEU ASN ASN LEU
SEQRES  30   2527  LEU MET TYR GLN ASN SER LEU HIS GLU LYS ILE GLY ASP
SEQRES  31   2527  GLU ASP GLY HIS PHE PRO ALA HIS ARG GLU VAL MET LEU
SEQRES  32   2527  SER MET LEU MET HIS SER SER SER LYS GLU VAL PHE GLN
SEQRES  33   2527  ALA SER ALA ASN ALA LEU SER THR LEU LEU GLU GLN ASN
SEQRES  34   2527  VAL ASN PHE ARG LYS ILE LEU LEU SER LYS GLY ILE HIS
SEQRES  35   2527  LEU ASN VAL LEU GLU LEU MET GLN LYS HIS ILE HIS SER
SEQRES  36   2527  PRO GLU VAL ALA GLU SER GLY CYS LYS MET LEU ASN HIS
SEQRES  37   2527  LEU PHE GLU GLY SER ASN THR SER LEU ASP ILE MET ALA
SEQRES  38   2527  ALA VAL VAL PRO LYS ILE LEU THR VAL MET LYS ARG HIS
SEQRES  39   2527  GLU THR SER LEU PRO VAL GLN LEU GLU ALA LEU ARG ALA
SEQRES  40   2527  ILE LEU HIS PHE ILE VAL PRO GLY MET PRO GLU GLU SER
SEQRES  41   2527  ARG GLU ASP THR GLU PHE HIS HIS LYS LEU ASN MET VAL
SEQRES  42   2527  LYS LYS GLN CYS PHE LYS ASN ASP ILE HIS LYS LEU VAL
SEQRES  43   2527  LEU ALA ALA LEU ASN ARG PHE ILE GLY ASN PRO GLY ILE
SEQRES  44   2527  GLN LYS CYS GLY LEU LYS VAL ILE SER SER ILE VAL HIS
SEQRES  45   2527  PHE PRO ASP ALA LEU GLU MET LEU SER LEU GLU GLY ALA
SEQRES  46   2527  MET ASP SER VAL LEU HIS THR LEU GLN MET TYR PRO ASP
SEQRES  47   2527  ASP GLN GLU ILE GLN CYS LEU GLY LEU SER LEU ILE GLY
SEQRES  48   2527  TYR LEU ILE THR LYS LYS ASN VAL PHE ILE GLY THR GLY
SEQRES  49   2527  HIS LEU LEU ALA LYS ILE LEU VAL SER SER LEU TYR ARG
SEQRES  50   2527  PHE LYS ASP VAL ALA GLU ILE GLN THR LYS GLY PHE GLN
SEQRES  51   2527  THR ILE LEU ALA ILE LEU LYS LEU SER ALA SER PHE SER
SEQRES  52   2527  LYS LEU LEU VAL HIS HIS SER PHE ASP LEU VAL ILE PHE
SEQRES  53   2527  HIS GLN MET SER SER ASN ILE MET GLU GLN LYS ASP GLN
SEQRES  54   2527  GLN PHE LEU ASN LEU CYS CYS LYS CYS PHE ALA LYS VAL
SEQRES  55   2527  ALA MET ASP ASP TYR LEU LYS ASN VAL MET LEU GLU ARG
SEQRES  56   2527  ALA CYS ASP GLN ASN ASN SER ILE MET VAL GLU CYS LEU
SEQRES  57   2527  LEU LEU LEU GLY ALA ASP ALA ASN GLN ALA LYS GLU GLY
SEQRES  58   2527  SER SER LEU ILE CYS GLN VAL CYS GLU LYS GLU SER SER
SEQRES  59   2527  PRO LYS LEU VAL GLU LEU LEU LEU ASN SER GLY SER ARG
SEQRES  60   2527  GLU GLN ASP VAL ARG LYS ALA LEU THR ILE SER ILE GLY
SEQRES  61   2527  LYS GLY ASP SER GLN ILE ILE SER LEU LEU LEU ARG ARG
SEQRES  62   2527  LEU ALA LEU ASP VAL ALA ASN ASN SER ILE CYS LEU GLY
SEQRES  63   2527  GLY PHE CYS ILE GLY LYS VAL GLU PRO SER TRP LEU GLY
SEQRES  64   2527  PRO LEU PHE PRO ASP LYS THR SER ASN LEU ARG LYS GLN
SEQRES  65   2527  THR ASN ILE ALA SER THR LEU ALA ARG MET VAL ILE ARG
SEQRES  66   2527  TYR GLN MET LYS SER ALA VAL GLU GLU GLY THR ALA SER
SEQRES  67   2527  GLY SER ASP GLY ASN PHE SER GLU ASP VAL LEU SER LYS
SEQRES  68   2527  PHE ASP GLU TRP THR PHE ILE PRO ASP SER SER MET ASP
SEQRES  69   2527  SER VAL PHE ALA GLN SER ASP ASP LEU ASP SER GLU GLY
SEQRES  70   2527  SER GLU GLY SER PHE LEU VAL LYS LYS LYS SER ASN SER
SEQRES  71   2527  ILE SER VAL GLY GLU PHE TYR ARG ASP ALA VAL LEU GLN
SEQRES  72   2527  ARG CYS SER PRO ASN LEU GLN ARG HIS SER ASN SER LEU
SEQRES  73   2527  GLY PRO ILE PHE ASP HIS GLU ASP LEU LEU LYS ARG LYS
SEQRES  74   2527  ARG LYS ILE LEU SER SER ASP ASP SER LEU ARG SER SER
SEQRES  75   2527  LYS LEU GLN SER HIS MET ARG HIS SER ASP SER ILE SER
SEQRES  76   2527  SER LEU ALA SER GLU ARG GLU TYR ILE THR SER LEU ASP
SEQRES  77   2527  LEU SER ALA ASN GLU LEU ARG ASP ILE ASP ALA LEU SER
SEQRES  78   2527  GLN LYS CYS CYS ILE SER VAL HIS LEU GLU HIS LEU GLU
SEQRES  79   2527  LYS LEU GLU LEU HIS GLN ASN ALA LEU THR SER PHE PRO
SEQRES  80   2527  GLN GLN LEU CYS GLU THR LEU LYS SER LEU THR HIS LEU
SEQRES  81   2527  ASP LEU HIS SER ASN LYS PHE THR SER PHE PRO SER TYR
SEQRES  82   2527  LEU LEU LYS MET SER CYS ILE ALA ASN LEU ASP VAL SER
SEQRES  83   2527  ARG ASN ASP ILE GLY PRO SER VAL VAL LEU ASP PRO THR
SEQRES  84   2527  VAL LYS CYS PRO THR LEU LYS GLN PHE ASN LEU SER TYR
SEQRES  85   2527  ASN GLN LEU SER PHE VAL PRO GLU ASN LEU THR ASP VAL
SEQRES  86   2527  VAL GLU LYS LEU GLU GLN LEU ILE LEU GLU GLY ASN LYS
SEQRES  87   2527  ILE SER GLY ILE CYS SER PRO LEU ARG LEU LYS GLU LEU
SEQRES  88   2527  LYS ILE LEU ASN LEU SER LYS ASN HIS ILE SER SER LEU
SEQRES  89   2527  SER GLU ASN PHE LEU GLU ALA CYS PRO LYS VAL GLU SER
SEQRES  90   2527  PHE SER ALA ARG MET ASN PHE LEU ALA ALA MET PRO PHE
SEQRES  91   2527  LEU PRO PRO SER MET THR ILE LEU LYS LEU SER GLN ASN
SEQRES  92   2527  LYS PHE SER CYS ILE PRO GLU ALA ILE LEU ASN LEU PRO
SEQRES  93   2527  HIS LEU ARG SER LEU ASP MET SER SER ASN ASP ILE GLN
SEQRES  94   2527  TYR LEU PRO GLY PRO ALA HIS TRP LYS SER LEU ASN LEU
SEQRES  95   2527  ARG GLU LEU LEU PHE SER HIS ASN GLN ILE SER ILE LEU
SEQRES  96   2527  ASP LEU SER GLU LYS ALA TYR LEU TRP SER ARG VAL GLU
SEQRES  97   2527  LYS LEU HIS LEU SER HIS ASN LYS LEU LYS GLU ILE PRO
SEQRES  98   2527  PRO GLU ILE GLY CYS LEU GLU ASN LEU THR SER LEU ASP
SEQRES  99   2527  VAL SER TYR ASN LEU GLU LEU ARG SER PHE PRO ASN GLU
SEQRES  10   2527  MET GLY LYS LEU SER LYS ILE TRP ASP LEU PRO LEU ASP
SEQRES  10   2527  GLU LEU HIS LEU ASN PHE ASP PHE LYS HIS ILE GLY CYS
SEQRES  10   2527  LYS ALA LYS ASP ILE ILE ARG PHE LEU GLN GLN ARG LEU
SEQRES  10   2527  LYS LYS ALA VAL PRO TYR ASN ARG MET LYS LEU MET ILE
SEQRES  10   2527  VAL GLY ASN THR GLY SER GLY LYS THR THR LEU LEU GLN
SEQRES  10   2527  GLN LEU MET LYS THR LYS LYS SER ASP LEU GLY MET GLN
SEQRES  10   2527  SER ALA THR VAL GLY ILE ASP VAL LYS ASP TRP PRO ILE
SEQRES  10   2527  GLN ILE ARG ASP LYS ARG LYS ARG ASP LEU VAL LEU ASN
SEQRES  10   2527  VAL TRP ASP PHE ALA GLY ARG GLU GLU PHE TYR SER THR
SEQRES  10   2527  HIS PRO HIS PHE MET THR GLN ARG ALA LEU TYR LEU ALA
SEQRES  11   2527  VAL TYR ASP LEU SER LYS GLY GLN ALA GLU VAL ASP ALA
SEQRES  11   2527  MET LYS PRO TRP LEU PHE ASN ILE LYS ALA ARG ALA SER
SEQRES  11   2527  SER SER PRO VAL ILE LEU VAL GLY THR HIS LEU ASP VAL
SEQRES  11   2527  SER ASP GLU LYS GLN ARG LYS ALA CYS MET SER LYS ILE
SEQRES  11   2527  THR LYS GLU LEU LEU ASN LYS ARG GLY PHE PRO ALA ILE
SEQRES  11   2527  ARG ASP TYR HIS PHE VAL ASN ALA THR GLU GLU SER ASP
SEQRES  11   2527  ALA LEU ALA LYS LEU ARG LYS THR ILE ILE ASN GLU SER
SEQRES  11   2527  LEU ASN PHE LYS ILE ARG ASP GLN LEU VAL VAL GLY GLN
SEQRES  11   2527  LEU ILE PRO ASP CYS TYR VAL GLU LEU GLU LYS ILE ILE
SEQRES  11   2527  LEU SER GLU ARG LYS ASN VAL PRO ILE GLU PHE PRO VAL
SEQRES  12   2527  ILE ASP ARG LYS ARG LEU LEU GLN LEU VAL ARG GLU ASN
SEQRES  12   2527  GLN LEU GLN LEU ASP GLU ASN GLU LEU PRO HIS ALA VAL
SEQRES  12   2527  HIS PHE LEU ASN GLU SER GLY VAL LEU LEU HIS PHE GLN
SEQRES  12   2527  ASP PRO ALA LEU GLN LEU SER ASP LEU TYR PHE VAL GLU
SEQRES  12   2527  PRO LYS TRP LEU CYS LYS ILE MET ALA GLN ILE LEU THR
SEQRES  12   2527  VAL LYS VAL GLU GLY CYS PRO LYS HIS PRO LYS GLY ILE
SEQRES  12   2527  ILE SER ARG ARG ASP VAL GLU LYS PHE LEU SER LYS LYS
SEQRES  12   2527  ARG LYS PHE PRO LYS ASN TYR MET SER GLN TYR PHE LYS
SEQRES  12   2527  LEU LEU GLU LYS PHE GLN ILE ALA LEU PRO ILE GLY GLU
SEQRES  12   2527  GLU TYR LEU LEU VAL PRO SER SER LEU SER ASP HIS ARG
SEQRES  13   2527  PRO VAL ILE GLU LEU PRO HIS CYS GLU ASN SER GLU ILE
SEQRES  13   2527  ILE ILE ARG LEU TYR GLU MET PRO TYR PHE PRO MET GLY
SEQRES  13   2527  PHE TRP SER ARG LEU ILE ASN ARG LEU LEU GLU ILE SER
SEQRES  13   2527  PRO TYR MET LEU SER GLY ARG GLU ARG ALA LEU ARG PRO
SEQRES  13   2527  ASN ARG MET TYR TRP ARG GLN GLY ILE TYR LEU ASN TRP
SEQRES  13   2527  SER PRO GLU ALA TYR CYS LEU VAL GLY SER GLU VAL LEU
SEQRES  13   2527  ASP ASN HIS PRO GLU SER PHE LEU LYS ILE THR VAL PRO
SEQRES  13   2527  SER CYS ARG LYS GLY CYS ILE LEU LEU GLY GLN VAL VAL
SEQRES  13   2527  ASP HIS ILE ASP SER LEU MET GLU GLU TRP PHE PRO GLY
SEQRES  13   2527  LEU LEU GLU ILE ASP ILE CYS GLY GLU GLY GLU THR LEU
SEQRES  14   2527  LEU LYS LYS TRP ALA LEU TYR SER PHE ASN ASP GLY GLU
SEQRES  14   2527  GLU HIS GLN LYS ILE LEU LEU ASP ASP LEU MET LYS LYS
SEQRES  14   2527  ALA GLU GLU GLY ASP LEU LEU VAL ASN PRO ASP GLN PRO
SEQRES  14   2527  ARG LEU THR ILE PRO ILE SER GLN ILE ALA PRO ASP LEU
SEQRES  14   2527  ILE LEU ALA ASP LEU PRO ARG ASN ILE MET LEU ASN ASN
SEQRES  14   2527  ASP GLU LEU GLU PHE GLU GLN ALA PRO GLU PHE LEU LEU
SEQRES  14   2527  GLY ASP GLY SER PHE GLY SER VAL TYR ARG ALA ALA TYR
SEQRES  14   2527  GLU GLY GLU GLU VAL ALA VAL LYS ILE PHE ASN LYS HIS
SEQRES  14   2527  THR SER LEU ARG LEU LEU ARG GLN GLU LEU VAL VAL LEU
SEQRES  14   2527  CYS HIS LEU HIS HIS PRO SER LEU ILE SER LEU LEU ALA
SEQRES  15   2527  ALA GLY ILE ARG PRO ARG MET LEU VAL MET GLU LEU ALA
SEQRES  15   2527  SER LYS GLY SER LEU ASP ARG LEU LEU GLN GLN ASP LYS
SEQRES  15   2527  ALA SER LEU THR ARG THR LEU GLN HIS ARG ILE ALA LEU
SEQRES  15   2527  HIS VAL ALA ASP GLY LEU ARG TYR LEU HIS SER ALA MET
SEQRES  15   2527  ILE ILE TYR ARG ASP LEU LYS PRO HIS ASN VAL LEU LEU
SEQRES  15   2527  PHE THR LEU TYR PRO ASN ALA ALA ILE ILE ALA LYS ILE
SEQRES  15   2527  ALA ASP TYR GLY ILE ALA GLN TYR CYS CYS ARG MET GLY
SEQRES  15   2527  ILE LYS THR SER GLU GLY THR PRO GLY PHE ARG ALA PRO
SEQRES  15   2527  GLU VAL ALA ARG GLY ASN VAL ILE TYR ASN GLN GLN ALA
SEQRES  15   2527  ASP VAL TYR SER PHE GLY LEU LEU LEU TYR ASP ILE LEU
SEQRES  16   2527  THR THR GLY GLY ARG ILE VAL GLU GLY LEU LYS PHE PRO
SEQRES  16   2527  ASN GLU PHE ASP GLU LEU GLU ILE GLN GLY LYS LEU PRO
SEQRES  16   2527  ASP PRO VAL LYS GLU TYR GLY CYS ALA PRO TRP PRO MET
SEQRES  16   2527  VAL GLU LYS LEU ILE LYS GLN CYS LEU LYS GLU ASN PRO
SEQRES  16   2527  GLN GLU ARG PRO THR SER ALA GLN VAL PHE ASP ILE LEU
SEQRES  16   2527  ASN SER ALA GLU LEU VAL CYS LEU THR ARG ARG ILE LEU
SEQRES  16   2527  LEU PRO LYS ASN VAL ILE VAL GLU CYS MET VAL ALA THR
SEQRES  16   2527  HIS HIS ASN SER ARG ASN ALA SER ILE TRP LEU GLY CYS
SEQRES  16   2527  GLY HIS THR ASP ARG GLY GLN LEU SER PHE LEU ASP LEU
SEQRES  16   2527  ASN THR GLU GLY TYR THR SER GLU GLU VAL ALA ASP SER
SEQRES  17   2527  ARG ILE LEU CYS LEU ALA LEU VAL HIS LEU PRO VAL GLU
SEQRES  17   2527  LYS GLU SER TRP ILE VAL SER GLY THR GLN SER GLY THR
SEQRES  17   2527  LEU LEU VAL ILE ASN THR GLU ASP GLY LYS LYS ARG HIS
SEQRES  17   2527  THR LEU GLU LYS MET THR ASP SER VAL THR CYS LEU TYR
SEQRES  17   2527  CYS ASN SER PHE SER LYS GLN SER LYS GLN LYS ASN PHE
SEQRES  17   2527  LEU LEU VAL GLY THR ALA ASP GLY LYS LEU ALA ILE PHE
SEQRES  17   2527  GLU ASP LYS THR VAL LYS LEU LYS GLY ALA ALA PRO LEU
SEQRES  17   2527  LYS ILE LEU ASN ILE GLY ASN VAL SER THR PRO LEU MET
SEQRES  17   2527  CYS LEU SER GLU SER THR ASN SER THR GLU ARG ASN VAL
SEQRES  17   2527  MET TRP GLY GLY CYS GLY THR LYS ILE PHE SER PHE SER
SEQRES  18   2527  ASN ASP PHE THR ILE GLN LYS LEU ILE GLU THR ARG THR
SEQRES  18   2527  SER GLN LEU PHE SER TYR ALA ALA PHE SER ASP SER ASN
SEQRES  18   2527  ILE ILE THR VAL VAL VAL ASP THR ALA LEU TYR ILE ALA
SEQRES  18   2527  LYS GLN ASN SER PRO VAL VAL GLU VAL TRP ASP LYS LYS
SEQRES  18   2527  THR GLU LYS LEU CYS GLY LEU ILE ASP CYS VAL HIS PHE
SEQRES  18   2527  LEU ARG GLU VAL MET VAL LYS GLU ASN LYS GLU SER LYS
SEQRES  18   2527  HIS LYS MET SER TYR SER GLY ARG VAL LYS THR LEU CYS
SEQRES  18   2527  LEU GLN LYS ASN THR ALA LEU TRP ILE GLY THR GLY GLY
SEQRES  18   2527  GLY HIS ILE LEU LEU LEU ASP LEU SER THR ARG ARG LEU
SEQRES  18   2527  ILE ARG VAL ILE TYR ASN PHE CYS ASN SER VAL ARG VAL
SEQRES  19   2527  MET MET THR ALA GLN LEU GLY SER LEU LYS ASN VAL MET
SEQRES  19   2527  LEU VAL LEU GLY TYR ASN ARG LYS ASN THR GLU GLY THR
SEQRES  19   2527  GLN LYS GLN LYS GLU ILE GLN SER CYS LEU THR VAL TRP
SEQRES  19   2527  ASP ILE ASN LEU PRO HIS GLU VAL GLN ASN LEU GLU LYS
SEQRES  19   2527  HIS ILE GLU VAL ARG LYS GLU LEU ALA GLU LYS MET ARG
SEQRES  19   2527  ARG THR SER VAL GLU
HELIX    1   1 GLU     10  LEU     23  1               Generated by MOE   14
HELIX    2   2 ILE     32  VAL     44  1               Generated by MOE   13
HELIX    3   3 PHE     45  TYR     47  5               Generated by MOE    3
HELIX    4   4 ALA     51  LEU     54  1               Generated by MOE    4
HELIX    5   5 HIS     61  SER     70  1               Generated by MOE   10
HELIX    6   6 ALA     75  VAL     91  1               Generated by MOE   17
HELIX    7   7 GLY     94  MET    100  1               Generated by MOE    7
HELIX    8   8 TRP    109  VAL    124  1               Generated by MOE   16
HELIX    9   9 VAL    129  LEU    142  1               Generated by MOE   14
HELIX   10  10 GLY    146  LEU    150  1               Generated by MOE    5
HELIX   11  11 PHE    160  SER    169  1               Generated by MOE   10
HELIX   12  12 GLU    175  PHE    188  1               Generated by MOE   14
HELIX   13  13 GLU    193  ASN    202  1               Generated by MOE   10
HELIX   14  14 MET    206  ASN    214  1               Generated by MOE    9
HELIX   15  15 GLU    220  LEU    232  1               Generated by MOE   13
HELIX   16  16 ASN    238  VAL    241  1               Generated by MOE    4
HELIX   17  17 CYS    249  ALA    259  1               Generated by MOE   11
HELIX   18  18 GLU    264  LEU    277  1               Generated by MOE   14
HELIX   19  19 PHE    283  VAL    287  1               Generated by MOE    5
HELIX   20  20 VAL    291  GLN    301  1               Generated by MOE   11
HELIX   21  21 ALA    306  ASN    326  1               Generated by MOE   21
HELIX   22  22 GLU    330  LYS    332  5               Generated by MOE    3
HELIX   23  23 LEU    350  TRP    359  1               Generated by MOE   10
HELIX   24  24 HIS    360  LYS    362  5               Generated by MOE    3
HELIX   25  25 LYS    364  TYR    380  1               Generated by MOE   17
HELIX   26  26 ASN    382  LYS    387  5               Generated by MOE    6
HELIX   27  27 ALA    397  MET    407  1               Generated by MOE   11
HELIX   28  28 GLU    413  GLN    428  1               Generated by MOE   16
HELIX   29  29 PHE    432  LEU    437  1               Generated by MOE    6
HELIX   30  30 ILE    441  LYS    451  1               Generated by MOE   11
HELIX   31  31 PRO    456  PHE    470  1               Generated by MOE   15
HELIX   32  32 LEU    477  MET    480  1               Generated by MOE    4
HELIX   33  33 VAL    484  MET    491  1               Generated by MOE    8
HELIX   34  34 LEU    498  ILE    512  1               Generated by MOE   15
HELIX   35  35 GLU    518  GLU    522  5               Generated by MOE    5
HELIX   36  36 PHE    526  CYS    537  1               Generated by MOE   12
HELIX   37  37 ILE    542  ARG    552  1               Generated by MOE   11
HELIX   38  38 PRO    557  SER    568  1               Generated by MOE   12
HELIX   39  39 PRO    574  LEU    582  1               Generated by MOE    9
HELIX   40  40 ALA    585  MET    595  1               Generated by MOE   11
HELIX   41  41 GLN    600  ILE    610  1               Generated by MOE   11
HELIX   42  42 ILE    621  ILE    630  1               Generated by MOE   10
HELIX   43  43 VAL    632  LEU    635  1               Generated by MOE    4
HELIX   44  44 ALA    642  ILE    655  1               Generated by MOE   14
HELIX   45  45 SER    663  HIS    668  1               Generated by MOE    6
HELIX   46  46 ASP    672  MET    684  1               Generated by MOE   13
HELIX   47  47 GLN    690  ALA    700  1               Generated by MOE   11
HELIX   48  48 ASP    706  VAL    711  1               Generated by MOE    6
HELIX   49  49 VAL    725  CYS    727  5               Generated by MOE    3
HELIX   50  50 PRO    755  LEU    761  1               Generated by MOE    7
HELIX   51  51 THR    776  LYS    781  5               Generated by MOE    6
HELIX   52  52 ILE    786  LEU    794  1               Generated by MOE    9
HELIX   53  53 PRO    815  LEU    818  1               Generated by MOE    4
HELIX   54  54 GLY    819  LEU    821  5               Generated by MOE    3
HELIX   55  55 ALA    836  GLU    853  1               Generated by MOE   18
HELIX   56  56 ASP    998  LEU   1000  5               Generated by MOE    3
HELIX   57  57 SER   1007  LEU   1010  1               Generated by MOE    4
HELIX   58  58 GLN   1028  CYS   1031  1               Generated by MOE    4
HELIX   59  59 SER   1052  LYS   1056  5               Generated by MOE    5
HELIX   60  60 GLU   1146  LEU   1149  5               Generated by MOE    4
HELIX   61  61 GLU   1190  LEU   1193  1               Generated by MOE    4
HELIX   62  62 PRO   1214  HIS   1216  5               Generated by MOE    3
HELIX   63  63 ALA   1241  TRP   1244  5               Generated by MOE    4
HELIX   64  64 PRO   1262  CYS   1266  5               Generated by MOE    5
HELIX   65  65 ASN   1286  LYS   1290  5               Generated by MOE    5
HELIX   66  66 ALA   1315  GLN   1324  1               Generated by MOE   10
HELIX   67  67 LYS   1347  GLN   1353  1               Generated by MOE    7
HELIX   68  68 GLU   1399  PHE   1401  5               Generated by MOE    3
HELIX   69  69 HIS   1405  HIS   1407  5               Generated by MOE    3
HELIX   70  70 GLN   1425  ALA   1430  1               Generated by MOE    6
HELIX   71  71 LYS   1432  LYS   1439  1               Generated by MOE    8
HELIX   72  72 LEU   1454  VAL   1456  5               Generated by MOE    3
HELIX   73  73 GLU   1459  GLU   1472  1               Generated by MOE   14
HELIX   74  74 ASP   1495  LEU   1509  1               Generated by MOE   15
HELIX   75  75 ASP   1525  GLU   1537  1               Generated by MOE   13
HELIX   76  76 ARG   1550  ASN   1560  1               Generated by MOE   11
HELIX   77  77 LEU   1569  SER   1579  1               Generated by MOE   11
HELIX   78  78 PRO   1600  ILE   1610  1               Generated by MOE   11
HELIX   79  79 ARG   1628  ARG   1639  1               Generated by MOE   12
HELIX   80  80 MET   1646  LYS   1655  1               Generated by MOE   10
HELIX   81  81 PRO   1670  SER   1672  5               Generated by MOE    3
HELIX   82  82 TRP   1705  LEU   1712  1               Generated by MOE    8
HELIX   83  83 PRO   1717  MET   1719  5               Generated by MOE    3
HELIX   84  84 ARG   1771  TRP   1791  1               Generated by MOE   21
HELIX   85  85 PRO   1793  LEU   1796  5               Generated by MOE    4
HELIX   86  86 LEU   1827  LEU   1830  1               Generated by MOE    4
HELIX   87  87 LYS   1833  GLU   1836  1               Generated by MOE    4
HELIX   88  88 ILE   1852  GLN   1854  5               Generated by MOE    3
HELIX   89  89 ARG   1866  ILE   1868  5               Generated by MOE    3
HELIX   90  90 ASN   1872  GLU   1874  5               Generated by MOE    3
HELIX   91  91 SER   1913  LEU   1924  1               Generated by MOE   12
HELIX   92  92 LEU   1955  LEU   1959  1               Generated by MOE    5
HELIX   93  93 LEU   1970  SER   1987  1               Generated by MOE   18
HELIX   94  94 PRO   2041  ARG   2045  1               Generated by MOE    5
HELIX   95  95 GLN   2052  THR   2068  1               Generated by MOE   17
HELIX   96  96 GLY   2071  GLY   2076  1               Generated by MOE    6
HELIX   97  97 GLU   2082  GLN   2089  1               Generated by MOE    8
HELIX   98  98 PRO   2105  CYS   2114  1               Generated by MOE   10
HELIX   99  99 PRO   2119  GLU   2121  5               Generated by MOE    3
HELIX  100 100 GLN   2127  ASP   2130  1               Generated by MOE    4
HELIX  101 101 GLU   2136  CYS   2139  1               Generated by MOE    4
HELIX  102 102 ASP   2277  VAL   2280  1               Generated by MOE    4
HELIX  103 103 THR   2338  LEU   2343  5               Generated by MOE    6
HELIX  104 104 ALA   2347  SER   2350  1               Generated by MOE    4
HELIX  105 105 VAL   2390  GLU   2400  1               Generated by MOE   11
HELIX  106 106 LEU   2500  MET   2521  1               Generated by MOE   22
HELIX  107 107 LEU    158  VAL    166  1               Generated by MOE    9
HELIX  108 108 ARG    182  LEU    184  5               Generated by MOE    3
HELIX  109 109 GLU    186  LEU    188  5               Generated by MOE    3
HELIX  110 110 LEU    198  LEU    201  1               Generated by MOE    4
SHEET    1       LEU   796  ASP   797                  Generated by MOE
SHEET    2       SER   802  SER   802                  Generated by MOE
SHEET    3       ILE   803  CYS   804                  Generated by MOE
SHEET    4       SER   986  ASP   988                  Generated by MOE
SHEET    5       LYS  1015  GLU  1017                  Generated by MOE
SHEET    6       HIS  1039  ASP  1041                  Generated by MOE
SHEET    7       ASN  1062  ASP  1064                  Generated by MOE
SHEET    8       GLN  1087  ASN  1089                  Generated by MOE
SHEET    9       GLN  1111  ILE  1113                  Generated by MOE
SHEET   10       GLY  1121  ILE  1122                  Generated by MOE
SHEET   11       ILE  1133  ASN  1135                  Generated by MOE
SHEET   12       SER  1143  LEU  1144                  Generated by MOE
SHEET   13       SER  1157  SER  1159                  Generated by MOE
SHEET   14       ILE  1177  LYS  1179                  Generated by MOE
SHEET   15       SER  1200  ASP  1202                  Generated by MOE
SHEET   16       TYR  1210  LEU  1211                  Generated by MOE
SHEET   17       GLU  1224  LEU  1226                  Generated by MOE
SHEET   18       ILE  1234  LEU  1235                  Generated by MOE
SHEET   19       LYS  1249  HIS  1251                  Generated by MOE
SHEET   20       SER  1272  ASP  1274                  Generated by MOE
SHEET   21       VAL  1330  TYR  1332                  Generated by MOE
SHEET   22       ARG  1334  GLY  1341                  Generated by MOE
SHEET   23       ILE  1371  ARG  1381                  Generated by MOE
SHEET   24       LYS  1385  LEU  1388                  Generated by MOE
SHEET   25       VAL  1389  ASP  1394                  Generated by MOE
SHEET   26       PHE  1395  PHE  1395                  Generated by MOE
SHEET   27       ALA  1413  ASP  1420                  Generated by MOE
SHEET   28       PRO  1446  THR  1452                  Generated by MOE
SHEET   29       ALA  1481  ILE  1482                  Generated by MOE
SHEET   30       ARG  1483  ARG  1483                  Generated by MOE
SHEET   31       ASP  1484  PHE  1487                  Generated by MOE
SHEET   32       LYS  1512  ILE  1513                  Generated by MOE
SHEET   33       GLN  1516  LEU  1517                  Generated by MOE
SHEET   34       GLN  1521  ILE  1523                  Generated by MOE
SHEET   35       VAL  1547  ASP  1549                  Generated by MOE
SHEET   36       LEU  1595  PHE  1597                  Generated by MOE
SHEET   37       ILE  1625  SER  1627                  Generated by MOE
SHEET   38       LEU  1660  GLY  1663                  Generated by MOE
SHEET   39       TYR  1666  LEU  1668                  Generated by MOE
SHEET   40       ILE  1690  MET  1697                  Generated by MOE
SHEET   41       ASN  1730  TRP  1734                  Generated by MOE
SHEET   42       GLY  1737  SER  1743                  Generated by MOE
SHEET   43       ALA  1746  GLU  1753                  Generated by MOE
SHEET   44       SER  1761  PRO  1768                  Generated by MOE
SHEET   45       LYS  1809  TYR  1814                  Generated by MOE
SHEET   46       GLN  1823  LEU  1826                  Generated by MOE
SHEET   47       LEU  1839  VAL  1841                  Generated by MOE
SHEET   48       THR  1849  PRO  1851                  Generated by MOE
SHEET   49       LEU  1875  GLU  1876                  Generated by MOE
SHEET   50       LEU  1884  ASP  1887                  Generated by MOE
SHEET   51       SER  1892  TYR  1898                  Generated by MOE
SHEET   52       GLU  1901  ILE  1907                  Generated by MOE
SHEET   53       LEU  1935  ALA  1937                  Generated by MOE
SHEET   54       ALA  1938  ALA  1938                  Generated by MOE
SHEET   55       GLY  1939  GLY  1939                  Generated by MOE
SHEET   56       MET  1944  GLU  1948                  Generated by MOE
SHEET   57       GLY  1953  SER  1954                  Generated by MOE
SHEET   58       ILE  1990  ILE  1991                  Generated by MOE
SHEET   59       VAL  2000  LEU  2002                  Generated by MOE
SHEET   60       ALA  2013  LYS  2014                  Generated by MOE
SHEET   61       ILE  2015  ILE  2015                  Generated by MOE
SHEET   62       GLN  2022  TYR  2023                  Generated by MOE
SHEET   63       ILE  2029  LYS  2030                  Generated by MOE
SHEET   64       ILE  2049  TYR  2050                  Generated by MOE
SHEET   65       LEU  2140  LYS  2148                  Generated by MOE
SHEET   66       VAL  2152  ALA  2157                  Generated by MOE
SHEET   67       SER  2166  CYS  2171                  Generated by MOE
SHEET   68       GLY  2177  ASP  2183                  Generated by MOE
SHEET   69       TYR  2189  ALA  2195                  Generated by MOE
SHEET   70       ILE  2199  HIS  2206                  Generated by MOE
SHEET   71       SER  2213  THR  2219                  Generated by MOE
SHEET   72       THR  2223  ASN  2228                  Generated by MOE
SHEET   73       ARG  2235  LYS  2240                  Generated by MOE
SHEET   74       VAL  2245  ASN  2251                  Generated by MOE
SHEET   75       PHE  2262  THR  2267                  Generated by MOE
SHEET   76       LYS  2271  GLU  2276                  Generated by MOE
SHEET   77       LYS  2289  ASN  2292                  Generated by MOE
SHEET   78       LEU  2300  SER  2304                  Generated by MOE
SHEET   79       VAL  2314  CYS  2319                  Generated by MOE
SHEET   80       LYS  2322  SER  2327                  Generated by MOE
SHEET   81       LYS  2334  GLU  2337                  Generated by MOE
SHEET   82       ILE  2354  VAL  2359                  Generated by MOE
SHEET   83       LEU  2363  LYS  2367                  Generated by MOE
SHEET   84       VAL  2372  TRP  2376                  Generated by MOE
SHEET   85       LEU  2383  ASP  2388                  Generated by MOE
SHEET   86       VAL  2414  GLN  2420                  Generated by MOE
SHEET   87       ALA  2424  THR  2429                  Generated by MOE
SHEET   88       ILE  2434  ASP  2438                  Generated by MOE
SHEET   89       LEU  2444  ILE  2448                  Generated by MOE
SHEET   90       SER  2454  GLN  2462                  Generated by MOE
SHEET   91       ASN  2468  ARG  2477                  Generated by MOE
SHEET   92       ILE  2489  TRP  2496                  Generated by MOE
SHEET   93       PRO    71  GLN    73                  Generated by MOE
SHEET   94       VAL    74  ARG    79                  Generated by MOE
SHEET   95       VAL    84  LEU    89                  Generated by MOE
SHEET   96       PRO    95  PRO    97                  Generated by MOE
SHEET   97       GLY   106  TYR   112                  Generated by MOE
SHEET   98       LEU   116  ASP   121                  Generated by MOE
SHEET   99       LEU   129  VAL   130                  Generated by MOE
SHEET  100       LEU   135  PHE   136                  Generated by MOE
SHEET  101       ILE   147  THR   152                  Generated by MOE
ATOM      1  N   MET     1     -21.654 101.145  16.935  1.00 33.85           N1+
ATOM      2  CA  MET     1     -21.770 101.757  18.308  1.00 33.85           C  
ATOM      3  C   MET     1     -21.653 100.607  19.328  1.00 33.85           C  
ATOM      4  CB  MET     1     -23.121 102.452  18.464  1.00 33.85           C  
ATOM      5  O   MET     1     -22.133  99.525  19.030  1.00 33.85           O  
ATOM      6  CG  MET     1     -23.174 103.796  17.739  1.00 33.85           C  
ATOM      7  SD  MET     1     -24.821 104.520  17.950  1.00 33.85           S  
ATOM      8  CE  MET     1     -24.553 106.094  17.094  1.00 33.85           C  
ATOM      9  H1  MET     1     -21.850 101.777  16.152  1.00 33.85           H  
ATOM     10  H2  MET     1     -22.305 100.343  16.887  1.00 33.85           H  
ATOM     11  H3  MET     1     -20.712 100.729  16.793  1.00 33.85           H  
ATOM     12  HA  MET     1     -20.938 102.459  18.391  1.00 33.85           H  
ATOM     13  HB2 MET     1     -23.310 102.616  19.534  1.00 33.85           H  
ATOM     14  HB3 MET     1     -23.920 101.788  18.107  1.00 33.85           H  
ATOM     15  HG2 MET     1     -22.980 103.669  16.669  1.00 33.85           H  
ATOM     16  HG3 MET     1     -22.423 104.476  18.153  1.00 33.85           H  
ATOM     17  HE1 MET     1     -25.476 106.679  17.119  1.00 33.85           H  
ATOM     18  HE2 MET     1     -24.282 105.916  16.050  1.00 33.85           H  
ATOM     19  HE3 MET     1     -23.764 106.665  17.589  1.00 33.85           H  
ATOM     20  N   ALA     2     -20.893 100.714  20.417  1.00 36.30           N  
ATOM     21  CA  ALA     2     -20.009 101.811  20.853  1.00 36.30           C  
ATOM     22  C   ALA     2     -18.623 101.791  20.154  1.00 36.30           C  
ATOM     23  CB  ALA     2     -19.826 101.782  22.365  1.00 36.30           C  
ATOM     24  O   ALA     2     -17.733 102.590  20.434  1.00 36.30           O  
ATOM     25  H   ALA     2     -20.972  99.927  21.045  1.00 36.30           H  
ATOM     26  HA  ALA     2     -20.492 102.753  20.567  1.00 36.30           H  
ATOM     27  HB1 ALA     2     -19.321 100.863  22.682  1.00 36.30           H  
ATOM     28  HB2 ALA     2     -20.794 101.825  22.876  1.00 36.30           H  
ATOM     29  HB3 ALA     2     -19.221 102.628  22.707  1.00 36.30           H  
ATOM     30  N   SER     3     -18.537 101.012  19.068  1.00 35.21           N  
ATOM     31  CA  SER     3     -17.376 100.790  18.193  1.00 35.21           C  
ATOM     32  C   SER     3     -16.950 102.032  17.346  1.00 35.21           C  
ATOM     33  CB  SER     3     -17.738  99.613  17.264  1.00 35.21           C  
ATOM     34  O   SER     3     -16.852 101.991  16.122  1.00 35.21           O  
ATOM     35  OG  SER     3     -19.113  99.737  16.796  1.00 35.21           O  
ATOM     36  H   SER     3     -19.359 100.499  18.783  1.00 35.21           H  
ATOM     37  HA  SER     3     -16.515 100.527  18.819  1.00 35.21           H  
ATOM     38  HB2 SER     3     -17.688  98.675  17.827  1.00 35.21           H  
ATOM     39  HB3 SER     3     -17.076  99.533  16.396  1.00 35.21           H  
ATOM     40  HG  SER     3     -19.227  98.934  16.241  1.00 35.21           H  
ATOM     41  N   GLY     4     -16.646 103.117  18.069  1.00 40.70           N  
ATOM     42  CA  GLY     4     -16.148 104.367  17.529  1.00 40.70           C  
ATOM     43  C   GLY     4     -14.643 104.316  17.249  1.00 40.70           C  
ATOM     44  O   GLY     4     -14.121 103.412  16.592  1.00 40.70           O  
ATOM     45  H   GLY     4     -16.808 103.070  19.065  1.00 40.70           H  
ATOM     46  HA2 GLY     4     -16.390 105.154  18.249  1.00 40.70           H  
ATOM     47  HA3 GLY     4     -16.660 104.586  16.585  1.00 40.70           H  
ATOM     48  N   SER     5     -13.934 105.338  17.730  1.00 37.67           N  
ATOM     49  CA  SER     5     -12.508 105.609  17.528  1.00 37.67           C  
ATOM     50  C   SER     5     -12.199 106.887  18.335  1.00 37.67           C  
ATOM     51  CB  SER     5     -12.156 105.839  16.050  1.00 37.67           C  
ATOM     52  O   SER     5     -13.083 107.514  18.904  1.00 37.67           O  
ATOM     53  OG  SER     5     -13.132 106.675  15.410  1.00 37.67           O  
ATOM     54  H   SER     5     -14.434 106.008  18.296  1.00 37.67           H  
ATOM     55  HA  SER     5     -11.932 104.773  17.939  1.00 37.67           H  
ATOM     56  HB2 SER     5     -12.139 104.889  15.508  1.00 37.67           H  
ATOM     57  HB3 SER     5     -11.184 106.322  15.931  1.00 37.67           H  
ATOM     58  HG  SER     5     -12.723 106.937  14.552  1.00 37.67           H  
ATOM     59  N   CYS     6     -10.886 107.157  18.490  1.00 37.02           N  
ATOM     60  CA  CYS     6     -10.358 108.508  18.589  1.00 37.02           C  
ATOM     61  C   CYS     6     -10.554 109.194  17.217  1.00 37.02           C  
ATOM     62  CB  CYS     6      -8.866 108.545  18.944  1.00 37.02           C  
ATOM     63  O   CYS     6      -9.720 109.101  16.326  1.00 37.02           O  
ATOM     64  SG  CYS     6      -8.537 107.922  20.625  1.00 37.02           S  
ATOM     65  H   CYS     6     -10.272 106.388  18.722  1.00 37.02           H  
ATOM     66  HA  CYS     6     -10.946 109.059  19.335  1.00 37.02           H  
ATOM     67  HB2 CYS     6      -8.495 109.575  18.895  1.00 37.02           H  
ATOM     68  HB3 CYS     6      -8.274 107.950  18.241  1.00 37.02           H  
ATOM     69  HG  CYS     6      -8.789 106.627  20.327  1.00 37.02           H  
ATOM     70  N   GLN     7     -11.786 109.686  17.028  1.00 45.69           N  
ATOM     71  CA  GLN     7     -12.185 110.756  16.111  1.00 45.69           C  
ATOM     72  C   GLN     7     -12.216 110.341  14.625  1.00 45.69           C  
ATOM     73  CB  GLN     7     -11.344 112.028  16.294  1.00 45.69           C  
ATOM     74  O   GLN     7     -13.137 110.637  13.875  1.00 45.69           O  
ATOM     75  CG  GLN     7     -11.581 112.676  17.660  1.00 45.69           C  
ATOM     76  CD  GLN     7     -10.727 113.906  17.867  1.00 45.69           C  
ATOM     77  NE2 GLN     7     -10.996 114.629  18.930  1.00 45.69           N  
ATOM     78  OE1 GLN     7      -9.815 114.246  17.135  1.00 45.69           O  
ATOM     79  H   GLN     7     -12.521 109.175  17.495  1.00 45.69           H  
ATOM     80  HA  GLN     7     -13.227 110.978  16.375  1.00 45.69           H  
ATOM     81  HB2 GLN     7     -11.596 112.752  15.508  1.00 45.69           H  
ATOM     82  HB3 GLN     7     -10.277 111.805  16.165  1.00 45.69           H  
ATOM     83  HG2 GLN     7     -11.346 111.974  18.468  1.00 45.69           H  
ATOM     84  HG3 GLN     7     -12.635 112.962  17.760  1.00 45.69           H  
ATOM     85 HE21 GLN     7     -10.450 115.454  19.131  1.00 45.69           H  
ATOM     86 HE22 GLN     7     -11.749 114.359  19.546  1.00 45.69           H  
ATOM     87  N   GLY     8     -11.133 109.747  14.131  1.00 48.79           N  
ATOM     88  CA  GLY     8     -10.921 109.435  12.730  1.00 48.79           C  
ATOM     89  C   GLY     8     -11.103 107.935  12.456  1.00 48.79           C  
ATOM     90  O   GLY     8     -11.745 107.192  13.185  1.00 48.79           O  
ATOM     91  H   GLY     8     -10.407 109.446  14.768  1.00 48.79           H  
ATOM     92  HA2 GLY     8      -9.901 109.743  12.493  1.00 48.79           H  
ATOM     93  HA3 GLY     8     -11.616 109.990  12.093  1.00 48.79           H  
ATOM     94  N   CYS     9     -10.450 107.473  11.387  1.00 50.00           N  
ATOM     95  CA  CYS     9     -10.659 106.133  10.822  1.00 50.00           C  
ATOM     96  C   CYS     9      -9.750 105.948   9.586  1.00 50.00           C  
ATOM     97  CB  CYS     9     -12.122 105.879  10.410  1.00 50.00           C  
ATOM     98  O   CYS     9      -9.087 104.930   9.416  1.00 50.00           O  
ATOM     99  SG  CYS     9     -12.585 104.112  10.503  1.00 50.00           S  
ATOM    100  H   CYS     9      -9.668 108.003  11.026  1.00 50.00           H  
ATOM    101  HA  CYS     9     -10.333 105.432  11.600  1.00 50.00           H  
ATOM    102  HB2 CYS     9     -12.313 106.219   9.386  1.00 50.00           H  
ATOM    103  HB3 CYS     9     -12.830 106.412  11.050  1.00 50.00           H  
ATOM    104  HG  CYS     9     -13.671 104.210   9.720  1.00 50.00           H  
ATOM    105  N   GLU    10      -9.792 106.921   8.672  1.00 57.30           N  
ATOM    106  CA  GLU    10      -9.192 106.784   7.341  1.00 57.30           C  
ATOM    107  C   GLU    10      -7.671 107.037   7.375  1.00 57.30           C  
ATOM    108  CB  GLU    10      -9.884 107.662   6.285  1.00 57.30           C  
ATOM    109  O   GLU    10      -6.959 106.709   6.426  1.00 57.30           O  
ATOM    110  CG  GLU    10     -10.988 106.911   5.523  1.00 57.30           C  
ATOM    111  CD  GLU    10     -10.526 105.872   4.507  1.00 57.30           C  
ATOM    112  OE1 GLU    10      -9.301 105.795   4.255  1.00 57.30           O  
ATOM    113  OE2 GLU    10     -11.400 105.134   4.002  1.00 57.30           O1-
ATOM    114  H   GLU    10     -10.206 107.808   8.923  1.00 57.30           H  
ATOM    115  HA  GLU    10      -9.292 105.733   7.058  1.00 57.30           H  
ATOM    116  HB2 GLU    10      -9.153 108.043   5.561  1.00 57.30           H  
ATOM    117  HB3 GLU    10     -10.326 108.544   6.764  1.00 57.30           H  
ATOM    118  HG2 GLU    10     -11.580 107.647   4.964  1.00 57.30           H  
ATOM    119  HG3 GLU    10     -11.668 106.430   6.237  1.00 57.30           H  
ATOM    120  N   GLU    11      -7.145 107.547   8.497  1.00 64.36           N  
ATOM    121  CA  GLU    11      -5.707 107.791   8.615  1.00 64.36           C  
ATOM    122  C   GLU    11      -4.974 106.423   8.508  1.00 64.36           C  
ATOM    123  CB  GLU    11      -5.309 108.479   9.932  1.00 64.36           C  
ATOM    124  O   GLU    11      -3.927 106.275   7.864  1.00 64.36           O  
ATOM    125  CG  GLU    11      -6.168 109.687  10.318  1.00 64.36           C  
ATOM    126  CD  GLU    11      -7.334 109.196  11.150  1.00 64.36           C  
ATOM    127  OE1 GLU    11      -7.164 109.098  12.389  1.00 64.36           O  
ATOM    128  OE2 GLU    11      -8.359 108.821  10.540  1.00 64.36           O1-
ATOM    129  H   GLU    11      -7.764 107.758   9.266  1.00 64.36           H  
ATOM    130  HA  GLU    11      -5.405 108.405   7.758  1.00 64.36           H  
ATOM    131  HB2 GLU    11      -4.268 108.813   9.827  1.00 64.36           H  
ATOM    132  HB3 GLU    11      -5.298 107.748  10.749  1.00 64.36           H  
ATOM    133  HG2 GLU    11      -6.513 110.240   9.439  1.00 64.36           H  
ATOM    134  HG3 GLU    11      -5.577 110.379  10.930  1.00 64.36           H  
ATOM    135  N   ASP    12      -5.541 105.420   9.194  1.00 67.04           N  
ATOM    136  CA  ASP    12      -5.015 104.062   9.211  1.00 67.04           C  
ATOM    137  C   ASP    12      -5.382 103.420   7.858  1.00 67.04           C  
ATOM    138  CB  ASP    12      -5.642 103.189  10.284  1.00 67.04           C  
ATOM    139  O   ASP    12      -4.625 102.656   7.256  1.00 67.04           O  
ATOM    140  CG  ASP    12      -5.271 103.555  11.688  1.00 67.04           C  
ATOM    141  OD1 ASP    12      -4.925 102.640  12.459  1.00 67.04           O  
ATOM    142  OD2 ASP    12      -5.440 104.756  12.035  1.00 67.04           O1-
ATOM    143  H   ASP    12      -6.377 105.618   9.723  1.00 67.04           H  
ATOM    144  HA  ASP    12      -3.924 104.106   9.296  1.00 67.04           H  
ATOM    145  HB2 ASP    12      -5.350 102.147  10.110  1.00 67.04           H  
ATOM    146  HB3 ASP    12      -6.737 103.226  10.225  1.00 67.04           H  
ATOM    147  N   GLU    13      -6.639 103.629   7.436  1.00 70.01           N  
ATOM    148  CA  GLU    13      -7.237 102.908   6.309  1.00 70.01           C  
ATOM    149  C   GLU    13      -6.616 103.390   4.972  1.00 70.01           C  
ATOM    150  CB  GLU    13      -8.767 103.015   6.374  1.00 70.01           C  
ATOM    151  O   GLU    13      -6.380 102.594   4.059  1.00 70.01           O  
ATOM    152  CG  GLU    13      -9.482 101.667   6.478  1.00 70.01           C  
ATOM    153  CD  GLU    13      -9.797 101.001   5.173  1.00 70.01           C  
ATOM    154  OE1 GLU    13     -10.441  99.925   5.193  1.00 70.01           O  
ATOM    155  OE2 GLU    13      -9.450 101.520   4.097  1.00 70.01           O1-
ATOM    156  H   GLU    13      -7.207 104.307   7.922  1.00 70.01           H  
ATOM    157  HA  GLU    13      -6.931 101.863   6.425  1.00 70.01           H  
ATOM    158  HB2 GLU    13      -9.152 103.583   5.528  1.00 70.01           H  
ATOM    159  HB3 GLU    13      -9.062 103.569   7.269  1.00 70.01           H  
ATOM    160  HG2 GLU    13     -10.447 101.830   6.976  1.00 70.01           H  
ATOM    161  HG3 GLU    13      -8.918 100.972   7.108  1.00 70.01           H  
ATOM    162  N   GLU    14      -6.327 104.689   4.837  1.00 74.49           N  
ATOM    163  CA  GLU    14      -5.682 105.268   3.644  1.00 74.49           C  
ATOM    164  C   GLU    14      -4.249 104.693   3.552  1.00 74.49           C  
ATOM    165  CB  GLU    14      -5.733 106.801   3.705  1.00 74.49           C  
ATOM    166  O   GLU    14      -3.708 104.441   2.472  1.00 74.49           O  
ATOM    167  CG  GLU    14      -5.464 107.509   2.380  1.00 74.49           C  
ATOM    168  CD  GLU    14      -4.022 107.771   2.018  1.00 74.49           C  
ATOM    169  OE1 GLU    14      -3.134 107.439   2.844  1.00 74.49           O  
ATOM    170  OE2 GLU    14      -3.806 108.240   0.887  1.00 74.49           O1-
ATOM    171  H   GLU    14      -6.576 105.328   5.578  1.00 74.49           H  
ATOM    172  HA  GLU    14      -6.237 104.901   2.777  1.00 74.49           H  
ATOM    173  HB2 GLU    14      -5.064 107.174   4.489  1.00 74.49           H  
ATOM    174  HB3 GLU    14      -6.749 107.092   3.998  1.00 74.49           H  
ATOM    175  HG2 GLU    14      -5.941 108.497   2.423  1.00 74.49           H  
ATOM    176  HG3 GLU    14      -5.945 106.965   1.558  1.00 74.49           H  
ATOM    177  N   THR    15      -3.634 104.456   4.712  1.00 79.50           N  
ATOM    178  CA  THR    15      -2.327 103.804   4.779  1.00 79.50           C  
ATOM    179  C   THR    15      -2.529 102.315   4.407  1.00 79.50           C  
ATOM    180  CB  THR    15      -1.653 103.961   6.154  1.00 79.50           C  
ATOM    181  O   THR    15      -1.774 101.753   3.610  1.00 79.50           O  
ATOM    182  CG2 THR    15      -0.273 103.311   6.182  1.00 79.50           C  
ATOM    183  OG1 THR    15      -1.453 105.350   6.454  1.00 79.50           O  
ATOM    184  H   THR    15      -4.104 104.715   5.569  1.00 79.50           H  
ATOM    185  HA  THR    15      -1.701 104.266   4.006  1.00 79.50           H  
ATOM    186  HB  THR    15      -2.261 103.534   6.957  1.00 79.50           H  
ATOM    187 HG21 THR    15       0.355 103.690   5.367  1.00 79.50           H  
ATOM    188 HG22 THR    15      -0.335 102.222   6.099  1.00 79.50           H  
ATOM    189 HG23 THR    15       0.248 103.557   7.113  1.00 79.50           H  
ATOM    190  HG1 THR    15      -2.316 105.721   6.740  1.00 79.50           H  
ATOM    191  N   LEU    16      -3.544 101.670   4.986  1.00 81.22           N  
ATOM    192  CA  LEU    16      -3.823 100.250   4.773  1.00 81.22           C  
ATOM    193  C   LEU    16      -4.104  99.974   3.280  1.00 81.22           C  
ATOM    194  CB  LEU    16      -5.030  99.788   5.595  1.00 81.22           C  
ATOM    195  O   LEU    16      -3.710  98.945   2.733  1.00 81.22           O  
ATOM    196  CG  LEU    16      -5.185  98.259   5.651  1.00 81.22           C  
ATOM    197  CD1 LEU    16      -4.243  97.634   6.679  1.00 81.22           C  
ATOM    198  CD2 LEU    16      -6.632  97.908   5.973  1.00 81.22           C  
ATOM    199  H   LEU    16      -4.143 102.181   5.619  1.00 81.22           H  
ATOM    200  HA  LEU    16      -2.916  99.707   5.055  1.00 81.22           H  
ATOM    201  HB2 LEU    16      -5.938 100.221   5.158  1.00 81.22           H  
ATOM    202  HB3 LEU    16      -4.963 100.177   6.618  1.00 81.22           H  
ATOM    203  HG  LEU    16      -4.959  97.817   4.676  1.00 81.22           H  
ATOM    204 HD11 LEU    16      -4.399  98.059   7.677  1.00 81.22           H  
ATOM    205 HD12 LEU    16      -3.199  97.799   6.402  1.00 81.22           H  
ATOM    206 HD13 LEU    16      -4.398  96.552   6.746  1.00 81.22           H  
ATOM    207 HD21 LEU    16      -6.953  98.360   6.914  1.00 81.22           H  
ATOM    208 HD22 LEU    16      -6.744  96.825   6.044  1.00 81.22           H  
ATOM    209 HD23 LEU    16      -7.305  98.262   5.185  1.00 81.22           H  
ATOM    210  N   LYS    17      -4.813 100.892   2.603  1.00 77.65           N  
ATOM    211  CA  LYS    17      -5.140 100.752   1.185  1.00 77.65           C  
ATOM    212  C   LYS    17      -3.825 100.592   0.367  1.00 77.65           C  
ATOM    213  CB  LYS    17      -5.937 101.964   0.666  1.00 77.65           C  
ATOM    214  O   LYS    17      -3.785  99.927  -0.668  1.00 77.65           O  
ATOM    215  CG  LYS    17      -7.414 101.975   1.112  1.00 77.65           C  
ATOM    216  CD  LYS    17      -8.082 103.324   0.799  1.00 77.65           C  
ATOM    217  CE  LYS    17      -9.505 103.493   1.334  1.00 77.65           C  
ATOM    218  NZ  LYS    17      -9.543 103.629   2.778  1.00 77.65           N1+
ATOM    219  H   LYS    17      -5.158 101.698   3.105  1.00 77.65           H  
ATOM    220  HA  LYS    17      -5.713  99.827   1.061  1.00 77.65           H  
ATOM    221  HB2 LYS    17      -5.911 101.979  -0.431  1.00 77.65           H  
ATOM    222  HB3 LYS    17      -5.446 102.887   0.997  1.00 77.65           H  
ATOM    223  HG2 LYS    17      -7.492 101.754   2.176  1.00 77.65           H  
ATOM    224  HG3 LYS    17      -7.953 101.173   0.593  1.00 77.65           H  
ATOM    225  HD2 LYS    17      -8.116 103.438  -0.292  1.00 77.65           H  
ATOM    226  HD3 LYS    17      -7.462 104.146   1.169  1.00 77.65           H  
ATOM    227  HE2 LYS    17     -10.140 102.644   1.066  1.00 77.65           H  
ATOM    228  HE3 LYS    17      -9.949 104.406   0.925  1.00 77.65           H  
ATOM    229  HZ1 LYS    17     -10.483 103.919   3.130  1.00 77.65           H  
ATOM    230  HZ2 LYS    17      -8.980 104.391   3.213  1.00 77.65           H  
ATOM    231  HZ3 LYS    17      -9.358 102.735   3.299  1.00 77.65           H  
ATOM    232  N   LYS    18      -2.752 101.254   0.819  1.00 80.24           N  
ATOM    233  CA  LYS    18      -1.445 101.213   0.161  1.00 80.24           C  
ATOM    234  C   LYS    18      -0.694  99.919   0.549  1.00 80.24           C  
ATOM    235  CB  LYS    18      -0.611 102.448   0.518  1.00 80.24           C  
ATOM    236  O   LYS    18       0.110  99.392  -0.218  1.00 80.24           O  
ATOM    237  CG  LYS    18      -1.244 103.719  -0.055  1.00 80.24           C  
ATOM    238  CD  LYS    18      -0.800 104.982   0.683  1.00 80.24           C  
ATOM    239  CE  LYS    18      -1.586 106.173   0.159  1.00 80.24           C  
ATOM    240  NZ  LYS    18      -1.414 107.327   1.035  1.00 80.24           N1+
ATOM    241  H   LYS    18      -2.845 101.784   1.675  1.00 80.24           H  
ATOM    242  HA  LYS    18      -1.610 101.171  -0.922  1.00 80.24           H  
ATOM    243  HB2 LYS    18       0.408 102.344   0.124  1.00 80.24           H  
ATOM    244  HB3 LYS    18      -0.510 102.531   1.605  1.00 80.24           H  
ATOM    245  HG2 LYS    18      -2.337 103.655   0.005  1.00 80.24           H  
ATOM    246  HG3 LYS    18      -0.996 103.800  -1.120  1.00 80.24           H  
ATOM    247  HD2 LYS    18       0.276 105.144   0.549  1.00 80.24           H  
ATOM    248  HD3 LYS    18      -0.978 104.860   1.758  1.00 80.24           H  
ATOM    249  HE2 LYS    18      -2.658 105.955   0.119  1.00 80.24           H  
ATOM    250  HE3 LYS    18      -1.250 106.469  -0.839  1.00 80.24           H  
ATOM    251  HZ1 LYS    18      -2.130 108.040   0.752  1.00 80.24           H  
ATOM    252  HZ2 LYS    18      -0.504 107.763   1.138  1.00 80.24           H  
ATOM    253  HZ3 LYS    18      -1.816 107.138   1.992  1.00 80.24           H  
ATOM    254  N   LEU    19      -0.931  99.435   1.771  1.00 84.67           N  
ATOM    255  CA  LEU    19      -0.331  98.193   2.249  1.00 84.67           C  
ATOM    256  C   LEU    19      -0.980  97.019   1.476  1.00 84.67           C  
ATOM    257  CB  LEU    19      -0.474  97.980   3.761  1.00 84.67           C  
ATOM    258  O   LEU    19      -0.317  96.058   1.094  1.00 84.67           O  
ATOM    259  CG  LEU    19       0.124  99.089   4.651  1.00 84.67           C  
ATOM    260  CD1 LEU    19       0.017  98.709   6.129  1.00 84.67           C  
ATOM    261  CD2 LEU    19       1.576  99.406   4.319  1.00 84.67           C  
ATOM    262  H   LEU    19      -1.577  99.931   2.368  1.00 84.67           H  
ATOM    263  HA  LEU    19       0.728  98.203   1.967  1.00 84.67           H  
ATOM    264  HB2 LEU    19       0.005  97.025   4.014  1.00 84.67           H  
ATOM    265  HB3 LEU    19      -1.534  97.858   4.018  1.00 84.67           H  
ATOM    266  HG  LEU    19      -0.455 100.003   4.511  1.00 84.67           H  
ATOM    267 HD11 LEU    19       0.590  97.802   6.346  1.00 84.67           H  
ATOM    268 HD12 LEU    19      -1.023  98.534   6.414  1.00 84.67           H  
ATOM    269 HD13 LEU    19       0.403  99.511   6.765  1.00 84.67           H  
ATOM    270 HD21 LEU    19       2.185  98.501   4.389  1.00 84.67           H  
ATOM    271 HD22 LEU    19       1.987 100.145   5.015  1.00 84.67           H  
ATOM    272 HD23 LEU    19       1.676  99.823   3.313  1.00 84.67           H  
ATOM    273  N   ILE    20      -2.289  97.115   1.224  1.00 80.77           N  
ATOM    274  CA  ILE    20      -3.052  96.110   0.473  1.00 80.77           C  
ATOM    275  C   ILE    20      -2.496  96.068  -0.970  1.00 80.77           C  
ATOM    276  CB  ILE    20      -4.570  96.431   0.497  1.00 80.77           C  
ATOM    277  O   ILE    20      -2.307  95.004  -1.555  1.00 80.77           O  
ATOM    278  CG1 ILE    20      -5.149  96.120   1.894  1.00 80.77           C  
ATOM    279  CG2 ILE    20      -5.353  95.649  -0.568  1.00 80.77           C  
ATOM    280  CD1 ILE    20      -6.505  96.763   2.149  1.00 80.77           C  
ATOM    281  H   ILE    20      -2.783  97.928   1.562  1.00 80.77           H  
ATOM    282  HA  ILE    20      -2.850  95.131   0.927  1.00 80.77           H  
ATOM    283  HB  ILE    20      -4.707  97.499   0.288  1.00 80.77           H  
ATOM    284 HG12 ILE    20      -4.462  96.453   2.678  1.00 80.77           H  
ATOM    285 HG13 ILE    20      -5.247  95.036   2.010  1.00 80.77           H  
ATOM    286 HG21 ILE    20      -5.246  94.570  -0.421  1.00 80.77           H  
ATOM    287 HG22 ILE    20      -5.014  95.894  -1.580  1.00 80.77           H  
ATOM    288 HG23 ILE    20      -6.420  95.887  -0.536  1.00 80.77           H  
ATOM    289 HD11 ILE    20      -6.449  97.850   2.061  1.00 80.77           H  
ATOM    290 HD12 ILE    20      -6.842  96.528   3.163  1.00 80.77           H  
ATOM    291 HD13 ILE    20      -7.267  96.399   1.456  1.00 80.77           H  
ATOM    292  N   VAL    21      -2.273  97.239  -1.575  1.00 79.56           N  
ATOM    293  CA  VAL    21      -1.799  97.337  -2.963  1.00 79.56           C  
ATOM    294  C   VAL    21      -0.332  96.851  -3.047  1.00 79.56           C  
ATOM    295  CB  VAL    21      -1.991  98.768  -3.512  1.00 79.56           C  
ATOM    296  O   VAL    21       0.119  96.353  -4.079  1.00 79.56           O  
ATOM    297  CG1 VAL    21      -1.203  99.040  -4.798  1.00 79.56           C  
ATOM    298  CG2 VAL    21      -3.478  99.027  -3.792  1.00 79.56           C  
ATOM    299  H   VAL    21      -2.432  98.091  -1.054  1.00 79.56           H  
ATOM    300  HA  VAL    21      -2.388  96.625  -3.557  1.00 79.56           H  
ATOM    301  HB  VAL    21      -1.653  99.490  -2.759  1.00 79.56           H  
ATOM    302 HG11 VAL    21      -1.438  98.303  -5.572  1.00 79.56           H  
ATOM    303 HG12 VAL    21      -0.124  99.020  -4.615  1.00 79.56           H  
ATOM    304 HG13 VAL    21      -1.440 100.033  -5.195  1.00 79.56           H  
ATOM    305 HG21 VAL    21      -3.837  98.406  -4.620  1.00 79.56           H  
ATOM    306 HG22 VAL    21      -3.644 100.075  -4.062  1.00 79.56           H  
ATOM    307 HG23 VAL    21      -4.101  98.804  -2.921  1.00 79.56           H  
ATOM    308  N   ARG    22       0.449  97.044  -1.975  1.00 79.88           N  
ATOM    309  CA  ARG    22       1.830  96.566  -1.914  1.00 79.88           C  
ATOM    310  C   ARG    22       1.845  95.026  -1.750  1.00 79.88           C  
ATOM    311  CB  ARG    22       2.635  97.245  -0.791  1.00 79.88           C  
ATOM    312  O   ARG    22       2.632  94.366  -2.432  1.00 79.88           O  
ATOM    313  CG  ARG    22       3.142  98.624  -1.231  1.00 79.88           C  
ATOM    314  CD  ARG    22       3.579  99.523  -0.080  1.00 79.88           C  
ATOM    315  NE  ARG    22       4.879  99.155   0.512  1.00 79.88           N  
ATOM    316  NH1 ARG    22       4.045  98.358   2.525  1.00 79.88           N  
ATOM    317  NH2 ARG    22       6.256  98.809   2.332  1.00 79.88           N1+
ATOM    318  CZ  ARG    22       5.049  98.777   1.770  1.00 79.88           C  
ATOM    319  H   ARG    22       0.062  97.526  -1.177  1.00 79.88           H  
ATOM    320  HA  ARG    22       2.299  96.777  -2.884  1.00 79.88           H  
ATOM    321  HB2 ARG    22       3.501  96.629  -0.522  1.00 79.88           H  
ATOM    322  HB3 ARG    22       2.021  97.332   0.111  1.00 79.88           H  
ATOM    323  HG2 ARG    22       2.344  99.146  -1.773  1.00 79.88           H  
ATOM    324  HG3 ARG    22       3.971  98.497  -1.938  1.00 79.88           H  
ATOM    325  HD2 ARG    22       2.807  99.600   0.692  1.00 79.88           H  
ATOM    326  HD3 ARG    22       3.713 100.539  -0.470  1.00 79.88           H  
ATOM    327  HE  ARG    22       5.706  99.390  -0.019  1.00 79.88           H  
ATOM    328 HH11 ARG    22       4.290  98.211   3.524  1.00 79.88           H  
ATOM    329 HH12 ARG    22       3.111  98.193   2.204  1.00 79.88           H  
ATOM    330 HH21 ARG    22       6.257  98.633   3.359  1.00 79.88           H  
ATOM    331 HH22 ARG    22       7.102  99.128   1.896  1.00 79.88           H  
ATOM    332  N   LEU    23       1.000  94.508  -0.854  1.00 81.01           N  
ATOM    333  CA  LEU    23       0.960  93.070  -0.566  1.00 81.01           C  
ATOM    334  C   LEU    23       0.475  92.300  -1.812  1.00 81.01           C  
ATOM    335  CB  LEU    23       0.062  92.762   0.638  1.00 81.01           C  
ATOM    336  O   LEU    23       0.941  91.210  -2.121  1.00 81.01           O  
ATOM    337  CG  LEU    23      -0.022  91.265   1.007  1.00 81.01           C  
ATOM    338  CD1 LEU    23       1.327  90.672   1.417  1.00 81.01           C  
ATOM    339  CD2 LEU    23      -1.026  91.065   2.139  1.00 81.01           C  
ATOM    340  H   LEU    23       0.382  95.148  -0.375  1.00 81.01           H  
ATOM    341  HA  LEU    23       1.992  92.764  -0.371  1.00 81.01           H  
ATOM    342  HB2 LEU    23      -0.952  93.130   0.431  1.00 81.01           H  
ATOM    343  HB3 LEU    23       0.420  93.330   1.506  1.00 81.01           H  
ATOM    344  HG  LEU    23      -0.394  90.699   0.145  1.00 81.01           H  
ATOM    345 HD11 LEU    23       1.746  91.200   2.279  1.00 81.01           H  
ATOM    346 HD12 LEU    23       2.051  90.717   0.600  1.00 81.01           H  
ATOM    347 HD13 LEU    23       1.218  89.617   1.693  1.00 81.01           H  
ATOM    348 HD21 LEU    23      -0.722  91.605   3.039  1.00 81.01           H  
ATOM    349 HD22 LEU    23      -1.110  90.005   2.396  1.00 81.01           H  
ATOM    350 HD23 LEU    23      -2.019  91.421   1.844  1.00 81.01           H  
ATOM    351  N   ASN    24      -0.494  92.872  -2.533  1.00 74.13           N  
ATOM    352  CA  ASN    24      -1.041  92.251  -3.746  1.00 74.13           C  
ATOM    353  C   ASN    24      -0.097  92.432  -4.960  1.00 74.13           C  
ATOM    354  CB  ASN    24      -2.429  92.778  -4.093  1.00 74.13           C  
ATOM    355  O   ASN    24      -0.375  91.999  -6.072  1.00 74.13           O  
ATOM    356  CG  ASN    24      -3.460  92.095  -3.236  1.00 74.13           C  
ATOM    357  ND2 ASN    24      -3.808  92.693  -2.122  1.00 74.13           N  
ATOM    358  OD1 ASN    24      -3.970  91.029  -3.512  1.00 74.13           O  
ATOM    359  H   ASN    24      -0.844  93.772  -2.238  1.00 74.13           H  
ATOM    360  HA  ASN    24      -1.083  91.168  -3.567  1.00 74.13           H  
ATOM    361  HB2 ASN    24      -2.695  92.567  -5.136  1.00 74.13           H  
ATOM    362  HB3 ASN    24      -2.488  93.866  -3.973  1.00 74.13           H  
ATOM    363 HD21 ASN    24      -4.489  92.265  -1.510  1.00 74.13           H  
ATOM    364 HD22 ASN    24      -3.396  93.581  -1.874  1.00 74.13           H  
ATOM    365  N   ASN    25       1.077  93.026  -4.721  1.00 69.05           N  
ATOM    366  CA  ASN    25       2.147  93.188  -5.697  1.00 69.05           C  
ATOM    367  C   ASN    25       3.401  92.398  -5.284  1.00 69.05           C  
ATOM    368  CB  ASN    25       2.483  94.656  -5.926  1.00 69.05           C  
ATOM    369  O   ASN    25       4.522  92.639  -5.745  1.00 69.05           O  
ATOM    370  CG  ASN    25       1.728  95.128  -7.132  1.00 69.05           C  
ATOM    371  ND2 ASN    25       0.695  95.908  -6.937  1.00 69.05           N  
ATOM    372  OD1 ASN    25       2.023  94.809  -8.267  1.00 69.05           O  
ATOM    373  H   ASN    25       1.259  93.362  -3.786  1.00 69.05           H  
ATOM    374  HA  ASN    25       1.825  92.715  -6.631  1.00 69.05           H  
ATOM    375  HB2 ASN    25       3.543  94.822  -6.146  1.00 69.05           H  
ATOM    376  HB3 ASN    25       2.250  95.272  -5.053  1.00 69.05           H  
ATOM    377 HD21 ASN    25       0.154  96.237  -7.725  1.00 69.05           H  
ATOM    378 HD22 ASN    25       0.438  96.181  -5.999  1.00 69.05           H  
ATOM    379  N   VAL    26       3.209  91.356  -4.471  1.00 62.85           N  
ATOM    380  CA  VAL    26       4.225  90.354  -4.166  1.00 62.85           C  
ATOM    381  C   VAL    26       4.006  89.202  -5.167  1.00 62.85           C  
ATOM    382  CB  VAL    26       4.158  89.900  -2.697  1.00 62.85           C  
ATOM    383  O   VAL    26       3.407  88.174  -4.883  1.00 62.85           O  
ATOM    384  CG1 VAL    26       5.241  88.860  -2.388  1.00 62.85           C  
ATOM    385  CG2 VAL    26       4.329  91.089  -1.745  1.00 62.85           C  
ATOM    386  H   VAL    26       2.315  91.271  -4.008  1.00 62.85           H  
ATOM    387  HA  VAL    26       5.218  90.780  -4.361  1.00 62.85           H  
ATOM    388  HB  VAL    26       3.177  89.448  -2.504  1.00 62.85           H  
ATOM    389 HG11 VAL    26       6.245  89.279  -2.519  1.00 62.85           H  
ATOM    390 HG12 VAL    26       5.159  87.981  -3.031  1.00 62.85           H  
ATOM    391 HG13 VAL    26       5.151  88.510  -1.356  1.00 62.85           H  
ATOM    392 HG21 VAL    26       5.327  91.530  -1.833  1.00 62.85           H  
ATOM    393 HG22 VAL    26       4.183  90.775  -0.707  1.00 62.85           H  
ATOM    394 HG23 VAL    26       3.600  91.877  -1.946  1.00 62.85           H  
ATOM    395  N   GLN    27       4.464  89.438  -6.400  1.00 58.09           N  
ATOM    396  CA  GLN    27       4.654  88.360  -7.367  1.00 58.09           C  
ATOM    397  C   GLN    27       5.986  87.644  -6.982  1.00 58.09           C  
ATOM    398  CB  GLN    27       4.677  88.877  -8.815  1.00 58.09           C  
ATOM    399  O   GLN    27       6.680  88.022  -6.031  1.00 58.09           O  
ATOM    400  CG  GLN    27       3.387  89.593  -9.230  1.00 58.09           C  
ATOM    401  CD  GLN    27       3.410  91.086  -8.974  1.00 58.09           C  
ATOM    402  NE2 GLN    27       2.283  91.738  -9.157  1.00 58.09           N  
ATOM    403  OE1 GLN    27       4.397  91.719  -8.637  1.00 58.09           O  
ATOM    404  H   GLN    27       4.682  90.390  -6.661  1.00 58.09           H  
ATOM    405  HA  GLN    27       3.845  87.628  -7.249  1.00 58.09           H  
ATOM    406  HB2 GLN    27       4.809  88.025  -9.491  1.00 58.09           H  
ATOM    407  HB3 GLN    27       5.553  89.516  -8.975  1.00 58.09           H  
ATOM    408  HG2 GLN    27       2.514  89.149  -8.738  1.00 58.09           H  
ATOM    409  HG3 GLN    27       3.249  89.470 -10.311  1.00 58.09           H  
ATOM    410 HE21 GLN    27       2.250  92.738  -9.017  1.00 58.09           H  
ATOM    411 HE22 GLN    27       1.451  91.239  -9.436  1.00 58.09           H  
ATOM    412  N   GLU    28       6.282  86.568  -7.715  1.00 55.05           N  
ATOM    413  CA  GLU    28       7.426  85.704  -7.501  1.00 55.05           C  
ATOM    414  C   GLU    28       8.753  86.442  -7.799  1.00 55.05           C  
ATOM    415  CB  GLU    28       7.386  84.438  -8.381  1.00 55.05           C  
ATOM    416  O   GLU    28       8.874  87.257  -8.712  1.00 55.05           O  
ATOM    417  CG  GLU    28       6.086  83.633  -8.295  1.00 55.05           C  
ATOM    418  CD  GLU    28       5.085  84.114  -9.331  1.00 55.05           C  
ATOM    419  OE1 GLU    28       4.709  83.299 -10.201  1.00 55.05           O  
ATOM    420  OE2 GLU    28       4.717  85.310  -9.265  1.00 55.05           O1-
ATOM    421  H   GLU    28       5.624  86.286  -8.427  1.00 55.05           H  
ATOM    422  HA  GLU    28       7.413  85.411  -6.445  1.00 55.05           H  
ATOM    423  HB2 GLU    28       8.215  83.786  -8.073  1.00 55.05           H  
ATOM    424  HB3 GLU    28       7.586  84.707  -9.426  1.00 55.05           H  
ATOM    425  HG2 GLU    28       5.644  83.688  -7.294  1.00 55.05           H  
ATOM    426  HG3 GLU    28       6.308  82.578  -8.493  1.00 55.05           H  
ATOM    427  N   GLY    29       9.800  86.063  -7.053  1.00 58.10           N  
ATOM    428  CA  GLY    29      11.155  86.503  -7.334  1.00 58.10           C  
ATOM    429  C   GLY    29      11.453  87.950  -6.951  1.00 58.10           C  
ATOM    430  O   GLY    29      12.243  88.644  -7.589  1.00 58.10           O  
ATOM    431  H   GLY    29       9.637  85.420  -6.292  1.00 58.10           H  
ATOM    432  HA2 GLY    29      11.346  86.380  -8.406  1.00 58.10           H  
ATOM    433  HA3 GLY    29      11.836  85.853  -6.775  1.00 58.10           H  
ATOM    434  N   LYS    30      10.847  88.430  -5.855  1.00 59.25           N  
ATOM    435  CA  LYS    30      11.166  89.730  -5.277  1.00 59.25           C  
ATOM    436  C   LYS    30      12.012  89.629  -3.984  1.00 59.25           C  
ATOM    437  CB  LYS    30       9.885  90.558  -5.078  1.00 59.25           C  
ATOM    438  O   LYS    30      12.302  88.561  -3.449  1.00 59.25           O  
ATOM    439  CG  LYS    30       9.217  90.852  -6.424  1.00 59.25           C  
ATOM    440  CD  LYS    30       8.067  91.847  -6.298  1.00 59.25           C  
ATOM    441  CE  LYS    30       7.397  92.025  -7.650  1.00 59.25           C  
ATOM    442  NZ  LYS    30       6.295  92.988  -7.538  1.00 59.25           N1+
ATOM    443  H   LYS    30      10.097  87.896  -5.440  1.00 59.25           H  
ATOM    444  HA  LYS    30      11.805  90.276  -5.983  1.00 59.25           H  
ATOM    445  HB2 LYS    30      10.114  91.507  -4.579  1.00 59.25           H  
ATOM    446  HB3 LYS    30       9.185  90.025  -4.423  1.00 59.25           H  
ATOM    447  HG2 LYS    30       8.841  89.917  -6.859  1.00 59.25           H  
ATOM    448  HG3 LYS    30       9.959  91.255  -7.125  1.00 59.25           H  
ATOM    449  HD2 LYS    30       8.444  92.810  -5.931  1.00 59.25           H  
ATOM    450  HD3 LYS    30       7.341  91.480  -5.564  1.00 59.25           H  
ATOM    451  HE2 LYS    30       6.968  91.082  -7.995  1.00 59.25           H  
ATOM    452  HE3 LYS    30       8.083  92.408  -8.412  1.00 59.25           H  
ATOM    453  HZ1 LYS    30       5.574  92.791  -8.264  1.00 59.25           H  
ATOM    454  HZ2 LYS    30       6.560  93.973  -7.588  1.00 59.25           H  
ATOM    455  HZ3 LYS    30       5.739  92.856  -6.668  1.00 59.25           H  
ATOM    456  N   GLN    31      12.458  90.803  -3.526  1.00 73.43           N  
ATOM    457  CA  GLN    31      13.342  90.954  -2.372  1.00 73.43           C  
ATOM    458  C   GLN    31      12.652  90.528  -1.054  1.00 73.43           C  
ATOM    459  CB  GLN    31      13.792  92.416  -2.250  1.00 73.43           C  
ATOM    460  O   GLN    31      11.464  90.750  -0.809  1.00 73.43           O  
ATOM    461  CG  GLN    31      14.957  92.726  -3.188  1.00 73.43           C  
ATOM    462  CD  GLN    31      15.162  94.214  -3.292  1.00 73.43           C  
ATOM    463  NE2 GLN    31      15.843  94.809  -2.341  1.00 73.43           N  
ATOM    464  OE1 GLN    31      14.699  94.889  -4.195  1.00 73.43           O  
ATOM    465  H   GLN    31      12.212  91.639  -4.036  1.00 73.43           H  
ATOM    466  HA  GLN    31      14.204  90.296  -2.538  1.00 73.43           H  
ATOM    467  HB2 GLN    31      14.082  92.654  -1.223  1.00 73.43           H  
ATOM    468  HB3 GLN    31      12.949  93.085  -2.471  1.00 73.43           H  
ATOM    469  HG2 GLN    31      14.765  92.346  -4.198  1.00 73.43           H  
ATOM    470  HG3 GLN    31      15.877  92.249  -2.831  1.00 73.43           H  
ATOM    471 HE21 GLN    31      15.977  95.810  -2.365  1.00 73.43           H  
ATOM    472 HE22 GLN    31      16.234  94.266  -1.584  1.00 73.43           H  
ATOM    473  N   ILE    32      13.463  89.912  -0.186  1.00 77.12           N  
ATOM    474  CA  ILE    32      13.032  89.365   1.102  1.00 77.12           C  
ATOM    475  C   ILE    32      12.839  90.566   2.046  1.00 77.12           C  
ATOM    476  CB  ILE    32      14.082  88.367   1.654  1.00 77.12           C  
ATOM    477  O   ILE    32      11.950  90.612   2.886  1.00 77.12           O  
ATOM    478  CG1 ILE    32      14.247  87.169   0.689  1.00 77.12           C  
ATOM    479  CG2 ILE    32      13.701  87.889   3.061  1.00 77.12           C  
ATOM    480  CD1 ILE    32      15.423  86.264   1.031  1.00 77.12           C  
ATOM    481  H   ILE    32      14.435  89.805  -0.436  1.00 77.12           H  
ATOM    482  HA  ILE    32      12.057  88.882   0.962  1.00 77.12           H  
ATOM    483  HB  ILE    32      15.050  88.880   1.729  1.00 77.12           H  
ATOM    484 HG12 ILE    32      14.407  87.528  -0.334  1.00 77.12           H  
ATOM    485 HG13 ILE    32      13.325  86.576   0.666  1.00 77.12           H  
ATOM    486 HG21 ILE    32      12.713  87.420   3.062  1.00 77.12           H  
ATOM    487 HG22 ILE    32      13.682  88.721   3.772  1.00 77.12           H  
ATOM    488 HG23 ILE    32      14.422  87.167   3.454  1.00 77.12           H  
ATOM    489 HD11 ILE    32      16.357  86.834   1.070  1.00 77.12           H  
ATOM    490 HD12 ILE    32      15.533  85.489   0.266  1.00 77.12           H  
ATOM    491 HD13 ILE    32      15.287  85.759   1.990  1.00 77.12           H  
ATOM    492  N   GLU    33      13.742  91.541   1.909  1.00 79.63           N  
ATOM    493  CA  GLU    33      13.805  92.729   2.752  1.00 79.63           C  
ATOM    494  C   GLU    33      12.477  93.498   2.573  1.00 79.63           C  
ATOM    495  CB  GLU    33      14.968  93.676   2.382  1.00 79.63           C  
ATOM    496  O   GLU    33      11.927  94.112   3.481  1.00 79.63           O  
ATOM    497  CG  GLU    33      16.309  93.006   2.059  1.00 79.63           C  
ATOM    498  CD  GLU    33      16.310  92.613   0.597  1.00 79.63           C  
ATOM    499  OE1 GLU    33      16.702  93.441  -0.251  1.00 79.63           O  
ATOM    500  OE2 GLU    33      15.790  91.504   0.303  1.00 79.63           O1-
ATOM    501  H   GLU    33      14.439  91.435   1.186  1.00 79.63           H  
ATOM    502  HA  GLU    33      13.881  92.395   3.793  1.00 79.63           H  
ATOM    503  HB2 GLU    33      15.115  94.359   3.229  1.00 79.63           H  
ATOM    504  HB3 GLU    33      14.675  94.318   1.540  1.00 79.63           H  
ATOM    505  HG2 GLU    33      16.492  92.139   2.703  1.00 79.63           H  
ATOM    506  HG3 GLU    33      17.126  93.718   2.226  1.00 79.63           H  
ATOM    507  N   THR    34      11.991  93.521   1.324  1.00 80.55           N  
ATOM    508  CA  THR    34      10.769  94.251   0.976  1.00 80.55           C  
ATOM    509  C   THR    34       9.565  93.467   1.523  1.00 80.55           C  
ATOM    510  CB  THR    34      10.667  94.447  -0.547  1.00 80.55           C  
ATOM    511  O   THR    34       8.572  94.045   1.954  1.00 80.55           O  
ATOM    512  CG2 THR    34       9.370  95.116  -0.983  1.00 80.55           C  
ATOM    513  OG1 THR    34      11.733  95.291  -1.002  1.00 80.55           O  
ATOM    514  H   THR    34      12.473  92.995   0.609  1.00 80.55           H  
ATOM    515  HA  THR    34      10.811  95.222   1.485  1.00 80.55           H  
ATOM    516  HB  THR    34      10.764  93.489  -1.070  1.00 80.55           H  
ATOM    517 HG21 THR    34       9.225  96.069  -0.461  1.00 80.55           H  
ATOM    518 HG22 THR    34       8.503  94.477  -0.798  1.00 80.55           H  
ATOM    519 HG23 THR    34       9.399  95.346  -2.054  1.00 80.55           H  
ATOM    520  HG1 THR    34      12.577  94.946  -0.658  1.00 80.55           H  
ATOM    521  N   LEU    35       9.615  92.136   1.411  1.00 84.33           N  
ATOM    522  CA  LEU    35       8.505  91.282   1.823  1.00 84.33           C  
ATOM    523  C   LEU    35       8.375  91.296   3.362  1.00 84.33           C  
ATOM    524  CB  LEU    35       8.678  89.872   1.258  1.00 84.33           C  
ATOM    525  O   LEU    35       7.266  91.304   3.888  1.00 84.33           O  
ATOM    526  CG  LEU    35       7.503  88.904   1.501  1.00 84.33           C  
ATOM    527  CD1 LEU    35       6.138  89.530   1.226  1.00 84.33           C  
ATOM    528  CD2 LEU    35       7.680  87.669   0.613  1.00 84.33           C  
ATOM    529  H   LEU    35      10.446  91.716   1.017  1.00 84.33           H  
ATOM    530  HA  LEU    35       7.599  91.746   1.416  1.00 84.33           H  
ATOM    531  HB2 LEU    35       9.592  89.417   1.663  1.00 84.33           H  
ATOM    532  HB3 LEU    35       8.844  89.960   0.175  1.00 84.33           H  
ATOM    533  HG  LEU    35       7.522  88.581   2.548  1.00 84.33           H  
ATOM    534 HD11 LEU    35       6.129  90.007   0.244  1.00 84.33           H  
ATOM    535 HD12 LEU    35       5.879  90.288   1.970  1.00 84.33           H  
ATOM    536 HD13 LEU    35       5.344  88.778   1.256  1.00 84.33           H  
ATOM    537 HD21 LEU    35       7.622  87.932  -0.449  1.00 84.33           H  
ATOM    538 HD22 LEU    35       6.901  86.928   0.815  1.00 84.33           H  
ATOM    539 HD23 LEU    35       8.650  87.195   0.785  1.00 84.33           H  
ATOM    540  N   VAL    36       9.512  91.275   4.064  1.00 82.58           N  
ATOM    541  CA  VAL    36       9.511  91.340   5.529  1.00 82.58           C  
ATOM    542  C   VAL    36       8.936  92.719   5.923  1.00 82.58           C  
ATOM    543  CB  VAL    36      10.908  91.069   6.120  1.00 82.58           C  
ATOM    544  O   VAL    36       8.084  92.808   6.798  1.00 82.58           O  
ATOM    545  CG1 VAL    36      10.990  91.431   7.606  1.00 82.58           C  
ATOM    546  CG2 VAL    36      11.274  89.586   5.961  1.00 82.58           C  
ATOM    547  H   VAL    36      10.386  91.217   3.562  1.00 82.58           H  
ATOM    548  HA  VAL    36       8.798  90.586   5.889  1.00 82.58           H  
ATOM    549  HB  VAL    36      11.655  91.669   5.584  1.00 82.58           H  
ATOM    550 HG11 VAL    36      10.221  90.905   8.182  1.00 82.58           H  
ATOM    551 HG12 VAL    36      10.861  92.507   7.762  1.00 82.58           H  
ATOM    552 HG13 VAL    36      11.967  91.160   8.019  1.00 82.58           H  
ATOM    553 HG21 VAL    36      10.601  88.947   6.545  1.00 82.58           H  
ATOM    554 HG22 VAL    36      12.297  89.400   6.308  1.00 82.58           H  
ATOM    555 HG23 VAL    36      11.215  89.261   4.919  1.00 82.58           H  
ATOM    556  N   GLN    37       9.373  93.785   5.241  1.00 86.90           N  
ATOM    557  CA  GLN    37       8.890  95.133   5.548  1.00 86.90           C  
ATOM    558  C   GLN    37       7.357  95.168   5.349  1.00 86.90           C  
ATOM    559  CB  GLN    37       9.577  96.184   4.666  1.00 86.90           C  
ATOM    560  O   GLN    37       6.624  95.719   6.156  1.00 86.90           O  
ATOM    561  CG  GLN    37       9.180  97.623   5.000  1.00 86.90           C  
ATOM    562  CD  GLN    37       9.707  98.052   6.349  1.00 86.90           C  
ATOM    563  NE2 GLN    37       8.846  98.538   7.211  1.00 86.90           N  
ATOM    564  OE1 GLN    37      10.885  97.958   6.655  1.00 86.90           O  
ATOM    565  H   GLN    37      10.050  93.647   4.504  1.00 86.90           H  
ATOM    566  HA  GLN    37       9.097  95.313   6.609  1.00 86.90           H  
ATOM    567  HB2 GLN    37       9.338  96.000   3.612  1.00 86.90           H  
ATOM    568  HB3 GLN    37      10.664  96.076   4.760  1.00 86.90           H  
ATOM    569  HG2 GLN    37       8.098  97.755   4.936  1.00 86.90           H  
ATOM    570  HG3 GLN    37       9.621  98.301   4.259  1.00 86.90           H  
ATOM    571 HE21 GLN    37       9.158  98.834   8.125  1.00 86.90           H  
ATOM    572 HE22 GLN    37       7.871  98.617   6.962  1.00 86.90           H  
ATOM    573  N   ILE    38       6.851  94.598   4.246  1.00 85.76           N  
ATOM    574  CA  ILE    38       5.408  94.614   3.968  1.00 85.76           C  
ATOM    575  C   ILE    38       4.645  93.889   5.107  1.00 85.76           C  
ATOM    576  CB  ILE    38       5.100  94.006   2.575  1.00 85.76           C  
ATOM    577  O   ILE    38       3.522  94.257   5.453  1.00 85.76           O  
ATOM    578  CG1 ILE    38       5.503  95.004   1.466  1.00 85.76           C  
ATOM    579  CG2 ILE    38       3.623  93.623   2.413  1.00 85.76           C  
ATOM    580  CD1 ILE    38       5.562  94.379   0.078  1.00 85.76           C  
ATOM    581  H   ILE    38       7.480  94.158   3.590  1.00 85.76           H  
ATOM    582  HA  ILE    38       5.086  95.663   4.000  1.00 85.76           H  
ATOM    583  HB  ILE    38       5.691  93.089   2.455  1.00 85.76           H  
ATOM    584 HG12 ILE    38       6.483  95.441   1.684  1.00 85.76           H  
ATOM    585 HG13 ILE    38       4.794  95.840   1.449  1.00 85.76           H  
ATOM    586 HG21 ILE    38       2.968  94.491   2.543  1.00 85.76           H  
ATOM    587 HG22 ILE    38       3.327  92.856   3.135  1.00 85.76           H  
ATOM    588 HG23 ILE    38       3.431  93.198   1.425  1.00 85.76           H  
ATOM    589 HD11 ILE    38       6.234  93.516   0.064  1.00 85.76           H  
ATOM    590 HD12 ILE    38       5.933  95.112  -0.646  1.00 85.76           H  
ATOM    591 HD13 ILE    38       4.576  94.055  -0.263  1.00 85.76           H  
ATOM    592  N   LEU    39       5.219  92.801   5.626  1.00 87.17           N  
ATOM    593  CA  LEU    39       4.593  92.046   6.703  1.00 87.17           C  
ATOM    594  C   LEU    39       4.661  92.848   8.023  1.00 87.17           C  
ATOM    595  CB  LEU    39       5.250  90.678   6.914  1.00 87.17           C  
ATOM    596  O   LEU    39       3.706  92.863   8.795  1.00 87.17           O  
ATOM    597  CG  LEU    39       5.055  89.693   5.750  1.00 87.17           C  
ATOM    598  CD1 LEU    39       5.962  88.477   5.945  1.00 87.17           C  
ATOM    599  CD2 LEU    39       3.607  89.234   5.612  1.00 87.17           C  
ATOM    600  H   LEU    39       6.118  92.513   5.266  1.00 87.17           H  
ATOM    601  HA  LEU    39       3.530  91.935   6.464  1.00 87.17           H  
ATOM    602  HB2 LEU    39       4.845  90.229   7.829  1.00 87.17           H  
ATOM    603  HB3 LEU    39       6.324  90.815   7.091  1.00 87.17           H  
ATOM    604  HG  LEU    39       5.335  90.172   4.808  1.00 87.17           H  
ATOM    605 HD11 LEU    39       5.763  87.981   6.900  1.00 87.17           H  
ATOM    606 HD12 LEU    39       7.017  88.769   5.930  1.00 87.17           H  
ATOM    607 HD13 LEU    39       5.805  87.748   5.146  1.00 87.17           H  
ATOM    608 HD21 LEU    39       3.261  88.727   6.518  1.00 87.17           H  
ATOM    609 HD22 LEU    39       3.519  88.534   4.776  1.00 87.17           H  
ATOM    610 HD23 LEU    39       2.933  90.071   5.405  1.00 87.17           H  
ATOM    611  N   GLU    40       5.821  93.439   8.310  1.00 86.46           N  
ATOM    612  CA  GLU    40       6.041  94.181   9.546  1.00 86.46           C  
ATOM    613  C   GLU    40       5.258  95.512   9.516  1.00 86.46           C  
ATOM    614  CB  GLU    40       7.521  94.370   9.872  1.00 86.46           C  
ATOM    615  O   GLU    40       4.757  95.977  10.535  1.00 86.46           O  
ATOM    616  CG  GLU    40       8.161  93.035  10.269  1.00 86.46           C  
ATOM    617  CD  GLU    40       9.564  93.111  10.828  1.00 86.46           C  
ATOM    618  OE1 GLU    40      10.200  92.035  10.904  1.00 86.46           O  
ATOM    619  OE2 GLU    40      10.004  94.217  11.212  1.00 86.46           O1-
ATOM    620  H   GLU    40       6.571  93.344   7.640  1.00 86.46           H  
ATOM    621  HA  GLU    40       5.578  93.593  10.348  1.00 86.46           H  
ATOM    622  HB2 GLU    40       7.620  95.088  10.695  1.00 86.46           H  
ATOM    623  HB3 GLU    40       8.056  94.802   9.017  1.00 86.46           H  
ATOM    624  HG2 GLU    40       8.175  92.362   9.405  1.00 86.46           H  
ATOM    625  HG3 GLU    40       7.549  92.551  11.041  1.00 86.46           H  
ATOM    626  N   ASP    41       5.082  96.087   8.320  1.00 87.81           N  
ATOM    627  CA  ASP    41       4.279  97.292   8.108  1.00 87.81           C  
ATOM    628  C   ASP    41       2.841  96.955   8.586  1.00 87.81           C  
ATOM    629  CB  ASP    41       4.166  97.692   6.640  1.00 87.81           C  
ATOM    630  O   ASP    41       2.160  97.748   9.242  1.00 87.81           O  
ATOM    631  CG  ASP    41       5.332  98.354   5.957  1.00 87.81           C  
ATOM    632  OD1 ASP    41       6.253  98.862   6.636  1.00 87.81           O  
ATOM    633  OD2 ASP    41       5.293  98.389   4.698  1.00 87.81           O1-
ATOM    634  H   ASP    41       5.539  95.663   7.524  1.00 87.81           H  
ATOM    635  HA  ASP    41       4.683  98.092   8.737  1.00 87.81           H  
ATOM    636  HB2 ASP    41       3.341  98.410   6.544  1.00 87.81           H  
ATOM    637  HB3 ASP    41       3.878  96.823   6.037  1.00 87.81           H  
ATOM    638  N   LEU    42       2.341  95.777   8.190  1.00 86.67           N  
ATOM    639  CA  LEU    42       0.986  95.344   8.527  1.00 86.67           C  
ATOM    640  C   LEU    42       0.900  94.994  10.028  1.00 86.67           C  
ATOM    641  CB  LEU    42       0.558  94.123   7.698  1.00 86.67           C  
ATOM    642  O   LEU    42      -0.135  95.191  10.668  1.00 86.67           O  
ATOM    643  CG  LEU    42       0.184  94.470   6.244  1.00 86.67           C  
ATOM    644  CD1 LEU    42       0.204  93.209   5.378  1.00 86.67           C  
ATOM    645  CD2 LEU    42      -1.200  95.116   6.158  1.00 86.67           C  
ATOM    646  H   LEU    42       2.934  95.166   7.645  1.00 86.67           H  
ATOM    647  HA  LEU    42       0.312  96.193   8.367  1.00 86.67           H  
ATOM    648  HB2 LEU    42      -0.296  93.626   8.178  1.00 86.67           H  
ATOM    649  HB3 LEU    42       1.371  93.387   7.699  1.00 86.67           H  
ATOM    650  HG  LEU    42       0.922  95.170   5.834  1.00 86.67           H  
ATOM    651 HD11 LEU    42      -0.537  92.478   5.719  1.00 86.67           H  
ATOM    652 HD12 LEU    42       1.188  92.729   5.401  1.00 86.67           H  
ATOM    653 HD13 LEU    42      -0.018  93.460   4.335  1.00 86.67           H  
ATOM    654 HD21 LEU    42      -1.976  94.438   6.523  1.00 86.67           H  
ATOM    655 HD22 LEU    42      -1.448  95.368   5.121  1.00 86.67           H  
ATOM    656 HD23 LEU    42      -1.254  96.035   6.747  1.00 86.67           H  
ATOM    657  N   LEU    43       1.968  94.401  10.567  1.00 86.27           N  
ATOM    658  CA  LEU    43       2.006  93.936  11.950  1.00 86.27           C  
ATOM    659  C   LEU    43       1.848  95.125  12.915  1.00 86.27           C  
ATOM    660  CB  LEU    43       3.309  93.180  12.243  1.00 86.27           C  
ATOM    661  O   LEU    43       1.213  95.002  13.961  1.00 86.27           O  
ATOM    662  CG  LEU    43       3.387  92.506  13.629  1.00 86.27           C  
ATOM    663  CD1 LEU    43       2.312  91.436  13.826  1.00 86.27           C  
ATOM    664  CD2 LEU    43       4.773  91.880  13.815  1.00 86.27           C  
ATOM    665  H   LEU    43       2.773  94.251   9.977  1.00 86.27           H  
ATOM    666  HA  LEU    43       1.135  93.287  12.081  1.00 86.27           H  
ATOM    667  HB2 LEU    43       4.150  93.879  12.157  1.00 86.27           H  
ATOM    668  HB3 LEU    43       3.464  92.416  11.470  1.00 86.27           H  
ATOM    669  HG  LEU    43       3.263  93.267  14.408  1.00 86.27           H  
ATOM    670 HD11 LEU    43       2.382  90.661  13.057  1.00 86.27           H  
ATOM    671 HD12 LEU    43       1.307  91.864  13.792  1.00 86.27           H  
ATOM    672 HD13 LEU    43       2.423  90.951  14.802  1.00 86.27           H  
ATOM    673 HD21 LEU    43       4.961  91.100  13.069  1.00 86.27           H  
ATOM    674 HD22 LEU    43       4.865  91.428  14.809  1.00 86.27           H  
ATOM    675 HD23 LEU    43       5.558  92.637  13.720  1.00 86.27           H  
ATOM    676  N   VAL    44       2.462  96.269  12.601  1.00 86.40           N  
ATOM    677  CA  VAL    44       2.399  97.453  13.468  1.00 86.40           C  
ATOM    678  C   VAL    44       0.919  97.887  13.616  1.00 86.40           C  
ATOM    679  CB  VAL    44       3.291  98.590  12.920  1.00 86.40           C  
ATOM    680  O   VAL    44       0.472  98.331  14.673  1.00 86.40           O  
ATOM    681  CG1 VAL    44       3.003  99.946  13.573  1.00 86.40           C  
ATOM    682  CG2 VAL    44       4.773  98.253  13.131  1.00 86.40           C  
ATOM    683  H   VAL    44       3.000  96.300  11.746  1.00 86.40           H  
ATOM    684  HA  VAL    44       2.738  97.143  14.465  1.00 86.40           H  
ATOM    685  HB  VAL    44       3.116  98.697  11.841  1.00 86.40           H  
ATOM    686 HG11 VAL    44       3.085  99.886  14.664  1.00 86.40           H  
ATOM    687 HG12 VAL    44       2.000 100.305  13.322  1.00 86.40           H  
ATOM    688 HG13 VAL    44       3.711 100.704  13.222  1.00 86.40           H  
ATOM    689 HG21 VAL    44       5.020  98.214  14.198  1.00 86.40           H  
ATOM    690 HG22 VAL    44       5.412  99.011  12.665  1.00 86.40           H  
ATOM    691 HG23 VAL    44       5.035  97.286  12.695  1.00 86.40           H  
ATOM    692  N   PHE    45       0.161  97.817  12.513  1.00 83.92           N  
ATOM    693  CA  PHE    45      -1.236  98.258  12.494  1.00 83.92           C  
ATOM    694  C   PHE    45      -2.206  97.259  13.166  1.00 83.92           C  
ATOM    695  CB  PHE    45      -1.721  98.590  11.074  1.00 83.92           C  
ATOM    696  O   PHE    45      -3.400  97.523  13.313  1.00 83.92           O  
ATOM    697  CG  PHE    45      -1.325  99.995  10.671  1.00 83.92           C  
ATOM    698  CD1 PHE    45      -2.074 101.094  11.130  1.00 83.92           C  
ATOM    699  CD2 PHE    45      -0.191 100.215   9.870  1.00 83.92           C  
ATOM    700  CE1 PHE    45      -1.687 102.406  10.803  1.00 83.92           C  
ATOM    701  CE2 PHE    45       0.213 101.528   9.563  1.00 83.92           C  
ATOM    702  CZ  PHE    45      -0.537 102.622  10.027  1.00 83.92           C  
ATOM    703  H   PHE    45       0.567  97.462  11.659  1.00 83.92           H  
ATOM    704  HA  PHE    45      -1.293  99.154  13.128  1.00 83.92           H  
ATOM    705  HB2 PHE    45      -2.810  98.513  10.996  1.00 83.92           H  
ATOM    706  HB3 PHE    45      -1.327  97.867  10.349  1.00 83.92           H  
ATOM    707  HD1 PHE    45      -2.952 100.929  11.736  1.00 83.92           H  
ATOM    708  HD2 PHE    45       0.373  99.376   9.490  1.00 83.92           H  
ATOM    709  HE1 PHE    45      -2.273 103.245  11.149  1.00 83.92           H  
ATOM    710  HE2 PHE    45       1.100 101.696   8.970  1.00 83.92           H  
ATOM    711  HZ  PHE    45      -0.229 103.630   9.786  1.00 83.92           H  
ATOM    712  N   THR    46      -1.678  96.132  13.672  1.00 82.14           N  
ATOM    713  CA  THR    46      -2.472  95.199  14.475  1.00 82.14           C  
ATOM    714  C   THR    46      -2.618  95.700  15.930  1.00 82.14           C  
ATOM    715  CB  THR    46      -1.946  93.751  14.491  1.00 82.14           C  
ATOM    716  O   THR    46      -3.375  95.155  16.727  1.00 82.14           O  
ATOM    717  CG2 THR    46      -1.855  93.126  13.107  1.00 82.14           C  
ATOM    718  OG1 THR    46      -0.682  93.623  15.142  1.00 82.14           O  
ATOM    719  H   THR    46      -0.703  95.933  13.502  1.00 82.14           H  
ATOM    720  HA  THR    46      -3.487  95.190  14.056  1.00 82.14           H  
ATOM    721  HB  THR    46      -2.641  93.146  15.079  1.00 82.14           H  
ATOM    722 HG21 THR    46      -1.209  93.708  12.447  1.00 82.14           H  
ATOM    723 HG22 THR    46      -2.844  93.045  12.650  1.00 82.14           H  
ATOM    724 HG23 THR    46      -1.418  92.124  13.162  1.00 82.14           H  
ATOM    725  HG1 THR    46      -0.025  94.186  14.678  1.00 82.14           H  
ATOM    726  N   TYR    47      -1.859  96.744  16.281  1.00 82.74           N  
ATOM    727  CA  TYR    47      -1.874  97.381  17.602  1.00 82.74           C  
ATOM    728  C   TYR    47      -2.538  98.776  17.533  1.00 82.74           C  
ATOM    729  CB  TYR    47      -0.456  97.513  18.184  1.00 82.74           C  
ATOM    730  O   TYR    47      -2.398  99.615  18.421  1.00 82.74           O  
ATOM    731  CG  TYR    47       0.217  96.180  18.437  1.00 82.74           C  
ATOM    732  CD1 TYR    47       0.031  95.512  19.663  1.00 82.74           C  
ATOM    733  CD2 TYR    47       1.028  95.599  17.442  1.00 82.74           C  
ATOM    734  CE1 TYR    47       0.642  94.261  19.889  1.00 82.74           C  
ATOM    735  CE2 TYR    47       1.643  94.354  17.666  1.00 82.74           C  
ATOM    736  OH  TYR    47       1.994  92.457  19.129  1.00 82.74           O  
ATOM    737  CZ  TYR    47       1.440  93.676  18.885  1.00 82.74           C  
ATOM    738  H   TYR    47      -1.232  97.133  15.591  1.00 82.74           H  
ATOM    739  HA  TYR    47      -2.496  96.782  18.278  1.00 82.74           H  
ATOM    740  HB2 TYR    47      -0.481  98.070  19.130  1.00 82.74           H  
ATOM    741  HB3 TYR    47       0.174  98.114  17.514  1.00 82.74           H  
ATOM    742  HD1 TYR    47      -0.582  95.958  20.432  1.00 82.74           H  
ATOM    743  HD2 TYR    47       1.178  96.112  16.503  1.00 82.74           H  
ATOM    744  HE1 TYR    47       0.499  93.752  20.832  1.00 82.74           H  
ATOM    745  HE2 TYR    47       2.272  93.917  16.904  1.00 82.74           H  
ATOM    746  HH  TYR    47       2.585  92.238  18.389  1.00 82.74           H  
ATOM    747  N   SER    48      -3.334  99.007  16.484  1.00 79.58           N  
ATOM    748  CA  SER    48      -4.143 100.218  16.349  1.00 79.58           C  
ATOM    749  C   SER    48      -5.471 100.076  17.126  1.00 79.58           C  
ATOM    750  CB  SER    48      -4.470 100.519  14.879  1.00 79.58           C  
ATOM    751  O   SER    48      -6.041  98.997  17.278  1.00 79.58           O  
ATOM    752  OG  SER    48      -5.329 101.652  14.775  1.00 79.58           O  
ATOM    753  H   SER    48      -3.375  98.314  15.750  1.00 79.58           H  
ATOM    754  HA  SER    48      -3.594 101.065  16.780  1.00 79.58           H  
ATOM    755  HB2 SER    48      -4.975  99.673  14.402  1.00 79.58           H  
ATOM    756  HB3 SER    48      -3.546 100.718  14.326  1.00 79.58           H  
ATOM    757  HG  SER    48      -5.144 102.058  13.877  1.00 79.58           H  
ATOM    758  N   GLU    49      -6.046 101.219  17.523  1.00 73.92           N  
ATOM    759  CA  GLU    49      -7.386 101.270  18.116  1.00 73.92           C  
ATOM    760  C   GLU    49      -8.463 100.885  17.076  1.00 73.92           C  
ATOM    761  CB  GLU    49      -7.712 102.637  18.742  1.00 73.92           C  
ATOM    762  O   GLU    49      -9.605 100.549  17.391  1.00 73.92           O  
ATOM    763  CG  GLU    49      -7.541 103.833  17.798  1.00 73.92           C  
ATOM    764  CD  GLU    49      -8.691 104.820  17.834  1.00 73.92           C  
ATOM    765  OE1 GLU    49      -9.085 105.269  16.736  1.00 73.92           O  
ATOM    766  OE2 GLU    49      -9.164 105.156  18.948  1.00 73.92           O1-
ATOM    767  H   GLU    49      -5.527 102.079  17.411  1.00 73.92           H  
ATOM    768  HA  GLU    49      -7.423 100.500  18.897  1.00 73.92           H  
ATOM    769  HB2 GLU    49      -7.050 102.789  19.604  1.00 73.92           H  
ATOM    770  HB3 GLU    49      -8.734 102.602  19.139  1.00 73.92           H  
ATOM    771  HG2 GLU    49      -7.404 103.505  16.763  1.00 73.92           H  
ATOM    772  HG3 GLU    49      -6.631 104.382  18.068  1.00 73.92           H  
ATOM    773  N   ARG    50      -8.103 100.989  15.787  1.00 71.96           N  
ATOM    774  CA  ARG    50      -8.977 100.669  14.674  1.00 71.96           C  
ATOM    775  C   ARG    50      -8.677  99.263  14.105  1.00 71.96           C  
ATOM    776  CB  ARG    50      -8.851 101.716  13.557  1.00 71.96           C  
ATOM    777  O   ARG    50      -9.271  98.871  13.098  1.00 71.96           O  
ATOM    778  CG  ARG    50      -9.173 103.137  14.038  1.00 71.96           C  
ATOM    779  CD  ARG    50      -8.005 104.090  13.788  1.00 71.96           C  
ATOM    780  NE  ARG    50      -8.236 105.388  14.414  1.00 71.96           N  
ATOM    781  NH1 ARG    50      -6.843 106.586  12.988  1.00 71.96           N  
ATOM    782  NH2 ARG    50      -8.139 107.690  14.470  1.00 71.96           N1+
ATOM    783  CZ  ARG    50      -7.739 106.524  13.961  1.00 71.96           C  
ATOM    784  H   ARG    50      -7.158 101.285  15.590  1.00 71.96           H  
ATOM    785  HA  ARG    50     -10.016 100.640  15.025  1.00 71.96           H  
ATOM    786  HB2 ARG    50      -9.540 101.460  12.742  1.00 71.96           H  
ATOM    787  HB3 ARG    50      -7.845 101.667  13.122  1.00 71.96           H  
ATOM    788  HG2 ARG    50      -9.450 103.149  15.097  1.00 71.96           H  
ATOM    789  HG3 ARG    50     -10.054 103.513  13.501  1.00 71.96           H  
ATOM    790  HD2 ARG    50      -7.909 104.221  12.706  1.00 71.96           H  
ATOM    791  HD3 ARG    50      -7.080 103.685  14.205  1.00 71.96           H  
ATOM    792  HE  ARG    50      -8.744 105.410  15.287  1.00 71.96           H  
ATOM    793 HH11 ARG    50      -6.581 107.516  12.663  1.00 71.96           H  
ATOM    794 HH12 ARG    50      -6.299 105.773  12.645  1.00 71.96           H  
ATOM    795 HH21 ARG    50      -7.827 108.533  13.969  1.00 71.96           H  
ATOM    796 HH22 ARG    50      -8.761 107.765  15.267  1.00 71.96           H  
ATOM    797  N   ALA    51      -7.811  98.494  14.761  1.00 75.26           N  
ATOM    798  CA  ALA    51      -7.225  97.286  14.170  1.00 75.26           C  
ATOM    799  C   ALA    51      -8.281  96.298  13.634  1.00 75.26           C  
ATOM    800  CB  ALA    51      -6.327  96.564  15.164  1.00 75.26           C  
ATOM    801  O   ALA    51      -8.126  95.685  12.578  1.00 75.26           O  
ATOM    802  H   ALA    51      -7.495  98.797  15.671  1.00 75.26           H  
ATOM    803  HA  ALA    51      -6.630  97.616  13.313  1.00 75.26           H  
ATOM    804  HB1 ALA    51      -6.878  96.271  16.064  1.00 75.26           H  
ATOM    805  HB2 ALA    51      -5.496  97.203  15.471  1.00 75.26           H  
ATOM    806  HB3 ALA    51      -5.902  95.659  14.721  1.00 75.26           H  
ATOM    807  N   SER    52      -9.378  96.126  14.381  1.00 74.91           N  
ATOM    808  CA  SER    52     -10.448  95.187  14.039  1.00 74.91           C  
ATOM    809  C   SER    52     -11.409  95.737  12.957  1.00 74.91           C  
ATOM    810  CB  SER    52     -11.226  94.768  15.289  1.00 74.91           C  
ATOM    811  O   SER    52     -12.350  95.077  12.533  1.00 74.91           O  
ATOM    812  OG  SER    52     -11.579  95.926  16.057  1.00 74.91           O  
ATOM    813  H   SER    52      -9.493  96.694  15.208  1.00 74.91           H  
ATOM    814  HA  SER    52      -9.988  94.298  13.592  1.00 74.91           H  
ATOM    815  HB2 SER    52     -10.594  94.138  15.924  1.00 74.91           H  
ATOM    816  HB3 SER    52     -12.139  94.219  15.043  1.00 74.91           H  
ATOM    817  HG  SER    52     -11.992  95.597  16.875  1.00 74.91           H  
ATOM    818  N   LYS    53     -11.123  96.954  12.463  1.00 77.41           N  
ATOM    819  CA  LYS    53     -11.767  97.564  11.297  1.00 77.41           C  
ATOM    820  C   LYS    53     -10.835  97.482  10.055  1.00 77.41           C  
ATOM    821  CB  LYS    53     -12.127  99.033  11.564  1.00 77.41           C  
ATOM    822  O   LYS    53     -11.255  97.720   8.926  1.00 77.41           O  
ATOM    823  CG  LYS    53     -13.069  99.193  12.760  1.00 77.41           C  
ATOM    824  CD  LYS    53     -13.363 100.663  13.067  1.00 77.41           C  
ATOM    825  CE  LYS    53     -14.395 100.766  14.178  1.00 77.41           C  
ATOM    826  NZ  LYS    53     -14.686 102.172  14.476  1.00 77.41           N1+
ATOM    827  H   LYS    53     -10.398  97.491  12.916  1.00 77.41           H  
ATOM    828  HA  LYS    53     -12.672  96.999  11.057  1.00 77.41           H  
ATOM    829  HB2 LYS    53     -12.604  99.456  10.671  1.00 77.41           H  
ATOM    830  HB3 LYS    53     -11.219  99.625  11.727  1.00 77.41           H  
ATOM    831  HG2 LYS    53     -12.632  98.732  13.654  1.00 77.41           H  
ATOM    832  HG3 LYS    53     -14.006  98.662  12.550  1.00 77.41           H  
ATOM    833  HD2 LYS    53     -13.737 101.161  12.164  1.00 77.41           H  
ATOM    834  HD3 LYS    53     -12.437 101.174  13.360  1.00 77.41           H  
ATOM    835  HE2 LYS    53     -14.056 100.301  15.109  1.00 77.41           H  
ATOM    836  HE3 LYS    53     -15.342 100.308  13.874  1.00 77.41           H  
ATOM    837  HZ1 LYS    53     -14.013 102.591  15.155  1.00 77.41           H  
ATOM    838  HZ2 LYS    53     -15.581 102.253  14.995  1.00 77.41           H  
ATOM    839  HZ3 LYS    53     -14.728 102.795  13.665  1.00 77.41           H  
ATOM    840  N   LEU    54      -9.555  97.218  10.309  1.00 81.26           N  
ATOM    841  CA  LEU    54      -8.509  97.199   9.294  1.00 81.26           C  
ATOM    842  C   LEU    54      -8.461  95.803   8.658  1.00 81.26           C  
ATOM    843  CB  LEU    54      -7.129  97.567   9.845  1.00 81.26           C  
ATOM    844  O   LEU    54      -8.398  95.684   7.435  1.00 81.26           O  
ATOM    845  CG  LEU    54      -7.040  98.964  10.478  1.00 81.26           C  
ATOM    846  CD1 LEU    54      -5.601  99.250  10.898  1.00 81.26           C  
ATOM    847  CD2 LEU    54      -7.562 100.082   9.582  1.00 81.26           C  
ATOM    848  H   LEU    54      -9.293  97.000  11.261  1.00 81.26           H  
ATOM    849  HA  LEU    54      -8.795  97.892   8.495  1.00 81.26           H  
ATOM    850  HB2 LEU    54      -6.391  97.484   9.037  1.00 81.26           H  
ATOM    851  HB3 LEU    54      -6.823  96.828  10.594  1.00 81.26           H  
ATOM    852  HG  LEU    54      -7.646  98.962  11.385  1.00 81.26           H  
ATOM    853 HD11 LEU    54      -4.950  99.373  10.026  1.00 81.26           H  
ATOM    854 HD12 LEU    54      -5.204  98.434  11.508  1.00 81.26           H  
ATOM    855 HD13 LEU    54      -5.549 100.163  11.497  1.00 81.26           H  
ATOM    856 HD21 LEU    54      -6.986 100.153   8.654  1.00 81.26           H  
ATOM    857 HD22 LEU    54      -7.498 101.042  10.099  1.00 81.26           H  
ATOM    858 HD23 LEU    54      -8.616  99.940   9.330  1.00 81.26           H  
ATOM    859  N   PHE    55      -8.506  94.755   9.482  1.00 82.15           N  
ATOM    860  CA  PHE    55      -8.407  93.373   8.984  1.00 82.15           C  
ATOM    861  C   PHE    55      -9.813  92.764   8.753  1.00 82.15           C  
ATOM    862  CB  PHE    55      -7.506  92.512   9.875  1.00 82.15           C  
ATOM    863  O   PHE    55     -10.004  91.571   8.489  1.00 82.15           O  
ATOM    864  CG  PHE    55      -6.094  93.069   9.878  1.00 82.15           C  
ATOM    865  CD1 PHE    55      -5.220  92.789   8.814  1.00 82.15           C  
ATOM    866  CD2 PHE    55      -5.693  93.961  10.886  1.00 82.15           C  
ATOM    867  CE1 PHE    55      -3.937  93.365   8.779  1.00 82.15           C  
ATOM    868  CE2 PHE    55      -4.436  94.580  10.816  1.00 82.15           C  
ATOM    869  CZ  PHE    55      -3.540  94.255   9.787  1.00 82.15           C  
ATOM    870  H   PHE    55      -8.640  94.930  10.468  1.00 82.15           H  
ATOM    871  HA  PHE    55      -7.965  93.410   7.978  1.00 82.15           H  
ATOM    872  HB2 PHE    55      -7.485  91.472   9.526  1.00 82.15           H  
ATOM    873  HB3 PHE    55      -7.891  92.482  10.902  1.00 82.15           H  
ATOM    874  HD1 PHE    55      -5.535  92.128   8.021  1.00 82.15           H  
ATOM    875  HD2 PHE    55      -6.352  94.171  11.715  1.00 82.15           H  
ATOM    876  HE1 PHE    55      -3.258  93.124   7.975  1.00 82.15           H  
ATOM    877  HE2 PHE    55      -4.156  95.310  11.561  1.00 82.15           H  
ATOM    878  HZ  PHE    55      -2.550  94.688   9.771  1.00 82.15           H  
ATOM    879  N   GLN    56     -10.817  93.649   8.739  1.00 75.62           N  
ATOM    880  CA  GLN    56     -12.235  93.326   8.595  1.00 75.62           C  
ATOM    881  C   GLN    56     -12.588  93.039   7.117  1.00 75.62           C  
ATOM    882  CB  GLN    56     -13.069  94.495   9.135  1.00 75.62           C  
ATOM    883  O   GLN    56     -13.314  93.784   6.456  1.00 75.62           O  
ATOM    884  CG  GLN    56     -14.531  94.130   9.379  1.00 75.62           C  
ATOM    885  CD  GLN    56     -15.363  95.343   9.734  1.00 75.62           C  
ATOM    886  NE2 GLN    56     -16.627  95.120  10.025  1.00 75.62           N  
ATOM    887  OE1 GLN    56     -14.963  96.495   9.756  1.00 75.62           O  
ATOM    888  H   GLN    56     -10.598  94.623   8.890  1.00 75.62           H  
ATOM    889  HA  GLN    56     -12.433  92.418   9.179  1.00 75.62           H  
ATOM    890  HB2 GLN    56     -12.999  95.354   8.454  1.00 75.62           H  
ATOM    891  HB3 GLN    56     -12.639  94.835  10.082  1.00 75.62           H  
ATOM    892  HG2 GLN    56     -14.603  93.405  10.198  1.00 75.62           H  
ATOM    893  HG3 GLN    56     -14.978  93.674   8.489  1.00 75.62           H  
ATOM    894 HE21 GLN    56     -17.236  95.892  10.257  1.00 75.62           H  
ATOM    895 HE22 GLN    56     -16.989  94.176  10.017  1.00 75.62           H  
ATOM    896  N   GLY    57     -12.144  91.874   6.632  1.00 73.19           N  
ATOM    897  CA  GLY    57     -12.608  91.352   5.355  1.00 73.19           C  
ATOM    898  C   GLY    57     -12.102  92.078   4.107  1.00 73.19           C  
ATOM    899  O   GLY    57     -12.681  91.989   3.027  1.00 73.19           O  
ATOM    900  H   GLY    57     -11.551  91.307   7.222  1.00 73.19           H  
ATOM    901  HA2 GLY    57     -13.703  91.385   5.350  1.00 73.19           H  
ATOM    902  HA3 GLY    57     -12.282  90.309   5.294  1.00 73.19           H  
ATOM    903  N   LYS    58     -10.917  92.704   4.221  1.00 73.70           N  
ATOM    904  CA  LYS    58     -10.283  93.351   3.066  1.00 73.70           C  
ATOM    905  C   LYS    58      -9.584  92.314   2.141  1.00 73.70           C  
ATOM    906  CB  LYS    58      -9.220  94.388   3.451  1.00 73.70           C  
ATOM    907  O   LYS    58      -9.042  92.653   1.095  1.00 73.70           O  
ATOM    908  CG  LYS    58      -9.464  95.226   4.696  1.00 73.70           C  
ATOM    909  CD  LYS    58     -10.622  96.222   4.650  1.00 73.70           C  
ATOM    910  CE  LYS    58     -10.706  96.902   6.014  1.00 73.70           C  
ATOM    911  NZ  LYS    58     -11.675  97.991   6.038  1.00 73.70           N1+
ATOM    912  H   LYS    58     -10.499  92.768   5.138  1.00 73.70           H  
ATOM    913  HA  LYS    58     -11.071  93.835   2.476  1.00 73.70           H  
ATOM    914  HB2 LYS    58      -9.046  95.049   2.594  1.00 73.70           H  
ATOM    915  HB3 LYS    58      -8.270  93.865   3.615  1.00 73.70           H  
ATOM    916  HG2 LYS    58      -8.543  95.793   4.873  1.00 73.70           H  
ATOM    917  HG3 LYS    58      -9.581  94.563   5.560  1.00 73.70           H  
ATOM    918  HD2 LYS    58     -11.565  95.711   4.426  1.00 73.70           H  
ATOM    919  HD3 LYS    58     -10.448  96.961   3.860  1.00 73.70           H  
ATOM    920  HE2 LYS    58      -9.751  97.353   6.294  1.00 73.70           H  
ATOM    921  HE3 LYS    58     -11.016  96.184   6.779  1.00 73.70           H  
ATOM    922  HZ1 LYS    58     -11.797  98.308   7.011  1.00 73.70           H  
ATOM    923  HZ2 LYS    58     -12.583  97.807   5.616  1.00 73.70           H  
ATOM    924  HZ3 LYS    58     -11.246  98.830   5.552  1.00 73.70           H  
ATOM    925  N   ASN    59      -9.512  91.068   2.619  1.00 73.82           N  
ATOM    926  CA  ASN    59      -8.929  89.928   1.907  1.00 73.82           C  
ATOM    927  C   ASN    59      -7.390  90.011   1.844  1.00 73.82           C  
ATOM    928  CB  ASN    59      -9.573  89.648   0.549  1.00 73.82           C  
ATOM    929  O   ASN    59      -6.723  89.475   0.964  1.00 73.82           O  
ATOM    930  CG  ASN    59     -10.916  88.984   0.731  1.00 73.82           C  
ATOM    931  ND2 ASN    59     -11.829  89.234  -0.174  1.00 73.82           N  
ATOM    932  OD1 ASN    59     -11.167  88.217   1.651  1.00 73.82           O  
ATOM    933  H   ASN    59      -9.911  90.912   3.532  1.00 73.82           H  
ATOM    934  HA  ASN    59      -9.109  89.078   2.575  1.00 73.82           H  
ATOM    935  HB2 ASN    59      -8.965  88.950  -0.039  1.00 73.82           H  
ATOM    936  HB3 ASN    59      -9.678  90.555  -0.053  1.00 73.82           H  
ATOM    937 HD21 ASN    59     -12.736  88.795  -0.110  1.00 73.82           H  
ATOM    938 HD22 ASN    59     -11.626  89.865  -0.935  1.00 73.82           H  
ATOM    939  N   ILE    60      -6.808  90.514   2.943  1.00 82.19           N  
ATOM    940  CA  ILE    60      -5.348  90.643   3.110  1.00 82.19           C  
ATOM    941  C   ILE    60      -4.685  89.251   3.202  1.00 82.19           C  
ATOM    942  CB  ILE    60      -5.057  91.521   4.363  1.00 82.19           C  
ATOM    943  O   ILE    60      -3.510  89.075   2.894  1.00 82.19           O  
ATOM    944  CG1 ILE    60      -5.270  93.003   3.990  1.00 82.19           C  
ATOM    945  CG2 ILE    60      -3.656  91.325   4.953  1.00 82.19           C  
ATOM    946  CD1 ILE    60      -5.412  93.931   5.186  1.00 82.19           C  
ATOM    947  H   ILE    60      -7.404  90.842   3.690  1.00 82.19           H  
ATOM    948  HA  ILE    60      -4.955  91.114   2.200  1.00 82.19           H  
ATOM    949  HB  ILE    60      -5.774  91.252   5.152  1.00 82.19           H  
ATOM    950 HG12 ILE    60      -6.173  93.105   3.379  1.00 82.19           H  
ATOM    951 HG13 ILE    60      -4.434  93.346   3.368  1.00 82.19           H  
ATOM    952 HG21 ILE    60      -2.882  91.558   4.218  1.00 82.19           H  
ATOM    953 HG22 ILE    60      -3.507  90.299   5.304  1.00 82.19           H  
ATOM    954 HG23 ILE    60      -3.494  91.971   5.820  1.00 82.19           H  
ATOM    955 HD11 ILE    60      -6.225  93.605   5.843  1.00 82.19           H  
ATOM    956 HD12 ILE    60      -5.642  94.944   4.845  1.00 82.19           H  
ATOM    957 HD13 ILE    60      -4.489  93.985   5.767  1.00 82.19           H  
ATOM    958  N   HIS    61      -5.412  88.283   3.765  1.00 78.20           N  
ATOM    959  CA  HIS    61      -4.892  86.947   4.035  1.00 78.20           C  
ATOM    960  C   HIS    61      -4.863  86.051   2.781  1.00 78.20           C  
ATOM    961  CB  HIS    61      -5.631  86.254   5.180  1.00 78.20           C  
ATOM    962  O   HIS    61      -4.198  85.026   2.741  1.00 78.20           O  
ATOM    963  CG  HIS    61      -7.091  86.100   4.955  1.00 78.20           C  
ATOM    964  CD2 HIS    61      -7.921  85.065   5.294  1.00 78.20           C  
ATOM    965  ND1 HIS    61      -7.876  87.080   4.380  1.00 78.20           N  
ATOM    966  CE1 HIS    61      -9.144  86.637   4.366  1.00 78.20           C  
ATOM    967  NE2 HIS    61      -9.212  85.407   4.885  1.00 78.20           N  
ATOM    968  H   HIS    61      -6.371  88.476   4.015  1.00 78.20           H  
ATOM    969  HA  HIS    61      -3.849  87.074   4.344  1.00 78.20           H  
ATOM    970  HB2 HIS    61      -5.494  86.836   6.100  1.00 78.20           H  
ATOM    971  HB3 HIS    61      -5.186  85.268   5.360  1.00 78.20           H  
ATOM    972  HD2 HIS    61      -7.629  84.150   5.789  1.00 78.20           H  
ATOM    973  HE2 HIS    61     -10.039  84.833   4.967  1.00 78.20           H  
ATOM    974  HE1 HIS    61      -9.989  87.196   3.989  1.00 78.20           H  
ATOM    975  N   VAL    62      -5.612  86.446   1.741  1.00 74.18           N  
ATOM    976  CA  VAL    62      -5.754  85.648   0.524  1.00 74.18           C  
ATOM    977  C   VAL    62      -4.404  85.620  -0.241  1.00 74.18           C  
ATOM    978  CB  VAL    62      -6.947  86.104  -0.343  1.00 74.18           C  
ATOM    979  O   VAL    62      -3.891  84.532  -0.507  1.00 74.18           O  
ATOM    980  CG1 VAL    62      -7.034  85.303  -1.648  1.00 74.18           C  
ATOM    981  CG2 VAL    62      -8.268  85.956   0.423  1.00 74.18           C  
ATOM    982  H   VAL    62      -6.084  87.337   1.797  1.00 74.18           H  
ATOM    983  HA  VAL    62      -5.935  84.614   0.852  1.00 74.18           H  
ATOM    984  HB  VAL    62      -6.839  87.161  -0.606  1.00 74.18           H  
ATOM    985 HG11 VAL    62      -7.109  84.229  -1.449  1.00 74.18           H  
ATOM    986 HG12 VAL    62      -6.157  85.474  -2.280  1.00 74.18           H  
ATOM    987 HG13 VAL    62      -7.914  85.602  -2.228  1.00 74.18           H  
ATOM    988 HG21 VAL    62      -8.429  84.920   0.742  1.00 74.18           H  
ATOM    989 HG22 VAL    62      -9.116  86.252  -0.203  1.00 74.18           H  
ATOM    990 HG23 VAL    62      -8.283  86.592   1.313  1.00 74.18           H  
ATOM    991  N   PRO    63      -3.791  86.765  -0.611  1.00 79.11           N  
ATOM    992  CA  PRO    63      -2.486  86.706  -1.271  1.00 79.11           C  
ATOM    993  C   PRO    63      -1.409  86.204  -0.296  1.00 79.11           C  
ATOM    994  CB  PRO    63      -2.202  88.135  -1.729  1.00 79.11           C  
ATOM    995  O   PRO    63      -0.388  85.655  -0.706  1.00 79.11           O  
ATOM    996  CG  PRO    63      -2.991  88.981  -0.741  1.00 79.11           C  
ATOM    997  CD  PRO    63      -4.237  88.147  -0.492  1.00 79.11           C  
ATOM    998  HA  PRO    63      -2.529  86.009  -2.115  1.00 79.11           H  
ATOM    999  HB2 PRO    63      -2.603  88.287  -2.738  1.00 79.11           H  
ATOM   1000  HB3 PRO    63      -1.139  88.392  -1.739  1.00 79.11           H  
ATOM   1001  HG2 PRO    63      -3.221  89.980  -1.115  1.00 79.11           H  
ATOM   1002  HG3 PRO    63      -2.422  89.097   0.188  1.00 79.11           H  
ATOM   1003  HD2 PRO    63      -4.654  88.348   0.487  1.00 79.11           H  
ATOM   1004  HD3 PRO    63      -4.992  88.327  -1.263  1.00 79.11           H  
ATOM   1005  N   LEU    64      -1.583  86.463   1.009  1.00 84.49           N  
ATOM   1006  CA  LEU    64      -0.602  86.066   2.018  1.00 84.49           C  
ATOM   1007  C   LEU    64      -0.447  84.533   2.009  1.00 84.49           C  
ATOM   1008  CB  LEU    64      -1.021  86.570   3.403  1.00 84.49           C  
ATOM   1009  O   LEU    64       0.663  84.018   2.103  1.00 84.49           O  
ATOM   1010  CG  LEU    64      -0.062  86.236   4.560  1.00 84.49           C  
ATOM   1011  CD1 LEU    64       1.355  86.743   4.311  1.00 84.49           C  
ATOM   1012  CD2 LEU    64      -0.602  86.828   5.866  1.00 84.49           C  
ATOM   1013  H   LEU    64      -2.398  86.987   1.295  1.00 84.49           H  
ATOM   1014  HA  LEU    64       0.352  86.510   1.715  1.00 84.49           H  
ATOM   1015  HB2 LEU    64      -1.997  86.142   3.652  1.00 84.49           H  
ATOM   1016  HB3 LEU    64      -1.164  87.657   3.355  1.00 84.49           H  
ATOM   1017  HG  LEU    64      -0.024  85.149   4.685  1.00 84.49           H  
ATOM   1018 HD11 LEU    64       1.352  87.818   4.103  1.00 84.49           H  
ATOM   1019 HD12 LEU    64       1.822  86.234   3.463  1.00 84.49           H  
ATOM   1020 HD13 LEU    64       1.989  86.561   5.185  1.00 84.49           H  
ATOM   1021 HD21 LEU    64      -0.639  87.922   5.822  1.00 84.49           H  
ATOM   1022 HD22 LEU    64       0.031  86.544   6.714  1.00 84.49           H  
ATOM   1023 HD23 LEU    64      -1.615  86.465   6.070  1.00 84.49           H  
ATOM   1024  N   LEU    65      -1.567  83.805   1.950  1.00 77.47           N  
ATOM   1025  CA  LEU    65      -1.531  82.344   1.966  1.00 77.47           C  
ATOM   1026  C   LEU    65      -0.896  81.806   0.658  1.00 77.47           C  
ATOM   1027  CB  LEU    65      -2.927  81.752   2.189  1.00 77.47           C  
ATOM   1028  O   LEU    65      -0.230  80.775   0.659  1.00 77.47           O  
ATOM   1029  CG  LEU    65      -3.437  81.937   3.637  1.00 77.47           C  
ATOM   1030  CD1 LEU    65      -4.946  81.693   3.706  1.00 77.47           C  
ATOM   1031  CD2 LEU    65      -2.722  81.010   4.622  1.00 77.47           C  
ATOM   1032  H   LEU    65      -2.451  84.291   1.912  1.00 77.47           H  
ATOM   1033  HA  LEU    65      -0.851  82.044   2.771  1.00 77.47           H  
ATOM   1034  HB2 LEU    65      -2.923  80.682   1.942  1.00 77.47           H  
ATOM   1035  HB3 LEU    65      -3.629  82.224   1.488  1.00 77.47           H  
ATOM   1036  HG  LEU    65      -3.255  82.968   3.959  1.00 77.47           H  
ATOM   1037 HD11 LEU    65      -5.196  80.664   3.434  1.00 77.47           H  
ATOM   1038 HD12 LEU    65      -5.483  82.365   3.028  1.00 77.47           H  
ATOM   1039 HD13 LEU    65      -5.323  81.876   4.719  1.00 77.47           H  
ATOM   1040 HD21 LEU    65      -2.849  79.959   4.343  1.00 77.47           H  
ATOM   1041 HD22 LEU    65      -3.121  81.139   5.634  1.00 77.47           H  
ATOM   1042 HD23 LEU    65      -1.650  81.222   4.669  1.00 77.47           H  
ATOM   1043  N   ILE    66      -1.130  82.510  -0.456  1.00 76.69           N  
ATOM   1044  CA  ILE    66      -0.553  82.122  -1.751  1.00 76.69           C  
ATOM   1045  C   ILE    66       0.971  82.426  -1.702  1.00 76.69           C  
ATOM   1046  CB  ILE    66      -1.263  82.846  -2.921  1.00 76.69           C  
ATOM   1047  O   ILE    66       1.804  81.673  -2.205  1.00 76.69           O  
ATOM   1048  CG1 ILE    66      -2.737  82.385  -3.011  1.00 76.69           C  
ATOM   1049  CG2 ILE    66      -0.541  82.599  -4.253  1.00 76.69           C  
ATOM   1050  CD1 ILE    66      -3.586  83.227  -3.955  1.00 76.69           C  
ATOM   1051  H   ILE    66      -1.699  83.342  -0.386  1.00 76.69           H  
ATOM   1052  HA  ILE    66      -0.658  81.034  -1.855  1.00 76.69           H  
ATOM   1053  HB  ILE    66      -1.246  83.926  -2.729  1.00 76.69           H  
ATOM   1054 HG12 ILE    66      -3.206  82.428  -2.022  1.00 76.69           H  
ATOM   1055 HG13 ILE    66      -2.781  81.336  -3.327  1.00 76.69           H  
ATOM   1056 HG21 ILE    66      -0.495  81.529  -4.484  1.00 76.69           H  
ATOM   1057 HG22 ILE    66       0.482  82.987  -4.232  1.00 76.69           H  
ATOM   1058 HG23 ILE    66      -1.045  83.104  -5.082  1.00 76.69           H  
ATOM   1059 HD11 ILE    66      -3.529  84.288  -3.695  1.00 76.69           H  
ATOM   1060 HD12 ILE    66      -4.635  82.920  -3.887  1.00 76.69           H  
ATOM   1061 HD13 ILE    66      -3.276  83.106  -4.996  1.00 76.69           H  
ATOM   1062  N   VAL    67       1.329  83.580  -1.125  1.00 82.35           N  
ATOM   1063  CA  VAL    67       2.720  84.023  -1.001  1.00 82.35           C  
ATOM   1064  C   VAL    67       3.460  83.037  -0.077  1.00 82.35           C  
ATOM   1065  CB  VAL    67       2.803  85.481  -0.501  1.00 82.35           C  
ATOM   1066  O   VAL    67       4.609  82.680  -0.332  1.00 82.35           O  
ATOM   1067  CG1 VAL    67       4.154  85.853   0.113  1.00 82.35           C  
ATOM   1068  CG2 VAL    67       2.506  86.447  -1.655  1.00 82.35           C  
ATOM   1069  H   VAL    67       0.601  84.180  -0.763  1.00 82.35           H  
ATOM   1070  HA  VAL    67       3.181  83.930  -1.993  1.00 82.35           H  
ATOM   1071  HB  VAL    67       2.050  85.638   0.279  1.00 82.35           H  
ATOM   1072 HG11 VAL    67       4.970  85.703  -0.598  1.00 82.35           H  
ATOM   1073 HG12 VAL    67       4.365  85.267   1.013  1.00 82.35           H  
ATOM   1074 HG13 VAL    67       4.158  86.906   0.411  1.00 82.35           H  
ATOM   1075 HG21 VAL    67       3.302  86.416  -2.407  1.00 82.35           H  
ATOM   1076 HG22 VAL    67       2.425  87.473  -1.284  1.00 82.35           H  
ATOM   1077 HG23 VAL    67       1.569  86.202  -2.164  1.00 82.35           H  
ATOM   1078  N   LEU    68       2.818  82.616   1.016  1.00 79.88           N  
ATOM   1079  CA  LEU    68       3.424  81.696   1.976  1.00 79.88           C  
ATOM   1080  C   LEU    68       3.630  80.289   1.360  1.00 79.88           C  
ATOM   1081  CB  LEU    68       2.602  81.590   3.267  1.00 79.88           C  
ATOM   1082  O   LEU    68       4.545  79.575   1.767  1.00 79.88           O  
ATOM   1083  CG  LEU    68       2.740  82.808   4.202  1.00 79.88           C  
ATOM   1084  CD1 LEU    68       1.643  82.772   5.270  1.00 79.88           C  
ATOM   1085  CD2 LEU    68       4.105  82.853   4.883  1.00 79.88           C  
ATOM   1086  H   LEU    68       1.881  82.955   1.185  1.00 79.88           H  
ATOM   1087  HA  LEU    68       4.431  82.074   2.185  1.00 79.88           H  
ATOM   1088  HB2 LEU    68       2.888  80.687   3.821  1.00 79.88           H  
ATOM   1089  HB3 LEU    68       1.548  81.464   2.998  1.00 79.88           H  
ATOM   1090  HG  LEU    68       2.624  83.731   3.625  1.00 79.88           H  
ATOM   1091 HD11 LEU    68       1.712  81.867   5.882  1.00 79.88           H  
ATOM   1092 HD12 LEU    68       0.650  82.789   4.811  1.00 79.88           H  
ATOM   1093 HD13 LEU    68       1.718  83.637   5.937  1.00 79.88           H  
ATOM   1094 HD21 LEU    68       4.254  81.970   5.510  1.00 79.88           H  
ATOM   1095 HD22 LEU    68       4.184  83.735   5.525  1.00 79.88           H  
ATOM   1096 HD23 LEU    68       4.923  82.904   4.160  1.00 79.88           H  
ATOM   1097  N   ASP    69       2.798  79.913   0.388  1.00 78.45           N  
ATOM   1098  CA  ASP    69       2.971  78.645  -0.337  1.00 78.45           C  
ATOM   1099  C   ASP    69       4.158  78.851  -1.316  1.00 78.45           C  
ATOM   1100  CB  ASP    69       1.705  78.277  -1.096  1.00 78.45           C  
ATOM   1101  O   ASP    69       5.032  78.000  -1.497  1.00 78.45           O  
ATOM   1102  CG  ASP    69       1.781  76.792  -1.352  1.00 78.45           C  
ATOM   1103  OD1 ASP    69       1.335  76.041  -0.453  1.00 78.45           O  
ATOM   1104  OD2 ASP    69       2.244  76.407  -2.446  1.00 78.45           O1-
ATOM   1105  H   ASP    69       2.062  80.550   0.120  1.00 78.45           H  
ATOM   1106  HA  ASP    69       3.265  77.877   0.389  1.00 78.45           H  
ATOM   1107  HB2 ASP    69       1.607  78.822  -2.041  1.00 78.45           H  
ATOM   1108  HB3 ASP    69       0.808  78.489  -0.504  1.00 78.45           H  
ATOM   1109  N   SER    70       4.165  80.003  -2.005  1.00 78.72           N  
ATOM   1110  CA  SER    70       5.091  80.262  -3.111  1.00 78.72           C  
ATOM   1111  C   SER    70       6.521  80.567  -2.616  1.00 78.72           C  
ATOM   1112  CB  SER    70       4.608  81.430  -3.976  1.00 78.72           C  
ATOM   1113  O   SER    70       7.506  80.098  -3.184  1.00 78.72           O  
ATOM   1114  OG  SER    70       3.306  81.178  -4.505  1.00 78.72           O  
ATOM   1115  H   SER    70       3.495  80.714  -1.751  1.00 78.72           H  
ATOM   1116  HA  SER    70       5.128  79.347  -3.714  1.00 78.72           H  
ATOM   1117  HB2 SER    70       5.288  81.590  -4.819  1.00 78.72           H  
ATOM   1118  HB3 SER    70       4.565  82.365  -3.407  1.00 78.72           H  
ATOM   1119  HG  SER    70       2.688  81.152  -3.744  1.00 78.72           H  
ATOM   1120  N   TYR    71       6.642  81.401  -1.577  1.00 81.06           N  
ATOM   1121  CA  TYR    71       7.930  81.794  -0.982  1.00 81.06           C  
ATOM   1122  C   TYR    71       8.227  80.734   0.116  1.00 81.06           C  
ATOM   1123  CB  TYR    71       7.930  83.229  -0.434  1.00 81.06           C  
ATOM   1124  O   TYR    71       8.438  80.993   1.305  1.00 81.06           O  
ATOM   1125  CG  TYR    71       8.083  84.291  -1.514  1.00 81.06           C  
ATOM   1126  CD1 TYR    71       9.309  84.967  -1.663  1.00 81.06           C  
ATOM   1127  CD2 TYR    71       7.004  84.620  -2.357  1.00 81.06           C  
ATOM   1128  CE1 TYR    71       9.456  85.973  -2.639  1.00 81.06           C  
ATOM   1129  CE2 TYR    71       7.148  85.609  -3.349  1.00 81.06           C  
ATOM   1130  OH  TYR    71       8.557  87.275  -4.416  1.00 81.06           O  
ATOM   1131  CZ  TYR    71       8.371  86.299  -3.484  1.00 81.06           C  
ATOM   1132  H   TYR    71       5.793  81.727  -1.139  1.00 81.06           H  
ATOM   1133  HA  TYR    71       8.718  81.689  -1.738  1.00 81.06           H  
ATOM   1134  HB2 TYR    71       8.755  83.348   0.280  1.00 81.06           H  
ATOM   1135  HB3 TYR    71       7.021  83.436   0.142  1.00 81.06           H  
ATOM   1136  HD1 TYR    71      10.143  84.713  -1.026  1.00 81.06           H  
ATOM   1137  HD2 TYR    71       6.059  84.111  -2.241  1.00 81.06           H  
ATOM   1138  HE1 TYR    71      10.395  86.495  -2.741  1.00 81.06           H  
ATOM   1139  HE2 TYR    71       6.323  85.839  -4.006  1.00 81.06           H  
ATOM   1140  HH  TYR    71       7.696  87.471  -4.858  1.00 81.06           H  
ATOM   1141  N   MET    72       8.237  79.472  -0.338  1.00 76.64           N  
ATOM   1142  CA  MET    72       8.179  78.273   0.501  1.00 76.64           C  
ATOM   1143  C   MET    72       9.414  78.092   1.405  1.00 76.64           C  
ATOM   1144  CB  MET    72       8.044  77.036  -0.406  1.00 76.64           C  
ATOM   1145  O   MET    72       9.379  77.416   2.428  1.00 76.64           O  
ATOM   1146  CG  MET    72       7.339  75.873   0.288  1.00 76.64           C  
ATOM   1147  SD  MET    72       7.334  74.372  -0.765  1.00 76.64           S  
ATOM   1148  CE  MET    72       6.214  74.937  -2.080  1.00 76.64           C  
ATOM   1149  H   MET    72       8.125  79.339  -1.333  1.00 76.64           H  
ATOM   1150  HA  MET    72       7.302  78.389   1.148  1.00 76.64           H  
ATOM   1151  HB2 MET    72       9.035  76.723  -0.756  1.00 76.64           H  
ATOM   1152  HB3 MET    72       7.477  77.307  -1.303  1.00 76.64           H  
ATOM   1153  HG2 MET    72       6.308  76.132   0.552  1.00 76.64           H  
ATOM   1154  HG3 MET    72       7.857  75.606   1.214  1.00 76.64           H  
ATOM   1155  HE1 MET    72       5.978  74.088  -2.727  1.00 76.64           H  
ATOM   1156  HE2 MET    72       6.689  75.707  -2.693  1.00 76.64           H  
ATOM   1157  HE3 MET    72       5.282  75.316  -1.656  1.00 76.64           H  
ATOM   1158  N   ARG    73      10.582  78.550   0.929  1.00 76.78           N  
ATOM   1159  CA  ARG    73      11.871  78.274   1.571  1.00 76.78           C  
ATOM   1160  C   ARG    73      12.500  79.523   2.222  1.00 76.78           C  
ATOM   1161  CB  ARG    73      12.846  77.640   0.566  1.00 76.78           C  
ATOM   1162  O   ARG    73      13.649  79.515   2.657  1.00 76.78           O  
ATOM   1163  CG  ARG    73      12.361  76.271   0.080  1.00 76.78           C  
ATOM   1164  CD  ARG    73      13.337  75.631  -0.903  1.00 76.78           C  
ATOM   1165  NE  ARG    73      12.799  74.352  -1.393  1.00 76.78           N  
ATOM   1166  NH1 ARG    73      14.490  73.935  -2.933  1.00 76.78           N  
ATOM   1167  NH2 ARG    73      12.728  72.480  -2.719  1.00 76.78           N1+
ATOM   1168  CZ  ARG    73      13.341  73.606  -2.338  1.00 76.78           C  
ATOM   1169  H   ARG    73      10.559  79.114   0.091  1.00 76.78           H  
ATOM   1170  HA  ARG    73      11.717  77.570   2.399  1.00 76.78           H  
ATOM   1171  HB2 ARG    73      13.834  77.522   1.026  1.00 76.78           H  
ATOM   1172  HB3 ARG    73      12.979  78.310  -0.293  1.00 76.78           H  
ATOM   1173  HG2 ARG    73      11.385  76.366  -0.409  1.00 76.78           H  
ATOM   1174  HG3 ARG    73      12.217  75.601   0.937  1.00 76.78           H  
ATOM   1175  HD2 ARG    73      14.294  75.435  -0.410  1.00 76.78           H  
ATOM   1176  HD3 ARG    73      13.484  76.295  -1.762  1.00 76.78           H  
ATOM   1177  HE  ARG    73      11.935  74.017  -0.990  1.00 76.78           H  
ATOM   1178 HH11 ARG    73      14.899  73.359  -3.656  1.00 76.78           H  
ATOM   1179 HH12 ARG    73      14.997  74.770  -2.668  1.00 76.78           H  
ATOM   1180 HH21 ARG    73      13.118  71.883  -3.437  1.00 76.78           H  
ATOM   1181 HH22 ARG    73      11.847  72.187  -2.314  1.00 76.78           H  
ATOM   1182  N   VAL    74      11.726  80.605   2.326  1.00 76.56           N  
ATOM   1183  CA  VAL    74      12.201  81.856   2.910  1.00 76.56           C  
ATOM   1184  C   VAL    74      11.692  81.867   4.369  1.00 76.56           C  
ATOM   1185  CB  VAL    74      11.730  83.073   2.092  1.00 76.56           C  
ATOM   1186  O   VAL    74      10.616  82.368   4.687  1.00 76.56           O  
ATOM   1187  CG1 VAL    74      12.320  84.362   2.665  1.00 76.56           C  
ATOM   1188  CG2 VAL    74      12.153  82.948   0.623  1.00 76.56           C  
ATOM   1189  H   VAL    74      10.772  80.547   1.998  1.00 76.56           H  
ATOM   1190  HA  VAL    74      13.299  81.854   2.929  1.00 76.56           H  
ATOM   1191  HB  VAL    74      10.635  83.146   2.127  1.00 76.56           H  
ATOM   1192 HG11 VAL    74      13.414  84.351   2.619  1.00 76.56           H  
ATOM   1193 HG12 VAL    74      12.033  84.510   3.708  1.00 76.56           H  
ATOM   1194 HG13 VAL    74      11.965  85.229   2.099  1.00 76.56           H  
ATOM   1195 HG21 VAL    74      13.228  82.753   0.535  1.00 76.56           H  
ATOM   1196 HG22 VAL    74      11.938  83.869   0.075  1.00 76.56           H  
ATOM   1197 HG23 VAL    74      11.617  82.134   0.123  1.00 76.56           H  
ATOM   1198  N   ALA    75      12.493  81.267   5.253  1.00 72.61           N  
ATOM   1199  CA  ALA    75      12.050  80.929   6.604  1.00 72.61           C  
ATOM   1200  C   ALA    75      11.627  82.158   7.436  1.00 72.61           C  
ATOM   1201  CB  ALA    75      13.141  80.171   7.350  1.00 72.61           C  
ATOM   1202  O   ALA    75      10.798  82.066   8.335  1.00 72.61           O  
ATOM   1203  H   ALA    75      13.422  81.006   4.952  1.00 72.61           H  
ATOM   1204  HA  ALA    75      11.163  80.293   6.495  1.00 72.61           H  
ATOM   1205  HB1 ALA    75      14.045  80.781   7.456  1.00 72.61           H  
ATOM   1206  HB2 ALA    75      13.416  79.257   6.814  1.00 72.61           H  
ATOM   1207  HB3 ALA    75      12.808  79.892   8.355  1.00 72.61           H  
ATOM   1208  N   SER    76      12.254  83.311   7.175  1.00 79.69           N  
ATOM   1209  CA  SER    76      11.975  84.550   7.905  1.00 79.69           C  
ATOM   1210  C   SER    76      10.562  85.058   7.564  1.00 79.69           C  
ATOM   1211  CB  SER    76      12.999  85.634   7.550  1.00 79.69           C  
ATOM   1212  O   SER    76       9.853  85.626   8.392  1.00 79.69           O  
ATOM   1213  OG  SER    76      13.254  85.637   6.137  1.00 79.69           O  
ATOM   1214  H   SER    76      12.947  83.329   6.440  1.00 79.69           H  
ATOM   1215  HA  SER    76      11.995  84.337   8.980  1.00 79.69           H  
ATOM   1216  HB2 SER    76      13.952  85.426   8.047  1.00 79.69           H  
ATOM   1217  HB3 SER    76      12.652  86.629   7.848  1.00 79.69           H  
ATOM   1218  HG  SER    76      13.774  86.443   5.956  1.00 79.69           H  
ATOM   1219  N   VAL    77      10.180  84.907   6.290  1.00 82.86           N  
ATOM   1220  CA  VAL    77       8.883  85.370   5.778  1.00 82.86           C  
ATOM   1221  C   VAL    77       7.805  84.442   6.368  1.00 82.86           C  
ATOM   1222  CB  VAL    77       8.898  85.382   4.237  1.00 82.86           C  
ATOM   1223  O   VAL    77       6.676  84.846   6.624  1.00 82.86           O  
ATOM   1224  CG1 VAL    77       7.510  85.409   3.597  1.00 82.86           C  
ATOM   1225  CG2 VAL    77       9.714  86.582   3.745  1.00 82.86           C  
ATOM   1226  H   VAL    77      10.810  84.442   5.652  1.00 82.86           H  
ATOM   1227  HA  VAL    77       8.697  86.374   6.181  1.00 82.86           H  
ATOM   1228  HB  VAL    77       9.388  84.471   3.875  1.00 82.86           H  
ATOM   1229 HG11 VAL    77       6.954  86.304   3.884  1.00 82.86           H  
ATOM   1230 HG12 VAL    77       6.921  84.530   3.873  1.00 82.86           H  
ATOM   1231 HG13 VAL    77       7.595  85.398   2.506  1.00 82.86           H  
ATOM   1232 HG21 VAL    77       9.228  87.528   4.007  1.00 82.86           H  
ATOM   1233 HG22 VAL    77       9.835  86.551   2.658  1.00 82.86           H  
ATOM   1234 HG23 VAL    77      10.715  86.590   4.187  1.00 82.86           H  
ATOM   1235  N   GLN    78       8.163  83.167   6.544  1.00 79.52           N  
ATOM   1236  CA  GLN    78       7.253  82.179   7.116  1.00 79.52           C  
ATOM   1237  C   GLN    78       7.082  82.512   8.615  1.00 79.52           C  
ATOM   1238  CB  GLN    78       7.784  80.758   6.917  1.00 79.52           C  
ATOM   1239  O   GLN    78       5.977  82.589   9.141  1.00 79.52           O  
ATOM   1240  CG  GLN    78       7.907  80.393   5.438  1.00 79.52           C  
ATOM   1241  CD  GLN    78       6.590  80.020   4.800  1.00 79.52           C  
ATOM   1242  NE2 GLN    78       6.570  80.032   3.487  1.00 79.52           N  
ATOM   1243  OE1 GLN    78       5.601  79.664   5.424  1.00 79.52           O  
ATOM   1244  H   GLN    78       9.097  82.883   6.283  1.00 79.52           H  
ATOM   1245  HA  GLN    78       6.275  82.298   6.642  1.00 79.52           H  
ATOM   1246  HB2 GLN    78       7.138  80.044   7.442  1.00 79.52           H  
ATOM   1247  HB3 GLN    78       8.774  80.666   7.377  1.00 79.52           H  
ATOM   1248  HG2 GLN    78       8.571  79.528   5.340  1.00 79.52           H  
ATOM   1249  HG3 GLN    78       8.362  81.201   4.859  1.00 79.52           H  
ATOM   1250 HE21 GLN    78       5.737  79.748   2.992  1.00 79.52           H  
ATOM   1251 HE22 GLN    78       7.387  80.326   2.973  1.00 79.52           H  
ATOM   1252  N   GLN    79       8.197  82.745   9.313  1.00 76.52           N  
ATOM   1253  CA  GLN    79       8.185  82.982  10.755  1.00 76.52           C  
ATOM   1254  C   GLN    79       7.370  84.257  11.064  1.00 76.52           C  
ATOM   1255  CB  GLN    79       9.618  83.090  11.280  1.00 76.52           C  
ATOM   1256  O   GLN    79       6.549  84.280  11.984  1.00 76.52           O  
ATOM   1257  CG  GLN    79       9.701  83.197  12.802  1.00 76.52           C  
ATOM   1258  CD  GLN    79      11.137  83.149  13.277  1.00 76.52           C  
ATOM   1259  NE2 GLN    79      11.329  83.187  14.576  1.00 76.52           N  
ATOM   1260  OE1 GLN    79      12.109  83.070  12.546  1.00 76.52           O  
ATOM   1261  H   GLN    79       9.080  82.767   8.822  1.00 76.52           H  
ATOM   1262  HA  GLN    79       7.669  82.133  11.219  1.00 76.52           H  
ATOM   1263  HB2 GLN    79      10.127  83.951  10.827  1.00 76.52           H  
ATOM   1264  HB3 GLN    79      10.179  82.203  10.957  1.00 76.52           H  
ATOM   1265  HG2 GLN    79       9.156  82.369  13.270  1.00 76.52           H  
ATOM   1266  HG3 GLN    79       9.257  84.137  13.148  1.00 76.52           H  
ATOM   1267 HE21 GLN    79      12.267  83.150  14.949  1.00 76.52           H  
ATOM   1268 HE22 GLN    79      10.540  83.253  15.202  1.00 76.52           H  
ATOM   1269  N   VAL    80       7.632  85.341  10.321  1.00 84.84           N  
ATOM   1270  CA  VAL    80       6.954  86.622  10.534  1.00 84.84           C  
ATOM   1271  C   VAL    80       5.498  86.493  10.017  1.00 84.84           C  
ATOM   1272  CB  VAL    80       7.709  87.790   9.863  1.00 84.84           C  
ATOM   1273  O   VAL    80       4.564  87.014  10.621  1.00 84.84           O  
ATOM   1274  CG1 VAL    80       6.932  89.107   9.952  1.00 84.84           C  
ATOM   1275  CG2 VAL    80       9.082  88.000  10.517  1.00 84.84           C  
ATOM   1276  H   VAL    80       8.315  85.267   9.580  1.00 84.84           H  
ATOM   1277  HA  VAL    80       6.892  86.789  11.617  1.00 84.84           H  
ATOM   1278  HB  VAL    80       7.863  87.559   8.801  1.00 84.84           H  
ATOM   1279 HG11 VAL    80       6.734  89.384  10.993  1.00 84.84           H  
ATOM   1280 HG12 VAL    80       5.973  89.039   9.433  1.00 84.84           H  
ATOM   1281 HG13 VAL    80       7.496  89.921   9.485  1.00 84.84           H  
ATOM   1282 HG21 VAL    80       8.977  88.298  11.566  1.00 84.84           H  
ATOM   1283 HG22 VAL    80       9.640  88.787   9.998  1.00 84.84           H  
ATOM   1284 HG23 VAL    80       9.691  87.092  10.492  1.00 84.84           H  
ATOM   1285  N   GLY    81       5.307  85.830   8.872  1.00 83.49           N  
ATOM   1286  CA  GLY    81       4.023  85.763   8.201  1.00 83.49           C  
ATOM   1287  C   GLY    81       3.014  84.928   8.987  1.00 83.49           C  
ATOM   1288  O   GLY    81       1.839  85.278   9.090  1.00 83.49           O  
ATOM   1289  H   GLY    81       6.097  85.353   8.462  1.00 83.49           H  
ATOM   1290  HA2 GLY    81       4.163  85.319   7.214  1.00 83.49           H  
ATOM   1291  HA3 GLY    81       3.633  86.779   8.092  1.00 83.49           H  
ATOM   1292  N   TRP    82       3.461  83.796   9.543  1.00 79.61           N  
ATOM   1293  CA  TRP    82       2.583  82.949  10.352  1.00 79.61           C  
ATOM   1294  C   TRP    82       2.330  83.630  11.712  1.00 79.61           C  
ATOM   1295  CB  TRP    82       3.115  81.528  10.556  1.00 79.61           C  
ATOM   1296  O   TRP    82       1.287  83.436  12.334  1.00 79.61           O  
ATOM   1297  CG  TRP    82       2.807  80.652   9.379  1.00 79.61           C  
ATOM   1298  CD1 TRP    82       3.581  80.386   8.305  1.00 79.61           C  
ATOM   1299  CD2 TRP    82       1.566  79.910   9.159  1.00 79.61           C  
ATOM   1300  CE2 TRP    82       1.650  79.250   7.895  1.00 79.61           C  
ATOM   1301  CE3 TRP    82       0.378  79.726   9.903  1.00 79.61           C  
ATOM   1302  NE1 TRP    82       2.895  79.589   7.413  1.00 79.61           N  
ATOM   1303  CH2 TRP    82      -0.554  78.329   8.155  1.00 79.61           C  
ATOM   1304  CZ2 TRP    82       0.607  78.466   7.385  1.00 79.61           C  
ATOM   1305  CZ3 TRP    82      -0.673  78.933   9.403  1.00 79.61           C  
ATOM   1306  H   TRP    82       4.426  83.536   9.404  1.00 79.61           H  
ATOM   1307  HA  TRP    82       1.607  82.918   9.849  1.00 79.61           H  
ATOM   1308  HB2 TRP    82       2.662  81.078  11.448  1.00 79.61           H  
ATOM   1309  HB3 TRP    82       4.194  81.544  10.746  1.00 79.61           H  
ATOM   1310  HD1 TRP    82       4.590  80.744   8.165  1.00 79.61           H  
ATOM   1311  HE1 TRP    82       3.258  79.293   6.518  1.00 79.61           H  
ATOM   1312  HE3 TRP    82       0.275  80.199  10.868  1.00 79.61           H  
ATOM   1313  HZ2 TRP    82       0.703  77.985   6.423  1.00 79.61           H  
ATOM   1314  HZ3 TRP    82      -1.571  78.799   9.990  1.00 79.61           H  
ATOM   1315  HH2 TRP    82      -1.380  77.736   7.770  1.00 79.61           H  
ATOM   1316  N   SER    83       3.299  84.429  12.185  1.00 80.71           N  
ATOM   1317  CA  SER    83       3.125  85.199  13.423  1.00 80.71           C  
ATOM   1318  C   SER    83       2.077  86.300  13.169  1.00 80.71           C  
ATOM   1319  CB  SER    83       4.416  85.845  13.925  1.00 80.71           C  
ATOM   1320  O   SER    83       1.230  86.592  14.012  1.00 80.71           O  
ATOM   1321  OG  SER    83       5.368  84.856  14.316  1.00 80.71           O  
ATOM   1322  H   SER    83       4.157  84.520  11.660  1.00 80.71           H  
ATOM   1323  HA  SER    83       2.729  84.510  14.179  1.00 80.71           H  
ATOM   1324  HB2 SER    83       4.209  86.463  14.805  1.00 80.71           H  
ATOM   1325  HB3 SER    83       4.876  86.495  13.175  1.00 80.71           H  
ATOM   1326  HG  SER    83       5.795  84.541  13.487  1.00 80.71           H  
ATOM   1327  N   LEU    84       2.129  86.908  11.977  1.00 84.68           N  
ATOM   1328  CA  LEU    84       1.160  87.911  11.548  1.00 84.68           C  
ATOM   1329  C   LEU    84      -0.204  87.208  11.453  1.00 84.68           C  
ATOM   1330  CB  LEU    84       1.557  88.552  10.210  1.00 84.68           C  
ATOM   1331  O   LEU    84      -1.203  87.727  11.941  1.00 84.68           O  
ATOM   1332  CG  LEU    84       0.549  89.577   9.650  1.00 84.68           C  
ATOM   1333  CD1 LEU    84       0.380  90.784  10.569  1.00 84.68           C  
ATOM   1334  CD2 LEU    84       0.997  90.046   8.264  1.00 84.68           C  
ATOM   1335  H   LEU    84       2.866  86.637  11.342  1.00 84.68           H  
ATOM   1336  HA  LEU    84       1.102  88.663  12.342  1.00 84.68           H  
ATOM   1337  HB2 LEU    84       1.695  87.767   9.459  1.00 84.68           H  
ATOM   1338  HB3 LEU    84       2.539  89.031  10.325  1.00 84.68           H  
ATOM   1339  HG  LEU    84      -0.428  89.096   9.528  1.00 84.68           H  
ATOM   1340 HD11 LEU    84       1.343  91.267  10.750  1.00 84.68           H  
ATOM   1341 HD12 LEU    84      -0.048  90.497  11.534  1.00 84.68           H  
ATOM   1342 HD13 LEU    84      -0.291  91.526  10.123  1.00 84.68           H  
ATOM   1343 HD21 LEU    84       1.978  90.531   8.305  1.00 84.68           H  
ATOM   1344 HD22 LEU    84       0.282  90.761   7.843  1.00 84.68           H  
ATOM   1345 HD23 LEU    84       1.063  89.200   7.573  1.00 84.68           H  
ATOM   1346  N   LEU    85      -0.262  86.028  10.828  1.00 81.77           N  
ATOM   1347  CA  LEU    85      -1.523  85.305  10.665  1.00 81.77           C  
ATOM   1348  C   LEU    85      -2.122  84.972  12.054  1.00 81.77           C  
ATOM   1349  CB  LEU    85      -1.341  84.027   9.839  1.00 81.77           C  
ATOM   1350  O   LEU    85      -3.333  85.071  12.249  1.00 81.77           O  
ATOM   1351  CG  LEU    85      -2.660  83.500   9.236  1.00 81.77           C  
ATOM   1352  CD1 LEU    85      -3.125  84.350   8.051  1.00 81.77           C  
ATOM   1353  CD2 LEU    85      -2.479  82.053   8.781  1.00 81.77           C  
ATOM   1354  H   LEU    85       0.587  85.643  10.437  1.00 81.77           H  
ATOM   1355  HA  LEU    85      -2.208  86.002  10.170  1.00 81.77           H  
ATOM   1356  HB2 LEU    85      -0.892  83.250  10.472  1.00 81.77           H  
ATOM   1357  HB3 LEU    85      -0.630  84.205   9.022  1.00 81.77           H  
ATOM   1358  HG  LEU    85      -3.446  83.511  10.000  1.00 81.77           H  
ATOM   1359 HD11 LEU    85      -2.374  84.364   7.254  1.00 81.77           H  
ATOM   1360 HD12 LEU    85      -3.323  85.384   8.348  1.00 81.77           H  
ATOM   1361 HD13 LEU    85      -4.052  83.949   7.627  1.00 81.77           H  
ATOM   1362 HD21 LEU    85      -1.666  81.959   8.053  1.00 81.77           H  
ATOM   1363 HD22 LEU    85      -3.394  81.673   8.320  1.00 81.77           H  
ATOM   1364 HD23 LEU    85      -2.252  81.413   9.639  1.00 81.77           H  
ATOM   1365  N   CYS    86      -1.272  84.595  13.016  1.00 73.49           N  
ATOM   1366  CA  CYS    86      -1.735  84.299  14.376  1.00 73.49           C  
ATOM   1367  C   CYS    86      -2.293  85.581  15.023  1.00 73.49           C  
ATOM   1368  CB  CYS    86      -0.645  83.744  15.296  1.00 73.49           C  
ATOM   1369  O   CYS    86      -3.245  85.550  15.803  1.00 73.49           O  
ATOM   1370  SG  CYS    86      -0.164  82.049  14.843  1.00 73.49           S  
ATOM   1371  H   CYS    86      -0.291  84.523  12.788  1.00 73.49           H  
ATOM   1372  HA  CYS    86      -2.573  83.596  14.297  1.00 73.49           H  
ATOM   1373  HB2 CYS    86      -0.998  83.717  16.333  1.00 73.49           H  
ATOM   1374  HB3 CYS    86       0.250  84.373  15.272  1.00 73.49           H  
ATOM   1375  HG  CYS    86       0.383  82.371  13.655  1.00 73.49           H  
ATOM   1376  N   LYS    87      -1.688  86.733  14.701  1.00 80.46           N  
ATOM   1377  CA  LYS    87      -2.125  88.018  15.240  1.00 80.46           C  
ATOM   1378  C   LYS    87      -3.433  88.442  14.527  1.00 80.46           C  
ATOM   1379  CB  LYS    87      -1.016  89.060  15.107  1.00 80.46           C  
ATOM   1380  O   LYS    87      -4.293  89.090  15.111  1.00 80.46           O  
ATOM   1381  CG  LYS    87      -1.318  90.417  15.745  1.00 80.46           C  
ATOM   1382  CD  LYS    87      -1.744  90.346  17.209  1.00 80.46           C  
ATOM   1383  CE  LYS    87      -1.783  91.725  17.854  1.00 80.46           C  
ATOM   1384  NZ  LYS    87      -2.380  91.622  19.185  1.00 80.46           N1+
ATOM   1385  H   LYS    87      -0.940  86.719  14.022  1.00 80.46           H  
ATOM   1386  HA  LYS    87      -2.370  87.851  16.295  1.00 80.46           H  
ATOM   1387  HB2 LYS    87      -0.783  89.230  14.049  1.00 80.46           H  
ATOM   1388  HB3 LYS    87      -0.098  88.662  15.559  1.00 80.46           H  
ATOM   1389  HG2 LYS    87      -2.109  90.910  15.171  1.00 80.46           H  
ATOM   1390  HG3 LYS    87      -0.419  91.037  15.655  1.00 80.46           H  
ATOM   1391  HD2 LYS    87      -1.054  89.701  17.767  1.00 80.46           H  
ATOM   1392  HD3 LYS    87      -2.736  89.890  17.270  1.00 80.46           H  
ATOM   1393  HE2 LYS    87      -2.388  92.438  17.290  1.00 80.46           H  
ATOM   1394  HE3 LYS    87      -0.774  92.121  17.980  1.00 80.46           H  
ATOM   1395  HZ1 LYS    87      -2.178  92.370  19.843  1.00 80.46           H  
ATOM   1396  HZ2 LYS    87      -2.256  90.693  19.657  1.00 80.46           H  
ATOM   1397  HZ3 LYS    87      -3.431  91.569  19.107  1.00 80.46           H  
ATOM   1398  N   LEU    88      -3.585  88.078  13.251  1.00 80.11           N  
ATOM   1399  CA  LEU    88      -4.817  88.350  12.523  1.00 80.11           C  
ATOM   1400  C   LEU    88      -5.958  87.467  13.088  1.00 80.11           C  
ATOM   1401  CB  LEU    88      -4.715  88.128  11.011  1.00 80.11           C  
ATOM   1402  O   LEU    88      -7.126  87.852  13.037  1.00 80.11           O  
ATOM   1403  CG  LEU    88      -3.678  88.970  10.244  1.00 80.11           C  
ATOM   1404  CD1 LEU    88      -4.049  89.029   8.759  1.00 80.11           C  
ATOM   1405  CD2 LEU    88      -3.480  90.374  10.804  1.00 80.11           C  
ATOM   1406  H   LEU    88      -2.820  87.597  12.801  1.00 80.11           H  
ATOM   1407  HA  LEU    88      -5.107  89.387  12.734  1.00 80.11           H  
ATOM   1408  HB2 LEU    88      -5.709  88.315  10.582  1.00 80.11           H  
ATOM   1409  HB3 LEU    88      -4.502  87.072  10.814  1.00 80.11           H  
ATOM   1410  HG  LEU    88      -2.715  88.457  10.296  1.00 80.11           H  
ATOM   1411 HD11 LEU    88      -5.001  89.548   8.607  1.00 80.11           H  
ATOM   1412 HD12 LEU    88      -4.140  88.021   8.341  1.00 80.11           H  
ATOM   1413 HD13 LEU    88      -3.280  89.559   8.185  1.00 80.11           H  
ATOM   1414 HD21 LEU    88      -4.435  90.894  10.907  1.00 80.11           H  
ATOM   1415 HD22 LEU    88      -2.827  90.964  10.153  1.00 80.11           H  
ATOM   1416 HD23 LEU    88      -3.003  90.346  11.788  1.00 80.11           H  
ATOM   1417  N   ILE    89      -5.619  86.266  13.566  1.00 74.05           N  
ATOM   1418  CA  ILE    89      -6.578  85.359  14.216  1.00 74.05           C  
ATOM   1419  C   ILE    89      -7.045  85.966  15.565  1.00 74.05           C  
ATOM   1420  CB  ILE    89      -5.992  83.928  14.363  1.00 74.05           C  
ATOM   1421  O   ILE    89      -8.173  85.743  15.998  1.00 74.05           O  
ATOM   1422  CG1 ILE    89      -5.970  83.233  12.981  1.00 74.05           C  
ATOM   1423  CG2 ILE    89      -6.771  83.078  15.375  1.00 74.05           C  
ATOM   1424  CD1 ILE    89      -5.151  81.952  12.935  1.00 74.05           C  
ATOM   1425  H   ILE    89      -4.660  85.968  13.456  1.00 74.05           H  
ATOM   1426  HA  ILE    89      -7.474  85.330  13.583  1.00 74.05           H  
ATOM   1427  HB  ILE    89      -4.963  84.002  14.727  1.00 74.05           H  
ATOM   1428 HG12 ILE    89      -5.563  83.913  12.226  1.00 74.05           H  
ATOM   1429 HG13 ILE    89      -6.995  83.009  12.671  1.00 74.05           H  
ATOM   1430 HG21 ILE    89      -7.835  83.036  15.121  1.00 74.05           H  
ATOM   1431 HG22 ILE    89      -6.677  83.486  16.387  1.00 74.05           H  
ATOM   1432 HG23 ILE    89      -6.392  82.053  15.423  1.00 74.05           H  
ATOM   1433 HD11 ILE    89      -4.119  82.131  13.250  1.00 74.05           H  
ATOM   1434 HD12 ILE    89      -5.126  81.563  11.911  1.00 74.05           H  
ATOM   1435 HD13 ILE    89      -5.576  81.172  13.571  1.00 74.05           H  
ATOM   1436  N   GLU    90      -6.166  86.729  16.222  1.00 72.60           N  
ATOM   1437  CA  GLU    90      -6.471  87.385  17.501  1.00 72.60           C  
ATOM   1438  C   GLU    90      -7.401  88.587  17.192  1.00 72.60           C  
ATOM   1439  CB  GLU    90      -5.168  87.835  18.175  1.00 72.60           C  
ATOM   1440  O   GLU    90      -8.439  88.791  17.816  1.00 72.60           O  
ATOM   1441  CG  GLU    90      -5.351  88.441  19.569  1.00 72.60           C  
ATOM   1442  CD  GLU    90      -4.364  89.567  19.690  1.00 72.60           C  
ATOM   1443  OE1 GLU    90      -4.694  90.713  19.307  1.00 72.60           O  
ATOM   1444  OE2 GLU    90      -3.199  89.350  20.095  1.00 72.60           O1-
ATOM   1445  H   GLU    90      -5.273  86.903  15.782  1.00 72.60           H  
ATOM   1446  HA  GLU    90      -7.017  86.676  18.133  1.00 72.60           H  
ATOM   1447  HB2 GLU    90      -4.652  88.541  17.517  1.00 72.60           H  
ATOM   1448  HB3 GLU    90      -4.494  86.972  18.260  1.00 72.60           H  
ATOM   1449  HG2 GLU    90      -5.173  87.688  20.344  1.00 72.60           H  
ATOM   1450  HG3 GLU    90      -6.359  88.838  19.719  1.00 72.60           H  
ATOM   1451  N   VAL    91      -6.998  89.407  16.217  1.00 79.27           N  
ATOM   1452  CA  VAL    91      -7.657  90.679  15.911  1.00 79.27           C  
ATOM   1453  C   VAL    91      -8.974  90.452  15.119  1.00 79.27           C  
ATOM   1454  CB  VAL    91      -6.675  91.606  15.152  1.00 79.27           C  
ATOM   1455  O   VAL    91      -9.865  91.304  15.120  1.00 79.27           O  
ATOM   1456  CG1 VAL    91      -7.337  92.851  14.561  1.00 79.27           C  
ATOM   1457  CG2 VAL    91      -5.543  92.059  16.084  1.00 79.27           C  
ATOM   1458  H   VAL    91      -6.202  89.118  15.667  1.00 79.27           H  
ATOM   1459  HA  VAL    91      -7.950  91.139  16.864  1.00 79.27           H  
ATOM   1460  HB  VAL    91      -6.228  91.049  14.318  1.00 79.27           H  
ATOM   1461 HG11 VAL    91      -7.875  93.419  15.327  1.00 79.27           H  
ATOM   1462 HG12 VAL    91      -8.035  92.592  13.760  1.00 79.27           H  
ATOM   1463 HG13 VAL    91      -6.584  93.509  14.116  1.00 79.27           H  
ATOM   1464 HG21 VAL    91      -5.933  92.634  16.930  1.00 79.27           H  
ATOM   1465 HG22 VAL    91      -4.835  92.696  15.545  1.00 79.27           H  
ATOM   1466 HG23 VAL    91      -4.983  91.210  16.484  1.00 79.27           H  
ATOM   1467  N   CYS    92      -9.024  89.391  14.316  1.00 76.93           N  
ATOM   1468  CA  CYS    92     -10.163  89.048  13.466  1.00 76.93           C  
ATOM   1469  C   CYS    92     -10.263  87.508  13.351  1.00 76.93           C  
ATOM   1470  CB  CYS    92     -10.029  89.661  12.061  1.00 76.93           C  
ATOM   1471  O   CYS    92      -9.744  86.901  12.420  1.00 76.93           O  
ATOM   1472  SG  CYS    92     -10.679  91.369  11.987  1.00 76.93           S  
ATOM   1473  H   CYS    92      -8.215  88.788  14.284  1.00 76.93           H  
ATOM   1474  HA  CYS    92     -11.085  89.416  13.931  1.00 76.93           H  
ATOM   1475  HB2 CYS    92     -10.595  89.088  11.319  1.00 76.93           H  
ATOM   1476  HB3 CYS    92      -8.983  89.680  11.738  1.00 76.93           H  
ATOM   1477  HG  CYS    92     -10.281  91.734  13.221  1.00 76.93           H  
ATOM   1478  N   PRO    93     -10.948  86.852  14.306  1.00 70.64           N  
ATOM   1479  CA  PRO    93     -11.039  85.383  14.338  1.00 70.64           C  
ATOM   1480  C   PRO    93     -11.597  84.690  13.081  1.00 70.64           C  
ATOM   1481  CB  PRO    93     -11.944  85.082  15.533  1.00 70.64           C  
ATOM   1482  O   PRO    93     -11.463  83.483  12.891  1.00 70.64           O  
ATOM   1483  CG  PRO    93     -11.730  86.273  16.453  1.00 70.64           C  
ATOM   1484  CD  PRO    93     -11.585  87.434  15.484  1.00 70.64           C  
ATOM   1485  HA  PRO    93     -10.026  84.998  14.494  1.00 70.64           H  
ATOM   1486  HB2 PRO    93     -11.692  84.132  16.015  1.00 70.64           H  
ATOM   1487  HB3 PRO    93     -12.998  85.031  15.229  1.00 70.64           H  
ATOM   1488  HG2 PRO    93     -10.803  86.140  17.022  1.00 70.64           H  
ATOM   1489  HG3 PRO    93     -12.549  86.417  17.164  1.00 70.64           H  
ATOM   1490  HD2 PRO    93     -12.563  87.820  15.174  1.00 70.64           H  
ATOM   1491  HD3 PRO    93     -10.995  88.248  15.910  1.00 70.64           H  
ATOM   1492  N   GLY    94     -12.219  85.460  12.177  1.00 69.25           N  
ATOM   1493  CA  GLY    94     -12.651  84.947  10.888  1.00 69.25           C  
ATOM   1494  C   GLY    94     -11.468  84.490  10.012  1.00 69.25           C  
ATOM   1495  O   GLY    94     -11.621  83.770   9.028  1.00 69.25           O  
ATOM   1496  H   GLY    94     -12.396  86.426  12.415  1.00 69.25           H  
ATOM   1497  HA2 GLY    94     -13.191  85.742  10.367  1.00 69.25           H  
ATOM   1498  HA3 GLY    94     -13.309  84.092  11.056  1.00 69.25           H  
ATOM   1499  N   THR    95     -10.256  84.922  10.375  1.00 71.03           N  
ATOM   1500  CA  THR    95      -9.022  84.474   9.732  1.00 71.03           C  
ATOM   1501  C   THR    95      -8.830  82.962  10.003  1.00 71.03           C  
ATOM   1502  CB  THR    95      -7.791  85.255  10.229  1.00 71.03           C  
ATOM   1503  O   THR    95      -8.256  82.257   9.182  1.00 71.03           O  
ATOM   1504  CG2 THR    95      -6.575  85.015   9.342  1.00 71.03           C  
ATOM   1505  OG1 THR    95      -8.048  86.665  10.228  1.00 71.03           O  
ATOM   1506  H   THR    95     -10.203  85.620  11.104  1.00 71.03           H  
ATOM   1507  HA  THR    95      -9.163  84.617   8.653  1.00 71.03           H  
ATOM   1508  HB  THR    95      -7.545  84.969  11.256  1.00 71.03           H  
ATOM   1509 HG21 THR    95      -6.779  85.314   8.309  1.00 71.03           H  
ATOM   1510 HG22 THR    95      -6.261  83.968   9.351  1.00 71.03           H  
ATOM   1511 HG23 THR    95      -5.730  85.621   9.678  1.00 71.03           H  
ATOM   1512  HG1 THR    95      -8.375  86.898  11.127  1.00 71.03           H  
ATOM   1513  N   MET    96      -9.269  82.488  11.178  1.00 65.30           N  
ATOM   1514  CA  MET    96      -9.150  81.064  11.536  1.00 65.30           C  
ATOM   1515  C   MET    96     -10.198  80.295  10.710  1.00 65.30           C  
ATOM   1516  CB  MET    96      -9.379  80.830  13.034  1.00 65.30           C  
ATOM   1517  O   MET    96      -9.971  79.206  10.207  1.00 65.30           O  
ATOM   1518  CG  MET    96      -9.343  79.360  13.465  1.00 65.30           C  
ATOM   1519  SD  MET    96      -7.713  78.598  13.193  1.00 65.30           S  
ATOM   1520  CE  MET    96      -8.247  76.907  12.840  1.00 65.30           C  
ATOM   1521  H   MET    96      -9.714  83.126  11.822  1.00 65.30           H  
ATOM   1522  HA  MET    96      -8.155  80.728  11.223  1.00 65.30           H  
ATOM   1523  HB2 MET    96     -10.360  81.226  13.321  1.00 65.30           H  
ATOM   1524  HB3 MET    96      -8.645  81.404  13.610  1.00 65.30           H  
ATOM   1525  HG2 MET    96     -10.117  78.792  12.940  1.00 65.30           H  
ATOM   1526  HG3 MET    96      -9.564  79.293  14.535  1.00 65.30           H  
ATOM   1527  HE1 MET    96      -7.370  76.260  12.770  1.00 65.30           H  
ATOM   1528  HE2 MET    96      -8.781  76.875  11.886  1.00 65.30           H  
ATOM   1529  HE3 MET    96      -8.897  76.536  13.635  1.00 65.30           H  
ATOM   1530  N   GLN    97     -11.389  80.894  10.581  1.00 66.28           N  
ATOM   1531  CA  GLN    97     -12.494  80.260   9.864  1.00 66.28           C  
ATOM   1532  C   GLN    97     -12.135  80.147   8.363  1.00 66.28           C  
ATOM   1533  CB  GLN    97     -13.805  81.028  10.016  1.00 66.28           C  
ATOM   1534  O   GLN    97     -12.643  79.301   7.638  1.00 66.28           O  
ATOM   1535  CG  GLN    97     -14.334  81.001  11.449  1.00 66.28           C  
ATOM   1536  CD  GLN    97     -15.592  81.825  11.545  1.00 66.28           C  
ATOM   1537  NE2 GLN    97     -16.736  81.236  11.274  1.00 66.28           N  
ATOM   1538  OE1 GLN    97     -15.605  83.014  11.823  1.00 66.28           O  
ATOM   1539  H   GLN    97     -11.507  81.818  10.968  1.00 66.28           H  
ATOM   1540  HA  GLN    97     -12.597  79.239  10.247  1.00 66.28           H  
ATOM   1541  HB2 GLN    97     -14.562  80.597   9.347  1.00 66.28           H  
ATOM   1542  HB3 GLN    97     -13.677  82.066   9.687  1.00 66.28           H  
ATOM   1543  HG2 GLN    97     -13.605  81.415  12.154  1.00 66.28           H  
ATOM   1544  HG3 GLN    97     -14.545  79.972  11.761  1.00 66.28           H  
ATOM   1545 HE21 GLN    97     -17.595  81.767  11.297  1.00 66.28           H  
ATOM   1546 HE22 GLN    97     -16.757  80.254  11.042  1.00 66.28           H  
ATOM   1547  N   SER    98     -11.254  81.037   7.900  1.00 65.67           N  
ATOM   1548  CA  SER    98     -10.766  81.017   6.520  1.00 65.67           C  
ATOM   1549  C   SER    98      -9.818  79.828   6.254  1.00 65.67           C  
ATOM   1550  CB  SER    98     -10.029  82.306   6.166  1.00 65.67           C  
ATOM   1551  O   SER    98      -9.593  79.456   5.107  1.00 65.67           O  
ATOM   1552  OG  SER    98     -10.875  83.457   6.275  1.00 65.67           O  
ATOM   1553  H   SER    98     -10.918  81.752   8.529  1.00 65.67           H  
ATOM   1554  HA  SER    98     -11.644  80.898   5.873  1.00 65.67           H  
ATOM   1555  HB2 SER    98      -9.662  82.267   5.135  1.00 65.67           H  
ATOM   1556  HB3 SER    98      -9.162  82.463   6.814  1.00 65.67           H  
ATOM   1557  HG  SER    98     -11.239  83.469   7.188  1.00 65.67           H  
ATOM   1558  N   LEU    99      -9.247  79.251   7.320  1.00 64.64           N  
ATOM   1559  CA  LEU    99      -8.395  78.066   7.223  1.00 64.64           C  
ATOM   1560  C   LEU    99      -9.278  76.789   7.275  1.00 64.64           C  
ATOM   1561  CB  LEU    99      -7.342  78.001   8.338  1.00 64.64           C  
ATOM   1562  O   LEU    99      -8.854  75.686   6.957  1.00 64.64           O  
ATOM   1563  CG  LEU    99      -6.429  79.236   8.455  1.00 64.64           C  
ATOM   1564  CD1 LEU    99      -5.407  79.025   9.574  1.00 64.64           C  
ATOM   1565  CD2 LEU    99      -5.703  79.567   7.154  1.00 64.64           C  
ATOM   1566  H   LEU    99      -9.469  79.627   8.230  1.00 64.64           H  
ATOM   1567  HA  LEU    99      -7.910  78.059   6.240  1.00 64.64           H  
ATOM   1568  HB2 LEU    99      -6.722  77.108   8.181  1.00 64.64           H  
ATOM   1569  HB3 LEU    99      -7.845  77.847   9.302  1.00 64.64           H  
ATOM   1570  HG  LEU    99      -7.044  80.098   8.730  1.00 64.64           H  
ATOM   1571 HD11 LEU    99      -4.734  78.192   9.344  1.00 64.64           H  
ATOM   1572 HD12 LEU    99      -5.906  78.806  10.523  1.00 64.64           H  
ATOM   1573 HD13 LEU    99      -4.797  79.922   9.720  1.00 64.64           H  
ATOM   1574 HD21 LEU    99      -5.080  78.729   6.826  1.00 64.64           H  
ATOM   1575 HD22 LEU    99      -5.053  80.437   7.284  1.00 64.64           H  
ATOM   1576 HD23 LEU    99      -6.405  79.814   6.353  1.00 64.64           H  
ATOM   1577  N   MET   100     -10.512  76.966   7.760  1.00 59.59           N  
ATOM   1578  CA  MET   100     -11.518  75.916   7.842  1.00 59.59           C  
ATOM   1579  C   MET   100     -12.195  75.844   6.461  1.00 59.59           C  
ATOM   1580  CB  MET   100     -12.538  76.163   8.959  1.00 59.59           C  
ATOM   1581  O   MET   100     -12.277  74.776   5.854  1.00 59.59           O  
ATOM   1582  CG  MET   100     -11.887  76.064  10.337  1.00 59.59           C  
ATOM   1583  SD  MET   100     -13.078  76.408  11.673  1.00 59.59           S  
ATOM   1584  CE  MET   100     -13.704  74.728  11.939  1.00 59.59           C  
ATOM   1585  H   MET   100     -10.773  77.902   8.033  1.00 59.59           H  
ATOM   1586  HA  MET   100     -11.005  74.962   8.001  1.00 59.59           H  
ATOM   1587  HB2 MET   100     -13.350  75.432   8.873  1.00 59.59           H  
ATOM   1588  HB3 MET   100     -13.004  77.146   8.840  1.00 59.59           H  
ATOM   1589  HG2 MET   100     -11.081  76.798  10.431  1.00 59.59           H  
ATOM   1590  HG3 MET   100     -11.447  75.075  10.492  1.00 59.59           H  
ATOM   1591  HE1 MET   100     -14.455  74.747  12.733  1.00 59.59           H  
ATOM   1592  HE2 MET   100     -12.893  74.063  12.245  1.00 59.59           H  
ATOM   1593  HE3 MET   100     -14.172  74.345  11.029  1.00 59.59           H  
ATOM   1594  N   GLY   101     -12.690  76.986   5.973  1.00 55.55           N  
ATOM   1595  CA  GLY   101     -13.293  77.122   4.662  1.00 55.55           C  
ATOM   1596  C   GLY   101     -14.796  76.817   4.620  1.00 55.55           C  
ATOM   1597  O   GLY   101     -15.445  76.553   5.637  1.00 55.55           O  
ATOM   1598  H   GLY   101     -12.627  77.805   6.562  1.00 55.55           H  
ATOM   1599  HA2 GLY   101     -12.778  76.448   3.980  1.00 55.55           H  
ATOM   1600  HA3 GLY   101     -13.134  78.156   4.337  1.00 55.55           H  
ATOM   1601  N   PRO   102     -15.407  76.875   3.415  1.00 47.42           N  
ATOM   1602  CA  PRO   102     -16.845  76.651   3.271  1.00 47.42           C  
ATOM   1603  C   PRO   102     -17.217  75.172   3.505  1.00 47.42           C  
ATOM   1604  CB  PRO   102     -17.158  77.069   1.834  1.00 47.42           C  
ATOM   1605  O   PRO   102     -16.454  74.232   3.294  1.00 47.42           O  
ATOM   1606  CG  PRO   102     -15.846  76.810   1.099  1.00 47.42           C  
ATOM   1607  CD  PRO   102     -14.794  77.187   2.130  1.00 47.42           C  
ATOM   1608  HA  PRO   102     -17.386  77.270   3.997  1.00 47.42           H  
ATOM   1609  HB2 PRO   102     -17.388  78.141   1.800  1.00 47.42           H  
ATOM   1610  HB3 PRO   102     -17.992  76.524   1.383  1.00 47.42           H  
ATOM   1611  HG2 PRO   102     -15.754  77.386   0.174  1.00 47.42           H  
ATOM   1612  HG3 PRO   102     -15.764  75.746   0.849  1.00 47.42           H  
ATOM   1613  HD2 PRO   102     -13.858  76.646   1.990  1.00 47.42           H  
ATOM   1614  HD3 PRO   102     -14.586  78.263   2.114  1.00 47.42           H  
ATOM   1615  N   GLN   103     -18.481  74.970   3.886  1.00 45.56           N  
ATOM   1616  CA  GLN   103     -19.021  73.702   4.378  1.00 45.56           C  
ATOM   1617  C   GLN   103     -19.778  72.982   3.241  1.00 45.56           C  
ATOM   1618  CB  GLN   103     -20.024  73.933   5.523  1.00 45.56           C  
ATOM   1619  O   GLN   103     -20.376  71.919   3.398  1.00 45.56           O  
ATOM   1620  CG  GLN   103     -19.571  74.947   6.577  1.00 45.56           C  
ATOM   1621  CD  GLN   103     -20.612  76.005   6.874  1.00 45.56           C  
ATOM   1622  NE2 GLN   103     -21.129  76.698   5.884  1.00 45.56           N  
ATOM   1623  OE1 GLN   103     -20.966  76.279   8.007  1.00 45.56           O  
ATOM   1624  H   GLN   103     -19.137  75.733   3.793  1.00 45.56           H  
ATOM   1625  HA  GLN   103     -18.198  73.063   4.709  1.00 45.56           H  
ATOM   1626  HB2 GLN   103     -20.204  72.969   6.018  1.00 45.56           H  
ATOM   1627  HB3 GLN   103     -21.001  74.213   5.107  1.00 45.56           H  
ATOM   1628  HG2 GLN   103     -18.646  75.465   6.309  1.00 45.56           H  
ATOM   1629  HG3 GLN   103     -19.366  74.414   7.514  1.00 45.56           H  
ATOM   1630 HE21 GLN   103     -21.797  77.432   6.075  1.00 45.56           H  
ATOM   1631 HE22 GLN   103     -20.858  76.497   4.932  1.00 45.56           H  
ATOM   1632  N   ASP   104     -19.928  73.733   2.138  1.00 41.75           N  
ATOM   1633  CA  ASP   104     -21.118  73.776   1.310  1.00 41.75           C  
ATOM   1634  C   ASP   104     -20.757  73.795  -0.189  1.00 41.75           C  
ATOM   1635  CB  ASP   104     -22.022  74.919   1.799  1.00 41.75           C  
ATOM   1636  O   ASP   104     -20.517  72.758  -0.809  1.00 41.75           O  
ATOM   1637  CG  ASP   104     -21.164  76.142   2.062  1.00 41.75           C  
ATOM   1638  OD1 ASP   104     -20.756  76.339   3.227  1.00 41.75           O  
ATOM   1639  OD2 ASP   104     -20.806  76.794   1.055  1.00 41.75           O1-
ATOM   1640  H   ASP   104     -19.237  74.446   1.952  1.00 41.75           H  
ATOM   1641  HA  ASP   104     -21.681  72.845   1.459  1.00 41.75           H  
ATOM   1642  HB2 ASP   104     -22.515  74.633   2.736  1.00 41.75           H  
ATOM   1643  HB3 ASP   104     -22.806  75.151   1.070  1.00 41.75           H  
ATOM   1644  N   VAL   105     -20.620  74.986  -0.815  1.00 36.13           N  
ATOM   1645  CA  VAL   105     -20.499  75.125  -2.266  1.00 36.13           C  
ATOM   1646  C   VAL   105     -19.038  74.881  -2.717  1.00 36.13           C  
ATOM   1647  CB  VAL   105     -21.034  76.496  -2.752  1.00 36.13           C  
ATOM   1648  O   VAL   105     -18.223  75.778  -2.907  1.00 36.13           O  
ATOM   1649  CG1 VAL   105     -20.995  76.604  -4.282  1.00 36.13           C  
ATOM   1650  CG2 VAL   105     -22.479  76.733  -2.289  1.00 36.13           C  
ATOM   1651  H   VAL   105     -20.629  75.835  -0.269  1.00 36.13           H  
ATOM   1652  HA  VAL   105     -21.111  74.333  -2.721  1.00 36.13           H  
ATOM   1653  HB  VAL   105     -20.411  77.297  -2.335  1.00 36.13           H  
ATOM   1654 HG11 VAL   105     -21.586  75.808  -4.750  1.00 36.13           H  
ATOM   1655 HG12 VAL   105     -19.975  76.539  -4.670  1.00 36.13           H  
ATOM   1656 HG13 VAL   105     -21.404  77.565  -4.613  1.00 36.13           H  
ATOM   1657 HG21 VAL   105     -23.144  75.938  -2.647  1.00 36.13           H  
ATOM   1658 HG22 VAL   105     -22.858  77.687  -2.672  1.00 36.13           H  
ATOM   1659 HG23 VAL   105     -22.554  76.772  -1.199  1.00 36.13           H  
ATOM   1660  N   GLY   106     -18.675  73.598  -2.711  1.00 39.60           N  
ATOM   1661  CA  GLY   106     -17.961  72.946  -3.789  1.00 39.60           C  
ATOM   1662  C   GLY   106     -16.464  73.207  -4.001  1.00 39.60           C  
ATOM   1663  O   GLY   106     -15.754  72.354  -4.525  1.00 39.60           O  
ATOM   1664  H   GLY   106     -18.886  73.044  -1.893  1.00 39.60           H  
ATOM   1665  HA2 GLY   106     -18.462  73.225  -4.724  1.00 39.60           H  
ATOM   1666  HA3 GLY   106     -18.092  71.869  -3.638  1.00 39.60           H  
ATOM   1667  N   ASN   107     -16.024  74.454  -3.800  1.00 44.29           N  
ATOM   1668  CA  ASN   107     -14.687  74.917  -4.208  1.00 44.29           C  
ATOM   1669  C   ASN   107     -13.609  74.529  -3.165  1.00 44.29           C  
ATOM   1670  CB  ASN   107     -14.675  76.421  -4.480  1.00 44.29           C  
ATOM   1671  O   ASN   107     -12.732  75.301  -2.785  1.00 44.29           O  
ATOM   1672  CG  ASN   107     -13.707  76.729  -5.599  1.00 44.29           C  
ATOM   1673  ND2 ASN   107     -12.950  77.794  -5.476  1.00 44.29           N  
ATOM   1674  OD1 ASN   107     -13.632  76.064  -6.620  1.00 44.29           O  
ATOM   1675  H   ASN   107     -16.657  75.121  -3.382  1.00 44.29           H  
ATOM   1676  HA  ASN   107     -14.430  74.355  -5.116  1.00 44.29           H  
ATOM   1677  HB2 ASN   107     -14.441  76.999  -3.580  1.00 44.29           H  
ATOM   1678  HB3 ASN   107     -15.659  76.761  -4.830  1.00 44.29           H  
ATOM   1679 HD21 ASN   107     -12.317  78.054  -6.219  1.00 44.29           H  
ATOM   1680 HD22 ASN   107     -13.000  78.354  -4.636  1.00 44.29           H  
ATOM   1681  N   ASP   108     -13.596  73.240  -2.815  1.00 45.11           N  
ATOM   1682  CA  ASP   108     -12.722  72.696  -1.772  1.00 45.11           C  
ATOM   1683  C   ASP   108     -11.224  72.601  -2.165  1.00 45.11           C  
ATOM   1684  CB  ASP   108     -13.236  71.348  -1.288  1.00 45.11           C  
ATOM   1685  O   ASP   108     -10.369  72.222  -1.361  1.00 45.11           O  
ATOM   1686  CG  ASP   108     -14.202  71.679  -0.187  1.00 45.11           C  
ATOM   1687  OD1 ASP   108     -13.723  71.906   0.946  1.00 45.11           O  
ATOM   1688  OD2 ASP   108     -15.428  71.675  -0.448  1.00 45.11           O1-
ATOM   1689  H   ASP   108     -14.274  72.621  -3.236  1.00 45.11           H  
ATOM   1690  HA  ASP   108     -12.731  73.442  -0.966  1.00 45.11           H  
ATOM   1691  HB2 ASP   108     -12.438  70.721  -0.873  1.00 45.11           H  
ATOM   1692  HB3 ASP   108     -13.723  70.772  -2.083  1.00 45.11           H  
ATOM   1693  N   TRP   109     -10.878  73.154  -3.334  1.00 50.99           N  
ATOM   1694  CA  TRP   109      -9.497  73.259  -3.802  1.00 50.99           C  
ATOM   1695  C   TRP   109      -8.786  74.324  -2.946  1.00 50.99           C  
ATOM   1696  CB  TRP   109      -9.402  73.670  -5.275  1.00 50.99           C  
ATOM   1697  O   TRP   109      -7.581  74.267  -2.709  1.00 50.99           O  
ATOM   1698  CG  TRP   109     -10.177  72.766  -6.180  1.00 50.99           C  
ATOM   1699  CD1 TRP   109     -11.302  73.062  -6.870  1.00 50.99           C  
ATOM   1700  CD2 TRP   109      -9.882  71.366  -6.483  1.00 50.99           C  
ATOM   1701  CE2 TRP   109     -10.900  70.870  -7.356  1.00 50.99           C  
ATOM   1702  CE3 TRP   109      -8.860  70.461  -6.114  1.00 50.99           C  
ATOM   1703  NE1 TRP   109     -11.744  71.945  -7.547  1.00 50.99           N  
ATOM   1704  CH2 TRP   109      -9.872  68.696  -7.432  1.00 50.99           C  
ATOM   1705  CZ2 TRP   109     -10.908  69.551  -7.831  1.00 50.99           C  
ATOM   1706  CZ3 TRP   109      -8.856  69.134  -6.588  1.00 50.99           C  
ATOM   1707  H   TRP   109     -11.618  73.569  -3.882  1.00 50.99           H  
ATOM   1708  HA  TRP   109      -9.006  72.297  -3.618  1.00 50.99           H  
ATOM   1709  HB2 TRP   109      -8.351  73.683  -5.589  1.00 50.99           H  
ATOM   1710  HB3 TRP   109      -9.766  74.700  -5.400  1.00 50.99           H  
ATOM   1711  HD1 TRP   109     -11.783  74.028  -6.887  1.00 50.99           H  
ATOM   1712  HE1 TRP   109     -12.581  71.917  -8.112  1.00 50.99           H  
ATOM   1713  HE3 TRP   109      -8.068  70.794  -5.457  1.00 50.99           H  
ATOM   1714  HZ2 TRP   109     -11.695  69.210  -8.487  1.00 50.99           H  
ATOM   1715  HZ3 TRP   109      -8.063  68.462  -6.293  1.00 50.99           H  
ATOM   1716  HH2 TRP   109      -9.864  67.669  -7.791  1.00 50.99           H  
ATOM   1717  N   GLU   110      -9.556  75.303  -2.458  1.00 52.09           N  
ATOM   1718  CA  GLU   110      -9.047  76.378  -1.604  1.00 52.09           C  
ATOM   1719  C   GLU   110      -8.668  75.726  -0.255  1.00 52.09           C  
ATOM   1720  CB  GLU   110     -10.123  77.434  -1.325  1.00 52.09           C  
ATOM   1721  O   GLU   110      -7.668  76.055   0.383  1.00 52.09           O  
ATOM   1722  CG  GLU   110     -10.555  78.211  -2.563  1.00 52.09           C  
ATOM   1723  CD  GLU   110     -11.836  78.979  -2.301  1.00 52.09           C  
ATOM   1724  OE1 GLU   110     -12.621  79.120  -3.269  1.00 52.09           O  
ATOM   1725  OE2 GLU   110     -12.062  79.430  -1.156  1.00 52.09           O1-
ATOM   1726  H   GLU   110     -10.549  75.273  -2.639  1.00 52.09           H  
ATOM   1727  HA  GLU   110      -8.148  76.805  -2.060  1.00 52.09           H  
ATOM   1728  HB2 GLU   110      -9.747  78.139  -0.571  1.00 52.09           H  
ATOM   1729  HB3 GLU   110     -11.002  76.954  -0.874  1.00 52.09           H  
ATOM   1730  HG2 GLU   110     -10.723  77.532  -3.406  1.00 52.09           H  
ATOM   1731  HG3 GLU   110      -9.773  78.918  -2.860  1.00 52.09           H  
ATOM   1732  N   VAL   111      -9.564  74.855   0.220  1.00 55.87           N  
ATOM   1733  CA  VAL   111      -9.463  74.244   1.539  1.00 55.87           C  
ATOM   1734  C   VAL   111      -8.276  73.267   1.501  1.00 55.87           C  
ATOM   1735  CB  VAL   111     -10.785  73.556   1.930  1.00 55.87           C  
ATOM   1736  O   VAL   111      -7.439  73.231   2.406  1.00 55.87           O  
ATOM   1737  CG1 VAL   111     -10.695  72.925   3.317  1.00 55.87           C  
ATOM   1738  CG2 VAL   111     -11.937  74.563   1.913  1.00 55.87           C  
ATOM   1739  H   VAL   111     -10.363  74.637  -0.358  1.00 55.87           H  
ATOM   1740  HA  VAL   111      -9.212  75.037   2.255  1.00 55.87           H  
ATOM   1741  HB  VAL   111     -11.018  72.758   1.214  1.00 55.87           H  
ATOM   1742 HG11 VAL   111     -10.382  73.662   4.063  1.00 55.87           H  
ATOM   1743 HG12 VAL   111      -9.981  72.097   3.318  1.00 55.87           H  
ATOM   1744 HG13 VAL   111     -11.663  72.519   3.631  1.00 55.87           H  
ATOM   1745 HG21 VAL   111     -11.660  75.463   2.467  1.00 55.87           H  
ATOM   1746 HG22 VAL   111     -12.845  74.147   2.362  1.00 55.87           H  
ATOM   1747 HG23 VAL   111     -12.189  74.868   0.893  1.00 55.87           H  
ATOM   1748  N   LEU   112      -8.211  72.441   0.445  1.00 60.23           N  
ATOM   1749  CA  LEU   112      -7.144  71.459   0.303  1.00 60.23           C  
ATOM   1750  C   LEU   112      -5.806  72.214   0.124  1.00 60.23           C  
ATOM   1751  CB  LEU   112      -7.422  70.514  -0.870  1.00 60.23           C  
ATOM   1752  O   LEU   112      -4.794  71.844   0.718  1.00 60.23           O  
ATOM   1753  CG  LEU   112      -6.509  69.271  -0.912  1.00 60.23           C  
ATOM   1754  CD1 LEU   112      -6.714  68.361   0.303  1.00 60.23           C  
ATOM   1755  CD2 LEU   112      -6.775  68.480  -2.195  1.00 60.23           C  
ATOM   1756  H   LEU   112      -8.929  72.506  -0.262  1.00 60.23           H  
ATOM   1757  HA  LEU   112      -7.098  70.915   1.252  1.00 60.23           H  
ATOM   1758  HB2 LEU   112      -7.323  71.067  -1.813  1.00 60.23           H  
ATOM   1759  HB3 LEU   112      -8.467  70.179  -0.823  1.00 60.23           H  
ATOM   1760  HG  LEU   112      -5.460  69.592  -0.930  1.00 60.23           H  
ATOM   1761 HD11 LEU   112      -7.769  68.091   0.424  1.00 60.23           H  
ATOM   1762 HD12 LEU   112      -6.376  68.842   1.226  1.00 60.23           H  
ATOM   1763 HD13 LEU   112      -6.142  67.434   0.197  1.00 60.23           H  
ATOM   1764 HD21 LEU   112      -7.809  68.120  -2.234  1.00 60.23           H  
ATOM   1765 HD22 LEU   112      -6.111  67.612  -2.262  1.00 60.23           H  
ATOM   1766 HD23 LEU   112      -6.599  69.102  -3.080  1.00 60.23           H  
ATOM   1767  N   GLY   113      -5.794  73.270  -0.697  1.00 65.67           N  
ATOM   1768  CA  GLY   113      -4.578  74.001  -1.010  1.00 65.67           C  
ATOM   1769  C   GLY   113      -3.998  74.691   0.230  1.00 65.67           C  
ATOM   1770  O   GLY   113      -2.790  74.672   0.472  1.00 65.67           O  
ATOM   1771  H   GLY   113      -6.664  73.562  -1.120  1.00 65.67           H  
ATOM   1772  HA2 GLY   113      -4.813  74.757  -1.764  1.00 65.67           H  
ATOM   1773  HA3 GLY   113      -3.840  73.297  -1.408  1.00 65.67           H  
ATOM   1774  N   VAL   114      -4.873  75.315   1.029  1.00 63.98           N  
ATOM   1775  CA  VAL   114      -4.450  76.009   2.250  1.00 63.98           C  
ATOM   1776  C   VAL   114      -3.980  74.957   3.294  1.00 63.98           C  
ATOM   1777  CB  VAL   114      -5.573  76.925   2.777  1.00 63.98           C  
ATOM   1778  O   VAL   114      -3.153  75.247   4.158  1.00 63.98           O  
ATOM   1779  CG1 VAL   114      -5.318  77.438   4.195  1.00 63.98           C  
ATOM   1780  CG2 VAL   114      -5.742  78.136   1.848  1.00 63.98           C  
ATOM   1781  H   VAL   114      -5.849  75.298   0.770  1.00 63.98           H  
ATOM   1782  HA  VAL   114      -3.564  76.606   1.998  1.00 63.98           H  
ATOM   1783  HB  VAL   114      -6.518  76.367   2.796  1.00 63.98           H  
ATOM   1784 HG11 VAL   114      -4.343  77.930   4.272  1.00 63.98           H  
ATOM   1785 HG12 VAL   114      -5.354  76.626   4.928  1.00 63.98           H  
ATOM   1786 HG13 VAL   114      -6.086  78.163   4.482  1.00 63.98           H  
ATOM   1787 HG21 VAL   114      -4.847  78.768   1.861  1.00 63.98           H  
ATOM   1788 HG22 VAL   114      -6.593  78.749   2.161  1.00 63.98           H  
ATOM   1789 HG23 VAL   114      -5.914  77.836   0.811  1.00 63.98           H  
ATOM   1790  N   HIS   115      -4.543  73.748   3.227  1.00 70.57           N  
ATOM   1791  CA  HIS   115      -4.155  72.678   4.147  1.00 70.57           C  
ATOM   1792  C   HIS   115      -2.832  72.045   3.692  1.00 70.57           C  
ATOM   1793  CB  HIS   115      -5.236  71.623   4.326  1.00 70.57           C  
ATOM   1794  O   HIS   115      -2.018  71.615   4.511  1.00 70.57           O  
ATOM   1795  CG  HIS   115      -6.452  72.164   4.994  1.00 70.57           C  
ATOM   1796  CD2 HIS   115      -6.729  73.387   5.549  1.00 70.57           C  
ATOM   1797  ND1 HIS   115      -7.598  71.413   5.089  1.00 70.57           N1+
ATOM   1798  CE1 HIS   115      -8.541  72.166   5.672  1.00 70.57           C  
ATOM   1799  NE2 HIS   115      -8.058  73.378   5.984  1.00 70.57           N  
ATOM   1800  H   HIS   115      -5.210  73.565   2.491  1.00 70.57           H  
ATOM   1801  HA  HIS   115      -3.931  73.141   5.118  1.00 70.57           H  
ATOM   1802  HB2 HIS   115      -4.856  70.795   4.935  1.00 70.57           H  
ATOM   1803  HB3 HIS   115      -5.533  71.201   3.359  1.00 70.57           H  
ATOM   1804  HD1 HIS   115      -7.719  70.393   4.753  1.00 70.57           H  
ATOM   1805  HD2 HIS   115      -6.040  74.214   5.635  1.00 70.57           H  
ATOM   1806  HE2 HIS   115      -8.588  74.184   6.471  1.00 70.57           H  
ATOM   1807  HE1 HIS   115      -9.553  71.841   5.866  1.00 70.57           H  
ATOM   1808  N   GLN   116      -2.583  72.033   2.379  1.00 73.22           N  
ATOM   1809  CA  GLN   116      -1.331  71.542   1.812  1.00 73.22           C  
ATOM   1810  C   GLN   116      -0.201  72.508   2.254  1.00 73.22           C  
ATOM   1811  CB  GLN   116      -1.419  71.459   0.291  1.00 73.22           C  
ATOM   1812  O   GLN   116       0.948  72.113   2.416  1.00 73.22           O  
ATOM   1813  CG  GLN   116      -0.223  70.741  -0.321  1.00 73.22           C  
ATOM   1814  CD  GLN   116      -0.295  70.832  -1.826  1.00 73.22           C  
ATOM   1815  NE2 GLN   116      -0.814  69.808  -2.456  1.00 73.22           N  
ATOM   1816  OE1 GLN   116       0.097  71.832  -2.437  1.00 73.22           O  
ATOM   1817  H   GLN   116      -3.277  72.414   1.752  1.00 73.22           H  
ATOM   1818  HA  GLN   116      -1.130  70.558   2.253  1.00 73.22           H  
ATOM   1819  HB2 GLN   116      -1.500  72.465  -0.138  1.00 73.22           H  
ATOM   1820  HB3 GLN   116      -2.335  70.930   0.000  1.00 73.22           H  
ATOM   1821  HG2 GLN   116      -0.189  69.697   0.004  1.00 73.22           H  
ATOM   1822  HG3 GLN   116       0.720  71.198  -0.010  1.00 73.22           H  
ATOM   1823 HE21 GLN   116      -0.899  69.825  -3.462  1.00 73.22           H  
ATOM   1824 HE22 GLN   116      -1.127  69.001  -1.936  1.00 73.22           H  
ATOM   1825  N   LEU   117      -0.534  73.791   2.436  1.00 72.42           N  
ATOM   1826  CA  LEU   117       0.418  74.805   2.916  1.00 72.42           C  
ATOM   1827  C   LEU   117       0.944  74.354   4.306  1.00 72.42           C  
ATOM   1828  CB  LEU   117      -0.268  76.173   3.048  1.00 72.42           C  
ATOM   1829  O   LEU   117       2.127  74.465   4.618  1.00 72.42           O  
ATOM   1830  CG  LEU   117       0.630  77.400   2.806  1.00 72.42           C  
ATOM   1831  CD1 LEU   117      -0.154  78.661   3.172  1.00 72.42           C  
ATOM   1832  CD2 LEU   117       1.962  77.375   3.551  1.00 72.42           C  
ATOM   1833  H   LEU   117      -1.471  74.087   2.208  1.00 72.42           H  
ATOM   1834  HA  LEU   117       1.251  74.834   2.212  1.00 72.42           H  
ATOM   1835  HB2 LEU   117      -0.729  76.263   4.040  1.00 72.42           H  
ATOM   1836  HB3 LEU   117      -1.092  76.239   2.326  1.00 72.42           H  
ATOM   1837  HG  LEU   117       0.855  77.451   1.737  1.00 72.42           H  
ATOM   1838 HD11 LEU   117      -0.407  78.681   4.237  1.00 72.42           H  
ATOM   1839 HD12 LEU   117      -1.087  78.721   2.601  1.00 72.42           H  
ATOM   1840 HD13 LEU   117       0.430  79.556   2.950  1.00 72.42           H  
ATOM   1841 HD21 LEU   117       1.823  77.195   4.620  1.00 72.42           H  
ATOM   1842 HD22 LEU   117       2.490  78.326   3.439  1.00 72.42           H  
ATOM   1843 HD23 LEU   117       2.621  76.599   3.151  1.00 72.42           H  
ATOM   1844  N   ILE   118       0.028  73.878   5.155  1.00 72.63           N  
ATOM   1845  CA  ILE   118       0.365  73.498   6.529  1.00 72.63           C  
ATOM   1846  C   ILE   118       1.242  72.229   6.457  1.00 72.63           C  
ATOM   1847  CB  ILE   118      -0.901  73.295   7.397  1.00 72.63           C  
ATOM   1848  O   ILE   118       2.184  72.055   7.234  1.00 72.63           O  
ATOM   1849  CG1 ILE   118      -1.651  74.638   7.547  1.00 72.63           C  
ATOM   1850  CG2 ILE   118      -0.550  72.722   8.778  1.00 72.63           C  
ATOM   1851  CD1 ILE   118      -3.038  74.499   8.154  1.00 72.63           C  
ATOM   1852  H   ILE   118      -0.916  73.764   4.814  1.00 72.63           H  
ATOM   1853  HA  ILE   118       0.987  74.298   6.951  1.00 72.63           H  
ATOM   1854  HB  ILE   118      -1.565  72.578   6.899  1.00 72.63           H  
ATOM   1855 HG12 ILE   118      -1.767  75.118   6.570  1.00 72.63           H  
ATOM   1856 HG13 ILE   118      -1.057  75.321   8.165  1.00 72.63           H  
ATOM   1857 HG21 ILE   118       0.148  73.375   9.313  1.00 72.63           H  
ATOM   1858 HG22 ILE   118      -0.093  71.732   8.692  1.00 72.63           H  
ATOM   1859 HG23 ILE   118      -1.440  72.595   9.401  1.00 72.63           H  
ATOM   1860 HD11 ILE   118      -3.645  73.787   7.587  1.00 72.63           H  
ATOM   1861 HD12 ILE   118      -3.551  75.467   8.139  1.00 72.63           H  
ATOM   1862 HD13 ILE   118      -2.993  74.168   9.194  1.00 72.63           H  
ATOM   1863  N   LEU   119       0.902  71.304   5.551  1.00 76.88           N  
ATOM   1864  CA  LEU   119       1.657  70.062   5.404  1.00 76.88           C  
ATOM   1865  C   LEU   119       3.052  70.365   4.812  1.00 76.88           C  
ATOM   1866  CB  LEU   119       0.913  69.025   4.559  1.00 76.88           C  
ATOM   1867  O   LEU   119       4.047  69.727   5.166  1.00 76.88           O  
ATOM   1868  CG  LEU   119      -0.407  68.532   5.194  1.00 76.88           C  
ATOM   1869  CD1 LEU   119      -1.132  67.589   4.233  1.00 76.88           C  
ATOM   1870  CD2 LEU   119      -0.188  67.829   6.535  1.00 76.88           C  
ATOM   1871  H   LEU   119       0.106  71.483   4.954  1.00 76.88           H  
ATOM   1872  HA  LEU   119       1.846  69.671   6.411  1.00 76.88           H  
ATOM   1873  HB2 LEU   119       1.571  68.164   4.383  1.00 76.88           H  
ATOM   1874  HB3 LEU   119       0.700  69.450   3.570  1.00 76.88           H  
ATOM   1875  HG  LEU   119      -1.064  69.390   5.370  1.00 76.88           H  
ATOM   1876 HD11 LEU   119      -0.549  66.680   4.062  1.00 76.88           H  
ATOM   1877 HD12 LEU   119      -1.308  68.072   3.266  1.00 76.88           H  
ATOM   1878 HD13 LEU   119      -2.105  67.292   4.638  1.00 76.88           H  
ATOM   1879 HD21 LEU   119       0.517  66.997   6.437  1.00 76.88           H  
ATOM   1880 HD22 LEU   119      -1.132  67.431   6.921  1.00 76.88           H  
ATOM   1881 HD23 LEU   119       0.197  68.518   7.293  1.00 76.88           H  
ATOM   1882  N   LYS   120       3.147  71.356   3.912  1.00 77.00           N  
ATOM   1883  CA  LYS   120       4.428  71.799   3.366  1.00 77.00           C  
ATOM   1884  C   LYS   120       5.254  72.397   4.524  1.00 77.00           C  
ATOM   1885  CB  LYS   120       4.274  72.885   2.294  1.00 77.00           C  
ATOM   1886  O   LYS   120       6.437  72.115   4.672  1.00 77.00           O  
ATOM   1887  CG  LYS   120       3.867  72.351   0.917  1.00 77.00           C  
ATOM   1888  CD  LYS   120       3.200  73.468   0.111  1.00 77.00           C  
ATOM   1889  CE  LYS   120       2.813  73.042  -1.295  1.00 77.00           C  
ATOM   1890  NZ  LYS   120       1.770  73.927  -1.816  1.00 77.00           N1+
ATOM   1891  H   LYS   120       2.297  71.819   3.622  1.00 77.00           H  
ATOM   1892  HA  LYS   120       4.966  70.925   2.979  1.00 77.00           H  
ATOM   1893  HB2 LYS   120       5.221  73.429   2.176  1.00 77.00           H  
ATOM   1894  HB3 LYS   120       3.545  73.628   2.635  1.00 77.00           H  
ATOM   1895  HG2 LYS   120       3.170  71.512   1.020  1.00 77.00           H  
ATOM   1896  HG3 LYS   120       4.751  71.973   0.391  1.00 77.00           H  
ATOM   1897  HD2 LYS   120       3.851  74.349   0.066  1.00 77.00           H  
ATOM   1898  HD3 LYS   120       2.301  73.768   0.657  1.00 77.00           H  
ATOM   1899  HE2 LYS   120       2.411  72.027  -1.303  1.00 77.00           H  
ATOM   1900  HE3 LYS   120       3.659  73.082  -1.986  1.00 77.00           H  
ATOM   1901  HZ1 LYS   120       1.010  73.434  -2.309  1.00 77.00           H  
ATOM   1902  HZ2 LYS   120       2.128  74.714  -2.408  1.00 77.00           H  
ATOM   1903  HZ3 LYS   120       1.330  74.519  -1.069  1.00 77.00           H  
ATOM   1904  N   MET   121       4.628  73.269   5.320  1.00 77.10           N  
ATOM   1905  CA  MET   121       5.315  73.974   6.404  1.00 77.10           C  
ATOM   1906  C   MET   121       5.818  72.949   7.440  1.00 77.10           C  
ATOM   1907  CB  MET   121       4.405  75.050   7.004  1.00 77.10           C  
ATOM   1908  O   MET   121       6.962  73.018   7.893  1.00 77.10           O  
ATOM   1909  CG  MET   121       4.962  75.709   8.266  1.00 77.10           C  
ATOM   1910  SD  MET   121       4.064  75.145   9.751  1.00 77.10           S  
ATOM   1911  CE  MET   121       2.688  76.315   9.690  1.00 77.10           C  
ATOM   1912  H   MET   121       3.653  73.462   5.149  1.00 77.10           H  
ATOM   1913  HA  MET   121       6.199  74.434   5.956  1.00 77.10           H  
ATOM   1914  HB2 MET   121       3.400  74.646   7.172  1.00 77.10           H  
ATOM   1915  HB3 MET   121       4.275  75.830   6.240  1.00 77.10           H  
ATOM   1916  HG2 MET   121       4.876  76.798   8.198  1.00 77.10           H  
ATOM   1917  HG3 MET   121       6.019  75.487   8.418  1.00 77.10           H  
ATOM   1918  HE1 MET   121       2.009  76.128  10.524  1.00 77.10           H  
ATOM   1919  HE2 MET   121       2.131  76.199   8.758  1.00 77.10           H  
ATOM   1920  HE3 MET   121       3.067  77.333   9.784  1.00 77.10           H  
ATOM   1921  N   LEU   122       4.956  71.993   7.810  1.00 76.98           N  
ATOM   1922  CA  LEU   122       5.344  70.972   8.777  1.00 76.98           C  
ATOM   1923  C   LEU   122       6.459  70.048   8.220  1.00 76.98           C  
ATOM   1924  CB  LEU   122       4.147  70.123   9.225  1.00 76.98           C  
ATOM   1925  O   LEU   122       7.203  69.438   8.985  1.00 76.98           O  
ATOM   1926  CG  LEU   122       3.201  70.827  10.220  1.00 76.98           C  
ATOM   1927  CD1 LEU   122       1.938  69.983  10.416  1.00 76.98           C  
ATOM   1928  CD2 LEU   122       3.868  71.066  11.577  1.00 76.98           C  
ATOM   1929  H   LEU   122       4.023  72.010   7.424  1.00 76.98           H  
ATOM   1930  HA  LEU   122       5.798  71.491   9.629  1.00 76.98           H  
ATOM   1931  HB2 LEU   122       4.505  69.195   9.687  1.00 76.98           H  
ATOM   1932  HB3 LEU   122       3.575  69.820   8.339  1.00 76.98           H  
ATOM   1933  HG  LEU   122       2.897  71.798   9.811  1.00 76.98           H  
ATOM   1934 HD11 LEU   122       2.176  69.004  10.846  1.00 76.98           H  
ATOM   1935 HD12 LEU   122       1.427  69.818   9.462  1.00 76.98           H  
ATOM   1936 HD13 LEU   122       1.233  70.486  11.088  1.00 76.98           H  
ATOM   1937 HD21 LEU   122       4.263  70.134  11.996  1.00 76.98           H  
ATOM   1938 HD22 LEU   122       3.153  71.478  12.295  1.00 76.98           H  
ATOM   1939 HD23 LEU   122       4.692  71.780  11.497  1.00 76.98           H  
ATOM   1940  N   THR   123       6.565  69.941   6.892  1.00 80.68           N  
ATOM   1941  CA  THR   123       7.567  69.084   6.247  1.00 80.68           C  
ATOM   1942  C   THR   123       8.885  69.866   6.104  1.00 80.68           C  
ATOM   1943  CB  THR   123       7.123  68.600   4.849  1.00 80.68           C  
ATOM   1944  O   THR   123       9.973  69.352   6.351  1.00 80.68           O  
ATOM   1945  CG2 THR   123       8.138  67.665   4.199  1.00 80.68           C  
ATOM   1946  OG1 THR   123       5.899  67.866   4.929  1.00 80.68           O  
ATOM   1947  H   THR   123       5.982  70.535   6.319  1.00 80.68           H  
ATOM   1948  HA  THR   123       7.752  68.228   6.905  1.00 80.68           H  
ATOM   1949  HB  THR   123       6.946  69.447   4.177  1.00 80.68           H  
ATOM   1950 HG21 THR   123       8.341  66.801   4.842  1.00 80.68           H  
ATOM   1951 HG22 THR   123       9.082  68.172   3.982  1.00 80.68           H  
ATOM   1952 HG23 THR   123       7.742  67.268   3.258  1.00 80.68           H  
ATOM   1953  HG1 THR   123       5.199  68.508   5.185  1.00 80.68           H  
ATOM   1954  N   VAL   124       8.811  71.081   5.549  1.00 76.16           N  
ATOM   1955  CA  VAL   124       9.982  71.826   5.083  1.00 76.16           C  
ATOM   1956  C   VAL   124      10.599  72.633   6.245  1.00 76.16           C  
ATOM   1957  CB  VAL   124       9.619  72.722   3.871  1.00 76.16           C  
ATOM   1958  O   VAL   124      11.782  72.985   6.217  1.00 76.16           O  
ATOM   1959  CG1 VAL   124      10.812  73.535   3.353  1.00 76.16           C  
ATOM   1960  CG2 VAL   124       9.088  71.877   2.702  1.00 76.16           C  
ATOM   1961  H   VAL   124       7.898  71.504   5.463  1.00 76.16           H  
ATOM   1962  HA  VAL   124      10.744  71.096   4.778  1.00 76.16           H  
ATOM   1963  HB  VAL   124       8.834  73.429   4.169  1.00 76.16           H  
ATOM   1964 HG11 VAL   124      11.652  72.882   3.090  1.00 76.16           H  
ATOM   1965 HG12 VAL   124      11.163  74.258   4.092  1.00 76.16           H  
ATOM   1966 HG13 VAL   124      10.535  74.105   2.459  1.00 76.16           H  
ATOM   1967 HG21 VAL   124       9.846  71.168   2.352  1.00 76.16           H  
ATOM   1968 HG22 VAL   124       8.811  72.518   1.857  1.00 76.16           H  
ATOM   1969 HG23 VAL   124       8.199  71.305   2.977  1.00 76.16           H  
ATOM   1970  N   HIS   125       9.782  73.008   7.234  1.00 72.15           N  
ATOM   1971  CA  HIS   125      10.173  73.911   8.312  1.00 72.15           C  
ATOM   1972  C   HIS   125      10.133  73.184   9.675  1.00 72.15           C  
ATOM   1973  CB  HIS   125       9.334  75.196   8.390  1.00 72.15           C  
ATOM   1974  O   HIS   125      10.018  73.813  10.731  1.00 72.15           O  
ATOM   1975  CG  HIS   125       9.065  75.857   7.087  1.00 72.15           C  
ATOM   1976  ND1 HIS   125       7.795  76.229   6.738  1.00 72.15           N  
ATOM   1977  CD2 HIS   125       9.874  76.132   6.008  1.00 72.15           C  
ATOM   1978  NE2 HIS   125       9.112  76.672   5.043  1.00 72.15           N  
ATOM   1979  CE1 HIS   125       7.836  76.763   5.444  1.00 72.15           C  
ATOM   1980  H   HIS   125       8.851  72.617   7.253  1.00 72.15           H  
ATOM   1981  HA  HIS   125      11.222  74.198   8.163  1.00 72.15           H  
ATOM   1982  HB2 HIS   125       9.844  75.914   9.044  1.00 72.15           H  
ATOM   1983  HB3 HIS   125       8.376  74.982   8.879  1.00 72.15           H  
ATOM   1984  HD2 HIS   125      10.937  75.947   5.948  1.00 72.15           H  
ATOM   1985  HE2 HIS   125       9.477  76.988   4.077  1.00 72.15           H  
ATOM   1986  HE1 HIS   125       7.061  77.141   4.917  1.00 72.15           H  
ATOM   1987  N   ASN   126      10.379  71.870   9.648  1.00 75.66           N  
ATOM   1988  CA  ASN   126      10.392  71.010  10.844  1.00 75.66           C  
ATOM   1989  C   ASN   126      11.425  71.465  11.894  1.00 75.66           C  
ATOM   1990  CB  ASN   126      10.632  69.533  10.522  1.00 75.66           C  
ATOM   1991  O   ASN   126      11.308  71.216  13.089  1.00 75.66           O  
ATOM   1992  CG  ASN   126      12.048  69.269  10.056  1.00 75.66           C  
ATOM   1993  ND2 ASN   126      12.604  68.140  10.423  1.00 75.66           N  
ATOM   1994  OD1 ASN   126      12.673  70.048   9.344  1.00 75.66           O  
ATOM   1995  H   ASN   126      10.480  71.439   8.740  1.00 75.66           H  
ATOM   1996  HA  ASN   126       9.402  71.125  11.303  1.00 75.66           H  
ATOM   1997  HB2 ASN   126       9.953  69.191   9.733  1.00 75.66           H  
ATOM   1998  HB3 ASN   126      10.432  68.931  11.417  1.00 75.66           H  
ATOM   1999 HD21 ASN   126      13.541  67.916  10.118  1.00 75.66           H  
ATOM   2000 HD22 ASN   126      12.095  67.494  11.009  1.00 75.66           H  
ATOM   2001  N   ALA   127      12.493  72.131  11.440  1.00 79.77           N  
ATOM   2002  CA  ALA   127      13.570  72.580  12.312  1.00 79.77           C  
ATOM   2003  C   ALA   127      13.199  73.859  13.102  1.00 79.77           C  
ATOM   2004  CB  ALA   127      14.834  72.833  11.500  1.00 79.77           C  
ATOM   2005  O   ALA   127      13.956  74.339  13.947  1.00 79.77           O  
ATOM   2006  H   ALA   127      12.539  72.333  10.451  1.00 79.77           H  
ATOM   2007  HA  ALA   127      13.761  71.794  13.053  1.00 79.77           H  
ATOM   2008  HB1 ALA   127      14.679  73.634  10.769  1.00 79.77           H  
ATOM   2009  HB2 ALA   127      15.132  71.933  10.952  1.00 79.77           H  
ATOM   2010  HB3 ALA   127      15.666  73.131  12.147  1.00 79.77           H  
ATOM   2011  N   SER   128      12.046  74.462  12.797  1.00 80.32           N  
ATOM   2012  CA  SER   128      11.556  75.644  13.488  1.00 80.32           C  
ATOM   2013  C   SER   128      10.520  75.190  14.527  1.00 80.32           C  
ATOM   2014  CB  SER   128      10.901  76.644  12.536  1.00 80.32           C  
ATOM   2015  O   SER   128       9.413  74.753  14.212  1.00 80.32           O  
ATOM   2016  OG  SER   128      10.372  77.766  13.255  1.00 80.32           O  
ATOM   2017  H   SER   128      11.471  74.042  12.081  1.00 80.32           H  
ATOM   2018  HA  SER   128      12.380  76.147  14.006  1.00 80.32           H  
ATOM   2019  HB2 SER   128      10.089  76.186  11.969  1.00 80.32           H  
ATOM   2020  HB3 SER   128      11.643  77.013  11.818  1.00 80.32           H  
ATOM   2021  HG  SER   128      10.291  78.488  12.603  1.00 80.32           H  
ATOM   2022  N   VAL   129      10.886  75.335  15.806  1.00 82.69           N  
ATOM   2023  CA  VAL   129      10.019  74.914  16.910  1.00 82.69           C  
ATOM   2024  C   VAL   129       8.747  75.791  16.910  1.00 82.69           C  
ATOM   2025  CB  VAL   129      10.763  74.935  18.262  1.00 82.69           C  
ATOM   2026  O   VAL   129       7.657  75.364  17.273  1.00 82.69           O  
ATOM   2027  CG1 VAL   129      11.093  76.340  18.775  1.00 82.69           C  
ATOM   2028  CG2 VAL   129       9.986  74.159  19.330  1.00 82.69           C  
ATOM   2029  H   VAL   129      11.792  75.731  16.012  1.00 82.69           H  
ATOM   2030  HA  VAL   129       9.700  73.891  16.679  1.00 82.69           H  
ATOM   2031  HB  VAL   129      11.720  74.418  18.122  1.00 82.69           H  
ATOM   2032 HG11 VAL   129      10.190  76.896  19.048  1.00 82.69           H  
ATOM   2033 HG12 VAL   129      11.643  76.919  18.026  1.00 82.69           H  
ATOM   2034 HG13 VAL   129      11.722  76.279  19.670  1.00 82.69           H  
ATOM   2035 HG21 VAL   129       9.035  74.645  19.573  1.00 82.69           H  
ATOM   2036 HG22 VAL   129      10.569  74.086  20.255  1.00 82.69           H  
ATOM   2037 HG23 VAL   129       9.772  73.140  18.993  1.00 82.69           H  
ATOM   2038  N   ASN   130       8.902  77.064  16.525  1.00 78.54           N  
ATOM   2039  CA  ASN   130       7.808  78.027  16.591  1.00 78.54           C  
ATOM   2040  C   ASN   130       6.756  77.639  15.547  1.00 78.54           C  
ATOM   2041  CB  ASN   130       8.259  79.455  16.307  1.00 78.54           C  
ATOM   2042  O   ASN   130       5.555  77.720  15.791  1.00 78.54           O  
ATOM   2043  CG  ASN   130       9.058  79.974  17.466  1.00 78.54           C  
ATOM   2044  ND2 ASN   130       8.432  80.657  18.393  1.00 78.54           N  
ATOM   2045  OD1 ASN   130      10.246  79.761  17.592  1.00 78.54           O  
ATOM   2046  H   ASN   130       9.805  77.355  16.178  1.00 78.54           H  
ATOM   2047  HA  ASN   130       7.346  77.942  17.583  1.00 78.54           H  
ATOM   2048  HB2 ASN   130       7.395  80.110  16.142  1.00 78.54           H  
ATOM   2049  HB3 ASN   130       8.880  79.516  15.405  1.00 78.54           H  
ATOM   2050 HD21 ASN   130       8.939  80.999  19.197  1.00 78.54           H  
ATOM   2051 HD22 ASN   130       7.443  80.843  18.303  1.00 78.54           H  
ATOM   2052  N   LEU   131       7.215  77.304  14.336  1.00 78.33           N  
ATOM   2053  CA  LEU   131       6.307  76.946  13.250  1.00 78.33           C  
ATOM   2054  C   LEU   131       5.716  75.556  13.547  1.00 78.33           C  
ATOM   2055  CB  LEU   131       6.997  76.976  11.886  1.00 78.33           C  
ATOM   2056  O   LEU   131       4.563  75.287  13.239  1.00 78.33           O  
ATOM   2057  CG  LEU   131       7.317  78.401  11.388  1.00 78.33           C  
ATOM   2058  CD1 LEU   131       8.181  78.342  10.127  1.00 78.33           C  
ATOM   2059  CD2 LEU   131       6.047  79.199  11.085  1.00 78.33           C  
ATOM   2060  H   LEU   131       8.212  77.286  14.179  1.00 78.33           H  
ATOM   2061  HA  LEU   131       5.464  77.643  13.274  1.00 78.33           H  
ATOM   2062  HB2 LEU   131       6.366  76.475  11.144  1.00 78.33           H  
ATOM   2063  HB3 LEU   131       7.916  76.384  11.936  1.00 78.33           H  
ATOM   2064  HG  LEU   131       7.885  78.936  12.157  1.00 78.33           H  
ATOM   2065 HD11 LEU   131       7.660  77.828   9.313  1.00 78.33           H  
ATOM   2066 HD12 LEU   131       9.119  77.814  10.323  1.00 78.33           H  
ATOM   2067 HD13 LEU   131       8.437  79.349   9.784  1.00 78.33           H  
ATOM   2068 HD21 LEU   131       5.396  78.659  10.389  1.00 78.33           H  
ATOM   2069 HD22 LEU   131       6.295  80.163  10.632  1.00 78.33           H  
ATOM   2070 HD23 LEU   131       5.475  79.409  11.994  1.00 78.33           H  
ATOM   2071  N   SER   132       6.508  74.674  14.156  1.00 82.63           N  
ATOM   2072  CA  SER   132       6.041  73.328  14.484  1.00 82.63           C  
ATOM   2073  C   SER   132       4.885  73.421  15.496  1.00 82.63           C  
ATOM   2074  CB  SER   132       7.150  72.446  15.053  1.00 82.63           C  
ATOM   2075  O   SER   132       3.870  72.746  15.367  1.00 82.63           O  
ATOM   2076  OG  SER   132       8.157  72.202  14.075  1.00 82.63           O  
ATOM   2077  H   SER   132       7.450  74.957  14.382  1.00 82.63           H  
ATOM   2078  HA  SER   132       5.653  72.892  13.556  1.00 82.63           H  
ATOM   2079  HB2 SER   132       6.746  71.474  15.358  1.00 82.63           H  
ATOM   2080  HB3 SER   132       7.622  72.893  15.934  1.00 82.63           H  
ATOM   2081  HG  SER   132       8.648  73.040  13.935  1.00 82.63           H  
ATOM   2082  N   VAL   133       5.034  74.269  16.523  1.00 82.83           N  
ATOM   2083  CA  VAL   133       3.985  74.457  17.527  1.00 82.83           C  
ATOM   2084  C   VAL   133       2.767  75.096  16.823  1.00 82.83           C  
ATOM   2085  CB  VAL   133       4.465  75.307  18.724  1.00 82.83           C  
ATOM   2086  O   VAL   133       1.630  74.683  17.035  1.00 82.83           O  
ATOM   2087  CG1 VAL   133       3.308  75.772  19.619  1.00 82.83           C  
ATOM   2088  CG2 VAL   133       5.447  74.510  19.589  1.00 82.83           C  
ATOM   2089  H   VAL   133       5.895  74.795  16.587  1.00 82.83           H  
ATOM   2090  HA  VAL   133       3.671  73.461  17.868  1.00 82.83           H  
ATOM   2091  HB  VAL   133       4.983  76.200  18.352  1.00 82.83           H  
ATOM   2092 HG11 VAL   133       2.706  74.924  19.963  1.00 82.83           H  
ATOM   2093 HG12 VAL   133       2.649  76.469  19.091  1.00 82.83           H  
ATOM   2094 HG13 VAL   133       3.687  76.297  20.502  1.00 82.83           H  
ATOM   2095 HG21 VAL   133       4.948  73.655  20.060  1.00 82.83           H  
ATOM   2096 HG22 VAL   133       5.860  75.137  20.387  1.00 82.83           H  
ATOM   2097 HG23 VAL   133       6.285  74.127  19.003  1.00 82.83           H  
ATOM   2098  N   ILE   134       2.984  76.154  16.027  1.00 79.77           N  
ATOM   2099  CA  ILE   134       1.876  76.855  15.367  1.00 79.77           C  
ATOM   2100  C   ILE   134       1.148  75.859  14.432  1.00 79.77           C  
ATOM   2101  CB  ILE   134       2.364  78.114  14.605  1.00 79.77           C  
ATOM   2102  O   ILE   134      -0.080  75.821  14.378  1.00 79.77           O  
ATOM   2103  CG1 ILE   134       2.738  79.227  15.611  1.00 79.77           C  
ATOM   2104  CG2 ILE   134       1.313  78.629  13.611  1.00 79.77           C  
ATOM   2105  CD1 ILE   134       3.542  80.363  14.989  1.00 79.77           C  
ATOM   2106  H   ILE   134       3.930  76.482  15.900  1.00 79.77           H  
ATOM   2107  HA  ILE   134       1.158  77.138  16.149  1.00 79.77           H  
ATOM   2108  HB  ILE   134       3.257  77.848  14.026  1.00 79.77           H  
ATOM   2109 HG12 ILE   134       3.329  78.809  16.433  1.00 79.77           H  
ATOM   2110 HG13 ILE   134       1.830  79.635  16.070  1.00 79.77           H  
ATOM   2111 HG21 ILE   134       0.360  78.830  14.112  1.00 79.77           H  
ATOM   2112 HG22 ILE   134       1.130  77.905  12.811  1.00 79.77           H  
ATOM   2113 HG23 ILE   134       1.639  79.550  13.120  1.00 79.77           H  
ATOM   2114 HD11 ILE   134       4.444  79.985  14.498  1.00 79.77           H  
ATOM   2115 HD12 ILE   134       3.853  81.069  15.766  1.00 79.77           H  
ATOM   2116 HD13 ILE   134       2.959  80.922  14.252  1.00 79.77           H  
ATOM   2117  N   GLY   135       1.913  75.096  13.651  1.00 79.34           N  
ATOM   2118  CA  GLY   135       1.382  74.208  12.642  1.00 79.34           C  
ATOM   2119  C   GLY   135       0.565  73.088  13.276  1.00 79.34           C  
ATOM   2120  O   GLY   135      -0.521  72.753  12.815  1.00 79.34           O  
ATOM   2121  H   GLY   135       2.914  75.162  13.771  1.00 79.34           H  
ATOM   2122  HA2 GLY   135       2.214  73.776  12.081  1.00 79.34           H  
ATOM   2123  HA3 GLY   135       0.735  74.782  11.972  1.00 79.34           H  
ATOM   2124  N   LEU   136       1.099  72.496  14.350  1.00 85.25           N  
ATOM   2125  CA  LEU   136       0.428  71.396  15.025  1.00 85.25           C  
ATOM   2126  C   LEU   136      -0.821  71.930  15.759  1.00 85.25           C  
ATOM   2127  CB  LEU   136       1.337  70.668  16.020  1.00 85.25           C  
ATOM   2128  O   LEU   136      -1.840  71.254  15.851  1.00 85.25           O  
ATOM   2129  CG  LEU   136       2.439  69.804  15.375  1.00 85.25           C  
ATOM   2130  CD1 LEU   136       3.397  69.301  16.461  1.00 85.25           C  
ATOM   2131  CD2 LEU   136       1.869  68.611  14.603  1.00 85.25           C  
ATOM   2132  H   LEU   136       1.980  72.846  14.697  1.00 85.25           H  
ATOM   2133  HA  LEU   136       0.062  70.708  14.256  1.00 85.25           H  
ATOM   2134  HB2 LEU   136       0.718  70.020  16.652  1.00 85.25           H  
ATOM   2135  HB3 LEU   136       1.796  71.403  16.693  1.00 85.25           H  
ATOM   2136  HG  LEU   136       3.018  70.414  14.673  1.00 85.25           H  
ATOM   2137 HD11 LEU   136       2.877  68.671  17.190  1.00 85.25           H  
ATOM   2138 HD12 LEU   136       3.851  70.139  17.000  1.00 85.25           H  
ATOM   2139 HD13 LEU   136       4.208  68.710  16.021  1.00 85.25           H  
ATOM   2140 HD21 LEU   136       1.229  67.993  15.242  1.00 85.25           H  
ATOM   2141 HD22 LEU   136       2.676  67.977  14.221  1.00 85.25           H  
ATOM   2142 HD23 LEU   136       1.280  68.937  13.741  1.00 85.25           H  
ATOM   2143  N   LYS   137      -0.727  73.127  16.347  1.00 81.20           N  
ATOM   2144  CA  LYS   137      -1.836  73.696  17.117  1.00 81.20           C  
ATOM   2145  C   LYS   137      -2.938  74.204  16.163  1.00 81.20           C  
ATOM   2146  CB  LYS   137      -1.339  74.784  18.071  1.00 81.20           C  
ATOM   2147  O   LYS   137      -4.109  74.277  16.527  1.00 81.20           O  
ATOM   2148  CG  LYS   137      -2.130  74.836  19.384  1.00 81.20           C  
ATOM   2149  CD  LYS   137      -1.309  75.528  20.481  1.00 81.20           C  
ATOM   2150  CE  LYS   137      -1.876  75.259  21.867  1.00 81.20           C  
ATOM   2151  NZ  LYS   137      -0.911  75.703  22.877  1.00 81.20           N1+
ATOM   2152  H   LYS   137       0.136  73.642  16.251  1.00 81.20           H  
ATOM   2153  HA  LYS   137      -2.274  72.866  17.685  1.00 81.20           H  
ATOM   2154  HB2 LYS   137      -1.339  75.769  17.591  1.00 81.20           H  
ATOM   2155  HB3 LYS   137      -0.302  74.560  18.338  1.00 81.20           H  
ATOM   2156  HG2 LYS   137      -2.366  73.817  19.709  1.00 81.20           H  
ATOM   2157  HG3 LYS   137      -3.083  75.354  19.234  1.00 81.20           H  
ATOM   2158  HD2 LYS   137      -1.272  76.608  20.288  1.00 81.20           H  
ATOM   2159  HD3 LYS   137      -0.273  75.170  20.447  1.00 81.20           H  
ATOM   2160  HE2 LYS   137      -2.042  74.192  22.043  1.00 81.20           H  
ATOM   2161  HE3 LYS   137      -2.807  75.806  22.038  1.00 81.20           H  
ATOM   2162  HZ1 LYS   137      -1.174  75.482  23.843  1.00 81.20           H  
ATOM   2163  HZ2 LYS   137      -0.606  76.675  22.816  1.00 81.20           H  
ATOM   2164  HZ3 LYS   137      -0.012  75.143  22.803  1.00 81.20           H  
ATOM   2165  N   THR   138      -2.554  74.568  14.941  1.00 76.58           N  
ATOM   2166  CA  THR   138      -3.522  74.917  13.893  1.00 76.58           C  
ATOM   2167  C   THR   138      -4.211  73.605  13.449  1.00 76.58           C  
ATOM   2168  CB  THR   138      -2.861  75.619  12.691  1.00 76.58           C  
ATOM   2169  O   THR   138      -5.416  73.564  13.221  1.00 76.58           O  
ATOM   2170  CG2 THR   138      -3.874  76.037  11.632  1.00 76.58           C  
ATOM   2171  OG1 THR   138      -2.203  76.820  13.110  1.00 76.58           O  
ATOM   2172  H   THR   138      -1.567  74.587  14.728  1.00 76.58           H  
ATOM   2173  HA  THR   138      -4.276  75.570  14.350  1.00 76.58           H  
ATOM   2174  HB  THR   138      -2.106  74.975  12.226  1.00 76.58           H  
ATOM   2175 HG21 THR   138      -4.632  76.705  12.055  1.00 76.58           H  
ATOM   2176 HG22 THR   138      -4.375  75.175  11.187  1.00 76.58           H  
ATOM   2177 HG23 THR   138      -3.377  76.594  10.830  1.00 76.58           H  
ATOM   2178  HG1 THR   138      -1.450  76.547  13.680  1.00 76.58           H  
ATOM   2179  N   LEU   139      -3.423  72.535  13.300  1.00 81.81           N  
ATOM   2180  CA  LEU   139      -3.910  71.222  12.859  1.00 81.81           C  
ATOM   2181  C   LEU   139      -4.938  70.687  13.885  1.00 81.81           C  
ATOM   2182  CB  LEU   139      -2.726  70.254  12.699  1.00 81.81           C  
ATOM   2183  O   LEU   139      -5.961  70.114  13.532  1.00 81.81           O  
ATOM   2184  CG  LEU   139      -3.078  68.831  12.236  1.00 81.81           C  
ATOM   2185  CD1 LEU   139      -3.694  68.825  10.842  1.00 81.81           C  
ATOM   2186  CD2 LEU   139      -1.824  67.952  12.255  1.00 81.81           C  
ATOM   2187  H   LEU   139      -2.440  72.645  13.507  1.00 81.81           H  
ATOM   2188  HA  LEU   139      -4.427  71.379  11.907  1.00 81.81           H  
ATOM   2189  HB2 LEU   139      -2.201  70.172  13.655  1.00 81.81           H  
ATOM   2190  HB3 LEU   139      -2.006  70.690  11.994  1.00 81.81           H  
ATOM   2191  HG  LEU   139      -3.795  68.390  12.938  1.00 81.81           H  
ATOM   2192 HD11 LEU   139      -3.036  69.311  10.113  1.00 81.81           H  
ATOM   2193 HD12 LEU   139      -4.653  69.350  10.840  1.00 81.81           H  
ATOM   2194 HD13 LEU   139      -3.878  67.802  10.500  1.00 81.81           H  
ATOM   2195 HD21 LEU   139      -1.067  68.321  11.555  1.00 81.81           H  
ATOM   2196 HD22 LEU   139      -2.069  66.922  11.980  1.00 81.81           H  
ATOM   2197 HD23 LEU   139      -1.378  67.930  13.256  1.00 81.81           H  
ATOM   2198  N   ASP   140      -4.628  70.863  15.173  1.00 79.41           N  
ATOM   2199  CA  ASP   140      -5.462  70.405  16.294  1.00 79.41           C  
ATOM   2200  C   ASP   140      -6.855  71.078  16.203  1.00 79.41           C  
ATOM   2201  CB  ASP   140      -4.777  70.781  17.600  1.00 79.41           C  
ATOM   2202  O   ASP   140      -7.901  70.461  16.412  1.00 79.41           O  
ATOM   2203  CG  ASP   140      -5.536  70.217  18.752  1.00 79.41           C  
ATOM   2204  OD1 ASP   140      -5.930  69.035  18.726  1.00 79.41           O  
ATOM   2205  OD2 ASP   140      -5.732  70.918  19.770  1.00 79.41           O1-
ATOM   2206  H   ASP   140      -3.750  71.316  15.381  1.00 79.41           H  
ATOM   2207  HA  ASP   140      -5.595  69.323  16.177  1.00 79.41           H  
ATOM   2208  HB2 ASP   140      -4.696  71.868  17.710  1.00 79.41           H  
ATOM   2209  HB3 ASP   140      -3.760  70.374  17.636  1.00 79.41           H  
ATOM   2210  N   LEU   141      -6.860  72.385  15.912  1.00 74.35           N  
ATOM   2211  CA  LEU   141      -8.099  73.150  15.842  1.00 74.35           C  
ATOM   2212  C   LEU   141      -8.876  72.796  14.550  1.00 74.35           C  
ATOM   2213  CB  LEU   141      -7.832  74.659  15.876  1.00 74.35           C  
ATOM   2214  O   LEU   141     -10.106  72.873  14.498  1.00 74.35           O  
ATOM   2215  CG  LEU   141      -7.322  75.181  17.233  1.00 74.35           C  
ATOM   2216  CD1 LEU   141      -6.841  76.627  17.081  1.00 74.35           C  
ATOM   2217  CD2 LEU   141      -8.395  75.106  18.321  1.00 74.35           C  
ATOM   2218  H   LEU   141      -5.980  72.838  15.715  1.00 74.35           H  
ATOM   2219  HA  LEU   141      -8.738  72.842  16.676  1.00 74.35           H  
ATOM   2220  HB2 LEU   141      -8.753  75.197  15.614  1.00 74.35           H  
ATOM   2221  HB3 LEU   141      -7.101  74.909  15.095  1.00 74.35           H  
ATOM   2222  HG  LEU   141      -6.468  74.576  17.559  1.00 74.35           H  
ATOM   2223 HD11 LEU   141      -7.656  77.286  16.764  1.00 74.35           H  
ATOM   2224 HD12 LEU   141      -6.040  76.695  16.337  1.00 74.35           H  
ATOM   2225 HD13 LEU   141      -6.446  77.007  18.029  1.00 74.35           H  
ATOM   2226 HD21 LEU   141      -9.297  75.653  18.027  1.00 74.35           H  
ATOM   2227 HD22 LEU   141      -8.027  75.539  19.257  1.00 74.35           H  
ATOM   2228 HD23 LEU   141      -8.678  74.071  18.533  1.00 74.35           H  
ATOM   2229  N   LEU   142      -8.147  72.507  13.469  1.00 75.90           N  
ATOM   2230  CA  LEU   142      -8.744  72.211  12.172  1.00 75.90           C  
ATOM   2231  C   LEU   142      -9.460  70.843  12.170  1.00 75.90           C  
ATOM   2232  CB  LEU   142      -7.698  72.213  11.050  1.00 75.90           C  
ATOM   2233  O   LEU   142     -10.507  70.680  11.539  1.00 75.90           O  
ATOM   2234  CG  LEU   142      -7.281  73.612  10.564  1.00 75.90           C  
ATOM   2235  CD1 LEU   142      -6.143  73.488   9.552  1.00 75.90           C  
ATOM   2236  CD2 LEU   142      -8.438  74.377   9.930  1.00 75.90           C  
ATOM   2237  H   LEU   142      -7.141  72.497  13.559  1.00 75.90           H  
ATOM   2238  HA  LEU   142      -9.530  72.954  11.994  1.00 75.90           H  
ATOM   2239  HB2 LEU   142      -8.078  71.652  10.191  1.00 75.90           H  
ATOM   2240  HB3 LEU   142      -6.807  71.666  11.383  1.00 75.90           H  
ATOM   2241  HG  LEU   142      -6.921  74.201  11.412  1.00 75.90           H  
ATOM   2242 HD11 LEU   142      -6.450  72.909   8.675  1.00 75.90           H  
ATOM   2243 HD12 LEU   142      -5.275  72.992   9.999  1.00 75.90           H  
ATOM   2244 HD13 LEU   142      -5.824  74.477   9.206  1.00 75.90           H  
ATOM   2245 HD21 LEU   142      -8.883  73.815   9.102  1.00 75.90           H  
ATOM   2246 HD22 LEU   142      -8.090  75.339   9.546  1.00 75.90           H  
ATOM   2247 HD23 LEU   142      -9.220  74.593  10.660  1.00 75.90           H  
ATOM   2248  N   LEU   143      -8.863  69.841  12.826  1.00 77.37           N  
ATOM   2249  CA  LEU   143      -9.363  68.466  12.815  1.00 77.37           C  
ATOM   2250  C   LEU   143     -10.550  68.234  13.798  1.00 77.37           C  
ATOM   2251  CB  LEU   143      -8.248  67.452  13.103  1.00 77.37           C  
ATOM   2252  O   LEU   143     -10.956  67.102  14.088  1.00 77.37           O  
ATOM   2253  CG  LEU   143      -7.213  67.268  11.979  1.00 77.37           C  
ATOM   2254  CD1 LEU   143      -6.089  66.349  12.471  1.00 77.37           C  
ATOM   2255  CD2 LEU   143      -7.835  66.669  10.718  1.00 77.37           C  
ATOM   2256  H   LEU   143      -8.037  70.062  13.363  1.00 77.37           H  
ATOM   2257  HA  LEU   143      -9.795  68.281  11.824  1.00 77.37           H  
ATOM   2258  HB2 LEU   143      -8.693  66.472  13.311  1.00 77.37           H  
ATOM   2259  HB3 LEU   143      -7.729  67.760  14.020  1.00 77.37           H  
ATOM   2260  HG  LEU   143      -6.774  68.238  11.725  1.00 77.37           H  
ATOM   2261 HD11 LEU   143      -6.470  65.353  12.720  1.00 77.37           H  
ATOM   2262 HD12 LEU   143      -5.611  66.761  13.366  1.00 77.37           H  
ATOM   2263 HD13 LEU   143      -5.317  66.228  11.704  1.00 77.37           H  
ATOM   2264 HD21 LEU   143      -8.372  65.741  10.943  1.00 77.37           H  
ATOM   2265 HD22 LEU   143      -7.064  66.435   9.978  1.00 77.37           H  
ATOM   2266 HD23 LEU   143      -8.535  67.365  10.248  1.00 77.37           H  
ATOM   2267  N   THR   144     -11.200  69.331  14.209  1.00 71.76           N  
ATOM   2268  CA  THR   144     -12.444  69.320  14.979  1.00 71.76           C  
ATOM   2269  C   THR   144     -13.652  68.962  14.090  1.00 71.76           C  
ATOM   2270  CB  THR   144     -12.708  70.695  15.630  1.00 71.76           C  
ATOM   2271  O   THR   144     -14.695  68.510  14.563  1.00 71.76           O  
ATOM   2272  CG2 THR   144     -11.769  70.964  16.802  1.00 71.76           C  
ATOM   2273  OG1 THR   144     -12.586  71.743  14.655  1.00 71.76           O  
ATOM   2274  H   THR   144     -10.797  70.236  14.012  1.00 71.76           H  
ATOM   2275  HA  THR   144     -12.369  68.535  15.742  1.00 71.76           H  
ATOM   2276  HB  THR   144     -13.739  70.736  16.001  1.00 71.76           H  
ATOM   2277 HG21 THR   144     -10.722  70.955  16.486  1.00 71.76           H  
ATOM   2278 HG22 THR   144     -11.899  70.216  17.591  1.00 71.76           H  
ATOM   2279 HG23 THR   144     -11.961  71.956  17.225  1.00 71.76           H  
ATOM   2280  HG1 THR   144     -11.708  72.180  14.746  1.00 71.76           H  
ATOM   2281  N   SER   145     -13.559  69.269  12.789  1.00 70.59           N  
ATOM   2282  CA  SER   145     -14.680  69.117  11.872  1.00 70.59           C  
ATOM   2283  C   SER   145     -14.557  67.809  11.060  1.00 70.59           C  
ATOM   2284  CB  SER   145     -14.778  70.292  10.896  1.00 70.59           C  
ATOM   2285  O   SER   145     -13.485  67.387  10.630  1.00 70.59           O  
ATOM   2286  OG  SER   145     -15.886  70.149  10.001  1.00 70.59           O  
ATOM   2287  H   SER   145     -12.668  69.584  12.434  1.00 70.59           H  
ATOM   2288  HA  SER   145     -15.614  69.069  12.445  1.00 70.59           H  
ATOM   2289  HB2 SER   145     -13.876  70.362  10.289  1.00 70.59           H  
ATOM   2290  HB3 SER   145     -14.894  71.232  11.448  1.00 70.59           H  
ATOM   2291  HG  SER   145     -16.117  71.053   9.710  1.00 70.59           H  
ATOM   2292  N   GLY   146     -15.727  67.240  10.749  1.00 67.80           N  
ATOM   2293  CA  GLY   146     -15.826  66.017   9.977  1.00 67.80           C  
ATOM   2294  C   GLY   146     -15.464  66.240   8.506  1.00 67.80           C  
ATOM   2295  O   GLY   146     -14.999  65.331   7.824  1.00 67.80           O  
ATOM   2296  H   GLY   146     -16.570  67.684  11.084  1.00 67.80           H  
ATOM   2297  HA2 GLY   146     -16.856  65.656  10.039  1.00 67.80           H  
ATOM   2298  HA3 GLY   146     -15.143  65.274  10.402  1.00 67.80           H  
ATOM   2299  N   LYS   147     -15.730  67.454   7.997  1.00 68.70           N  
ATOM   2300  CA  LYS   147     -15.436  67.764   6.594  1.00 68.70           C  
ATOM   2301  C   LYS   147     -13.902  67.898   6.442  1.00 68.70           C  
ATOM   2302  CB  LYS   147     -16.091  69.084   6.157  1.00 68.70           C  
ATOM   2303  O   LYS   147     -13.315  67.582   5.416  1.00 68.70           O  
ATOM   2304  CG  LYS   147     -16.210  69.183   4.628  1.00 68.70           C  
ATOM   2305  CD  LYS   147     -16.087  70.624   4.126  1.00 68.70           C  
ATOM   2306  CE  LYS   147     -16.420  70.714   2.641  1.00 68.70           C  
ATOM   2307  NZ  LYS   147     -15.941  71.975   2.097  1.00 68.70           N1+
ATOM   2308  H   LYS   147     -16.130  68.151   8.607  1.00 68.70           H  
ATOM   2309  HA  LYS   147     -15.779  66.922   5.981  1.00 68.70           H  
ATOM   2310  HB2 LYS   147     -15.519  69.933   6.551  1.00 68.70           H  
ATOM   2311  HB3 LYS   147     -17.098  69.166   6.587  1.00 68.70           H  
ATOM   2312  HG2 LYS   147     -17.174  68.758   4.322  1.00 68.70           H  
ATOM   2313  HG3 LYS   147     -15.436  68.582   4.136  1.00 68.70           H  
ATOM   2314  HD2 LYS   147     -15.064  70.977   4.310  1.00 68.70           H  
ATOM   2315  HD3 LYS   147     -16.758  71.277   4.693  1.00 68.70           H  
ATOM   2316  HE2 LYS   147     -17.500  70.672   2.474  1.00 68.70           H  
ATOM   2317  HE3 LYS   147     -15.938  69.917   2.066  1.00 68.70           H  
ATOM   2318  HZ1 LYS   147     -16.160  72.040   1.076  1.00 68.70           H  
ATOM   2319  HZ2 LYS   147     -14.895  71.999   2.012  1.00 68.70           H  
ATOM   2320  HZ3 LYS   147     -16.207  72.860   2.560  1.00 68.70           H  
ATOM   2321  N   ILE   148     -13.286  68.475   7.472  1.00 71.10           N  
ATOM   2322  CA  ILE   148     -11.871  68.841   7.430  1.00 71.10           C  
ATOM   2323  C   ILE   148     -11.018  67.587   7.696  1.00 71.10           C  
ATOM   2324  CB  ILE   148     -11.556  70.001   8.398  1.00 71.10           C  
ATOM   2325  O   ILE   148      -9.824  67.550   7.439  1.00 71.10           O  
ATOM   2326  CG1 ILE   148     -12.339  71.263   7.970  1.00 71.10           C  
ATOM   2327  CG2 ILE   148     -10.052  70.285   8.453  1.00 71.10           C  
ATOM   2328  CD1 ILE   148     -12.236  72.417   8.956  1.00 71.10           C  
ATOM   2329  H   ILE   148     -13.805  68.637   8.323  1.00 71.10           H  
ATOM   2330  HA  ILE   148     -11.641  69.153   6.404  1.00 71.10           H  
ATOM   2331  HB  ILE   148     -11.877  69.714   9.406  1.00 71.10           H  
ATOM   2332 HG12 ILE   148     -13.403  71.021   7.864  1.00 71.10           H  
ATOM   2333 HG13 ILE   148     -11.998  71.602   6.984  1.00 71.10           H  
ATOM   2334 HG21 ILE   148      -9.612  70.288   7.454  1.00 71.10           H  
ATOM   2335 HG22 ILE   148      -9.534  69.523   9.045  1.00 71.10           H  
ATOM   2336 HG23 ILE   148      -9.830  71.246   8.917  1.00 71.10           H  
ATOM   2337 HD11 ILE   148     -12.450  72.100   9.979  1.00 71.10           H  
ATOM   2338 HD12 ILE   148     -12.961  73.189   8.686  1.00 71.10           H  
ATOM   2339 HD13 ILE   148     -11.244  72.872   8.942  1.00 71.10           H  
ATOM   2340  N   THR   149     -11.647  66.540   8.241  1.00 74.00           N  
ATOM   2341  CA  THR   149     -10.949  65.283   8.523  1.00 74.00           C  
ATOM   2342  C   THR   149     -10.480  64.667   7.191  1.00 74.00           C  
ATOM   2343  CB  THR   149     -11.866  64.328   9.308  1.00 74.00           C  
ATOM   2344  O   THR   149      -9.383  64.140   7.101  1.00 74.00           O  
ATOM   2345  CG2 THR   149     -11.301  62.925   9.447  1.00 74.00           C  
ATOM   2346  OG1 THR   149     -12.078  64.830  10.644  1.00 74.00           O  
ATOM   2347  H   THR   149     -12.627  66.619   8.473  1.00 74.00           H  
ATOM   2348  HA  THR   149     -10.062  65.536   9.115  1.00 74.00           H  
ATOM   2349  HB  THR   149     -12.849  64.258   8.833  1.00 74.00           H  
ATOM   2350 HG21 THR   149     -10.314  62.943   9.920  1.00 74.00           H  
ATOM   2351 HG22 THR   149     -11.222  62.417   8.482  1.00 74.00           H  
ATOM   2352 HG23 THR   149     -11.958  62.328  10.085  1.00 74.00           H  
ATOM   2353  HG1 THR   149     -12.410  65.754  10.557  1.00 74.00           H  
ATOM   2354  N   LEU   150     -11.357  64.690   6.177  1.00 72.60           N  
ATOM   2355  CA  LEU   150     -11.026  64.131   4.855  1.00 72.60           C  
ATOM   2356  C   LEU   150      -9.979  65.069   4.200  1.00 72.60           C  
ATOM   2357  CB  LEU   150     -12.281  64.051   3.976  1.00 72.60           C  
ATOM   2358  O   LEU   150      -9.011  64.660   3.579  1.00 72.60           O  
ATOM   2359  CG  LEU   150     -13.369  63.089   4.498  1.00 72.60           C  
ATOM   2360  CD1 LEU   150     -14.605  63.173   3.598  1.00 72.60           C  
ATOM   2361  CD2 LEU   150     -12.883  61.641   4.575  1.00 72.60           C  
ATOM   2362  H   LEU   150     -12.264  65.107   6.328  1.00 72.60           H  
ATOM   2363  HA  LEU   150     -10.554  63.154   4.994  1.00 72.60           H  
ATOM   2364  HB2 LEU   150     -11.996  63.762   2.958  1.00 72.60           H  
ATOM   2365  HB3 LEU   150     -12.722  65.053   3.884  1.00 72.60           H  
ATOM   2366  HG  LEU   150     -13.673  63.401   5.504  1.00 72.60           H  
ATOM   2367 HD11 LEU   150     -14.372  62.865   2.573  1.00 72.60           H  
ATOM   2368 HD12 LEU   150     -14.994  64.196   3.566  1.00 72.60           H  
ATOM   2369 HD13 LEU   150     -15.404  62.525   3.974  1.00 72.60           H  
ATOM   2370 HD21 LEU   150     -12.515  61.293   3.605  1.00 72.60           H  
ATOM   2371 HD22 LEU   150     -13.696  60.976   4.885  1.00 72.60           H  
ATOM   2372 HD23 LEU   150     -12.078  61.528   5.308  1.00 72.60           H  
ATOM   2373  N   LEU   151     -10.245  66.375   4.335  1.00 73.08           N  
ATOM   2374  CA  LEU   151      -9.443  67.410   3.696  1.00 73.08           C  
ATOM   2375  C   LEU   151      -8.146  67.774   4.469  1.00 73.08           C  
ATOM   2376  CB  LEU   151     -10.286  68.661   3.420  1.00 73.08           C  
ATOM   2377  O   LEU   151      -7.542  68.810   4.236  1.00 73.08           O  
ATOM   2378  CG  LEU   151     -11.509  68.393   2.519  1.00 73.08           C  
ATOM   2379  CD1 LEU   151     -12.443  69.597   2.557  1.00 73.08           C  
ATOM   2380  CD2 LEU   151     -11.102  68.097   1.075  1.00 73.08           C  
ATOM   2381  H   LEU   151     -11.047  66.652   4.881  1.00 73.08           H  
ATOM   2382  HA  LEU   151      -9.083  67.003   2.743  1.00 73.08           H  
ATOM   2383  HB2 LEU   151      -9.664  69.440   2.961  1.00 73.08           H  
ATOM   2384  HB3 LEU   151     -10.622  69.073   4.379  1.00 73.08           H  
ATOM   2385  HG  LEU   151     -12.073  67.534   2.898  1.00 73.08           H  
ATOM   2386 HD11 LEU   151     -11.943  70.482   2.156  1.00 73.08           H  
ATOM   2387 HD12 LEU   151     -12.761  69.820   3.581  1.00 73.08           H  
ATOM   2388 HD13 LEU   151     -13.342  69.404   1.964  1.00 73.08           H  
ATOM   2389 HD21 LEU   151     -10.503  68.913   0.655  1.00 73.08           H  
ATOM   2390 HD22 LEU   151     -11.987  67.970   0.442  1.00 73.08           H  
ATOM   2391 HD23 LEU   151     -10.518  67.175   1.006  1.00 73.08           H  
ATOM   2392  N   ILE   152      -7.626  66.800   5.220  1.00 74.29           N  
ATOM   2393  CA  ILE   152      -6.234  66.681   5.668  1.00 74.29           C  
ATOM   2394  C   ILE   152      -5.925  65.146   5.801  1.00 74.29           C  
ATOM   2395  CB  ILE   152      -5.868  67.447   6.973  1.00 74.29           C  
ATOM   2396  O   ILE   152      -5.130  64.716   6.624  1.00 74.29           O  
ATOM   2397  CG1 ILE   152      -6.557  68.818   7.100  1.00 74.29           C  
ATOM   2398  CG2 ILE   152      -4.340  67.641   7.041  1.00 74.29           C  
ATOM   2399  CD1 ILE   152      -6.278  69.562   8.396  1.00 74.29           C  
ATOM   2400  H   ILE   152      -8.224  66.025   5.468  1.00 74.29           H  
ATOM   2401  HA  ILE   152      -5.613  67.055   4.843  1.00 74.29           H  
ATOM   2402  HB  ILE   152      -6.174  66.835   7.831  1.00 74.29           H  
ATOM   2403 HG12 ILE   152      -7.640  68.700   7.025  1.00 74.29           H  
ATOM   2404 HG13 ILE   152      -6.235  69.454   6.274  1.00 74.29           H  
ATOM   2405 HG21 ILE   152      -4.004  68.369   6.294  1.00 74.29           H  
ATOM   2406 HG22 ILE   152      -3.793  66.713   6.859  1.00 74.29           H  
ATOM   2407 HG23 ILE   152      -4.030  68.000   8.025  1.00 74.29           H  
ATOM   2408 HD11 ILE   152      -6.513  68.943   9.264  1.00 74.29           H  
ATOM   2409 HD12 ILE   152      -6.898  70.461   8.443  1.00 74.29           H  
ATOM   2410 HD13 ILE   152      -5.236  69.886   8.458  1.00 74.29           H  
ATOM   2411  N   LEU   153      -6.490  64.362   4.877  1.00 74.23           N  
ATOM   2412  CA  LEU   153      -6.207  62.929   4.723  1.00 74.23           C  
ATOM   2413  C   LEU   153      -6.127  62.534   3.230  1.00 74.23           C  
ATOM   2414  CB  LEU   153      -7.259  62.033   5.403  1.00 74.23           C  
ATOM   2415  O   LEU   153      -5.250  61.769   2.840  1.00 74.23           O  
ATOM   2416  CG  LEU   153      -7.089  61.846   6.924  1.00 74.23           C  
ATOM   2417  CD1 LEU   153      -8.268  61.038   7.479  1.00 74.23           C  
ATOM   2418  CD2 LEU   153      -5.787  61.128   7.282  1.00 74.23           C  
ATOM   2419  H   LEU   153      -7.154  64.782   4.243  1.00 74.23           H  
ATOM   2420  HA  LEU   153      -5.210  62.738   5.130  1.00 74.23           H  
ATOM   2421  HB2 LEU   153      -7.242  61.038   4.937  1.00 74.23           H  
ATOM   2422  HB3 LEU   153      -8.257  62.438   5.199  1.00 74.23           H  
ATOM   2423  HG  LEU   153      -7.089  62.827   7.412  1.00 74.23           H  
ATOM   2424 HD11 LEU   153      -8.274  60.019   7.077  1.00 74.23           H  
ATOM   2425 HD12 LEU   153      -9.224  61.503   7.220  1.00 74.23           H  
ATOM   2426 HD13 LEU   153      -8.213  60.971   8.571  1.00 74.23           H  
ATOM   2427 HD21 LEU   153      -5.699  60.174   6.750  1.00 74.23           H  
ATOM   2428 HD22 LEU   153      -5.740  60.919   8.355  1.00 74.23           H  
ATOM   2429 HD23 LEU   153      -4.915  61.736   7.034  1.00 74.23           H  
ATOM   2430  N   ASP   154      -7.094  62.999   2.430  1.00 73.02           N  
ATOM   2431  CA  ASP   154      -7.213  62.706   0.998  1.00 73.02           C  
ATOM   2432  C   ASP   154      -6.143  63.557   0.261  1.00 73.02           C  
ATOM   2433  CB  ASP   154      -8.605  63.037   0.479  1.00 73.02           C  
ATOM   2434  O   ASP   154      -6.393  64.558  -0.413  1.00 73.02           O  
ATOM   2435  CG  ASP   154      -9.532  61.955   0.947  1.00 73.02           C  
ATOM   2436  OD1 ASP   154      -9.649  60.921   0.251  1.00 73.02           O  
ATOM   2437  OD2 ASP   154     -10.187  62.137   2.006  1.00 73.02           O1-
ATOM   2438  H   ASP   154      -7.804  63.578   2.855  1.00 73.02           H  
ATOM   2439  HA  ASP   154      -6.965  61.648   0.842  1.00 73.02           H  
ATOM   2440  HB2 ASP   154      -8.620  63.060  -0.617  1.00 73.02           H  
ATOM   2441  HB3 ASP   154      -8.951  64.018   0.827  1.00 73.02           H  
ATOM   2442  N   GLU   155      -4.869  63.171   0.448  1.00 69.23           N  
ATOM   2443  CA  GLU   155      -3.681  63.847  -0.080  1.00 69.23           C  
ATOM   2444  C   GLU   155      -2.591  62.764  -0.239  1.00 69.23           C  
ATOM   2445  CB  GLU   155      -3.246  64.962   0.898  1.00 69.23           C  
ATOM   2446  O   GLU   155      -2.674  61.648   0.264  1.00 69.23           O  
ATOM   2447  CG  GLU   155      -3.113  66.342   0.246  1.00 69.23           C  
ATOM   2448  CD  GLU   155      -1.842  66.602  -0.511  1.00 69.23           C  
ATOM   2449  OE1 GLU   155      -1.642  67.736  -1.003  1.00 69.23           O  
ATOM   2450  OE2 GLU   155      -0.984  65.697  -0.637  1.00 69.23           O1-
ATOM   2451  H   GLU   155      -4.698  62.362   1.028  1.00 69.23           H  
ATOM   2452  HA  GLU   155      -3.922  64.246  -1.071  1.00 69.23           H  
ATOM   2453  HB2 GLU   155      -2.310  64.696   1.403  1.00 69.23           H  
ATOM   2454  HB3 GLU   155      -3.994  65.062   1.696  1.00 69.23           H  
ATOM   2455  HG2 GLU   155      -3.158  67.099   1.040  1.00 69.23           H  
ATOM   2456  HG3 GLU   155      -3.962  66.530  -0.420  1.00 69.23           H  
ATOM   2457  N   GLU   156      -1.482  63.117  -0.912  1.00 67.06           N  
ATOM   2458  CA  GLU   156      -0.314  62.251  -1.089  1.00 67.06           C  
ATOM   2459  C   GLU   156       0.704  62.593   0.025  1.00 67.06           C  
ATOM   2460  CB  GLU   156       0.325  62.430  -2.468  1.00 67.06           C  
ATOM   2461  O   GLU   156       1.586  61.817   0.402  1.00 67.06           O  
ATOM   2462  CG  GLU   156      -0.603  61.969  -3.592  1.00 67.06           C  
ATOM   2463  CD  GLU   156       0.027  61.931  -4.966  1.00 67.06           C  
ATOM   2464  OE1 GLU   156      -0.732  61.715  -5.942  1.00 67.06           O  
ATOM   2465  OE2 GLU   156       1.265  62.091  -5.092  1.00 67.06           O1-
ATOM   2466  H   GLU   156      -1.405  64.073  -1.229  1.00 67.06           H  
ATOM   2467  HA  GLU   156      -0.611  61.206  -0.939  1.00 67.06           H  
ATOM   2468  HB2 GLU   156       1.262  61.859  -2.502  1.00 67.06           H  
ATOM   2469  HB3 GLU   156       0.601  63.481  -2.628  1.00 67.06           H  
ATOM   2470  HG2 GLU   156      -1.480  62.625  -3.640  1.00 67.06           H  
ATOM   2471  HG3 GLU   156      -0.965  60.956  -3.377  1.00 67.06           H  
ATOM   2472  N   SER   157       0.615  63.824   0.535  1.00 68.10           N  
ATOM   2473  CA  SER   157       1.488  64.381   1.554  1.00 68.10           C  
ATOM   2474  C   SER   157       1.029  63.824   2.914  1.00 68.10           C  
ATOM   2475  CB  SER   157       1.377  65.911   1.592  1.00 68.10           C  
ATOM   2476  O   SER   157      -0.079  64.082   3.376  1.00 68.10           O  
ATOM   2477  OG  SER   157       1.652  66.490   0.313  1.00 68.10           O  
ATOM   2478  H   SER   157      -0.147  64.407   0.217  1.00 68.10           H  
ATOM   2479  HA  SER   157       2.515  64.079   1.322  1.00 68.10           H  
ATOM   2480  HB2 SER   157       2.092  66.325   2.311  1.00 68.10           H  
ATOM   2481  HB3 SER   157       0.379  66.243   1.895  1.00 68.10           H  
ATOM   2482  HG  SER   157       0.862  66.276  -0.245  1.00 68.10           H  
ATOM   2483  N   ASP   158       1.905  63.036   3.541  1.00 78.96           N  
ATOM   2484  CA  ASP   158       1.602  62.364   4.805  1.00 78.96           C  
ATOM   2485  C   ASP   158       1.621  63.397   5.965  1.00 78.96           C  
ATOM   2486  CB  ASP   158       2.595  61.234   5.065  1.00 78.96           C  
ATOM   2487  O   ASP   158       2.228  64.468   5.916  1.00 78.96           O  
ATOM   2488  CG  ASP   158       2.354  60.599   6.416  1.00 78.96           C  
ATOM   2489  OD1 ASP   158       1.168  60.457   6.801  1.00 78.96           O  
ATOM   2490  OD2 ASP   158       3.359  60.354   7.111  1.00 78.96           O1-
ATOM   2491  H   ASP   158       2.819  62.919   3.127  1.00 78.96           H  
ATOM   2492  HA  ASP   158       0.582  61.965   4.724  1.00 78.96           H  
ATOM   2493  HB2 ASP   158       3.622  61.619   5.026  1.00 78.96           H  
ATOM   2494  HB3 ASP   158       2.509  60.463   4.291  1.00 78.96           H  
ATOM   2495  N   ILE   159       0.954  63.012   7.055  1.00 84.64           N  
ATOM   2496  CA  ILE   159       0.845  63.767   8.292  1.00 84.64           C  
ATOM   2497  C   ILE   159       1.624  63.018   9.418  1.00 84.64           C  
ATOM   2498  CB  ILE   159      -0.638  63.969   8.712  1.00 84.64           C  
ATOM   2499  O   ILE   159       2.090  63.640  10.374  1.00 84.64           O  
ATOM   2500  CG1 ILE   159      -1.581  64.315   7.534  1.00 84.64           C  
ATOM   2501  CG2 ILE   159      -0.731  65.099   9.751  1.00 84.64           C  
ATOM   2502  CD1 ILE   159      -2.189  63.092   6.859  1.00 84.64           C  
ATOM   2503  H   ILE   159       0.511  62.105   7.041  1.00 84.64           H  
ATOM   2504  HA  ILE   159       1.335  64.738   8.154  1.00 84.64           H  
ATOM   2505  HB  ILE   159      -1.006  63.055   9.197  1.00 84.64           H  
ATOM   2506 HG12 ILE   159      -1.061  64.927   6.790  1.00 84.64           H  
ATOM   2507 HG13 ILE   159      -2.420  64.921   7.900  1.00 84.64           H  
ATOM   2508 HG21 ILE   159      -0.390  66.052   9.333  1.00 84.64           H  
ATOM   2509 HG22 ILE   159      -0.129  64.882  10.637  1.00 84.64           H  
ATOM   2510 HG23 ILE   159      -1.765  65.229  10.090  1.00 84.64           H  
ATOM   2511 HD11 ILE   159      -1.447  62.460   6.372  1.00 84.64           H  
ATOM   2512 HD12 ILE   159      -2.894  63.407   6.084  1.00 84.64           H  
ATOM   2513 HD13 ILE   159      -2.732  62.481   7.586  1.00 84.64           H  
ATOM   2514  N   PHE   160       1.584  61.683   9.390  1.00 86.61           N  
ATOM   2515  CA  PHE   160       2.080  60.840  10.478  1.00 86.61           C  
ATOM   2516  C   PHE   160       3.594  61.023  10.639  1.00 86.61           C  
ATOM   2517  CB  PHE   160       1.768  59.349  10.275  1.00 86.61           C  
ATOM   2518  O   PHE   160       4.085  61.245  11.741  1.00 86.61           O  
ATOM   2519  CG  PHE   160       0.309  59.025  10.522  1.00 86.61           C  
ATOM   2520  CD1 PHE   160      -0.153  58.828  11.836  1.00 86.61           C  
ATOM   2521  CD2 PHE   160      -0.591  58.945   9.443  1.00 86.61           C  
ATOM   2522  CE1 PHE   160      -1.512  58.554  12.076  1.00 86.61           C  
ATOM   2523  CE2 PHE   160      -1.949  58.667   9.680  1.00 86.61           C  
ATOM   2524  CZ  PHE   160      -2.406  58.469  10.996  1.00 86.61           C  
ATOM   2525  H   PHE   160       1.147  61.220   8.606  1.00 86.61           H  
ATOM   2526  HA  PHE   160       1.617  61.208  11.403  1.00 86.61           H  
ATOM   2527  HB2 PHE   160       2.374  58.740  10.961  1.00 86.61           H  
ATOM   2528  HB3 PHE   160       2.053  59.022   9.268  1.00 86.61           H  
ATOM   2529  HD1 PHE   160       0.537  58.888  12.663  1.00 86.61           H  
ATOM   2530  HD2 PHE   160      -0.238  59.098   8.433  1.00 86.61           H  
ATOM   2531  HE1 PHE   160      -1.866  58.410  13.086  1.00 86.61           H  
ATOM   2532  HE2 PHE   160      -2.640  58.604   8.852  1.00 86.61           H  
ATOM   2533  HZ  PHE   160      -3.449  58.251  11.177  1.00 86.61           H  
ATOM   2534  N   MET   161       4.330  60.939   9.527  1.00 83.87           N  
ATOM   2535  CA  MET   161       5.781  61.063   9.551  1.00 83.87           C  
ATOM   2536  C   MET   161       6.189  62.459  10.055  1.00 83.87           C  
ATOM   2537  CB  MET   161       6.407  60.850   8.169  1.00 83.87           C  
ATOM   2538  O   MET   161       7.265  62.667  10.600  1.00 83.87           O  
ATOM   2539  CG  MET   161       6.526  59.380   7.772  1.00 83.87           C  
ATOM   2540  SD  MET   161       7.706  58.414   8.787  1.00 83.87           S  
ATOM   2541  CE  MET   161       9.239  59.312   8.442  1.00 83.87           C  
ATOM   2542  H   MET   161       3.862  60.760   8.648  1.00 83.87           H  
ATOM   2543  HA  MET   161       6.156  60.347  10.288  1.00 83.87           H  
ATOM   2544  HB2 MET   161       7.393  61.327   8.116  1.00 83.87           H  
ATOM   2545  HB3 MET   161       5.805  61.369   7.412  1.00 83.87           H  
ATOM   2546  HG2 MET   161       6.844  59.304   6.726  1.00 83.87           H  
ATOM   2547  HG3 MET   161       5.553  58.884   7.846  1.00 83.87           H  
ATOM   2548  HE1 MET   161      10.083  58.728   8.817  1.00 83.87           H  
ATOM   2549  HE2 MET   161       9.243  60.279   8.952  1.00 83.87           H  
ATOM   2550  HE3 MET   161       9.369  59.456   7.366  1.00 83.87           H  
ATOM   2551  N   LEU   162       5.350  63.470   9.793  1.00 83.89           N  
ATOM   2552  CA  LEU   162       5.665  64.851  10.157  1.00 83.89           C  
ATOM   2553  C   LEU   162       5.502  64.999  11.683  1.00 83.89           C  
ATOM   2554  CB  LEU   162       4.768  65.864   9.441  1.00 83.89           C  
ATOM   2555  O   LEU   162       6.222  65.743  12.352  1.00 83.89           O  
ATOM   2556  CG  LEU   162       4.640  65.666   7.919  1.00 83.89           C  
ATOM   2557  CD1 LEU   162       3.858  66.834   7.316  1.00 83.89           C  
ATOM   2558  CD2 LEU   162       5.988  65.512   7.219  1.00 83.89           C  
ATOM   2559  H   LEU   162       4.470  63.271   9.338  1.00 83.89           H  
ATOM   2560  HA  LEU   162       6.720  65.036   9.922  1.00 83.89           H  
ATOM   2561  HB2 LEU   162       5.157  66.868   9.651  1.00 83.89           H  
ATOM   2562  HB3 LEU   162       3.760  65.841   9.876  1.00 83.89           H  
ATOM   2563  HG  LEU   162       4.064  64.752   7.736  1.00 83.89           H  
ATOM   2564 HD11 LEU   162       4.406  67.772   7.432  1.00 83.89           H  
ATOM   2565 HD12 LEU   162       2.883  66.946   7.801  1.00 83.89           H  
ATOM   2566 HD13 LEU   162       3.684  66.680   6.247  1.00 83.89           H  
ATOM   2567 HD21 LEU   162       6.647  66.353   7.447  1.00 83.89           H  
ATOM   2568 HD22 LEU   162       5.859  65.454   6.134  1.00 83.89           H  
ATOM   2569 HD23 LEU   162       6.499  64.594   7.525  1.00 83.89           H  
ATOM   2570  N   ILE   163       4.494  64.316  12.237  1.00 87.93           N  
ATOM   2571  CA  ILE   163       4.261  64.304  13.679  1.00 87.93           C  
ATOM   2572  C   ILE   163       5.433  63.521  14.313  1.00 87.93           C  
ATOM   2573  CB  ILE   163       2.893  63.684  14.039  1.00 87.93           C  
ATOM   2574  O   ILE   163       5.952  63.897  15.366  1.00 87.93           O  
ATOM   2575  CG1 ILE   163       1.736  64.593  13.568  1.00 87.93           C  
ATOM   2576  CG2 ILE   163       2.789  63.449  15.550  1.00 87.93           C  
ATOM   2577  CD1 ILE   163       0.408  63.851  13.468  1.00 87.93           C  
ATOM   2578  H   ILE   163       3.883  63.780  11.636  1.00 87.93           H  
ATOM   2579  HA  ILE   163       4.322  65.338  14.041  1.00 87.93           H  
ATOM   2580  HB  ILE   163       2.797  62.711  13.541  1.00 87.93           H  
ATOM   2581 HG12 ILE   163       1.957  65.018  12.583  1.00 87.93           H  
ATOM   2582 HG13 ILE   163       1.626  65.444  14.252  1.00 87.93           H  
ATOM   2583 HG21 ILE   163       3.093  64.342  16.105  1.00 87.93           H  
ATOM   2584 HG22 ILE   163       3.428  62.618  15.863  1.00 87.93           H  
ATOM   2585 HG23 ILE   163       1.771  63.202  15.852  1.00 87.93           H  
ATOM   2586 HD11 ILE   163       0.478  63.016  12.765  1.00 87.93           H  
ATOM   2587 HD12 ILE   163      -0.372  64.528  13.108  1.00 87.93           H  
ATOM   2588 HD13 ILE   163       0.085  63.455  14.434  1.00 87.93           H  
ATOM   2589  N   PHE   164       5.825  62.405  13.692  1.00 86.90           N  
ATOM   2590  CA  PHE   164       6.902  61.570  14.216  1.00 86.90           C  
ATOM   2591  C   PHE   164       8.222  62.364  14.186  1.00 86.90           C  
ATOM   2592  CB  PHE   164       7.108  60.272  13.428  1.00 86.90           C  
ATOM   2593  O   PHE   164       9.010  62.284  15.120  1.00 86.90           O  
ATOM   2594  CG  PHE   164       6.053  59.186  13.541  1.00 86.90           C  
ATOM   2595  CD1 PHE   164       4.869  59.324  14.300  1.00 86.90           C  
ATOM   2596  CD2 PHE   164       6.292  58.004  12.818  1.00 86.90           C  
ATOM   2597  CE1 PHE   164       3.959  58.256  14.375  1.00 86.90           C  
ATOM   2598  CE2 PHE   164       5.381  56.942  12.887  1.00 86.90           C  
ATOM   2599  CZ  PHE   164       4.239  57.066  13.687  1.00 86.90           C  
ATOM   2600  H   PHE   164       5.352  62.143  12.838  1.00 86.90           H  
ATOM   2601  HA  PHE   164       6.680  61.359  15.270  1.00 86.90           H  
ATOM   2602  HB2 PHE   164       8.057  59.822  13.754  1.00 86.90           H  
ATOM   2603  HB3 PHE   164       7.229  60.513  12.366  1.00 86.90           H  
ATOM   2604  HD1 PHE   164       4.663  60.248  14.819  1.00 86.90           H  
ATOM   2605  HD2 PHE   164       7.179  57.914  12.209  1.00 86.90           H  
ATOM   2606  HE1 PHE   164       3.054  58.351  14.956  1.00 86.90           H  
ATOM   2607  HE2 PHE   164       5.560  56.034  12.328  1.00 86.90           H  
ATOM   2608  HZ  PHE   164       3.561  56.230  13.775  1.00 86.90           H  
ATOM   2609  N   ASP   165       8.468  63.122  13.118  1.00 84.49           N  
ATOM   2610  CA  ASP   165       9.686  63.932  12.986  1.00 84.49           C  
ATOM   2611  C   ASP   165       9.635  64.983  14.113  1.00 84.49           C  
ATOM   2612  CB  ASP   165       9.783  64.584  11.621  1.00 84.49           C  
ATOM   2613  O   ASP   165      10.580  65.131  14.889  1.00 84.49           O  
ATOM   2614  CG  ASP   165      11.186  65.129  11.552  1.00 84.49           C  
ATOM   2615  OD1 ASP   165      12.053  64.427  10.983  1.00 84.49           O  
ATOM   2616  OD2 ASP   165      11.410  66.261  12.041  1.00 84.49           O1-
ATOM   2617  H   ASP   165       7.780  63.142  12.380  1.00 84.49           H  
ATOM   2618  HA  ASP   165      10.538  63.269  13.183  1.00 84.49           H  
ATOM   2619  HB2 ASP   165       9.054  65.389  11.481  1.00 84.49           H  
ATOM   2620  HB3 ASP   165       9.632  63.854  10.819  1.00 84.49           H  
ATOM   2621  N   ALA   166       8.520  65.717  14.229  1.00 86.33           N  
ATOM   2622  CA  ALA   166       8.398  66.751  15.250  1.00 86.33           C  
ATOM   2623  C   ALA   166       8.591  66.180  16.674  1.00 86.33           C  
ATOM   2624  CB  ALA   166       7.051  67.454  15.162  1.00 86.33           C  
ATOM   2625  O   ALA   166       9.180  66.820  17.546  1.00 86.33           O  
ATOM   2626  H   ALA   166       7.785  65.594  13.547  1.00 86.33           H  
ATOM   2627  HA  ALA   166       9.206  67.472  15.075  1.00 86.33           H  
ATOM   2628  HB1 ALA   166       6.223  66.757  15.328  1.00 86.33           H  
ATOM   2629  HB2 ALA   166       6.912  67.910  14.176  1.00 86.33           H  
ATOM   2630  HB3 ALA   166       6.975  68.245  15.915  1.00 86.33           H  
ATOM   2631  N   MET   167       8.068  64.973  16.926  1.00 90.30           N  
ATOM   2632  CA  MET   167       8.187  64.346  18.240  1.00 90.30           C  
ATOM   2633  C   MET   167       9.635  63.855  18.487  1.00 90.30           C  
ATOM   2634  CB  MET   167       7.229  63.162  18.421  1.00 90.30           C  
ATOM   2635  O   MET   167      10.092  63.779  19.625  1.00 90.30           O  
ATOM   2636  CG  MET   167       5.803  63.633  18.695  1.00 90.30           C  
ATOM   2637  SD  MET   167       4.673  62.222  18.956  1.00 90.30           S  
ATOM   2638  CE  MET   167       5.071  61.856  20.686  1.00 90.30           C  
ATOM   2639  H   MET   167       7.617  64.482  16.167  1.00 90.30           H  
ATOM   2640  HA  MET   167       7.988  65.116  18.996  1.00 90.30           H  
ATOM   2641  HB2 MET   167       7.577  62.549  19.261  1.00 90.30           H  
ATOM   2642  HB3 MET   167       7.256  62.518  17.533  1.00 90.30           H  
ATOM   2643  HG2 MET   167       5.421  64.208  17.847  1.00 90.30           H  
ATOM   2644  HG3 MET   167       5.763  64.291  19.569  1.00 90.30           H  
ATOM   2645  HE1 MET   167       4.462  61.012  21.019  1.00 90.30           H  
ATOM   2646  HE2 MET   167       4.844  62.719  21.316  1.00 90.30           H  
ATOM   2647  HE3 MET   167       6.122  61.580  20.796  1.00 90.30           H  
ATOM   2648  N   HIS   168      10.324  63.442  17.424  1.00 86.52           N  
ATOM   2649  CA  HIS   168      11.680  62.877  17.489  1.00 86.52           C  
ATOM   2650  C   HIS   168      12.720  64.021  17.535  1.00 86.52           C  
ATOM   2651  CB  HIS   168      11.944  61.962  16.287  1.00 86.52           C  
ATOM   2652  O   HIS   168      13.761  63.919  18.183  1.00 86.52           O  
ATOM   2653  CG  HIS   168      13.256  61.271  16.350  1.00 86.52           C  
ATOM   2654  CD2 HIS   168      14.438  61.563  15.725  1.00 86.52           C  
ATOM   2655  ND1 HIS   168      13.468  60.158  17.123  1.00 86.52           N  
ATOM   2656  CE1 HIS   168      14.750  59.784  16.971  1.00 86.52           C  
ATOM   2657  NE2 HIS   168      15.388  60.615  16.132  1.00 86.52           N  
ATOM   2658  H   HIS   168       9.898  63.567  16.518  1.00 86.52           H  
ATOM   2659  HA  HIS   168      11.770  62.318  18.429  1.00 86.52           H  
ATOM   2660  HB2 HIS   168      11.880  62.534  15.352  1.00 86.52           H  
ATOM   2661  HB3 HIS   168      11.158  61.198  16.234  1.00 86.52           H  
ATOM   2662  HD2 HIS   168      14.611  62.380  15.040  1.00 86.52           H  
ATOM   2663  HE2 HIS   168      16.357  60.567  15.851  1.00 86.52           H  
ATOM   2664  HE1 HIS   168      15.204  58.933  17.457  1.00 86.52           H  
ATOM   2665  N   SER   169      12.490  65.069  16.735  1.00 84.83           N  
ATOM   2666  CA  SER   169      13.410  66.201  16.582  1.00 84.83           C  
ATOM   2667  C   SER   169      13.432  67.097  17.835  1.00 84.83           C  
ATOM   2668  CB  SER   169      13.066  67.045  15.345  1.00 84.83           C  
ATOM   2669  O   SER   169      14.410  67.798  18.102  1.00 84.83           O  
ATOM   2670  OG  SER   169      13.427  66.331  14.160  1.00 84.83           O  
ATOM   2671  H   SER   169      11.663  65.058  16.156  1.00 84.83           H  
ATOM   2672  HA  SER   169      14.415  65.774  16.472  1.00 84.83           H  
ATOM   2673  HB2 SER   169      13.627  67.985  15.342  1.00 84.83           H  
ATOM   2674  HB3 SER   169      11.999  67.294  15.311  1.00 84.83           H  
ATOM   2675  HG  SER   169      12.681  66.400  13.513  1.00 84.83           H  
ATOM   2676  N   PHE   170      12.324  67.109  18.587  1.00 87.95           N  
ATOM   2677  CA  PHE   170      12.164  67.953  19.771  1.00 87.95           C  
ATOM   2678  C   PHE   170      11.824  67.083  21.004  1.00 87.95           C  
ATOM   2679  CB  PHE   170      11.083  69.029  19.567  1.00 87.95           C  
ATOM   2680  O   PHE   170      10.727  67.171  21.561  1.00 87.95           O  
ATOM   2681  CG  PHE   170      11.402  70.001  18.456  1.00 87.95           C  
ATOM   2682  CD1 PHE   170      12.504  70.876  18.556  1.00 87.95           C  
ATOM   2683  CD2 PHE   170      10.609  70.022  17.293  1.00 87.95           C  
ATOM   2684  CE1 PHE   170      12.809  71.757  17.502  1.00 87.95           C  
ATOM   2685  CE2 PHE   170      10.918  70.899  16.237  1.00 87.95           C  
ATOM   2686  CZ  PHE   170      12.017  71.766  16.341  1.00 87.95           C  
ATOM   2687  H   PHE   170      11.576  66.478  18.336  1.00 87.95           H  
ATOM   2688  HA  PHE   170      13.112  68.457  19.993  1.00 87.95           H  
ATOM   2689  HB2 PHE   170      10.948  69.608  20.491  1.00 87.95           H  
ATOM   2690  HB3 PHE   170      10.114  68.551  19.377  1.00 87.95           H  
ATOM   2691  HD1 PHE   170      13.115  70.870  19.447  1.00 87.95           H  
ATOM   2692  HD2 PHE   170       9.757  69.362  17.212  1.00 87.95           H  
ATOM   2693  HE1 PHE   170      13.653  72.426  17.585  1.00 87.95           H  
ATOM   2694  HE2 PHE   170      10.308  70.904  15.345  1.00 87.95           H  
ATOM   2695  HZ  PHE   170      12.254  72.439  15.530  1.00 87.95           H  
ATOM   2696  N   PRO   171      12.780  66.261  21.496  1.00 84.81           N  
ATOM   2697  CA  PRO   171      12.489  65.350  22.610  1.00 84.81           C  
ATOM   2698  C   PRO   171      12.327  66.084  23.961  1.00 84.81           C  
ATOM   2699  CB  PRO   171      13.689  64.402  22.643  1.00 84.81           C  
ATOM   2700  O   PRO   171      11.742  65.566  24.905  1.00 84.81           O  
ATOM   2701  CG  PRO   171      14.828  65.242  22.076  1.00 84.81           C  
ATOM   2702  CD  PRO   171      14.143  66.081  21.008  1.00 84.81           C  
ATOM   2703  HA  PRO   171      11.560  64.809  22.412  1.00 84.81           H  
ATOM   2704  HB2 PRO   171      13.503  63.550  21.978  1.00 84.81           H  
ATOM   2705  HB3 PRO   171      13.918  64.014  23.640  1.00 84.81           H  
ATOM   2706  HG2 PRO   171      15.643  64.635  21.671  1.00 84.81           H  
ATOM   2707  HG3 PRO   171      15.244  65.888  22.858  1.00 84.81           H  
ATOM   2708  HD2 PRO   171      14.638  67.042  20.852  1.00 84.81           H  
ATOM   2709  HD3 PRO   171      14.097  65.537  20.065  1.00 84.81           H  
ATOM   2710  N   ALA   172      12.981  67.245  24.075  1.00 85.52           N  
ATOM   2711  CA  ALA   172      13.026  68.046  25.293  1.00 85.52           C  
ATOM   2712  C   ALA   172      12.069  69.245  25.145  1.00 85.52           C  
ATOM   2713  CB  ALA   172      14.455  68.496  25.568  1.00 85.52           C  
ATOM   2714  O   ALA   172      12.462  70.408  25.068  1.00 85.52           O  
ATOM   2715  H   ALA   172      13.454  67.591  23.251  1.00 85.52           H  
ATOM   2716  HA  ALA   172      12.675  67.447  26.142  1.00 85.52           H  
ATOM   2717  HB1 ALA   172      14.851  69.098  24.743  1.00 85.52           H  
ATOM   2718  HB2 ALA   172      15.116  67.631  25.695  1.00 85.52           H  
ATOM   2719  HB3 ALA   172      14.506  69.102  26.479  1.00 85.52           H  
ATOM   2720  N   ASN   173      10.765  68.941  25.088  1.00 88.80           N  
ATOM   2721  CA  ASN   173       9.696  69.942  25.066  1.00 88.80           C  
ATOM   2722  C   ASN   173       8.380  69.257  25.500  1.00 88.80           C  
ATOM   2723  CB  ASN   173       9.560  70.582  23.684  1.00 88.80           C  
ATOM   2724  O   ASN   173       8.244  68.043  25.359  1.00 88.80           O  
ATOM   2725  CG  ASN   173       8.444  71.591  23.668  1.00 88.80           C  
ATOM   2726  ND2 ASN   173       8.576  72.662  24.411  1.00 88.80           N  
ATOM   2727  OD1 ASN   173       7.406  71.406  23.064  1.00 88.80           O  
ATOM   2728  H   ASN   173      10.499  67.967  25.040  1.00 88.80           H  
ATOM   2729  HA  ASN   173       9.951  70.701  25.818  1.00 88.80           H  
ATOM   2730  HB2 ASN   173       9.348  69.820  22.923  1.00 88.80           H  
ATOM   2731  HB3 ASN   173      10.487  71.083  23.385  1.00 88.80           H  
ATOM   2732 HD21 ASN   173       7.818  73.327  24.477  1.00 88.80           H  
ATOM   2733 HD22 ASN   173       9.435  72.823  24.916  1.00 88.80           H  
ATOM   2734  N   ASP   174       7.463  70.051  26.039  1.00 86.25           N  
ATOM   2735  CA  ASP   174       6.135  69.686  26.510  1.00 86.25           C  
ATOM   2736  C   ASP   174       5.105  69.818  25.364  1.00 86.25           C  
ATOM   2737  CB  ASP   174       5.735  70.484  27.748  1.00 86.25           C  
ATOM   2738  O   ASP   174       4.509  68.834  24.929  1.00 86.25           O  
ATOM   2739  CG  ASP   174       5.803  71.982  27.580  1.00 86.25           C  
ATOM   2740  OD1 ASP   174       6.422  72.446  26.588  1.00 86.25           O  
ATOM   2741  OD2 ASP   174       5.247  72.704  28.430  1.00 86.25           O1-
ATOM   2742  H   ASP   174       7.719  71.023  26.135  1.00 86.25           H  
ATOM   2743  HA  ASP   174       6.161  68.622  26.779  1.00 86.25           H  
ATOM   2744  HB2 ASP   174       6.402  70.224  28.580  1.00 86.25           H  
ATOM   2745  HB3 ASP   174       4.715  70.215  28.047  1.00 86.25           H  
ATOM   2746  N   GLU   175       4.879  71.043  24.876  1.00 87.50           N  
ATOM   2747  CA  GLU   175       3.778  71.337  23.961  1.00 87.50           C  
ATOM   2748  C   GLU   175       3.882  70.535  22.652  1.00 87.50           C  
ATOM   2749  CB  GLU   175       3.656  72.839  23.653  1.00 87.50           C  
ATOM   2750  O   GLU   175       2.872  70.091  22.107  1.00 87.50           O  
ATOM   2751  CG  GLU   175       2.783  73.574  24.678  1.00 87.50           C  
ATOM   2752  CD  GLU   175       1.340  73.710  24.241  1.00 87.50           C  
ATOM   2753  OE1 GLU   175       0.436  73.192  24.947  1.00 87.50           O  
ATOM   2754  OE2 GLU   175       1.091  74.402  23.222  1.00 87.50           O1-
ATOM   2755  H   GLU   175       5.449  71.809  25.205  1.00 87.50           H  
ATOM   2756  HA  GLU   175       2.865  70.984  24.456  1.00 87.50           H  
ATOM   2757  HB2 GLU   175       3.248  72.986  22.645  1.00 87.50           H  
ATOM   2758  HB3 GLU   175       4.656  73.291  23.648  1.00 87.50           H  
ATOM   2759  HG2 GLU   175       3.166  74.596  24.794  1.00 87.50           H  
ATOM   2760  HG3 GLU   175       2.846  73.105  25.666  1.00 87.50           H  
ATOM   2761  N   VAL   176       5.090  70.388  22.087  1.00 89.07           N  
ATOM   2762  CA  VAL   176       5.258  69.654  20.829  1.00 89.07           C  
ATOM   2763  C   VAL   176       4.924  68.163  21.074  1.00 89.07           C  
ATOM   2764  CB  VAL   176       6.675  69.811  20.236  1.00 89.07           C  
ATOM   2765  O   VAL   176       4.373  67.483  20.210  1.00 89.07           O  
ATOM   2766  CG1 VAL   176       6.899  68.889  19.032  1.00 89.07           C  
ATOM   2767  CG2 VAL   176       6.925  71.254  19.786  1.00 89.07           C  
ATOM   2768  H   VAL   176       5.892  70.803  22.539  1.00 89.07           H  
ATOM   2769  HA  VAL   176       4.508  70.037  20.123  1.00 89.07           H  
ATOM   2770  HB  VAL   176       7.421  69.554  20.999  1.00 89.07           H  
ATOM   2771 HG11 VAL   176       6.107  69.012  18.285  1.00 89.07           H  
ATOM   2772 HG12 VAL   176       6.929  67.837  19.333  1.00 89.07           H  
ATOM   2773 HG13 VAL   176       7.852  69.110  18.546  1.00 89.07           H  
ATOM   2774 HG21 VAL   176       6.236  71.538  18.983  1.00 89.07           H  
ATOM   2775 HG22 VAL   176       7.946  71.370  19.408  1.00 89.07           H  
ATOM   2776 HG23 VAL   176       6.797  71.963  20.608  1.00 89.07           H  
ATOM   2777  N   GLN   177       5.336  67.630  22.231  1.00 90.71           N  
ATOM   2778  CA  GLN   177       5.107  66.217  22.541  1.00 90.71           C  
ATOM   2779  C   GLN   177       3.596  66.043  22.794  1.00 90.71           C  
ATOM   2780  CB  GLN   177       5.909  65.760  23.761  1.00 90.71           C  
ATOM   2781  O   GLN   177       2.962  65.084  22.360  1.00 90.71           O  
ATOM   2782  CG  GLN   177       7.413  65.771  23.499  1.00 90.71           C  
ATOM   2783  CD  GLN   177       7.825  64.749  22.472  1.00 90.71           C  
ATOM   2784  NE2 GLN   177       8.926  65.005  21.803  1.00 90.71           N  
ATOM   2785  OE1 GLN   177       7.219  63.711  22.261  1.00 90.71           O  
ATOM   2786  H   GLN   177       5.789  68.222  22.912  1.00 90.71           H  
ATOM   2787  HA  GLN   177       5.354  65.626  21.652  1.00 90.71           H  
ATOM   2788  HB2 GLN   177       5.588  64.751  24.053  1.00 90.71           H  
ATOM   2789  HB3 GLN   177       5.698  66.408  24.620  1.00 90.71           H  
ATOM   2790  HG2 GLN   177       7.947  65.526  24.425  1.00 90.71           H  
ATOM   2791  HG3 GLN   177       7.742  66.765  23.177  1.00 90.71           H  
ATOM   2792 HE21 GLN   177       9.266  64.344  21.120  1.00 90.71           H  
ATOM   2793 HE22 GLN   177       9.432  65.862  21.972  1.00 90.71           H  
ATOM   2794  N   LYS   178       3.023  67.004  23.525  1.00 88.09           N  
ATOM   2795  CA  LYS   178       1.617  67.025  23.901  1.00 88.09           C  
ATOM   2796  C   LYS   178       0.762  67.112  22.625  1.00 88.09           C  
ATOM   2797  CB  LYS   178       1.371  68.241  24.788  1.00 88.09           C  
ATOM   2798  O   LYS   178      -0.214  66.381  22.462  1.00 88.09           O  
ATOM   2799  CG  LYS   178       0.003  68.280  25.449  1.00 88.09           C  
ATOM   2800  CD  LYS   178      -0.196  69.649  26.107  1.00 88.09           C  
ATOM   2801  CE  LYS   178      -1.170  70.507  25.316  1.00 88.09           C  
ATOM   2802  NZ  LYS   178      -1.363  71.782  25.999  1.00 88.09           N1+
ATOM   2803  H   LYS   178       3.615  67.757  23.841  1.00 88.09           H  
ATOM   2804  HA  LYS   178       1.383  66.084  24.410  1.00 88.09           H  
ATOM   2805  HB2 LYS   178       1.505  69.155  24.200  1.00 88.09           H  
ATOM   2806  HB3 LYS   178       2.126  68.272  25.583  1.00 88.09           H  
ATOM   2807  HG2 LYS   178      -0.044  67.495  26.212  1.00 88.09           H  
ATOM   2808  HG3 LYS   178      -0.796  68.070  24.730  1.00 88.09           H  
ATOM   2809  HD2 LYS   178       0.758  70.179  26.228  1.00 88.09           H  
ATOM   2810  HD3 LYS   178      -0.571  69.498  27.118  1.00 88.09           H  
ATOM   2811  HE2 LYS   178      -2.147  70.027  25.220  1.00 88.09           H  
ATOM   2812  HE3 LYS   178      -0.795  70.728  24.311  1.00 88.09           H  
ATOM   2813  HZ1 LYS   178      -2.225  72.243  25.722  1.00 88.09           H  
ATOM   2814  HZ2 LYS   178      -0.555  72.429  25.831  1.00 88.09           H  
ATOM   2815  HZ3 LYS   178      -1.515  71.639  27.034  1.00 88.09           H  
ATOM   2816  N   LEU   179       1.104  68.049  21.735  1.00 89.05           N  
ATOM   2817  CA  LEU   179       0.365  68.263  20.501  1.00 89.05           C  
ATOM   2818  C   LEU   179       0.584  67.073  19.552  1.00 89.05           C  
ATOM   2819  CB  LEU   179       0.744  69.568  19.801  1.00 89.05           C  
ATOM   2820  O   LEU   179      -0.316  66.717  18.794  1.00 89.05           O  
ATOM   2821  CG  LEU   179       0.246  70.832  20.530  1.00 89.05           C  
ATOM   2822  CD1 LEU   179       0.936  72.069  19.954  1.00 89.05           C  
ATOM   2823  CD2 LEU   179      -1.273  70.990  20.430  1.00 89.05           C  
ATOM   2824  H   LEU   179       1.906  68.631  21.930  1.00 89.05           H  
ATOM   2825  HA  LEU   179      -0.699  68.258  20.758  1.00 89.05           H  
ATOM   2826  HB2 LEU   179       0.329  69.564  18.786  1.00 89.05           H  
ATOM   2827  HB3 LEU   179       1.835  69.610  19.681  1.00 89.05           H  
ATOM   2828  HG  LEU   179       0.502  70.771  21.594  1.00 89.05           H  
ATOM   2829 HD11 LEU   179       0.691  72.205  18.896  1.00 89.05           H  
ATOM   2830 HD12 LEU   179       2.025  71.989  20.041  1.00 89.05           H  
ATOM   2831 HD13 LEU   179       0.628  72.969  20.494  1.00 89.05           H  
ATOM   2832 HD21 LEU   179      -1.599  71.048  19.386  1.00 89.05           H  
ATOM   2833 HD22 LEU   179      -1.597  71.903  20.938  1.00 89.05           H  
ATOM   2834 HD23 LEU   179      -1.799  70.156  20.904  1.00 89.05           H  
ATOM   2835  N   GLY   180       1.770  66.460  19.592  1.00 89.12           N  
ATOM   2836  CA  GLY   180       2.073  65.298  18.783  1.00 89.12           C  
ATOM   2837  C   GLY   180       1.196  64.122  19.224  1.00 89.12           C  
ATOM   2838  O   GLY   180       0.599  63.418  18.413  1.00 89.12           O  
ATOM   2839  H   GLY   180       2.468  66.825  20.224  1.00 89.12           H  
ATOM   2840  HA2 GLY   180       3.126  65.047  18.916  1.00 89.12           H  
ATOM   2841  HA3 GLY   180       1.866  65.534  17.735  1.00 89.12           H  
ATOM   2842  N   CYS   181       1.076  63.927  20.542  1.00 89.18           N  
ATOM   2843  CA  CYS   181       0.241  62.854  21.086  1.00 89.18           C  
ATOM   2844  C   CYS   181      -1.243  63.170  20.791  1.00 89.18           C  
ATOM   2845  CB  CYS   181       0.390  62.676  22.600  1.00 89.18           C  
ATOM   2846  O   CYS   181      -2.053  62.279  20.543  1.00 89.18           O  
ATOM   2847  SG  CYS   181       2.060  62.133  23.083  1.00 89.18           S  
ATOM   2848  H   CYS   181       1.558  64.557  21.165  1.00 89.18           H  
ATOM   2849  HA  CYS   181       0.489  61.927  20.554  1.00 89.18           H  
ATOM   2850  HB2 CYS   181      -0.321  61.926  22.964  1.00 89.18           H  
ATOM   2851  HB3 CYS   181       0.175  63.611  23.128  1.00 89.18           H  
ATOM   2852  HG  CYS   181       2.694  63.255  22.691  1.00 89.18           H  
ATOM   2853  N   LYS   182      -1.613  64.453  20.886  1.00 87.71           N  
ATOM   2854  CA  LYS   182      -2.989  64.897  20.659  1.00 87.71           C  
ATOM   2855  C   LYS   182      -3.336  64.732  19.169  1.00 87.71           C  
ATOM   2856  CB  LYS   182      -3.174  66.344  21.118  1.00 87.71           C  
ATOM   2857  O   LYS   182      -4.437  64.307  18.824  1.00 87.71           O  
ATOM   2858  CG  LYS   182      -4.633  66.801  21.083  1.00 87.71           C  
ATOM   2859  CD  LYS   182      -4.823  68.077  21.912  1.00 87.71           C  
ATOM   2860  CE  LYS   182      -6.291  68.388  22.177  1.00 87.71           C  
ATOM   2861  NZ  LYS   182      -6.883  69.048  21.019  1.00 87.71           N1+
ATOM   2862  H   LYS   182      -0.909  65.140  21.119  1.00 87.71           H  
ATOM   2863  HA  LYS   182      -3.642  64.230  21.233  1.00 87.71           H  
ATOM   2864  HB2 LYS   182      -2.576  67.024  20.502  1.00 87.71           H  
ATOM   2865  HB3 LYS   182      -2.796  66.430  22.144  1.00 87.71           H  
ATOM   2866  HG2 LYS   182      -5.278  66.007  21.471  1.00 87.71           H  
ATOM   2867  HG3 LYS   182      -4.942  66.971  20.047  1.00 87.71           H  
ATOM   2868  HD2 LYS   182      -4.321  68.920  21.423  1.00 87.71           H  
ATOM   2869  HD3 LYS   182      -4.325  67.952  22.880  1.00 87.71           H  
ATOM   2870  HE2 LYS   182      -6.400  69.081  23.016  1.00 87.71           H  
ATOM   2871  HE3 LYS   182      -6.883  67.490  22.373  1.00 87.71           H  
ATOM   2872  HZ1 LYS   182      -6.615  68.617  20.096  1.00 87.71           H  
ATOM   2873  HZ2 LYS   182      -6.458  69.993  20.832  1.00 87.71           H  
ATOM   2874  HZ3 LYS   182      -7.892  69.172  21.009  1.00 87.71           H  
ATOM   2875  N   ALA   183      -2.410  65.103  18.283  1.00 87.46           N  
ATOM   2876  CA  ALA   183      -2.628  64.997  16.849  1.00 87.46           C  
ATOM   2877  C   ALA   183      -2.774  63.514  16.459  1.00 87.46           C  
ATOM   2878  CB  ALA   183      -1.502  65.639  16.056  1.00 87.46           C  
ATOM   2879  O   ALA   183      -3.522  63.172  15.544  1.00 87.46           O  
ATOM   2880  H   ALA   183      -1.540  65.487  18.624  1.00 87.46           H  
ATOM   2881  HA  ALA   183      -3.578  65.495  16.620  1.00 87.46           H  
ATOM   2882  HB1 ALA   183      -0.537  65.171  16.277  1.00 87.46           H  
ATOM   2883  HB2 ALA   183      -1.419  66.706  16.290  1.00 87.46           H  
ATOM   2884  HB3 ALA   183      -1.683  65.544  14.980  1.00 87.46           H  
ATOM   2885  N   LEU   184      -2.055  62.630  17.162  1.00 89.61           N  
ATOM   2886  CA  LEU   184      -2.165  61.196  16.936  1.00 89.61           C  
ATOM   2887  C   LEU   184      -3.538  60.728  17.458  1.00 89.61           C  
ATOM   2888  CB  LEU   184      -1.016  60.410  17.573  1.00 89.61           C  
ATOM   2889  O   LEU   184      -4.259  60.031  16.754  1.00 89.61           O  
ATOM   2890  CG  LEU   184       0.307  60.540  16.792  1.00 89.61           C  
ATOM   2891  CD1 LEU   184       1.470  59.977  17.607  1.00 89.61           C  
ATOM   2892  CD2 LEU   184       0.258  59.847  15.430  1.00 89.61           C  
ATOM   2893  H   LEU   184      -1.460  62.983  17.898  1.00 89.61           H  
ATOM   2894  HA  LEU   184      -2.192  61.035  15.853  1.00 89.61           H  
ATOM   2895  HB2 LEU   184      -1.287  59.352  17.644  1.00 89.61           H  
ATOM   2896  HB3 LEU   184      -0.866  60.754  18.604  1.00 89.61           H  
ATOM   2897  HG  LEU   184       0.505  61.600  16.616  1.00 89.61           H  
ATOM   2898 HD11 LEU   184       1.326  58.913  17.824  1.00 89.61           H  
ATOM   2899 HD12 LEU   184       1.572  60.512  18.556  1.00 89.61           H  
ATOM   2900 HD13 LEU   184       2.416  60.086  17.065  1.00 89.61           H  
ATOM   2901 HD21 LEU   184       0.047  58.777  15.533  1.00 89.61           H  
ATOM   2902 HD22 LEU   184       1.216  59.956  14.912  1.00 89.61           H  
ATOM   2903 HD23 LEU   184      -0.503  60.284  14.779  1.00 89.61           H  
ATOM   2904  N   HIS   185      -3.927  61.142  18.673  1.00 88.39           N  
ATOM   2905  CA  HIS   185      -5.248  60.794  19.227  1.00 88.39           C  
ATOM   2906  C   HIS   185      -6.326  61.246  18.219  1.00 88.39           C  
ATOM   2907  CB  HIS   185      -5.480  61.359  20.648  1.00 88.39           C  
ATOM   2908  O   HIS   185      -7.199  60.470  17.821  1.00 88.39           O  
ATOM   2909  CG  HIS   185      -6.844  61.902  20.923  1.00 88.39           C  
ATOM   2910  CD2 HIS   185      -8.077  61.390  20.635  1.00 88.39           C  
ATOM   2911  ND1 HIS   185      -7.007  63.192  21.430  1.00 88.39           N  
ATOM   2912  CE1 HIS   185      -8.328  63.432  21.412  1.00 88.39           C  
ATOM   2913  NE2 HIS   185      -8.992  62.373  20.926  1.00 88.39           N  
ATOM   2914  H   HIS   185      -3.291  61.706  19.217  1.00 88.39           H  
ATOM   2915  HA  HIS   185      -5.292  59.698  19.267  1.00 88.39           H  
ATOM   2916  HB2 HIS   185      -4.754  62.153  20.856  1.00 88.39           H  
ATOM   2917  HB3 HIS   185      -5.271  60.572  21.382  1.00 88.39           H  
ATOM   2918  HD2 HIS   185      -8.292  60.402  20.254  1.00 88.39           H  
ATOM   2919  HE2 HIS   185      -9.993  62.309  20.796  1.00 88.39           H  
ATOM   2920  HE1 HIS   185      -8.791  64.351  21.741  1.00 88.39           H  
ATOM   2921  N   VAL   186      -6.272  62.520  17.813  1.00 84.43           N  
ATOM   2922  CA  VAL   186      -7.320  63.130  16.996  1.00 84.43           C  
ATOM   2923  C   VAL   186      -7.389  62.462  15.596  1.00 84.43           C  
ATOM   2924  CB  VAL   186      -7.128  64.663  16.937  1.00 84.43           C  
ATOM   2925  O   VAL   186      -8.414  62.513  14.922  1.00 84.43           O  
ATOM   2926  CG1 VAL   186      -7.998  65.342  15.885  1.00 84.43           C  
ATOM   2927  CG2 VAL   186      -7.450  65.302  18.297  1.00 84.43           C  
ATOM   2928  H   VAL   186      -5.500  63.095  18.119  1.00 84.43           H  
ATOM   2929  HA  VAL   186      -8.277  62.894  17.481  1.00 84.43           H  
ATOM   2930  HB  VAL   186      -6.082  64.885  16.691  1.00 84.43           H  
ATOM   2931 HG11 VAL   186      -9.053  65.100  16.030  1.00 84.43           H  
ATOM   2932 HG12 VAL   186      -7.704  65.037  14.878  1.00 84.43           H  
ATOM   2933 HG13 VAL   186      -7.893  66.430  15.943  1.00 84.43           H  
ATOM   2934 HG21 VAL   186      -8.505  65.162  18.557  1.00 84.43           H  
ATOM   2935 HG22 VAL   186      -7.249  66.378  18.276  1.00 84.43           H  
ATOM   2936 HG23 VAL   186      -6.850  64.875  19.102  1.00 84.43           H  
ATOM   2937  N   LEU   187      -6.283  61.871  15.131  1.00 86.58           N  
ATOM   2938  CA  LEU   187      -6.270  61.100  13.891  1.00 86.58           C  
ATOM   2939  C   LEU   187      -6.812  59.670  14.146  1.00 86.58           C  
ATOM   2940  CB  LEU   187      -4.871  61.031  13.263  1.00 86.58           C  
ATOM   2941  O   LEU   187      -7.456  59.075  13.285  1.00 86.58           O  
ATOM   2942  CG  LEU   187      -4.441  62.343  12.570  1.00 86.58           C  
ATOM   2943  CD1 LEU   187      -2.943  62.305  12.252  1.00 86.58           C  
ATOM   2944  CD2 LEU   187      -5.225  62.601  11.281  1.00 86.58           C  
ATOM   2945  H   LEU   187      -5.437  61.939  15.679  1.00 86.58           H  
ATOM   2946  HA  LEU   187      -6.980  61.560  13.196  1.00 86.58           H  
ATOM   2947  HB2 LEU   187      -4.836  60.216  12.529  1.00 86.58           H  
ATOM   2948  HB3 LEU   187      -4.141  60.768  14.039  1.00 86.58           H  
ATOM   2949  HG  LEU   187      -4.620  63.187  13.246  1.00 86.58           H  
ATOM   2950 HD11 LEU   187      -2.710  61.520  11.526  1.00 86.58           H  
ATOM   2951 HD12 LEU   187      -2.353  62.119  13.155  1.00 86.58           H  
ATOM   2952 HD13 LEU   187      -2.612  63.260  11.831  1.00 86.58           H  
ATOM   2953 HD21 LEU   187      -5.124  61.763  10.584  1.00 86.58           H  
ATOM   2954 HD22 LEU   187      -4.859  63.503  10.778  1.00 86.58           H  
ATOM   2955 HD23 LEU   187      -6.290  62.752  11.480  1.00 86.58           H  
ATOM   2956  N   PHE   188      -6.510  59.098  15.317  1.00 89.23           N  
ATOM   2957  CA  PHE   188      -6.864  57.714  15.651  1.00 89.23           C  
ATOM   2958  C   PHE   188      -8.384  57.523  15.824  1.00 89.23           C  
ATOM   2959  CB  PHE   188      -6.192  57.198  16.930  1.00 89.23           C  
ATOM   2960  O   PHE   188      -8.909  56.420  15.748  1.00 89.23           O  
ATOM   2961  CG  PHE   188      -4.697  56.957  16.894  1.00 89.23           C  
ATOM   2962  CD1 PHE   188      -3.981  56.728  15.701  1.00 89.23           C  
ATOM   2963  CD2 PHE   188      -4.023  56.914  18.128  1.00 89.23           C  
ATOM   2964  CE1 PHE   188      -2.591  56.536  15.744  1.00 89.23           C  
ATOM   2965  CE2 PHE   188      -2.638  56.707  18.169  1.00 89.23           C  
ATOM   2966  CZ  PHE   188      -1.922  56.555  16.977  1.00 89.23           C  
ATOM   2967  H   PHE   188      -6.024  59.653  16.007  1.00 89.23           H  
ATOM   2968  HA  PHE   188      -6.589  57.100  14.789  1.00 89.23           H  
ATOM   2969  HB2 PHE   188      -6.648  56.244  17.221  1.00 89.23           H  
ATOM   2970  HB3 PHE   188      -6.413  57.900  17.744  1.00 89.23           H  
ATOM   2971  HD1 PHE   188      -4.500  56.702  14.755  1.00 89.23           H  
ATOM   2972  HD2 PHE   188      -4.575  57.043  19.047  1.00 89.23           H  
ATOM   2973  HE1 PHE   188      -2.038  56.376  14.830  1.00 89.23           H  
ATOM   2974  HE2 PHE   188      -2.125  56.664  19.118  1.00 89.23           H  
ATOM   2975  HZ  PHE   188      -0.847  56.451  17.007  1.00 89.23           H  
ATOM   2976  N   GLU   189      -9.099  58.628  16.059  1.00 82.59           N  
ATOM   2977  CA  GLU   189     -10.557  58.626  16.133  1.00 82.59           C  
ATOM   2978  C   GLU   189     -11.189  58.325  14.746  1.00 82.59           C  
ATOM   2979  CB  GLU   189     -11.075  60.018  16.505  1.00 82.59           C  
ATOM   2980  O   GLU   189     -12.381  58.037  14.619  1.00 82.59           O  
ATOM   2981  CG  GLU   189     -10.874  60.437  17.952  1.00 82.59           C  
ATOM   2982  CD  GLU   189     -11.332  61.868  18.175  1.00 82.59           C  
ATOM   2983  OE1 GLU   189     -11.260  62.311  19.347  1.00 82.59           O  
ATOM   2984  OE2 GLU   189     -11.737  62.545  17.199  1.00 82.59           O1-
ATOM   2985  H   GLU   189      -8.608  59.500  16.187  1.00 82.59           H  
ATOM   2986  HA  GLU   189     -10.884  57.854  16.838  1.00 82.59           H  
ATOM   2987  HB2 GLU   189     -12.148  60.082  16.280  1.00 82.59           H  
ATOM   2988  HB3 GLU   189     -10.574  60.748  15.857  1.00 82.59           H  
ATOM   2989  HG2 GLU   189      -9.818  60.367  18.226  1.00 82.59           H  
ATOM   2990  HG3 GLU   189     -11.439  59.774  18.618  1.00 82.59           H  
ATOM   2991  N   ARG   190     -10.436  58.629  13.678  1.00 82.14           N  
ATOM   2992  CA  ARG   190     -10.935  58.770  12.316  1.00 82.14           C  
ATOM   2993  C   ARG   190     -10.400  57.634  11.396  1.00 82.14           C  
ATOM   2994  CB  ARG   190     -10.557  60.157  11.749  1.00 82.14           C  
ATOM   2995  O   ARG   190     -10.218  57.821  10.192  1.00 82.14           O  
ATOM   2996  CG  ARG   190     -10.628  61.346  12.724  1.00 82.14           C  
ATOM   2997  CD  ARG   190     -12.018  61.699  13.245  1.00 82.14           C  
ATOM   2998  NE  ARG   190     -11.950  62.597  14.415  1.00 82.14           N  
ATOM   2999  NH1 ARG   190     -11.527  64.615  13.291  1.00 82.14           N  
ATOM   3000  NH2 ARG   190     -11.586  64.519  15.571  1.00 82.14           N1+
ATOM   3001  CZ  ARG   190     -11.677  63.893  14.400  1.00 82.14           C  
ATOM   3002  H   ARG   190      -9.450  58.784  13.829  1.00 82.14           H  
ATOM   3003  HA  ARG   190     -12.027  58.676  12.321  1.00 82.14           H  
ATOM   3004  HB2 ARG   190     -11.178  60.355  10.869  1.00 82.14           H  
ATOM   3005  HB3 ARG   190      -9.522  60.115  11.380  1.00 82.14           H  
ATOM   3006  HG2 ARG   190     -10.204  62.229  12.232  1.00 82.14           H  
ATOM   3007  HG3 ARG   190      -9.965  61.146  13.570  1.00 82.14           H  
ATOM   3008  HD2 ARG   190     -12.547  60.802  13.578  1.00 82.14           H  
ATOM   3009  HD3 ARG   190     -12.643  62.163  12.475  1.00 82.14           H  
ATOM   3010  HE  ARG   190     -12.084  62.154  15.313  1.00 82.14           H  
ATOM   3011 HH11 ARG   190     -11.309  65.605  13.398  1.00 82.14           H  
ATOM   3012 HH12 ARG   190     -11.662  64.264  12.348  1.00 82.14           H  
ATOM   3013 HH21 ARG   190     -11.378  65.503  15.641  1.00 82.14           H  
ATOM   3014 HH22 ARG   190     -11.640  63.924  16.424  1.00 82.14           H  
ATOM   3015  N   VAL   191     -10.176  56.461  11.988  1.00 81.68           N  
ATOM   3016  CA  VAL   191      -9.732  55.254  11.288  1.00 81.68           C  
ATOM   3017  C   VAL   191     -10.465  53.984  11.812  1.00 81.68           C  
ATOM   3018  CB  VAL   191      -8.192  55.089  11.350  1.00 81.68           C  
ATOM   3019  O   VAL   191     -11.235  54.016  12.770  1.00 81.68           O  
ATOM   3020  CG1 VAL   191      -7.464  56.099  10.459  1.00 81.68           C  
ATOM   3021  CG2 VAL   191      -7.657  55.178  12.776  1.00 81.68           C  
ATOM   3022  H   VAL   191     -10.254  56.414  12.993  1.00 81.68           H  
ATOM   3023  HA  VAL   191     -10.031  55.348  10.235  1.00 81.68           H  
ATOM   3024  HB  VAL   191      -7.930  54.097  10.975  1.00 81.68           H  
ATOM   3025 HG11 VAL   191      -7.578  57.123  10.827  1.00 81.68           H  
ATOM   3026 HG12 VAL   191      -7.841  56.058   9.432  1.00 81.68           H  
ATOM   3027 HG13 VAL   191      -6.391  55.878  10.428  1.00 81.68           H  
ATOM   3028 HG21 VAL   191      -7.754  56.195  13.162  1.00 81.68           H  
ATOM   3029 HG22 VAL   191      -6.597  54.905  12.813  1.00 81.68           H  
ATOM   3030 HG23 VAL   191      -8.203  54.509  13.444  1.00 81.68           H  
ATOM   3031  N   SER   192     -10.273  52.873  11.102  1.00 81.23           N  
ATOM   3032  CA  SER   192     -10.929  51.589  11.382  1.00 81.23           C  
ATOM   3033  C   SER   192     -10.229  50.726  12.465  1.00 81.23           C  
ATOM   3034  CB  SER   192     -11.002  50.747  10.096  1.00 81.23           C  
ATOM   3035  O   SER   192      -9.063  50.914  12.809  1.00 81.23           O  
ATOM   3036  OG  SER   192      -9.687  50.418   9.640  1.00 81.23           O  
ATOM   3037  H   SER   192      -9.665  52.925  10.298  1.00 81.23           H  
ATOM   3038  HA  SER   192     -11.947  51.802  11.731  1.00 81.23           H  
ATOM   3039  HB2 SER   192     -11.522  51.287   9.297  1.00 81.23           H  
ATOM   3040  HB3 SER   192     -11.535  49.806  10.266  1.00 81.23           H  
ATOM   3041  HG  SER   192      -9.400  51.168   9.073  1.00 81.23           H  
ATOM   3042  N   GLU   193     -10.936  49.687  12.928  1.00 80.05           N  
ATOM   3043  CA  GLU   193     -10.371  48.694  13.848  1.00 80.05           C  
ATOM   3044  C   GLU   193      -9.111  48.017  13.234  1.00 80.05           C  
ATOM   3045  CB  GLU   193     -11.372  47.581  14.237  1.00 80.05           C  
ATOM   3046  O   GLU   193      -8.202  47.588  13.943  1.00 80.05           O  
ATOM   3047  CG  GLU   193     -12.532  48.048  15.129  1.00 80.05           C  
ATOM   3048  CD  GLU   193     -13.108  47.035  16.120  1.00 80.05           C  
ATOM   3049  OE1 GLU   193     -14.113  47.383  16.782  1.00 80.05           O  
ATOM   3050  OE2 GLU   193     -12.503  45.954  16.309  1.00 80.05           O1-
ATOM   3051  H   GLU   193     -11.916  49.627  12.693  1.00 80.05           H  
ATOM   3052  HA  GLU   193     -10.043  49.244  14.736  1.00 80.05           H  
ATOM   3053  HB2 GLU   193     -10.813  46.785  14.743  1.00 80.05           H  
ATOM   3054  HB3 GLU   193     -11.787  47.122  13.331  1.00 80.05           H  
ATOM   3055  HG2 GLU   193     -13.348  48.411  14.493  1.00 80.05           H  
ATOM   3056  HG3 GLU   193     -12.199  48.901  15.731  1.00 80.05           H  
ATOM   3057  N   GLU   194      -9.119  47.835  11.906  1.00 77.93           N  
ATOM   3058  CA  GLU   194      -8.040  47.161  11.188  1.00 77.93           C  
ATOM   3059  C   GLU   194      -6.774  48.040  11.249  1.00 77.93           C  
ATOM   3060  CB  GLU   194      -8.439  46.883   9.740  1.00 77.93           C  
ATOM   3061  O   GLU   194      -5.667  47.562  11.484  1.00 77.93           O  
ATOM   3062  CG  GLU   194      -9.549  45.837   9.658  1.00 77.93           C  
ATOM   3063  CD  GLU   194     -10.138  45.873   8.282  1.00 77.93           C  
ATOM   3064  OE1 GLU   194      -9.866  44.951   7.473  1.00 77.93           O  
ATOM   3065  OE2 GLU   194     -10.904  46.810   7.963  1.00 77.93           O1-
ATOM   3066  H   GLU   194      -9.925  48.162  11.392  1.00 77.93           H  
ATOM   3067  HA  GLU   194      -7.815  46.226  11.716  1.00 77.93           H  
ATOM   3068  HB2 GLU   194      -7.567  46.525   9.177  1.00 77.93           H  
ATOM   3069  HB3 GLU   194      -8.748  47.816   9.252  1.00 77.93           H  
ATOM   3070  HG2 GLU   194     -10.354  46.039  10.375  1.00 77.93           H  
ATOM   3071  HG3 GLU   194      -9.153  44.841   9.885  1.00 77.93           H  
ATOM   3072  N   GLN   195      -6.934  49.352  11.031  1.00 80.43           N  
ATOM   3073  CA  GLN   195      -5.801  50.291  10.992  1.00 80.43           C  
ATOM   3074  C   GLN   195      -5.244  50.520  12.419  1.00 80.43           C  
ATOM   3075  CB  GLN   195      -6.228  51.626  10.392  1.00 80.43           C  
ATOM   3076  O   GLN   195      -4.075  50.829  12.641  1.00 80.43           O  
ATOM   3077  CG  GLN   195      -6.463  51.521   8.887  1.00 80.43           C  
ATOM   3078  CD  GLN   195      -7.350  52.650   8.432  1.00 80.43           C  
ATOM   3079  NE2 GLN   195      -6.808  53.583   7.681  1.00 80.43           N  
ATOM   3080  OE1 GLN   195      -8.534  52.730   8.750  1.00 80.43           O  
ATOM   3081  H   GLN   195      -7.872  49.698  10.890  1.00 80.43           H  
ATOM   3082  HA  GLN   195      -5.012  49.827  10.397  1.00 80.43           H  
ATOM   3083  HB2 GLN   195      -5.463  52.392  10.577  1.00 80.43           H  
ATOM   3084  HB3 GLN   195      -7.132  51.976  10.903  1.00 80.43           H  
ATOM   3085  HG2 GLN   195      -6.970  50.587   8.617  1.00 80.43           H  
ATOM   3086  HG3 GLN   195      -5.510  51.535   8.350  1.00 80.43           H  
ATOM   3087 HE21 GLN   195      -7.365  54.365   7.367  1.00 80.43           H  
ATOM   3088 HE22 GLN   195      -5.835  53.518   7.419  1.00 80.43           H  
ATOM   3089  N   LEU   196      -6.134  50.412  13.413  1.00 83.99           N  
ATOM   3090  CA  LEU   196      -5.725  50.528  14.808  1.00 83.99           C  
ATOM   3091  C   LEU   196      -5.059  49.200  15.277  1.00 83.99           C  
ATOM   3092  CB  LEU   196      -6.911  50.931  15.681  1.00 83.99           C  
ATOM   3093  O   LEU   196      -4.365  49.161  16.291  1.00 83.99           O  
ATOM   3094  CG  LEU   196      -7.406  52.367  15.423  1.00 83.99           C  
ATOM   3095  CD1 LEU   196      -8.808  52.557  16.007  1.00 83.99           C  
ATOM   3096  CD2 LEU   196      -6.458  53.416  15.999  1.00 83.99           C  
ATOM   3097  H   LEU   196      -7.100  50.234  13.178  1.00 83.99           H  
ATOM   3098  HA  LEU   196      -4.933  51.284  14.874  1.00 83.99           H  
ATOM   3099  HB2 LEU   196      -6.666  50.807  16.743  1.00 83.99           H  
ATOM   3100  HB3 LEU   196      -7.735  50.250  15.456  1.00 83.99           H  
ATOM   3101  HG  LEU   196      -7.477  52.529  14.343  1.00 83.99           H  
ATOM   3102 HD11 LEU   196      -8.811  52.402  17.088  1.00 83.99           H  
ATOM   3103 HD12 LEU   196      -9.516  51.848  15.564  1.00 83.99           H  
ATOM   3104 HD13 LEU   196      -9.181  53.566  15.807  1.00 83.99           H  
ATOM   3105 HD21 LEU   196      -6.381  53.330  17.087  1.00 83.99           H  
ATOM   3106 HD22 LEU   196      -6.823  54.420  15.765  1.00 83.99           H  
ATOM   3107 HD23 LEU   196      -5.453  53.332  15.575  1.00 83.99           H  
ATOM   3108  N   THR   197      -5.290  48.110  14.536  1.00 82.79           N  
ATOM   3109  CA  THR   197      -4.561  46.842  14.723  1.00 82.79           C  
ATOM   3110  C   THR   197      -3.182  47.043  14.059  1.00 82.79           C  
ATOM   3111  CB  THR   197      -5.289  45.614  14.142  1.00 82.79           C  
ATOM   3112  O   THR   197      -2.143  46.802  14.668  1.00 82.79           O  
ATOM   3113  CG2 THR   197      -4.603  44.315  14.545  1.00 82.79           C  
ATOM   3114  OG1 THR   197      -6.643  45.521  14.620  1.00 82.79           O  
ATOM   3115  H   THR   197      -5.958  48.175  13.781  1.00 82.79           H  
ATOM   3116  HA  THR   197      -4.405  46.713  15.797  1.00 82.79           H  
ATOM   3117  HB  THR   197      -5.338  45.659  13.051  1.00 82.79           H  
ATOM   3118 HG21 THR   197      -4.563  44.209  15.633  1.00 82.79           H  
ATOM   3119 HG22 THR   197      -3.589  44.257  14.153  1.00 82.79           H  
ATOM   3120 HG23 THR   197      -5.161  43.452  14.172  1.00 82.79           H  
ATOM   3121  HG1 THR   197      -7.075  46.390  14.456  1.00 82.79           H  
ATOM   3122  N   GLU   198      -3.170  47.572  12.829  1.00 81.52           N  
ATOM   3123  CA  GLU   198      -1.962  47.836  12.009  1.00 81.52           C  
ATOM   3124  C   GLU   198      -0.921  48.621  12.851  1.00 81.52           C  
ATOM   3125  CB  GLU   198      -2.407  48.637  10.776  1.00 81.52           C  
ATOM   3126  O   GLU   198       0.265  48.303  12.887  1.00 81.52           O  
ATOM   3127  CG  GLU   198      -1.350  48.989   9.738  1.00 81.52           C  
ATOM   3128  CD  GLU   198      -1.925  49.892   8.645  1.00 81.52           C  
ATOM   3129  OE1 GLU   198      -1.277  49.968   7.573  1.00 81.52           O  
ATOM   3130  OE2 GLU   198      -2.994  50.513   8.856  1.00 81.52           O1-
ATOM   3131  H   GLU   198      -4.060  47.783  12.401  1.00 81.52           H  
ATOM   3132  HA  GLU   198      -1.534  46.870  11.727  1.00 81.52           H  
ATOM   3133  HB2 GLU   198      -2.844  49.573  11.123  1.00 81.52           H  
ATOM   3134  HB3 GLU   198      -3.214  48.090  10.271  1.00 81.52           H  
ATOM   3135  HG2 GLU   198      -0.954  48.074   9.284  1.00 81.52           H  
ATOM   3136  HG3 GLU   198      -0.514  49.523  10.203  1.00 81.52           H  
ATOM   3137  N   PHE   199      -1.389  49.655  13.555  1.00 83.16           N  
ATOM   3138  CA  PHE   199      -0.510  50.513  14.360  1.00 83.16           C  
ATOM   3139  C   PHE   199       0.119  49.728  15.551  1.00 83.16           C  
ATOM   3140  CB  PHE   199      -1.295  51.722  14.889  1.00 83.16           C  
ATOM   3141  O   PHE   199       1.185  50.072  16.076  1.00 83.16           O  
ATOM   3142  CG  PHE   199      -0.424  52.928  15.160  1.00 83.16           C  
ATOM   3143  CD1 PHE   199       0.071  53.177  16.452  1.00 83.16           C  
ATOM   3144  CD2 PHE   199      -0.113  53.808  14.111  1.00 83.16           C  
ATOM   3145  CE1 PHE   199       0.887  54.294  16.688  1.00 83.16           C  
ATOM   3146  CE2 PHE   199       0.690  54.930  14.358  1.00 83.16           C  
ATOM   3147  CZ  PHE   199       1.222  55.158  15.638  1.00 83.16           C  
ATOM   3148  H   PHE   199      -2.377  49.853  13.492  1.00 83.16           H  
ATOM   3149  HA  PHE   199       0.315  50.822  13.705  1.00 83.16           H  
ATOM   3150  HB2 PHE   199      -1.851  51.454  15.796  1.00 83.16           H  
ATOM   3151  HB3 PHE   199      -2.062  52.027  14.164  1.00 83.16           H  
ATOM   3152  HD1 PHE   199      -0.176  52.507  17.263  1.00 83.16           H  
ATOM   3153  HD2 PHE   199      -0.491  53.621  13.117  1.00 83.16           H  
ATOM   3154  HE1 PHE   199       1.258  54.487  17.684  1.00 83.16           H  
ATOM   3155  HE2 PHE   199       0.900  55.625  13.557  1.00 83.16           H  
ATOM   3156  HZ  PHE   199       1.885  55.993  15.811  1.00 83.16           H  
ATOM   3157  N   VAL   200      -0.599  48.715  16.047  1.00 82.91           N  
ATOM   3158  CA  VAL   200      -0.148  47.862  17.152  1.00 82.91           C  
ATOM   3159  C   VAL   200       0.751  46.739  16.585  1.00 82.91           C  
ATOM   3160  CB  VAL   200      -1.333  47.362  18.001  1.00 82.91           C  
ATOM   3161  O   VAL   200       1.697  46.291  17.236  1.00 82.91           O  
ATOM   3162  CG1 VAL   200      -0.965  46.207  18.935  1.00 82.91           C  
ATOM   3163  CG2 VAL   200      -1.878  48.526  18.838  1.00 82.91           C  
ATOM   3164  H   VAL   200      -1.480  48.496  15.605  1.00 82.91           H  
ATOM   3165  HA  VAL   200       0.516  48.466  17.780  1.00 82.91           H  
ATOM   3166  HB  VAL   200      -2.135  47.007  17.343  1.00 82.91           H  
ATOM   3167 HG11 VAL   200      -0.138  46.476  19.600  1.00 82.91           H  
ATOM   3168 HG12 VAL   200      -0.677  45.316  18.369  1.00 82.91           H  
ATOM   3169 HG13 VAL   200      -1.820  45.927  19.560  1.00 82.91           H  
ATOM   3170 HG21 VAL   200      -1.095  48.976  19.457  1.00 82.91           H  
ATOM   3171 HG22 VAL   200      -2.669  48.191  19.513  1.00 82.91           H  
ATOM   3172 HG23 VAL   200      -2.293  49.309  18.197  1.00 82.91           H  
ATOM   3173  N   GLU   201       0.458  46.289  15.360  1.00 81.99           N  
ATOM   3174  CA  GLU   201       1.232  45.250  14.703  1.00 81.99           C  
ATOM   3175  C   GLU   201       2.656  45.769  14.424  1.00 81.99           C  
ATOM   3176  CB  GLU   201       0.601  44.773  13.398  1.00 81.99           C  
ATOM   3177  O   GLU   201       3.629  45.011  14.518  1.00 81.99           O  
ATOM   3178  CG  GLU   201      -0.620  43.898  13.651  1.00 81.99           C  
ATOM   3179  CD  GLU   201      -1.188  43.527  12.310  1.00 81.99           C  
ATOM   3180  OE1 GLU   201      -0.641  42.588  11.685  1.00 81.99           O  
ATOM   3181  OE2 GLU   201      -2.174  44.160  11.866  1.00 81.99           O1-
ATOM   3182  H   GLU   201      -0.331  46.697  14.882  1.00 81.99           H  
ATOM   3183  HA  GLU   201       1.333  44.415  15.409  1.00 81.99           H  
ATOM   3184  HB2 GLU   201       1.340  44.199  12.822  1.00 81.99           H  
ATOM   3185  HB3 GLU   201       0.331  45.629  12.768  1.00 81.99           H  
ATOM   3186  HG2 GLU   201      -1.366  44.420  14.253  1.00 81.99           H  
ATOM   3187  HG3 GLU   201      -0.340  42.989  14.194  1.00 81.99           H  
ATOM   3188  N   ASN   202       2.789  47.047  14.056  1.00 80.03           N  
ATOM   3189  CA  ASN   202       4.081  47.672  13.715  1.00 80.03           C  
ATOM   3190  C   ASN   202       4.842  48.123  14.996  1.00 80.03           C  
ATOM   3191  CB  ASN   202       3.874  48.855  12.780  1.00 80.03           C  
ATOM   3192  O   ASN   202       6.072  48.121  15.037  1.00 80.03           O  
ATOM   3193  CG  ASN   202       5.109  49.049  11.931  1.00 80.03           C  
ATOM   3194  ND2 ASN   202       5.666  50.234  11.956  1.00 80.03           N  
ATOM   3195  OD1 ASN   202       5.570  48.150  11.240  1.00 80.03           O  
ATOM   3196  H   ASN   202       1.952  47.612  14.019  1.00 80.03           H  
ATOM   3197  HA  ASN   202       4.696  46.891  13.250  1.00 80.03           H  
ATOM   3198  HB2 ASN   202       3.612  49.758  13.337  1.00 80.03           H  
ATOM   3199  HB3 ASN   202       3.050  48.664  12.081  1.00 80.03           H  
ATOM   3200 HD21 ASN   202       6.489  50.417  11.399  1.00 80.03           H  
ATOM   3201 HD22 ASN   202       5.275  50.964  12.533  1.00 80.03           H  
ATOM   3202  N   LYS   203       4.090  48.453  16.059  1.00 82.46           N  
ATOM   3203  CA  LYS   203       4.591  48.923  17.354  1.00 82.46           C  
ATOM   3204  C   LYS   203       5.116  50.387  17.402  1.00 82.46           C  
ATOM   3205  CB  LYS   203       5.570  47.974  18.085  1.00 82.46           C  
ATOM   3206  O   LYS   203       5.870  50.759  18.301  1.00 82.46           O  
ATOM   3207  CG  LYS   203       5.006  46.583  18.397  1.00 82.46           C  
ATOM   3208  CD  LYS   203       5.333  45.570  17.307  1.00 82.46           C  
ATOM   3209  CE  LYS   203       4.564  44.273  17.477  1.00 82.46           C  
ATOM   3210  NZ  LYS   203       4.742  43.469  16.246  1.00 82.46           N1+
ATOM   3211  H   LYS   203       3.098  48.277  15.979  1.00 82.46           H  
ATOM   3212  HA  LYS   203       3.682  48.965  17.965  1.00 82.46           H  
ATOM   3213  HB2 LYS   203       5.823  48.427  19.052  1.00 82.46           H  
ATOM   3214  HB3 LYS   203       6.519  47.896  17.541  1.00 82.46           H  
ATOM   3215  HG2 LYS   203       3.927  46.644  18.568  1.00 82.46           H  
ATOM   3216  HG3 LYS   203       5.448  46.225  19.336  1.00 82.46           H  
ATOM   3217  HD2 LYS   203       6.411  45.365  17.307  1.00 82.46           H  
ATOM   3218  HD3 LYS   203       5.105  45.990  16.330  1.00 82.46           H  
ATOM   3219  HE2 LYS   203       3.489  44.430  17.593  1.00 82.46           H  
ATOM   3220  HE3 LYS   203       4.942  43.677  18.312  1.00 82.46           H  
ATOM   3221  HZ1 LYS   203       4.220  42.589  16.266  1.00 82.46           H  
ATOM   3222  HZ2 LYS   203       5.725  43.285  16.024  1.00 82.46           H  
ATOM   3223  HZ3 LYS   203       4.365  44.012  15.435  1.00 82.46           H  
ATOM   3224  N   ASP   204       4.515  51.243  16.585  1.00 81.07           N  
ATOM   3225  CA  ASP   204       4.846  52.679  16.567  1.00 81.07           C  
ATOM   3226  C   ASP   204       4.375  53.379  17.869  1.00 81.07           C  
ATOM   3227  CB  ASP   204       4.215  53.392  15.390  1.00 81.07           C  
ATOM   3228  O   ASP   204       4.756  54.504  18.199  1.00 81.07           O  
ATOM   3229  CG  ASP   204       5.039  53.021  14.196  1.00 81.07           C  
ATOM   3230  OD1 ASP   204       6.034  53.727  13.916  1.00 81.07           O  
ATOM   3231  OD2 ASP   204       4.665  52.016  13.553  1.00 81.07           O1-
ATOM   3232  H   ASP   204       3.852  50.885  15.913  1.00 81.07           H  
ATOM   3233  HA  ASP   204       5.942  52.758  16.559  1.00 81.07           H  
ATOM   3234  HB2 ASP   204       4.230  54.480  15.516  1.00 81.07           H  
ATOM   3235  HB3 ASP   204       3.178  53.079  15.238  1.00 81.07           H  
ATOM   3236  N   TYR   205       3.522  52.690  18.642  1.00 84.19           N  
ATOM   3237  CA  TYR   205       3.044  53.208  19.922  1.00 84.19           C  
ATOM   3238  C   TYR   205       4.167  53.317  20.979  1.00 84.19           C  
ATOM   3239  CB  TYR   205       1.827  52.458  20.480  1.00 84.19           C  
ATOM   3240  O   TYR   205       4.006  53.932  22.034  1.00 84.19           O  
ATOM   3241  CG  TYR   205       2.081  51.029  20.908  1.00 84.19           C  
ATOM   3242  CD1 TYR   205       1.888  49.975  19.997  1.00 84.19           C  
ATOM   3243  CD2 TYR   205       2.515  50.750  22.219  1.00 84.19           C  
ATOM   3244  CE1 TYR   205       2.113  48.643  20.397  1.00 84.19           C  
ATOM   3245  CE2 TYR   205       2.749  49.419  22.622  1.00 84.19           C  
ATOM   3246  OH  TYR   205       2.756  47.062  22.054  1.00 84.19           O  
ATOM   3247  CZ  TYR   205       2.550  48.361  21.707  1.00 84.19           C  
ATOM   3248  H   TYR   205       3.211  51.788  18.311  1.00 84.19           H  
ATOM   3249  HA  TYR   205       2.734  54.244  19.728  1.00 84.19           H  
ATOM   3250  HB2 TYR   205       1.026  52.463  19.730  1.00 84.19           H  
ATOM   3251  HB3 TYR   205       1.424  53.004  21.344  1.00 84.19           H  
ATOM   3252  HD1 TYR   205       1.564  50.187  18.989  1.00 84.19           H  
ATOM   3253  HD2 TYR   205       2.671  51.558  22.918  1.00 84.19           H  
ATOM   3254  HE1 TYR   205       1.952  47.835  19.698  1.00 84.19           H  
ATOM   3255  HE2 TYR   205       3.080  49.208  23.628  1.00 84.19           H  
ATOM   3256  HH  TYR   205       2.786  47.005  23.026  1.00 84.19           H  
ATOM   3257  N   MET   206       5.348  52.767  20.672  1.00 83.88           N  
ATOM   3258  CA  MET   206       6.530  52.906  21.516  1.00 83.88           C  
ATOM   3259  C   MET   206       6.982  54.389  21.572  1.00 83.88           C  
ATOM   3260  CB  MET   206       7.693  52.050  20.999  1.00 83.88           C  
ATOM   3261  O   MET   206       7.676  54.810  22.497  1.00 83.88           O  
ATOM   3262  CG  MET   206       7.482  50.545  21.173  1.00 83.88           C  
ATOM   3263  SD  MET   206       7.510  49.978  22.908  1.00 83.88           S  
ATOM   3264  CE  MET   206       9.273  50.179  23.268  1.00 83.88           C  
ATOM   3265  H   MET   206       5.419  52.222  19.825  1.00 83.88           H  
ATOM   3266  HA  MET   206       6.244  52.632  22.537  1.00 83.88           H  
ATOM   3267  HB2 MET   206       8.631  52.356  21.476  1.00 83.88           H  
ATOM   3268  HB3 MET   206       7.831  52.252  19.928  1.00 83.88           H  
ATOM   3269  HG2 MET   206       8.249  49.994  20.619  1.00 83.88           H  
ATOM   3270  HG3 MET   206       6.515  50.245  20.760  1.00 83.88           H  
ATOM   3271  HE1 MET   206       9.484  49.758  24.254  1.00 83.88           H  
ATOM   3272  HE2 MET   206       9.547  51.236  23.284  1.00 83.88           H  
ATOM   3273  HE3 MET   206       9.879  49.649  22.529  1.00 83.88           H  
ATOM   3274  N   ILE   207       6.618  55.180  20.550  1.00 83.98           N  
ATOM   3275  CA  ILE   207       6.959  56.609  20.488  1.00 83.98           C  
ATOM   3276  C   ILE   207       6.136  57.327  21.595  1.00 83.98           C  
ATOM   3277  CB  ILE   207       6.674  57.195  19.082  1.00 83.98           C  
ATOM   3278  O   ILE   207       6.594  58.264  22.247  1.00 83.98           O  
ATOM   3279  CG1 ILE   207       7.544  56.489  18.013  1.00 83.98           C  
ATOM   3280  CG2 ILE   207       6.918  58.710  19.052  1.00 83.98           C  
ATOM   3281  CD1 ILE   207       7.156  56.839  16.582  1.00 83.98           C  
ATOM   3282  H   ILE   207       6.091  54.766  19.795  1.00 83.98           H  
ATOM   3283  HA  ILE   207       8.020  56.714  20.747  1.00 83.98           H  
ATOM   3284  HB  ILE   207       5.617  57.025  18.839  1.00 83.98           H  
ATOM   3285 HG12 ILE   207       7.460  55.401  18.115  1.00 83.98           H  
ATOM   3286 HG13 ILE   207       8.601  56.735  18.171  1.00 83.98           H  
ATOM   3287 HG21 ILE   207       7.956  58.950  19.305  1.00 83.98           H  
ATOM   3288 HG22 ILE   207       6.266  59.229  19.760  1.00 83.98           H  
ATOM   3289 HG23 ILE   207       6.700  59.134  18.067  1.00 83.98           H  
ATOM   3290 HD11 ILE   207       6.092  56.651  16.409  1.00 83.98           H  
ATOM   3291 HD12 ILE   207       7.725  56.223  15.879  1.00 83.98           H  
ATOM   3292 HD13 ILE   207       7.370  57.885  16.348  1.00 83.98           H  
ATOM   3293  N   LEU   208       4.881  56.895  21.764  1.00 86.69           N  
ATOM   3294  CA  LEU   208       3.967  57.495  22.737  1.00 86.69           C  
ATOM   3295  C   LEU   208       4.470  57.167  24.158  1.00 86.69           C  
ATOM   3296  CB  LEU   208       2.540  56.950  22.595  1.00 86.69           C  
ATOM   3297  O   LEU   208       4.355  57.963  25.089  1.00 86.69           O  
ATOM   3298  CG  LEU   208       1.851  57.301  21.266  1.00 86.69           C  
ATOM   3299  CD1 LEU   208       0.593  56.448  21.104  1.00 86.69           C  
ATOM   3300  CD2 LEU   208       1.484  58.783  21.204  1.00 86.69           C  
ATOM   3301  H   LEU   208       4.564  56.119  21.199  1.00 86.69           H  
ATOM   3302  HA  LEU   208       4.002  58.584  22.617  1.00 86.69           H  
ATOM   3303  HB2 LEU   208       1.928  57.319  23.429  1.00 86.69           H  
ATOM   3304  HB3 LEU   208       2.558  55.860  22.711  1.00 86.69           H  
ATOM   3305  HG  LEU   208       2.516  57.070  20.425  1.00 86.69           H  
ATOM   3306 HD11 LEU   208      -0.091  56.595  21.944  1.00 86.69           H  
ATOM   3307 HD12 LEU   208       0.846  55.385  21.063  1.00 86.69           H  
ATOM   3308 HD13 LEU   208       0.068  56.699  20.177  1.00 86.69           H  
ATOM   3309 HD21 LEU   208       0.900  59.085  22.079  1.00 86.69           H  
ATOM   3310 HD22 LEU   208       0.883  58.998  20.316  1.00 86.69           H  
ATOM   3311 HD23 LEU   208       2.380  59.408  21.156  1.00 86.69           H  
ATOM   3312  N   LEU   209       4.973  55.937  24.328  1.00 84.43           N  
ATOM   3313  CA  LEU   209       5.457  55.482  25.624  1.00 84.43           C  
ATOM   3314  C   LEU   209       6.751  56.230  26.027  1.00 84.43           C  
ATOM   3315  CB  LEU   209       5.674  53.967  25.668  1.00 84.43           C  
ATOM   3316  O   LEU   209       7.084  56.321  27.205  1.00 84.43           O  
ATOM   3317  CG  LEU   209       4.380  53.139  25.521  1.00 84.43           C  
ATOM   3318  CD1 LEU   209       4.719  51.648  25.513  1.00 84.43           C  
ATOM   3319  CD2 LEU   209       3.360  53.422  26.625  1.00 84.43           C  
ATOM   3320  H   LEU   209       5.008  55.315  23.533  1.00 84.43           H  
ATOM   3321  HA  LEU   209       4.709  55.775  26.365  1.00 84.43           H  
ATOM   3322  HB2 LEU   209       6.163  53.701  26.615  1.00 84.43           H  
ATOM   3323  HB3 LEU   209       6.377  53.681  24.875  1.00 84.43           H  
ATOM   3324  HG  LEU   209       3.908  53.376  24.561  1.00 84.43           H  
ATOM   3325 HD11 LEU   209       5.208  51.346  26.445  1.00 84.43           H  
ATOM   3326 HD12 LEU   209       5.389  51.410  24.683  1.00 84.43           H  
ATOM   3327 HD13 LEU   209       3.814  51.045  25.393  1.00 84.43           H  
ATOM   3328 HD21 LEU   209       3.800  53.280  27.617  1.00 84.43           H  
ATOM   3329 HD22 LEU   209       2.499  52.750  26.538  1.00 84.43           H  
ATOM   3330 HD23 LEU   209       2.973  54.443  26.560  1.00 84.43           H  
ATOM   3331  N   SER   210       7.469  56.769  25.034  1.00 83.49           N  
ATOM   3332  CA  SER   210       8.677  57.569  25.266  1.00 83.49           C  
ATOM   3333  C   SER   210       8.253  58.911  25.910  1.00 83.49           C  
ATOM   3334  CB  SER   210       9.443  57.837  23.964  1.00 83.49           C  
ATOM   3335  O   SER   210       8.913  59.433  26.812  1.00 83.49           O  
ATOM   3336  OG  SER   210      10.829  58.051  24.227  1.00 83.49           O  
ATOM   3337  H   SER   210       7.149  56.626  24.087  1.00 83.49           H  
ATOM   3338  HA  SER   210       9.304  57.036  25.990  1.00 83.49           H  
ATOM   3339  HB2 SER   210       9.057  58.714  23.434  1.00 83.49           H  
ATOM   3340  HB3 SER   210       9.375  56.973  23.294  1.00 83.49           H  
ATOM   3341  HG  SER   210      11.259  58.214  23.369  1.00 83.49           H  
ATOM   3342  N   ALA   211       7.149  59.483  25.413  1.00 84.88           N  
ATOM   3343  CA  ALA   211       6.624  60.739  25.940  1.00 84.88           C  
ATOM   3344  C   ALA   211       5.996  60.474  27.327  1.00 84.88           C  
ATOM   3345  CB  ALA   211       5.595  61.347  24.999  1.00 84.88           C  
ATOM   3346  O   ALA   211       6.149  61.246  28.270  1.00 84.88           O  
ATOM   3347  H   ALA   211       6.661  59.008  24.665  1.00 84.88           H  
ATOM   3348  HA  ALA   211       7.464  61.431  26.078  1.00 84.88           H  
ATOM   3349  HB1 ALA   211       4.740  60.680  24.850  1.00 84.88           H  
ATOM   3350  HB2 ALA   211       6.035  61.546  24.017  1.00 84.88           H  
ATOM   3351  HB3 ALA   211       5.211  62.290  25.402  1.00 84.88           H  
ATOM   3352  N   LEU   212       5.248  59.369  27.434  1.00 82.28           N  
ATOM   3353  CA  LEU   212       4.506  59.034  28.651  1.00 82.28           C  
ATOM   3354  C   LEU   212       5.462  58.804  29.833  1.00 82.28           C  
ATOM   3355  CB  LEU   212       3.687  57.751  28.437  1.00 82.28           C  
ATOM   3356  O   LEU   212       5.155  59.131  30.973  1.00 82.28           O  
ATOM   3357  CG  LEU   212       2.818  57.312  29.632  1.00 82.28           C  
ATOM   3358  CD1 LEU   212       1.712  58.316  29.942  1.00 82.28           C  
ATOM   3359  CD2 LEU   212       2.216  55.932  29.366  1.00 82.28           C  
ATOM   3360  H   LEU   212       5.169  58.755  26.636  1.00 82.28           H  
ATOM   3361  HA  LEU   212       3.867  59.893  28.883  1.00 82.28           H  
ATOM   3362  HB2 LEU   212       4.379  56.932  28.207  1.00 82.28           H  
ATOM   3363  HB3 LEU   212       3.058  57.876  27.550  1.00 82.28           H  
ATOM   3364  HG  LEU   212       3.447  57.212  30.524  1.00 82.28           H  
ATOM   3365 HD11 LEU   212       1.044  58.449  29.087  1.00 82.28           H  
ATOM   3366 HD12 LEU   212       2.127  59.293  30.202  1.00 82.28           H  
ATOM   3367 HD13 LEU   212       1.107  57.979  30.791  1.00 82.28           H  
ATOM   3368 HD21 LEU   212       1.553  55.937  28.497  1.00 82.28           H  
ATOM   3369 HD22 LEU   212       1.640  55.595  30.231  1.00 82.28           H  
ATOM   3370 HD23 LEU   212       3.004  55.193  29.189  1.00 82.28           H  
ATOM   3371  N   THR   213       6.582  58.112  29.591  1.00 82.01           N  
ATOM   3372  CA  THR   213       7.480  57.706  30.676  1.00 82.01           C  
ATOM   3373  C   THR   213       8.271  58.912  31.214  1.00 82.01           C  
ATOM   3374  CB  THR   213       8.453  56.579  30.279  1.00 82.01           C  
ATOM   3375  O   THR   213       8.708  58.925  32.364  1.00 82.01           O  
ATOM   3376  CG2 THR   213       7.771  55.213  30.305  1.00 82.01           C  
ATOM   3377  OG1 THR   213       9.011  56.800  28.981  1.00 82.01           O  
ATOM   3378  H   THR   213       6.819  57.876  28.637  1.00 82.01           H  
ATOM   3379  HA  THR   213       6.857  57.371  31.517  1.00 82.01           H  
ATOM   3380  HB  THR   213       9.295  56.550  30.981  1.00 82.01           H  
ATOM   3381 HG21 THR   213       6.912  55.181  29.628  1.00 82.01           H  
ATOM   3382 HG22 THR   213       7.425  54.964  31.313  1.00 82.01           H  
ATOM   3383 HG23 THR   213       8.465  54.433  29.972  1.00 82.01           H  
ATOM   3384  HG1 THR   213       8.362  56.488  28.315  1.00 82.01           H  
ATOM   3385  N   ASN   214       8.490  59.908  30.350  1.00 83.78           N  
ATOM   3386  CA  ASN   214       9.259  61.104  30.702  1.00 83.78           C  
ATOM   3387  C   ASN   214       8.347  62.078  31.477  1.00 83.78           C  
ATOM   3388  CB  ASN   214       9.810  61.808  29.464  1.00 83.78           C  
ATOM   3389  O   ASN   214       8.756  62.707  32.446  1.00 83.78           O  
ATOM   3390  CG  ASN   214      11.147  61.224  29.096  1.00 83.78           C  
ATOM   3391  ND2 ASN   214      11.171  60.285  28.179  1.00 83.78           N  
ATOM   3392  OD1 ASN   214      12.193  61.568  29.624  1.00 83.78           O  
ATOM   3393  H   ASN   214       8.081  59.839  29.429  1.00 83.78           H  
ATOM   3394  HA  ASN   214      10.065  60.805  31.384  1.00 83.78           H  
ATOM   3395  HB2 ASN   214       9.973  62.876  29.655  1.00 83.78           H  
ATOM   3396  HB3 ASN   214       9.121  61.741  28.614  1.00 83.78           H  
ATOM   3397 HD21 ASN   214      12.047  59.857  27.917  1.00 83.78           H  
ATOM   3398 HD22 ASN   214      10.313  59.991  27.735  1.00 83.78           H  
ATOM   3399  N   PHE   215       7.117  62.245  30.975  1.00 87.44           N  
ATOM   3400  CA  PHE   215       6.172  63.267  31.429  1.00 87.44           C  
ATOM   3401  C   PHE   215       4.992  62.612  32.180  1.00 87.44           C  
ATOM   3402  CB  PHE   215       5.657  64.124  30.266  1.00 87.44           C  
ATOM   3403  O   PHE   215       3.837  63.010  32.060  1.00 87.44           O  
ATOM   3404  CG  PHE   215       6.715  65.023  29.667  1.00 87.44           C  
ATOM   3405  CD1 PHE   215       6.995  66.270  30.254  1.00 87.44           C  
ATOM   3406  CD2 PHE   215       7.401  64.638  28.500  1.00 87.44           C  
ATOM   3407  CE1 PHE   215       7.954  67.124  29.680  1.00 87.44           C  
ATOM   3408  CE2 PHE   215       8.388  65.472  27.948  1.00 87.44           C  
ATOM   3409  CZ  PHE   215       8.655  66.723  28.529  1.00 87.44           C  
ATOM   3410  H   PHE   215       6.815  61.598  30.259  1.00 87.44           H  
ATOM   3411  HA  PHE   215       6.672  63.912  32.163  1.00 87.44           H  
ATOM   3412  HB2 PHE   215       4.829  64.763  30.601  1.00 87.44           H  
ATOM   3413  HB3 PHE   215       5.229  63.485  29.485  1.00 87.44           H  
ATOM   3414  HD1 PHE   215       6.472  66.573  31.149  1.00 87.44           H  
ATOM   3415  HD2 PHE   215       7.168  63.696  28.026  1.00 87.44           H  
ATOM   3416  HE1 PHE   215       8.152  68.089  30.123  1.00 87.44           H  
ATOM   3417  HE2 PHE   215       8.941  65.152  27.077  1.00 87.44           H  
ATOM   3418  HZ  PHE   215       9.398  67.375  28.092  1.00 87.44           H  
ATOM   3419  N   LYS   216       5.316  61.679  33.083  1.00 81.54           N  
ATOM   3420  CA  LYS   216       4.310  60.984  33.892  1.00 81.54           C  
ATOM   3421  C   LYS   216       3.741  61.816  35.070  1.00 81.54           C  
ATOM   3422  CB  LYS   216       4.818  59.614  34.374  1.00 81.54           C  
ATOM   3423  O   LYS   216       2.830  61.388  35.769  1.00 81.54           O  
ATOM   3424  CG  LYS   216       5.912  59.654  35.454  1.00 81.54           C  
ATOM   3425  CD  LYS   216       5.369  59.276  36.839  1.00 81.54           C  
ATOM   3426  CE  LYS   216       6.449  59.178  37.910  1.00 81.54           C  
ATOM   3427  NZ  LYS   216       6.886  60.495  38.346  1.00 81.54           N1+
ATOM   3428  H   LYS   216       6.291  61.419  33.150  1.00 81.54           H  
ATOM   3429  HA  LYS   216       3.456  60.802  33.226  1.00 81.54           H  
ATOM   3430  HB2 LYS   216       5.223  59.073  33.511  1.00 81.54           H  
ATOM   3431  HB3 LYS   216       3.965  59.020  34.728  1.00 81.54           H  
ATOM   3432  HG2 LYS   216       6.407  60.628  35.474  1.00 81.54           H  
ATOM   3433  HG3 LYS   216       6.683  58.922  35.183  1.00 81.54           H  
ATOM   3434  HD2 LYS   216       4.887  58.293  36.763  1.00 81.54           H  
ATOM   3435  HD3 LYS   216       4.593  59.982  37.154  1.00 81.54           H  
ATOM   3436  HE2 LYS   216       7.332  58.640  37.553  1.00 81.54           H  
ATOM   3437  HE3 LYS   216       6.062  58.671  38.799  1.00 81.54           H  
ATOM   3438  HZ1 LYS   216       7.163  61.158  37.576  1.00 81.54           H  
ATOM   3439  HZ2 LYS   216       7.632  60.551  39.035  1.00 81.54           H  
ATOM   3440  HZ3 LYS   216       6.102  61.087  38.730  1.00 81.54           H  
ATOM   3441  N   ASP   217       4.330  62.993  35.284  1.00 83.26           N  
ATOM   3442  CA  ASP   217       4.009  63.926  36.373  1.00 83.26           C  
ATOM   3443  C   ASP   217       3.334  65.191  35.777  1.00 83.26           C  
ATOM   3444  CB  ASP   217       5.263  64.330  37.139  1.00 83.26           C  
ATOM   3445  O   ASP   217       3.397  66.300  36.301  1.00 83.26           O  
ATOM   3446  CG  ASP   217       5.905  63.098  37.679  1.00 83.26           C  
ATOM   3447  OD1 ASP   217       5.414  62.507  38.673  1.00 83.26           O  
ATOM   3448  OD2 ASP   217       6.919  62.639  37.106  1.00 83.26           O1-
ATOM   3449  H   ASP   217       5.053  63.278  34.638  1.00 83.26           H  
ATOM   3450  HA  ASP   217       3.278  63.458  37.044  1.00 83.26           H  
ATOM   3451  HB2 ASP   217       5.018  65.003  37.968  1.00 83.26           H  
ATOM   3452  HB3 ASP   217       5.967  64.863  36.488  1.00 83.26           H  
ATOM   3453  N   GLU   218       2.595  64.985  34.674  1.00 86.18           N  
ATOM   3454  CA  GLU   218       1.863  66.002  33.901  1.00 86.18           C  
ATOM   3455  C   GLU   218       0.501  65.342  33.559  1.00 86.18           C  
ATOM   3456  CB  GLU   218       2.720  66.353  32.671  1.00 86.18           C  
ATOM   3457  O   GLU   218       0.400  64.112  33.508  1.00 86.18           O  
ATOM   3458  CG  GLU   218       2.442  67.728  32.068  1.00 86.18           C  
ATOM   3459  CD  GLU   218       1.114  67.675  31.370  1.00 86.18           C  
ATOM   3460  OE1 GLU   218       0.145  68.234  31.936  1.00 86.18           O  
ATOM   3461  OE2 GLU   218       1.017  66.959  30.345  1.00 86.18           O1-
ATOM   3462  H   GLU   218       2.546  64.039  34.321  1.00 86.18           H  
ATOM   3463  HA  GLU   218       1.698  66.878  34.537  1.00 86.18           H  
ATOM   3464  HB2 GLU   218       2.612  65.570  31.910  1.00 86.18           H  
ATOM   3465  HB3 GLU   218       3.780  66.348  32.961  1.00 86.18           H  
ATOM   3466  HG2 GLU   218       3.213  67.976  31.330  1.00 86.18           H  
ATOM   3467  HG3 GLU   218       2.457  68.507  32.837  1.00 86.18           H  
ATOM   3468  N   GLU   219      -0.557  66.140  33.353  1.00 87.02           N  
ATOM   3469  CA  GLU   219      -1.899  65.624  33.122  1.00 87.02           C  
ATOM   3470  C   GLU   219      -2.187  65.529  31.612  1.00 87.02           C  
ATOM   3471  CB  GLU   219      -2.988  66.476  33.795  1.00 87.02           C  
ATOM   3472  O   GLU   219      -2.799  64.565  31.149  1.00 87.02           O  
ATOM   3473  CG  GLU   219      -4.270  65.659  33.969  1.00 87.02           C  
ATOM   3474  CD  GLU   219      -5.500  66.503  34.148  1.00 87.02           C  
ATOM   3475  OE1 GLU   219      -6.009  66.547  35.296  1.00 87.02           O  
ATOM   3476  OE2 GLU   219      -6.013  67.037  33.142  1.00 87.02           O1-
ATOM   3477  H   GLU   219      -0.395  67.135  33.290  1.00 87.02           H  
ATOM   3478  HA  GLU   219      -1.940  64.604  33.523  1.00 87.02           H  
ATOM   3479  HB2 GLU   219      -3.182  67.388  33.217  1.00 87.02           H  
ATOM   3480  HB3 GLU   219      -2.648  66.806  34.784  1.00 87.02           H  
ATOM   3481  HG2 GLU   219      -4.156  64.983  34.825  1.00 87.02           H  
ATOM   3482  HG3 GLU   219      -4.458  65.027  33.095  1.00 87.02           H  
ATOM   3483  N   GLU   220      -1.902  66.600  30.856  1.00 85.11           N  
ATOM   3484  CA  GLU   220      -2.362  66.710  29.482  1.00 85.11           C  
ATOM   3485  C   GLU   220      -1.706  65.628  28.599  1.00 85.11           C  
ATOM   3486  CB  GLU   220      -2.094  68.074  28.850  1.00 85.11           C  
ATOM   3487  O   GLU   220      -2.350  65.029  27.739  1.00 85.11           O  
ATOM   3488  CG  GLU   220      -3.077  69.167  29.275  1.00 85.11           C  
ATOM   3489  CD  GLU   220      -3.081  70.179  28.155  1.00 85.11           C  
ATOM   3490  OE1 GLU   220      -3.765  69.932  27.135  1.00 85.11           O  
ATOM   3491  OE2 GLU   220      -2.315  71.172  28.218  1.00 85.11           O1-
ATOM   3492  H   GLU   220      -1.373  67.359  31.260  1.00 85.11           H  
ATOM   3493  HA  GLU   220      -3.439  66.497  29.480  1.00 85.11           H  
ATOM   3494  HB2 GLU   220      -2.137  67.949  27.760  1.00 85.11           H  
ATOM   3495  HB3 GLU   220      -1.072  68.402  29.078  1.00 85.11           H  
ATOM   3496  HG2 GLU   220      -2.774  69.622  30.223  1.00 85.11           H  
ATOM   3497  HG3 GLU   220      -4.091  68.771  29.396  1.00 85.11           H  
ATOM   3498  N   ILE   221      -0.403  65.390  28.785  1.00 88.82           N  
ATOM   3499  CA  ILE   221       0.322  64.391  28.004  1.00 88.82           C  
ATOM   3500  C   ILE   221      -0.241  63.009  28.407  1.00 88.82           C  
ATOM   3501  CB  ILE   221       1.855  64.503  28.187  1.00 88.82           C  
ATOM   3502  O   ILE   221      -0.477  62.151  27.553  1.00 88.82           O  
ATOM   3503  CG1 ILE   221       2.354  65.800  27.508  1.00 88.82           C  
ATOM   3504  CG2 ILE   221       2.581  63.285  27.596  1.00 88.82           C  
ATOM   3505  CD1 ILE   221       3.771  66.199  27.882  1.00 88.82           C  
ATOM   3506  H   ILE   221       0.090  65.899  29.505  1.00 88.82           H  
ATOM   3507  HA  ILE   221       0.059  64.542  26.948  1.00 88.82           H  
ATOM   3508  HB  ILE   221       2.088  64.547  29.259  1.00 88.82           H  
ATOM   3509 HG12 ILE   221       1.699  66.639  27.765  1.00 88.82           H  
ATOM   3510 HG13 ILE   221       2.300  65.683  26.422  1.00 88.82           H  
ATOM   3511 HG21 ILE   221       2.325  63.147  26.540  1.00 88.82           H  
ATOM   3512 HG22 ILE   221       2.320  62.367  28.132  1.00 88.82           H  
ATOM   3513 HG23 ILE   221       3.667  63.389  27.665  1.00 88.82           H  
ATOM   3514 HD11 ILE   221       3.869  66.319  28.964  1.00 88.82           H  
ATOM   3515 HD12 ILE   221       4.025  67.157  27.415  1.00 88.82           H  
ATOM   3516 HD13 ILE   221       4.501  65.464  27.536  1.00 88.82           H  
ATOM   3517  N   VAL   222      -0.424  62.783  29.714  1.00 89.68           N  
ATOM   3518  CA  VAL   222      -0.902  61.495  30.228  1.00 89.68           C  
ATOM   3519  C   VAL   222      -2.333  61.263  29.691  1.00 89.68           C  
ATOM   3520  CB  VAL   222      -0.838  61.427  31.768  1.00 89.68           C  
ATOM   3521  O   VAL   222      -2.671  60.169  29.239  1.00 89.68           O  
ATOM   3522  CG1 VAL   222      -1.570  60.205  32.333  1.00 89.68           C  
ATOM   3523  CG2 VAL   222       0.619  61.382  32.240  1.00 89.68           C  
ATOM   3524  H   VAL   222      -0.221  63.535  30.358  1.00 89.68           H  
ATOM   3525  HA  VAL   222      -0.268  60.716  29.786  1.00 89.68           H  
ATOM   3526  HB  VAL   222      -1.309  62.323  32.190  1.00 89.68           H  
ATOM   3527 HG11 VAL   222      -1.205  59.277  31.881  1.00 89.68           H  
ATOM   3528 HG12 VAL   222      -2.647  60.274  32.155  1.00 89.68           H  
ATOM   3529 HG13 VAL   222      -1.429  60.133  33.417  1.00 89.68           H  
ATOM   3530 HG21 VAL   222       1.112  60.460  31.920  1.00 89.68           H  
ATOM   3531 HG22 VAL   222       0.674  61.419  33.334  1.00 89.68           H  
ATOM   3532 HG23 VAL   222       1.196  62.224  31.846  1.00 89.68           H  
ATOM   3533  N   LEU   223      -3.177  62.300  29.733  1.00 89.44           N  
ATOM   3534  CA  LEU   223      -4.571  62.212  29.306  1.00 89.44           C  
ATOM   3535  C   LEU   223      -4.620  61.902  27.797  1.00 89.44           C  
ATOM   3536  CB  LEU   223      -5.310  63.519  29.622  1.00 89.44           C  
ATOM   3537  O   LEU   223      -5.407  61.070  27.341  1.00 89.44           O  
ATOM   3538  CG  LEU   223      -6.783  63.570  29.182  1.00 89.44           C  
ATOM   3539  CD1 LEU   223      -7.616  62.463  29.823  1.00 89.44           C  
ATOM   3540  CD2 LEU   223      -7.370  64.942  29.526  1.00 89.44           C  
ATOM   3541  H   LEU   223      -2.830  63.187  30.068  1.00 89.44           H  
ATOM   3542  HA  LEU   223      -5.016  61.368  29.844  1.00 89.44           H  
ATOM   3543  HB2 LEU   223      -4.781  64.356  29.147  1.00 89.44           H  
ATOM   3544  HB3 LEU   223      -5.255  63.699  30.704  1.00 89.44           H  
ATOM   3545  HG  LEU   223      -6.839  63.457  28.093  1.00 89.44           H  
ATOM   3546 HD11 LEU   223      -7.523  62.482  30.912  1.00 89.44           H  
ATOM   3547 HD12 LEU   223      -7.306  61.473  29.473  1.00 89.44           H  
ATOM   3548 HD13 LEU   223      -8.675  62.580  29.570  1.00 89.44           H  
ATOM   3549 HD21 LEU   223      -7.329  65.134  30.603  1.00 89.44           H  
ATOM   3550 HD22 LEU   223      -8.415  65.011  29.206  1.00 89.44           H  
ATOM   3551 HD23 LEU   223      -6.814  65.739  29.021  1.00 89.44           H  
ATOM   3552  N   HIS   224      -3.816  62.615  26.998  1.00 90.15           N  
ATOM   3553  CA  HIS   224      -3.853  62.440  25.545  1.00 90.15           C  
ATOM   3554  C   HIS   224      -3.203  61.105  25.128  1.00 90.15           C  
ATOM   3555  CB  HIS   224      -3.242  63.614  24.774  1.00 90.15           C  
ATOM   3556  O   HIS   224      -3.586  60.503  24.126  1.00 90.15           O  
ATOM   3557  CG  HIS   224      -4.141  64.813  24.812  1.00 90.15           C  
ATOM   3558  CD2 HIS   224      -5.281  65.108  24.110  1.00 90.15           C  
ATOM   3559  ND1 HIS   224      -3.919  65.866  25.661  1.00 90.15           N  
ATOM   3560  CE1 HIS   224      -4.891  66.772  25.489  1.00 90.15           C  
ATOM   3561  NE2 HIS   224      -5.744  66.364  24.537  1.00 90.15           N  
ATOM   3562  H   HIS   224      -3.182  63.286  27.406  1.00 90.15           H  
ATOM   3563  HA  HIS   224      -4.911  62.347  25.270  1.00 90.15           H  
ATOM   3564  HB2 HIS   224      -3.086  63.333  23.725  1.00 90.15           H  
ATOM   3565  HB3 HIS   224      -2.251  63.863  25.175  1.00 90.15           H  
ATOM   3566  HD1 HIS   224      -3.096  65.952  26.355  1.00 90.15           H  
ATOM   3567  HD2 HIS   224      -5.743  64.483  23.359  1.00 90.15           H  
ATOM   3568  HE1 HIS   224      -4.975  67.699  26.038  1.00 90.15           H  
ATOM   3569  N   VAL   225      -2.229  60.613  25.907  1.00 89.30           N  
ATOM   3570  CA  VAL   225      -1.657  59.287  25.676  1.00 89.30           C  
ATOM   3571  C   VAL   225      -2.725  58.254  26.097  1.00 89.30           C  
ATOM   3572  CB  VAL   225      -0.315  59.047  26.386  1.00 89.30           C  
ATOM   3573  O   VAL   225      -2.908  57.240  25.426  1.00 89.30           O  
ATOM   3574  CG1 VAL   225       0.086  57.567  26.334  1.00 89.30           C  
ATOM   3575  CG2 VAL   225       0.799  59.867  25.728  1.00 89.30           C  
ATOM   3576  H   VAL   225      -1.921  61.155  26.700  1.00 89.30           H  
ATOM   3577  HA  VAL   225      -1.521  59.172  24.593  1.00 89.30           H  
ATOM   3578  HB  VAL   225      -0.398  59.349  27.436  1.00 89.30           H  
ATOM   3579 HG11 VAL   225       0.021  57.171  25.315  1.00 89.30           H  
ATOM   3580 HG12 VAL   225      -0.555  56.961  26.981  1.00 89.30           H  
ATOM   3581 HG13 VAL   225       1.113  57.424  26.675  1.00 89.30           H  
ATOM   3582 HG21 VAL   225       1.000  59.507  24.713  1.00 89.30           H  
ATOM   3583 HG22 VAL   225       1.728  59.789  26.302  1.00 89.30           H  
ATOM   3584 HG23 VAL   225       0.537  60.925  25.660  1.00 89.30           H  
ATOM   3585  N   LEU   226      -3.446  58.503  27.196  1.00 90.29           N  
ATOM   3586  CA  LEU   226      -4.523  57.615  27.616  1.00 90.29           C  
ATOM   3587  C   LEU   226      -5.619  57.601  26.531  1.00 90.29           C  
ATOM   3588  CB  LEU   226      -5.127  57.972  28.975  1.00 90.29           C  
ATOM   3589  O   LEU   226      -6.179  56.542  26.247  1.00 90.29           O  
ATOM   3590  CG  LEU   226      -4.324  57.421  30.170  1.00 90.29           C  
ATOM   3591  CD1 LEU   226      -4.803  58.091  31.456  1.00 90.29           C  
ATOM   3592  CD2 LEU   226      -4.473  55.902  30.312  1.00 90.29           C  
ATOM   3593  H   LEU   226      -3.242  59.335  27.732  1.00 90.29           H  
ATOM   3594  HA  LEU   226      -4.106  56.603  27.631  1.00 90.29           H  
ATOM   3595  HB2 LEU   226      -6.149  57.582  29.041  1.00 90.29           H  
ATOM   3596  HB3 LEU   226      -5.216  59.061  29.059  1.00 90.29           H  
ATOM   3597  HG  LEU   226      -3.262  57.655  30.037  1.00 90.29           H  
ATOM   3598 HD11 LEU   226      -5.860  57.873  31.647  1.00 90.29           H  
ATOM   3599 HD12 LEU   226      -4.689  59.177  31.394  1.00 90.29           H  
ATOM   3600 HD13 LEU   226      -4.222  57.743  32.316  1.00 90.29           H  
ATOM   3601 HD21 LEU   226      -5.525  55.614  30.415  1.00 90.29           H  
ATOM   3602 HD22 LEU   226      -3.940  55.543  31.199  1.00 90.29           H  
ATOM   3603 HD23 LEU   226      -4.062  55.372  29.449  1.00 90.29           H  
ATOM   3604  N   HIS   227      -5.911  58.746  25.902  1.00 90.08           N  
ATOM   3605  CA  HIS   227      -6.850  58.778  24.777  1.00 90.08           C  
ATOM   3606  C   HIS   227      -6.305  57.924  23.608  1.00 90.08           C  
ATOM   3607  CB  HIS   227      -7.144  60.173  24.219  1.00 90.08           C  
ATOM   3608  O   HIS   227      -7.063  57.289  22.876  1.00 90.08           O  
ATOM   3609  CG  HIS   227      -8.277  60.867  24.897  1.00 90.08           C  
ATOM   3610  CD2 HIS   227      -8.309  62.034  25.611  1.00 90.08           C  
ATOM   3611  ND1 HIS   227      -9.574  60.415  24.806  1.00 90.08           N  
ATOM   3612  CE1 HIS   227     -10.363  61.282  25.460  1.00 90.08           C  
ATOM   3613  NE2 HIS   227      -9.639  62.291  25.968  1.00 90.08           N  
ATOM   3614  H   HIS   227      -5.479  59.603  26.221  1.00 90.08           H  
ATOM   3615  HA  HIS   227      -7.772  58.302  25.122  1.00 90.08           H  
ATOM   3616  HB2 HIS   227      -7.412  60.095  23.159  1.00 90.08           H  
ATOM   3617  HB3 HIS   227      -6.247  60.800  24.257  1.00 90.08           H  
ATOM   3618  HD1 HIS   227      -9.900  59.519  24.298  1.00 90.08           H  
ATOM   3619  HD2 HIS   227      -7.457  62.650  25.856  1.00 90.08           H  
ATOM   3620  HE1 HIS   227     -11.433  61.182  25.562  1.00 90.08           H  
ATOM   3621  N   CYS   228      -4.981  57.927  23.415  1.00 90.05           N  
ATOM   3622  CA  CYS   228      -4.368  57.118  22.366  1.00 90.05           C  
ATOM   3623  C   CYS   228      -4.523  55.635  22.742  1.00 90.05           C  
ATOM   3624  CB  CYS   228      -2.879  57.373  22.139  1.00 90.05           C  
ATOM   3625  O   CYS   228      -4.845  54.803  21.899  1.00 90.05           O  
ATOM   3626  SG  CYS   228      -2.540  58.995  21.407  1.00 90.05           S  
ATOM   3627  H   CYS   228      -4.400  58.480  24.028  1.00 90.05           H  
ATOM   3628  HA  CYS   228      -4.936  57.279  21.442  1.00 90.05           H  
ATOM   3629  HB2 CYS   228      -2.477  56.616  21.459  1.00 90.05           H  
ATOM   3630  HB3 CYS   228      -2.306  57.296  23.065  1.00 90.05           H  
ATOM   3631  HG  CYS   228      -3.009  59.738  22.430  1.00 90.05           H  
ATOM   3632  N   LEU   229      -4.256  55.286  24.005  1.00 89.39           N  
ATOM   3633  CA  LEU   229      -4.339  53.900  24.476  1.00 89.39           C  
ATOM   3634  C   LEU   229      -5.817  53.441  24.468  1.00 89.39           C  
ATOM   3635  CB  LEU   229      -3.736  53.759  25.874  1.00 89.39           C  
ATOM   3636  O   LEU   229      -6.138  52.297  24.153  1.00 89.39           O  
ATOM   3637  CG  LEU   229      -2.205  53.941  25.909  1.00 89.39           C  
ATOM   3638  CD1 LEU   229      -1.735  54.084  27.355  1.00 89.39           C  
ATOM   3639  CD2 LEU   229      -1.462  52.786  25.235  1.00 89.39           C  
ATOM   3640  H   LEU   229      -3.997  56.013  24.656  1.00 89.39           H  
ATOM   3641  HA  LEU   229      -3.816  53.270  23.750  1.00 89.39           H  
ATOM   3642  HB2 LEU   229      -3.996  52.779  26.285  1.00 89.39           H  
ATOM   3643  HB3 LEU   229      -4.205  54.493  26.541  1.00 89.39           H  
ATOM   3644  HG  LEU   229      -1.932  54.862  25.383  1.00 89.39           H  
ATOM   3645 HD11 LEU   229      -1.985  53.196  27.946  1.00 89.39           H  
ATOM   3646 HD12 LEU   229      -2.201  54.951  27.833  1.00 89.39           H  
ATOM   3647 HD13 LEU   229      -0.651  54.232  27.396  1.00 89.39           H  
ATOM   3648 HD21 LEU   229      -1.709  51.827  25.699  1.00 89.39           H  
ATOM   3649 HD22 LEU   229      -0.378  52.926  25.313  1.00 89.39           H  
ATOM   3650 HD23 LEU   229      -1.703  52.721  24.169  1.00 89.39           H  
ATOM   3651  N   HIS   230      -6.723  54.363  24.803  1.00 88.97           N  
ATOM   3652  CA  HIS   230      -8.183  54.167  24.738  1.00 88.97           C  
ATOM   3653  C   HIS   230      -8.562  53.883  23.274  1.00 88.97           C  
ATOM   3654  CB  HIS   230      -8.897  55.394  25.310  1.00 88.97           C  
ATOM   3655  O   HIS   230      -9.380  53.010  22.992  1.00 88.97           O  
ATOM   3656  CG  HIS   230     -10.297  55.642  24.899  1.00 88.97           C  
ATOM   3657  CD2 HIS   230     -11.418  54.858  24.929  1.00 88.97           C  
ATOM   3658  ND1 HIS   230     -10.664  56.857  24.370  1.00 88.97           N  
ATOM   3659  CE1 HIS   230     -11.979  56.809  24.097  1.00 88.97           C  
ATOM   3660  NE2 HIS   230     -12.487  55.609  24.422  1.00 88.97           N  
ATOM   3661  H   HIS   230      -6.395  55.265  25.115  1.00 88.97           H  
ATOM   3662  HA  HIS   230      -8.434  53.274  25.316  1.00 88.97           H  
ATOM   3663  HB2 HIS   230      -8.339  56.284  25.016  1.00 88.97           H  
ATOM   3664  HB3 HIS   230      -8.843  55.363  26.405  1.00 88.97           H  
ATOM   3665  HD2 HIS   230     -11.470  53.839  25.282  1.00 88.97           H  
ATOM   3666  HE2 HIS   230     -13.446  55.308  24.321  1.00 88.97           H  
ATOM   3667  HE1 HIS   230     -12.548  57.624  23.674  1.00 88.97           H  
ATOM   3668  N   SER   231      -7.977  54.637  22.337  1.00 89.09           N  
ATOM   3669  CA  SER   231      -8.261  54.471  20.912  1.00 89.09           C  
ATOM   3670  C   SER   231      -7.606  53.180  20.377  1.00 89.09           C  
ATOM   3671  CB  SER   231      -7.768  55.653  20.076  1.00 89.09           C  
ATOM   3672  O   SER   231      -8.191  52.444  19.587  1.00 89.09           O  
ATOM   3673  OG  SER   231      -8.382  56.874  20.484  1.00 89.09           O  
ATOM   3674  H   SER   231      -7.316  55.342  22.631  1.00 89.09           H  
ATOM   3675  HA  SER   231      -9.347  54.385  20.814  1.00 89.09           H  
ATOM   3676  HB2 SER   231      -8.015  55.495  19.022  1.00 89.09           H  
ATOM   3677  HB3 SER   231      -6.683  55.780  20.145  1.00 89.09           H  
ATOM   3678  HG  SER   231      -8.123  57.031  21.417  1.00 89.09           H  
ATOM   3679  N   LEU   232      -6.351  52.936  20.759  1.00 88.21           N  
ATOM   3680  CA  LEU   232      -5.581  51.800  20.262  1.00 88.21           C  
ATOM   3681  C   LEU   232      -6.082  50.472  20.862  1.00 88.21           C  
ATOM   3682  CB  LEU   232      -4.079  51.947  20.545  1.00 88.21           C  
ATOM   3683  O   LEU   232      -5.779  49.398  20.356  1.00 88.21           O  
ATOM   3684  CG  LEU   232      -3.384  53.015  19.676  1.00 88.21           C  
ATOM   3685  CD1 LEU   232      -2.002  53.331  20.254  1.00 88.21           C  
ATOM   3686  CD2 LEU   232      -3.241  52.563  18.223  1.00 88.21           C  
ATOM   3687  H   LEU   232      -5.919  53.571  21.415  1.00 88.21           H  
ATOM   3688  HA  LEU   232      -5.770  51.723  19.186  1.00 88.21           H  
ATOM   3689  HB2 LEU   232      -3.574  50.984  20.390  1.00 88.21           H  
ATOM   3690  HB3 LEU   232      -3.942  52.186  21.607  1.00 88.21           H  
ATOM   3691  HG  LEU   232      -3.973  53.938  19.683  1.00 88.21           H  
ATOM   3692 HD11 LEU   232      -1.380  52.431  20.300  1.00 88.21           H  
ATOM   3693 HD12 LEU   232      -2.087  53.736  21.268  1.00 88.21           H  
ATOM   3694 HD13 LEU   232      -1.481  54.074  19.642  1.00 88.21           H  
ATOM   3695 HD21 LEU   232      -2.610  51.672  18.149  1.00 88.21           H  
ATOM   3696 HD22 LEU   232      -2.782  53.353  17.620  1.00 88.21           H  
ATOM   3697 HD23 LEU   232      -4.207  52.330  17.770  1.00 88.21           H  
ATOM   3698  N   ALA   233      -6.847  50.545  21.951  1.00 86.28           N  
ATOM   3699  CA  ALA   233      -7.529  49.406  22.546  1.00 86.28           C  
ATOM   3700  C   ALA   233      -8.999  49.324  22.098  1.00 86.28           C  
ATOM   3701  CB  ALA   233      -7.457  49.447  24.060  1.00 86.28           C  
ATOM   3702  O   ALA   233      -9.784  48.516  22.606  1.00 86.28           O  
ATOM   3703  H   ALA   233      -6.993  51.453  22.368  1.00 86.28           H  
ATOM   3704  HA  ALA   233      -7.053  48.485  22.191  1.00 86.28           H  
ATOM   3705  HB1 ALA   233      -8.019  50.306  24.436  1.00 86.28           H  
ATOM   3706  HB2 ALA   233      -6.422  49.528  24.408  1.00 86.28           H  
ATOM   3707  HB3 ALA   233      -7.896  48.548  24.503  1.00 86.28           H  
ATOM   3708  N   ILE   234      -9.366  50.051  21.029  1.00 83.74           N  
ATOM   3709  CA  ILE   234     -10.658  49.865  20.395  1.00 83.74           C  
ATOM   3710  C   ILE   234     -10.678  48.467  19.746  1.00 83.74           C  
ATOM   3711  CB  ILE   234     -11.083  50.983  19.406  1.00 83.74           C  
ATOM   3712  O   ILE   234     -11.650  47.741  19.982  1.00 83.74           O  
ATOM   3713  CG1 ILE   234     -11.435  52.264  20.191  1.00 83.74           C  
ATOM   3714  CG2 ILE   234     -12.285  50.559  18.547  1.00 83.74           C  
ATOM   3715  CD1 ILE   234     -11.645  53.490  19.311  1.00 83.74           C  
ATOM   3716  H   ILE   234      -8.724  50.739  20.663  1.00 83.74           H  
ATOM   3717  HA  ILE   234     -11.400  49.833  21.200  1.00 83.74           H  
ATOM   3718  HB  ILE   234     -10.255  51.202  18.725  1.00 83.74           H  
ATOM   3719 HG12 ILE   234     -10.631  52.485  20.895  1.00 83.74           H  
ATOM   3720 HG13 ILE   234     -12.336  52.100  20.795  1.00 83.74           H  
ATOM   3721 HG21 ILE   234     -13.154  50.323  19.170  1.00 83.74           H  
ATOM   3722 HG22 ILE   234     -12.052  49.681  17.940  1.00 83.74           H  
ATOM   3723 HG23 ILE   234     -12.574  51.346  17.844  1.00 83.74           H  
ATOM   3724 HD11 ILE   234     -10.786  53.655  18.653  1.00 83.74           H  
ATOM   3725 HD12 ILE   234     -11.768  54.381  19.936  1.00 83.74           H  
ATOM   3726 HD13 ILE   234     -12.543  53.398  18.695  1.00 83.74           H  
ATOM   3727  N   PRO   235      -9.733  48.091  18.858  1.00 82.04           N  
ATOM   3728  CA  PRO   235      -9.957  46.910  18.037  1.00 82.04           C  
ATOM   3729  C   PRO   235     -10.186  45.617  18.812  1.00 82.04           C  
ATOM   3730  CB  PRO   235      -8.687  46.748  17.207  1.00 82.04           C  
ATOM   3731  O   PRO   235      -9.495  45.275  19.773  1.00 82.04           O  
ATOM   3732  CG  PRO   235      -8.150  48.160  17.152  1.00 82.04           C  
ATOM   3733  CD  PRO   235      -8.478  48.728  18.518  1.00 82.04           C  
ATOM   3734  HA  PRO   235     -10.802  47.152  17.399  1.00 82.04           H  
ATOM   3735  HB2 PRO   235      -8.896  46.329  16.219  1.00 82.04           H  
ATOM   3736  HB3 PRO   235      -7.959  46.089  17.690  1.00 82.04           H  
ATOM   3737  HG2 PRO   235      -8.714  48.708  16.397  1.00 82.04           H  
ATOM   3738  HG3 PRO   235      -7.090  48.204  16.910  1.00 82.04           H  
ATOM   3739  HD2 PRO   235      -7.749  48.411  19.265  1.00 82.04           H  
ATOM   3740  HD3 PRO   235      -8.543  49.815  18.507  1.00 82.04           H  
ATOM   3741  N   CYS   236     -11.097  44.790  18.285  1.00 76.42           N  
ATOM   3742  CA  CYS   236     -11.410  43.485  18.875  1.00 76.42           C  
ATOM   3743  C   CYS   236     -10.161  42.574  18.847  1.00 76.42           C  
ATOM   3744  CB  CYS   236     -12.547  42.764  18.145  1.00 76.42           C  
ATOM   3745  O   CYS   236     -10.036  41.626  19.616  1.00 76.42           O  
ATOM   3746  SG  CYS   236     -14.136  43.646  18.311  1.00 76.42           S  
ATOM   3747  H   CYS   236     -11.624  45.099  17.480  1.00 76.42           H  
ATOM   3748  HA  CYS   236     -11.659  43.651  19.931  1.00 76.42           H  
ATOM   3749  HB2 CYS   236     -12.684  41.757  18.554  1.00 76.42           H  
ATOM   3750  HB3 CYS   236     -12.323  42.658  17.078  1.00 76.42           H  
ATOM   3751  HG  CYS   236     -13.813  44.678  17.501  1.00 76.42           H  
ATOM   3752  N   ASN   237      -9.250  42.880  17.917  1.00 79.08           N  
ATOM   3753  CA  ASN   237      -7.985  42.167  17.745  1.00 79.08           C  
ATOM   3754  C   ASN   237      -7.006  42.509  18.897  1.00 79.08           C  
ATOM   3755  CB  ASN   237      -7.303  42.589  16.444  1.00 79.08           C  
ATOM   3756  O   ASN   237      -6.081  41.757  19.196  1.00 79.08           O  
ATOM   3757  CG  ASN   237      -8.122  42.213  15.237  1.00 79.08           C  
ATOM   3758  ND2 ASN   237      -8.134  43.060  14.236  1.00 79.08           N  
ATOM   3759  OD1 ASN   237      -8.750  41.169  15.139  1.00 79.08           O  
ATOM   3760  H   ASN   237      -9.473  43.652  17.306  1.00 79.08           H  
ATOM   3761  HA  ASN   237      -8.189  41.090  17.778  1.00 79.08           H  
ATOM   3762  HB2 ASN   237      -6.326  42.102  16.343  1.00 79.08           H  
ATOM   3763  HB3 ASN   237      -7.123  43.671  16.450  1.00 79.08           H  
ATOM   3764 HD21 ASN   237      -8.659  42.847  13.400  1.00 79.08           H  
ATOM   3765 HD22 ASN   237      -7.620  43.928  14.301  1.00 79.08           H  
ATOM   3766  N   ASN   238      -7.127  43.730  19.424  1.00 84.89           N  
ATOM   3767  CA  ASN   238      -6.090  44.344  20.252  1.00 84.89           C  
ATOM   3768  C   ASN   238      -6.298  44.041  21.740  1.00 84.89           C  
ATOM   3769  CB  ASN   238      -6.007  45.857  20.067  1.00 84.89           C  
ATOM   3770  O   ASN   238      -5.424  44.289  22.568  1.00 84.89           O  
ATOM   3771  CG  ASN   238      -5.275  46.223  18.798  1.00 84.89           C  
ATOM   3772  ND2 ASN   238      -5.043  47.498  18.628  1.00 84.89           N  
ATOM   3773  OD1 ASN   238      -4.942  45.406  17.959  1.00 84.89           O  
ATOM   3774  H   ASN   238      -7.979  44.242  19.247  1.00 84.89           H  
ATOM   3775  HA  ASN   238      -5.131  43.880  19.989  1.00 84.89           H  
ATOM   3776  HB2 ASN   238      -5.464  46.320  20.900  1.00 84.89           H  
ATOM   3777  HB3 ASN   238      -7.005  46.307  20.047  1.00 84.89           H  
ATOM   3778 HD21 ASN   238      -4.579  47.819  17.790  1.00 84.89           H  
ATOM   3779 HD22 ASN   238      -5.327  48.162  19.334  1.00 84.89           H  
ATOM   3780  N   VAL   239      -7.490  43.542  22.090  1.00 82.80           N  
ATOM   3781  CA  VAL   239      -7.871  43.350  23.492  1.00 82.80           C  
ATOM   3782  C   VAL   239      -6.891  42.354  24.149  1.00 82.80           C  
ATOM   3783  CB  VAL   239      -9.337  42.877  23.627  1.00 82.80           C  
ATOM   3784  O   VAL   239      -6.456  42.544  25.280  1.00 82.80           O  
ATOM   3785  CG1 VAL   239      -9.710  42.591  25.085  1.00 82.80           C  
ATOM   3786  CG2 VAL   239     -10.316  43.920  23.073  1.00 82.80           C  
ATOM   3787  H   VAL   239      -8.158  43.339  21.361  1.00 82.80           H  
ATOM   3788  HA  VAL   239      -7.733  44.316  23.994  1.00 82.80           H  
ATOM   3789  HB  VAL   239      -9.471  41.949  23.057  1.00 82.80           H  
ATOM   3790 HG11 VAL   239      -9.564  43.474  25.714  1.00 82.80           H  
ATOM   3791 HG12 VAL   239      -9.104  41.783  25.499  1.00 82.80           H  
ATOM   3792 HG13 VAL   239     -10.759  42.286  25.167  1.00 82.80           H  
ATOM   3793 HG21 VAL   239     -10.200  44.884  23.580  1.00 82.80           H  
ATOM   3794 HG22 VAL   239     -11.352  43.591  23.207  1.00 82.80           H  
ATOM   3795 HG23 VAL   239     -10.164  44.079  22.003  1.00 82.80           H  
ATOM   3796  N   GLU   240      -6.575  41.252  23.460  1.00 80.57           N  
ATOM   3797  CA  GLU   240      -5.692  40.224  24.028  1.00 80.57           C  
ATOM   3798  C   GLU   240      -4.225  40.705  23.916  1.00 80.57           C  
ATOM   3799  CB  GLU   240      -5.907  38.882  23.327  1.00 80.57           C  
ATOM   3800  O   GLU   240      -3.367  40.405  24.749  1.00 80.57           O  
ATOM   3801  CG  GLU   240      -5.170  37.740  24.030  1.00 80.57           C  
ATOM   3802  CD  GLU   240      -5.730  36.354  23.781  1.00 80.57           C  
ATOM   3803  OE1 GLU   240      -5.173  35.401  24.372  1.00 80.57           O  
ATOM   3804  OE2 GLU   240      -6.730  36.226  23.039  1.00 80.57           O1-
ATOM   3805  H   GLU   240      -6.939  41.141  22.525  1.00 80.57           H  
ATOM   3806  HA  GLU   240      -5.930  40.135  25.096  1.00 80.57           H  
ATOM   3807  HB2 GLU   240      -5.578  38.935  22.282  1.00 80.57           H  
ATOM   3808  HB3 GLU   240      -6.984  38.680  23.297  1.00 80.57           H  
ATOM   3809  HG2 GLU   240      -5.195  37.894  25.116  1.00 80.57           H  
ATOM   3810  HG3 GLU   240      -4.116  37.744  23.730  1.00 80.57           H  
ATOM   3811  N   VAL   241      -3.912  41.390  22.813  1.00 81.19           N  
ATOM   3812  CA  VAL   241      -2.531  41.767  22.489  1.00 81.19           C  
ATOM   3813  C   VAL   241      -2.026  42.810  23.510  1.00 81.19           C  
ATOM   3814  CB  VAL   241      -2.418  42.292  21.040  1.00 81.19           C  
ATOM   3815  O   VAL   241      -0.867  42.790  23.911  1.00 81.19           O  
ATOM   3816  CG1 VAL   241      -1.010  42.804  20.715  1.00 81.19           C  
ATOM   3817  CG2 VAL   241      -2.784  41.195  20.032  1.00 81.19           C  
ATOM   3818  H   VAL   241      -4.651  41.633  22.169  1.00 81.19           H  
ATOM   3819  HA  VAL   241      -1.912  40.869  22.615  1.00 81.19           H  
ATOM   3820  HB  VAL   241      -3.115  43.128  20.905  1.00 81.19           H  
ATOM   3821 HG11 VAL   241      -0.252  42.041  20.921  1.00 81.19           H  
ATOM   3822 HG12 VAL   241      -0.766  43.698  21.298  1.00 81.19           H  
ATOM   3823 HG13 VAL   241      -0.931  43.079  19.658  1.00 81.19           H  
ATOM   3824 HG21 VAL   241      -2.087  40.352  20.098  1.00 81.19           H  
ATOM   3825 HG22 VAL   241      -2.749  41.583  19.009  1.00 81.19           H  
ATOM   3826 HG23 VAL   241      -3.793  40.809  20.202  1.00 81.19           H  
ATOM   3827  N   LEU   242      -2.878  43.773  23.875  1.00 80.09           N  
ATOM   3828  CA  LEU   242      -2.497  44.856  24.779  1.00 80.09           C  
ATOM   3829  C   LEU   242      -2.757  44.502  26.270  1.00 80.09           C  
ATOM   3830  CB  LEU   242      -3.202  46.168  24.416  1.00 80.09           C  
ATOM   3831  O   LEU   242      -2.495  45.288  27.181  1.00 80.09           O  
ATOM   3832  CG  LEU   242      -2.886  46.718  23.011  1.00 80.09           C  
ATOM   3833  CD1 LEU   242      -3.692  48.000  22.779  1.00 80.09           C  
ATOM   3834  CD2 LEU   242      -1.396  47.008  22.816  1.00 80.09           C  
ATOM   3835  H   LEU   242      -3.824  43.727  23.523  1.00 80.09           H  
ATOM   3836  HA  LEU   242      -1.411  44.996  24.716  1.00 80.09           H  
ATOM   3837  HB2 LEU   242      -2.927  46.933  25.149  1.00 80.09           H  
ATOM   3838  HB3 LEU   242      -4.288  46.029  24.514  1.00 80.09           H  
ATOM   3839  HG  LEU   242      -3.194  45.986  22.255  1.00 80.09           H  
ATOM   3840 HD11 LEU   242      -3.418  48.780  23.497  1.00 80.09           H  
ATOM   3841 HD12 LEU   242      -4.763  47.805  22.883  1.00 80.09           H  
ATOM   3842 HD13 LEU   242      -3.519  48.392  21.772  1.00 80.09           H  
ATOM   3843 HD21 LEU   242      -1.012  47.664  23.604  1.00 80.09           H  
ATOM   3844 HD22 LEU   242      -1.217  47.499  21.853  1.00 80.09           H  
ATOM   3845 HD23 LEU   242      -0.808  46.085  22.821  1.00 80.09           H  
ATOM   3846  N   MET   243      -3.247  43.284  26.525  1.00 81.33           N  
ATOM   3847  CA  MET   243      -3.441  42.753  27.877  1.00 81.33           C  
ATOM   3848  C   MET   243      -2.283  41.823  28.298  1.00 81.33           C  
ATOM   3849  CB  MET   243      -4.762  41.981  27.997  1.00 81.33           C  
ATOM   3850  O   MET   243      -2.136  41.473  29.473  1.00 81.33           O  
ATOM   3851  CG  MET   243      -5.979  42.885  28.195  1.00 81.33           C  
ATOM   3852  SD  MET   243      -6.054  43.720  29.820  1.00 81.33           S  
ATOM   3853  CE  MET   243      -6.331  42.287  30.890  1.00 81.33           C  
ATOM   3854  H   MET   243      -3.465  42.684  25.741  1.00 81.33           H  
ATOM   3855  HA  MET   243      -3.409  43.585  28.590  1.00 81.33           H  
ATOM   3856  HB2 MET   243      -4.713  41.246  28.809  1.00 81.33           H  
ATOM   3857  HB3 MET   243      -4.913  41.386  27.088  1.00 81.33           H  
ATOM   3858  HG2 MET   243      -6.901  42.309  28.068  1.00 81.33           H  
ATOM   3859  HG3 MET   243      -5.982  43.678  27.442  1.00 81.33           H  
ATOM   3860  HE1 MET   243      -6.443  42.628  31.922  1.00 81.33           H  
ATOM   3861  HE2 MET   243      -5.483  41.601  30.858  1.00 81.33           H  
ATOM   3862  HE3 MET   243      -7.246  41.769  30.597  1.00 81.33           H  
ATOM   3863  N   SER   244      -1.525  41.320  27.317  1.00 70.19           N  
ATOM   3864  CA  SER   244      -0.522  40.276  27.488  1.00 70.19           C  
ATOM   3865  C   SER   244       0.901  40.866  27.334  1.00 70.19           C  
ATOM   3866  CB  SER   244      -0.794  39.105  26.535  1.00 70.19           C  
ATOM   3867  O   SER   244       1.110  42.062  27.150  1.00 70.19           O  
ATOM   3868  OG  SER   244      -0.794  39.525  25.175  1.00 70.19           O  
ATOM   3869  H   SER   244      -1.626  41.716  26.394  1.00 70.19           H  
ATOM   3870  HA  SER   244      -0.580  39.894  28.515  1.00 70.19           H  
ATOM   3871  HB2 SER   244      -1.768  38.651  26.751  1.00 70.19           H  
ATOM   3872  HB3 SER   244      -0.039  38.321  26.636  1.00 70.19           H  
ATOM   3873  HG  SER   244      -1.710  39.827  24.978  1.00 70.19           H  
ATOM   3874  N   GLY   245       1.915  40.014  27.525  1.00 63.65           N  
ATOM   3875  CA  GLY   245       3.293  40.446  27.476  1.00 63.65           C  
ATOM   3876  C   GLY   245       3.640  41.223  28.754  1.00 63.65           C  
ATOM   3877  O   GLY   245       3.126  40.958  29.841  1.00 63.65           O  
ATOM   3878  H   GLY   245       1.692  39.046  27.711  1.00 63.65           H  
ATOM   3879  HA2 GLY   245       3.449  41.069  26.590  1.00 63.65           H  
ATOM   3880  HA3 GLY   245       3.932  39.560  27.419  1.00 63.65           H  
ATOM   3881  N   ASN   246       4.542  42.204  28.608  1.00 60.99           N  
ATOM   3882  CA  ASN   246       5.035  43.019  29.728  1.00 60.99           C  
ATOM   3883  C   ASN   246       5.010  44.521  29.369  1.00 60.99           C  
ATOM   3884  CB  ASN   246       6.421  42.564  30.184  1.00 60.99           C  
ATOM   3885  O   ASN   246       5.709  45.343  29.952  1.00 60.99           O  
ATOM   3886  CG  ASN   246       6.357  41.432  31.187  1.00 60.99           C  
ATOM   3887  ND2 ASN   246       7.502  40.858  31.472  1.00 60.99           N  
ATOM   3888  OD1 ASN   246       5.344  41.042  31.738  1.00 60.99           O  
ATOM   3889  H   ASN   246       4.878  42.403  27.676  1.00 60.99           H  
ATOM   3890  HA  ASN   246       4.318  42.933  30.555  1.00 60.99           H  
ATOM   3891  HB2 ASN   246       6.965  43.376  30.681  1.00 60.99           H  
ATOM   3892  HB3 ASN   246       7.026  42.248  29.326  1.00 60.99           H  
ATOM   3893 HD21 ASN   246       7.537  40.103  32.142  1.00 60.99           H  
ATOM   3894 HD22 ASN   246       8.350  41.173  31.022  1.00 60.99           H  
ATOM   3895  N   VAL   247       4.077  44.876  28.482  1.00 61.05           N  
ATOM   3896  CA  VAL   247       3.748  46.263  28.116  1.00 61.05           C  
ATOM   3897  C   VAL   247       2.200  46.267  28.083  1.00 61.05           C  
ATOM   3898  CB  VAL   247       4.385  46.681  26.772  1.00 61.05           C  
ATOM   3899  O   VAL   247       1.551  46.461  27.060  1.00 61.05           O  
ATOM   3900  CG1 VAL   247       4.161  48.174  26.504  1.00 61.05           C  
ATOM   3901  CG2 VAL   247       5.891  46.399  26.724  1.00 61.05           C  
ATOM   3902  H   VAL   247       3.549  44.138  28.039  1.00 61.05           H  
ATOM   3903  HA  VAL   247       4.078  46.934  28.919  1.00 61.05           H  
ATOM   3904  HB  VAL   247       3.918  46.114  25.955  1.00 61.05           H  
ATOM   3905 HG11 VAL   247       4.610  48.788  27.293  1.00 61.05           H  
ATOM   3906 HG12 VAL   247       3.098  48.423  26.448  1.00 61.05           H  
ATOM   3907 HG13 VAL   247       4.615  48.466  25.551  1.00 61.05           H  
ATOM   3908 HG21 VAL   247       6.415  46.896  27.548  1.00 61.05           H  
ATOM   3909 HG22 VAL   247       6.324  46.760  25.784  1.00 61.05           H  
ATOM   3910 HG23 VAL   247       6.099  45.326  26.780  1.00 61.05           H  
ATOM   3911  N   ARG   248       1.634  45.935  29.247  1.00 73.23           N  
ATOM   3912  CA  ARG   248       0.215  45.640  29.381  1.00 73.23           C  
ATOM   3913  C   ARG   248      -0.546  46.948  29.662  1.00 73.23           C  
ATOM   3914  CB  ARG   248      -0.052  44.680  30.549  1.00 73.23           C  
ATOM   3915  O   ARG   248      -0.185  47.732  30.537  1.00 73.23           O  
ATOM   3916  CG  ARG   248       0.803  43.415  30.498  1.00 73.23           C  
ATOM   3917  CD  ARG   248       0.608  42.562  31.746  1.00 73.23           C  
ATOM   3918  NE  ARG   248       1.732  41.645  31.924  1.00 73.23           N  
ATOM   3919  NH1 ARG   248       1.283  41.143  34.156  1.00 73.23           N  
ATOM   3920  NH2 ARG   248       3.209  40.404  33.162  1.00 73.23           N1+
ATOM   3921  CZ  ARG   248       2.059  41.073  33.072  1.00 73.23           C  
ATOM   3922  H   ARG   248       2.231  45.855  30.058  1.00 73.23           H  
ATOM   3923  HA  ARG   248      -0.135  45.188  28.446  1.00 73.23           H  
ATOM   3924  HB2 ARG   248      -1.114  44.408  30.555  1.00 73.23           H  
ATOM   3925  HB3 ARG   248       0.140  45.200  31.497  1.00 73.23           H  
ATOM   3926  HG2 ARG   248       1.864  43.677  30.423  1.00 73.23           H  
ATOM   3927  HG3 ARG   248       0.561  42.827  29.608  1.00 73.23           H  
ATOM   3928  HD2 ARG   248      -0.305  41.970  31.662  1.00 73.23           H  
ATOM   3929  HD3 ARG   248       0.566  43.216  32.622  1.00 73.23           H  
ATOM   3930  HE  ARG   248       2.306  41.440  31.119  1.00 73.23           H  
ATOM   3931 HH11 ARG   248       1.560  40.739  35.037  1.00 73.23           H  
ATOM   3932 HH12 ARG   248       0.393  41.644  34.144  1.00 73.23           H  
ATOM   3933 HH21 ARG   248       3.509  39.952  34.010  1.00 73.23           H  
ATOM   3934 HH22 ARG   248       3.905  40.486  32.410  1.00 73.23           H  
ATOM   3935  N   CYS   249      -1.664  47.125  28.961  1.00 80.14           N  
ATOM   3936  CA  CYS   249      -2.412  48.387  28.982  1.00 80.14           C  
ATOM   3937  C   CYS   249      -2.971  48.669  30.390  1.00 80.14           C  
ATOM   3938  CB  CYS   249      -3.562  48.356  27.971  1.00 80.14           C  
ATOM   3939  O   CYS   249      -3.099  49.809  30.824  1.00 80.14           O  
ATOM   3940  SG  CYS   249      -3.907  49.997  27.283  1.00 80.14           S  
ATOM   3941  H   CYS   249      -1.971  46.385  28.346  1.00 80.14           H  
ATOM   3942  HA  CYS   249      -1.680  49.172  28.751  1.00 80.14           H  
ATOM   3943  HB2 CYS   249      -4.482  47.956  28.410  1.00 80.14           H  
ATOM   3944  HB3 CYS   249      -3.309  47.726  27.119  1.00 80.14           H  
ATOM   3945  HG  CYS   249      -4.836  49.609  26.396  1.00 80.14           H  
ATOM   3946  N   TYR   250      -3.342  47.608  31.114  1.00 83.08           N  
ATOM   3947  CA  TYR   250      -3.982  47.784  32.416  1.00 83.08           C  
ATOM   3948  C   TYR   250      -2.993  48.402  33.424  1.00 83.08           C  
ATOM   3949  CB  TYR   250      -4.623  46.504  32.983  1.00 83.08           C  
ATOM   3950  O   TYR   250      -3.382  48.993  34.426  1.00 83.08           O  
ATOM   3951  CG  TYR   250      -3.659  45.438  33.469  1.00 83.08           C  
ATOM   3952  CD1 TYR   250      -3.407  44.295  32.684  1.00 83.08           C  
ATOM   3953  CD2 TYR   250      -3.029  45.581  34.715  1.00 83.08           C  
ATOM   3954  CE1 TYR   250      -2.523  43.299  33.149  1.00 83.08           C  
ATOM   3955  CE2 TYR   250      -2.123  44.610  35.158  1.00 83.08           C  
ATOM   3956  OH  TYR   250      -1.019  42.492  34.842  1.00 83.08           O  
ATOM   3957  CZ  TYR   250      -1.862  43.465  34.388  1.00 83.08           C  
ATOM   3958  H   TYR   250      -3.159  46.680  30.758  1.00 83.08           H  
ATOM   3959  HA  TYR   250      -4.781  48.522  32.266  1.00 83.08           H  
ATOM   3960  HB2 TYR   250      -5.294  46.071  32.230  1.00 83.08           H  
ATOM   3961  HB3 TYR   250      -5.269  46.773  33.830  1.00 83.08           H  
ATOM   3962  HD1 TYR   250      -3.891  44.181  31.725  1.00 83.08           H  
ATOM   3963  HD2 TYR   250      -3.243  46.441  35.332  1.00 83.08           H  
ATOM   3964  HE1 TYR   250      -2.351  42.411  32.559  1.00 83.08           H  
ATOM   3965  HE2 TYR   250      -1.620  44.744  36.104  1.00 83.08           H  
ATOM   3966  HH  TYR   250      -1.022  42.580  35.829  1.00 83.08           H  
ATOM   3967  N   ASN   251      -1.688  48.149  33.219  1.00 82.98           N  
ATOM   3968  CA  ASN   251      -0.664  48.550  34.182  1.00 82.98           C  
ATOM   3969  C   ASN   251      -0.474  50.073  34.131  1.00 82.98           C  
ATOM   3970  CB  ASN   251       0.679  47.882  33.913  1.00 82.98           C  
ATOM   3971  O   ASN   251       0.011  50.678  35.075  1.00 82.98           O  
ATOM   3972  CG  ASN   251       1.389  47.594  35.211  1.00 82.98           C  
ATOM   3973  OD1 ASN   251       1.734  46.355  35.465  1.00 82.98           O  
ATOM   3974  ND2 ASN   251       1.661  48.449  36.025  1.00 82.98           N  
ATOM   3975  H   ASN   251      -1.418  47.636  32.392  1.00 82.98           H  
ATOM   3976  HA  ASN   251      -1.048  48.302  35.180  1.00 82.98           H  
ATOM   3977  HB2 ASN   251       1.335  48.496  33.285  1.00 82.98           H  
ATOM   3978  HB3 ASN   251       0.539  46.923  33.399  1.00 82.98           H  
ATOM   3979 HD21 ASN   251       2.145  48.200  36.877  1.00 82.98           H  
ATOM   3980 HD22 ASN   251       1.405  49.410  35.852  1.00 82.98           H  
ATOM   3981  N   ILE   252      -0.809  50.674  32.988  1.00 80.94           N  
ATOM   3982  CA  ILE   252      -0.716  52.122  32.800  1.00 80.94           C  
ATOM   3983  C   ILE   252      -1.957  52.719  33.507  1.00 80.94           C  
ATOM   3984  CB  ILE   252      -0.637  52.485  31.301  1.00 80.94           C  
ATOM   3985  O   ILE   252      -1.896  53.778  34.127  1.00 80.94           O  
ATOM   3986  CG1 ILE   252       0.652  51.886  30.688  1.00 80.94           C  
ATOM   3987  CG2 ILE   252      -0.687  54.006  31.113  1.00 80.94           C  
ATOM   3988  CD1 ILE   252       0.748  52.024  29.176  1.00 80.94           C  
ATOM   3989  H   ILE   252      -1.190  50.103  32.247  1.00 80.94           H  
ATOM   3990  HA  ILE   252       0.171  52.486  33.334  1.00 80.94           H  
ATOM   3991  HB  ILE   252      -1.502  52.056  30.778  1.00 80.94           H  
ATOM   3992 HG12 ILE   252       0.709  50.815  30.918  1.00 80.94           H  
ATOM   3993 HG13 ILE   252       1.534  52.351  31.147  1.00 80.94           H  
ATOM   3994 HG21 ILE   252       0.113  54.497  31.676  1.00 80.94           H  
ATOM   3995 HG22 ILE   252      -1.642  54.416  31.457  1.00 80.94           H  
ATOM   3996 HG23 ILE   252      -0.589  54.288  30.062  1.00 80.94           H  
ATOM   3997 HD11 ILE   252      -0.143  51.618  28.687  1.00 80.94           H  
ATOM   3998 HD12 ILE   252       1.617  51.469  28.806  1.00 80.94           H  
ATOM   3999 HD13 ILE   252       0.875  53.066  28.875  1.00 80.94           H  
ATOM   4000  N   VAL   253      -3.093  52.035  33.365  1.00 86.06           N  
ATOM   4001  CA  VAL   253      -4.357  52.477  33.951  1.00 86.06           C  
ATOM   4002  C   VAL   253      -4.240  52.421  35.487  1.00 86.06           C  
ATOM   4003  CB  VAL   253      -5.530  51.611  33.440  1.00 86.06           C  
ATOM   4004  O   VAL   253      -4.614  53.362  36.179  1.00 86.06           O  
ATOM   4005  CG1 VAL   253      -6.786  51.752  34.298  1.00 86.06           C  
ATOM   4006  CG2 VAL   253      -5.862  51.978  31.994  1.00 86.06           C  
ATOM   4007  H   VAL   253      -3.080  51.177  32.832  1.00 86.06           H  
ATOM   4008  HA  VAL   253      -4.503  53.529  33.675  1.00 86.06           H  
ATOM   4009  HB  VAL   253      -5.245  50.554  33.457  1.00 86.06           H  
ATOM   4010 HG11 VAL   253      -7.001  52.802  34.501  1.00 86.06           H  
ATOM   4011 HG12 VAL   253      -6.666  51.238  35.257  1.00 86.06           H  
ATOM   4012 HG13 VAL   253      -7.655  51.311  33.802  1.00 86.06           H  
ATOM   4013 HG21 VAL   253      -6.204  53.016  31.921  1.00 86.06           H  
ATOM   4014 HG22 VAL   253      -6.655  51.331  31.605  1.00 86.06           H  
ATOM   4015 HG23 VAL   253      -4.990  51.860  31.343  1.00 86.06           H  
ATOM   4016  N   VAL   254      -3.785  51.284  36.022  1.00 86.23           N  
ATOM   4017  CA  VAL   254      -3.773  51.063  37.471  1.00 86.23           C  
ATOM   4018  C   VAL   254      -2.882  52.135  38.138  1.00 86.23           C  
ATOM   4019  CB  VAL   254      -3.339  49.618  37.792  1.00 86.23           C  
ATOM   4020  O   VAL   254      -3.230  52.687  39.178  1.00 86.23           O  
ATOM   4021  CG1 VAL   254      -2.958  49.416  39.257  1.00 86.23           C  
ATOM   4022  CG2 VAL   254      -4.467  48.638  37.450  1.00 86.23           C  
ATOM   4023  H   VAL   254      -3.486  50.545  35.402  1.00 86.23           H  
ATOM   4024  HA  VAL   254      -4.796  51.240  37.831  1.00 86.23           H  
ATOM   4025  HB  VAL   254      -2.463  49.361  37.182  1.00 86.23           H  
ATOM   4026 HG11 VAL   254      -3.775  49.712  39.925  1.00 86.23           H  
ATOM   4027 HG12 VAL   254      -2.072  50.002  39.513  1.00 86.23           H  
ATOM   4028 HG13 VAL   254      -2.719  48.366  39.458  1.00 86.23           H  
ATOM   4029 HG21 VAL   254      -5.305  48.740  38.148  1.00 86.23           H  
ATOM   4030 HG22 VAL   254      -4.105  47.607  37.504  1.00 86.23           H  
ATOM   4031 HG23 VAL   254      -4.860  48.795  36.442  1.00 86.23           H  
ATOM   4032  N   GLU   255      -1.704  52.401  37.566  1.00 84.01           N  
ATOM   4033  CA  GLU   255      -0.783  53.378  38.142  1.00 84.01           C  
ATOM   4034  C   GLU   255      -1.301  54.818  37.909  1.00 84.01           C  
ATOM   4035  CB  GLU   255       0.648  53.182  37.641  1.00 84.01           C  
ATOM   4036  O   GLU   255      -1.071  55.720  38.712  1.00 84.01           O  
ATOM   4037  CG  GLU   255       1.240  51.828  38.053  1.00 84.01           C  
ATOM   4038  CD  GLU   255       1.196  51.591  39.551  1.00 84.01           C  
ATOM   4039  OE1 GLU   255       0.633  50.544  39.951  1.00 84.01           O  
ATOM   4040  OE2 GLU   255       1.680  52.476  40.295  1.00 84.01           O1-
ATOM   4041  H   GLU   255      -1.453  51.894  36.729  1.00 84.01           H  
ATOM   4042  HA  GLU   255      -0.812  53.248  39.226  1.00 84.01           H  
ATOM   4043  HB2 GLU   255       1.282  53.990  38.028  1.00 84.01           H  
ATOM   4044  HB3 GLU   255       0.677  53.265  36.547  1.00 84.01           H  
ATOM   4045  HG2 GLU   255       2.285  51.771  37.727  1.00 84.01           H  
ATOM   4046  HG3 GLU   255       0.705  51.016  37.550  1.00 84.01           H  
ATOM   4047  N   ALA   256      -2.043  55.039  36.818  1.00 85.76           N  
ATOM   4048  CA  ALA   256      -2.650  56.340  36.563  1.00 85.76           C  
ATOM   4049  C   ALA   256      -3.804  56.572  37.566  1.00 85.76           C  
ATOM   4050  CB  ALA   256      -3.169  56.475  35.141  1.00 85.76           C  
ATOM   4051  O   ALA   256      -4.045  57.693  38.019  1.00 85.76           O  
ATOM   4052  H   ALA   256      -2.220  54.271  36.185  1.00 85.76           H  
ATOM   4053  HA  ALA   256      -1.892  57.110  36.752  1.00 85.76           H  
ATOM   4054  HB1 ALA   256      -3.924  55.715  34.912  1.00 85.76           H  
ATOM   4055  HB2 ALA   256      -2.354  56.373  34.417  1.00 85.76           H  
ATOM   4056  HB3 ALA   256      -3.634  57.455  34.990  1.00 85.76           H  
ATOM   4057  N   MET   257      -4.565  55.515  37.872  1.00 89.18           N  
ATOM   4058  CA  MET   257      -5.688  55.613  38.800  1.00 89.18           C  
ATOM   4059  C   MET   257      -5.182  55.848  40.244  1.00 89.18           C  
ATOM   4060  CB  MET   257      -6.610  54.389  38.765  1.00 89.18           C  
ATOM   4061  O   MET   257      -5.879  56.446  41.066  1.00 89.18           O  
ATOM   4062  CG  MET   257      -7.480  54.372  37.507  1.00 89.18           C  
ATOM   4063  SD  MET   257      -8.592  52.922  37.510  1.00 89.18           S  
ATOM   4064  CE  MET   257     -10.056  53.687  38.252  1.00 89.18           C  
ATOM   4065  H   MET   257      -4.355  54.628  37.435  1.00 89.18           H  
ATOM   4066  HA  MET   257      -6.251  56.513  38.526  1.00 89.18           H  
ATOM   4067  HB2 MET   257      -7.259  54.405  39.649  1.00 89.18           H  
ATOM   4068  HB3 MET   257      -6.012  53.471  38.828  1.00 89.18           H  
ATOM   4069  HG2 MET   257      -6.861  54.310  36.609  1.00 89.18           H  
ATOM   4070  HG3 MET   257      -8.071  55.289  37.421  1.00 89.18           H  
ATOM   4071  HE1 MET   257     -10.810  52.917  38.425  1.00 89.18           H  
ATOM   4072  HE2 MET   257     -10.476  54.429  37.569  1.00 89.18           H  
ATOM   4073  HE3 MET   257      -9.808  54.149  39.210  1.00 89.18           H  
ATOM   4074  N   LYS   258      -3.970  55.350  40.546  1.00 86.19           N  
ATOM   4075  CA  LYS   258      -3.311  55.555  41.834  1.00 86.19           C  
ATOM   4076  C   LYS   258      -2.770  56.996  41.924  1.00 86.19           C  
ATOM   4077  CB  LYS   258      -2.109  54.619  42.022  1.00 86.19           C  
ATOM   4078  O   LYS   258      -2.837  57.630  42.974  1.00 86.19           O  
ATOM   4079  CG  LYS   258      -2.497  53.191  42.393  1.00 86.19           C  
ATOM   4080  CD  LYS   258      -1.304  52.253  42.208  1.00 86.19           C  
ATOM   4081  CE  LYS   258      -1.679  50.809  42.475  1.00 86.19           C  
ATOM   4082  NZ  LYS   258      -0.585  49.924  42.064  1.00 86.19           N1+
ATOM   4083  H   LYS   258      -3.492  54.833  39.822  1.00 86.19           H  
ATOM   4084  HA  LYS   258      -4.049  55.426  42.632  1.00 86.19           H  
ATOM   4085  HB2 LYS   258      -1.453  55.007  42.812  1.00 86.19           H  
ATOM   4086  HB3 LYS   258      -1.505  54.614  41.107  1.00 86.19           H  
ATOM   4087  HG2 LYS   258      -3.336  52.850  41.777  1.00 86.19           H  
ATOM   4088  HG3 LYS   258      -2.825  53.165  43.437  1.00 86.19           H  
ATOM   4089  HD2 LYS   258      -0.478  52.556  42.863  1.00 86.19           H  
ATOM   4090  HD3 LYS   258      -0.951  52.347  41.181  1.00 86.19           H  
ATOM   4091  HE2 LYS   258      -2.563  50.519  41.903  1.00 86.19           H  
ATOM   4092  HE3 LYS   258      -1.854  50.643  43.541  1.00 86.19           H  
ATOM   4093  HZ1 LYS   258      -0.939  48.931  42.063  1.00 86.19           H  
ATOM   4094  HZ2 LYS   258       0.235  49.953  42.662  1.00 86.19           H  
ATOM   4095  HZ3 LYS   258      -0.218  50.110  41.094  1.00 86.19           H  
ATOM   4096  N   ALA   259      -2.109  57.447  40.856  1.00 85.35           N  
ATOM   4097  CA  ALA   259      -1.393  58.718  40.848  1.00 85.35           C  
ATOM   4098  C   ALA   259      -2.354  59.916  40.734  1.00 85.35           C  
ATOM   4099  CB  ALA   259      -0.381  58.763  39.713  1.00 85.35           C  
ATOM   4100  O   ALA   259      -2.093  60.996  41.259  1.00 85.35           O  
ATOM   4101  H   ALA   259      -2.096  56.867  40.030  1.00 85.35           H  
ATOM   4102  HA  ALA   259      -0.871  58.814  41.808  1.00 85.35           H  
ATOM   4103  HB1 ALA   259      -0.863  58.607  38.742  1.00 85.35           H  
ATOM   4104  HB2 ALA   259       0.373  57.978  39.835  1.00 85.35           H  
ATOM   4105  HB3 ALA   259       0.133  59.729  39.680  1.00 85.35           H  
ATOM   4106  N   PHE   260      -3.455  59.737  39.992  1.00 89.60           N  
ATOM   4107  CA  PHE   260      -4.393  60.805  39.655  1.00 89.60           C  
ATOM   4108  C   PHE   260      -5.818  60.481  40.187  1.00 89.60           C  
ATOM   4109  CB  PHE   260      -4.442  61.063  38.138  1.00 89.60           C  
ATOM   4110  O   PHE   260      -6.777  60.359  39.415  1.00 89.60           O  
ATOM   4111  CG  PHE   260      -3.161  61.626  37.566  1.00 89.60           C  
ATOM   4112  CD1 PHE   260      -2.946  63.017  37.532  1.00 89.60           C  
ATOM   4113  CD2 PHE   260      -2.188  60.761  37.028  1.00 89.60           C  
ATOM   4114  CE1 PHE   260      -1.759  63.537  36.982  1.00 89.60           C  
ATOM   4115  CE2 PHE   260      -0.998  61.281  36.488  1.00 89.60           C  
ATOM   4116  CZ  PHE   260      -0.784  62.670  36.461  1.00 89.60           C  
ATOM   4117  H   PHE   260      -3.666  58.801  39.673  1.00 89.60           H  
ATOM   4118  HA  PHE   260      -4.082  61.734  40.149  1.00 89.60           H  
ATOM   4119  HB2 PHE   260      -5.252  61.767  37.906  1.00 89.60           H  
ATOM   4120  HB3 PHE   260      -4.705  60.143  37.603  1.00 89.60           H  
ATOM   4121  HD1 PHE   260      -3.694  63.688  37.930  1.00 89.60           H  
ATOM   4122  HD2 PHE   260      -2.357  59.694  37.030  1.00 89.60           H  
ATOM   4123  HE1 PHE   260      -1.597  64.604  36.960  1.00 89.60           H  
ATOM   4124  HE2 PHE   260      -0.247  60.611  36.094  1.00 89.60           H  
ATOM   4125  HZ  PHE   260       0.127  63.069  36.042  1.00 89.60           H  
ATOM   4126  N   PRO   261      -6.020  60.432  41.523  1.00 84.69           N  
ATOM   4127  CA  PRO   261      -7.359  60.209  42.080  1.00 84.69           C  
ATOM   4128  C   PRO   261      -8.261  61.459  41.962  1.00 84.69           C  
ATOM   4129  CB  PRO   261      -7.105  59.858  43.545  1.00 84.69           C  
ATOM   4130  O   PRO   261      -9.481  61.391  42.109  1.00 84.69           O  
ATOM   4131  CG  PRO   261      -5.816  60.600  43.873  1.00 84.69           C  
ATOM   4132  CD  PRO   261      -5.020  60.512  42.580  1.00 84.69           C  
ATOM   4133  HA  PRO   261      -7.855  59.391  41.551  1.00 84.69           H  
ATOM   4134  HB2 PRO   261      -6.935  58.778  43.641  1.00 84.69           H  
ATOM   4135  HB3 PRO   261      -7.925  60.137  44.214  1.00 84.69           H  
ATOM   4136  HG2 PRO   261      -5.281  60.169  44.724  1.00 84.69           H  
ATOM   4137  HG3 PRO   261      -6.033  61.647  44.109  1.00 84.69           H  
ATOM   4138  HD2 PRO   261      -4.369  61.378  42.441  1.00 84.69           H  
ATOM   4139  HD3 PRO   261      -4.433  59.593  42.557  1.00 84.69           H  
ATOM   4140  N   MET   262      -7.638  62.633  41.810  1.00 88.28           N  
ATOM   4141  CA  MET   262      -8.302  63.941  41.786  1.00 88.28           C  
ATOM   4142  C   MET   262      -8.213  64.528  40.359  1.00 88.28           C  
ATOM   4143  CB  MET   262      -7.687  64.893  42.821  1.00 88.28           C  
ATOM   4144  O   MET   262      -7.848  65.680  40.134  1.00 88.28           O  
ATOM   4145  CG  MET   262      -7.865  64.456  44.276  1.00 88.28           C  
ATOM   4146  SD  MET   262      -9.608  64.476  44.806  1.00 88.28           S  
ATOM   4147  CE  MET   262      -9.388  63.865  46.495  1.00 88.28           C  
ATOM   4148  H   MET   262      -6.637  62.617  41.680  1.00 88.28           H  
ATOM   4149  HA  MET   262      -9.369  63.811  41.989  1.00 88.28           H  
ATOM   4150  HB2 MET   262      -8.102  65.902  42.696  1.00 88.28           H  
ATOM   4151  HB3 MET   262      -6.610  64.985  42.624  1.00 88.28           H  
ATOM   4152  HG2 MET   262      -7.308  65.143  44.922  1.00 88.28           H  
ATOM   4153  HG3 MET   262      -7.461  63.452  44.428  1.00 88.28           H  
ATOM   4154  HE1 MET   262     -10.362  63.812  46.988  1.00 88.28           H  
ATOM   4155  HE2 MET   262      -8.745  64.541  47.064  1.00 88.28           H  
ATOM   4156  HE3 MET   262      -8.950  62.863  46.481  1.00 88.28           H  
ATOM   4157  N   SER   263      -8.672  63.734  39.381  1.00 89.14           N  
ATOM   4158  CA  SER   263      -8.836  64.182  38.000  1.00 89.14           C  
ATOM   4159  C   SER   263      -9.834  63.226  37.333  1.00 89.14           C  
ATOM   4160  CB  SER   263      -7.529  64.176  37.203  1.00 89.14           C  
ATOM   4161  O   SER   263      -9.561  62.044  37.122  1.00 89.14           O  
ATOM   4162  OG  SER   263      -7.757  64.672  35.882  1.00 89.14           O  
ATOM   4163  H   SER   263      -8.945  62.790  39.612  1.00 89.14           H  
ATOM   4164  HA  SER   263      -9.247  65.199  38.009  1.00 89.14           H  
ATOM   4165  HB2 SER   263      -7.113  63.167  37.116  1.00 89.14           H  
ATOM   4166  HB3 SER   263      -6.777  64.805  37.692  1.00 89.14           H  
ATOM   4167  HG  SER   263      -7.039  65.340  35.713  1.00 89.14           H  
ATOM   4168  N   GLU   264     -11.037  63.744  37.073  1.00 89.27           N  
ATOM   4169  CA  GLU   264     -12.156  62.995  36.529  1.00 89.27           C  
ATOM   4170  C   GLU   264     -11.816  62.563  35.093  1.00 89.27           C  
ATOM   4171  CB  GLU   264     -13.481  63.767  36.629  1.00 89.27           C  
ATOM   4172  O   GLU   264     -12.201  61.490  34.639  1.00 89.27           O  
ATOM   4173  CG  GLU   264     -13.677  64.949  35.679  1.00 89.27           C  
ATOM   4174  CD  GLU   264     -12.636  66.046  35.698  1.00 89.27           C  
ATOM   4175  OE1 GLU   264     -12.553  66.754  34.665  1.00 89.27           O  
ATOM   4176  OE2 GLU   264     -11.843  66.108  36.666  1.00 89.27           O1-
ATOM   4177  H   GLU   264     -11.185  64.720  37.290  1.00 89.27           H  
ATOM   4178  HA  GLU   264     -12.235  62.079  37.128  1.00 89.27           H  
ATOM   4179  HB2 GLU   264     -13.603  64.131  37.655  1.00 89.27           H  
ATOM   4180  HB3 GLU   264     -14.302  63.061  36.450  1.00 89.27           H  
ATOM   4181  HG2 GLU   264     -14.640  65.421  35.910  1.00 89.27           H  
ATOM   4182  HG3 GLU   264     -13.763  64.571  34.653  1.00 89.27           H  
ATOM   4183  N   ARG   265     -11.078  63.416  34.366  1.00 89.76           N  
ATOM   4184  CA  ARG   265     -10.779  63.199  32.950  1.00 89.76           C  
ATOM   4185  C   ARG   265      -9.986  61.880  32.785  1.00 89.76           C  
ATOM   4186  CB  ARG   265      -9.926  64.352  32.400  1.00 89.76           C  
ATOM   4187  O   ARG   265     -10.242  61.081  31.890  1.00 89.76           O  
ATOM   4188  CG  ARG   265     -10.742  65.580  31.976  1.00 89.76           C  
ATOM   4189  CD  ARG   265     -10.052  66.888  32.374  1.00 89.76           C  
ATOM   4190  NE  ARG   265     -10.260  67.146  33.803  1.00 89.76           N  
ATOM   4191  NH1 ARG   265      -8.104  67.737  34.423  1.00 89.76           N  
ATOM   4192  NH2 ARG   265      -9.696  67.449  36.010  1.00 89.76           N1+
ATOM   4193  CZ  ARG   265      -9.357  67.441  34.718  1.00 89.76           C  
ATOM   4194  H   ARG   265     -10.736  64.251  34.819  1.00 89.76           H  
ATOM   4195  HA  ARG   265     -11.726  63.091  32.408  1.00 89.76           H  
ATOM   4196  HB2 ARG   265      -9.377  64.008  31.517  1.00 89.76           H  
ATOM   4197  HB3 ARG   265      -9.161  64.628  33.137  1.00 89.76           H  
ATOM   4198  HG2 ARG   265     -11.750  65.546  32.402  1.00 89.76           H  
ATOM   4199  HG3 ARG   265     -10.860  65.559  30.886  1.00 89.76           H  
ATOM   4200  HD2 ARG   265     -10.503  67.724  31.831  1.00 89.76           H  
ATOM   4201  HD3 ARG   265      -8.987  66.855  32.129  1.00 89.76           H  
ATOM   4202  HE  ARG   265     -11.219  67.065  34.108  1.00 89.76           H  
ATOM   4203 HH11 ARG   265      -7.366  67.605  35.124  1.00 89.76           H  
ATOM   4204 HH12 ARG   265      -7.663  67.638  33.504  1.00 89.76           H  
ATOM   4205 HH21 ARG   265      -9.022  67.660  36.726  1.00 89.76           H  
ATOM   4206 HH22 ARG   265     -10.623  67.099  36.299  1.00 89.76           H  
ATOM   4207  N   ILE   266      -8.965  61.714  33.628  1.00 91.13           N  
ATOM   4208  CA  ILE   266      -8.094  60.540  33.549  1.00 91.13           C  
ATOM   4209  C   ILE   266      -8.904  59.301  33.985  1.00 91.13           C  
ATOM   4210  CB  ILE   266      -6.793  60.763  34.359  1.00 91.13           C  
ATOM   4211  O   ILE   266      -8.710  58.198  33.476  1.00 91.13           O  
ATOM   4212  CG1 ILE   266      -5.840  61.639  33.508  1.00 91.13           C  
ATOM   4213  CG2 ILE   266      -6.126  59.448  34.780  1.00 91.13           C  
ATOM   4214  CD1 ILE   266      -4.541  62.015  34.198  1.00 91.13           C  
ATOM   4215  H   ILE   266      -8.794  62.420  34.330  1.00 91.13           H  
ATOM   4216  HA  ILE   266      -7.854  60.378  32.488  1.00 91.13           H  
ATOM   4217  HB  ILE   266      -7.031  61.311  35.281  1.00 91.13           H  
ATOM   4218 HG12 ILE   266      -6.354  62.568  33.231  1.00 91.13           H  
ATOM   4219 HG13 ILE   266      -5.599  61.123  32.571  1.00 91.13           H  
ATOM   4220 HG21 ILE   266      -5.903  58.821  33.915  1.00 91.13           H  
ATOM   4221 HG22 ILE   266      -6.770  58.878  35.459  1.00 91.13           H  
ATOM   4222 HG23 ILE   266      -5.193  59.621  35.321  1.00 91.13           H  
ATOM   4223 HD11 ILE   266      -4.744  62.538  35.136  1.00 91.13           H  
ATOM   4224 HD12 ILE   266      -3.954  62.678  33.555  1.00 91.13           H  
ATOM   4225 HD13 ILE   266      -3.919  61.141  34.403  1.00 91.13           H  
ATOM   4226  N   GLN   267      -9.779  59.478  34.979  1.00 92.49           N  
ATOM   4227  CA  GLN   267     -10.568  58.381  35.539  1.00 92.49           C  
ATOM   4228  C   GLN   267     -11.618  57.949  34.483  1.00 92.49           C  
ATOM   4229  CB  GLN   267     -11.238  58.798  36.850  1.00 92.49           C  
ATOM   4230  O   GLN   267     -11.863  56.763  34.262  1.00 92.49           O  
ATOM   4231  CG  GLN   267     -10.220  59.113  37.949  1.00 92.49           C  
ATOM   4232  CD  GLN   267      -9.671  57.885  38.626  1.00 92.49           C  
ATOM   4233  NE2 GLN   267      -8.530  58.033  39.261  1.00 92.49           N  
ATOM   4234  OE1 GLN   267     -10.240  56.808  38.654  1.00 92.49           O  
ATOM   4235  H   GLN   267      -9.917  60.413  35.336  1.00 92.49           H  
ATOM   4236  HA  GLN   267      -9.897  57.529  35.701  1.00 92.49           H  
ATOM   4237  HB2 GLN   267     -11.926  58.011  37.177  1.00 92.49           H  
ATOM   4238  HB3 GLN   267     -11.850  59.691  36.680  1.00 92.49           H  
ATOM   4239  HG2 GLN   267     -10.704  59.714  38.727  1.00 92.49           H  
ATOM   4240  HG3 GLN   267      -9.381  59.695  37.560  1.00 92.49           H  
ATOM   4241 HE21 GLN   267      -8.130  57.256  39.770  1.00 92.49           H  
ATOM   4242 HE22 GLN   267      -8.053  58.923  39.242  1.00 92.49           H  
ATOM   4243  N   GLU   268     -12.243  58.926  33.818  1.00 90.91           N  
ATOM   4244  CA  GLU   268     -13.276  58.723  32.798  1.00 90.91           C  
ATOM   4245  C   GLU   268     -12.651  57.933  31.628  1.00 90.91           C  
ATOM   4246  CB  GLU   268     -13.836  60.078  32.349  1.00 90.91           C  
ATOM   4247  O   GLU   268     -13.164  56.888  31.217  1.00 90.91           O  
ATOM   4248  CG  GLU   268     -14.915  59.984  31.277  1.00 90.91           C  
ATOM   4249  CD  GLU   268     -15.450  61.347  30.872  1.00 90.91           C  
ATOM   4250  OE1 GLU   268     -15.945  61.450  29.726  1.00 90.91           O  
ATOM   4251  OE2 GLU   268     -15.405  62.288  31.698  1.00 90.91           O1-
ATOM   4252  H   GLU   268     -11.991  59.879  34.035  1.00 90.91           H  
ATOM   4253  HA  GLU   268     -14.063  58.104  33.243  1.00 90.91           H  
ATOM   4254  HB2 GLU   268     -13.026  60.720  31.981  1.00 90.91           H  
ATOM   4255  HB3 GLU   268     -14.249  60.585  33.231  1.00 90.91           H  
ATOM   4256  HG2 GLU   268     -15.753  59.381  31.643  1.00 90.91           H  
ATOM   4257  HG3 GLU   268     -14.518  59.491  30.382  1.00 90.91           H  
ATOM   4258  N   VAL   269     -11.526  58.426  31.096  1.00 90.95           N  
ATOM   4259  CA  VAL   269     -10.880  57.798  29.942  1.00 90.95           C  
ATOM   4260  C   VAL   269     -10.360  56.398  30.356  1.00 90.95           C  
ATOM   4261  CB  VAL   269      -9.776  58.695  29.352  1.00 90.95           C  
ATOM   4262  O   VAL   269     -10.418  55.451  29.570  1.00 90.95           O  
ATOM   4263  CG1 VAL   269      -8.998  57.997  28.234  1.00 90.95           C  
ATOM   4264  CG2 VAL   269     -10.389  59.977  28.774  1.00 90.95           C  
ATOM   4265  H   VAL   269     -11.133  59.267  31.494  1.00 90.95           H  
ATOM   4266  HA  VAL   269     -11.663  57.629  29.191  1.00 90.95           H  
ATOM   4267  HB  VAL   269      -9.066  58.972  30.142  1.00 90.95           H  
ATOM   4268 HG11 VAL   269      -9.666  57.673  27.429  1.00 90.95           H  
ATOM   4269 HG12 VAL   269      -8.460  57.119  28.605  1.00 90.95           H  
ATOM   4270 HG13 VAL   269      -8.255  58.676  27.803  1.00 90.95           H  
ATOM   4271 HG21 VAL   269     -11.084  59.745  27.960  1.00 90.95           H  
ATOM   4272 HG22 VAL   269      -9.607  60.630  28.377  1.00 90.95           H  
ATOM   4273 HG23 VAL   269     -10.943  60.546  29.524  1.00 90.95           H  
ATOM   4274  N   SER   270      -9.859  56.271  31.587  1.00 91.14           N  
ATOM   4275  CA  SER   270      -9.370  54.985  32.093  1.00 91.14           C  
ATOM   4276  C   SER   270     -10.532  53.977  32.138  1.00 91.14           C  
ATOM   4277  CB  SER   270      -8.781  55.083  33.501  1.00 91.14           C  
ATOM   4278  O   SER   270     -10.389  52.808  31.796  1.00 91.14           O  
ATOM   4279  OG  SER   270      -7.530  55.768  33.489  1.00 91.14           O  
ATOM   4280  H   SER   270      -9.833  57.087  32.182  1.00 91.14           H  
ATOM   4281  HA  SER   270      -8.617  54.624  31.383  1.00 91.14           H  
ATOM   4282  HB2 SER   270      -8.608  54.085  33.906  1.00 91.14           H  
ATOM   4283  HB3 SER   270      -9.452  55.594  34.198  1.00 91.14           H  
ATOM   4284  HG  SER   270      -7.752  56.723  33.430  1.00 91.14           H  
ATOM   4285  N   CYS   271     -11.702  54.425  32.601  1.00 90.39           N  
ATOM   4286  CA  CYS   271     -12.866  53.551  32.725  1.00 90.39           C  
ATOM   4287  C   CYS   271     -13.406  53.204  31.322  1.00 90.39           C  
ATOM   4288  CB  CYS   271     -13.989  54.140  33.578  1.00 90.39           C  
ATOM   4289  O   CYS   271     -13.887  52.092  31.100  1.00 90.39           O  
ATOM   4290  SG  CYS   271     -13.519  54.242  35.340  1.00 90.39           S  
ATOM   4291  H   CYS   271     -11.781  55.397  32.861  1.00 90.39           H  
ATOM   4292  HA  CYS   271     -12.522  52.604  33.161  1.00 90.39           H  
ATOM   4293  HB2 CYS   271     -14.879  53.505  33.520  1.00 90.39           H  
ATOM   4294  HB3 CYS   271     -14.272  55.140  33.233  1.00 90.39           H  
ATOM   4295  HG  CYS   271     -12.619  55.232  35.185  1.00 90.39           H  
ATOM   4296  N   CYS   272     -13.363  54.153  30.381  1.00 89.81           N  
ATOM   4297  CA  CYS   272     -13.824  53.908  29.004  1.00 89.81           C  
ATOM   4298  C   CYS   272     -12.904  52.869  28.321  1.00 89.81           C  
ATOM   4299  CB  CYS   272     -13.814  55.160  28.124  1.00 89.81           C  
ATOM   4300  O   CYS   272     -13.320  52.079  27.473  1.00 89.81           O  
ATOM   4301  SG  CYS   272     -15.088  56.367  28.593  1.00 89.81           S  
ATOM   4302  H   CYS   272     -13.007  55.063  30.636  1.00 89.81           H  
ATOM   4303  HA  CYS   272     -14.827  53.465  29.059  1.00 89.81           H  
ATOM   4304  HB2 CYS   272     -14.000  54.887  27.080  1.00 89.81           H  
ATOM   4305  HB3 CYS   272     -12.840  55.658  28.159  1.00 89.81           H  
ATOM   4306  HG  CYS   272     -14.568  56.686  29.792  1.00 89.81           H  
ATOM   4307  N   LEU   273     -11.617  52.907  28.683  1.00 89.35           N  
ATOM   4308  CA  LEU   273     -10.599  51.981  28.179  1.00 89.35           C  
ATOM   4309  C   LEU   273     -10.906  50.593  28.781  1.00 89.35           C  
ATOM   4310  CB  LEU   273      -9.212  52.533  28.525  1.00 89.35           C  
ATOM   4311  O   LEU   273     -10.993  49.593  28.079  1.00 89.35           O  
ATOM   4312  CG  LEU   273      -8.015  51.575  28.467  1.00 89.35           C  
ATOM   4313  CD1 LEU   273      -7.898  50.819  27.153  1.00 89.35           C  
ATOM   4314  CD2 LEU   273      -6.732  52.383  28.701  1.00 89.35           C  
ATOM   4315  H   LEU   273     -11.336  53.586  29.375  1.00 89.35           H  
ATOM   4316  HA  LEU   273     -10.718  51.905  27.091  1.00 89.35           H  
ATOM   4317  HB2 LEU   273      -9.230  52.949  29.539  1.00 89.35           H  
ATOM   4318  HB3 LEU   273      -9.023  53.394  27.870  1.00 89.35           H  
ATOM   4319  HG  LEU   273      -8.113  50.846  29.280  1.00 89.35           H  
ATOM   4320 HD11 LEU   273      -7.701  51.505  26.329  1.00 89.35           H  
ATOM   4321 HD12 LEU   273      -8.800  50.253  26.915  1.00 89.35           H  
ATOM   4322 HD13 LEU   273      -7.070  50.107  27.193  1.00 89.35           H  
ATOM   4323 HD21 LEU   273      -6.502  53.026  27.844  1.00 89.35           H  
ATOM   4324 HD22 LEU   273      -5.881  51.717  28.864  1.00 89.35           H  
ATOM   4325 HD23 LEU   273      -6.828  53.028  29.578  1.00 89.35           H  
ATOM   4326  N   LEU   274     -11.106  50.529  30.099  1.00 90.20           N  
ATOM   4327  CA  LEU   274     -11.400  49.265  30.772  1.00 90.20           C  
ATOM   4328  C   LEU   274     -12.715  48.663  30.230  1.00 90.20           C  
ATOM   4329  CB  LEU   274     -11.530  49.436  32.289  1.00 90.20           C  
ATOM   4330  O   LEU   274     -12.842  47.451  30.065  1.00 90.20           O  
ATOM   4331  CG  LEU   274     -10.193  49.669  33.018  1.00 90.20           C  
ATOM   4332  CD1 LEU   274     -10.472  50.113  34.456  1.00 90.20           C  
ATOM   4333  CD2 LEU   274      -9.316  48.416  33.019  1.00 90.20           C  
ATOM   4334  H   LEU   274     -11.050  51.384  30.635  1.00 90.20           H  
ATOM   4335  HA  LEU   274     -10.603  48.561  30.513  1.00 90.20           H  
ATOM   4336  HB2 LEU   274     -12.014  48.548  32.717  1.00 90.20           H  
ATOM   4337  HB3 LEU   274     -12.208  50.274  32.497  1.00 90.20           H  
ATOM   4338  HG  LEU   274      -9.637  50.469  32.520  1.00 90.20           H  
ATOM   4339 HD11 LEU   274     -11.073  49.369  34.989  1.00 90.20           H  
ATOM   4340 HD12 LEU   274     -11.019  51.061  34.473  1.00 90.20           H  
ATOM   4341 HD13 LEU   274      -9.540  50.259  35.012  1.00 90.20           H  
ATOM   4342 HD21 LEU   274      -9.854  47.556  33.429  1.00 90.20           H  
ATOM   4343 HD22 LEU   274      -8.414  48.571  33.621  1.00 90.20           H  
ATOM   4344 HD23 LEU   274      -8.988  48.158  32.007  1.00 90.20           H  
ATOM   4345  N   HIS   275     -13.719  49.514  29.996  1.00 89.08           N  
ATOM   4346  CA  HIS   275     -15.052  49.092  29.531  1.00 89.08           C  
ATOM   4347  C   HIS   275     -14.922  48.332  28.195  1.00 89.08           C  
ATOM   4348  CB  HIS   275     -15.962  50.310  29.357  1.00 89.08           C  
ATOM   4349  O   HIS   275     -15.591  47.327  27.945  1.00 89.08           O  
ATOM   4350  CG  HIS   275     -17.317  50.011  28.838  1.00 89.08           C  
ATOM   4351  ND1 HIS   275     -18.335  49.582  29.653  1.00 89.08           N  
ATOM   4352  CD2 HIS   275     -17.838  50.131  27.570  1.00 89.08           C  
ATOM   4353  NE2 HIS   275     -19.133  49.779  27.617  1.00 89.08           N  
ATOM   4354  CE1 HIS   275     -19.481  49.425  28.863  1.00 89.08           C  
ATOM   4355  H   HIS   275     -13.574  50.496  30.184  1.00 89.08           H  
ATOM   4356  HA  HIS   275     -15.459  48.405  30.281  1.00 89.08           H  
ATOM   4357  HB2 HIS   275     -15.488  51.044  28.694  1.00 89.08           H  
ATOM   4358  HB3 HIS   275     -16.071  50.804  30.328  1.00 89.08           H  
ATOM   4359  HD2 HIS   275     -17.300  50.452  26.691  1.00 89.08           H  
ATOM   4360  HE2 HIS   275     -19.802  49.778  26.769  1.00 89.08           H  
ATOM   4361  HE1 HIS   275     -20.390  49.108  29.171  1.00 89.08           H  
ATOM   4362  N   ARG   276     -14.090  48.845  27.280  1.00 87.17           N  
ATOM   4363  CA  ARG   276     -13.907  48.208  25.980  1.00 87.17           C  
ATOM   4364  C   ARG   276     -13.119  46.893  26.157  1.00 87.17           C  
ATOM   4365  CB  ARG   276     -13.216  49.157  25.002  1.00 87.17           C  
ATOM   4366  O   ARG   276     -13.346  45.922  25.440  1.00 87.17           O  
ATOM   4367  CG  ARG   276     -12.921  48.572  23.618  1.00 87.17           C  
ATOM   4368  CD  ARG   276     -14.134  48.052  22.842  1.00 87.17           C  
ATOM   4369  NE  ARG   276     -13.723  47.615  21.497  1.00 87.17           N  
ATOM   4370  NH1 ARG   276     -15.843  47.435  20.549  1.00 87.17           N  
ATOM   4371  NH2 ARG   276     -13.961  47.110  19.292  1.00 87.17           N1+
ATOM   4372  CZ  ARG   276     -14.514  47.388  20.462  1.00 87.17           C  
ATOM   4373  H   ARG   276     -13.571  49.680  27.517  1.00 87.17           H  
ATOM   4374  HA  ARG   276     -14.903  47.944  25.604  1.00 87.17           H  
ATOM   4375  HB2 ARG   276     -12.264  49.499  25.432  1.00 87.17           H  
ATOM   4376  HB3 ARG   276     -13.832  50.058  24.884  1.00 87.17           H  
ATOM   4377  HG2 ARG   276     -12.177  47.772  23.701  1.00 87.17           H  
ATOM   4378  HG3 ARG   276     -12.447  49.362  23.028  1.00 87.17           H  
ATOM   4379  HD2 ARG   276     -14.876  48.850  22.741  1.00 87.17           H  
ATOM   4380  HD3 ARG   276     -14.572  47.192  23.352  1.00 87.17           H  
ATOM   4381  HE  ARG   276     -12.726  47.557  21.343  1.00 87.17           H  
ATOM   4382 HH11 ARG   276     -16.381  47.214  19.721  1.00 87.17           H  
ATOM   4383 HH12 ARG   276     -16.309  47.592  21.426  1.00 87.17           H  
ATOM   4384 HH21 ARG   276     -14.408  47.120  18.358  1.00 87.17           H  
ATOM   4385 HH22 ARG   276     -12.947  47.084  19.222  1.00 87.17           H  
ATOM   4386  N   LEU   277     -12.152  46.891  27.079  1.00 85.83           N  
ATOM   4387  CA  LEU   277     -11.319  45.718  27.319  1.00 85.83           C  
ATOM   4388  C   LEU   277     -12.170  44.576  27.927  1.00 85.83           C  
ATOM   4389  CB  LEU   277     -10.133  46.019  28.245  1.00 85.83           C  
ATOM   4390  O   LEU   277     -11.897  43.394  27.721  1.00 85.83           O  
ATOM   4391  CG  LEU   277      -9.019  46.869  27.599  1.00 85.83           C  
ATOM   4392  CD1 LEU   277      -8.025  47.322  28.671  1.00 85.83           C  
ATOM   4393  CD2 LEU   277      -8.276  46.109  26.500  1.00 85.83           C  
ATOM   4394  H   LEU   277     -12.020  47.728  27.628  1.00 85.83           H  
ATOM   4395  HA  LEU   277     -10.978  45.355  26.344  1.00 85.83           H  
ATOM   4396  HB2 LEU   277      -9.695  45.074  28.596  1.00 85.83           H  
ATOM   4397  HB3 LEU   277     -10.500  46.528  29.143  1.00 85.83           H  
ATOM   4398  HG  LEU   277      -9.457  47.765  27.148  1.00 85.83           H  
ATOM   4399 HD11 LEU   277      -7.589  46.467  29.197  1.00 85.83           H  
ATOM   4400 HD12 LEU   277      -8.516  47.960  29.412  1.00 85.83           H  
ATOM   4401 HD13 LEU   277      -7.206  47.899  28.230  1.00 85.83           H  
ATOM   4402 HD21 LEU   277      -7.906  45.145  26.862  1.00 85.83           H  
ATOM   4403 HD22 LEU   277      -7.416  46.683  26.138  1.00 85.83           H  
ATOM   4404 HD23 LEU   277      -8.925  45.926  25.639  1.00 85.83           H  
ATOM   4405  N   THR   278     -13.197  44.930  28.717  1.00 83.97           N  
ATOM   4406  CA  THR   278     -14.109  43.971  29.338  1.00 83.97           C  
ATOM   4407  C   THR   278     -15.176  43.385  28.379  1.00 83.97           C  
ATOM   4408  CB  THR   278     -14.806  44.519  30.606  1.00 83.97           C  
ATOM   4409  O   THR   278     -16.085  42.675  28.794  1.00 83.97           O  
ATOM   4410  CG2 THR   278     -13.848  44.579  31.791  1.00 83.97           C  
ATOM   4411  OG1 THR   278     -15.346  45.828  30.422  1.00 83.97           O  
ATOM   4412  H   THR   278     -13.343  45.913  28.900  1.00 83.97           H  
ATOM   4413  HA  THR   278     -13.505  43.098  29.623  1.00 83.97           H  
ATOM   4414  HB  THR   278     -15.638  43.871  30.897  1.00 83.97           H  
ATOM   4415 HG21 THR   278     -13.016  45.264  31.601  1.00 83.97           H  
ATOM   4416 HG22 THR   278     -13.443  43.591  32.023  1.00 83.97           H  
ATOM   4417 HG23 THR   278     -14.368  44.954  32.679  1.00 83.97           H  
ATOM   4418  HG1 THR   278     -15.718  45.909  29.521  1.00 83.97           H  
ATOM   4419  N   LEU   279     -14.981  43.549  27.064  1.00 73.02           N  
ATOM   4420  CA  LEU   279     -15.732  42.803  26.057  1.00 73.02           C  
ATOM   4421  C   LEU   279     -15.001  41.484  25.685  1.00 73.02           C  
ATOM   4422  CB  LEU   279     -16.004  43.626  24.793  1.00 73.02           C  
ATOM   4423  O   LEU   279     -15.468  40.702  24.859  1.00 73.02           O  
ATOM   4424  CG  LEU   279     -16.777  44.942  25.014  1.00 73.02           C  
ATOM   4425  CD1 LEU   279     -17.110  45.569  23.657  1.00 73.02           C  
ATOM   4426  CD2 LEU   279     -18.064  44.762  25.820  1.00 73.02           C  
ATOM   4427  H   LEU   279     -14.267  44.192  26.754  1.00 73.02           H  
ATOM   4428  HA  LEU   279     -16.686  42.481  26.493  1.00 73.02           H  
ATOM   4429  HB2 LEU   279     -16.561  43.003  24.081  1.00 73.02           H  
ATOM   4430  HB3 LEU   279     -15.048  43.858  24.302  1.00 73.02           H  
ATOM   4431  HG  LEU   279     -16.132  45.641  25.558  1.00 73.02           H  
ATOM   4432 HD11 LEU   279     -17.843  44.965  23.110  1.00 73.02           H  
ATOM   4433 HD12 LEU   279     -16.216  45.650  23.032  1.00 73.02           H  
ATOM   4434 HD13 LEU   279     -17.527  46.573  23.784  1.00 73.02           H  
ATOM   4435 HD21 LEU   279     -18.713  44.004  25.368  1.00 73.02           H  
ATOM   4436 HD22 LEU   279     -18.625  45.702  25.869  1.00 73.02           H  
ATOM   4437 HD23 LEU   279     -17.852  44.462  26.850  1.00 73.02           H  
ATOM   4438  N   GLY   280     -13.845  41.248  26.317  1.00 65.44           N  
ATOM   4439  CA  GLY   280     -13.151  39.979  26.306  1.00 65.44           C  
ATOM   4440  C   GLY   280     -13.078  39.468  27.749  1.00 65.44           C  
ATOM   4441  O   GLY   280     -12.836  40.220  28.689  1.00 65.44           O  
ATOM   4442  H   GLY   280     -13.447  42.003  26.857  1.00 65.44           H  
ATOM   4443  HA2 GLY   280     -12.136  40.147  25.939  1.00 65.44           H  
ATOM   4444  HA3 GLY   280     -13.659  39.255  25.662  1.00 65.44           H  
ATOM   4445  N   ASN   281     -13.237  38.153  27.927  1.00 71.12           N  
ATOM   4446  CA  ASN   281     -13.371  37.511  29.246  1.00 71.12           C  
ATOM   4447  C   ASN   281     -12.028  37.368  30.014  1.00 71.12           C  
ATOM   4448  CB  ASN   281     -14.055  36.147  29.150  1.00 71.12           C  
ATOM   4449  O   ASN   281     -11.756  36.379  30.694  1.00 71.12           O  
ATOM   4450  CG  ASN   281     -15.475  36.290  28.680  1.00 71.12           C  
ATOM   4451  ND2 ASN   281     -16.414  36.473  29.578  1.00 71.12           N  
ATOM   4452  OD1 ASN   281     -15.783  36.252  27.505  1.00 71.12           O  
ATOM   4453  H   ASN   281     -13.306  37.574  27.102  1.00 71.12           H  
ATOM   4454  HA  ASN   281     -13.990  38.180  29.856  1.00 71.12           H  
ATOM   4455  HB2 ASN   281     -14.066  35.640  30.123  1.00 71.12           H  
ATOM   4456  HB3 ASN   281     -13.523  35.487  28.455  1.00 71.12           H  
ATOM   4457 HD21 ASN   281     -17.375  36.580  29.290  1.00 71.12           H  
ATOM   4458 HD22 ASN   281     -16.175  36.508  30.559  1.00 71.12           H  
ATOM   4459  N   PHE   282     -11.250  38.450  30.043  1.00 79.44           N  
ATOM   4460  CA  PHE   282      -9.951  38.536  30.727  1.00 79.44           C  
ATOM   4461  C   PHE   282     -10.120  39.119  32.154  1.00 79.44           C  
ATOM   4462  CB  PHE   282      -8.951  39.385  29.927  1.00 79.44           C  
ATOM   4463  O   PHE   282      -9.213  39.685  32.762  1.00 79.44           O  
ATOM   4464  CG  PHE   282      -8.710  38.836  28.540  1.00 79.44           C  
ATOM   4465  CD1 PHE   282      -7.906  37.695  28.358  1.00 79.44           C  
ATOM   4466  CD2 PHE   282      -9.341  39.429  27.430  1.00 79.44           C  
ATOM   4467  CE1 PHE   282      -7.740  37.140  27.080  1.00 79.44           C  
ATOM   4468  CE2 PHE   282      -9.183  38.865  26.150  1.00 79.44           C  
ATOM   4469  CZ  PHE   282      -8.391  37.716  25.979  1.00 79.44           C  
ATOM   4470  H   PHE   282     -11.570  39.268  29.543  1.00 79.44           H  
ATOM   4471  HA  PHE   282      -9.561  37.518  30.856  1.00 79.44           H  
ATOM   4472  HB2 PHE   282      -7.991  39.439  30.454  1.00 79.44           H  
ATOM   4473  HB3 PHE   282      -9.309  40.421  29.858  1.00 79.44           H  
ATOM   4474  HD1 PHE   282      -7.415  37.243  29.207  1.00 79.44           H  
ATOM   4475  HD2 PHE   282      -9.944  40.314  27.559  1.00 79.44           H  
ATOM   4476  HE1 PHE   282      -7.112  36.272  26.944  1.00 79.44           H  
ATOM   4477  HE2 PHE   282      -9.671  39.315  25.298  1.00 79.44           H  
ATOM   4478  HZ  PHE   282      -8.284  37.276  24.998  1.00 79.44           H  
ATOM   4479  N   PHE   283     -11.306  38.861  32.720  1.00 84.50           N  
ATOM   4480  CA  PHE   283     -11.752  39.430  33.991  1.00 84.50           C  
ATOM   4481  C   PHE   283     -10.843  38.983  35.147  1.00 84.50           C  
ATOM   4482  CB  PHE   283     -13.197  39.013  34.309  1.00 84.50           C  
ATOM   4483  O   PHE   283     -10.623  39.706  36.112  1.00 84.50           O  
ATOM   4484  CG  PHE   283     -14.262  39.306  33.264  1.00 84.50           C  
ATOM   4485  CD1 PHE   283     -14.102  40.288  32.269  1.00 84.50           C  
ATOM   4486  CD2 PHE   283     -15.459  38.563  33.328  1.00 84.50           C  
ATOM   4487  CE1 PHE   283     -15.128  40.514  31.334  1.00 84.50           C  
ATOM   4488  CE2 PHE   283     -16.483  38.791  32.392  1.00 84.50           C  
ATOM   4489  CZ  PHE   283     -16.312  39.760  31.390  1.00 84.50           C  
ATOM   4490  H   PHE   283     -11.970  38.320  32.184  1.00 84.50           H  
ATOM   4491  HA  PHE   283     -11.659  40.519  33.910  1.00 84.50           H  
ATOM   4492  HB2 PHE   283     -13.509  39.484  35.250  1.00 84.50           H  
ATOM   4493  HB3 PHE   283     -13.200  37.927  34.483  1.00 84.50           H  
ATOM   4494  HD1 PHE   283     -13.193  40.868  32.223  1.00 84.50           H  
ATOM   4495  HD2 PHE   283     -15.589  37.818  34.099  1.00 84.50           H  
ATOM   4496  HE1 PHE   283     -15.005  41.268  30.572  1.00 84.50           H  
ATOM   4497  HE2 PHE   283     -17.400  38.222  32.444  1.00 84.50           H  
ATOM   4498  HZ  PHE   283     -17.091  39.926  30.660  1.00 84.50           H  
ATOM   4499  N   ASN   284     -10.352  37.734  35.066  1.00 83.49           N  
ATOM   4500  CA  ASN   284      -9.579  37.151  36.165  1.00 83.49           C  
ATOM   4501  C   ASN   284      -8.155  37.731  36.216  1.00 83.49           C  
ATOM   4502  CB  ASN   284      -9.495  35.630  36.094  1.00 83.49           C  
ATOM   4503  O   ASN   284      -7.434  37.557  37.188  1.00 83.49           O  
ATOM   4504  CG  ASN   284      -9.703  35.067  37.477  1.00 83.49           C  
ATOM   4505  ND2 ASN   284      -8.761  35.255  38.371  1.00 83.49           N  
ATOM   4506  OD1 ASN   284     -10.715  34.488  37.809  1.00 83.49           O  
ATOM   4507  H   ASN   284     -10.523  37.203  34.225  1.00 83.49           H  
ATOM   4508  HA  ASN   284     -10.061  37.478  37.096  1.00 83.49           H  
ATOM   4509  HB2 ASN   284      -8.532  35.278  35.707  1.00 83.49           H  
ATOM   4510  HB3 ASN   284     -10.280  35.214  35.451  1.00 83.49           H  
ATOM   4511 HD21 ASN   284      -8.886  34.919  39.315  1.00 83.49           H  
ATOM   4512 HD22 ASN   284      -7.911  35.737  38.114  1.00 83.49           H  
ATOM   4513  N   ILE   285      -7.742  38.443  35.159  1.00 83.33           N  
ATOM   4514  CA  ILE   285      -6.459  39.141  35.150  1.00 83.33           C  
ATOM   4515  C   ILE   285      -6.722  40.474  35.888  1.00 83.33           C  
ATOM   4516  CB  ILE   285      -5.912  39.373  33.720  1.00 83.33           C  
ATOM   4517  O   ILE   285      -5.905  40.935  36.679  1.00 83.33           O  
ATOM   4518  CG1 ILE   285      -5.772  38.028  32.970  1.00 83.33           C  
ATOM   4519  CG2 ILE   285      -4.572  40.121  33.775  1.00 83.33           C  
ATOM   4520  CD1 ILE   285      -5.207  38.151  31.561  1.00 83.33           C  
ATOM   4521  H   ILE   285      -8.368  38.563  34.375  1.00 83.33           H  
ATOM   4522  HA  ILE   285      -5.738  38.567  35.744  1.00 83.33           H  
ATOM   4523  HB  ILE   285      -6.616  40.003  33.161  1.00 83.33           H  
ATOM   4524 HG12 ILE   285      -6.758  37.553  32.890  1.00 83.33           H  
ATOM   4525 HG13 ILE   285      -5.138  37.343  33.546  1.00 83.33           H  
ATOM   4526 HG21 ILE   285      -3.813  39.534  34.302  1.00 83.33           H  
ATOM   4527 HG22 ILE   285      -4.673  41.084  34.285  1.00 83.33           H  
ATOM   4528 HG23 ILE   285      -4.196  40.344  32.772  1.00 83.33           H  
ATOM   4529 HD11 ILE   285      -5.745  38.906  30.981  1.00 83.33           H  
ATOM   4530 HD12 ILE   285      -5.297  37.194  31.037  1.00 83.33           H  
ATOM   4531 HD13 ILE   285      -4.146  38.415  31.576  1.00 83.33           H  
ATOM   4532  N   LEU   286      -7.828  41.134  35.546  1.00 85.74           N  
ATOM   4533  CA  LEU   286      -8.124  42.478  36.040  1.00 85.74           C  
ATOM   4534  C   LEU   286      -8.339  42.456  37.574  1.00 85.74           C  
ATOM   4535  CB  LEU   286      -9.363  43.064  35.342  1.00 85.74           C  
ATOM   4536  O   LEU   286      -7.905  43.350  38.294  1.00 85.74           O  
ATOM   4537  CG  LEU   286      -9.191  43.303  33.825  1.00 85.74           C  
ATOM   4538  CD1 LEU   286     -10.542  43.637  33.189  1.00 85.74           C  
ATOM   4539  CD2 LEU   286      -8.203  44.427  33.517  1.00 85.74           C  
ATOM   4540  H   LEU   286      -8.471  40.699  34.898  1.00 85.74           H  
ATOM   4541  HA  LEU   286      -7.238  43.098  35.859  1.00 85.74           H  
ATOM   4542  HB2 LEU   286      -9.643  44.009  35.826  1.00 85.74           H  
ATOM   4543  HB3 LEU   286     -10.212  42.386  35.500  1.00 85.74           H  
ATOM   4544  HG  LEU   286      -8.822  42.386  33.352  1.00 85.74           H  
ATOM   4545 HD11 LEU   286     -10.982  44.535  33.636  1.00 85.74           H  
ATOM   4546 HD12 LEU   286     -11.248  42.811  33.320  1.00 85.74           H  
ATOM   4547 HD13 LEU   286     -10.436  43.810  32.113  1.00 85.74           H  
ATOM   4548 HD21 LEU   286      -8.542  45.377  33.941  1.00 85.74           H  
ATOM   4549 HD22 LEU   286      -8.106  44.570  32.435  1.00 85.74           H  
ATOM   4550 HD23 LEU   286      -7.205  44.209  33.908  1.00 85.74           H  
ATOM   4551  N   VAL   287      -9.058  41.441  38.073  1.00 84.75           N  
ATOM   4552  CA  VAL   287      -9.390  41.351  39.507  1.00 84.75           C  
ATOM   4553  C   VAL   287      -8.083  41.181  40.321  1.00 84.75           C  
ATOM   4554  CB  VAL   287     -10.396  40.208  39.763  1.00 84.75           C  
ATOM   4555  O   VAL   287      -7.918  41.775  41.382  1.00 84.75           O  
ATOM   4556  CG1 VAL   287     -10.542  39.852  41.245  1.00 84.75           C  
ATOM   4557  CG2 VAL   287     -11.775  40.595  39.214  1.00 84.75           C  
ATOM   4558  H   VAL   287      -9.394  40.726  37.443  1.00 84.75           H  
ATOM   4559  HA  VAL   287      -9.821  42.318  39.799  1.00 84.75           H  
ATOM   4560  HB  VAL   287     -10.060  39.303  39.238  1.00 84.75           H  
ATOM   4561 HG11 VAL   287     -10.855  40.720  41.833  1.00 84.75           H  
ATOM   4562 HG12 VAL   287      -9.606  39.471  41.662  1.00 84.75           H  
ATOM   4563 HG13 VAL   287     -11.293  39.067  41.379  1.00 84.75           H  
ATOM   4564 HG21 VAL   287     -12.141  41.514  39.684  1.00 84.75           H  
ATOM   4565 HG22 VAL   287     -12.507  39.804  39.402  1.00 84.75           H  
ATOM   4566 HG23 VAL   287     -11.742  40.766  38.137  1.00 84.75           H  
ATOM   4567  N   LEU   288      -7.167  40.348  39.807  1.00 81.14           N  
ATOM   4568  CA  LEU   288      -5.932  40.022  40.514  1.00 81.14           C  
ATOM   4569  C   LEU   288      -4.804  41.037  40.188  1.00 81.14           C  
ATOM   4570  CB  LEU   288      -5.474  38.587  40.216  1.00 81.14           C
[truncated: 3,117,527 more chars]
