# Supplementary material for: DegraderTCM: A Computationally Sparing Approach for Predicting Ternary Degradation Complexes
Source: ACS Med Chem Lett. 2023 Dec 13;15(1):45–53. doi: 10.1021/acsmedchemlett.3c00362 (PMC10788944; doi:10.1021/acsmedchemlett.3c00362)
Supplement: Supplementary file 2 — ml3c00362_si_002.zip [file ml3c00362_si_002.zip › TC models/Case_studies/Dardarin/XL1126_Dardarin_VHL.pdb]

HEADER    TRANSFERASE                                         XL-1126 
REMARK  99                                                                      
REMARK  99 MOE v2022.02 (Chemical Computing Group ULC) Mon Jul 24 16:21:33 2023 
SEQRES   1   2527  MET ALA SER GLY SER CYS GLN GLY CYS GLU GLU ASP GLU
SEQRES   2   2527  GLU THR LEU LYS LYS LEU ILE VAL ARG LEU ASN ASN VAL
SEQRES   3   2527  GLN GLU GLY LYS GLN ILE GLU THR LEU VAL GLN ILE LEU
SEQRES   4   2527  GLU ASP LEU LEU VAL PHE THR TYR SER GLU ARG ALA SER
SEQRES   5   2527  LYS LEU PHE GLN GLY LYS ASN ILE HIS VAL PRO LEU LEU
SEQRES   6   2527  ILE VAL LEU ASP SER TYR MET ARG VAL ALA SER VAL GLN
SEQRES   7   2527  GLN VAL GLY TRP SER LEU LEU CYS LYS LEU ILE GLU VAL
SEQRES   8   2527  CYS PRO GLY THR MET GLN SER LEU MET GLY PRO GLN ASP
SEQRES   9   2527  VAL GLY ASN ASP TRP GLU VAL LEU GLY VAL HIS GLN LEU
SEQRES  10   2527  ILE LEU LYS MET LEU THR VAL HIS ASN ALA SER VAL ASN
SEQRES  11   2527  LEU SER VAL ILE GLY LEU LYS THR LEU ASP LEU LEU LEU
SEQRES  12   2527  THR SER GLY LYS ILE THR LEU LEU ILE LEU ASP GLU GLU
SEQRES  13   2527  SER ASP ILE PHE MET LEU ILE PHE ASP ALA MET HIS SER
SEQRES  14   2527  PHE PRO ALA ASN ASP GLU VAL GLN LYS LEU GLY CYS LYS
SEQRES  15   2527  ALA LEU HIS VAL LEU PHE GLU ARG VAL SER GLU GLU GLN
SEQRES  16   2527  LEU THR GLU PHE VAL GLU ASN LYS ASP TYR MET ILE LEU
SEQRES  17   2527  LEU SER ALA LEU THR ASN PHE LYS ASP GLU GLU GLU ILE
SEQRES  18   2527  VAL LEU HIS VAL LEU HIS CYS LEU HIS SER LEU ALA ILE
SEQRES  19   2527  PRO CYS ASN ASN VAL GLU VAL LEU MET SER GLY ASN VAL
SEQRES  20   2527  ARG CYS TYR ASN ILE VAL VAL GLU ALA MET LYS ALA PHE
SEQRES  21   2527  PRO MET SER GLU ARG ILE GLN GLU VAL SER CYS CYS LEU
SEQRES  22   2527  LEU HIS ARG LEU THR LEU GLY ASN PHE PHE ASN ILE LEU
SEQRES  23   2527  VAL LEU ASN GLU VAL HIS GLU PHE VAL VAL LYS ALA VAL
SEQRES  24   2527  GLN GLN TYR PRO GLU ASN ALA ALA LEU GLN ILE SER ALA
SEQRES  25   2527  LEU SER CYS LEU ALA LEU LEU THR GLU THR ILE PHE LEU
SEQRES  26   2527  ASN GLN ASP LEU GLU GLU LYS ASN GLU ASN GLN GLU ASN
SEQRES  27   2527  ASP ASP GLU GLY GLU GLU ASP LYS LEU PHE TRP LEU GLU
SEQRES  28   2527  ALA CYS TYR LYS ALA LEU THR TRP HIS ARG LYS ASN LYS
SEQRES  29   2527  HIS VAL GLN GLU ALA ALA CYS TRP ALA LEU ASN ASN LEU
SEQRES  30   2527  LEU MET TYR GLN ASN SER LEU HIS GLU LYS ILE GLY ASP
SEQRES  31   2527  GLU ASP GLY HIS PHE PRO ALA HIS ARG GLU VAL MET LEU
SEQRES  32   2527  SER MET LEU MET HIS SER SER SER LYS GLU VAL PHE GLN
SEQRES  33   2527  ALA SER ALA ASN ALA LEU SER THR LEU LEU GLU GLN ASN
SEQRES  34   2527  VAL ASN PHE ARG LYS ILE LEU LEU SER LYS GLY ILE HIS
SEQRES  35   2527  LEU ASN VAL LEU GLU LEU MET GLN LYS HIS ILE HIS SER
SEQRES  36   2527  PRO GLU VAL ALA GLU SER GLY CYS LYS MET LEU ASN HIS
SEQRES  37   2527  LEU PHE GLU GLY SER ASN THR SER LEU ASP ILE MET ALA
SEQRES  38   2527  ALA VAL VAL PRO LYS ILE LEU THR VAL MET LYS ARG HIS
SEQRES  39   2527  GLU THR SER LEU PRO VAL GLN LEU GLU ALA LEU ARG ALA
SEQRES  40   2527  ILE LEU HIS PHE ILE VAL PRO GLY MET PRO GLU GLU SER
SEQRES  41   2527  ARG GLU ASP THR GLU PHE HIS HIS LYS LEU ASN MET VAL
SEQRES  42   2527  LYS LYS GLN CYS PHE LYS ASN ASP ILE HIS LYS LEU VAL
SEQRES  43   2527  LEU ALA ALA LEU ASN ARG PHE ILE GLY ASN PRO GLY ILE
SEQRES  44   2527  GLN LYS CYS GLY LEU LYS VAL ILE SER SER ILE VAL HIS
SEQRES  45   2527  PHE PRO ASP ALA LEU GLU MET LEU SER LEU GLU GLY ALA
SEQRES  46   2527  MET ASP SER VAL LEU HIS THR LEU GLN MET TYR PRO ASP
SEQRES  47   2527  ASP GLN GLU ILE GLN CYS LEU GLY LEU SER LEU ILE GLY
SEQRES  48   2527  TYR LEU ILE THR LYS LYS ASN VAL PHE ILE GLY THR GLY
SEQRES  49   2527  HIS LEU LEU ALA LYS ILE LEU VAL SER SER LEU TYR ARG
SEQRES  50   2527  PHE LYS ASP VAL ALA GLU ILE GLN THR LYS GLY PHE GLN
SEQRES  51   2527  THR ILE LEU ALA ILE LEU LYS LEU SER ALA SER PHE SER
SEQRES  52   2527  LYS LEU LEU VAL HIS HIS SER PHE ASP LEU VAL ILE PHE
SEQRES  53   2527  HIS GLN MET SER SER ASN ILE MET GLU GLN LYS ASP GLN
SEQRES  54   2527  GLN PHE LEU ASN LEU CYS CYS LYS CYS PHE ALA LYS VAL
SEQRES  55   2527  ALA MET ASP ASP TYR LEU LYS ASN VAL MET LEU GLU ARG
SEQRES  56   2527  ALA CYS ASP GLN ASN ASN SER ILE MET VAL GLU CYS LEU
SEQRES  57   2527  LEU LEU LEU GLY ALA ASP ALA ASN GLN ALA LYS GLU GLY
SEQRES  58   2527  SER SER LEU ILE CYS GLN VAL CYS GLU LYS GLU SER SER
SEQRES  59   2527  PRO LYS LEU VAL GLU LEU LEU LEU ASN SER GLY SER ARG
SEQRES  60   2527  GLU GLN ASP VAL ARG LYS ALA LEU THR ILE SER ILE GLY
SEQRES  61   2527  LYS GLY ASP SER GLN ILE ILE SER LEU LEU LEU ARG ARG
SEQRES  62   2527  LEU ALA LEU ASP VAL ALA ASN ASN SER ILE CYS LEU GLY
SEQRES  63   2527  GLY PHE CYS ILE GLY LYS VAL GLU PRO SER TRP LEU GLY
SEQRES  64   2527  PRO LEU PHE PRO ASP LYS THR SER ASN LEU ARG LYS GLN
SEQRES  65   2527  THR ASN ILE ALA SER THR LEU ALA ARG MET VAL ILE ARG
SEQRES  66   2527  TYR GLN MET LYS SER ALA VAL GLU GLU GLY THR ALA SER
SEQRES  67   2527  GLY SER ASP GLY ASN PHE SER GLU ASP VAL LEU SER LYS
SEQRES  68   2527  PHE ASP GLU TRP THR PHE ILE PRO ASP SER SER MET ASP
SEQRES  69   2527  SER VAL PHE ALA GLN SER ASP ASP LEU ASP SER GLU GLY
SEQRES  70   2527  SER GLU GLY SER PHE LEU VAL LYS LYS LYS SER ASN SER
SEQRES  71   2527  ILE SER VAL GLY GLU PHE TYR ARG ASP ALA VAL LEU GLN
SEQRES  72   2527  ARG CYS SER PRO ASN LEU GLN ARG HIS SER ASN SER LEU
SEQRES  73   2527  GLY PRO ILE PHE ASP HIS GLU ASP LEU LEU LYS ARG LYS
SEQRES  74   2527  ARG LYS ILE LEU SER SER ASP ASP SER LEU ARG SER SER
SEQRES  75   2527  LYS LEU GLN SER HIS MET ARG HIS SER ASP SER ILE SER
SEQRES  76   2527  SER LEU ALA SER GLU ARG GLU TYR ILE THR SER LEU ASP
SEQRES  77   2527  LEU SER ALA ASN GLU LEU ARG ASP ILE ASP ALA LEU SER
SEQRES  78   2527  GLN LYS CYS CYS ILE SER VAL HIS LEU GLU HIS LEU GLU
SEQRES  79   2527  LYS LEU GLU LEU HIS GLN ASN ALA LEU THR SER PHE PRO
SEQRES  80   2527  GLN GLN LEU CYS GLU THR LEU LYS SER LEU THR HIS LEU
SEQRES  81   2527  ASP LEU HIS SER ASN LYS PHE THR SER PHE PRO SER TYR
SEQRES  82   2527  LEU LEU LYS MET SER CYS ILE ALA ASN LEU ASP VAL SER
SEQRES  83   2527  ARG ASN ASP ILE GLY PRO SER VAL VAL LEU ASP PRO THR
SEQRES  84   2527  VAL LYS CYS PRO THR LEU LYS GLN PHE ASN LEU SER TYR
SEQRES  85   2527  ASN GLN LEU SER PHE VAL PRO GLU ASN LEU THR ASP VAL
SEQRES  86   2527  VAL GLU LYS LEU GLU GLN LEU ILE LEU GLU GLY ASN LYS
SEQRES  87   2527  ILE SER GLY ILE CYS SER PRO LEU ARG LEU LYS GLU LEU
SEQRES  88   2527  LYS ILE LEU ASN LEU SER LYS ASN HIS ILE SER SER LEU
SEQRES  89   2527  SER GLU ASN PHE LEU GLU ALA CYS PRO LYS VAL GLU SER
SEQRES  90   2527  PHE SER ALA ARG MET ASN PHE LEU ALA ALA MET PRO PHE
SEQRES  91   2527  LEU PRO PRO SER MET THR ILE LEU LYS LEU SER GLN ASN
SEQRES  92   2527  LYS PHE SER CYS ILE PRO GLU ALA ILE LEU ASN LEU PRO
SEQRES  93   2527  HIS LEU ARG SER LEU ASP MET SER SER ASN ASP ILE GLN
SEQRES  94   2527  TYR LEU PRO GLY PRO ALA HIS TRP LYS SER LEU ASN LEU
SEQRES  95   2527  ARG GLU LEU LEU PHE SER HIS ASN GLN ILE SER ILE LEU
SEQRES  96   2527  ASP LEU SER GLU LYS ALA TYR LEU TRP SER ARG VAL GLU
SEQRES  97   2527  LYS LEU HIS LEU SER HIS ASN LYS LEU LYS GLU ILE PRO
SEQRES  98   2527  PRO GLU ILE GLY CYS LEU GLU ASN LEU THR SER LEU ASP
SEQRES  99   2527  VAL SER TYR ASN LEU GLU LEU ARG SER PHE PRO ASN GLU
SEQRES  10   2527  MET GLY LYS LEU SER LYS ILE TRP ASP LEU PRO LEU ASP
SEQRES  10   2527  GLU LEU HIS LEU ASN PHE ASP PHE LYS HIS ILE GLY CYS
SEQRES  10   2527  LYS ALA LYS ASP ILE ILE ARG PHE LEU GLN GLN ARG LEU
SEQRES  10   2527  LYS LYS ALA VAL PRO TYR ASN ARG MET LYS LEU MET ILE
SEQRES  10   2527  VAL GLY ASN THR GLY SER GLY LYS THR THR LEU LEU GLN
SEQRES  10   2527  GLN LEU MET LYS THR LYS LYS SER ASP LEU GLY MET GLN
SEQRES  10   2527  SER ALA THR VAL GLY ILE ASP VAL LYS ASP TRP PRO ILE
SEQRES  10   2527  GLN ILE ARG ASP LYS ARG LYS ARG ASP LEU VAL LEU ASN
SEQRES  10   2527  VAL TRP ASP PHE ALA GLY ARG GLU GLU PHE TYR SER THR
SEQRES  10   2527  HIS PRO HIS PHE MET THR GLN ARG ALA LEU TYR LEU ALA
SEQRES  11   2527  VAL TYR ASP LEU SER LYS GLY GLN ALA GLU VAL ASP ALA
SEQRES  11   2527  MET LYS PRO TRP LEU PHE ASN ILE LYS ALA ARG ALA SER
SEQRES  11   2527  SER SER PRO VAL ILE LEU VAL GLY THR HIS LEU ASP VAL
SEQRES  11   2527  SER ASP GLU LYS GLN ARG LYS ALA CYS MET SER LYS ILE
SEQRES  11   2527  THR LYS GLU LEU LEU ASN LYS ARG GLY PHE PRO ALA ILE
SEQRES  11   2527  ARG ASP TYR HIS PHE VAL ASN ALA THR GLU GLU SER ASP
SEQRES  11   2527  ALA LEU ALA LYS LEU ARG LYS THR ILE ILE ASN GLU SER
SEQRES  11   2527  LEU ASN PHE LYS ILE ARG ASP GLN LEU VAL VAL GLY GLN
SEQRES  11   2527  LEU ILE PRO ASP CYS TYR VAL GLU LEU GLU LYS ILE ILE
SEQRES  11   2527  LEU SER GLU ARG LYS ASN VAL PRO ILE GLU PHE PRO VAL
SEQRES  12   2527  ILE ASP ARG LYS ARG LEU LEU GLN LEU VAL ARG GLU ASN
SEQRES  12   2527  GLN LEU GLN LEU ASP GLU ASN GLU LEU PRO HIS ALA VAL
SEQRES  12   2527  HIS PHE LEU ASN GLU SER GLY VAL LEU LEU HIS PHE GLN
SEQRES  12   2527  ASP PRO ALA LEU GLN LEU SER ASP LEU TYR PHE VAL GLU
SEQRES  12   2527  PRO LYS TRP LEU CYS LYS ILE MET ALA GLN ILE LEU THR
SEQRES  12   2527  VAL LYS VAL GLU GLY CYS PRO LYS HIS PRO LYS GLY ILE
SEQRES  12   2527  ILE SER ARG ARG ASP VAL GLU LYS PHE LEU SER LYS LYS
SEQRES  12   2527  ARG LYS PHE PRO LYS ASN TYR MET SER GLN TYR PHE LYS
SEQRES  12   2527  LEU LEU GLU LYS PHE GLN ILE ALA LEU PRO ILE GLY GLU
SEQRES  12   2527  GLU TYR LEU LEU VAL PRO SER SER LEU SER ASP HIS ARG
SEQRES  13   2527  PRO VAL ILE GLU LEU PRO HIS CYS GLU ASN SER GLU ILE
SEQRES  13   2527  ILE ILE ARG LEU TYR GLU MET PRO TYR PHE PRO MET GLY
SEQRES  13   2527  PHE TRP SER ARG LEU ILE ASN ARG LEU LEU GLU ILE SER
SEQRES  13   2527  PRO TYR MET LEU SER GLY ARG GLU ARG ALA LEU ARG PRO
SEQRES  13   2527  ASN ARG MET TYR TRP ARG GLN GLY ILE TYR LEU ASN TRP
SEQRES  13   2527  SER PRO GLU ALA TYR CYS LEU VAL GLY SER GLU VAL LEU
SEQRES  13   2527  ASP ASN HIS PRO GLU SER PHE LEU LYS ILE THR VAL PRO
SEQRES  13   2527  SER CYS ARG LYS GLY CYS ILE LEU LEU GLY GLN VAL VAL
SEQRES  13   2527  ASP HIS ILE ASP SER LEU MET GLU GLU TRP PHE PRO GLY
SEQRES  13   2527  LEU LEU GLU ILE ASP ILE CYS GLY GLU GLY GLU THR LEU
SEQRES  14   2527  LEU LYS LYS TRP ALA LEU TYR SER PHE ASN ASP GLY GLU
SEQRES  14   2527  GLU HIS GLN LYS ILE LEU LEU ASP ASP LEU MET LYS LYS
SEQRES  14   2527  ALA GLU GLU GLY ASP LEU LEU VAL ASN PRO ASP GLN PRO
SEQRES  14   2527  ARG LEU THR ILE PRO ILE SER GLN ILE ALA PRO ASP LEU
SEQRES  14   2527  ILE LEU ALA ASP LEU PRO ARG ASN ILE MET LEU ASN ASN
SEQRES  14   2527  ASP GLU LEU GLU PHE GLU GLN ALA PRO GLU PHE LEU LEU
SEQRES  14   2527  GLY ASP GLY SER PHE GLY SER VAL TYR ARG ALA ALA TYR
SEQRES  14   2527  GLU GLY GLU GLU VAL ALA VAL LYS ILE PHE ASN LYS HIS
SEQRES  14   2527  THR SER LEU ARG LEU LEU ARG GLN GLU LEU VAL VAL LEU
SEQRES  14   2527  CYS HIS LEU HIS HIS PRO SER LEU ILE SER LEU LEU ALA
SEQRES  15   2527  ALA GLY ILE ARG PRO ARG MET LEU VAL MET GLU LEU ALA
SEQRES  15   2527  SER LYS GLY SER LEU ASP ARG LEU LEU GLN GLN ASP LYS
SEQRES  15   2527  ALA SER LEU THR ARG THR LEU GLN HIS ARG ILE ALA LEU
SEQRES  15   2527  HIS VAL ALA ASP GLY LEU ARG TYR LEU HIS SER ALA MET
SEQRES  15   2527  ILE ILE TYR ARG ASP LEU LYS PRO HIS ASN VAL LEU LEU
SEQRES  15   2527  PHE THR LEU TYR PRO ASN ALA ALA ILE ILE ALA LYS ILE
SEQRES  15   2527  ALA ASP TYR GLY ILE ALA GLN TYR CYS CYS ARG MET GLY
SEQRES  15   2527  ILE LYS THR SER GLU GLY THR PRO GLY PHE ARG ALA PRO
SEQRES  15   2527  GLU VAL ALA ARG GLY ASN VAL ILE TYR ASN GLN GLN ALA
SEQRES  15   2527  ASP VAL TYR SER PHE GLY LEU LEU LEU TYR ASP ILE LEU
SEQRES  16   2527  THR THR GLY GLY ARG ILE VAL GLU GLY LEU LYS PHE PRO
SEQRES  16   2527  ASN GLU PHE ASP GLU LEU GLU ILE GLN GLY LYS LEU PRO
SEQRES  16   2527  ASP PRO VAL LYS GLU TYR GLY CYS ALA PRO TRP PRO MET
SEQRES  16   2527  VAL GLU LYS LEU ILE LYS GLN CYS LEU LYS GLU ASN PRO
SEQRES  16   2527  GLN GLU ARG PRO THR SER ALA GLN VAL PHE ASP ILE LEU
SEQRES  16   2527  ASN SER ALA GLU LEU VAL CYS LEU THR ARG ARG ILE LEU
SEQRES  16   2527  LEU PRO LYS ASN VAL ILE VAL GLU CYS MET VAL ALA THR
SEQRES  16   2527  HIS HIS ASN SER ARG ASN ALA SER ILE TRP LEU GLY CYS
SEQRES  16   2527  GLY HIS THR ASP ARG GLY GLN LEU SER PHE LEU ASP LEU
SEQRES  16   2527  ASN THR GLU GLY TYR THR SER GLU GLU VAL ALA ASP SER
SEQRES  17   2527  ARG ILE LEU CYS LEU ALA LEU VAL HIS LEU PRO VAL GLU
SEQRES  17   2527  LYS GLU SER TRP ILE VAL SER GLY THR GLN SER GLY THR
SEQRES  17   2527  LEU LEU VAL ILE ASN THR GLU ASP GLY LYS LYS ARG HIS
SEQRES  17   2527  THR LEU GLU LYS MET THR ASP SER VAL THR CYS LEU TYR
SEQRES  17   2527  CYS ASN SER PHE SER LYS GLN SER LYS GLN LYS ASN PHE
SEQRES  17   2527  LEU LEU VAL GLY THR ALA ASP GLY LYS LEU ALA ILE PHE
SEQRES  17   2527  GLU ASP LYS THR VAL LYS LEU LYS GLY ALA ALA PRO LEU
SEQRES  17   2527  LYS ILE LEU ASN ILE GLY ASN VAL SER THR PRO LEU MET
SEQRES  17   2527  CYS LEU SER GLU SER THR ASN SER THR GLU ARG ASN VAL
SEQRES  17   2527  MET TRP GLY GLY CYS GLY THR LYS ILE PHE SER PHE SER
SEQRES  18   2527  ASN ASP PHE THR ILE GLN LYS LEU ILE GLU THR ARG THR
SEQRES  18   2527  SER GLN LEU PHE SER TYR ALA ALA PHE SER ASP SER ASN
SEQRES  18   2527  ILE ILE THR VAL VAL VAL ASP THR ALA LEU TYR ILE ALA
SEQRES  18   2527  LYS GLN ASN SER PRO VAL VAL GLU VAL TRP ASP LYS LYS
SEQRES  18   2527  THR GLU LYS LEU CYS GLY LEU ILE ASP CYS VAL HIS PHE
SEQRES  18   2527  LEU ARG GLU VAL MET VAL LYS GLU ASN LYS GLU SER LYS
SEQRES  18   2527  HIS LYS MET SER TYR SER GLY ARG VAL LYS THR LEU CYS
SEQRES  18   2527  LEU GLN LYS ASN THR ALA LEU TRP ILE GLY THR GLY GLY
SEQRES  18   2527  GLY HIS ILE LEU LEU LEU ASP LEU SER THR ARG ARG LEU
SEQRES  18   2527  ILE ARG VAL ILE TYR ASN PHE CYS ASN SER VAL ARG VAL
SEQRES  19   2527  MET MET THR ALA GLN LEU GLY SER LEU LYS ASN VAL MET
SEQRES  19   2527  LEU VAL LEU GLY TYR ASN ARG LYS ASN THR GLU GLY THR
SEQRES  19   2527  GLN LYS GLN LYS GLU ILE GLN SER CYS LEU THR VAL TRP
SEQRES  19   2527  ASP ILE ASN LEU PRO HIS GLU VAL GLN ASN LEU GLU LYS
SEQRES  19   2527  HIS ILE GLU VAL ARG LYS GLU LEU ALA GLU LYS MET ARG
SEQRES  19   2527  ARG THR SER VAL GLU
HELIX    1   1 GLU     10  LEU     23  1               Generated by MOE   14
HELIX    2   2 ILE     32  VAL     44  1               Generated by MOE   13
HELIX    3   3 PHE     45  TYR     47  5               Generated by MOE    3
HELIX    4   4 ALA     51  LEU     54  1               Generated by MOE    4
HELIX    5   5 HIS     61  SER     70  1               Generated by MOE   10
HELIX    6   6 ALA     75  VAL     91  1               Generated by MOE   17
HELIX    7   7 GLY     94  MET    100  1               Generated by MOE    7
HELIX    8   8 TRP    109  VAL    124  1               Generated by MOE   16
HELIX    9   9 VAL    129  LEU    142  1               Generated by MOE   14
HELIX   10  10 GLY    146  THR    149  1               Generated by MOE    4
HELIX   11  11 LEU    150  ILE    152  5               Generated by MOE    3
HELIX   12  12 PHE    160  SER    169  1               Generated by MOE   10
HELIX   13  13 GLU    175  PHE    188  1               Generated by MOE   14
HELIX   14  14 GLU    193  ASN    202  1               Generated by MOE   10
HELIX   15  15 TYR    205  ASN    214  1               Generated by MOE   10
HELIX   16  16 GLU    220  LEU    232  1               Generated by MOE   13
HELIX   17  17 VAL    239  MET    243  1               Generated by MOE    5
HELIX   18  18 CYS    249  ALA    259  1               Generated by MOE   11
HELIX   19  19 GLU    264  LEU    277  1               Generated by MOE   14
HELIX   20  20 PHE    283  LEU    286  1               Generated by MOE    4
HELIX   21  21 VAL    287  ASN    289  5               Generated by MOE    3
HELIX   22  22 VAL    291  GLN    301  1               Generated by MOE   11
HELIX   23  23 ALA    306  PHE    324  1               Generated by MOE   19
HELIX   24  24 GLN    327  LEU    329  5               Generated by MOE    3
HELIX   25  25 LEU    350  TRP    359  1               Generated by MOE   10
HELIX   26  26 HIS    360  LYS    362  5               Generated by MOE    3
HELIX   27  27 LYS    364  TYR    380  1               Generated by MOE   17
HELIX   28  28 ASN    382  LYS    387  5               Generated by MOE    6
HELIX   29  29 ALA    397  MET    407  1               Generated by MOE   11
HELIX   30  30 GLU    413  GLN    428  1               Generated by MOE   16
HELIX   31  31 PHE    432  LEU    437  1               Generated by MOE    6
HELIX   32  32 ILE    441  LYS    451  1               Generated by MOE   11
HELIX   33  33 VAL    458  PHE    470  1               Generated by MOE   13
HELIX   34  34 LEU    477  MET    480  1               Generated by MOE    4
HELIX   35  35 VAL    484  MET    491  1               Generated by MOE    8
HELIX   36  36 LEU    498  ILE    512  1               Generated by MOE   15
HELIX   37  37 GLU    518  GLU    522  5               Generated by MOE    5
HELIX   38  38 PHE    526  CYS    537  1               Generated by MOE   12
HELIX   39  39 PHE    538  ASN    540  5               Generated by MOE    3
HELIX   40  40 ILE    542  ARG    552  1               Generated by MOE   11
HELIX   41  41 PRO    557  ILE    567  1               Generated by MOE   11
HELIX   42  42 PRO    574  LEU    582  1               Generated by MOE    9
HELIX   43  43 ALA    585  MET    595  1               Generated by MOE   11
HELIX   44  44 GLN    600  ILE    610  1               Generated by MOE   11
HELIX   45  45 ILE    621  ILE    630  1               Generated by MOE   10
HELIX   46  46 ALA    642  ILE    655  1               Generated by MOE   14
HELIX   47  47 SER    663  HIS    668  1               Generated by MOE    6
HELIX   48  48 ASP    672  GLN    678  1               Generated by MOE    7
HELIX   49  49 SER    681  MET    684  1               Generated by MOE    4
HELIX   50  50 LEU    692  ALA    700  1               Generated by MOE    9
HELIX   51  51 ASP    706  VAL    711  1               Generated by MOE    6
HELIX   52  52 VAL    725  CYS    727  5               Generated by MOE    3
HELIX   53  53 PRO    755  LEU    762  1               Generated by MOE    8
HELIX   54  54 THR    776  LYS    781  5               Generated by MOE    6
HELIX   55  55 SER    788  LEU    794  1               Generated by MOE    7
HELIX   56  56 PRO    815  LEU    818  1               Generated by MOE    4
HELIX   57  57 GLY    819  LEU    821  5               Generated by MOE    3
HELIX   58  58 ALA    836  GLU    853  1               Generated by MOE   18
HELIX   59  59 ASP    998  LEU   1000  5               Generated by MOE    3
HELIX   60  60 SER   1007  LEU   1010  1               Generated by MOE    4
HELIX   61  61 GLN   1028  CYS   1031  1               Generated by MOE    4
HELIX   62  62 SER   1052  LEU   1055  5               Generated by MOE    4
HELIX   63  63 GLU   1146  LEU   1149  5               Generated by MOE    4
HELIX   64  64 GLU   1190  LEU   1193  1               Generated by MOE    4
HELIX   65  65 PRO   1214  HIS   1216  5               Generated by MOE    3
HELIX   66  66 ALA   1241  ARG   1246  5               Generated by MOE    6
HELIX   67  67 PRO   1262  CYS   1266  5               Generated by MOE    5
HELIX   68  68 ASN   1286  MET   1288  5               Generated by MOE    3
HELIX   69  69 ALA   1315  GLN   1324  1               Generated by MOE   10
HELIX   70  70 LYS   1347  GLN   1353  1               Generated by MOE    7
HELIX   71  71 GLU   1399  PHE   1401  5               Generated by MOE    3
HELIX   72  72 GLN   1425  ASP   1429  1               Generated by MOE    5
HELIX   73  73 LYS   1432  LYS   1439  1               Generated by MOE    8
HELIX   74  74 LEU   1454  VAL   1456  5               Generated by MOE    3
HELIX   75  75 GLU   1459  GLU   1472  1               Generated by MOE   14
HELIX   76  76 ASP   1495  LEU   1509  1               Generated by MOE   15
HELIX   77  77 ASP   1525  GLU   1537  1               Generated by MOE   13
HELIX   78  78 ARG   1550  GLU   1559  1               Generated by MOE   10
HELIX   79  79 LEU   1569  SER   1579  1               Generated by MOE   11
HELIX   80  80 PRO   1600  LEU   1603  1               Generated by MOE    4
HELIX   81  81 ARG   1628  LYS   1637  1               Generated by MOE   10
HELIX   82  82 MET   1646  PHE   1656  1               Generated by MOE   11
HELIX   83  83 PRO   1670  SER   1672  5               Generated by MOE    3
HELIX   84  84 ASN   1687  GLU   1689  5               Generated by MOE    3
HELIX   85  85 TRP   1705  LEU   1712  1               Generated by MOE    8
HELIX   86  86 PRO   1717  MET   1719  5               Generated by MOE    3
HELIX   87  87 ARG   1771  TRP   1791  1               Generated by MOE   21
HELIX   88  88 PRO   1793  LEU   1796  5               Generated by MOE    4
HELIX   89  89 LEU   1827  LEU   1830  1               Generated by MOE    4
HELIX   90  90 LYS   1833  GLU   1836  1               Generated by MOE    4
HELIX   91  91 ILE   1852  GLN   1854  5               Generated by MOE    3
HELIX   92  92 ARG   1866  ILE   1868  5               Generated by MOE    3
HELIX   93  93 ASN   1872  GLU   1874  5               Generated by MOE    3
HELIX   94  94 SER   1913  LEU   1924  1               Generated by MOE   12
HELIX   95  95 LEU   1955  LEU   1959  1               Generated by MOE    5
HELIX   96  96 ARG   1968  SER   1987  1               Generated by MOE   20
HELIX   97  97 PRO   2041  ARG   2045  1               Generated by MOE    5
HELIX   98  98 GLN   2052  THR   2068  1               Generated by MOE   17
HELIX   99  99 GLY   2071  GLY   2076  1               Generated by MOE    6
HELIX  100 100 GLU   2082  GLN   2089  1               Generated by MOE    8
HELIX  101 101 PRO   2105  CYS   2114  1               Generated by MOE   10
HELIX  102 102 PRO   2119  GLU   2121  5               Generated by MOE    3
HELIX  103 103 GLN   2127  ASP   2130  1               Generated by MOE    4
HELIX  104 104 GLU   2136  CYS   2139  1               Generated by MOE    4
HELIX  105 105 ASP   2277  VAL   2280  5               Generated by MOE    4
HELIX  106 106 THR   2338  LEU   2343  5               Generated by MOE    6
HELIX  107 107 ALA   2347  SER   2350  1               Generated by MOE    4
HELIX  108 108 VAL   2390  GLU   2400  1               Generated by MOE   11
HELIX  109 109 LEU   2500  VAL   2504  1               Generated by MOE    5
HELIX  110 110 LYS   2509  MET   2521  1               Generated by MOE   13
HELIX  111 111 LEU    158  LEU    169  1               Generated by MOE   12
HELIX  112 112 ARG    182  GLU    189  1               Generated by MOE    8
SHEET    1       LEU   796  ASP   797                  Generated by MOE
SHEET    2       SER   802  SER   802                  Generated by MOE
SHEET    3       ILE   803  CYS   804                  Generated by MOE
SHEET    4       SER   986  ASP   988                  Generated by MOE
SHEET    5       LYS  1015  GLU  1017                  Generated by MOE
SHEET    6       HIS  1039  ASP  1041                  Generated by MOE
SHEET    7       ASN  1062  ASP  1064                  Generated by MOE
SHEET    8       GLN  1087  ASN  1089                  Generated by MOE
SHEET    9       GLN  1111  ILE  1113                  Generated by MOE
SHEET   10       GLY  1121  ILE  1122                  Generated by MOE
SHEET   11       ILE  1133  ASN  1135                  Generated by MOE
SHEET   12       SER  1143  LEU  1144                  Generated by MOE
SHEET   13       SER  1157  SER  1159                  Generated by MOE
SHEET   14       ILE  1177  LYS  1179                  Generated by MOE
SHEET   15       SER  1200  ASP  1202                  Generated by MOE
SHEET   16       TYR  1210  LEU  1211                  Generated by MOE
SHEET   17       GLU  1224  LEU  1226                  Generated by MOE
SHEET   18       ILE  1234  LEU  1235                  Generated by MOE
SHEET   19       LYS  1249  HIS  1251                  Generated by MOE
SHEET   20       VAL  1330  TYR  1332                  Generated by MOE
SHEET   21       ARG  1334  GLY  1341                  Generated by MOE
SHEET   22       ILE  1371  ARG  1381                  Generated by MOE
SHEET   23       LYS  1385  LEU  1388                  Generated by MOE
SHEET   24       VAL  1389  ASP  1394                  Generated by MOE
SHEET   25       PHE  1395  PHE  1395                  Generated by MOE
SHEET   26       ALA  1413  ASP  1420                  Generated by MOE
SHEET   27       PRO  1446  THR  1452                  Generated by MOE
SHEET   28       ALA  1481  ILE  1482                  Generated by MOE
SHEET   29       ARG  1483  ARG  1483                  Generated by MOE
SHEET   30       ASP  1484  VAL  1488                  Generated by MOE
SHEET   31       LYS  1512  ILE  1513                  Generated by MOE
SHEET   32       GLN  1516  LEU  1517                  Generated by MOE
SHEET   33       GLN  1521  ILE  1523                  Generated by MOE
SHEET   34       VAL  1547  ASP  1549                  Generated by MOE
SHEET   35       LEU  1595  PHE  1597                  Generated by MOE
SHEET   36       ILE  1625  SER  1627                  Generated by MOE
SHEET   37       LEU  1660  GLY  1663                  Generated by MOE
SHEET   38       TYR  1666  LEU  1668                  Generated by MOE
SHEET   39       ILE  1690  MET  1697                  Generated by MOE
SHEET   40       ASN  1730  TRP  1734                  Generated by MOE
SHEET   41       GLY  1737  SER  1743                  Generated by MOE
SHEET   42       ALA  1746  GLU  1753                  Generated by MOE
SHEET   43       SER  1761  PRO  1768                  Generated by MOE
SHEET   44       LYS  1809  TYR  1814                  Generated by MOE
SHEET   45       GLN  1823  LEU  1826                  Generated by MOE
SHEET   46       LEU  1839  VAL  1841                  Generated by MOE
SHEET   47       THR  1849  PRO  1851                  Generated by MOE
SHEET   48       LEU  1875  GLU  1876                  Generated by MOE
SHEET   49       LEU  1884  ASP  1887                  Generated by MOE
SHEET   50       SER  1892  TYR  1898                  Generated by MOE
SHEET   51       GLU  1901  ILE  1907                  Generated by MOE
SHEET   52       LEU  1935  ALA  1937                  Generated by MOE
SHEET   53       ALA  1938  ALA  1938                  Generated by MOE
SHEET   54       GLY  1939  GLY  1939                  Generated by MOE
SHEET   55       MET  1944  GLU  1948                  Generated by MOE
SHEET   56       GLY  1953  SER  1954                  Generated by MOE
SHEET   57       ILE  1990  ILE  1991                  Generated by MOE
SHEET   58       VAL  2000  LEU  2002                  Generated by MOE
SHEET   59       ALA  2013  LYS  2014                  Generated by MOE
SHEET   60       ILE  2015  ILE  2015                  Generated by MOE
SHEET   61       GLN  2022  TYR  2023                  Generated by MOE
SHEET   62       LEU  2140  LYS  2148                  Generated by MOE
SHEET   63       VAL  2152  ALA  2157                  Generated by MOE
SHEET   64       SER  2166  CYS  2171                  Generated by MOE
SHEET   65       GLY  2177  ASP  2183                  Generated by MOE
SHEET   66       TYR  2189  ALA  2195                  Generated by MOE
SHEET   67       ILE  2199  LEU  2207                  Generated by MOE
SHEET   68       GLU  2212  THR  2219                  Generated by MOE
SHEET   69       THR  2223  ASN  2228                  Generated by MOE
SHEET   70       HIS  2236  LYS  2240                  Generated by MOE
SHEET   71       VAL  2245  ASN  2251                  Generated by MOE
SHEET   72       PHE  2262  THR  2267                  Generated by MOE
SHEET   73       LYS  2271  GLU  2276                  Generated by MOE
SHEET   74       LYS  2289  ASN  2292                  Generated by MOE
SHEET   75       LEU  2300  SER  2304                  Generated by MOE
SHEET   76       MET  2315  CYS  2319                  Generated by MOE
SHEET   77       LYS  2322  PHE  2326                  Generated by MOE
SHEET   78       LYS  2334  GLU  2337                  Generated by MOE
SHEET   79       ILE  2354  VAL  2359                  Generated by MOE
SHEET   80       LEU  2363  LYS  2367                  Generated by MOE
SHEET   81       VAL  2373  TRP  2376                  Generated by MOE
SHEET   82       LEU  2383  ILE  2387                  Generated by MOE
SHEET   83       VAL  2414  GLN  2420                  Generated by MOE
SHEET   84       ALA  2424  THR  2429                  Generated by MOE
SHEET   85       HIS  2433  ASP  2438                  Generated by MOE
SHEET   86       LEU  2444  TYR  2449                  Generated by MOE
SHEET   87       SER  2454  GLN  2462                  Generated by MOE
SHEET   88       ASN  2468  ARG  2477                  Generated by MOE
SHEET   89       ILE  2489  TRP  2496                  Generated by MOE
SHEET   90       PRO    71  GLN    73                  Generated by MOE
SHEET   91       VAL    74  ARG    79                  Generated by MOE
SHEET   92       VAL    84  LEU    89                  Generated by MOE
SHEET   93       PRO    95  PRO    97                  Generated by MOE
SHEET   94       GLY   106  TYR   112                  Generated by MOE
SHEET   95       LEU   116  ASP   121                  Generated by MOE
SHEET   96       LEU   129  VAL   130                  Generated by MOE
SHEET   97       LEU   135  PHE   136                  Generated by MOE
SHEET   98       ILE   147  THR   152                  Generated by MOE
ATOM      1  N   MET     1     -20.643 102.694  13.786  1.00 33.85           N1+
ATOM      2  CA  MET     1     -21.271 102.947  15.130  1.00 33.85           C  
ATOM      3  C   MET     1     -22.058 101.676  15.509  1.00 33.85           C  
ATOM      4  CB  MET     1     -22.208 104.150  15.058  1.00 33.85           C  
ATOM      5  O   MET     1     -22.646 101.056  14.619  1.00 33.85           O  
ATOM      6  CG  MET     1     -21.442 105.474  15.065  1.00 33.85           C  
ATOM      7  SD  MET     1     -22.622 106.847  14.970  1.00 33.85           S  
ATOM      8  CE  MET     1     -21.461 108.234  15.073  1.00 33.85           C  
ATOM      9  H1  MET     1     -20.215 103.509  13.336  1.00 33.85           H  
ATOM     10  H2  MET     1     -21.364 102.302  13.157  1.00 33.85           H  
ATOM     11  H3  MET     1     -19.918 101.948  13.858  1.00 33.85           H  
ATOM     12  HA  MET     1     -20.444 103.131  15.816  1.00 33.85           H  
ATOM     13  HB2 MET     1     -22.884 104.123  15.924  1.00 33.85           H  
ATOM     14  HB3 MET     1     -22.844 104.074  14.165  1.00 33.85           H  
ATOM     15  HG2 MET     1     -20.763 105.535  14.209  1.00 33.85           H  
ATOM     16  HG3 MET     1     -20.856 105.566  15.985  1.00 33.85           H  
ATOM     17  HE1 MET     1     -22.017 109.173  15.027  1.00 33.85           H  
ATOM     18  HE2 MET     1     -20.758 108.203  14.236  1.00 33.85           H  
ATOM     19  HE3 MET     1     -20.912 108.200  16.017  1.00 33.85           H  
ATOM     20  N   ALA     2     -22.011 101.162  16.770  1.00 36.30           N  
ATOM     21  CA  ALA     2     -21.314 101.687  17.957  1.00 36.30           C  
ATOM     22  C   ALA     2     -19.785 101.425  17.923  1.00 36.30           C  
ATOM     23  CB  ALA     2     -21.910 101.108  19.232  1.00 36.30           C  
ATOM     24  O   ALA     2     -19.024 101.778  18.818  1.00 36.30           O  
ATOM     25  H   ALA     2     -22.548 100.304  16.887  1.00 36.30           H  
ATOM     26  HA  ALA     2     -21.445 102.776  17.951  1.00 36.30           H  
ATOM     27  HB1 ALA     2     -21.773 100.022  19.272  1.00 36.30           H  
ATOM     28  HB2 ALA     2     -22.985 101.313  19.288  1.00 36.30           H  
ATOM     29  HB3 ALA     2     -21.434 101.536  20.121  1.00 36.30           H  
ATOM     30  N   SER     3     -19.328 100.898  16.741  1.00 35.21           N  
ATOM     31  CA  SER     3     -17.924 100.786  16.320  1.00 35.21           C  
ATOM     32  C   SER     3     -17.208 102.157  16.150  1.00 35.21           C  
ATOM     33  CB  SER     3     -17.891 100.025  14.982  1.00 35.21           C  
ATOM     34  O   SER     3     -16.602 102.484  15.127  1.00 35.21           O  
ATOM     35  OG  SER     3     -18.868 100.575  14.058  1.00 35.21           O  
ATOM     36  H   SER     3     -20.012 100.483  16.119  1.00 35.21           H  
ATOM     37  HA  SER     3     -17.377 100.229  17.090  1.00 35.21           H  
ATOM     38  HB2 SER     3     -18.168  98.977  15.146  1.00 35.21           H  
ATOM     39  HB3 SER     3     -16.905 100.055  14.507  1.00 35.21           H  
ATOM     40  HG  SER     3     -18.773 100.001  13.265  1.00 35.21           H  
ATOM     41  N   GLY     4     -17.196 102.942  17.278  1.00 40.70           N  
ATOM     42  CA  GLY     4     -16.543 104.236  17.350  1.00 40.70           C  
ATOM     43  C   GLY     4     -15.033 104.071  17.539  1.00 40.70           C  
ATOM     44  O   GLY     4     -14.462 102.985  17.431  1.00 40.70           O  
ATOM     45  H   GLY     4     -17.644 102.590  18.129  1.00 40.70           H  
ATOM     46  HA2 GLY     4     -16.962 104.782  18.200  1.00 40.70           H  
ATOM     47  HA3 GLY     4     -16.728 104.791  16.424  1.00 40.70           H  
ATOM     48  N   SER     5     -14.354 105.238  17.724  1.00 37.67           N  
ATOM     49  CA  SER     5     -12.900 105.322  17.911  1.00 37.67           C  
ATOM     50  C   SER     5     -12.607 106.780  18.309  1.00 37.67           C  
ATOM     51  CB  SER     5     -12.063 104.858  16.698  1.00 37.67           C  
ATOM     52  O   SER     5     -13.478 107.656  18.265  1.00 37.67           O  
ATOM     53  OG  SER     5     -12.740 104.956  15.427  1.00 37.67           O  
ATOM     54  H   SER     5     -14.846 106.128  17.757  1.00 37.67           H  
ATOM     55  HA  SER     5     -12.643 104.702  18.779  1.00 37.67           H  
ATOM     56  HB2 SER     5     -11.820 103.797  16.824  1.00 37.67           H  
ATOM     57  HB3 SER     5     -11.115 105.394  16.611  1.00 37.67           H  
ATOM     58  HG  SER     5     -12.338 105.743  14.979  1.00 37.67           H  
ATOM     59  N   CYS     6     -11.335 107.037  18.735  1.00 37.02           N  
ATOM     60  CA  CYS     6     -10.870 108.350  19.170  1.00 37.02           C  
ATOM     61  C   CYS     6     -10.723 109.273  17.938  1.00 37.02           C  
ATOM     62  CB  CYS     6      -9.533 108.288  19.919  1.00 37.02           C  
ATOM     63  O   CYS     6      -9.647 109.554  17.416  1.00 37.02           O  
ATOM     64  SG  CYS     6      -9.640 107.301  21.449  1.00 37.02           S  
ATOM     65  H   CYS     6     -10.662 106.256  18.779  1.00 37.02           H  
ATOM     66  HA  CYS     6     -11.641 108.786  19.820  1.00 37.02           H  
ATOM     67  HB2 CYS     6      -9.212 109.298  20.196  1.00 37.02           H  
ATOM     68  HB3 CYS     6      -8.744 107.857  19.293  1.00 37.02           H  
ATOM     69  HG  CYS     6      -9.789 106.110  20.830  1.00 37.02           H  
ATOM     70  N   GLN     7     -11.927 109.718  17.437  1.00 45.69           N  
ATOM     71  CA  GLN     7     -12.139 110.698  16.371  1.00 45.69           C  
ATOM     72  C   GLN     7     -11.882 110.127  14.961  1.00 45.69           C  
ATOM     73  CB  GLN     7     -11.365 112.009  16.562  1.00 45.69           C  
ATOM     74  O   GLN     7     -12.651 110.347  14.026  1.00 45.69           O  
ATOM     75  CG  GLN     7     -11.754 112.735  17.849  1.00 45.69           C  
ATOM     76  CD  GLN     7     -11.022 114.050  18.004  1.00 45.69           C  
ATOM     77  NE2 GLN     7     -11.341 114.733  19.141  1.00 45.69           N  
ATOM     78  OE1 GLN     7     -10.209 114.499  17.207  1.00 45.69           O  
ATOM     79  H   GLN     7     -12.765 109.286  17.832  1.00 45.69           H  
ATOM     80  HA  GLN     7     -13.214 110.919  16.409  1.00 45.69           H  
ATOM     81  HB2 GLN     7     -11.563 112.668  15.705  1.00 45.69           H  
ATOM     82  HB3 GLN     7     -10.283 111.833  16.550  1.00 45.69           H  
ATOM     83  HG2 GLN     7     -11.524 112.117  18.725  1.00 45.69           H  
ATOM     84  HG3 GLN     7     -12.831 112.941  17.854  1.00 45.69           H  
ATOM     85 HE21 GLN     7     -10.878 115.619  19.302  1.00 45.69           H  
ATOM     86 HE22 GLN     7     -12.010 114.405  19.823  1.00 45.69           H  
ATOM     87  N   GLY     8     -10.673 109.504  14.798  1.00 48.79           N  
ATOM     88  CA  GLY     8     -10.199 109.051  13.513  1.00 48.79           C  
ATOM     89  C   GLY     8     -10.609 107.614  13.158  1.00 48.79           C  
ATOM     90  O   GLY     8     -11.296 106.884  13.874  1.00 48.79           O  
ATOM     91  H   GLY     8     -10.077 109.370  15.613  1.00 48.79           H  
ATOM     92  HA2 GLY     8      -9.113 109.105  13.554  1.00 48.79           H  
ATOM     93  HA3 GLY     8     -10.559 109.724  12.728  1.00 48.79           H  
ATOM     94  N   CYS     9     -10.106 107.214  11.934  1.00 50.00           N  
ATOM     95  CA  CYS     9     -10.361 105.904  11.340  1.00 50.00           C  
ATOM     96  C   CYS     9      -9.578 105.758  10.018  1.00 50.00           C  
ATOM     97  CB  CYS     9     -11.854 105.643  11.071  1.00 50.00           C  
ATOM     98  O   CYS     9      -8.969 104.724   9.739  1.00 50.00           O  
ATOM     99  SG  CYS     9     -12.240 103.863  10.885  1.00 50.00           S  
ATOM    100  H   CYS     9      -9.452 107.867  11.463  1.00 50.00           H  
ATOM    101  HA  CYS     9      -9.964 105.174  12.054  1.00 50.00           H  
ATOM    102  HB2 CYS     9     -12.191 106.159  10.165  1.00 50.00           H  
ATOM    103  HB3 CYS     9     -12.481 106.004  11.890  1.00 50.00           H  
ATOM    104  HG  CYS     9     -11.453 103.646   9.816  1.00 50.00           H  
ATOM    105  N   GLU    10      -9.719 106.795   9.115  1.00 57.30           N  
ATOM    106  CA  GLU    10      -9.207 106.694   7.743  1.00 57.30           C  
ATOM    107  C   GLU    10      -7.698 107.000   7.678  1.00 57.30           C  
ATOM    108  CB  GLU    10      -9.997 107.556   6.742  1.00 57.30           C  
ATOM    109  O   GLU    10      -7.028 106.761   6.677  1.00 57.30           O  
ATOM    110  CG  GLU    10     -11.045 106.749   5.955  1.00 57.30           C  
ATOM    111  CD  GLU    10     -10.522 105.806   4.878  1.00 57.30           C  
ATOM    112  OE1 GLU    10      -9.283 105.794   4.635  1.00 57.30           O  
ATOM    113  OE2 GLU    10     -11.361 105.051   4.303  1.00 57.30           O1-
ATOM    114  H   GLU    10     -10.147 107.664   9.420  1.00 57.30           H  
ATOM    115  HA  GLU    10      -9.289 105.644   7.454  1.00 57.30           H  
ATOM    116  HB2 GLU    10      -9.320 108.039   6.027  1.00 57.30           H  
ATOM    117  HB3 GLU    10     -10.511 108.368   7.272  1.00 57.30           H  
ATOM    118  HG2 GLU    10     -11.709 107.459   5.446  1.00 57.30           H  
ATOM    119  HG3 GLU    10     -11.665 106.174   6.652  1.00 57.30           H  
ATOM    120  N   GLU    11      -7.106 107.528   8.796  1.00 64.36           N  
ATOM    121  CA  GLU    11      -5.663 107.768   8.823  1.00 64.36           C  
ATOM    122  C   GLU    11      -4.939 106.399   8.694  1.00 64.36           C  
ATOM    123  CB  GLU    11      -5.187 108.477  10.102  1.00 64.36           C  
ATOM    124  O   GLU    11      -3.937 106.219   8.000  1.00 64.36           O  
ATOM    125  CG  GLU    11      -6.038 109.678  10.523  1.00 64.36           C  
ATOM    126  CD  GLU    11      -7.112 109.171  11.471  1.00 64.36           C  
ATOM    127  OE1 GLU    11      -6.796 109.112  12.696  1.00 64.36           O  
ATOM    128  OE2 GLU    11      -8.190 108.768  10.934  1.00 64.36           O1-
ATOM    129  H   GLU    11      -7.694 107.784   9.596  1.00 64.36           H  
ATOM    130  HA  GLU    11      -5.412 108.368   7.940  1.00 64.36           H  
ATOM    131  HB2 GLU    11      -4.160 108.823   9.923  1.00 64.36           H  
ATOM    132  HB3 GLU    11      -5.113 107.759  10.928  1.00 64.36           H  
ATOM    133  HG2 GLU    11      -6.475 110.197   9.664  1.00 64.36           H  
ATOM    134  HG3 GLU    11      -5.416 110.402  11.062  1.00 64.36           H  
ATOM    135  N   ASP    12      -5.476 105.410   9.492  1.00 67.04           N  
ATOM    136  CA  ASP    12      -4.955 104.054   9.522  1.00 67.04           C  
ATOM    137  C   ASP    12      -5.314 103.382   8.183  1.00 67.04           C  
ATOM    138  CB  ASP    12      -5.579 103.199  10.614  1.00 67.04           C  
ATOM    139  O   ASP    12      -4.561 102.597   7.608  1.00 67.04           O  
ATOM    140  CG  ASP    12      -5.319 103.656  12.026  1.00 67.04           C  
ATOM    141  OD1 ASP    12      -4.973 102.755  12.843  1.00 67.04           O  
ATOM    142  OD2 ASP    12      -5.576 104.869  12.267  1.00 67.04           O1-
ATOM    143  H   ASP    12      -6.240 105.642  10.122  1.00 67.04           H  
ATOM    144  HA  ASP    12      -3.865 104.104   9.610  1.00 67.04           H  
ATOM    145  HB2 ASP    12      -5.222 102.169  10.503  1.00 67.04           H  
ATOM    146  HB3 ASP    12      -6.670 103.170  10.501  1.00 67.04           H  
ATOM    147  N   GLU    13      -6.603 103.600   7.751  1.00 70.01           N  
ATOM    148  CA  GLU    13      -7.188 102.877   6.623  1.00 70.01           C  
ATOM    149  C   GLU    13      -6.566 103.359   5.289  1.00 70.01           C  
ATOM    150  CB  GLU    13      -8.719 102.967   6.678  1.00 70.01           C  
ATOM    151  O   GLU    13      -6.325 102.578   4.367  1.00 70.01           O  
ATOM    152  CG  GLU    13      -9.424 101.611   6.744  1.00 70.01           C  
ATOM    153  CD  GLU    13      -9.730 100.939   5.417  1.00 70.01           C  
ATOM    154  OE1 GLU    13     -10.366  99.844   5.514  1.00 70.01           O  
ATOM    155  OE2 GLU    13      -9.347 101.538   4.376  1.00 70.01           O1-
ATOM    156  H   GLU    13      -7.160 104.280   8.263  1.00 70.01           H  
ATOM    157  HA  GLU    13      -6.873 101.835   6.742  1.00 70.01           H  
ATOM    158  HB2 GLU    13      -9.103 103.552   5.843  1.00 70.01           H  
ATOM    159  HB3 GLU    13      -9.026 103.494   7.584  1.00 70.01           H  
ATOM    160  HG2 GLU    13     -10.396 101.760   7.233  1.00 70.01           H  
ATOM    161  HG3 GLU    13      -8.863 100.912   7.372  1.00 70.01           H  
ATOM    162  N   GLU    14      -6.298 104.696   5.148  1.00 74.49           N  
ATOM    163  CA  GLU    14      -5.653 105.258   3.950  1.00 74.49           C  
ATOM    164  C   GLU    14      -4.219 104.688   3.845  1.00 74.49           C  
ATOM    165  CB  GLU    14      -5.708 106.792   3.985  1.00 74.49           C  
ATOM    166  O   GLU    14      -3.678 104.440   2.764  1.00 74.49           O  
ATOM    167  CG  GLU    14      -5.448 107.479   2.646  1.00 74.49           C  
ATOM    168  CD  GLU    14      -4.014 107.757   2.296  1.00 74.49           C  
ATOM    169  OE1 GLU    14      -3.094 107.442   3.105  1.00 74.49           O  
ATOM    170  OE2 GLU    14      -3.773 108.243   1.147  1.00 74.49           O1-
ATOM    171  H   GLU    14      -6.590 105.353   5.875  1.00 74.49           H  
ATOM    172  HA  GLU    14      -6.214 104.880   3.092  1.00 74.49           H  
ATOM    173  HB2 GLU    14      -5.038 107.181   4.762  1.00 74.49           H  
ATOM    174  HB3 GLU    14      -6.724 107.086   4.274  1.00 74.49           H  
ATOM    175  HG2 GLU    14      -5.943 108.459   2.666  1.00 74.49           H  
ATOM    176  HG3 GLU    14      -5.911 106.909   1.832  1.00 74.49           H  
ATOM    177  N   THR    15      -3.585 104.477   5.056  1.00 79.50           N  
ATOM    178  CA  THR    15      -2.277 103.832   5.110  1.00 79.50           C  
ATOM    179  C   THR    15      -2.457 102.346   4.722  1.00 79.50           C  
ATOM    180  CB  THR    15      -1.602 103.979   6.486  1.00 79.50           C  
ATOM    181  O   THR    15      -1.683 101.771   3.953  1.00 79.50           O  
ATOM    182  CG2 THR    15      -0.219 103.334   6.514  1.00 79.50           C  
ATOM    183  OG1 THR    15      -1.408 105.367   6.797  1.00 79.50           O  
ATOM    184  H   THR    15      -4.055 104.783   5.904  1.00 79.50           H  
ATOM    185  HA  THR    15      -1.658 104.309   4.340  1.00 79.50           H  
ATOM    186  HB  THR    15      -2.210 103.545   7.284  1.00 79.50           H  
ATOM    187 HG21 THR    15       0.409 103.720   5.704  1.00 79.50           H  
ATOM    188 HG22 THR    15      -0.277 102.246   6.425  1.00 79.50           H  
ATOM    189 HG23 THR    15       0.297 103.576   7.448  1.00 79.50           H  
ATOM    190  HG1 THR    15      -2.284 105.738   7.044  1.00 79.50           H  
ATOM    191  N   LEU    16      -3.496 101.672   5.319  1.00 81.22           N  
ATOM    192  CA  LEU    16      -3.757 100.255   5.087  1.00 81.22           C  
ATOM    193  C   LEU    16      -4.023  99.979   3.592  1.00 81.22           C  
ATOM    194  CB  LEU    16      -4.965  99.770   5.895  1.00 81.22           C  
ATOM    195  O   LEU    16      -3.642  98.939   3.052  1.00 81.22           O  
ATOM    196  CG  LEU    16      -5.112  98.239   5.920  1.00 81.22           C  
ATOM    197  CD1 LEU    16      -4.174  97.596   6.941  1.00 81.22           C  
ATOM    198  CD2 LEU    16      -6.560  97.871   6.218  1.00 81.22           C  
ATOM    199  H   LEU    16      -4.081 102.175   5.989  1.00 81.22           H  
ATOM    200  HA  LEU    16      -2.847  99.719   5.372  1.00 81.22           H  
ATOM    201  HB2 LEU    16      -5.873 100.207   5.465  1.00 81.22           H  
ATOM    202  HB3 LEU    16      -4.903 100.138   6.926  1.00 81.22           H  
ATOM    203  HG  LEU    16      -4.876  97.818   4.940  1.00 81.22           H  
ATOM    204 HD11 LEU    16      -4.339  97.998   7.946  1.00 81.22           H  
ATOM    205 HD12 LEU    16      -3.130  97.773   6.674  1.00 81.22           H  
ATOM    206 HD13 LEU    16      -4.325  96.512   6.981  1.00 81.22           H  
ATOM    207 HD21 LEU    16      -6.892  98.289   7.171  1.00 81.22           H  
ATOM    208 HD22 LEU    16      -6.666  96.786   6.248  1.00 81.22           H  
ATOM    209 HD23 LEU    16      -7.229  98.249   5.437  1.00 81.22           H  
ATOM    210  N   LYS    17      -4.761 100.915   2.910  1.00 77.65           N  
ATOM    211  CA  LYS    17      -5.079 100.762   1.493  1.00 77.65           C  
ATOM    212  C   LYS    17      -3.762 100.592   0.683  1.00 77.65           C  
ATOM    213  CB  LYS    17      -5.872 101.970   0.959  1.00 77.65           C  
ATOM    214  O   LYS    17      -3.699  99.913  -0.342  1.00 77.65           O  
ATOM    215  CG  LYS    17      -7.349 101.992   1.404  1.00 77.65           C  
ATOM    216  CD  LYS    17      -8.011 103.343   1.087  1.00 77.65           C  
ATOM    217  CE  LYS    17      -9.429 103.523   1.630  1.00 77.65           C  
ATOM    218  NZ  LYS    17      -9.462 103.653   3.075  1.00 77.65           N1+
ATOM    219  H   LYS    17      -5.142 101.711   3.431  1.00 77.65           H  
ATOM    220  HA  LYS    17      -5.652  99.836   1.377  1.00 77.65           H  
ATOM    221  HB2 LYS    17      -5.844 101.972  -0.139  1.00 77.65           H  
ATOM    222  HB3 LYS    17      -5.378 102.895   1.279  1.00 77.65           H  
ATOM    223  HG2 LYS    17      -7.427 101.775   2.468  1.00 77.65           H  
ATOM    224  HG3 LYS    17      -7.892 101.191   0.888  1.00 77.65           H  
ATOM    225  HD2 LYS    17      -8.051 103.450  -0.005  1.00 77.65           H  
ATOM    226  HD3 LYS    17      -7.384 104.164   1.447  1.00 77.65           H  
ATOM    227  HE2 LYS    17     -10.072 102.679   1.361  1.00 77.65           H  
ATOM    228  HE3 LYS    17      -9.869 104.440   1.226  1.00 77.65           H  
ATOM    229  HZ1 LYS    17     -10.409 103.924   3.429  1.00 77.65           H  
ATOM    230  HZ2 LYS    17      -8.912 104.419   3.518  1.00 77.65           H  
ATOM    231  HZ3 LYS    17      -9.267 102.759   3.593  1.00 77.65           H  
ATOM    232  N   LYS    18      -2.678 101.307   1.143  1.00 80.24           N  
ATOM    233  CA  LYS    18      -1.373 101.269   0.484  1.00 80.24           C  
ATOM    234  C   LYS    18      -0.610  99.984   0.868  1.00 80.24           C  
ATOM    235  CB  LYS    18      -0.546 102.510   0.837  1.00 80.24           C  
ATOM    236  O   LYS    18       0.208  99.452   0.115  1.00 80.24           O  
ATOM    237  CG  LYS    18      -1.174 103.772   0.241  1.00 80.24           C  
ATOM    238  CD  LYS    18      -0.749 105.044   0.974  1.00 80.24           C  
ATOM    239  CE  LYS    18      -1.527 106.226   0.419  1.00 80.24           C  
ATOM    240  NZ  LYS    18      -1.389 107.385   1.292  1.00 80.24           N1+
ATOM    241  H   LYS    18      -2.801 101.869   1.985  1.00 80.24           H  
ATOM    242  HA  LYS    18      -1.542 101.224  -0.598  1.00 80.24           H  
ATOM    243  HB2 LYS    18       0.478 102.404   0.458  1.00 80.24           H  
ATOM    244  HB3 LYS    18      -0.461 102.606   1.924  1.00 80.24           H  
ATOM    245  HG2 LYS    18      -2.268 103.702   0.281  1.00 80.24           H  
ATOM    246  HG3 LYS    18      -0.908 103.843  -0.821  1.00 80.24           H  
ATOM    247  HD2 LYS    18       0.329 105.207   0.862  1.00 80.24           H  
ATOM    248  HD3 LYS    18      -0.951 104.932   2.045  1.00 80.24           H  
ATOM    249  HE2 LYS    18      -2.595 106.000   0.351  1.00 80.24           H  
ATOM    250  HE3 LYS    18      -1.165 106.518  -0.572  1.00 80.24           H  
ATOM    251  HZ1 LYS    18      -2.130 108.075   1.011  1.00 80.24           H  
ATOM    252  HZ2 LYS    18      -0.494 107.852   1.394  1.00 80.24           H  
ATOM    253  HZ3 LYS    18      -1.787 107.189   2.250  1.00 80.24           H  
ATOM    254  N   LEU    19      -0.828  99.513   2.144  1.00 84.67           N  
ATOM    255  CA  LEU    19      -0.227  98.268   2.606  1.00 84.67           C  
ATOM    256  C   LEU    19      -0.854  97.086   1.825  1.00 84.67           C  
ATOM    257  CB  LEU    19      -0.377  98.036   4.116  1.00 84.67           C  
ATOM    258  O   LEU    19      -0.194  96.098   1.504  1.00 84.67           O  
ATOM    259  CG  LEU    19       0.219  99.131   5.025  1.00 84.67           C  
ATOM    260  CD1 LEU    19       0.089  98.736   6.497  1.00 84.67           C  
ATOM    261  CD2 LEU    19       1.679  99.437   4.714  1.00 84.67           C  
ATOM    262  H   LEU    19      -1.426 100.060   2.764  1.00 84.67           H  
ATOM    263  HA  LEU    19       0.833  98.290   2.328  1.00 84.67           H  
ATOM    264  HB2 LEU    19       0.098  97.076   4.360  1.00 84.67           H  
ATOM    265  HB3 LEU    19      -1.438  97.914   4.364  1.00 84.67           H  
ATOM    266  HG  LEU    19      -0.348 100.052   4.887  1.00 84.67           H  
ATOM    267 HD11 LEU    19       0.648  97.820   6.712  1.00 84.67           H  
ATOM    268 HD12 LEU    19      -0.957  98.573   6.767  1.00 84.67           H  
ATOM    269 HD13 LEU    19       0.477  99.527   7.147  1.00 84.67           H  
ATOM    270 HD21 LEU    19       2.279  98.526   4.787  1.00 84.67           H  
ATOM    271 HD22 LEU    19       2.086 100.168   5.421  1.00 84.67           H  
ATOM    272 HD23 LEU    19       1.797  99.859   3.712  1.00 84.67           H  
ATOM    273  N   ILE    20      -2.201  97.183   1.564  1.00 80.77           N  
ATOM    274  CA  ILE    20      -2.944  96.170   0.809  1.00 80.77           C  
ATOM    275  C   ILE    20      -2.413  96.132  -0.643  1.00 80.77           C  
ATOM    276  CB  ILE    20      -4.471  96.446   0.864  1.00 80.77           C  
ATOM    277  O   ILE    20      -2.285  95.068  -1.255  1.00 80.77           O  
ATOM    278  CG1 ILE    20      -5.015  96.079   2.262  1.00 80.77           C  
ATOM    279  CG2 ILE    20      -5.253  95.676  -0.209  1.00 80.77           C  
ATOM    280  CD1 ILE    20      -6.399  96.648   2.544  1.00 80.77           C  
ATOM    281  H   ILE    20      -2.707  97.985   1.951  1.00 80.77           H  
ATOM    282  HA  ILE    20      -2.713  95.195   1.256  1.00 80.77           H  
ATOM    283  HB  ILE    20      -4.641  97.515   0.689  1.00 80.77           H  
ATOM    284 HG12 ILE    20      -4.335  96.435   3.043  1.00 80.77           H  
ATOM    285 HG13 ILE    20      -5.052  94.989   2.364  1.00 80.77           H  
ATOM    286 HG21 ILE    20      -5.127  94.596  -0.087  1.00 80.77           H  
ATOM    287 HG22 ILE    20      -4.934  95.951  -1.219  1.00 80.77           H  
ATOM    288 HG23 ILE    20      -6.324  95.895  -0.159  1.00 80.77           H  
ATOM    289 HD11 ILE    20      -6.399  97.739   2.465  1.00 80.77           H  
ATOM    290 HD12 ILE    20      -6.709  96.385   3.559  1.00 80.77           H  
ATOM    291 HD13 ILE    20      -7.151  96.252   1.859  1.00 80.77           H  
ATOM    292  N   VAL    21      -2.198  97.350  -1.247  1.00 79.56           N  
ATOM    293  CA  VAL    21      -1.711  97.445  -2.629  1.00 79.56           C  
ATOM    294  C   VAL    21      -0.256  96.924  -2.725  1.00 79.56           C  
ATOM    295  CB  VAL    21      -1.872  98.882  -3.174  1.00 79.56           C  
ATOM    296  O   VAL    21       0.181  96.424  -3.764  1.00 79.56           O  
ATOM    297  CG1 VAL    21      -1.046  99.160  -4.435  1.00 79.56           C  
ATOM    298  CG2 VAL    21      -3.347  99.160  -3.494  1.00 79.56           C  
ATOM    299  H   VAL    21      -2.420  98.201  -0.729  1.00 79.56           H  
ATOM    300  HA  VAL    21      -2.315  96.750  -3.229  1.00 79.56           H  
ATOM    301  HB  VAL    21      -1.547  99.595  -2.406  1.00 79.56           H  
ATOM    302 HG11 VAL    21      -1.268  98.434  -5.224  1.00 79.56           H  
ATOM    303 HG12 VAL    21       0.028  99.124  -4.223  1.00 79.56           H  
ATOM    304 HG13 VAL    21      -1.260 100.160  -4.826  1.00 79.56           H  
ATOM    305 HG21 VAL    21      -3.687  98.554  -4.341  1.00 79.56           H  
ATOM    306 HG22 VAL    21      -3.495 100.214  -3.753  1.00 79.56           H  
ATOM    307 HG23 VAL    21      -3.998  98.931  -2.646  1.00 79.56           H  
ATOM    308  N   ARG    22       0.545  97.137  -1.624  1.00 79.88           N  
ATOM    309  CA  ARG    22       1.909  96.616  -1.565  1.00 79.88           C  
ATOM    310  C   ARG    22       1.882  95.080  -1.409  1.00 79.88           C  
ATOM    311  CB  ARG    22       2.729  97.263  -0.435  1.00 79.88           C  
ATOM    312  O   ARG    22       2.666  94.362  -2.033  1.00 79.88           O  
ATOM    313  CG  ARG    22       3.261  98.639  -0.856  1.00 79.88           C  
ATOM    314  CD  ARG    22       3.706  99.514   0.309  1.00 79.88           C  
ATOM    315  NE  ARG    22       4.989  99.111   0.908  1.00 79.88           N  
ATOM    316  NH1 ARG    22       4.116  98.294   2.917  1.00 79.88           N  
ATOM    317  NH2 ARG    22       6.340  98.714   2.761  1.00 79.88           N1+
ATOM    318  CZ  ARG    22       5.140  98.706   2.185  1.00 79.88           C  
ATOM    319  H   ARG    22       0.170  97.682  -0.848  1.00 79.88           H  
ATOM    320  HA  ARG    22       2.384  96.818  -2.534  1.00 79.88           H  
ATOM    321  HB2 ARG    22       3.582  96.627  -0.174  1.00 79.88           H  
ATOM    322  HB3 ARG    22       2.116  97.351   0.469  1.00 79.88           H  
ATOM    323  HG2 ARG    22       2.475  99.181  -1.396  1.00 79.88           H  
ATOM    324  HG3 ARG    22       4.092  98.506  -1.559  1.00 79.88           H  
ATOM    325  HD2 ARG    22       2.929  99.599   1.075  1.00 79.88           H  
ATOM    326  HD3 ARG    22       3.866 100.532  -0.067  1.00 79.88           H  
ATOM    327  HE  ARG    22       5.843  99.344   0.421  1.00 79.88           H  
ATOM    328 HH11 ARG    22       4.341  98.135   3.919  1.00 79.88           H  
ATOM    329 HH12 ARG    22       3.185  98.148   2.578  1.00 79.88           H  
ATOM    330 HH21 ARG    22       6.322  98.528   3.786  1.00 79.88           H  
ATOM    331 HH22 ARG    22       7.196  99.023   2.340  1.00 79.88           H  
ATOM    332  N   LEU    23       0.989  94.566  -0.495  1.00 81.01           N  
ATOM    333  CA  LEU    23       0.901  93.123  -0.231  1.00 81.01           C  
ATOM    334  C   LEU    23       0.452  92.360  -1.498  1.00 81.01           C  
ATOM    335  CB  LEU    23      -0.067  92.845   0.927  1.00 81.01           C  
ATOM    336  O   LEU    23       0.869  91.236  -1.774  1.00 81.01           O  
ATOM    337  CG  LEU    23      -0.227  91.359   1.308  1.00 81.01           C  
ATOM    338  CD1 LEU    23       1.074  90.734   1.812  1.00 81.01           C  
ATOM    339  CD2 LEU    23      -1.313  91.217   2.375  1.00 81.01           C  
ATOM    340  H   LEU    23       0.401  95.205   0.044  1.00 81.01           H  
ATOM    341  HA  LEU    23       1.913  92.789   0.014  1.00 81.01           H  
ATOM    342  HB2 LEU    23      -1.056  93.247   0.667  1.00 81.01           H  
ATOM    343  HB3 LEU    23       0.265  93.407   1.811  1.00 81.01           H  
ATOM    344  HG  LEU    23      -0.562  90.793   0.432  1.00 81.01           H  
ATOM    345 HD11 LEU    23       1.455  91.267   2.689  1.00 81.01           H  
ATOM    346 HD12 LEU    23       1.849  90.743   1.040  1.00 81.01           H  
ATOM    347 HD13 LEU    23       0.914  89.689   2.098  1.00 81.01           H  
ATOM    348 HD21 LEU    23      -1.051  91.766   3.284  1.00 81.01           H  
ATOM    349 HD22 LEU    23      -1.454  90.166   2.645  1.00 81.01           H  
ATOM    350 HD23 LEU    23      -2.272  91.600   2.010  1.00 81.01           H  
ATOM    351  N   ASN    24      -0.497  92.993  -2.270  1.00 74.13           N  
ATOM    352  CA  ASN    24      -0.997  92.399  -3.513  1.00 74.13           C  
ATOM    353  C   ASN    24      -0.022  92.602  -4.700  1.00 74.13           C  
ATOM    354  CB  ASN    24      -2.378  92.927  -3.891  1.00 74.13           C  
ATOM    355  O   ASN    24      -0.300  92.255  -5.847  1.00 74.13           O  
ATOM    356  CG  ASN    24      -3.437  92.200  -3.103  1.00 74.13           C  
ATOM    357  ND2 ASN    24      -3.842  92.821  -1.962  1.00 74.13           N  
ATOM    358  OD1 ASN    24      -3.898  91.112  -3.430  1.00 74.13           O  
ATOM    359  H   ASN    24      -0.854  93.898  -1.962  1.00 74.13           H  
ATOM    360  HA  ASN    24      -1.041  91.312  -3.360  1.00 74.13           H  
ATOM    361  HB2 ASN    24      -2.607  92.756  -4.949  1.00 74.13           H  
ATOM    362  HB3 ASN    24      -2.453  94.008  -3.730  1.00 74.13           H  
ATOM    363 HD21 ASN    24      -4.568  92.391  -1.404  1.00 74.13           H  
ATOM    364 HD22 ASN    24      -3.430  93.699  -1.653  1.00 74.13           H  
ATOM    365  N   ASN    25       1.207  93.132  -4.377  1.00 69.05           N  
ATOM    366  CA  ASN    25       2.298  93.272  -5.332  1.00 69.05           C  
ATOM    367  C   ASN    25       3.534  92.458  -4.909  1.00 69.05           C  
ATOM    368  CB  ASN    25       2.656  94.734  -5.569  1.00 69.05           C  
ATOM    369  O   ASN    25       4.660  92.653  -5.377  1.00 69.05           O  
ATOM    370  CG  ASN    25       1.931  95.201  -6.800  1.00 69.05           C  
ATOM    371  ND2 ASN    25       0.864  96.012  -6.569  1.00 69.05           N  
ATOM    372  OD1 ASN    25       2.264  94.847  -7.929  1.00 69.05           O  
ATOM    373  H   ASN    25       1.377  93.441  -3.424  1.00 69.05           H  
ATOM    374  HA  ASN    25       1.980  92.799  -6.266  1.00 69.05           H  
ATOM    375  HB2 ASN    25       3.723  94.883  -5.766  1.00 69.05           H  
ATOM    376  HB3 ASN    25       2.409  95.361  -4.707  1.00 69.05           H  
ATOM    377 HD21 ASN    25       0.331  96.370  -7.348  1.00 69.05           H  
ATOM    378 HD22 ASN    25       0.570  96.265  -5.624  1.00 69.05           H  
ATOM    379  N   VAL    26       3.266  91.372  -4.114  1.00 62.85           N  
ATOM    380  CA  VAL    26       4.268  90.376  -3.755  1.00 62.85           C  
ATOM    381  C   VAL    26       4.081  89.209  -4.749  1.00 62.85           C  
ATOM    382  CB  VAL    26       4.156  89.941  -2.283  1.00 62.85           C  
ATOM    383  O   VAL    26       3.607  88.120  -4.441  1.00 62.85           O  
ATOM    384  CG1 VAL    26       5.246  88.926  -1.920  1.00 62.85           C  
ATOM    385  CG2 VAL    26       4.275  91.141  -1.338  1.00 62.85           C  
ATOM    386  H   VAL    26       2.316  91.244  -3.766  1.00 62.85           H  
ATOM    387  HA  VAL    26       5.267  90.797  -3.926  1.00 62.85           H  
ATOM    388  HB  VAL    26       3.176  89.478  -2.120  1.00 62.85           H  
ATOM    389 HG11 VAL    26       6.245  89.368  -2.000  1.00 62.85           H  
ATOM    390 HG12 VAL    26       5.223  88.043  -2.563  1.00 62.85           H  
ATOM    391 HG13 VAL    26       5.109  88.573  -0.895  1.00 62.85           H  
ATOM    392 HG21 VAL    26       5.262  91.611  -1.415  1.00 62.85           H  
ATOM    393 HG22 VAL    26       4.124  90.833  -0.299  1.00 62.85           H  
ATOM    394 HG23 VAL    26       3.525  91.902  -1.560  1.00 62.85           H  
ATOM    395  N   GLN    27       4.526  89.493  -6.028  1.00 58.09           N  
ATOM    396  CA  GLN    27       4.682  88.423  -7.009  1.00 58.09           C  
ATOM    397  C   GLN    27       6.015  87.703  -6.648  1.00 58.09           C  
ATOM    398  CB  GLN    27       4.683  88.943  -8.455  1.00 58.09           C  
ATOM    399  O   GLN    27       6.742  88.050  -5.710  1.00 58.09           O  
ATOM    400  CG  GLN    27       3.413  89.714  -8.833  1.00 58.09           C  
ATOM    401  CD  GLN    27       3.525  91.207  -8.602  1.00 58.09           C  
ATOM    402  NE2 GLN    27       2.371  91.903  -8.786  1.00 58.09           N  
ATOM    403  OE1 GLN    27       4.563  91.784  -8.282  1.00 58.09           O  
ATOM    404  H   GLN    27       4.780  90.444  -6.262  1.00 58.09           H  
ATOM    405  HA  GLN    27       3.870  87.697  -6.876  1.00 58.09           H  
ATOM    406  HB2 GLN    27       4.757  88.088  -9.135  1.00 58.09           H  
ATOM    407  HB3 GLN    27       5.581  89.543  -8.642  1.00 58.09           H  
ATOM    408  HG2 GLN    27       2.539  89.323  -8.301  1.00 58.09           H  
ATOM    409  HG3 GLN    27       3.229  89.582  -9.907  1.00 58.09           H  
ATOM    410 HE21 GLN    27       2.354  92.917  -8.672  1.00 58.09           H  
ATOM    411 HE22 GLN    27       1.492  91.463  -9.031  1.00 58.09           H  
ATOM    412  N   GLU    28       6.316  86.622  -7.423  1.00 55.05           N  
ATOM    413  CA  GLU    28       7.447  85.747  -7.193  1.00 55.05           C  
ATOM    414  C   GLU    28       8.790  86.480  -7.429  1.00 55.05           C  
ATOM    415  CB  GLU    28       7.426  84.500  -8.100  1.00 55.05           C  
ATOM    416  O   GLU    28       8.952  87.364  -8.269  1.00 55.05           O  
ATOM    417  CG  GLU    28       6.115  83.710  -8.077  1.00 55.05           C  
ATOM    418  CD  GLU    28       5.168  84.203  -9.176  1.00 55.05           C  
ATOM    419  OE1 GLU    28       4.885  83.359 -10.067  1.00 55.05           O  
ATOM    420  OE2 GLU    28       4.803  85.413  -9.064  1.00 55.05           O1-
ATOM    421  H   GLU    28       5.677  86.360  -8.193  1.00 55.05           H  
ATOM    422  HA  GLU    28       7.398  85.432  -6.144  1.00 55.05           H  
ATOM    423  HB2 GLU    28       8.236  83.833  -7.777  1.00 55.05           H  
ATOM    424  HB3 GLU    28       7.668  84.790  -9.132  1.00 55.05           H  
ATOM    425  HG2 GLU    28       5.621  83.774  -7.101  1.00 55.05           H  
ATOM    426  HG3 GLU    28       6.335  82.651  -8.258  1.00 55.05           H  
ATOM    427  N   GLY    29       9.829  86.001  -6.649  1.00 58.10           N  
ATOM    428  CA  GLY    29      11.207  86.356  -6.933  1.00 58.10           C  
ATOM    429  C   GLY    29      11.650  87.742  -6.460  1.00 58.10           C  
ATOM    430  O   GLY    29      12.640  88.296  -6.938  1.00 58.10           O  
ATOM    431  H   GLY    29       9.630  85.389  -5.866  1.00 58.10           H  
ATOM    432  HA2 GLY    29      11.364  86.298  -8.016  1.00 58.10           H  
ATOM    433  HA3 GLY    29      11.841  85.613  -6.441  1.00 58.10           H  
ATOM    434  N   LYS    30      10.958  88.257  -5.390  1.00 59.25           N  
ATOM    435  CA  LYS    30      11.277  89.558  -4.822  1.00 59.25           C  
ATOM    436  C   LYS    30      12.084  89.440  -3.507  1.00 59.25           C  
ATOM    437  CB  LYS    30      10.006  90.402  -4.642  1.00 59.25           C  
ATOM    438  O   LYS    30      12.290  88.381  -2.921  1.00 59.25           O  
ATOM    439  CG  LYS    30       9.348  90.690  -5.994  1.00 59.25           C  
ATOM    440  CD  LYS    30       8.223  91.714  -5.878  1.00 59.25           C  
ATOM    441  CE  LYS    30       7.549  91.888  -7.228  1.00 59.25           C  
ATOM    442  NZ  LYS    30       6.500  92.910  -7.130  1.00 59.25           N1+
ATOM    443  H   LYS    30      10.210  87.707  -4.969  1.00 59.25           H  
ATOM    444  HA  LYS    30      11.938  90.088  -5.521  1.00 59.25           H  
ATOM    445  HB2 LYS    30      10.244  91.353  -4.152  1.00 59.25           H  
ATOM    446  HB3 LYS    30       9.295  89.886  -3.985  1.00 59.25           H  
ATOM    447  HG2 LYS    30       8.953  89.759  -6.416  1.00 59.25           H  
ATOM    448  HG3 LYS    30      10.100  91.068  -6.698  1.00 59.25           H  
ATOM    449  HD2 LYS    30       8.625  92.672  -5.528  1.00 59.25           H  
ATOM    450  HD3 LYS    30       7.490  91.377  -5.134  1.00 59.25           H  
ATOM    451  HE2 LYS    30       7.069  90.958  -7.543  1.00 59.25           H  
ATOM    452  HE3 LYS    30       8.245  92.216  -8.006  1.00 59.25           H  
ATOM    453  HZ1 LYS    30       5.783  92.754  -7.870  1.00 59.25           H  
ATOM    454  HZ2 LYS    30       6.821  93.878  -7.177  1.00 59.25           H  
ATOM    455  HZ3 LYS    30       5.921  92.809  -6.270  1.00 59.25           H  
ATOM    456  N   GLN    31      12.567  90.655  -3.055  1.00 73.43           N  
ATOM    457  CA  GLN    31      13.440  90.771  -1.893  1.00 73.43           C  
ATOM    458  C   GLN    31      12.707  90.392  -0.588  1.00 73.43           C  
ATOM    459  CB  GLN    31      13.956  92.211  -1.769  1.00 73.43           C  
ATOM    460  O   GLN    31      11.538  90.689  -0.337  1.00 73.43           O  
ATOM    461  CG  GLN    31      15.147  92.467  -2.689  1.00 73.43           C  
ATOM    462  CD  GLN    31      15.403  93.949  -2.819  1.00 73.43           C  
ATOM    463  NE2 GLN    31      16.091  94.513  -1.794  1.00 73.43           N  
ATOM    464  OE1 GLN    31      14.987  94.608  -3.767  1.00 73.43           O  
ATOM    465  H   GLN    31      12.333  91.500  -3.559  1.00 73.43           H  
ATOM    466  HA  GLN    31      14.271  90.069  -2.035  1.00 73.43           H  
ATOM    467  HB2 GLN    31      14.245  92.437  -0.738  1.00 73.43           H  
ATOM    468  HB3 GLN    31      13.148  92.918  -1.998  1.00 73.43           H  
ATOM    469  HG2 GLN    31      14.961  92.074  -3.696  1.00 73.43           H  
ATOM    470  HG3 GLN    31      16.045  91.968  -2.306  1.00 73.43           H  
ATOM    471 HE21 GLN    31      16.293  95.500  -1.796  1.00 73.43           H  
ATOM    472 HE22 GLN    31      16.435  93.969  -0.981  1.00 73.43           H  
ATOM    473  N   ILE    32      13.524  89.786   0.339  1.00 77.12           N  
ATOM    474  CA  ILE    32      13.020  89.173   1.567  1.00 77.12           C  
ATOM    475  C   ILE    32      12.794  90.332   2.557  1.00 77.12           C  
ATOM    476  CB  ILE    32      14.027  88.127   2.108  1.00 77.12           C  
ATOM    477  O   ILE    32      11.887  90.345   3.386  1.00 77.12           O  
ATOM    478  CG1 ILE    32      14.196  86.975   1.089  1.00 77.12           C  
ATOM    479  CG2 ILE    32      13.587  87.587   3.473  1.00 77.12           C  
ATOM    480  CD1 ILE    32      15.307  85.996   1.447  1.00 77.12           C  
ATOM    481  H   ILE    32      14.540  89.822   0.199  1.00 77.12           H  
ATOM    482  HA  ILE    32      12.045  88.717   1.354  1.00 77.12           H  
ATOM    483  HB  ILE    32      15.003  88.613   2.243  1.00 77.12           H  
ATOM    484 HG12 ILE    32      14.431  87.384   0.099  1.00 77.12           H  
ATOM    485 HG13 ILE    32      13.252  86.427   0.983  1.00 77.12           H  
ATOM    486 HG21 ILE    32      12.611  87.103   3.400  1.00 77.12           H  
ATOM    487 HG22 ILE    32      13.519  88.385   4.219  1.00 77.12           H  
ATOM    488 HG23 ILE    32      14.300  86.858   3.869  1.00 77.12           H  
ATOM    489 HD11 ILE    32      16.257  86.518   1.593  1.00 77.12           H  
ATOM    490 HD12 ILE    32      15.440  85.271   0.637  1.00 77.12           H  
ATOM    491 HD13 ILE    32      15.076  85.432   2.354  1.00 77.12           H  
ATOM    492  N   GLU    33      13.735  91.324   2.475  1.00 79.63           N  
ATOM    493  CA  GLU    33      13.787  92.501   3.325  1.00 79.63           C  
ATOM    494  C   GLU    33      12.465  93.279   3.138  1.00 79.63           C  
ATOM    495  CB  GLU    33      14.962  93.438   2.965  1.00 79.63           C  
ATOM    496  O   GLU    33      11.902  93.884   4.047  1.00 79.63           O  
ATOM    497  CG  GLU    33      16.303  92.753   2.669  1.00 79.63           C  
ATOM    498  CD  GLU    33      16.348  92.346   1.196  1.00 79.63           C  
ATOM    499  OE1 GLU    33      16.798  93.201   0.388  1.00 79.63           O  
ATOM    500  OE2 GLU    33      15.820  91.222   0.935  1.00 79.63           O1-
ATOM    501  H   GLU    33      14.475  91.178   1.775  1.00 79.63           H  
ATOM    502  HA  GLU    33      13.851  92.159   4.364  1.00 79.63           H  
ATOM    503  HB2 GLU    33      15.101  94.128   3.808  1.00 79.63           H  
ATOM    504  HB3 GLU    33      14.687  94.071   2.111  1.00 79.63           H  
ATOM    505  HG2 GLU    33      16.466  91.888   3.321  1.00 79.63           H  
ATOM    506  HG3 GLU    33      17.122  93.459   2.854  1.00 79.63           H  
ATOM    507  N   THR    34      12.002  93.311   1.835  1.00 80.55           N  
ATOM    508  CA  THR    34      10.807  94.070   1.468  1.00 80.55           C  
ATOM    509  C   THR    34       9.573  93.319   1.992  1.00 80.55           C  
ATOM    510  CB  THR    34      10.736  94.273  -0.055  1.00 80.55           C  
ATOM    511  O   THR    34       8.572  93.908   2.398  1.00 80.55           O  
ATOM    512  CG2 THR    34       9.469  94.990  -0.508  1.00 80.55           C  
ATOM    513  OG1 THR    34      11.839  95.081  -0.490  1.00 80.55           O  
ATOM    514  H   THR    34      12.506  92.761   1.145  1.00 80.55           H  
ATOM    515  HA  THR    34      10.866  95.037   1.983  1.00 80.55           H  
ATOM    516  HB  THR    34      10.808  93.315  -0.581  1.00 80.55           H  
ATOM    517 HG21 THR    34       9.352  95.946   0.013  1.00 80.55           H  
ATOM    518 HG22 THR    34       8.577  94.383  -0.336  1.00 80.55           H  
ATOM    519 HG23 THR    34       9.523  95.219  -1.578  1.00 80.55           H  
ATOM    520  HG1 THR    34      12.661  94.710  -0.121  1.00 80.55           H  
ATOM    521  N   LEU    35       9.613  91.947   1.883  1.00 84.33           N  
ATOM    522  CA  LEU    35       8.470  91.133   2.284  1.00 84.33           C  
ATOM    523  C   LEU    35       8.320  91.154   3.819  1.00 84.33           C  
ATOM    524  CB  LEU    35       8.608  89.716   1.725  1.00 84.33           C  
ATOM    525  O   LEU    35       7.215  91.167   4.361  1.00 84.33           O  
ATOM    526  CG  LEU    35       7.409  88.779   1.973  1.00 84.33           C  
ATOM    527  CD1 LEU    35       6.057  89.440   1.710  1.00 84.33           C  
ATOM    528  CD2 LEU    35       7.552  87.540   1.084  1.00 84.33           C  
ATOM    529  H   LEU    35      10.444  91.495   1.507  1.00 84.33           H  
ATOM    530  HA  LEU    35       7.584  91.622   1.864  1.00 84.33           H  
ATOM    531  HB2 LEU    35       9.510  89.240   2.134  1.00 84.33           H  
ATOM    532  HB3 LEU    35       8.778  89.796   0.642  1.00 84.33           H  
ATOM    533  HG  LEU    35       7.428  88.453   3.020  1.00 84.33           H  
ATOM    534 HD11 LEU    35       6.053  89.934   0.735  1.00 84.33           H  
ATOM    535 HD12 LEU    35       5.818  90.192   2.466  1.00 84.33           H  
ATOM    536 HD13 LEU    35       5.247  88.705   1.732  1.00 84.33           H  
ATOM    537 HD21 LEU    35       7.506  87.805   0.022  1.00 84.33           H  
ATOM    538 HD22 LEU    35       6.751  86.822   1.283  1.00 84.33           H  
ATOM    539 HD23 LEU    35       8.508  87.038   1.261  1.00 84.33           H  
ATOM    540  N   VAL    36       9.483  91.105   4.552  1.00 82.58           N  
ATOM    541  CA  VAL    36       9.446  91.184   6.015  1.00 82.58           C  
ATOM    542  C   VAL    36       8.889  92.574   6.392  1.00 82.58           C  
ATOM    543  CB  VAL    36      10.824  90.893   6.640  1.00 82.58           C  
ATOM    544  O   VAL    36       8.056  92.709   7.289  1.00 82.58           O  
ATOM    545  CG1 VAL    36      10.880  91.263   8.125  1.00 82.58           C  
ATOM    546  CG2 VAL    36      11.170  89.403   6.499  1.00 82.58           C  
ATOM    547  H   VAL    36      10.379  91.003   4.070  1.00 82.58           H  
ATOM    548  HA  VAL    36       8.711  90.447   6.363  1.00 82.58           H  
ATOM    549  HB  VAL    36      11.593  91.477   6.117  1.00 82.58           H  
ATOM    550 HG11 VAL    36      10.090  90.754   8.687  1.00 82.58           H  
ATOM    551 HG12 VAL    36      10.767  92.342   8.273  1.00 82.58           H  
ATOM    552 HG13 VAL    36      11.843  90.977   8.562  1.00 82.58           H  
ATOM    553 HG21 VAL    36      10.470  88.780   7.068  1.00 82.58           H  
ATOM    554 HG22 VAL    36      12.179  89.203   6.874  1.00 82.58           H  
ATOM    555 HG23 VAL    36      11.133  89.074   5.458  1.00 82.58           H  
ATOM    556  N   GLN    37       9.377  93.653   5.683  1.00 86.90           N  
ATOM    557  CA  GLN    37       8.890  95.002   5.973  1.00 86.90           C  
ATOM    558  C   GLN    37       7.357  95.050   5.776  1.00 86.90           C  
ATOM    559  CB  GLN    37       9.583  96.042   5.083  1.00 86.90           C  
ATOM    560  O   GLN    37       6.625  95.632   6.573  1.00 86.90           O  
ATOM    561  CG  GLN    37       9.216  97.487   5.423  1.00 86.90           C  
ATOM    562  CD  GLN    37       9.779  97.906   6.761  1.00 86.90           C  
ATOM    563  NE2 GLN    37       8.876  98.401   7.643  1.00 86.90           N  
ATOM    564  OE1 GLN    37      10.971  97.819   7.036  1.00 86.90           O  
ATOM    565  H   GLN    37      10.112  93.517   4.990  1.00 86.90           H  
ATOM    566  HA  GLN    37       9.098  95.191   7.033  1.00 86.90           H  
ATOM    567  HB2 GLN    37       9.329  95.862   4.032  1.00 86.90           H  
ATOM    568  HB3 GLN    37      10.670  95.918   5.165  1.00 86.90           H  
ATOM    569  HG2 GLN    37       8.135  97.637   5.381  1.00 86.90           H  
ATOM    570  HG3 GLN    37       9.653  98.157   4.673  1.00 86.90           H  
ATOM    571 HE21 GLN    37       9.169  98.673   8.568  1.00 86.90           H  
ATOM    572 HE22 GLN    37       7.871  98.522   7.427  1.00 86.90           H  
ATOM    573  N   ILE    38       6.846  94.462   4.641  1.00 85.76           N  
ATOM    574  CA  ILE    38       5.406  94.504   4.357  1.00 85.76           C  
ATOM    575  C   ILE    38       4.613  93.804   5.490  1.00 85.76           C  
ATOM    576  CB  ILE    38       5.100  93.900   2.961  1.00 85.76           C  
ATOM    577  O   ILE    38       3.487  94.181   5.824  1.00 85.76           O  
ATOM    578  CG1 ILE    38       5.509  94.905   1.859  1.00 85.76           C  
ATOM    579  CG2 ILE    38       3.624  93.515   2.789  1.00 85.76           C  
ATOM    580  CD1 ILE    38       5.575  94.290   0.468  1.00 85.76           C  
ATOM    581  H   ILE    38       7.490  94.018   3.985  1.00 85.76           H  
ATOM    582  HA  ILE    38       5.106  95.559   4.383  1.00 85.76           H  
ATOM    583  HB  ILE    38       5.691  92.984   2.839  1.00 85.76           H  
ATOM    584 HG12 ILE    38       6.490  95.337   2.084  1.00 85.76           H  
ATOM    585 HG13 ILE    38       4.803  95.743   1.844  1.00 85.76           H  
ATOM    586 HG21 ILE    38       2.967  94.381   2.921  1.00 85.76           H  
ATOM    587 HG22 ILE    38       3.327  92.742   3.505  1.00 85.76           H  
ATOM    588 HG23 ILE    38       3.437  93.096   1.797  1.00 85.76           H  
ATOM    589 HD11 ILE    38       6.242  93.422   0.452  1.00 85.76           H  
ATOM    590 HD12 ILE    38       5.956  95.024  -0.248  1.00 85.76           H  
ATOM    591 HD13 ILE    38       4.588  93.975   0.118  1.00 85.76           H  
ATOM    592  N   LEU    39       5.185  92.674   6.025  1.00 87.17           N  
ATOM    593  CA  LEU    39       4.520  91.937   7.091  1.00 87.17           C  
ATOM    594  C   LEU    39       4.566  92.742   8.409  1.00 87.17           C  
ATOM    595  CB  LEU    39       5.152  90.558   7.310  1.00 87.17           C  
ATOM    596  O   LEU    39       3.608  92.784   9.185  1.00 87.17           O  
ATOM    597  CG  LEU    39       4.930  89.575   6.146  1.00 87.17           C  
ATOM    598  CD1 LEU    39       5.847  88.362   6.306  1.00 87.17           C  
ATOM    599  CD2 LEU    39       3.479  89.112   6.046  1.00 87.17           C  
ATOM    600  H   LEU    39       6.089  92.362   5.667  1.00 87.17           H  
ATOM    601  HA  LEU    39       3.461  91.844   6.825  1.00 87.17           H  
ATOM    602  HB2 LEU    39       4.749  90.118   8.232  1.00 87.17           H  
ATOM    603  HB3 LEU    39       6.230  90.679   7.478  1.00 87.17           H  
ATOM    604  HG  LEU    39       5.183  90.061   5.198  1.00 87.17           H  
ATOM    605 HD11 LEU    39       5.681  87.861   7.264  1.00 87.17           H  
ATOM    606 HD12 LEU    39       6.900  88.658   6.259  1.00 87.17           H  
ATOM    607 HD13 LEU    39       5.667  87.636   5.509  1.00 87.17           H  
ATOM    608 HD21 LEU    39       3.158  88.608   6.963  1.00 87.17           H  
ATOM    609 HD22 LEU    39       3.367  88.407   5.217  1.00 87.17           H  
ATOM    610 HD23 LEU    39       2.799  89.947   5.855  1.00 87.17           H  
ATOM    611  N   GLU    40       5.771  93.322   8.723  1.00 86.46           N  
ATOM    612  CA  GLU    40       5.964  94.040   9.977  1.00 86.46           C  
ATOM    613  C   GLU    40       5.242  95.407   9.958  1.00 86.46           C  
ATOM    614  CB  GLU    40       7.439  94.155  10.364  1.00 86.46           C  
ATOM    615  O   GLU    40       4.818  95.930  10.992  1.00 86.46           O  
ATOM    616  CG  GLU    40       7.997  92.785  10.768  1.00 86.46           C  
ATOM    617  CD  GLU    40       9.427  92.757  11.302  1.00 86.46           C  
ATOM    618  OE1 GLU    40       9.901  91.592  11.447  1.00 86.46           O  
ATOM    619  OE2 GLU    40       9.955  93.873  11.555  1.00 86.46           O1-
ATOM    620  H   GLU    40       6.562  93.234   8.079  1.00 86.46           H  
ATOM    621  HA  GLU    40       5.448  93.458  10.750  1.00 86.46           H  
ATOM    622  HB2 GLU    40       7.543  94.854  11.203  1.00 86.46           H  
ATOM    623  HB3 GLU    40       8.025  94.571   9.536  1.00 86.46           H  
ATOM    624  HG2 GLU    40       7.950  92.103   9.912  1.00 86.46           H  
ATOM    625  HG3 GLU    40       7.364  92.354  11.555  1.00 86.46           H  
ATOM    626  N   ASP    41       5.087  95.995   8.722  1.00 87.81           N  
ATOM    627  CA  ASP    41       4.311  97.219   8.521  1.00 87.81           C  
ATOM    628  C   ASP    41       2.868  96.937   9.012  1.00 87.81           C  
ATOM    629  CB  ASP    41       4.201  97.624   7.054  1.00 87.81           C  
ATOM    630  O   ASP    41       2.202  97.759   9.643  1.00 87.81           O  
ATOM    631  CG  ASP    41       5.386  98.287   6.384  1.00 87.81           C  
ATOM    632  OD1 ASP    41       6.286  98.779   7.110  1.00 87.81           O  
ATOM    633  OD2 ASP    41       5.329  98.304   5.107  1.00 87.81           O1-
ATOM    634  H   ASP    41       5.586  95.593   7.923  1.00 87.81           H  
ATOM    635  HA  ASP    41       4.744  98.005   9.148  1.00 87.81           H  
ATOM    636  HB2 ASP    41       3.382  98.349   6.956  1.00 87.81           H  
ATOM    637  HB3 ASP    41       3.912  96.758   6.446  1.00 87.81           H  
ATOM    638  N   LEU    42       2.330  95.729   8.604  1.00 86.67           N  
ATOM    639  CA  LEU    42       0.966  95.347   8.951  1.00 86.67           C  
ATOM    640  C   LEU    42       0.871  95.036  10.461  1.00 86.67           C  
ATOM    641  CB  LEU    42       0.498  94.121   8.150  1.00 86.67           C  
ATOM    642  O   LEU    42      -0.154  95.252  11.109  1.00 86.67           O  
ATOM    643  CG  LEU    42       0.174  94.434   6.675  1.00 86.67           C  
ATOM    644  CD1 LEU    42       0.146  93.142   5.854  1.00 86.67           C  
ATOM    645  CD2 LEU    42      -1.169  95.152   6.531  1.00 86.67           C  
ATOM    646  H   LEU    42       2.914  95.110   8.042  1.00 86.67           H  
ATOM    647  HA  LEU    42       0.318  96.212   8.772  1.00 86.67           H  
ATOM    648  HB2 LEU    42      -0.388  93.680   8.625  1.00 86.67           H  
ATOM    649  HB3 LEU    42       1.276  93.350   8.194  1.00 86.67           H  
ATOM    650  HG  LEU    42       0.957  95.079   6.259  1.00 86.67           H  
ATOM    651 HD11 LEU    42      -0.640  92.464   6.204  1.00 86.67           H  
ATOM    652 HD12 LEU    42       1.102  92.613   5.920  1.00 86.67           H  
ATOM    653 HD13 LEU    42      -0.038  93.363   4.798  1.00 86.67           H  
ATOM    654 HD21 LEU    42      -1.992  94.529   6.892  1.00 86.67           H  
ATOM    655 HD22 LEU    42      -1.371  95.388   5.481  1.00 86.67           H  
ATOM    656 HD23 LEU    42      -1.187  96.088   7.093  1.00 86.67           H  
ATOM    657  N   LEU    43       1.968  94.408  11.008  1.00 86.27           N  
ATOM    658  CA  LEU    43       2.010  93.983  12.403  1.00 86.27           C  
ATOM    659  C   LEU    43       1.863  95.191  13.347  1.00 86.27           C  
ATOM    660  CB  LEU    43       3.311  93.228  12.711  1.00 86.27           C  
ATOM    661  O   LEU    43       1.241  95.100  14.409  1.00 86.27           O  
ATOM    662  CG  LEU    43       3.382  92.569  14.103  1.00 86.27           C  
ATOM    663  CD1 LEU    43       2.311  91.498  14.304  1.00 86.27           C  
ATOM    664  CD2 LEU    43       4.769  91.949  14.304  1.00 86.27           C  
ATOM    665  H   LEU    43       2.754  94.200  10.391  1.00 86.27           H  
ATOM    666  HA  LEU    43       1.137  93.342  12.551  1.00 86.27           H  
ATOM    667  HB2 LEU    43       4.153  93.925  12.622  1.00 86.27           H  
ATOM    668  HB3 LEU    43       3.469  92.456  11.947  1.00 86.27           H  
ATOM    669  HG  LEU    43       3.251  93.337  14.874  1.00 86.27           H  
ATOM    670 HD11 LEU    43       2.389  90.714  13.544  1.00 86.27           H  
ATOM    671 HD12 LEU    43       1.304  91.922  14.258  1.00 86.27           H  
ATOM    672 HD13 LEU    43       2.416  91.023  15.286  1.00 86.27           H  
ATOM    673 HD21 LEU    43       4.967  91.165  13.565  1.00 86.27           H  
ATOM    674 HD22 LEU    43       4.856  91.504  15.301  1.00 86.27           H  
ATOM    675 HD23 LEU    43       5.552  92.709  14.209  1.00 86.27           H  
ATOM    676  N   VAL    44       2.509  96.350  12.991  1.00 86.40           N  
ATOM    677  CA  VAL    44       2.457  97.543  13.847  1.00 86.40           C  
ATOM    678  C   VAL    44       0.981  97.978  14.027  1.00 86.40           C  
ATOM    679  CB  VAL    44       3.332  98.679  13.270  1.00 86.40           C  
ATOM    680  O   VAL    44       0.545  98.429  15.087  1.00 86.40           O  
ATOM    681  CG1 VAL    44       3.043 100.043  13.906  1.00 86.40           C  
ATOM    682  CG2 VAL    44       4.819  98.358  13.465  1.00 86.40           C  
ATOM    683  H   VAL    44       3.061  96.360  12.130  1.00 86.40           H  
ATOM    684  HA  VAL    44       2.818  97.244  14.840  1.00 86.40           H  
ATOM    685  HB  VAL    44       3.142  98.768  12.192  1.00 86.40           H  
ATOM    686 HG11 VAL    44       3.141 100.001  14.997  1.00 86.40           H  
ATOM    687 HG12 VAL    44       2.034 100.392  13.663  1.00 86.40           H  
ATOM    688 HG13 VAL    44       3.741 100.801  13.534  1.00 86.40           H  
ATOM    689 HG21 VAL    44       5.081  98.337  14.529  1.00 86.40           H  
ATOM    690 HG22 VAL    44       5.445  99.114  12.979  1.00 86.40           H  
ATOM    691 HG23 VAL    44       5.084  97.387  13.041  1.00 86.40           H  
ATOM    692  N   PHE    45       0.193  97.877  12.903  1.00 83.92           N  
ATOM    693  CA  PHE    45      -1.196  98.337  12.890  1.00 83.92           C  
ATOM    694  C   PHE    45      -2.176  97.354  13.573  1.00 83.92           C  
ATOM    695  CB  PHE    45      -1.678  98.667  11.471  1.00 83.92           C  
ATOM    696  O   PHE    45      -3.376  97.605  13.695  1.00 83.92           O  
ATOM    697  CG  PHE    45      -1.291 100.072  11.066  1.00 83.92           C  
ATOM    698  CD1 PHE    45      -2.054 101.166  11.502  1.00 83.92           C  
ATOM    699  CD2 PHE    45      -0.147 100.309  10.298  1.00 83.92           C  
ATOM    700  CE1 PHE    45      -1.673 102.469  11.180  1.00 83.92           C  
ATOM    701  CE2 PHE    45       0.229 101.613   9.971  1.00 83.92           C  
ATOM    702  CZ  PHE    45      -0.534 102.693  10.412  1.00 83.92           C  
ATOM    703  H   PHE    45       0.593  97.466  12.061  1.00 83.92           H  
ATOM    704  HA  PHE    45      -1.237  99.235  13.521  1.00 83.92           H  
ATOM    705  HB2 PHE    45      -2.766  98.582  11.390  1.00 83.92           H  
ATOM    706  HB3 PHE    45      -1.279  97.947  10.745  1.00 83.92           H  
ATOM    707  HD1 PHE    45      -2.948 101.018  12.106  1.00 83.92           H  
ATOM    708  HD2 PHE    45       0.468  99.483   9.953  1.00 83.92           H  
ATOM    709  HE1 PHE    45      -2.266 103.307  11.540  1.00 83.92           H  
ATOM    710  HE2 PHE    45       1.123 101.783   9.378  1.00 83.92           H  
ATOM    711  HZ  PHE    45      -0.241 103.709  10.158  1.00 83.92           H  
ATOM    712  N   THR    46      -1.622  96.224  14.134  1.00 82.14           N  
ATOM    713  CA  THR    46      -2.422  95.307  14.945  1.00 82.14           C  
ATOM    714  C   THR    46      -2.578  95.819  16.396  1.00 82.14           C  
ATOM    715  CB  THR    46      -1.901  93.856  14.975  1.00 82.14           C  
ATOM    716  O   THR    46      -3.330  95.271  17.201  1.00 82.14           O  
ATOM    717  CG2 THR    46      -1.821  93.220  13.595  1.00 82.14           C  
ATOM    718  OG1 THR    46      -0.634  93.729  15.621  1.00 82.14           O  
ATOM    719  H   THR    46      -0.634  96.038  13.983  1.00 82.14           H  
ATOM    720  HA  THR    46      -3.433  95.296  14.521  1.00 82.14           H  
ATOM    721  HB  THR    46      -2.593  93.258  15.572  1.00 82.14           H  
ATOM    722 HG21 THR    46      -1.180  93.797  12.926  1.00 82.14           H  
ATOM    723 HG22 THR    46      -2.813  93.138  13.146  1.00 82.14           H  
ATOM    724 HG23 THR    46      -1.384  92.218  13.652  1.00 82.14           H  
ATOM    725  HG1 THR    46       0.019  94.291  15.151  1.00 82.14           H  
ATOM    726  N   TYR    47      -1.795  96.905  16.728  1.00 82.74           N  
ATOM    727  CA  TYR    47      -1.809  97.535  18.051  1.00 82.74           C  
ATOM    728  C   TYR    47      -2.499  98.919  18.019  1.00 82.74           C  
ATOM    729  CB  TYR    47      -0.389  97.682  18.623  1.00 82.74           C  
ATOM    730  O   TYR    47      -2.405  99.728  18.941  1.00 82.74           O  
ATOM    731  CG  TYR    47       0.290  96.355  18.882  1.00 82.74           C  
ATOM    732  CD1 TYR    47       0.112  95.690  20.104  1.00 82.74           C  
ATOM    733  CD2 TYR    47       1.089  95.761  17.894  1.00 82.74           C  
ATOM    734  CE1 TYR    47       0.727  94.458  20.332  1.00 82.74           C  
ATOM    735  CE2 TYR    47       1.697  94.525  18.118  1.00 82.74           C  
ATOM    736  OH  TYR    47       2.073  92.668  19.592  1.00 82.74           O  
ATOM    737  CZ  TYR    47       1.511  93.885  19.338  1.00 82.74           C  
ATOM    738  H   TYR    47      -1.167  97.289  16.024  1.00 82.74           H  
ATOM    739  HA  TYR    47      -2.414  96.917  18.727  1.00 82.74           H  
ATOM    740  HB2 TYR    47      -0.410  98.246  19.565  1.00 82.74           H  
ATOM    741  HB3 TYR    47       0.233  98.280  17.943  1.00 82.74           H  
ATOM    742  HD1 TYR    47      -0.500  96.134  20.886  1.00 82.74           H  
ATOM    743  HD2 TYR    47       1.231  96.256  16.935  1.00 82.74           H  
ATOM    744  HE1 TYR    47       0.600  93.952  21.285  1.00 82.74           H  
ATOM    745  HE2 TYR    47       2.293  94.081  17.327  1.00 82.74           H  
ATOM    746  HH  TYR    47       2.678  92.455  18.862  1.00 82.74           H  
ATOM    747  N   SER    48      -3.321  99.141  16.939  1.00 79.58           N  
ATOM    748  CA  SER    48      -4.117 100.358  16.804  1.00 79.58           C  
ATOM    749  C   SER    48      -5.473 100.197  17.531  1.00 79.58           C  
ATOM    750  CB  SER    48      -4.387 100.695  15.331  1.00 79.58           C  
ATOM    751  O   SER    48      -6.069  99.123  17.621  1.00 79.58           O  
ATOM    752  OG  SER    48      -5.228 101.841  15.223  1.00 79.58           O  
ATOM    753  H   SER    48      -3.393  98.414  16.234  1.00 79.58           H  
ATOM    754  HA  SER    48      -3.583 101.191  17.279  1.00 79.58           H  
ATOM    755  HB2 SER    48      -4.882  99.865  14.816  1.00 79.58           H  
ATOM    756  HB3 SER    48      -3.441 100.899  14.816  1.00 79.58           H  
ATOM    757  HG  SER    48      -5.082 102.206  14.301  1.00 79.58           H  
ATOM    758  N   GLU    49      -6.065 101.387  17.926  1.00 73.92           N  
ATOM    759  CA  GLU    49      -7.409 101.424  18.512  1.00 73.92           C  
ATOM    760  C   GLU    49      -8.495 101.104  17.455  1.00 73.92           C  
ATOM    761  CB  GLU    49      -7.722 102.757  19.221  1.00 73.92           C  
ATOM    762  O   GLU    49      -9.671 100.884  17.743  1.00 73.92           O  
ATOM    763  CG  GLU    49      -7.575 104.006  18.343  1.00 73.92           C  
ATOM    764  CD  GLU    49      -8.736 104.987  18.261  1.00 73.92           C  
ATOM    765  OE1 GLU    49      -8.639 105.859  17.341  1.00 73.92           O  
ATOM    766  OE2 GLU    49      -9.708 104.877  19.051  1.00 73.92           O1-
ATOM    767  H   GLU    49      -5.562 102.255  17.775  1.00 73.92           H  
ATOM    768  HA  GLU    49      -7.458 100.612  19.249  1.00 73.92           H  
ATOM    769  HB2 GLU    49      -7.033 102.858  20.070  1.00 73.92           H  
ATOM    770  HB3 GLU    49      -8.728 102.696  19.649  1.00 73.92           H  
ATOM    771  HG2 GLU    49      -7.333 103.720  17.313  1.00 73.92           H  
ATOM    772  HG3 GLU    49      -6.713 104.582  18.706  1.00 73.92           H  
ATOM    773  N   ARG    50      -8.057 101.140  16.146  1.00 71.96           N  
ATOM    774  CA  ARG    50      -8.919 100.803  15.031  1.00 71.96           C  
ATOM    775  C   ARG    50      -8.571  99.426  14.429  1.00 71.96           C  
ATOM    776  CB  ARG    50      -8.863 101.876  13.937  1.00 71.96           C  
ATOM    777  O   ARG    50      -9.119  99.019  13.403  1.00 71.96           O  
ATOM    778  CG  ARG    50      -9.108 103.293  14.474  1.00 71.96           C  
ATOM    779  CD  ARG    50      -7.898 104.187  14.216  1.00 71.96           C  
ATOM    780  NE  ARG    50      -7.972 105.416  14.982  1.00 71.96           N  
ATOM    781  NH1 ARG    50      -6.665 106.742  13.571  1.00 71.96           N  
ATOM    782  NH2 ARG    50      -7.668 107.641  15.411  1.00 71.96           N1+
ATOM    783  CZ  ARG    50      -7.423 106.581  14.639  1.00 71.96           C  
ATOM    784  H   ARG    50      -7.087 101.407  15.958  1.00 71.96           H  
ATOM    785  HA  ARG    50      -9.951 100.719  15.389  1.00 71.96           H  
ATOM    786  HB2 ARG    50      -9.621 101.651  13.176  1.00 71.96           H  
ATOM    787  HB3 ARG    50      -7.899 101.817  13.415  1.00 71.96           H  
ATOM    788  HG2 ARG    50      -9.357 103.289  15.540  1.00 71.96           H  
ATOM    789  HG3 ARG    50      -9.983 103.727  13.975  1.00 71.96           H  
ATOM    790  HD2 ARG    50      -7.879 104.420  13.149  1.00 71.96           H  
ATOM    791  HD3 ARG    50      -6.978 103.683  14.515  1.00 71.96           H  
ATOM    792  HE  ARG    50      -8.445 105.466  15.898  1.00 71.96           H  
ATOM    793 HH11 ARG    50      -6.471 107.697  13.241  1.00 71.96           H  
ATOM    794 HH12 ARG    50      -6.254 105.953  13.042  1.00 71.96           H  
ATOM    795 HH21 ARG    50      -7.328 108.551  15.127  1.00 71.96           H  
ATOM    796 HH22 ARG    50      -8.145 107.491  16.304  1.00 71.96           H  
ATOM    797  N   ALA    51      -7.691  98.630  15.127  1.00 75.26           N  
ATOM    798  CA  ALA    51      -7.088  97.439  14.521  1.00 75.26           C  
ATOM    799  C   ALA    51      -8.127  96.437  13.983  1.00 75.26           C  
ATOM    800  CB  ALA    51      -6.184  96.717  15.508  1.00 75.26           C  
ATOM    801  O   ALA    51      -7.959  95.794  12.946  1.00 75.26           O  
ATOM    802  H   ALA    51      -7.398  98.915  16.063  1.00 75.26           H  
ATOM    803  HA  ALA    51      -6.500  97.786  13.665  1.00 75.26           H  
ATOM    804  HB1 ALA    51      -6.733  96.407  16.404  1.00 75.26           H  
ATOM    805  HB2 ALA    51      -5.362  97.362  15.825  1.00 75.26           H  
ATOM    806  HB3 ALA    51      -5.749  95.821  15.056  1.00 75.26           H  
ATOM    807  N   SER    52      -9.240  96.261  14.764  1.00 74.91           N  
ATOM    808  CA  SER    52     -10.291  95.299  14.426  1.00 74.91           C  
ATOM    809  C   SER    52     -11.276  95.820  13.353  1.00 74.91           C  
ATOM    810  CB  SER    52     -11.047  94.859  15.681  1.00 74.91           C  
ATOM    811  O   SER    52     -12.241  95.159  12.975  1.00 74.91           O  
ATOM    812  OG  SER    52     -11.421  96.006  16.455  1.00 74.91           O  
ATOM    813  H   SER    52      -9.370  96.815  15.607  1.00 74.91           H  
ATOM    814  HA  SER    52      -9.813  94.422  13.974  1.00 74.91           H  
ATOM    815  HB2 SER    52     -10.395  94.244  16.311  1.00 74.91           H  
ATOM    816  HB3 SER    52     -11.949  94.286  15.444  1.00 74.91           H  
ATOM    817  HG  SER    52     -11.837  95.663  17.267  1.00 74.91           H  
ATOM    818  N   LYS    53     -10.961  97.043  12.804  1.00 77.41           N  
ATOM    819  CA  LYS    53     -11.639  97.622  11.646  1.00 77.41           C  
ATOM    820  C   LYS    53     -10.754  97.485  10.381  1.00 77.41           C  
ATOM    821  CB  LYS    53     -11.954  99.111  11.858  1.00 77.41           C  
ATOM    822  O   LYS    53     -11.177  97.713   9.245  1.00 77.41           O  
ATOM    823  CG  LYS    53     -12.590  99.399  13.218  1.00 77.41           C  
ATOM    824  CD  LYS    53     -12.949 100.875  13.383  1.00 77.41           C  
ATOM    825  CE  LYS    53     -13.265 101.165  14.838  1.00 77.41           C  
ATOM    826  NZ  LYS    53     -13.819 102.508  14.981  1.00 77.41           N1+
ATOM    827  H   LYS    53     -10.207  97.585  13.226  1.00 77.41           H  
ATOM    828  HA  LYS    53     -12.564  97.069  11.464  1.00 77.41           H  
ATOM    829  HB2 LYS    53     -12.622  99.452  11.056  1.00 77.41           H  
ATOM    830  HB3 LYS    53     -11.037  99.707  11.758  1.00 77.41           H  
ATOM    831  HG2 LYS    53     -11.896  99.114  14.018  1.00 77.41           H  
ATOM    832  HG3 LYS    53     -13.492  98.787  13.344  1.00 77.41           H  
ATOM    833  HD2 LYS    53     -13.804 101.117  12.741  1.00 77.41           H  
ATOM    834  HD3 LYS    53     -12.112 101.506  13.064  1.00 77.41           H  
ATOM    835  HE2 LYS    53     -12.368 101.119  15.462  1.00 77.41           H  
ATOM    836  HE3 LYS    53     -14.013 100.473  15.236  1.00 77.41           H  
ATOM    837  HZ1 LYS    53     -13.951 102.678  15.996  1.00 77.41           H  
ATOM    838  HZ2 LYS    53     -14.763 102.630  14.584  1.00 77.41           H  
ATOM    839  HZ3 LYS    53     -13.220 103.305  14.697  1.00 77.41           H  
ATOM    840  N   LEU    54      -9.425  97.207  10.627  1.00 81.26           N  
ATOM    841  CA  LEU    54      -8.408  97.180   9.586  1.00 81.26           C  
ATOM    842  C   LEU    54      -8.355  95.781   8.966  1.00 81.26           C  
ATOM    843  CB  LEU    54      -7.021  97.561  10.108  1.00 81.26           C  
ATOM    844  O   LEU    54      -8.169  95.610   7.764  1.00 81.26           O  
ATOM    845  CG  LEU    54      -6.940  98.960  10.738  1.00 81.26           C  
ATOM    846  CD1 LEU    54      -5.504  99.256  11.159  1.00 81.26           C  
ATOM    847  CD2 LEU    54      -7.466 100.070   9.834  1.00 81.26           C  
ATOM    848  H   LEU    54      -9.142  97.005  11.582  1.00 81.26           H  
ATOM    849  HA  LEU    54      -8.717  97.861   8.787  1.00 81.26           H  
ATOM    850  HB2 LEU    54      -6.297  97.485   9.289  1.00 81.26           H  
ATOM    851  HB3 LEU    54      -6.694  96.826  10.853  1.00 81.26           H  
ATOM    852  HG  LEU    54      -7.546  98.958  11.644  1.00 81.26           H  
ATOM    853 HD11 LEU    54      -4.852  99.382  10.289  1.00 81.26           H  
ATOM    854 HD12 LEU    54      -5.106  98.442  11.771  1.00 81.26           H  
ATOM    855 HD13 LEU    54      -5.458 100.170  11.759  1.00 81.26           H  
ATOM    856 HD21 LEU    54      -6.893 100.135   8.904  1.00 81.26           H  
ATOM    857 HD22 LEU    54      -7.404 101.034  10.344  1.00 81.26           H  
ATOM    858 HD23 LEU    54      -8.520  99.923   9.585  1.00 81.26           H  
ATOM    859  N   PHE    55      -8.457  94.720   9.832  1.00 82.15           N  
ATOM    860  CA  PHE    55      -8.394  93.334   9.340  1.00 82.15           C  
ATOM    861  C   PHE    55      -9.811  92.748   9.129  1.00 82.15           C  
ATOM    862  CB  PHE    55      -7.489  92.468  10.221  1.00 82.15           C  
ATOM    863  O   PHE    55     -10.033  91.572   8.842  1.00 82.15           O  
ATOM    864  CG  PHE    55      -6.079  93.024  10.219  1.00 82.15           C  
ATOM    865  CD1 PHE    55      -5.214  92.769   9.147  1.00 82.15           C  
ATOM    866  CD2 PHE    55      -5.655  93.886  11.239  1.00 82.15           C  
ATOM    867  CE1 PHE    55      -3.953  93.366   9.099  1.00 82.15           C  
ATOM    868  CE2 PHE    55      -4.406  94.505  11.175  1.00 82.15           C  
ATOM    869  CZ  PHE    55      -3.553  94.241  10.107  1.00 82.15           C  
ATOM    870  H   PHE    55      -8.560  94.895  10.830  1.00 82.15           H  
ATOM    871  HA  PHE    55      -7.966  93.354   8.328  1.00 82.15           H  
ATOM    872  HB2 PHE    55      -7.473  91.430   9.867  1.00 82.15           H  
ATOM    873  HB3 PHE    55      -7.867  92.433  11.249  1.00 82.15           H  
ATOM    874  HD1 PHE    55      -5.518  92.107   8.340  1.00 82.15           H  
ATOM    875  HD2 PHE    55      -6.310  94.109  12.077  1.00 82.15           H  
ATOM    876  HE1 PHE    55      -3.282  93.146   8.274  1.00 82.15           H  
ATOM    877  HE2 PHE    55      -4.101  95.195  11.957  1.00 82.15           H  
ATOM    878  HZ  PHE    55      -2.577  94.717  10.064  1.00 82.15           H  
ATOM    879  N   GLN    56     -10.810  93.697   9.135  1.00 75.62           N  
ATOM    880  CA  GLN    56     -12.230  93.407   8.989  1.00 75.62           C  
ATOM    881  C   GLN    56     -12.553  93.206   7.494  1.00 75.62           C  
ATOM    882  CB  GLN    56     -13.043  94.573   9.566  1.00 75.62           C  
ATOM    883  O   GLN    56     -13.002  94.092   6.769  1.00 75.62           O  
ATOM    884  CG  GLN    56     -14.527  94.252   9.718  1.00 75.62           C  
ATOM    885  CD  GLN    56     -15.323  95.451  10.199  1.00 75.62           C  
ATOM    886  NE2 GLN    56     -16.624  95.162  10.500  1.00 75.62           N  
ATOM    887  OE1 GLN    56     -14.891  96.594  10.296  1.00 75.62           O  
ATOM    888  H   GLN    56     -10.528  94.659   9.273  1.00 75.62           H  
ATOM    889  HA  GLN    56     -12.449  92.480   9.531  1.00 75.62           H  
ATOM    890  HB2 GLN    56     -12.916  95.469   8.945  1.00 75.62           H  
ATOM    891  HB3 GLN    56     -12.643  94.833  10.550  1.00 75.62           H  
ATOM    892  HG2 GLN    56     -14.660  93.433  10.433  1.00 75.62           H  
ATOM    893  HG3 GLN    56     -14.957  93.935   8.761  1.00 75.62           H  
ATOM    894 HE21 GLN    56     -17.219  95.913  10.820  1.00 75.62           H  
ATOM    895 HE22 GLN    56     -17.014  94.233  10.418  1.00 75.62           H  
ATOM    896  N   GLY    57     -12.251  91.952   7.011  1.00 73.19           N  
ATOM    897  CA  GLY    57     -12.803  91.473   5.757  1.00 73.19           C  
ATOM    898  C   GLY    57     -12.218  92.064   4.469  1.00 73.19           C  
ATOM    899  O   GLY    57     -12.744  91.887   3.371  1.00 73.19           O  
ATOM    900  H   GLY    57     -11.654  91.350   7.583  1.00 73.19           H  
ATOM    901  HA2 GLY    57     -13.879  91.678   5.759  1.00 73.19           H  
ATOM    902  HA3 GLY    57     -12.646  90.390   5.730  1.00 73.19           H  
ATOM    903  N   LYS    58     -10.985  92.669   4.593  1.00 73.70           N  
ATOM    904  CA  LYS    58     -10.357  93.336   3.449  1.00 73.70           C  
ATOM    905  C   LYS    58      -9.760  92.330   2.434  1.00 73.70           C  
ATOM    906  CB  LYS    58      -9.213  94.273   3.848  1.00 73.70           C  
ATOM    907  O   LYS    58      -9.262  92.685   1.369  1.00 73.70           O  
ATOM    908  CG  LYS    58      -9.416  95.126   5.089  1.00 73.70           C  
ATOM    909  CD  LYS    58     -10.542  96.158   5.036  1.00 73.70           C  
ATOM    910  CE  LYS    58     -10.608  96.837   6.398  1.00 73.70           C  
ATOM    911  NZ  LYS    58     -11.576  97.926   6.431  1.00 73.70           N1+
ATOM    912  H   LYS    58     -10.550  92.670   5.509  1.00 73.70           H  
ATOM    913  HA  LYS    58     -11.138  93.900   2.925  1.00 73.70           H  
ATOM    914  HB2 LYS    58      -8.971  94.922   2.997  1.00 73.70           H  
ATOM    915  HB3 LYS    58      -8.314  93.671   4.027  1.00 73.70           H  
ATOM    916  HG2 LYS    58      -8.475  95.661   5.257  1.00 73.70           H  
ATOM    917  HG3 LYS    58      -9.555  94.473   5.957  1.00 73.70           H  
ATOM    918  HD2 LYS    58     -11.500  95.679   4.808  1.00 73.70           H  
ATOM    919  HD3 LYS    58     -10.341  96.892   4.247  1.00 73.70           H  
ATOM    920  HE2 LYS    58      -9.648  97.284   6.665  1.00 73.70           H  
ATOM    921  HE3 LYS    58     -10.908  96.122   7.169  1.00 73.70           H  
ATOM    922  HZ1 LYS    58     -11.679  98.247   7.405  1.00 73.70           H  
ATOM    923  HZ2 LYS    58     -12.493  97.733   6.034  1.00 73.70           H  
ATOM    924  HZ3 LYS    58     -11.161  98.762   5.928  1.00 73.70           H  
ATOM    925  N   ASN    59      -9.744  91.018   2.850  1.00 73.82           N  
ATOM    926  CA  ASN    59      -9.229  89.922   2.028  1.00 73.82           C  
ATOM    927  C   ASN    59      -7.689  89.950   1.922  1.00 73.82           C  
ATOM    928  CB  ASN    59      -9.942  89.758   0.689  1.00 73.82           C  
ATOM    929  O   ASN    59      -7.052  89.446   1.001  1.00 73.82           O  
ATOM    930  CG  ASN    59     -11.213  88.979   0.906  1.00 73.82           C  
ATOM    931  ND2 ASN    59     -12.276  89.687   1.375  1.00 73.82           N  
ATOM    932  OD1 ASN    59     -11.291  87.767   0.731  1.00 73.82           O  
ATOM    933  H   ASN    59     -10.142  90.801   3.755  1.00 73.82           H  
ATOM    934  HA  ASN    59      -9.426  89.033   2.637  1.00 73.82           H  
ATOM    935  HB2 ASN    59      -9.336  89.190  -0.026  1.00 73.82           H  
ATOM    936  HB3 ASN    59     -10.184  90.711   0.208  1.00 73.82           H  
ATOM    937 HD21 ASN    59     -13.158  89.211   1.511  1.00 73.82           H  
ATOM    938 HD22 ASN    59     -12.251  90.676   1.612  1.00 73.82           H  
ATOM    939  N   ILE    60      -7.073  90.387   3.082  1.00 82.19           N  
ATOM    940  CA  ILE    60      -5.613  90.421   3.264  1.00 82.19           C  
ATOM    941  C   ILE    60      -5.030  88.990   3.281  1.00 82.19           C  
ATOM    942  CB  ILE    60      -5.282  91.233   4.551  1.00 82.19           C  
ATOM    943  O   ILE    60      -3.852  88.756   3.009  1.00 82.19           O  
ATOM    944  CG1 ILE    60      -5.317  92.739   4.207  1.00 82.19           C  
ATOM    945  CG2 ILE    60      -3.946  90.864   5.206  1.00 82.19           C  
ATOM    946  CD1 ILE    60      -5.363  93.654   5.422  1.00 82.19           C  
ATOM    947  H   ILE    60      -7.674  90.725   3.822  1.00 82.19           H  
ATOM    948  HA  ILE    60      -5.189  90.907   2.375  1.00 82.19           H  
ATOM    949  HB  ILE    60      -6.061  91.032   5.300  1.00 82.19           H  
ATOM    950 HG12 ILE    60      -6.198  92.955   3.592  1.00 82.19           H  
ATOM    951 HG13 ILE    60      -4.442  92.997   3.598  1.00 82.19           H  
ATOM    952 HG21 ILE    60      -3.110  91.027   4.522  1.00 82.19           H  
ATOM    953 HG22 ILE    60      -3.934  89.818   5.527  1.00 82.19           H  
ATOM    954 HG23 ILE    60      -3.763  91.461   6.104  1.00 82.19           H  
ATOM    955 HD11 ILE    60      -6.202  93.397   6.076  1.00 82.19           H  
ATOM    956 HD12 ILE    60      -5.491  94.693   5.105  1.00 82.19           H  
ATOM    957 HD13 ILE    60      -4.437  93.602   5.999  1.00 82.19           H  
ATOM    958  N   HIS    61      -5.880  88.000   3.707  1.00 78.20           N  
ATOM    959  CA  HIS    61      -5.428  86.623   3.876  1.00 78.20           C  
ATOM    960  C   HIS    61      -5.186  85.920   2.526  1.00 78.20           C  
ATOM    961  CB  HIS    61      -6.396  85.792   4.722  1.00 78.20           C  
ATOM    962  O   HIS    61      -4.462  84.929   2.435  1.00 78.20           O  
ATOM    963  CG  HIS    61      -7.755  85.686   4.119  1.00 78.20           C  
ATOM    964  CD2 HIS    61      -8.377  84.574   3.596  1.00 78.20           C  
ATOM    965  ND1 HIS    61      -8.564  86.798   3.996  1.00 78.20           N  
ATOM    966  CE1 HIS    61      -9.684  86.340   3.477  1.00 78.20           C  
ATOM    967  NE2 HIS    61      -9.611  85.004   3.202  1.00 78.20           N  
ATOM    968  H   HIS    61      -6.858  88.208   3.897  1.00 78.20           H  
ATOM    969  HA  HIS    61      -4.461  86.665   4.391  1.00 78.20           H  
ATOM    970  HB2 HIS    61      -6.496  86.247   5.716  1.00 78.20           H  
ATOM    971  HB3 HIS    61      -5.985  84.787   4.875  1.00 78.20           H  
ATOM    972  HD2 HIS    61      -8.068  83.543   3.490  1.00 78.20           H  
ATOM    973  HE2 HIS    61     -10.343  84.444   2.783  1.00 78.20           H  
ATOM    974  HE1 HIS    61     -10.577  86.911   3.260  1.00 78.20           H  
ATOM    975  N   VAL    62      -5.899  86.409   1.454  1.00 74.18           N  
ATOM    976  CA  VAL    62      -5.909  85.732   0.160  1.00 74.18           C  
ATOM    977  C   VAL    62      -4.491  85.771  -0.455  1.00 74.18           C  
ATOM    978  CB  VAL    62      -7.000  86.270  -0.792  1.00 74.18           C  
ATOM    979  O   VAL    62      -3.915  84.708  -0.727  1.00 74.18           O  
ATOM    980  CG1 VAL    62      -6.940  85.584  -2.162  1.00 74.18           C  
ATOM    981  CG2 VAL    62      -8.398  86.070  -0.197  1.00 74.18           C  
ATOM    982  H   VAL    62      -6.437  87.263   1.577  1.00 74.18           H  
ATOM    983  HA  VAL    62      -6.118  84.674   0.371  1.00 74.18           H  
ATOM    984  HB  VAL    62      -6.868  87.345  -0.948  1.00 74.18           H  
ATOM    985 HG11 VAL    62      -7.032  84.497  -2.066  1.00 74.18           H  
ATOM    986 HG12 VAL    62      -5.999  85.803  -2.677  1.00 74.18           H  
ATOM    987 HG13 VAL    62      -7.751  85.936  -2.808  1.00 74.18           H  
ATOM    988 HG21 VAL    62      -8.591  85.015   0.025  1.00 74.18           H  
ATOM    989 HG22 VAL    62      -9.170  86.416  -0.893  1.00 74.18           H  
ATOM    990 HG23 VAL    62      -8.516  86.643   0.727  1.00 74.18           H  
ATOM    991  N   PRO    63      -3.864  86.974  -0.692  1.00 79.11           N  
ATOM    992  CA  PRO    63      -2.510  86.978  -1.241  1.00 79.11           C  
ATOM    993  C   PRO    63      -1.513  86.395  -0.229  1.00 79.11           C  
ATOM    994  CB  PRO    63      -2.206  88.446  -1.537  1.00 79.11           C  
ATOM    995  O   PRO    63      -0.485  85.826  -0.591  1.00 79.11           O  
ATOM    996  CG  PRO    63      -3.104  89.197  -0.562  1.00 79.11           C  
ATOM    997  CD  PRO    63      -4.354  88.333  -0.514  1.00 79.11           C  
ATOM    998  HA  PRO    63      -2.476  86.362  -2.146  1.00 79.11           H  
ATOM    999  HB2 PRO    63      -2.506  88.684  -2.565  1.00 79.11           H  
ATOM   1000  HB3 PRO    63      -1.151  88.711  -1.418  1.00 79.11           H  
ATOM   1001  HG2 PRO    63      -3.312  90.222  -0.869  1.00 79.11           H  
ATOM   1002  HG3 PRO    63      -2.633  89.235   0.425  1.00 79.11           H  
ATOM   1003  HD2 PRO    63      -4.888  88.449   0.423  1.00 79.11           H  
ATOM   1004  HD3 PRO    63      -5.020  88.565  -1.351  1.00 79.11           H  
ATOM   1005  N   LEU    64      -1.789  86.606   1.103  1.00 84.49           N  
ATOM   1006  CA  LEU    64      -0.843  86.214   2.143  1.00 84.49           C  
ATOM   1007  C   LEU    64      -0.664  84.685   2.128  1.00 84.49           C  
ATOM   1008  CB  LEU    64      -1.316  86.716   3.511  1.00 84.49           C  
ATOM   1009  O   LEU    64       0.443  84.163   2.259  1.00 84.49           O  
ATOM   1010  CG  LEU    64      -0.418  86.359   4.710  1.00 84.49           C  
ATOM   1011  CD1 LEU    64       1.020  86.840   4.534  1.00 84.49           C  
ATOM   1012  CD2 LEU    64      -1.008  86.961   5.990  1.00 84.49           C  
ATOM   1013  H   LEU    64      -2.662  87.059   1.359  1.00 84.49           H  
ATOM   1014  HA  LEU    64       0.118  86.667   1.877  1.00 84.49           H  
ATOM   1015  HB2 LEU    64      -2.318  86.318   3.708  1.00 84.49           H  
ATOM   1016  HB3 LEU    64      -1.424  87.806   3.461  1.00 84.49           H  
ATOM   1017  HG  LEU    64      -0.408  85.271   4.832  1.00 84.49           H  
ATOM   1018 HD11 LEU    64       1.054  87.920   4.355  1.00 84.49           H  
ATOM   1019 HD12 LEU    64       1.513  86.341   3.695  1.00 84.49           H  
ATOM   1020 HD13 LEU    64       1.610  86.622   5.430  1.00 84.49           H  
ATOM   1021 HD21 LEU    64      -1.011  88.056   5.951  1.00 84.49           H  
ATOM   1022 HD22 LEU    64      -0.428  86.655   6.867  1.00 84.49           H  
ATOM   1023 HD23 LEU    64      -2.041  86.627   6.137  1.00 84.49           H  
ATOM   1024  N   LEU    65      -1.806  83.926   2.030  1.00 77.47           N  
ATOM   1025  CA  LEU    65      -1.729  82.468   2.067  1.00 77.47           C  
ATOM   1026  C   LEU    65      -1.079  81.931   0.770  1.00 77.47           C  
ATOM   1027  CB  LEU    65      -3.106  81.835   2.301  1.00 77.47           C  
ATOM   1028  O   LEU    65      -0.413  80.897   0.752  1.00 77.47           O  
ATOM   1029  CG  LEU    65      -3.643  82.065   3.733  1.00 77.47           C  
ATOM   1030  CD1 LEU    65      -5.137  81.741   3.797  1.00 77.47           C  
ATOM   1031  CD2 LEU    65      -2.893  81.231   4.774  1.00 77.47           C  
ATOM   1032  H   LEU    65      -2.717  84.385   1.940  1.00 77.47           H  
ATOM   1033  HA  LEU    65      -1.041  82.197   2.875  1.00 77.47           H  
ATOM   1034  HB2 LEU    65      -3.059  80.757   2.101  1.00 77.47           H  
ATOM   1035  HB3 LEU    65      -3.814  82.249   1.571  1.00 77.47           H  
ATOM   1036  HG  LEU    65      -3.523  83.119   4.004  1.00 77.47           H  
ATOM   1037 HD11 LEU    65      -5.325  80.687   3.574  1.00 77.47           H  
ATOM   1038 HD12 LEU    65      -5.700  82.346   3.080  1.00 77.47           H  
ATOM   1039 HD13 LEU    65      -5.538  81.950   4.795  1.00 77.47           H  
ATOM   1040 HD21 LEU    65      -2.975  80.161   4.558  1.00 77.47           H  
ATOM   1041 HD22 LEU    65      -3.304  81.404   5.774  1.00 77.47           H  
ATOM   1042 HD23 LEU    65      -1.832  81.491   4.812  1.00 77.47           H  
ATOM   1043  N   ILE    66      -1.328  82.644  -0.382  1.00 76.69           N  
ATOM   1044  CA  ILE    66      -0.723  82.248  -1.660  1.00 76.69           C  
ATOM   1045  C   ILE    66       0.803  82.527  -1.583  1.00 76.69           C  
ATOM   1046  CB  ILE    66      -1.399  82.978  -2.847  1.00 76.69           C  
ATOM   1047  O   ILE    66       1.640  81.789  -2.108  1.00 76.69           O  
ATOM   1048  CG1 ILE    66      -2.857  82.485  -3.006  1.00 76.69           C  
ATOM   1049  CG2 ILE    66      -0.622  82.775  -4.155  1.00 76.69           C  
ATOM   1050  CD1 ILE    66      -3.691  83.343  -3.949  1.00 76.69           C  
ATOM   1051  H   ILE    66      -1.941  83.456  -0.336  1.00 76.69           H  
ATOM   1052  HA  ILE    66      -0.841  81.161  -1.764  1.00 76.69           H  
ATOM   1053  HB  ILE    66      -1.415  84.055  -2.634  1.00 76.69           H  
ATOM   1054 HG12 ILE    66      -3.360  82.478  -2.033  1.00 76.69           H  
ATOM   1055 HG13 ILE    66      -2.863  81.448  -3.362  1.00 76.69           H  
ATOM   1056 HG21 ILE    66      -0.531  81.711  -4.399  1.00 76.69           H  
ATOM   1057 HG22 ILE    66       0.385  83.199  -4.093  1.00 76.69           H  
ATOM   1058 HG23 ILE    66      -1.113  83.274  -4.996  1.00 76.69           H  
ATOM   1059 HD11 ILE    66      -3.662  84.396  -3.654  1.00 76.69           H  
ATOM   1060 HD12 ILE    66      -4.736  83.015  -3.926  1.00 76.69           H  
ATOM   1061 HD13 ILE    66      -3.345  83.262  -4.983  1.00 76.69           H  
ATOM   1062  N   VAL    67       1.166  83.704  -0.972  1.00 82.35           N  
ATOM   1063  CA  VAL    67       2.564  84.114  -0.824  1.00 82.35           C  
ATOM   1064  C   VAL    67       3.280  83.111   0.097  1.00 82.35           C  
ATOM   1065  CB  VAL    67       2.668  85.564  -0.303  1.00 82.35           C  
ATOM   1066  O   VAL    67       4.439  82.754  -0.124  1.00 82.35           O  
ATOM   1067  CG1 VAL    67       4.011  85.902   0.348  1.00 82.35           C  
ATOM   1068  CG2 VAL    67       2.420  86.547  -1.452  1.00 82.35           C  
ATOM   1069  H   VAL    67       0.432  84.330  -0.633  1.00 82.35           H  
ATOM   1070  HA  VAL    67       3.035  84.024  -1.811  1.00 82.35           H  
ATOM   1071  HB  VAL    67       1.899  85.728   0.461  1.00 82.35           H  
ATOM   1072 HG11 VAL    67       4.842  85.742  -0.343  1.00 82.35           H  
ATOM   1073 HG12 VAL    67       4.187  85.304   1.248  1.00 82.35           H  
ATOM   1074 HG13 VAL    67       4.028  86.952   0.658  1.00 82.35           H  
ATOM   1075 HG21 VAL    67       3.247  86.526  -2.169  1.00 82.35           H  
ATOM   1076 HG22 VAL    67       2.325  87.567  -1.066  1.00 82.35           H  
ATOM   1077 HG23 VAL    67       1.505  86.315  -2.005  1.00 82.35           H  
ATOM   1078  N   LEU    68       2.594  82.711   1.217  1.00 79.88           N  
ATOM   1079  CA  LEU    68       3.182  81.774   2.166  1.00 79.88           C  
ATOM   1080  C   LEU    68       3.347  80.365   1.549  1.00 79.88           C  
ATOM   1081  CB  LEU    68       2.377  81.702   3.469  1.00 79.88           C  
ATOM   1082  O   LEU    68       4.208  79.588   1.970  1.00 79.88           O  
ATOM   1083  CG  LEU    68       2.530  82.943   4.373  1.00 79.88           C  
ATOM   1084  CD1 LEU    68       1.439  82.942   5.448  1.00 79.88           C  
ATOM   1085  CD2 LEU    68       3.900  83.001   5.045  1.00 79.88           C  
ATOM   1086  H   LEU    68       1.667  83.104   1.401  1.00 79.88           H  
ATOM   1087  HA  LEU    68       4.203  82.122   2.364  1.00 79.88           H  
ATOM   1088  HB2 LEU    68       2.668  80.811   4.040  1.00 79.88           H  
ATOM   1089  HB3 LEU    68       1.319  81.573   3.216  1.00 79.88           H  
ATOM   1090  HG  LEU    68       2.415  83.852   3.774  1.00 79.88           H  
ATOM   1091 HD11 LEU    68       1.508  82.054   6.084  1.00 79.88           H  
ATOM   1092 HD12 LEU    68       0.444  82.952   4.993  1.00 79.88           H  
ATOM   1093 HD13 LEU    68       1.523  83.826   6.090  1.00 79.88           H  
ATOM   1094 HD21 LEU    68       4.045  82.140   5.704  1.00 79.88           H  
ATOM   1095 HD22 LEU    68       3.993  83.906   5.654  1.00 79.88           H  
ATOM   1096 HD23 LEU    68       4.714  83.017   4.315  1.00 79.88           H  
ATOM   1097  N   ASP    69       2.458  79.990   0.569  1.00 78.45           N  
ATOM   1098  CA  ASP    69       2.646  78.726  -0.157  1.00 78.45           C  
ATOM   1099  C   ASP    69       3.864  78.883  -1.109  1.00 78.45           C  
ATOM   1100  CB  ASP    69       1.397  78.363  -0.947  1.00 78.45           C  
ATOM   1101  O   ASP    69       4.690  77.989  -1.287  1.00 78.45           O  
ATOM   1102  CG  ASP    69       1.471  76.880  -1.180  1.00 78.45           C  
ATOM   1103  OD1 ASP    69       1.038  76.114  -0.267  1.00 78.45           O  
ATOM   1104  OD2 ASP    69       1.923  76.449  -2.280  1.00 78.45           O1-
ATOM   1105  H   ASP    69       1.653  80.578   0.366  1.00 78.45           H  
ATOM   1106  HA  ASP    69       2.907  77.957   0.581  1.00 78.45           H  
ATOM   1107  HB2 ASP    69       1.330  78.898  -1.900  1.00 78.45           H  
ATOM   1108  HB3 ASP    69       0.485  78.583  -0.381  1.00 78.45           H  
ATOM   1109  N   SER    70       3.899  80.065  -1.824  1.00 78.72           N  
ATOM   1110  CA  SER    70       4.862  80.286  -2.905  1.00 78.72           C  
ATOM   1111  C   SER    70       6.291  80.530  -2.388  1.00 78.72           C  
ATOM   1112  CB  SER    70       4.451  81.472  -3.783  1.00 78.72           C  
ATOM   1113  O   SER    70       7.287  80.042  -2.930  1.00 78.72           O  
ATOM   1114  OG  SER    70       3.165  81.263  -4.364  1.00 78.72           O  
ATOM   1115  H   SER    70       3.200  80.773  -1.604  1.00 78.72           H  
ATOM   1116  HA  SER    70       4.873  79.369  -3.506  1.00 78.72           H  
ATOM   1117  HB2 SER    70       5.168  81.612  -4.600  1.00 78.72           H  
ATOM   1118  HB3 SER    70       4.417  82.407  -3.213  1.00 78.72           H  
ATOM   1119  HG  SER    70       2.517  81.276  -3.628  1.00 78.72           H  
ATOM   1120  N   TYR    71       6.426  81.393  -1.325  1.00 81.06           N  
ATOM   1121  CA  TYR    71       7.725  81.732  -0.723  1.00 81.06           C  
ATOM   1122  C   TYR    71       8.002  80.638   0.346  1.00 81.06           C  
ATOM   1123  CB  TYR    71       7.773  83.154  -0.143  1.00 81.06           C  
ATOM   1124  O   TYR    71       8.311  80.849   1.518  1.00 81.06           O  
ATOM   1125  CG  TYR    71       7.966  84.229  -1.199  1.00 81.06           C  
ATOM   1126  CD1 TYR    71       9.199  84.887  -1.324  1.00 81.06           C  
ATOM   1127  CD2 TYR    71       6.923  84.599  -2.060  1.00 81.06           C  
ATOM   1128  CE1 TYR    71       9.383  85.887  -2.282  1.00 81.06           C  
ATOM   1129  CE2 TYR    71       7.104  85.602  -3.021  1.00 81.06           C  
ATOM   1130  OH  TYR    71       8.561  87.224  -4.039  1.00 81.06           O  
ATOM   1131  CZ  TYR    71       8.335  86.240  -3.122  1.00 81.06           C  
ATOM   1132  H   TYR    71       5.581  81.781  -0.896  1.00 81.06           H  
ATOM   1133  HA  TYR    71       8.507  81.622  -1.486  1.00 81.06           H  
ATOM   1134  HB2 TYR    71       8.600  83.229   0.575  1.00 81.06           H  
ATOM   1135  HB3 TYR    71       6.869  83.379   0.436  1.00 81.06           H  
ATOM   1136  HD1 TYR    71      10.028  84.641  -0.666  1.00 81.06           H  
ATOM   1137  HD2 TYR    71       5.950  84.120  -1.983  1.00 81.06           H  
ATOM   1138  HE1 TYR    71      10.340  86.400  -2.359  1.00 81.06           H  
ATOM   1139  HE2 TYR    71       6.275  85.876  -3.670  1.00 81.06           H  
ATOM   1140  HH  TYR    71       7.717  87.447  -4.500  1.00 81.06           H  
ATOM   1141  N   MET    72       7.969  79.361  -0.177  1.00 76.64           N  
ATOM   1142  CA  MET    72       7.794  78.147   0.619  1.00 76.64           C  
ATOM   1143  C   MET    72       8.976  77.884   1.568  1.00 76.64           C  
ATOM   1144  CB  MET    72       7.652  76.947  -0.333  1.00 76.64           C  
ATOM   1145  O   MET    72       8.855  77.257   2.619  1.00 76.64           O  
ATOM   1146  CG  MET    72       6.921  75.770   0.308  1.00 76.64           C  
ATOM   1147  SD  MET    72       6.930  74.305  -0.792  1.00 76.64           S  
ATOM   1148  CE  MET    72       5.874  74.934  -2.131  1.00 76.64           C  
ATOM   1149  H   MET    72       7.961  79.279  -1.196  1.00 76.64           H  
ATOM   1150  HA  MET    72       6.892  78.292   1.224  1.00 76.64           H  
ATOM   1151  HB2 MET    72       8.643  76.630  -0.681  1.00 76.64           H  
ATOM   1152  HB3 MET    72       7.105  77.263  -1.228  1.00 76.64           H  
ATOM   1153  HG2 MET    72       5.887  76.030   0.557  1.00 76.64           H  
ATOM   1154  HG3 MET    72       7.417  75.469   1.236  1.00 76.64           H  
ATOM   1155  HE1 MET    72       5.642  74.109  -2.811  1.00 76.64           H  
ATOM   1156  HE2 MET    72       6.390  75.707  -2.704  1.00 76.64           H  
ATOM   1157  HE3 MET    72       4.936  75.324  -1.732  1.00 76.64           H  
ATOM   1158  N   ARG    73      10.211  78.238   1.073  1.00 76.78           N  
ATOM   1159  CA  ARG    73      11.455  77.848   1.735  1.00 76.78           C  
ATOM   1160  C   ARG    73      12.050  78.976   2.602  1.00 76.78           C  
ATOM   1161  CB  ARG    73      12.487  77.375   0.699  1.00 76.78           C  
ATOM   1162  O   ARG    73      13.095  78.836   3.238  1.00 76.78           O  
ATOM   1163  CG  ARG    73      12.008  76.139  -0.071  1.00 76.78           C  
ATOM   1164  CD  ARG    73      13.049  75.645  -1.072  1.00 76.78           C  
ATOM   1165  NE  ARG    73      12.517  74.513  -1.849  1.00 76.78           N  
ATOM   1166  NH1 ARG    73      14.397  74.264  -3.222  1.00 76.78           N  
ATOM   1167  NH2 ARG    73      12.564  72.909  -3.517  1.00 76.78           N1+
ATOM   1168  CZ  ARG    73      13.164  73.905  -2.856  1.00 76.78           C  
ATOM   1169  H   ARG    73      10.235  78.805   0.232  1.00 76.78           H  
ATOM   1170  HA  ARG    73      11.242  77.023   2.427  1.00 76.78           H  
ATOM   1171  HB2 ARG    73      13.434  77.140   1.201  1.00 76.78           H  
ATOM   1172  HB3 ARG    73      12.701  78.187  -0.008  1.00 76.78           H  
ATOM   1173  HG2 ARG    73      11.083  76.368  -0.613  1.00 76.78           H  
ATOM   1174  HG3 ARG    73      11.768  75.331   0.630  1.00 76.78           H  
ATOM   1175  HD2 ARG    73      13.946  75.308  -0.543  1.00 76.78           H  
ATOM   1176  HD3 ARG    73      13.303  76.449  -1.770  1.00 76.78           H  
ATOM   1177  HE  ARG    73      11.592  74.164  -1.622  1.00 76.78           H  
ATOM   1178 HH11 ARG    73      14.881  73.803  -3.981  1.00 76.78           H  
ATOM   1179 HH12 ARG    73      14.892  75.004  -2.743  1.00 76.78           H  
ATOM   1180 HH21 ARG    73      13.029  72.422  -4.273  1.00 76.78           H  
ATOM   1181 HH22 ARG    73      11.621  72.615  -3.296  1.00 76.78           H  
ATOM   1182  N   VAL    74      11.350  80.158   2.612  1.00 76.56           N  
ATOM   1183  CA  VAL    74      11.885  81.358   3.248  1.00 76.56           C  
ATOM   1184  C   VAL    74      11.322  81.365   4.687  1.00 76.56           C  
ATOM   1185  CB  VAL    74      11.528  82.629   2.450  1.00 76.56           C  
ATOM   1186  O   VAL    74      10.329  82.004   5.031  1.00 76.56           O  
ATOM   1187  CG1 VAL    74      12.251  83.847   3.032  1.00 76.56           C  
ATOM   1188  CG2 VAL    74      11.913  82.493   0.971  1.00 76.56           C  
ATOM   1189  H   VAL    74      10.420  80.195   2.196  1.00 76.56           H  
ATOM   1190  HA  VAL    74      12.977  81.271   3.308  1.00 76.56           H  
ATOM   1191  HB  VAL    74      10.447  82.809   2.501  1.00 76.56           H  
ATOM   1192 HG11 VAL    74      13.338  83.724   2.983  1.00 76.56           H  
ATOM   1193 HG12 VAL    74      11.982  84.011   4.078  1.00 76.56           H  
ATOM   1194 HG13 VAL    74      11.988  84.753   2.477  1.00 76.56           H  
ATOM   1195 HG21 VAL    74      12.969  82.223   0.859  1.00 76.56           H  
ATOM   1196 HG22 VAL    74      11.751  83.436   0.438  1.00 76.56           H  
ATOM   1197 HG23 VAL    74      11.310  81.729   0.470  1.00 76.56           H  
ATOM   1198  N   ALA    75      12.002  80.546   5.567  1.00 72.61           N  
ATOM   1199  CA  ALA    75      11.497  80.270   6.912  1.00 72.61           C  
ATOM   1200  C   ALA    75      11.286  81.530   7.780  1.00 72.61           C  
ATOM   1201  CB  ALA    75      12.428  79.314   7.644  1.00 72.61           C  
ATOM   1202  O   ALA    75      10.498  81.553   8.726  1.00 72.61           O  
ATOM   1203  H   ALA    75      12.832  80.059   5.231  1.00 72.61           H  
ATOM   1204  HA  ALA    75      10.515  79.801   6.783  1.00 72.61           H  
ATOM   1205  HB1 ALA    75      13.424  79.755   7.775  1.00 72.61           H  
ATOM   1206  HB2 ALA    75      12.548  78.380   7.086  1.00 72.61           H  
ATOM   1207  HB3 ALA    75      12.039  79.070   8.639  1.00 72.61           H  
ATOM   1208  N   SER    76      12.072  82.613   7.479  1.00 79.69           N  
ATOM   1209  CA  SER    76      11.981  83.870   8.225  1.00 79.69           C  
ATOM   1210  C   SER    76      10.644  84.578   7.937  1.00 79.69           C  
ATOM   1211  CB  SER    76      13.144  84.799   7.858  1.00 79.69           C  
ATOM   1212  O   SER    76      10.042  85.226   8.791  1.00 79.69           O  
ATOM   1213  OG  SER    76      13.410  84.733   6.449  1.00 79.69           O  
ATOM   1214  H   SER    76      12.735  82.564   6.713  1.00 79.69           H  
ATOM   1215  HA  SER    76      11.997  83.642   9.297  1.00 79.69           H  
ATOM   1216  HB2 SER    76      14.054  84.470   8.371  1.00 79.69           H  
ATOM   1217  HB3 SER    76      12.939  85.839   8.131  1.00 79.69           H  
ATOM   1218  HG  SER    76      14.173  85.319   6.285  1.00 79.69           H  
ATOM   1219  N   VAL    77      10.203  84.493   6.636  1.00 82.86           N  
ATOM   1220  CA  VAL    77       8.968  85.141   6.178  1.00 82.86           C  
ATOM   1221  C   VAL    77       7.794  84.346   6.775  1.00 82.86           C  
ATOM   1222  CB  VAL    77       8.933  85.185   4.636  1.00 82.86           C  
ATOM   1223  O   VAL    77       6.715  84.863   7.056  1.00 82.86           O  
ATOM   1224  CG1 VAL    77       7.533  85.329   4.040  1.00 82.86           C  
ATOM   1225  CG2 VAL    77       9.818  86.332   4.139  1.00 82.86           C  
ATOM   1226  H   VAL    77      10.747  83.936   5.983  1.00 82.86           H  
ATOM   1227  HA  VAL    77       8.927  86.148   6.611  1.00 82.86           H  
ATOM   1228  HB  VAL    77       9.343  84.250   4.239  1.00 82.86           H  
ATOM   1229 HG11 VAL    77       7.054  86.255   4.365  1.00 82.86           H  
ATOM   1230 HG12 VAL    77       6.888  84.488   4.314  1.00 82.86           H  
ATOM   1231 HG13 VAL    77       7.586  85.336   2.948  1.00 82.86           H  
ATOM   1232 HG21 VAL    77       9.400  87.306   4.415  1.00 82.86           H  
ATOM   1233 HG22 VAL    77       9.920  86.302   3.050  1.00 82.86           H  
ATOM   1234 HG23 VAL    77      10.821  86.264   4.570  1.00 82.86           H  
ATOM   1235  N   GLN    78       8.009  82.994   6.881  1.00 79.52           N  
ATOM   1236  CA  GLN    78       6.984  82.092   7.385  1.00 79.52           C  
ATOM   1237  C   GLN    78       6.800  82.357   8.889  1.00 79.52           C  
ATOM   1238  CB  GLN    78       7.373  80.638   7.125  1.00 79.52           C  
ATOM   1239  O   GLN    78       5.689  82.453   9.411  1.00 79.52           O  
ATOM   1240  CG  GLN    78       7.494  80.353   5.630  1.00 79.52           C  
ATOM   1241  CD  GLN    78       6.183  79.988   4.981  1.00 79.52           C  
ATOM   1242  NE2 GLN    78       6.253  79.967   3.621  1.00 79.52           N  
ATOM   1243  OE1 GLN    78       5.155  79.711   5.587  1.00 79.52           O  
ATOM   1244  H   GLN    78       8.914  82.636   6.580  1.00 79.52           H  
ATOM   1245  HA  GLN    78       6.040  82.341   6.891  1.00 79.52           H  
ATOM   1246  HB2 GLN    78       6.654  79.962   7.603  1.00 79.52           H  
ATOM   1247  HB3 GLN    78       8.339  80.429   7.596  1.00 79.52           H  
ATOM   1248  HG2 GLN    78       8.182  79.518   5.478  1.00 79.52           H  
ATOM   1249  HG3 GLN    78       7.919  81.201   5.084  1.00 79.52           H  
ATOM   1250 HE21 GLN    78       5.434  79.673   3.084  1.00 79.52           H  
ATOM   1251 HE22 GLN    78       7.074  80.243   3.089  1.00 79.52           H  
ATOM   1252  N   GLN    79       7.955  82.429   9.636  1.00 76.52           N  
ATOM   1253  CA  GLN    79       7.892  82.579  11.083  1.00 76.52           C  
ATOM   1254  C   GLN    79       7.247  83.931  11.462  1.00 76.52           C  
ATOM   1255  CB  GLN    79       9.279  82.392  11.701  1.00 76.52           C  
ATOM   1256  O   GLN    79       6.523  84.042  12.454  1.00 76.52           O  
ATOM   1257  CG  GLN    79       9.233  82.340  13.227  1.00 76.52           C  
ATOM   1258  CD  GLN    79      10.381  81.543  13.814  1.00 76.52           C  
ATOM   1259  NE2 GLN    79      10.776  81.952  15.052  1.00 76.52           N  
ATOM   1260  OE1 GLN    79      10.869  80.541  13.294  1.00 76.52           O  
ATOM   1261  H   GLN    79       8.860  82.334   9.172  1.00 76.52           H  
ATOM   1262  HA  GLN    79       7.219  81.797  11.452  1.00 76.52           H  
ATOM   1263  HB2 GLN    79       9.956  83.196  11.384  1.00 76.52           H  
ATOM   1264  HB3 GLN    79       9.708  81.463  11.306  1.00 76.52           H  
ATOM   1265  HG2 GLN    79       8.317  81.841  13.567  1.00 76.52           H  
ATOM   1266  HG3 GLN    79       9.225  83.358  13.635  1.00 76.52           H  
ATOM   1267 HE21 GLN    79      11.496  81.429  15.538  1.00 76.52           H  
ATOM   1268 HE22 GLN    79      10.385  82.755  15.527  1.00 76.52           H  
ATOM   1269  N   VAL    80       7.588  85.010  10.677  1.00 84.84           N  
ATOM   1270  CA  VAL    80       7.001  86.335  10.902  1.00 84.84           C  
ATOM   1271  C   VAL    80       5.525  86.301  10.434  1.00 84.84           C  
ATOM   1272  CB  VAL    80       7.813  87.441  10.193  1.00 84.84           C  
ATOM   1273  O   VAL    80       4.623  86.858  11.065  1.00 84.84           O  
ATOM   1274  CG1 VAL    80       7.099  88.798  10.213  1.00 84.84           C  
ATOM   1275  CG2 VAL    80       9.187  87.611  10.854  1.00 84.84           C  
ATOM   1276  H   VAL    80       8.264  84.884   9.923  1.00 84.84           H  
ATOM   1277  HA  VAL    80       6.985  86.513  11.985  1.00 84.84           H  
ATOM   1278  HB  VAL    80       7.967  87.160   9.143  1.00 84.84           H  
ATOM   1279 HG11 VAL    80       6.886  89.121  11.238  1.00 84.84           H  
ATOM   1280 HG12 VAL    80       6.155  88.760   9.664  1.00 84.84           H  
ATOM   1281 HG13 VAL    80       7.718  89.567   9.737  1.00 84.84           H  
ATOM   1282 HG21 VAL    80       9.087  87.972  11.884  1.00 84.84           H  
ATOM   1283 HG22 VAL    80       9.794  88.337  10.302  1.00 84.84           H  
ATOM   1284 HG23 VAL    80       9.744  86.671  10.886  1.00 84.84           H  
ATOM   1285  N   GLY    81       5.274  85.699   9.225  1.00 83.49           N  
ATOM   1286  CA  GLY    81       3.964  85.747   8.605  1.00 83.49           C  
ATOM   1287  C   GLY    81       2.902  84.955   9.364  1.00 83.49           C  
ATOM   1288  O   GLY    81       1.733  85.337   9.438  1.00 83.49           O  
ATOM   1289  H   GLY    81       6.021  85.234   8.710  1.00 83.49           H  
ATOM   1290  HA2 GLY    81       4.047  85.343   7.593  1.00 83.49           H  
ATOM   1291  HA3 GLY    81       3.648  86.793   8.554  1.00 83.49           H  
ATOM   1292  N   TRP    82       3.300  83.754   9.899  1.00 79.61           N  
ATOM   1293  CA  TRP    82       2.364  82.952  10.687  1.00 79.61           C  
ATOM   1294  C   TRP    82       2.152  83.600  12.069  1.00 79.61           C  
ATOM   1295  CB  TRP    82       2.795  81.492  10.850  1.00 79.61           C  
ATOM   1296  O   TRP    82       1.124  83.416  12.723  1.00 79.61           O  
ATOM   1297  CG  TRP    82       2.436  80.667   9.648  1.00 79.61           C  
ATOM   1298  CD1 TRP    82       3.218  80.442   8.534  1.00 79.61           C  
ATOM   1299  CD2 TRP    82       1.202  79.973   9.425  1.00 79.61           C  
ATOM   1300  CE2 TRP    82       1.271  79.386   8.159  1.00 79.61           C  
ATOM   1301  CE3 TRP    82       0.030  79.791  10.187  1.00 79.61           C  
ATOM   1302  NE1 TRP    82       2.512  79.680   7.641  1.00 79.61           N  
ATOM   1303  CH2 TRP    82      -0.939  78.491   8.385  1.00 79.61           C  
ATOM   1304  CZ2 TRP    82       0.215  78.646   7.613  1.00 79.61           C  
ATOM   1305  CZ3 TRP    82      -1.027  79.041   9.660  1.00 79.61           C  
ATOM   1306  H   TRP    82       4.249  83.406   9.733  1.00 79.61           H  
ATOM   1307  HA  TRP    82       1.389  83.000  10.184  1.00 79.61           H  
ATOM   1308  HB2 TRP    82       2.312  81.049  11.729  1.00 79.61           H  
ATOM   1309  HB3 TRP    82       3.871  81.433  11.042  1.00 79.61           H  
ATOM   1310  HD1 TRP    82       4.217  80.764   8.284  1.00 79.61           H  
ATOM   1311  HE1 TRP    82       2.863  79.386   6.736  1.00 79.61           H  
ATOM   1312  HE3 TRP    82      -0.062  80.223  11.180  1.00 79.61           H  
ATOM   1313  HZ2 TRP    82       0.286  78.204   6.626  1.00 79.61           H  
ATOM   1314  HZ3 TRP    82      -1.928  78.897  10.252  1.00 79.61           H  
ATOM   1315  HH2 TRP    82      -1.780  77.929   7.985  1.00 79.61           H  
ATOM   1316  N   SER    83       3.189  84.371  12.553  1.00 80.71           N  
ATOM   1317  CA  SER    83       3.047  85.111  13.811  1.00 80.71           C  
ATOM   1318  C   SER    83       2.052  86.267  13.594  1.00 80.71           C  
ATOM   1319  CB  SER    83       4.365  85.678  14.338  1.00 80.71           C  
ATOM   1320  O   SER    83       1.247  86.616  14.458  1.00 80.71           O  
ATOM   1321  OG  SER    83       5.249  84.630  14.736  1.00 80.71           O  
ATOM   1322  H   SER    83       4.052  84.437  12.021  1.00 80.71           H  
ATOM   1323  HA  SER    83       2.615  84.421  14.545  1.00 80.71           H  
ATOM   1324  HB2 SER    83       4.181  86.299  15.221  1.00 80.71           H  
ATOM   1325  HB3 SER    83       4.876  86.306  13.602  1.00 80.71           H  
ATOM   1326  HG  SER    83       5.714  84.335  13.920  1.00 80.71           H  
ATOM   1327  N   LEU    84       2.156  86.918  12.380  1.00 84.68           N  
ATOM   1328  CA  LEU    84       1.203  87.946  11.978  1.00 84.68           C  
ATOM   1329  C   LEU    84      -0.187  87.295  11.910  1.00 84.68           C  
ATOM   1330  CB  LEU    84       1.584  88.581  10.633  1.00 84.68           C  
ATOM   1331  O   LEU    84      -1.172  87.852  12.393  1.00 84.68           O  
ATOM   1332  CG  LEU    84       0.581  89.625  10.096  1.00 84.68           C  
ATOM   1333  CD1 LEU    84       0.480  90.847  11.004  1.00 84.68           C  
ATOM   1334  CD2 LEU    84       0.982  90.061   8.686  1.00 84.68           C  
ATOM   1335  H   LEU    84       2.934  86.689  11.759  1.00 84.68           H  
ATOM   1336  HA  LEU    84       1.187  88.696  12.776  1.00 84.68           H  
ATOM   1337  HB2 LEU    84       1.690  87.794   9.878  1.00 84.68           H  
ATOM   1338  HB3 LEU    84       2.577  89.040  10.725  1.00 84.68           H  
ATOM   1339  HG  LEU    84      -0.413  89.170  10.018  1.00 84.68           H  
ATOM   1340 HD11 LEU    84       1.462  91.307  11.140  1.00 84.68           H  
ATOM   1341 HD12 LEU    84       0.083  90.583  11.989  1.00 84.68           H  
ATOM   1342 HD13 LEU    84      -0.189  91.601  10.575  1.00 84.68           H  
ATOM   1343 HD21 LEU    84       1.980  90.508   8.676  1.00 84.68           H  
ATOM   1344 HD22 LEU    84       0.275  90.797   8.288  1.00 84.68           H  
ATOM   1345 HD23 LEU    84       0.983  89.204   8.004  1.00 84.68           H  
ATOM   1346  N   LEU    85      -0.290  86.094  11.246  1.00 81.77           N  
ATOM   1347  CA  LEU    85      -1.583  85.433  11.094  1.00 81.77           C  
ATOM   1348  C   LEU    85      -2.195  85.102  12.475  1.00 81.77           C  
ATOM   1349  CB  LEU    85      -1.471  84.164  10.242  1.00 81.77           C  
ATOM   1350  O   LEU    85      -3.408  85.180  12.679  1.00 81.77           O  
ATOM   1351  CG  LEU    85      -2.807  83.749   9.592  1.00 81.77           C  
ATOM   1352  CD1 LEU    85      -3.187  84.673   8.431  1.00 81.77           C  
ATOM   1353  CD2 LEU    85      -2.713  82.314   9.079  1.00 81.77           C  
ATOM   1354  H   LEU    85       0.543  85.695  10.809  1.00 81.77           H  
ATOM   1355  HA  LEU    85      -2.240  86.169  10.620  1.00 81.77           H  
ATOM   1356  HB2 LEU    85      -1.097  83.341  10.865  1.00 81.77           H  
ATOM   1357  HB3 LEU    85      -0.730  84.308   9.445  1.00 81.77           H  
ATOM   1358  HG  LEU    85      -3.608  83.783  10.340  1.00 81.77           H  
ATOM   1359 HD11 LEU    85      -2.414  84.667   7.656  1.00 81.77           H  
ATOM   1360 HD12 LEU    85      -3.328  85.705   8.764  1.00 81.77           H  
ATOM   1361 HD13 LEU    85      -4.125  84.348   7.968  1.00 81.77           H  
ATOM   1362 HD21 LEU    85      -1.901  82.198   8.353  1.00 81.77           H  
ATOM   1363 HD22 LEU    85      -3.648  82.019   8.593  1.00 81.77           H  
ATOM   1364 HD23 LEU    85      -2.537  81.624   9.909  1.00 81.77           H  
ATOM   1365  N   CYS    86      -1.329  84.674  13.457  1.00 73.49           N  
ATOM   1366  CA  CYS    86      -1.817  84.396  14.811  1.00 73.49           C  
ATOM   1367  C   CYS    86      -2.348  85.687  15.462  1.00 73.49           C  
ATOM   1368  CB  CYS    86      -0.752  83.811  15.742  1.00 73.49           C  
ATOM   1369  O   CYS    86      -3.290  85.684  16.254  1.00 73.49           O  
ATOM   1370  SG  CYS    86      -0.319  82.099  15.301  1.00 73.49           S  
ATOM   1371  H   CYS    86      -0.347  84.522  13.220  1.00 73.49           H  
ATOM   1372  HA  CYS    86      -2.672  83.716  14.721  1.00 73.49           H  
ATOM   1373  HB2 CYS    86      -1.112  83.799  16.776  1.00 73.49           H  
ATOM   1374  HB3 CYS    86       0.163  84.411  15.721  1.00 73.49           H  
ATOM   1375  HG  CYS    86       0.227  82.392  14.106  1.00 73.49           H  
ATOM   1376  N   LYS    87      -1.655  86.839  15.167  1.00 80.46           N  
ATOM   1377  CA  LYS    87      -2.079  88.129  15.700  1.00 80.46           C  
ATOM   1378  C   LYS    87      -3.377  88.589  14.995  1.00 80.46           C  
ATOM   1379  CB  LYS    87      -0.950  89.153  15.575  1.00 80.46           C  
ATOM   1380  O   LYS    87      -4.208  89.307  15.553  1.00 80.46           O  
ATOM   1381  CG  LYS    87      -1.226  90.513  16.221  1.00 80.46           C  
ATOM   1382  CD  LYS    87      -1.653  90.443  17.684  1.00 80.46           C  
ATOM   1383  CE  LYS    87      -1.662  91.819  18.338  1.00 80.46           C  
ATOM   1384  NZ  LYS    87      -2.267  91.721  19.666  1.00 80.46           N1+
ATOM   1385  H   LYS    87      -0.833  86.790  14.565  1.00 80.46           H  
ATOM   1386  HA  LYS    87      -2.329  87.963  16.755  1.00 80.46           H  
ATOM   1387  HB2 LYS    87      -0.713  89.324  14.518  1.00 80.46           H  
ATOM   1388  HB3 LYS    87      -0.040  88.736  16.027  1.00 80.46           H  
ATOM   1389  HG2 LYS    87      -2.007  91.024  15.650  1.00 80.46           H  
ATOM   1390  HG3 LYS    87      -0.316  91.117  16.135  1.00 80.46           H  
ATOM   1391  HD2 LYS    87      -0.979  89.779  18.239  1.00 80.46           H  
ATOM   1392  HD3 LYS    87      -2.655  90.008  17.742  1.00 80.46           H  
ATOM   1393  HE2 LYS    87      -2.248  92.549  17.776  1.00 80.46           H  
ATOM   1394  HE3 LYS    87      -0.644  92.190  18.470  1.00 80.46           H  
ATOM   1395  HZ1 LYS    87      -2.063  92.473  20.320  1.00 80.46           H  
ATOM   1396  HZ2 LYS    87      -2.141  90.795  20.142  1.00 80.46           H  
ATOM   1397  HZ3 LYS    87      -3.318  91.678  19.581  1.00 80.46           H  
ATOM   1398  N   LEU    88      -3.539  88.207  13.684  1.00 80.11           N  
ATOM   1399  CA  LEU    88      -4.771  88.508  12.971  1.00 80.11           C  
ATOM   1400  C   LEU    88      -5.937  87.667  13.540  1.00 80.11           C  
ATOM   1401  CB  LEU    88      -4.693  88.281  11.458  1.00 80.11           C  
ATOM   1402  O   LEU    88      -7.099  88.069  13.494  1.00 80.11           O  
ATOM   1403  CG  LEU    88      -3.631  89.080  10.678  1.00 80.11           C  
ATOM   1404  CD1 LEU    88      -4.014  89.147   9.197  1.00 80.11           C  
ATOM   1405  CD2 LEU    88      -3.374  90.476  11.232  1.00 80.11           C  
ATOM   1406  H   LEU    88      -2.767  87.736  13.211  1.00 80.11           H  
ATOM   1407  HA  LEU    88      -5.028  89.554  13.179  1.00 80.11           H  
ATOM   1408  HB2 LEU    88      -5.683  88.507  11.038  1.00 80.11           H  
ATOM   1409  HB3 LEU    88      -4.527  87.216  11.259  1.00 80.11           H  
ATOM   1410  HG  LEU    88      -2.689  88.531  10.724  1.00 80.11           H  
ATOM   1411 HD11 LEU    88      -4.956  89.685   9.053  1.00 80.11           H  
ATOM   1412 HD12 LEU    88      -4.134  88.140   8.782  1.00 80.11           H  
ATOM   1413 HD13 LEU    88      -3.238  89.656   8.615  1.00 80.11           H  
ATOM   1414 HD21 LEU    88      -4.308  91.028  11.357  1.00 80.11           H  
ATOM   1415 HD22 LEU    88      -2.716  91.045  10.568  1.00 80.11           H  
ATOM   1416 HD23 LEU    88      -2.877  90.433  12.206  1.00 80.11           H  
ATOM   1417  N   ILE    89      -5.624  86.415  14.017  1.00 74.05           N  
ATOM   1418  CA  ILE    89      -6.623  85.547  14.656  1.00 74.05           C  
ATOM   1419  C   ILE    89      -7.070  86.165  16.006  1.00 74.05           C  
ATOM   1420  CB  ILE    89      -6.095  84.092  14.806  1.00 74.05           C  
ATOM   1421  O   ILE    89      -8.197  85.967  16.461  1.00 74.05           O  
ATOM   1422  CG1 ILE    89      -6.075  83.398  13.424  1.00 74.05           C  
ATOM   1423  CG2 ILE    89      -6.927  83.265  15.796  1.00 74.05           C  
ATOM   1424  CD1 ILE    89      -5.286  82.097  13.389  1.00 74.05           C  
ATOM   1425  H   ILE    89      -4.666  86.084  13.895  1.00 74.05           H  
ATOM   1426  HA  ILE    89      -7.515  85.555  14.017  1.00 74.05           H  
ATOM   1427  HB  ILE    89      -5.070  84.127  15.191  1.00 74.05           H  
ATOM   1428 HG12 ILE    89      -5.643  84.066  12.673  1.00 74.05           H  
ATOM   1429 HG13 ILE    89      -7.101  83.197  13.102  1.00 74.05           H  
ATOM   1430 HG21 ILE    89      -7.985  83.258  15.515  1.00 74.05           H  
ATOM   1431 HG22 ILE    89      -6.844  83.665  16.812  1.00 74.05           H  
ATOM   1432 HG23 ILE    89      -6.583  82.229  15.848  1.00 74.05           H  
ATOM   1433 HD11 ILE    89      -4.255  82.250  13.720  1.00 74.05           H  
ATOM   1434 HD12 ILE    89      -5.255  81.709  12.365  1.00 74.05           H  
ATOM   1435 HD13 ILE    89      -5.741  81.327  14.017  1.00 74.05           H  
ATOM   1436  N   GLU    90      -6.108  86.854  16.703  1.00 72.60           N  
ATOM   1437  CA  GLU    90      -6.407  87.534  17.969  1.00 72.60           C  
ATOM   1438  C   GLU    90      -7.321  88.755  17.684  1.00 72.60           C  
ATOM   1439  CB  GLU    90      -5.093  87.967  18.637  1.00 72.60           C  
ATOM   1440  O   GLU    90      -8.301  89.026  18.378  1.00 72.60           O  
ATOM   1441  CG  GLU    90      -5.255  88.563  20.038  1.00 72.60           C  
ATOM   1442  CD  GLU    90      -4.249  89.682  20.160  1.00 72.60           C  
ATOM   1443  OE1 GLU    90      -4.597  90.836  19.764  1.00 72.60           O  
ATOM   1444  OE2 GLU    90      -3.083  89.419  20.578  1.00 72.60           O1-
ATOM   1445  H   GLU    90      -5.160  86.868  16.334  1.00 72.60           H  
ATOM   1446  HA  GLU    90      -6.959  86.834  18.607  1.00 72.60           H  
ATOM   1447  HB2 GLU    90      -4.575  88.671  17.978  1.00 72.60           H  
ATOM   1448  HB3 GLU    90      -4.428  87.096  18.712  1.00 72.60           H  
ATOM   1449  HG2 GLU    90      -5.078  87.802  20.805  1.00 72.60           H  
ATOM   1450  HG3 GLU    90      -6.257  88.971  20.204  1.00 72.60           H  
ATOM   1451  N   VAL    91      -6.892  89.584  16.668  1.00 79.27           N  
ATOM   1452  CA  VAL    91      -7.558  90.856  16.372  1.00 79.27           C  
ATOM   1453  C   VAL    91      -8.893  90.645  15.614  1.00 79.27           C  
ATOM   1454  CB  VAL    91      -6.587  91.782  15.600  1.00 79.27           C  
ATOM   1455  O   VAL    91      -9.793  91.489  15.623  1.00 79.27           O  
ATOM   1456  CG1 VAL    91      -7.258  93.013  14.992  1.00 79.27           C  
ATOM   1457  CG2 VAL    91      -5.461  92.259  16.527  1.00 79.27           C  
ATOM   1458  H   VAL    91      -6.060  89.316  16.143  1.00 79.27           H  
ATOM   1459  HA  VAL    91      -7.829  91.317  17.332  1.00 79.27           H  
ATOM   1460  HB  VAL    91      -6.134  91.219  14.773  1.00 79.27           H  
ATOM   1461 HG11 VAL    91      -7.798  93.589  15.750  1.00 79.27           H  
ATOM   1462 HG12 VAL    91      -7.955  92.735  14.196  1.00 79.27           H  
ATOM   1463 HG13 VAL    91      -6.511  93.670  14.535  1.00 79.27           H  
ATOM   1464 HG21 VAL    91      -5.858  92.836  17.369  1.00 79.27           H  
ATOM   1465 HG22 VAL    91      -4.764  92.901  15.982  1.00 79.27           H  
ATOM   1466 HG23 VAL    91      -4.888  91.422  16.935  1.00 79.27           H  
ATOM   1467  N   CYS    92      -8.955  89.555  14.784  1.00 76.93           N  
ATOM   1468  CA  CYS    92     -10.113  89.237  13.953  1.00 76.93           C  
ATOM   1469  C   CYS    92     -10.230  87.703  13.837  1.00 76.93           C  
ATOM   1470  CB  CYS    92      -9.987  89.844  12.545  1.00 76.93           C  
ATOM   1471  O   CYS    92      -9.703  87.069  12.916  1.00 76.93           O  
ATOM   1472  SG  CYS    92     -10.623  91.555  12.469  1.00 76.93           S  
ATOM   1473  H   CYS    92      -8.147  88.931  14.735  1.00 76.93           H  
ATOM   1474  HA  CYS    92     -11.021  89.618  14.432  1.00 76.93           H  
ATOM   1475  HB2 CYS    92     -10.564  89.271  11.810  1.00 76.93           H  
ATOM   1476  HB3 CYS    92      -8.944  89.853  12.210  1.00 76.93           H  
ATOM   1477  HG  CYS    92     -10.224  91.915  13.703  1.00 76.93           H  
ATOM   1478  N   PRO    93     -10.960  87.046  14.809  1.00 70.64           N  
ATOM   1479  CA  PRO    93     -11.083  85.581  14.833  1.00 70.64           C  
ATOM   1480  C   PRO    93     -11.642  84.913  13.563  1.00 70.64           C  
ATOM   1481  CB  PRO    93     -12.012  85.301  16.016  1.00 70.64           C  
ATOM   1482  O   PRO    93     -11.527  83.704  13.350  1.00 70.64           O  
ATOM   1483  CG  PRO    93     -11.779  86.486  16.942  1.00 70.64           C  
ATOM   1484  CD  PRO    93     -11.590  87.646  15.979  1.00 70.64           C  
ATOM   1485  HA  PRO    93     -10.082  85.171  15.001  1.00 70.64           H  
ATOM   1486  HB2 PRO    93     -11.790  84.344  16.499  1.00 70.64           H  
ATOM   1487  HB3 PRO    93     -13.062  85.279  15.698  1.00 70.64           H  
ATOM   1488  HG2 PRO    93     -10.862  86.327  17.522  1.00 70.64           H  
ATOM   1489  HG3 PRO    93     -12.602  86.650  17.642  1.00 70.64           H  
ATOM   1490  HD2 PRO    93     -12.552  88.063  15.660  1.00 70.64           H  
ATOM   1491  HD3 PRO    93     -10.977  88.440  16.410  1.00 70.64           H  
ATOM   1492  N   GLY    94     -12.262  85.746  12.660  1.00 69.25           N  
ATOM   1493  CA  GLY    94     -12.697  85.261  11.362  1.00 69.25           C  
ATOM   1494  C   GLY    94     -11.529  84.809  10.465  1.00 69.25           C  
ATOM   1495  O   GLY    94     -11.699  84.135   9.447  1.00 69.25           O  
ATOM   1496  H   GLY    94     -12.424  86.712  12.915  1.00 69.25           H  
ATOM   1497  HA2 GLY    94     -13.235  86.069  10.859  1.00 69.25           H  
ATOM   1498  HA3 GLY    94     -13.362  84.408  11.518  1.00 69.25           H  
ATOM   1499  N   THR    95     -10.272  85.193  10.876  1.00 71.03           N  
ATOM   1500  CA  THR    95      -9.068  84.719  10.194  1.00 71.03           C  
ATOM   1501  C   THR    95      -8.921  83.196  10.424  1.00 71.03           C  
ATOM   1502  CB  THR    95      -7.802  85.449  10.675  1.00 71.03           C  
ATOM   1503  O   THR    95      -8.363  82.466   9.605  1.00 71.03           O  
ATOM   1504  CG2 THR    95      -6.608  85.167   9.771  1.00 71.03           C  
ATOM   1505  OG1 THR    95      -8.004  86.869  10.677  1.00 71.03           O  
ATOM   1506  H   THR    95     -10.174  85.845  11.655  1.00 71.03           H  
ATOM   1507  HA  THR    95      -9.228  84.891   9.123  1.00 71.03           H  
ATOM   1508  HB  THR    95      -7.553  85.155  11.698  1.00 71.03           H  
ATOM   1509 HG21 THR    95      -6.820  85.459   8.737  1.00 71.03           H  
ATOM   1510 HG22 THR    95      -6.322  84.112   9.787  1.00 71.03           H  
ATOM   1511 HG23 THR    95      -5.741  85.753  10.087  1.00 71.03           H  
ATOM   1512  HG1 THR    95      -8.352  87.104  11.566  1.00 71.03           H  
ATOM   1513  N   MET    96      -9.410  82.691  11.615  1.00 65.30           N  
ATOM   1514  CA  MET    96      -9.319  81.255  11.918  1.00 65.30           C  
ATOM   1515  C   MET    96     -10.362  80.535  11.041  1.00 65.30           C  
ATOM   1516  CB  MET    96      -9.579  80.971  13.401  1.00 65.30           C  
ATOM   1517  O   MET    96     -10.176  79.422  10.553  1.00 65.30           O  
ATOM   1518  CG  MET    96      -9.535  79.488  13.784  1.00 65.30           C  
ATOM   1519  SD  MET    96      -7.885  78.760  13.538  1.00 65.30           S  
ATOM   1520  CE  MET    96      -8.383  77.099  13.021  1.00 65.30           C  
ATOM   1521  H   MET    96      -9.869  83.315  12.277  1.00 65.30           H  
ATOM   1522  HA  MET    96      -8.325  80.917  11.609  1.00 65.30           H  
ATOM   1523  HB2 MET    96     -10.572  81.346  13.677  1.00 65.30           H  
ATOM   1524  HB3 MET    96      -8.865  81.535  14.014  1.00 65.30           H  
ATOM   1525  HG2 MET    96     -10.286  78.927  13.220  1.00 65.30           H  
ATOM   1526  HG3 MET    96      -9.786  79.383  14.845  1.00 65.30           H  
ATOM   1527  HE1 MET    96      -7.496  76.465  12.955  1.00 65.30           H  
ATOM   1528  HE2 MET    96      -8.857  77.139  12.037  1.00 65.30           H  
ATOM   1529  HE3 MET    96      -9.076  76.661  13.743  1.00 65.30           H  
ATOM   1530  N   GLN    97     -11.559  81.209  10.886  1.00 66.28           N  
ATOM   1531  CA  GLN    97     -12.631  80.648  10.070  1.00 66.28           C  
ATOM   1532  C   GLN    97     -12.185  80.580   8.591  1.00 66.28           C  
ATOM   1533  CB  GLN    97     -13.928  81.447  10.171  1.00 66.28           C  
ATOM   1534  O   GLN    97     -12.673  79.781   7.794  1.00 66.28           O  
ATOM   1535  CG  GLN    97     -14.570  81.343  11.552  1.00 66.28           C  
ATOM   1536  CD  GLN    97     -15.804  82.210  11.612  1.00 66.28           C  
ATOM   1537  NE2 GLN    97     -16.942  81.634  11.131  1.00 66.28           N  
ATOM   1538  OE1 GLN    97     -15.787  83.367  12.019  1.00 66.28           O  
ATOM   1539  H   GLN    97     -11.676  82.102  11.358  1.00 66.28           H  
ATOM   1540  HA  GLN    97     -12.790  79.617  10.400  1.00 66.28           H  
ATOM   1541  HB2 GLN    97     -14.640  81.086   9.417  1.00 66.28           H  
ATOM   1542  HB3 GLN    97     -13.747  82.500   9.924  1.00 66.28           H  
ATOM   1543  HG2 GLN    97     -13.884  81.677  12.338  1.00 66.28           H  
ATOM   1544  HG3 GLN    97     -14.842  80.304  11.773  1.00 66.28           H  
ATOM   1545 HE21 GLN    97     -17.794  82.180  11.137  1.00 66.28           H  
ATOM   1546 HE22 GLN    97     -16.985  80.689  10.769  1.00 66.28           H  
ATOM   1547  N   SER    98     -11.244  81.506   8.213  1.00 65.67           N  
ATOM   1548  CA  SER    98     -10.695  81.544   6.857  1.00 65.67           C  
ATOM   1549  C   SER    98      -9.686  80.408   6.581  1.00 65.67           C  
ATOM   1550  CB  SER    98     -10.036  82.891   6.564  1.00 65.67           C  
ATOM   1551  O   SER    98      -9.318  80.135   5.439  1.00 65.67           O  
ATOM   1552  OG  SER    98     -10.975  83.963   6.685  1.00 65.67           O  
ATOM   1553  H   SER    98     -10.938  82.188   8.900  1.00 65.67           H  
ATOM   1554  HA  SER    98     -11.539  81.397   6.173  1.00 65.67           H  
ATOM   1555  HB2 SER    98      -9.647  82.906   5.543  1.00 65.67           H  
ATOM   1556  HB3 SER    98      -9.197  83.093   7.236  1.00 65.67           H  
ATOM   1557  HG  SER    98     -11.316  83.956   7.604  1.00 65.67           H  
ATOM   1558  N   LEU    99      -9.180  79.757   7.688  1.00 64.64           N  
ATOM   1559  CA  LEU    99      -8.358  78.551   7.574  1.00 64.64           C  
ATOM   1560  C   LEU    99      -9.250  77.280   7.542  1.00 64.64           C  
ATOM   1561  CB  LEU    99      -7.360  78.427   8.733  1.00 64.64           C  
ATOM   1562  O   LEU    99      -8.838  76.186   7.145  1.00 64.64           O  
ATOM   1563  CG  LEU    99      -6.267  79.513   8.754  1.00 64.64           C  
ATOM   1564  CD1 LEU    99      -5.428  79.375  10.025  1.00 64.64           C  
ATOM   1565  CD2 LEU    99      -5.358  79.434   7.527  1.00 64.64           C  
ATOM   1566  H   LEU    99      -9.400  80.116   8.613  1.00 64.64           H  
ATOM   1567  HA  LEU    99      -7.837  78.568   6.611  1.00 64.64           H  
ATOM   1568  HB2 LEU    99      -6.878  77.440   8.692  1.00 64.64           H  
ATOM   1569  HB3 LEU    99      -7.906  78.450   9.684  1.00 64.64           H  
ATOM   1570  HG  LEU    99      -6.737  80.502   8.771  1.00 64.64           H  
ATOM   1571 HD11 LEU    99      -4.907  78.413  10.050  1.00 64.64           H  
ATOM   1572 HD12 LEU    99      -6.056  79.448  10.917  1.00 64.64           H  
ATOM   1573 HD13 LEU    99      -4.676  80.167  10.086  1.00 64.64           H  
ATOM   1574 HD21 LEU    99      -4.961  78.423   7.389  1.00 64.64           H  
ATOM   1575 HD22 LEU    99      -4.507  80.114   7.623  1.00 64.64           H  
ATOM   1576 HD23 LEU    99      -5.896  79.722   6.620  1.00 64.64           H  
ATOM   1577  N   MET   100     -10.498  77.431   8.106  1.00 59.59           N  
ATOM   1578  CA  MET   100     -11.505  76.377   8.094  1.00 59.59           C  
ATOM   1579  C   MET   100     -12.105  76.317   6.673  1.00 59.59           C  
ATOM   1580  CB  MET   100     -12.610  76.609   9.132  1.00 59.59           C  
ATOM   1581  O   MET   100     -12.193  75.250   6.065  1.00 59.59           O  
ATOM   1582  CG  MET   100     -12.109  76.392  10.558  1.00 59.59           C  
ATOM   1583  SD  MET   100     -13.308  76.936  11.823  1.00 59.59           S  
ATOM   1584  CE  MET   100     -14.628  75.731  11.540  1.00 59.59           C  
ATOM   1585  H   MET   100     -10.718  78.331   8.523  1.00 59.59           H  
ATOM   1586  HA  MET   100     -11.004  75.420   8.273  1.00 59.59           H  
ATOM   1587  HB2 MET   100     -13.440  75.924   8.924  1.00 59.59           H  
ATOM   1588  HB3 MET   100     -13.017  77.619   9.030  1.00 59.59           H  
ATOM   1589  HG2 MET   100     -11.191  76.961  10.732  1.00 59.59           H  
ATOM   1590  HG3 MET   100     -11.871  75.338  10.731  1.00 59.59           H  
ATOM   1591  HE1 MET   100     -15.382  75.838  12.324  1.00 59.59           H  
ATOM   1592  HE2 MET   100     -14.233  74.712  11.578  1.00 59.59           H  
ATOM   1593  HE3 MET   100     -15.112  75.906  10.576  1.00 59.59           H  
ATOM   1594  N   GLY   101     -12.571  77.518   6.190  1.00 55.55           N  
ATOM   1595  CA  GLY   101     -13.105  77.680   4.852  1.00 55.55           C  
ATOM   1596  C   GLY   101     -14.603  77.358   4.755  1.00 55.55           C  
ATOM   1597  O   GLY   101     -15.293  77.135   5.753  1.00 55.55           O  
ATOM   1598  H   GLY   101     -12.562  78.342   6.793  1.00 55.55           H  
ATOM   1599  HA2 GLY   101     -12.543  77.037   4.178  1.00 55.55           H  
ATOM   1600  HA3 GLY   101     -12.953  78.724   4.563  1.00 55.55           H  
ATOM   1601  N   PRO   102     -15.158  77.382   3.491  1.00 47.42           N  
ATOM   1602  CA  PRO   102     -16.595  77.200   3.300  1.00 47.42           C  
ATOM   1603  C   PRO   102     -17.068  75.766   3.625  1.00 47.42           C  
ATOM   1604  CB  PRO   102     -16.827  77.525   1.822  1.00 47.42           C  
ATOM   1605  O   PRO   102     -16.359  74.760   3.565  1.00 47.42           O  
ATOM   1606  CG  PRO   102     -15.485  77.198   1.171  1.00 47.42           C  
ATOM   1607  CD  PRO   102     -14.478  77.626   2.226  1.00 47.42           C  
ATOM   1608  HA  PRO   102     -17.132  77.900   3.951  1.00 47.42           H  
ATOM   1609  HB2 PRO   102     -17.035  78.596   1.706  1.00 47.42           H  
ATOM   1610  HB3 PRO   102     -17.648  76.966   1.366  1.00 47.42           H  
ATOM   1611  HG2 PRO   102     -15.338  77.709   0.215  1.00 47.42           H  
ATOM   1612  HG3 PRO   102     -15.411  76.118   0.996  1.00 47.42           H  
ATOM   1613  HD2 PRO   102     -13.538  77.078   2.160  1.00 47.42           H  
ATOM   1614  HD3 PRO   102     -14.267  78.699   2.165  1.00 47.42           H  
ATOM   1615  N   GLN   103     -18.400  75.688   3.939  1.00 45.56           N  
ATOM   1616  CA  GLN   103     -19.097  74.481   4.372  1.00 45.56           C  
ATOM   1617  C   GLN   103     -20.250  74.164   3.391  1.00 45.56           C  
ATOM   1618  CB  GLN   103     -19.699  74.657   5.778  1.00 45.56           C  
ATOM   1619  O   GLN   103     -21.137  73.353   3.645  1.00 45.56           O  
ATOM   1620  CG  GLN   103     -18.761  75.314   6.791  1.00 45.56           C  
ATOM   1621  CD  GLN   103     -19.188  76.690   7.269  1.00 45.56           C  
ATOM   1622  NE2 GLN   103     -19.703  77.564   6.369  1.00 45.56           N  
ATOM   1623  OE1 GLN   103     -19.037  77.032   8.442  1.00 45.56           O  
ATOM   1624  H   GLN   103     -18.980  76.537   3.858  1.00 45.56           H  
ATOM   1625  HA  GLN   103     -18.404  73.634   4.362  1.00 45.56           H  
ATOM   1626  HB2 GLN   103     -19.968  73.658   6.148  1.00 45.56           H  
ATOM   1627  HB3 GLN   103     -20.649  75.203   5.719  1.00 45.56           H  
ATOM   1628  HG2 GLN   103     -17.728  75.377   6.435  1.00 45.56           H  
ATOM   1629  HG3 GLN   103     -18.737  74.677   7.685  1.00 45.56           H  
ATOM   1630 HE21 GLN   103     -19.948  78.491   6.684  1.00 45.56           H  
ATOM   1631 HE22 GLN   103     -19.893  77.393   5.374  1.00 45.56           H  
ATOM   1632  N   ASP   104     -20.194  74.893   2.227  1.00 41.75           N  
ATOM   1633  CA  ASP   104     -21.383  75.347   1.529  1.00 41.75           C  
ATOM   1634  C   ASP   104     -21.125  75.420   0.006  1.00 41.75           C  
ATOM   1635  CB  ASP   104     -21.927  76.625   2.182  1.00 41.75           C  
ATOM   1636  O   ASP   104     -21.250  74.423  -0.712  1.00 41.75           O  
ATOM   1637  CG  ASP   104     -20.765  77.549   2.509  1.00 41.75           C  
ATOM   1638  OD1 ASP   104     -20.330  77.513   3.699  1.00 41.75           O  
ATOM   1639  OD2 ASP   104     -20.271  78.160   1.521  1.00 41.75           O1-
ATOM   1640  H   ASP   104     -19.288  75.212   1.903  1.00 41.75           H  
ATOM   1641  HA  ASP   104     -22.160  74.581   1.649  1.00 41.75           H  
ATOM   1642  HB2 ASP   104     -22.447  76.376   3.115  1.00 41.75           H  
ATOM   1643  HB3 ASP   104     -22.646  77.133   1.531  1.00 41.75           H  
ATOM   1644  N   VAL   105     -20.626  76.588  -0.509  1.00 36.13           N  
ATOM   1645  CA  VAL   105     -20.512  76.863  -1.943  1.00 36.13           C  
ATOM   1646  C   VAL   105     -19.222  76.234  -2.551  1.00 36.13           C  
ATOM   1647  CB  VAL   105     -20.658  78.377  -2.251  1.00 36.13           C  
ATOM   1648  O   VAL   105     -18.371  76.866  -3.173  1.00 36.13           O  
ATOM   1649  CG1 VAL   105     -20.787  78.643  -3.760  1.00 36.13           C  
ATOM   1650  CG2 VAL   105     -21.896  78.984  -1.572  1.00 36.13           C  
ATOM   1651  H   VAL   105     -20.334  77.330   0.149  1.00 36.13           H  
ATOM   1652  HA  VAL   105     -21.350  76.341  -2.427  1.00 36.13           H  
ATOM   1653  HB  VAL   105     -19.772  78.908  -1.880  1.00 36.13           H  
ATOM   1654 HG11 VAL   105     -21.646  78.108  -4.181  1.00 36.13           H  
ATOM   1655 HG12 VAL   105     -19.897  78.338  -4.315  1.00 36.13           H  
ATOM   1656 HG13 VAL   105     -20.931  79.712  -3.953  1.00 36.13           H  
ATOM   1657 HG21 VAL   105     -22.808  78.455  -1.870  1.00 36.13           H  
ATOM   1658 HG22 VAL   105     -22.013  80.038  -1.846  1.00 36.13           H  
ATOM   1659 HG23 VAL   105     -21.826  78.946  -0.482  1.00 36.13           H  
ATOM   1660  N   GLY   106     -19.168  74.864  -2.462  1.00 39.60           N  
ATOM   1661  CA  GLY   106     -18.418  73.993  -3.351  1.00 39.60           C  
ATOM   1662  C   GLY   106     -16.885  73.991  -3.449  1.00 39.60           C  
ATOM   1663  O   GLY   106     -16.270  72.973  -3.780  1.00 39.60           O  
ATOM   1664  H   GLY   106     -19.773  74.422  -1.767  1.00 39.60           H  
ATOM   1665  HA2 GLY   106     -18.786  74.199  -4.363  1.00 39.60           H  
ATOM   1666  HA3 GLY   106     -18.721  72.973  -3.089  1.00 39.60           H  
ATOM   1667  N   ASN   107     -16.256  75.207  -3.385  1.00 44.29           N  
ATOM   1668  CA  ASN   107     -14.861  75.418  -3.805  1.00 44.29           C  
ATOM   1669  C   ASN   107     -13.834  74.922  -2.756  1.00 44.29           C  
ATOM   1670  CB  ASN   107     -14.608  76.885  -4.147  1.00 44.29           C  
ATOM   1671  O   ASN   107     -12.843  75.560  -2.400  1.00 44.29           O  
ATOM   1672  CG  ASN   107     -13.523  76.997  -5.194  1.00 44.29           C  
ATOM   1673  ND2 ASN   107     -12.762  78.116  -5.126  1.00 44.29           N  
ATOM   1674  OD1 ASN   107     -13.347  76.168  -6.084  1.00 44.29           O  
ATOM   1675  H   ASN   107     -16.808  76.009  -3.074  1.00 44.29           H  
ATOM   1676  HA  ASN   107     -14.717  74.781  -4.687  1.00 44.29           H  
ATOM   1677  HB2 ASN   107     -14.356  77.469  -3.255  1.00 44.29           H  
ATOM   1678  HB3 ASN   107     -15.504  77.341  -4.586  1.00 44.29           H  
ATOM   1679 HD21 ASN   107     -12.067  78.316  -5.827  1.00 44.29           H  
ATOM   1680 HD22 ASN   107     -12.828  78.791  -4.341  1.00 44.29           H  
ATOM   1681  N   ASP   108     -13.982  73.602  -2.385  1.00 45.11           N  
ATOM   1682  CA  ASP   108     -13.190  72.977  -1.322  1.00 45.11           C  
ATOM   1683  C   ASP   108     -11.697  72.753  -1.686  1.00 45.11           C  
ATOM   1684  CB  ASP   108     -13.829  71.667  -0.882  1.00 45.11           C  
ATOM   1685  O   ASP   108     -10.864  72.332  -0.880  1.00 45.11           O  
ATOM   1686  CG  ASP   108     -14.612  72.005   0.350  1.00 45.11           C  
ATOM   1687  OD1 ASP   108     -13.975  72.123   1.438  1.00 45.11           O  
ATOM   1688  OD2 ASP   108     -15.870  72.112   0.272  1.00 45.11           O1-
ATOM   1689  H   ASP   108     -14.710  73.056  -2.853  1.00 45.11           H  
ATOM   1690  HA  ASP   108     -13.157  73.717  -0.511  1.00 45.11           H  
ATOM   1691  HB2 ASP   108     -13.085  70.907  -0.615  1.00 45.11           H  
ATOM   1692  HB3 ASP   108     -14.479  71.230  -1.648  1.00 45.11           H  
ATOM   1693  N   TRP   109     -11.323  73.163  -2.944  1.00 50.99           N  
ATOM   1694  CA  TRP   109      -9.927  73.191  -3.371  1.00 50.99           C  
ATOM   1695  C   TRP   109      -9.149  74.250  -2.563  1.00 50.99           C  
ATOM   1696  CB  TRP   109      -9.774  73.524  -4.860  1.00 50.99           C  
ATOM   1697  O   TRP   109      -7.931  74.173  -2.395  1.00 50.99           O  
ATOM   1698  CG  TRP   109     -10.469  72.543  -5.753  1.00 50.99           C  
ATOM   1699  CD1 TRP   109     -11.610  72.787  -6.492  1.00 50.99           C  
ATOM   1700  CD2 TRP   109     -10.096  71.183  -5.998  1.00 50.99           C  
ATOM   1701  CE2 TRP   109     -11.041  70.643  -6.872  1.00 50.99           C  
ATOM   1702  CE3 TRP   109      -9.044  70.356  -5.552  1.00 50.99           C  
ATOM   1703  NE1 TRP   109     -11.945  71.640  -7.157  1.00 50.99           N  
ATOM   1704  CH2 TRP   109      -9.941  68.517  -6.855  1.00 50.99           C  
ATOM   1705  CZ2 TRP   109     -10.991  69.316  -7.316  1.00 50.99           C  
ATOM   1706  CZ3 TRP   109      -8.980  69.026  -5.986  1.00 50.99           C  
ATOM   1707  H   TRP   109     -12.050  73.447  -3.592  1.00 50.99           H  
ATOM   1708  HA  TRP   109      -9.492  72.214  -3.132  1.00 50.99           H  
ATOM   1709  HB2 TRP   109      -8.710  73.555  -5.127  1.00 50.99           H  
ATOM   1710  HB3 TRP   109     -10.164  74.532  -5.057  1.00 50.99           H  
ATOM   1711  HD1 TRP   109     -12.213  73.681  -6.597  1.00 50.99           H  
ATOM   1712  HE1 TRP   109     -12.742  71.535  -7.771  1.00 50.99           H  
ATOM   1713  HE3 TRP   109      -8.285  70.739  -4.876  1.00 50.99           H  
ATOM   1714  HZ2 TRP   109     -11.737  68.916  -7.995  1.00 50.99           H  
ATOM   1715  HZ3 TRP   109      -8.172  68.387  -5.638  1.00 50.99           H  
ATOM   1716  HH2 TRP   109      -9.876  67.480  -7.179  1.00 50.99           H  
ATOM   1717  N   GLU   110      -9.893  75.312  -2.092  1.00 52.09           N  
ATOM   1718  CA  GLU   110      -9.297  76.359  -1.262  1.00 52.09           C  
ATOM   1719  C   GLU   110      -8.879  75.713   0.073  1.00 52.09           C  
ATOM   1720  CB  GLU   110     -10.297  77.474  -0.946  1.00 52.09           C  
ATOM   1721  O   GLU   110      -7.832  75.983   0.657  1.00 52.09           O  
ATOM   1722  CG  GLU   110     -10.652  78.320  -2.162  1.00 52.09           C  
ATOM   1723  CD  GLU   110     -11.858  79.225  -1.906  1.00 52.09           C  
ATOM   1724  OE1 GLU   110     -12.500  79.539  -2.953  1.00 52.09           O  
ATOM   1725  OE2 GLU   110     -12.082  79.554  -0.711  1.00 52.09           O1-
ATOM   1726  H   GLU   110     -10.889  75.375  -2.324  1.00 52.09           H  
ATOM   1727  HA  GLU   110      -8.400  76.738  -1.762  1.00 52.09           H  
ATOM   1728  HB2 GLU   110      -9.878  78.126  -0.168  1.00 52.09           H  
ATOM   1729  HB3 GLU   110     -11.212  77.042  -0.518  1.00 52.09           H  
ATOM   1730  HG2 GLU   110     -10.879  77.675  -3.018  1.00 52.09           H  
ATOM   1731  HG3 GLU   110      -9.801  78.950  -2.444  1.00 52.09           H  
ATOM   1732  N   VAL   111      -9.817  74.855   0.605  1.00 55.87           N  
ATOM   1733  CA  VAL   111      -9.672  74.278   1.934  1.00 55.87           C  
ATOM   1734  C   VAL   111      -8.483  73.302   1.877  1.00 55.87           C  
ATOM   1735  CB  VAL   111     -10.976  73.591   2.383  1.00 55.87           C  
ATOM   1736  O   VAL   111      -7.644  73.233   2.776  1.00 55.87           O  
ATOM   1737  CG1 VAL   111     -10.833  72.961   3.766  1.00 55.87           C  
ATOM   1738  CG2 VAL   111     -12.126  74.599   2.421  1.00 55.87           C  
ATOM   1739  H   VAL   111     -10.629  74.630   0.040  1.00 55.87           H  
ATOM   1740  HA  VAL   111      -9.399  75.089   2.621  1.00 55.87           H  
ATOM   1741  HB  VAL   111     -11.240  72.795   1.678  1.00 55.87           H  
ATOM   1742 HG11 VAL   111     -10.522  73.710   4.500  1.00 55.87           H  
ATOM   1743 HG12 VAL   111     -10.097  72.152   3.756  1.00 55.87           H  
ATOM   1744 HG13 VAL   111     -11.782  72.532   4.105  1.00 55.87           H  
ATOM   1745 HG21 VAL   111     -11.831  75.477   2.999  1.00 55.87           H  
ATOM   1746 HG22 VAL   111     -13.023  74.176   2.883  1.00 55.87           H  
ATOM   1747 HG23 VAL   111     -12.399  74.936   1.417  1.00 55.87           H  
ATOM   1748  N   LEU   112      -8.457  72.466   0.782  1.00 60.23           N  
ATOM   1749  CA  LEU   112      -7.389  71.493   0.612  1.00 60.23           C  
ATOM   1750  C   LEU   112      -6.048  72.241   0.428  1.00 60.23           C  
ATOM   1751  CB  LEU   112      -7.685  70.567  -0.572  1.00 60.23           C  
ATOM   1752  O   LEU   112      -5.023  71.882   1.010  1.00 60.23           O  
ATOM   1753  CG  LEU   112      -6.747  69.347  -0.675  1.00 60.23           C  
ATOM   1754  CD1 LEU   112      -6.878  68.412   0.530  1.00 60.23           C  
ATOM   1755  CD2 LEU   112      -7.049  68.572  -1.961  1.00 60.23           C  
ATOM   1756  H   LEU   112      -9.221  72.522   0.103  1.00 60.23           H  
ATOM   1757  HA  LEU   112      -7.331  70.933   1.551  1.00 60.23           H  
ATOM   1758  HB2 LEU   112      -7.628  71.142  -1.506  1.00 60.23           H  
ATOM   1759  HB3 LEU   112      -8.721  70.211  -0.500  1.00 60.23           H  
ATOM   1760  HG  LEU   112      -5.708  69.692  -0.732  1.00 60.23           H  
ATOM   1761 HD11 LEU   112      -7.918  68.104   0.684  1.00 60.23           H  
ATOM   1762 HD12 LEU   112      -6.523  68.888   1.449  1.00 60.23           H  
ATOM   1763 HD13 LEU   112      -6.278  67.508   0.387  1.00 60.23           H  
ATOM   1764 HD21 LEU   112      -8.076  68.192  -1.965  1.00 60.23           H  
ATOM   1765 HD22 LEU   112      -6.371  67.718  -2.069  1.00 60.23           H  
ATOM   1766 HD23 LEU   112      -6.920  69.212  -2.840  1.00 60.23           H  
ATOM   1767  N   GLY   113      -6.038  73.301  -0.450  1.00 65.67           N  
ATOM   1768  CA  GLY   113      -4.803  73.998  -0.766  1.00 65.67           C  
ATOM   1769  C   GLY   113      -4.206  74.720   0.446  1.00 65.67           C  
ATOM   1770  O   GLY   113      -2.995  74.753   0.667  1.00 65.67           O  
ATOM   1771  H   GLY   113      -6.895  73.594  -0.920  1.00 65.67           H  
ATOM   1772  HA2 GLY   113      -5.016  74.734  -1.546  1.00 65.67           H  
ATOM   1773  HA3 GLY   113      -4.077  73.267  -1.136  1.00 65.67           H  
ATOM   1774  N   VAL   114      -5.106  75.386   1.248  1.00 63.98           N  
ATOM   1775  CA  VAL   114      -4.656  76.118   2.434  1.00 63.98           C  
ATOM   1776  C   VAL   114      -4.164  75.108   3.502  1.00 63.98           C  
ATOM   1777  CB  VAL   114      -5.765  77.056   2.956  1.00 63.98           C  
ATOM   1778  O   VAL   114      -3.371  75.416   4.393  1.00 63.98           O  
ATOM   1779  CG1 VAL   114      -5.467  77.636   4.341  1.00 63.98           C  
ATOM   1780  CG2 VAL   114      -5.969  78.224   1.979  1.00 63.98           C  
ATOM   1781  H   VAL   114      -6.101  75.389   0.999  1.00 63.98           H  
ATOM   1782  HA  VAL   114      -3.775  76.706   2.143  1.00 63.98           H  
ATOM   1783  HB  VAL   114      -6.706  76.497   3.031  1.00 63.98           H  
ATOM   1784 HG11 VAL   114      -4.492  78.133   4.364  1.00 63.98           H  
ATOM   1785 HG12 VAL   114      -5.478  76.860   5.111  1.00 63.98           H  
ATOM   1786 HG13 VAL   114      -6.229  78.371   4.619  1.00 63.98           H  
ATOM   1787 HG21 VAL   114      -5.075  78.854   1.928  1.00 63.98           H  
ATOM   1788 HG22 VAL   114      -6.808  78.852   2.297  1.00 63.98           H  
ATOM   1789 HG23 VAL   114      -6.182  77.878   0.964  1.00 63.98           H  
ATOM   1790  N   HIS   115      -4.738  73.856   3.484  1.00 70.57           N  
ATOM   1791  CA  HIS   115      -4.312  72.827   4.433  1.00 70.57           C  
ATOM   1792  C   HIS   115      -3.018  72.141   3.974  1.00 70.57           C  
ATOM   1793  CB  HIS   115      -5.407  71.814   4.733  1.00 70.57           C  
ATOM   1794  O   HIS   115      -2.229  71.649   4.780  1.00 70.57           O  
ATOM   1795  CG  HIS   115      -6.555  72.449   5.430  1.00 70.57           C  
ATOM   1796  CD2 HIS   115      -6.759  73.716   5.928  1.00 70.57           C  
ATOM   1797  ND1 HIS   115      -7.753  71.784   5.654  1.00 70.57           N1+
ATOM   1798  CE1 HIS   115      -8.656  72.606   6.189  1.00 70.57           C  
ATOM   1799  NE2 HIS   115      -8.046  73.773   6.387  1.00 70.57           N  
ATOM   1800  H   HIS   115      -5.460  73.659   2.788  1.00 70.57           H  
ATOM   1801  HA  HIS   115      -4.033  73.337   5.365  1.00 70.57           H  
ATOM   1802  HB2 HIS   115      -5.020  71.014   5.373  1.00 70.57           H  
ATOM   1803  HB3 HIS   115      -5.772  71.348   3.811  1.00 70.57           H  
ATOM   1804  HD1 HIS   115      -7.918  70.813   5.356  1.00 70.57           H  
ATOM   1805  HD2 HIS   115      -6.168  74.613   5.990  1.00 70.57           H  
ATOM   1806  HE2 HIS   115      -8.503  74.630   6.733  1.00 70.57           H  
ATOM   1807  HE1 HIS   115      -9.691  72.386   6.404  1.00 70.57           H  
ATOM   1808  N   GLN   116      -2.801  72.101   2.622  1.00 73.22           N  
ATOM   1809  CA  GLN   116      -1.539  71.629   2.063  1.00 73.22           C  
ATOM   1810  C   GLN   116      -0.410  72.596   2.504  1.00 73.22           C  
ATOM   1811  CB  GLN   116      -1.624  71.547   0.541  1.00 73.22           C  
ATOM   1812  O   GLN   116       0.752  72.216   2.654  1.00 73.22           O  
ATOM   1813  CG  GLN   116      -0.432  70.820  -0.068  1.00 73.22           C  
ATOM   1814  CD  GLN   116      -0.507  70.906  -1.574  1.00 73.22           C  
ATOM   1815  NE2 GLN   116      -1.067  69.831  -2.181  1.00 73.22           N  
ATOM   1816  OE1 GLN   116      -0.108  71.891  -2.197  1.00 73.22           O  
ATOM   1817  H   GLN   116      -3.550  72.380   1.985  1.00 73.22           H  
ATOM   1818  HA  GLN   116      -1.333  70.646   2.501  1.00 73.22           H  
ATOM   1819  HB2 GLN   116      -1.696  72.554   0.111  1.00 73.22           H  
ATOM   1820  HB3 GLN   116      -2.543  71.024   0.247  1.00 73.22           H  
ATOM   1821  HG2 GLN   116      -0.403  69.777   0.260  1.00 73.22           H  
ATOM   1822  HG3 GLN   116       0.513  71.273   0.241  1.00 73.22           H  
ATOM   1823 HE21 GLN   116      -1.181  69.778  -3.180  1.00 73.22           H  
ATOM   1824 HE22 GLN   116      -1.399  69.009  -1.635  1.00 73.22           H  
ATOM   1825  N   LEU   117      -0.764  73.917   2.664  1.00 72.42           N  
ATOM   1826  CA  LEU   117       0.184  74.936   3.134  1.00 72.42           C  
ATOM   1827  C   LEU   117       0.732  74.506   4.519  1.00 72.42           C  
ATOM   1828  CB  LEU   117      -0.507  76.301   3.257  1.00 72.42           C  
ATOM   1829  O   LEU   117       1.910  74.642   4.850  1.00 72.42           O  
ATOM   1830  CG  LEU   117       0.387  77.529   3.002  1.00 72.42           C  
ATOM   1831  CD1 LEU   117      -0.419  78.793   3.308  1.00 72.42           C  
ATOM   1832  CD2 LEU   117       1.692  77.537   3.791  1.00 72.42           C  
ATOM   1833  H   LEU   117      -1.704  74.194   2.382  1.00 72.42           H  
ATOM   1834  HA  LEU   117       1.011  74.964   2.422  1.00 72.42           H  
ATOM   1835  HB2 LEU   117      -0.965  76.399   4.249  1.00 72.42           H  
ATOM   1836  HB3 LEU   117      -1.332  76.357   2.535  1.00 72.42           H  
ATOM   1837  HG  LEU   117       0.643  77.551   1.939  1.00 72.42           H  
ATOM   1838 HD11 LEU   117      -0.696  78.844   4.365  1.00 72.42           H  
ATOM   1839 HD12 LEU   117      -1.338  78.825   2.713  1.00 72.42           H  
ATOM   1840 HD13 LEU   117       0.162  79.687   3.070  1.00 72.42           H  
ATOM   1841 HD21 LEU   117       1.520  77.376   4.859  1.00 72.42           H  
ATOM   1842 HD22 LEU   117       2.211  78.493   3.680  1.00 72.42           H  
ATOM   1843 HD23 LEU   117       2.376  76.765   3.427  1.00 72.42           H  
ATOM   1844  N   ILE   118      -0.208  74.028   5.409  1.00 72.63           N  
ATOM   1845  CA  ILE   118       0.158  73.682   6.784  1.00 72.63           C  
ATOM   1846  C   ILE   118       1.085  72.447   6.736  1.00 72.63           C  
ATOM   1847  CB  ILE   118      -1.093  73.438   7.661  1.00 72.63           C  
ATOM   1848  O   ILE   118       2.012  72.291   7.531  1.00 72.63           O  
ATOM   1849  CG1 ILE   118      -1.913  74.742   7.783  1.00 72.63           C  
ATOM   1850  CG2 ILE   118      -0.711  72.919   9.056  1.00 72.63           C  
ATOM   1851  CD1 ILE   118      -3.309  74.523   8.341  1.00 72.63           C  
ATOM   1852  H   ILE   118      -1.165  73.929   5.082  1.00 72.63           H  
ATOM   1853  HA  ILE   118       0.749  74.515   7.187  1.00 72.63           H  
ATOM   1854  HB  ILE   118      -1.718  72.674   7.181  1.00 72.63           H  
ATOM   1855 HG12 ILE   118      -2.023  75.219   6.804  1.00 72.63           H  
ATOM   1856 HG13 ILE   118      -1.378  75.455   8.421  1.00 72.63           H  
ATOM   1857 HG21 ILE   118      -0.036  73.615   9.566  1.00 72.63           H  
ATOM   1858 HG22 ILE   118      -0.216  71.946   8.994  1.00 72.63           H  
ATOM   1859 HG23 ILE   118      -1.591  72.775   9.690  1.00 72.63           H  
ATOM   1860 HD11 ILE   118      -3.865  73.797   7.740  1.00 72.63           H  
ATOM   1861 HD12 ILE   118      -3.867  75.465   8.335  1.00 72.63           H  
ATOM   1862 HD13 ILE   118      -3.278  74.161   9.371  1.00 72.63           H  
ATOM   1863  N   LEU   119       0.753  71.483   5.810  1.00 76.88           N  
ATOM   1864  CA  LEU   119       1.541  70.261   5.694  1.00 76.88           C  
ATOM   1865  C   LEU   119       2.935  70.571   5.103  1.00 76.88           C  
ATOM   1866  CB  LEU   119       0.815  69.191   4.874  1.00 76.88           C  
ATOM   1867  O   LEU   119       3.936  69.935   5.441  1.00 76.88           O  
ATOM   1868  CG  LEU   119      -0.487  68.685   5.535  1.00 76.88           C  
ATOM   1869  CD1 LEU   119      -1.241  67.762   4.578  1.00 76.88           C  
ATOM   1870  CD2 LEU   119      -0.229  67.958   6.855  1.00 76.88           C  
ATOM   1871  H   LEU   119      -0.059  71.628   5.212  1.00 76.88           H  
ATOM   1872  HA  LEU   119       1.733  69.898   6.710  1.00 76.88           H  
ATOM   1873  HB2 LEU   119       1.489  68.341   4.705  1.00 76.88           H  
ATOM   1874  HB3 LEU   119       0.582  69.595   3.880  1.00 76.88           H  
ATOM   1875  HG  LEU   119      -1.140  69.538   5.748  1.00 76.88           H  
ATOM   1876 HD11 LEU   119      -0.660  66.861   4.365  1.00 76.88           H  
ATOM   1877 HD12 LEU   119      -1.452  68.266   3.629  1.00 76.88           H  
ATOM   1878 HD13 LEU   119      -2.199  67.450   5.009  1.00 76.88           H  
ATOM   1879 HD21 LEU   119       0.458  67.116   6.717  1.00 76.88           H  
ATOM   1880 HD22 LEU   119      -1.165  67.568   7.270  1.00 76.88           H  
ATOM   1881 HD23 LEU   119       0.196  68.627   7.609  1.00 76.88           H  
ATOM   1882  N   LYS   120       2.998  71.565   4.151  1.00 77.00           N  
ATOM   1883  CA  LYS   120       4.277  72.023   3.612  1.00 77.00           C  
ATOM   1884  C   LYS   120       5.103  72.642   4.758  1.00 77.00           C  
ATOM   1885  CB  LYS   120       4.105  73.091   2.525  1.00 77.00           C  
ATOM   1886  O   LYS   120       6.310  72.432   4.880  1.00 77.00           O  
ATOM   1887  CG  LYS   120       3.687  72.527   1.164  1.00 77.00           C  
ATOM   1888  CD  LYS   120       2.998  73.616   0.337  1.00 77.00           C  
ATOM   1889  CE  LYS   120       2.584  73.139  -1.045  1.00 77.00           C  
ATOM   1890  NZ  LYS   120       1.526  73.997  -1.577  1.00 77.00           N1+
ATOM   1891  H   LYS   120       2.127  71.972   3.805  1.00 77.00           H  
ATOM   1892  HA  LYS   120       4.825  71.152   3.235  1.00 77.00           H  
ATOM   1893  HB2 LYS   120       5.046  73.641   2.388  1.00 77.00           H  
ATOM   1894  HB3 LYS   120       3.373  73.834   2.861  1.00 77.00           H  
ATOM   1895  HG2 LYS   120       3.000  71.683   1.292  1.00 77.00           H  
ATOM   1896  HG3 LYS   120       4.568  72.144   0.636  1.00 77.00           H  
ATOM   1897  HD2 LYS   120       3.643  74.498   0.250  1.00 77.00           H  
ATOM   1898  HD3 LYS   120       2.109  73.929   0.892  1.00 77.00           H  
ATOM   1899  HE2 LYS   120       2.188  72.123  -1.007  1.00 77.00           H  
ATOM   1900  HE3 LYS   120       3.415  73.155  -1.754  1.00 77.00           H  
ATOM   1901  HZ1 LYS   120       0.776  73.486  -2.067  1.00 77.00           H  
ATOM   1902  HZ2 LYS   120       1.866  74.784  -2.180  1.00 77.00           H  
ATOM   1903  HZ3 LYS   120       1.074  74.594  -0.841  1.00 77.00           H  
ATOM   1904  N   MET   121       4.425  73.506   5.586  1.00 77.10           N  
ATOM   1905  CA  MET   121       5.107  74.217   6.668  1.00 77.10           C  
ATOM   1906  C   MET   121       5.643  73.205   7.698  1.00 77.10           C  
ATOM   1907  CB  MET   121       4.182  75.277   7.273  1.00 77.10           C  
ATOM   1908  O   MET   121       6.785  73.282   8.156  1.00 77.10           O  
ATOM   1909  CG  MET   121       4.715  75.928   8.548  1.00 77.10           C  
ATOM   1910  SD  MET   121       3.816  75.325  10.019  1.00 77.10           S  
ATOM   1911  CE  MET   121       2.385  76.426   9.929  1.00 77.10           C  
ATOM   1912  H   MET   121       3.432  73.681   5.419  1.00 77.10           H  
ATOM   1913  HA  MET   121       5.979  74.694   6.215  1.00 77.10           H  
ATOM   1914  HB2 MET   121       3.179  74.862   7.424  1.00 77.10           H  
ATOM   1915  HB3 MET   121       4.052  76.064   6.516  1.00 77.10           H  
ATOM   1916  HG2 MET   121       4.602  77.016   8.496  1.00 77.10           H  
ATOM   1917  HG3 MET   121       5.777  75.730   8.703  1.00 77.10           H  
ATOM   1918  HE1 MET   121       1.682  76.182  10.727  1.00 77.10           H  
ATOM   1919  HE2 MET   121       1.871  76.315   8.971  1.00 77.10           H  
ATOM   1920  HE3 MET   121       2.710  77.459  10.067  1.00 77.10           H  
ATOM   1921  N   LEU   122       4.764  72.223   8.095  1.00 76.98           N  
ATOM   1922  CA  LEU   122       5.178  71.228   9.079  1.00 76.98           C  
ATOM   1923  C   LEU   122       6.308  70.312   8.547  1.00 76.98           C  
ATOM   1924  CB  LEU   122       3.999  70.354   9.532  1.00 76.98           C  
ATOM   1925  O   LEU   122       7.031  69.679   9.317  1.00 76.98           O  
ATOM   1926  CG  LEU   122       3.053  71.032  10.545  1.00 76.98           C  
ATOM   1927  CD1 LEU   122       1.801  70.170  10.738  1.00 76.98           C  
ATOM   1928  CD2 LEU   122       3.731  71.253  11.899  1.00 76.98           C  
ATOM   1929  H   LEU   122       3.809  72.218   7.727  1.00 76.98           H  
ATOM   1930  HA  LEU   122       5.617  71.771   9.923  1.00 76.98           H  
ATOM   1931  HB2 LEU   122       4.375  69.426   9.982  1.00 76.98           H  
ATOM   1932  HB3 LEU   122       3.423  70.048   8.649  1.00 76.98           H  
ATOM   1933  HG  LEU   122       2.735  72.005  10.153  1.00 76.98           H  
ATOM   1934 HD11 LEU   122       2.054  69.187  11.148  1.00 76.98           H  
ATOM   1935 HD12 LEU   122       1.283  70.016   9.785  1.00 76.98           H  
ATOM   1936 HD13 LEU   122       1.097  70.653  11.424  1.00 76.98           H  
ATOM   1937 HD21 LEU   122       4.148  70.320  12.293  1.00 76.98           H  
ATOM   1938 HD22 LEU   122       3.017  71.634  12.636  1.00 76.98           H  
ATOM   1939 HD23 LEU   122       4.541  71.984  11.826  1.00 76.98           H  
ATOM   1940  N   THR   123       6.381  70.160   7.178  1.00 80.68           N  
ATOM   1941  CA  THR   123       7.420  69.329   6.561  1.00 80.68           C  
ATOM   1942  C   THR   123       8.741  70.110   6.447  1.00 80.68           C  
ATOM   1943  CB  THR   123       7.010  68.835   5.154  1.00 80.68           C  
ATOM   1944  O   THR   123       9.829  69.587   6.686  1.00 80.68           O  
ATOM   1945  CG2 THR   123       8.054  67.924   4.516  1.00 80.68           C  
ATOM   1946  OG1 THR   123       5.802  68.072   5.217  1.00 80.68           O  
ATOM   1947  H   THR   123       5.700  70.642   6.598  1.00 80.68           H  
ATOM   1948  HA  THR   123       7.593  68.474   7.224  1.00 80.68           H  
ATOM   1949  HB  THR   123       6.822  69.680   4.482  1.00 80.68           H  
ATOM   1950 HG21 THR   123       8.273  67.068   5.163  1.00 80.68           H  
ATOM   1951 HG22 THR   123       8.987  68.454   4.305  1.00 80.68           H  
ATOM   1952 HG23 THR   123       7.677  67.515   3.572  1.00 80.68           H  
ATOM   1953  HG1 THR   123       5.082  68.696   5.459  1.00 80.68           H  
ATOM   1954  N   VAL   124       8.649  71.356   5.869  1.00 76.16           N  
ATOM   1955  CA  VAL   124       9.837  72.086   5.421  1.00 76.16           C  
ATOM   1956  C   VAL   124      10.451  72.906   6.576  1.00 76.16           C  
ATOM   1957  CB  VAL   124       9.507  72.963   4.184  1.00 76.16           C  
ATOM   1958  O   VAL   124      11.622  73.289   6.546  1.00 76.16           O  
ATOM   1959  CG1 VAL   124      10.713  73.764   3.678  1.00 76.16           C  
ATOM   1960  CG2 VAL   124       9.001  72.100   3.016  1.00 76.16           C  
ATOM   1961  H   VAL   124       7.730  71.785   5.739  1.00 76.16           H  
ATOM   1962  HA  VAL   124      10.598  71.345   5.139  1.00 76.16           H  
ATOM   1963  HB  VAL   124       8.717  73.676   4.451  1.00 76.16           H  
ATOM   1964 HG11 VAL   124      11.560  73.107   3.455  1.00 76.16           H  
ATOM   1965 HG12 VAL   124      11.040  74.509   4.406  1.00 76.16           H  
ATOM   1966 HG13 VAL   124      10.459  74.310   2.762  1.00 76.16           H  
ATOM   1967 HG21 VAL   124       9.768  71.388   2.693  1.00 76.16           H  
ATOM   1968 HG22 VAL   124       8.739  72.727   2.157  1.00 76.16           H  
ATOM   1969 HG23 VAL   124       8.108  71.528   3.282  1.00 76.16           H  
ATOM   1970  N   HIS   125       9.585  73.317   7.562  1.00 72.15           N  
ATOM   1971  CA  HIS   125       9.996  74.233   8.625  1.00 72.15           C  
ATOM   1972  C   HIS   125       9.984  73.543  10.003  1.00 72.15           C  
ATOM   1973  CB  HIS   125       9.159  75.518   8.687  1.00 72.15           C  
ATOM   1974  O   HIS   125       9.906  74.180  11.056  1.00 72.15           O  
ATOM   1975  CG  HIS   125       8.883  76.145   7.364  1.00 72.15           C  
ATOM   1976  ND1 HIS   125       7.599  76.517   7.041  1.00 72.15           N  
ATOM   1977  CD2 HIS   125       9.732  76.408   6.310  1.00 72.15           C  
ATOM   1978  NE2 HIS   125       8.915  76.803   5.288  1.00 72.15           N  
ATOM   1979  CE1 HIS   125       7.643  76.860   5.777  1.00 72.15           C  
ATOM   1980  H   HIS   125       8.618  72.989   7.565  1.00 72.15           H  
ATOM   1981  HA  HIS   125      11.041  74.518   8.453  1.00 72.15           H  
ATOM   1982  HB2 HIS   125       9.674  76.250   9.321  1.00 72.15           H  
ATOM   1983  HB3 HIS   125       8.202  75.311   9.184  1.00 72.15           H  
ATOM   1984  HD2 HIS   125      10.795  76.262   6.172  1.00 72.15           H  
ATOM   1985  HE2 HIS   125       9.173  77.014   4.328  1.00 72.15           H  
ATOM   1986  HE1 HIS   125       6.799  77.149   5.163  1.00 72.15           H  
ATOM   1987  N   ASN   126      10.298  72.200   9.996  1.00 75.66           N  
ATOM   1988  CA  ASN   126      10.288  71.380  11.219  1.00 75.66           C  
ATOM   1989  C   ASN   126      11.350  71.824  12.251  1.00 75.66           C  
ATOM   1990  CB  ASN   126      10.469  69.886  10.937  1.00 75.66           C  
ATOM   1991  O   ASN   126      11.299  71.507  13.436  1.00 75.66           O  
ATOM   1992  CG  ASN   126      11.871  69.565  10.464  1.00 75.66           C  
ATOM   1993  ND2 ASN   126      12.362  68.367  10.871  1.00 75.66           N  
ATOM   1994  OD1 ASN   126      12.529  70.315   9.747  1.00 75.66           O  
ATOM   1995  H   ASN   126      10.518  71.753   9.108  1.00 75.66           H  
ATOM   1996  HA  ASN   126       9.309  71.546  11.686  1.00 75.66           H  
ATOM   1997  HB2 ASN   126       9.770  69.549  10.164  1.00 75.66           H  
ATOM   1998  HB3 ASN   126      10.259  69.314  11.849  1.00 75.66           H  
ATOM   1999 HD21 ASN   126      13.278  68.057  10.584  1.00 75.66           H  
ATOM   2000 HD22 ASN   126      11.856  67.706  11.482  1.00 75.66           H  
ATOM   2001  N   ALA   127      12.413  72.529  11.732  1.00 79.77           N  
ATOM   2002  CA  ALA   127      13.487  73.033  12.572  1.00 79.77           C  
ATOM   2003  C   ALA   127      13.053  74.226  13.454  1.00 79.77           C  
ATOM   2004  CB  ALA   127      14.672  73.453  11.713  1.00 79.77           C  
ATOM   2005  O   ALA   127      13.756  74.647  14.375  1.00 79.77           O  
ATOM   2006  H   ALA   127      12.441  72.645  10.724  1.00 79.77           H  
ATOM   2007  HA  ALA   127      13.787  72.226  13.251  1.00 79.77           H  
ATOM   2008  HB1 ALA   127      14.399  74.268  11.033  1.00 79.77           H  
ATOM   2009  HB2 ALA   127      15.029  72.615  11.104  1.00 79.77           H  
ATOM   2010  HB3 ALA   127      15.504  73.803  12.333  1.00 79.77           H  
ATOM   2011  N   SER   128      11.877  74.850  13.108  1.00 80.32           N  
ATOM   2012  CA  SER   128      11.355  75.965  13.876  1.00 80.32           C  
ATOM   2013  C   SER   128      10.362  75.390  14.896  1.00 80.32           C  
ATOM   2014  CB  SER   128      10.635  77.002  13.018  1.00 80.32           C  
ATOM   2015  O   SER   128       9.296  74.852  14.589  1.00 80.32           O  
ATOM   2016  OG  SER   128      10.033  78.010  13.841  1.00 80.32           O  
ATOM   2017  H   SER   128      11.323  74.473  12.336  1.00 80.32           H  
ATOM   2018  HA  SER   128      12.169  76.465  14.414  1.00 80.32           H  
ATOM   2019  HB2 SER   128       9.850  76.540  12.417  1.00 80.32           H  
ATOM   2020  HB3 SER   128      11.338  77.479  12.325  1.00 80.32           H  
ATOM   2021  HG  SER   128      10.426  78.870  13.553  1.00 80.32           H  
ATOM   2022  N   VAL   129      10.753  75.534  16.215  1.00 82.69           N  
ATOM   2023  CA  VAL   129       9.884  75.084  17.303  1.00 82.69           C  
ATOM   2024  C   VAL   129       8.593  75.933  17.312  1.00 82.69           C  
ATOM   2025  CB  VAL   129      10.616  75.099  18.661  1.00 82.69           C  
ATOM   2026  O   VAL   129       7.521  75.508  17.739  1.00 82.69           O  
ATOM   2027  CG1 VAL   129      10.914  76.505  19.192  1.00 82.69           C  
ATOM   2028  CG2 VAL   129       9.848  74.295  19.715  1.00 82.69           C  
ATOM   2029  H   VAL   129      11.669  75.916  16.429  1.00 82.69           H  
ATOM   2030  HA  VAL   129       9.585  74.058  17.055  1.00 82.69           H  
ATOM   2031  HB  VAL   129      11.584  74.602  18.522  1.00 82.69           H  
ATOM   2032 HG11 VAL   129       9.999  77.043  19.457  1.00 82.69           H  
ATOM   2033 HG12 VAL   129      11.463  77.101  18.456  1.00 82.69           H  
ATOM   2034 HG13 VAL   129      11.532  76.447  20.095  1.00 82.69           H  
ATOM   2035 HG21 VAL   129       8.895  74.769  19.971  1.00 82.69           H  
ATOM   2036 HG22 VAL   129      10.434  74.207  20.635  1.00 82.69           H  
ATOM   2037 HG23 VAL   129       9.638  73.281  19.357  1.00 82.69           H  
ATOM   2038  N   ASN   130       8.738  77.236  16.877  1.00 78.54           N  
ATOM   2039  CA  ASN   130       7.624  78.173  16.933  1.00 78.54           C  
ATOM   2040  C   ASN   130       6.570  77.730  15.914  1.00 78.54           C  
ATOM   2041  CB  ASN   130       8.039  79.606  16.622  1.00 78.54           C  
ATOM   2042  O   ASN   130       5.371  77.699  16.187  1.00 78.54           O  
ATOM   2043  CG  ASN   130       8.877  80.153  17.744  1.00 78.54           C  
ATOM   2044  ND2 ASN   130       8.194  80.760  18.753  1.00 78.54           N  
ATOM   2045  OD1 ASN   130      10.099  80.037  17.775  1.00 78.54           O  
ATOM   2046  H   ASN   130       9.642  77.535  16.520  1.00 78.54           H  
ATOM   2047  HA  ASN   130       7.176  78.098  17.932  1.00 78.54           H  
ATOM   2048  HB2 ASN   130       7.157  80.244  16.487  1.00 78.54           H  
ATOM   2049  HB3 ASN   130       8.619  79.670  15.694  1.00 78.54           H  
ATOM   2050 HD21 ASN   130       8.722  81.117  19.540  1.00 78.54           H  
ATOM   2051 HD22 ASN   130       7.189  80.885  18.767  1.00 78.54           H  
ATOM   2052  N   LEU   131       7.050  77.436  14.654  1.00 78.33           N  
ATOM   2053  CA  LEU   131       6.129  77.041  13.594  1.00 78.33           C  
ATOM   2054  C   LEU   131       5.565  75.644  13.896  1.00 78.33           C  
ATOM   2055  CB  LEU   131       6.790  77.065  12.216  1.00 78.33           C  
ATOM   2056  O   LEU   131       4.429  75.320  13.551  1.00 78.33           O  
ATOM   2057  CG  LEU   131       6.999  78.491  11.670  1.00 78.33           C  
ATOM   2058  CD1 LEU   131       7.904  78.465  10.439  1.00 78.33           C  
ATOM   2059  CD2 LEU   131       5.666  79.142  11.299  1.00 78.33           C  
ATOM   2060  H   LEU   131       8.052  77.487  14.466  1.00 78.33           H  
ATOM   2061  HA  LEU   131       5.274  77.724  13.631  1.00 78.33           H  
ATOM   2062  HB2 LEU   131       6.184  76.497  11.502  1.00 78.33           H  
ATOM   2063  HB3 LEU   131       7.746  76.535  12.267  1.00 78.33           H  
ATOM   2064  HG  LEU   131       7.491  79.108  12.432  1.00 78.33           H  
ATOM   2065 HD11 LEU   131       7.455  77.877   9.633  1.00 78.33           H  
ATOM   2066 HD12 LEU   131       8.880  78.035  10.683  1.00 78.33           H  
ATOM   2067 HD13 LEU   131       8.079  79.477  10.062  1.00 78.33           H  
ATOM   2068 HD21 LEU   131       5.084  78.505  10.625  1.00 78.33           H  
ATOM   2069 HD22 LEU   131       5.829  80.094  10.790  1.00 78.33           H  
ATOM   2070 HD23 LEU   131       5.057  79.347  12.184  1.00 78.33           H  
ATOM   2071  N   SER   132       6.412  74.765  14.530  1.00 82.63           N  
ATOM   2072  CA  SER   132       5.949  73.420  14.863  1.00 82.63           C  
ATOM   2073  C   SER   132       4.780  73.491  15.862  1.00 82.63           C  
ATOM   2074  CB  SER   132       7.062  72.548  15.437  1.00 82.63           C  
ATOM   2075  O   SER   132       3.780  72.782  15.745  1.00 82.63           O  
ATOM   2076  OG  SER   132       8.068  72.305  14.457  1.00 82.63           O  
ATOM   2077  H   SER   132       7.372  75.044  14.728  1.00 82.63           H  
ATOM   2078  HA  SER   132       5.573  72.979  13.932  1.00 82.63           H  
ATOM   2079  HB2 SER   132       6.664  71.575  15.747  1.00 82.63           H  
ATOM   2080  HB3 SER   132       7.532  73.003  16.315  1.00 82.63           H  
ATOM   2081  HG  SER   132       8.570  73.140  14.334  1.00 82.63           H  
ATOM   2082  N   VAL   133       4.929  74.360  16.925  1.00 82.83           N  
ATOM   2083  CA  VAL   133       3.862  74.501  17.919  1.00 82.83           C  
ATOM   2084  C   VAL   133       2.623  75.112  17.226  1.00 82.83           C  
ATOM   2085  CB  VAL   133       4.311  75.342  19.136  1.00 82.83           C  
ATOM   2086  O   VAL   133       1.486  74.696  17.456  1.00 82.83           O  
ATOM   2087  CG1 VAL   133       3.137  75.775  20.025  1.00 82.83           C  
ATOM   2088  CG2 VAL   133       5.297  74.548  20.001  1.00 82.83           C  
ATOM   2089  H   VAL   133       5.791  74.900  17.024  1.00 82.83           H  
ATOM   2090  HA  VAL   133       3.577  73.490  18.241  1.00 82.83           H  
ATOM   2091  HB  VAL   133       4.817  76.250  18.783  1.00 82.83           H  
ATOM   2092 HG11 VAL   133       2.544  74.912  20.349  1.00 82.83           H  
ATOM   2093 HG12 VAL   133       2.474  76.471  19.502  1.00 82.83           H  
ATOM   2094 HG13 VAL   133       3.498  76.290  20.922  1.00 82.83           H  
ATOM   2095 HG21 VAL   133       4.807  73.680  20.456  1.00 82.83           H  
ATOM   2096 HG22 VAL   133       5.692  75.172  20.810  1.00 82.83           H  
ATOM   2097 HG23 VAL   133       6.146  74.186  19.417  1.00 82.83           H  
ATOM   2098  N   ILE   134       2.845  76.200  16.408  1.00 79.77           N  
ATOM   2099  CA  ILE   134       1.728  76.906  15.768  1.00 79.77           C  
ATOM   2100  C   ILE   134       1.001  75.937  14.811  1.00 79.77           C  
ATOM   2101  CB  ILE   134       2.209  78.184  15.030  1.00 79.77           C  
ATOM   2102  O   ILE   134      -0.228  75.924  14.698  1.00 79.77           O  
ATOM   2103  CG1 ILE   134       2.589  79.276  16.058  1.00 79.77           C  
ATOM   2104  CG2 ILE   134       1.154  78.720  14.052  1.00 79.77           C  
ATOM   2105  CD1 ILE   134       3.399  80.419  15.456  1.00 79.77           C  
ATOM   2106  H   ILE   134       3.801  76.529  16.262  1.00 79.77           H  
ATOM   2107  HA  ILE   134       1.013  77.166  16.559  1.00 79.77           H  
ATOM   2108  HB  ILE   134       3.099  77.932  14.441  1.00 79.77           H  
ATOM   2109 HG12 ILE   134       3.178  78.840  16.872  1.00 79.77           H  
ATOM   2110 HG13 ILE   134       1.682  79.680  16.524  1.00 79.77           H  
ATOM   2111 HG21 ILE   134       0.201  78.901  14.559  1.00 79.77           H  
ATOM   2112 HG22 ILE   134       0.975  78.016  13.232  1.00 79.77           H  
ATOM   2113 HG23 ILE   134       1.474  79.655  13.585  1.00 79.77           H  
ATOM   2114 HD11 ILE   134       4.299  80.045  14.959  1.00 79.77           H  
ATOM   2115 HD12 ILE   134       3.711  81.110  16.245  1.00 79.77           H  
ATOM   2116 HD13 ILE   134       2.820  80.992  14.727  1.00 79.77           H  
ATOM   2117  N   GLY   135       1.801  75.171  14.003  1.00 79.34           N  
ATOM   2118  CA  GLY   135       1.251  74.309  12.981  1.00 79.34           C  
ATOM   2119  C   GLY   135       0.449  73.165  13.587  1.00 79.34           C  
ATOM   2120  O   GLY   135      -0.588  72.749  13.067  1.00 79.34           O  
ATOM   2121  H   GLY   135       2.818  75.223  14.087  1.00 79.34           H  
ATOM   2122  HA2 GLY   135       2.072  73.899  12.390  1.00 79.34           H  
ATOM   2123  HA3 GLY   135       0.588  74.901  12.343  1.00 79.34           H  
ATOM   2124  N   LEU   136       0.987  72.592  14.718  1.00 85.25           N  
ATOM   2125  CA  LEU   136       0.293  71.506  15.392  1.00 85.25           C  
ATOM   2126  C   LEU   136      -0.988  72.041  16.069  1.00 85.25           C  
ATOM   2127  CB  LEU   136       1.169  70.795  16.426  1.00 85.25           C  
ATOM   2128  O   LEU   136      -2.003  71.350  16.166  1.00 85.25           O  
ATOM   2129  CG  LEU   136       2.274  69.901  15.826  1.00 85.25           C  
ATOM   2130  CD1 LEU   136       3.225  69.442  16.936  1.00 85.25           C  
ATOM   2131  CD2 LEU   136       1.704  68.677  15.104  1.00 85.25           C  
ATOM   2132  H   LEU   136       1.885  72.925  15.078  1.00 85.25           H  
ATOM   2133  HA  LEU   136      -0.044  70.804  14.623  1.00 85.25           H  
ATOM   2134  HB2 LEU   136       0.529  70.169  17.057  1.00 85.25           H  
ATOM   2135  HB3 LEU   136       1.620  71.542  17.092  1.00 85.25           H  
ATOM   2136  HG  LEU   136       2.857  70.478  15.099  1.00 85.25           H  
ATOM   2137 HD11 LEU   136       2.699  68.843  17.687  1.00 85.25           H  
ATOM   2138 HD12 LEU   136       3.677  70.301  17.443  1.00 85.25           H  
ATOM   2139 HD13 LEU   136       4.037  68.833  16.525  1.00 85.25           H  
ATOM   2140 HD21 LEU   136       1.064  68.086  15.768  1.00 85.25           H  
ATOM   2141 HD22 LEU   136       2.512  68.027  14.750  1.00 85.25           H  
ATOM   2142 HD23 LEU   136       1.115  68.965  14.229  1.00 85.25           H  
ATOM   2143  N   LYS   137      -0.923  73.299  16.630  1.00 81.20           N  
ATOM   2144  CA  LYS   137      -2.108  73.881  17.258  1.00 81.20           C  
ATOM   2145  C   LYS   137      -3.167  74.225  16.198  1.00 81.20           C  
ATOM   2146  CB  LYS   137      -1.779  75.122  18.101  1.00 81.20           C  
ATOM   2147  O   LYS   137      -4.372  74.193  16.443  1.00 81.20           O  
ATOM   2148  CG  LYS   137      -2.149  74.891  19.571  1.00 81.20           C  
ATOM   2149  CD  LYS   137      -1.394  75.836  20.504  1.00 81.20           C  
ATOM   2150  CE  LYS   137      -1.779  75.572  21.952  1.00 81.20           C  
ATOM   2151  NZ  LYS   137      -0.850  76.272  22.840  1.00 81.20           N1+
ATOM   2152  H   LYS   137      -0.038  73.809  16.618  1.00 81.20           H  
ATOM   2153  HA  LYS   137      -2.552  73.093  17.878  1.00 81.20           H  
ATOM   2154  HB2 LYS   137      -2.320  76.006  17.740  1.00 81.20           H  
ATOM   2155  HB3 LYS   137      -0.717  75.369  18.032  1.00 81.20           H  
ATOM   2156  HG2 LYS   137      -1.905  73.862  19.859  1.00 81.20           H  
ATOM   2157  HG3 LYS   137      -3.232  75.012  19.699  1.00 81.20           H  
ATOM   2158  HD2 LYS   137      -1.610  76.879  20.242  1.00 81.20           H  
ATOM   2159  HD3 LYS   137      -0.314  75.687  20.371  1.00 81.20           H  
ATOM   2160  HE2 LYS   137      -1.724  74.510  22.209  1.00 81.20           H  
ATOM   2161  HE3 LYS   137      -2.784  75.944  22.173  1.00 81.20           H  
ATOM   2162  HZ1 LYS   137      -1.041  76.107  23.834  1.00 81.20           H  
ATOM   2163  HZ2 LYS   137      -0.681  77.260  22.659  1.00 81.20           H  
ATOM   2164  HZ3 LYS   137       0.098  75.797  22.786  1.00 81.20           H  
ATOM   2165  N   THR   138      -2.683  74.648  14.982  1.00 76.58           N  
ATOM   2166  CA  THR   138      -3.603  74.954  13.886  1.00 76.58           C  
ATOM   2167  C   THR   138      -4.270  73.634  13.439  1.00 76.58           C  
ATOM   2168  CB  THR   138      -2.898  75.645  12.704  1.00 76.58           C  
ATOM   2169  O   THR   138      -5.443  73.585  13.071  1.00 76.58           O  
ATOM   2170  CG2 THR   138      -3.884  76.089  11.631  1.00 76.58           C  
ATOM   2171  OG1 THR   138      -2.228  76.837  13.135  1.00 76.58           O  
ATOM   2172  H   THR   138      -1.676  74.759  14.866  1.00 76.58           H  
ATOM   2173  HA  THR   138      -4.381  75.609  14.300  1.00 76.58           H  
ATOM   2174  HB  THR   138      -2.147  74.987  12.255  1.00 76.58           H  
ATOM   2175 HG21 THR   138      -4.620  76.789  12.041  1.00 76.58           H  
ATOM   2176 HG22 THR   138      -4.415  75.244  11.192  1.00 76.58           H  
ATOM   2177 HG23 THR   138      -3.357  76.618  10.829  1.00 76.58           H  
ATOM   2178  HG1 THR   138      -1.530  76.569  13.771  1.00 76.58           H  
ATOM   2179  N   LEU   139      -3.456  72.523  13.405  1.00 81.81           N  
ATOM   2180  CA  LEU   139      -3.959  71.194  13.039  1.00 81.81           C  
ATOM   2181  C   LEU   139      -5.036  70.746  14.058  1.00 81.81           C  
ATOM   2182  CB  LEU   139      -2.784  70.201  12.993  1.00 81.81           C  
ATOM   2183  O   LEU   139      -6.082  70.198  13.705  1.00 81.81           O  
ATOM   2184  CG  LEU   139      -3.133  68.756  12.599  1.00 81.81           C  
ATOM   2185  CD1 LEU   139      -3.675  68.674  11.177  1.00 81.81           C  
ATOM   2186  CD2 LEU   139      -1.892  67.869  12.733  1.00 81.81           C  
ATOM   2187  H   LEU   139      -2.464  72.635  13.613  1.00 81.81           H  
ATOM   2188  HA  LEU   139      -4.437  71.293  12.059  1.00 81.81           H  
ATOM   2189  HB2 LEU   139      -2.303  70.172  13.976  1.00 81.81           H  
ATOM   2190  HB3 LEU   139      -2.025  70.585  12.298  1.00 81.81           H  
ATOM   2191  HG  LEU   139      -3.891  68.366  13.288  1.00 81.81           H  
ATOM   2192 HD11 LEU   139      -2.982  69.128  10.460  1.00 81.81           H  
ATOM   2193 HD12 LEU   139      -4.634  69.190  11.100  1.00 81.81           H  
ATOM   2194 HD13 LEU   139      -3.834  67.633  10.877  1.00 81.81           H  
ATOM   2195 HD21 LEU   139      -1.098  68.186  12.048  1.00 81.81           H  
ATOM   2196 HD22 LEU   139      -2.136  66.825  12.511  1.00 81.81           H  
ATOM   2197 HD23 LEU   139      -1.494  67.905  13.753  1.00 81.81           H  
ATOM   2198  N   ASP   140      -4.710  70.938  15.381  1.00 79.41           N  
ATOM   2199  CA  ASP   140      -5.579  70.514  16.485  1.00 79.41           C  
ATOM   2200  C   ASP   140      -6.941  71.241  16.395  1.00 79.41           C  
ATOM   2201  CB  ASP   140      -4.899  70.838  17.807  1.00 79.41           C  
ATOM   2202  O   ASP   140      -8.013  70.677  16.618  1.00 79.41           O  
ATOM   2203  CG  ASP   140      -5.716  70.314  18.947  1.00 79.41           C  
ATOM   2204  OD1 ASP   140      -6.112  69.114  18.914  1.00 79.41           O  
ATOM   2205  OD2 ASP   140      -5.924  71.076  19.940  1.00 79.41           O1-
ATOM   2206  H   ASP   140      -3.802  71.348  15.606  1.00 79.41           H  
ATOM   2207  HA  ASP   140      -5.760  69.440  16.357  1.00 79.41           H  
ATOM   2208  HB2 ASP   140      -4.751  71.917  17.926  1.00 79.41           H  
ATOM   2209  HB3 ASP   140      -3.910  70.368  17.859  1.00 79.41           H  
ATOM   2210  N   LEU   141      -6.874  72.595  16.135  1.00 74.35           N  
ATOM   2211  CA  LEU   141      -8.088  73.395  16.075  1.00 74.35           C  
ATOM   2212  C   LEU   141      -8.933  73.038  14.830  1.00 74.35           C  
ATOM   2213  CB  LEU   141      -7.774  74.896  16.061  1.00 74.35           C  
ATOM   2214  O   LEU   141     -10.161  73.156  14.819  1.00 74.35           O  
ATOM   2215  CG  LEU   141      -7.274  75.447  17.412  1.00 74.35           C  
ATOM   2216  CD1 LEU   141      -6.705  76.855  17.218  1.00 74.35           C  
ATOM   2217  CD2 LEU   141      -8.384  75.481  18.464  1.00 74.35           C  
ATOM   2218  H   LEU   141      -5.958  73.032  16.015  1.00 74.35           H  
ATOM   2219  HA  LEU   141      -8.704  73.129  16.942  1.00 74.35           H  
ATOM   2220  HB2 LEU   141      -8.671  75.455  15.765  1.00 74.35           H  
ATOM   2221  HB3 LEU   141      -7.022  75.094  15.285  1.00 74.35           H  
ATOM   2222  HG  LEU   141      -6.469  74.809  17.793  1.00 74.35           H  
ATOM   2223 HD11 LEU   141      -7.472  77.546  16.854  1.00 74.35           H  
ATOM   2224 HD12 LEU   141      -5.882  76.848  16.496  1.00 74.35           H  
ATOM   2225 HD13 LEU   141      -6.314  77.249  18.162  1.00 74.35           H  
ATOM   2226 HD21 LEU   141      -9.239  76.073  18.121  1.00 74.35           H  
ATOM   2227 HD22 LEU   141      -8.019  75.927  19.396  1.00 74.35           H  
ATOM   2228 HD23 LEU   141      -8.741  74.476  18.704  1.00 74.35           H  
ATOM   2229  N   LEU   142      -8.230  72.709  13.692  1.00 75.90           N  
ATOM   2230  CA  LEU   142      -8.910  72.416  12.437  1.00 75.90           C  
ATOM   2231  C   LEU   142      -9.627  71.051  12.463  1.00 75.90           C  
ATOM   2232  CB  LEU   142      -7.940  72.430  11.251  1.00 75.90           C  
ATOM   2233  O   LEU   142     -10.673  70.856  11.839  1.00 75.90           O  
ATOM   2234  CG  LEU   142      -7.563  73.838  10.759  1.00 75.90           C  
ATOM   2235  CD1 LEU   142      -6.435  73.733   9.734  1.00 75.90           C  
ATOM   2236  CD2 LEU   142      -8.746  74.574  10.135  1.00 75.90           C  
ATOM   2237  H   LEU   142      -7.210  72.681  13.740  1.00 75.90           H  
ATOM   2238  HA  LEU   142      -9.704  73.160  12.314  1.00 75.90           H  
ATOM   2239  HB2 LEU   142      -8.377  71.879  10.413  1.00 75.90           H  
ATOM   2240  HB3 LEU   142      -7.030  71.880  11.523  1.00 75.90           H  
ATOM   2241  HG  LEU   142      -7.207  74.438  11.601  1.00 75.90           H  
ATOM   2242 HD11 LEU   142      -6.736  73.127   8.875  1.00 75.90           H  
ATOM   2243 HD12 LEU   142      -5.550  73.265  10.176  1.00 75.90           H  
ATOM   2244 HD13 LEU   142      -6.149  74.724   9.368  1.00 75.90           H  
ATOM   2245 HD21 LEU   142      -9.152  74.023   9.281  1.00 75.90           H  
ATOM   2246 HD22 LEU   142      -8.435  75.563   9.787  1.00 75.90           H  
ATOM   2247 HD23 LEU   142      -9.550  74.730  10.857  1.00 75.90           H  
ATOM   2248  N   LEU   143      -8.989  70.033  13.133  1.00 77.37           N  
ATOM   2249  CA  LEU   143      -9.521  68.672  13.165  1.00 77.37           C  
ATOM   2250  C   LEU   143     -10.660  68.467  14.207  1.00 77.37           C  
ATOM   2251  CB  LEU   143      -8.421  67.630  13.399  1.00 77.37           C  
ATOM   2252  O   LEU   143     -11.092  67.348  14.503  1.00 77.37           O  
ATOM   2253  CG  LEU   143      -7.449  67.416  12.224  1.00 77.37           C  
ATOM   2254  CD1 LEU   143      -6.348  66.440  12.651  1.00 77.37           C  
ATOM   2255  CD2 LEU   143      -8.155  66.869  10.983  1.00 77.37           C  
ATOM   2256  H   LEU   143      -8.111  70.233  13.619  1.00 77.37           H  
ATOM   2257  HA  LEU   143     -10.010  68.489  12.201  1.00 77.37           H  
ATOM   2258  HB2 LEU   143      -8.880  66.662  13.630  1.00 77.37           H  
ATOM   2259  HB3 LEU   143      -7.848  67.922  14.289  1.00 77.37           H  
ATOM   2260  HG  LEU   143      -6.977  68.369  11.965  1.00 77.37           H  
ATOM   2261 HD11 LEU   143      -6.764  65.460  12.910  1.00 77.37           H  
ATOM   2262 HD12 LEU   143      -5.808  66.818  13.525  1.00 77.37           H  
ATOM   2263 HD13 LEU   143      -5.622  66.292  11.846  1.00 77.37           H  
ATOM   2264 HD21 LEU   143      -8.738  65.973  11.221  1.00 77.37           H  
ATOM   2265 HD22 LEU   143      -7.430  66.600  10.209  1.00 77.37           H  
ATOM   2266 HD23 LEU   143      -8.830  67.613  10.549  1.00 77.37           H  
ATOM   2267  N   THR   144     -11.283  69.610  14.637  1.00 71.76           N  
ATOM   2268  CA  THR   144     -12.473  69.616  15.484  1.00 71.76           C  
ATOM   2269  C   THR   144     -13.734  69.243  14.677  1.00 71.76           C  
ATOM   2270  CB  THR   144     -12.701  71.006  16.118  1.00 71.76           C  
ATOM   2271  O   THR   144     -14.765  68.844  15.217  1.00 71.76           O  
ATOM   2272  CG2 THR   144     -11.701  71.301  17.230  1.00 71.76           C  
ATOM   2273  OG1 THR   144     -12.633  72.027  15.110  1.00 71.76           O  
ATOM   2274  H   THR   144     -10.901  70.510  14.369  1.00 71.76           H  
ATOM   2275  HA  THR   144     -12.352  68.847  16.256  1.00 71.76           H  
ATOM   2276  HB  THR   144     -13.710  71.057  16.544  1.00 71.76           H  
ATOM   2277 HG21 THR   144     -10.673  71.283  16.857  1.00 71.76           H  
ATOM   2278 HG22 THR   144     -11.787  70.572  18.042  1.00 71.76           H  
ATOM   2279 HG23 THR   144     -11.869  72.302  17.639  1.00 71.76           H  
ATOM   2280  HG1 THR   144     -11.761  72.481  15.156  1.00 71.76           H  
ATOM   2281  N   SER   145     -13.673  69.519  13.327  1.00 70.59           N  
ATOM   2282  CA  SER   145     -14.820  69.340  12.457  1.00 70.59           C  
ATOM   2283  C   SER   145     -14.684  68.057  11.619  1.00 70.59           C  
ATOM   2284  CB  SER   145     -14.998  70.527  11.506  1.00 70.59           C  
ATOM   2285  O   SER   145     -13.634  67.677  11.094  1.00 70.59           O  
ATOM   2286  OG  SER   145     -16.150  70.362  10.673  1.00 70.59           O  
ATOM   2287  H   SER   145     -12.783  69.840  12.950  1.00 70.59           H  
ATOM   2288  HA  SER   145     -15.728  69.248  13.066  1.00 70.59           H  
ATOM   2289  HB2 SER   145     -14.131  70.638  10.852  1.00 70.59           H  
ATOM   2290  HB3 SER   145     -15.112  71.453  12.080  1.00 70.59           H  
ATOM   2291  HG  SER   145     -16.457  71.265  10.461  1.00 70.59           H  
ATOM   2292  N   GLY   146     -15.889  67.422  11.379  1.00 67.80           N  
ATOM   2293  CA  GLY   146     -15.969  66.244  10.540  1.00 67.80           C  
ATOM   2294  C   GLY   146     -15.745  66.579   9.062  1.00 67.80           C  
ATOM   2295  O   GLY   146     -15.313  65.750   8.264  1.00 67.80           O  
ATOM   2296  H   GLY   146     -16.736  67.775  11.812  1.00 67.80           H  
ATOM   2297  HA2 GLY   146     -16.965  65.808  10.656  1.00 67.80           H  
ATOM   2298  HA3 GLY   146     -15.209  65.525  10.862  1.00 67.80           H  
ATOM   2299  N   LYS   147     -16.112  67.852   8.672  1.00 68.70           N  
ATOM   2300  CA  LYS   147     -16.023  68.260   7.264  1.00 68.70           C  
ATOM   2301  C   LYS   147     -14.543  68.461   6.881  1.00 68.70           C  
ATOM   2302  CB  LYS   147     -16.812  69.558   7.021  1.00 68.70           C  
ATOM   2303  O   LYS   147     -14.139  68.403   5.723  1.00 68.70           O  
ATOM   2304  CG  LYS   147     -17.122  69.820   5.536  1.00 68.70           C  
ATOM   2305  CD  LYS   147     -16.310  70.965   4.911  1.00 68.70           C  
ATOM   2306  CE  LYS   147     -16.701  71.145   3.446  1.00 68.70           C  
ATOM   2307  NZ  LYS   147     -16.022  72.286   2.855  1.00 68.70           N1+
ATOM   2308  H   LYS   147     -16.442  68.509   9.378  1.00 68.70           H  
ATOM   2309  HA  LYS   147     -16.420  67.437   6.659  1.00 68.70           H  
ATOM   2310  HB2 LYS   147     -16.298  70.417   7.468  1.00 68.70           H  
ATOM   2311  HB3 LYS   147     -17.773  69.472   7.546  1.00 68.70           H  
ATOM   2312  HG2 LYS   147     -18.185  70.084   5.457  1.00 68.70           H  
ATOM   2313  HG3 LYS   147     -16.991  68.905   4.946  1.00 68.70           H  
ATOM   2314  HD2 LYS   147     -15.237  70.758   4.988  1.00 68.70           H  
ATOM   2315  HD3 LYS   147     -16.502  71.893   5.465  1.00 68.70           H  
ATOM   2316  HE2 LYS   147     -17.775  71.330   3.343  1.00 68.70           H  
ATOM   2317  HE3 LYS   147     -16.435  70.265   2.852  1.00 68.70           H  
ATOM   2318  HZ1 LYS   147     -16.302  72.383   1.849  1.00 68.70           H  
ATOM   2319  HZ2 LYS   147     -14.995  72.155   2.687  1.00 68.70           H  
ATOM   2320  HZ3 LYS   147     -16.128  73.229   3.270  1.00 68.70           H  
ATOM   2321  N   ILE   148     -13.733  68.849   7.927  1.00 71.10           N  
ATOM   2322  CA  ILE   148     -12.328  69.199   7.736  1.00 71.10           C  
ATOM   2323  C   ILE   148     -11.445  67.942   7.898  1.00 71.10           C  
ATOM   2324  CB  ILE   148     -11.925  70.352   8.686  1.00 71.10           C  
ATOM   2325  O   ILE   148     -10.259  67.935   7.574  1.00 71.10           O  
ATOM   2326  CG1 ILE   148     -12.719  71.628   8.315  1.00 71.10           C  
ATOM   2327  CG2 ILE   148     -10.416  70.613   8.650  1.00 71.10           C  
ATOM   2328  CD1 ILE   148     -12.543  72.776   9.298  1.00 71.10           C  
ATOM   2329  H   ILE   148     -14.126  68.873   8.863  1.00 71.10           H  
ATOM   2330  HA  ILE   148     -12.194  69.524   6.696  1.00 71.10           H  
ATOM   2331  HB  ILE   148     -12.186  70.067   9.713  1.00 71.10           H  
ATOM   2332 HG12 ILE   148     -13.790  71.397   8.276  1.00 71.10           H  
ATOM   2333 HG13 ILE   148     -12.436  71.967   7.311  1.00 71.10           H  
ATOM   2334 HG21 ILE   148     -10.040  70.603   7.625  1.00 71.10           H  
ATOM   2335 HG22 ILE   148      -9.876  69.844   9.213  1.00 71.10           H  
ATOM   2336 HG23 ILE   148     -10.152  71.571   9.098  1.00 71.10           H  
ATOM   2337 HD11 ILE   148     -12.698  72.451  10.330  1.00 71.10           H  
ATOM   2338 HD12 ILE   148     -13.273  73.560   9.079  1.00 71.10           H  
ATOM   2339 HD13 ILE   148     -11.549  73.222   9.223  1.00 71.10           H  
ATOM   2340  N   THR   149     -12.059  66.831   8.428  1.00 74.00           N  
ATOM   2341  CA  THR   149     -11.288  65.630   8.760  1.00 74.00           C  
ATOM   2342  C   THR   149     -10.726  65.010   7.471  1.00 74.00           C  
ATOM   2343  CB  THR   149     -12.151  64.641   9.562  1.00 74.00           C  
ATOM   2344  O   THR   149      -9.584  64.561   7.417  1.00 74.00           O  
ATOM   2345  CG2 THR   149     -11.536  63.258   9.693  1.00 74.00           C  
ATOM   2346  OG1 THR   149     -12.347  65.135  10.904  1.00 74.00           O  
ATOM   2347  H   THR   149     -13.059  66.868   8.593  1.00 74.00           H  
ATOM   2348  HA  THR   149     -10.438  65.965   9.365  1.00 74.00           H  
ATOM   2349  HB  THR   149     -13.142  64.536   9.109  1.00 74.00           H  
ATOM   2350 HG21 THR   149     -10.539  63.311  10.144  1.00 74.00           H  
ATOM   2351 HG22 THR   149     -11.462  62.749   8.728  1.00 74.00           H  
ATOM   2352 HG23 THR   149     -12.157  62.641  10.349  1.00 74.00           H  
ATOM   2353  HG1 THR   149     -12.660  66.068  10.828  1.00 74.00           H  
ATOM   2354  N   LEU   150     -11.595  64.943   6.403  1.00 72.60           N  
ATOM   2355  CA  LEU   150     -11.163  64.355   5.121  1.00 72.60           C  
ATOM   2356  C   LEU   150     -10.095  65.286   4.496  1.00 72.60           C  
ATOM   2357  CB  LEU   150     -12.354  64.229   4.164  1.00 72.60           C  
ATOM   2358  O   LEU   150      -9.144  64.909   3.815  1.00 72.60           O  
ATOM   2359  CG  LEU   150     -13.454  63.252   4.630  1.00 72.60           C  
ATOM   2360  CD1 LEU   150     -14.620  63.278   3.639  1.00 72.60           C  
ATOM   2361  CD2 LEU   150     -12.941  61.820   4.787  1.00 72.60           C  
ATOM   2362  H   LEU   150     -12.539  65.300   6.498  1.00 72.60           H  
ATOM   2363  HA  LEU   150     -10.684  63.392   5.323  1.00 72.60           H  
ATOM   2364  HB2 LEU   150     -11.997  63.928   3.172  1.00 72.60           H  
ATOM   2365  HB3 LEU   150     -12.807  65.220   4.024  1.00 72.60           H  
ATOM   2366  HG  LEU   150     -13.841  63.583   5.602  1.00 72.60           H  
ATOM   2367 HD11 LEU   150     -14.303  62.947   2.644  1.00 72.60           H  
ATOM   2368 HD12 LEU   150     -15.029  64.290   3.546  1.00 72.60           H  
ATOM   2369 HD13 LEU   150     -15.430  62.621   3.973  1.00 72.60           H  
ATOM   2370 HD21 LEU   150     -12.492  61.455   3.858  1.00 72.60           H  
ATOM   2371 HD22 LEU   150     -13.760  61.143   5.053  1.00 72.60           H  
ATOM   2372 HD23 LEU   150     -12.193  61.748   5.581  1.00 72.60           H  
ATOM   2373  N   LEU   151     -10.323  66.628   4.714  1.00 73.08           N  
ATOM   2374  CA  LEU   151      -9.555  67.676   4.064  1.00 73.08           C  
ATOM   2375  C   LEU   151      -8.303  68.087   4.878  1.00 73.08           C  
ATOM   2376  CB  LEU   151     -10.442  68.883   3.747  1.00 73.08           C  
ATOM   2377  O   LEU   151      -7.749  69.177   4.711  1.00 73.08           O  
ATOM   2378  CG  LEU   151     -11.685  68.533   2.902  1.00 73.08           C  
ATOM   2379  CD1 LEU   151     -12.569  69.765   2.755  1.00 73.08           C  
ATOM   2380  CD2 LEU   151     -11.316  67.997   1.517  1.00 73.08           C  
ATOM   2381  H   LEU   151     -11.051  66.880   5.371  1.00 73.08           H  
ATOM   2382  HA  LEU   151      -9.151  67.271   3.128  1.00 73.08           H  
ATOM   2383  HB2 LEU   151      -9.851  69.646   3.224  1.00 73.08           H  
ATOM   2384  HB3 LEU   151     -10.767  69.343   4.690  1.00 73.08           H  
ATOM   2385  HG  LEU   151     -12.278  67.769   3.419  1.00 73.08           H  
ATOM   2386 HD11 LEU   151     -12.042  70.551   2.207  1.00 73.08           H  
ATOM   2387 HD12 LEU   151     -12.858  70.163   3.733  1.00 73.08           H  
ATOM   2388 HD13 LEU   151     -13.487  69.519   2.211  1.00 73.08           H  
ATOM   2389 HD21 LEU   151     -10.668  68.698   0.979  1.00 73.08           H  
ATOM   2390 HD22 LEU   151     -12.214  67.835   0.911  1.00 73.08           H  
ATOM   2391 HD23 LEU   151     -10.796  67.036   1.585  1.00 73.08           H  
ATOM   2392  N   ILE   152      -7.778  67.074   5.651  1.00 74.29           N  
ATOM   2393  CA  ILE   152      -6.379  66.949   6.057  1.00 74.29           C  
ATOM   2394  C   ILE   152      -6.064  65.422   6.183  1.00 74.29           C  
ATOM   2395  CB  ILE   152      -5.983  67.702   7.362  1.00 74.29           C  
ATOM   2396  O   ILE   152      -5.255  64.979   6.995  1.00 74.29           O  
ATOM   2397  CG1 ILE   152      -6.720  69.039   7.557  1.00 74.29           C  
ATOM   2398  CG2 ILE   152      -4.461  67.942   7.365  1.00 74.29           C  
ATOM   2399  CD1 ILE   152      -6.406  69.763   8.855  1.00 74.29           C  
ATOM   2400  H   ILE   152      -8.413  66.338   5.955  1.00 74.29           H  
ATOM   2401  HA  ILE   152      -5.780  67.330   5.219  1.00 74.29           H  
ATOM   2402  HB  ILE   152      -6.226  67.063   8.220  1.00 74.29           H  
ATOM   2403 HG12 ILE   152      -7.801  68.875   7.534  1.00 74.29           H  
ATOM   2404 HG13 ILE   152      -6.464  69.710   6.735  1.00 74.29           H  
ATOM   2405 HG21 ILE   152      -4.179  68.683   6.608  1.00 74.29           H  
ATOM   2406 HG22 ILE   152      -3.898  67.029   7.155  1.00 74.29           H  
ATOM   2407 HG23 ILE   152      -4.118  68.306   8.336  1.00 74.29           H  
ATOM   2408 HD11 ILE   152      -6.588  69.118   9.717  1.00 74.29           H  
ATOM   2409 HD12 ILE   152      -7.051  70.640   8.947  1.00 74.29           H  
ATOM   2410 HD13 ILE   152      -5.372  70.117   8.884  1.00 74.29           H  
ATOM   2411  N   LEU   153      -6.653  64.618   5.227  1.00 74.23           N  
ATOM   2412  CA  LEU   153      -6.362  63.184   5.102  1.00 74.23           C  
ATOM   2413  C   LEU   153      -6.241  62.749   3.625  1.00 74.23           C  
ATOM   2414  CB  LEU   153      -7.440  62.309   5.767  1.00 74.23           C  
ATOM   2415  O   LEU   153      -5.410  61.911   3.271  1.00 74.23           O  
ATOM   2416  CG  LEU   153      -7.313  62.150   7.295  1.00 74.23           C  
ATOM   2417  CD1 LEU   153      -8.523  61.379   7.834  1.00 74.23           C  
ATOM   2418  CD2 LEU   153      -6.035  61.409   7.693  1.00 74.23           C  
ATOM   2419  H   LEU   153      -7.321  65.028   4.579  1.00 74.23           H  
ATOM   2420  HA  LEU   153      -5.378  62.998   5.542  1.00 74.23           H  
ATOM   2421  HB2 LEU   153      -7.422  61.306   5.320  1.00 74.23           H  
ATOM   2422  HB3 LEU   153      -8.428  62.721   5.530  1.00 74.23           H  
ATOM   2423  HG  LEU   153      -7.304  63.139   7.765  1.00 74.23           H  
ATOM   2424 HD11 LEU   153      -8.546  60.354   7.448  1.00 74.23           H  
ATOM   2425 HD12 LEU   153      -9.460  61.865   7.546  1.00 74.23           H  
ATOM   2426 HD13 LEU   153      -8.496  61.328   8.928  1.00 74.23           H  
ATOM   2427 HD21 LEU   153      -5.942  60.458   7.158  1.00 74.23           H  
ATOM   2428 HD22 LEU   153      -6.031  61.190   8.765  1.00 74.23           H  
ATOM   2429 HD23 LEU   153      -5.146  62.007   7.482  1.00 74.23           H  
ATOM   2430  N   ASP   154      -7.204  63.232   2.772  1.00 73.02           N  
ATOM   2431  CA  ASP   154      -7.264  62.885   1.348  1.00 73.02           C  
ATOM   2432  C   ASP   154      -6.163  63.706   0.622  1.00 73.02           C  
ATOM   2433  CB  ASP   154      -8.635  63.193   0.760  1.00 73.02           C  
ATOM   2434  O   ASP   154      -6.385  64.714  -0.047  1.00 73.02           O  
ATOM   2435  CG  ASP   154      -9.572  62.083   1.199  1.00 73.02           C  
ATOM   2436  OD1 ASP   154      -9.628  61.089   0.421  1.00 73.02           O  
ATOM   2437  OD2 ASP   154     -10.203  62.295   2.272  1.00 73.02           O1-
ATOM   2438  H   ASP   154      -7.955  63.826   3.125  1.00 73.02           H  
ATOM   2439  HA  ASP   154      -7.016  61.821   1.241  1.00 73.02           H  
ATOM   2440  HB2 ASP   154      -8.598  63.210  -0.336  1.00 73.02           H  
ATOM   2441  HB3 ASP   154      -9.014  64.169   1.084  1.00 73.02           H  
ATOM   2442  N   GLU   155      -4.889  63.238   0.850  1.00 69.23           N  
ATOM   2443  CA  GLU   155      -3.667  63.868   0.354  1.00 69.23           C  
ATOM   2444  C   GLU   155      -2.607  62.748   0.213  1.00 69.23           C  
ATOM   2445  CB  GLU   155      -3.205  64.965   1.339  1.00 69.23           C  
ATOM   2446  O   GLU   155      -2.739  61.635   0.722  1.00 69.23           O  
ATOM   2447  CG  GLU   155      -3.115  66.358   0.708  1.00 69.23           C  
ATOM   2448  CD  GLU   155      -1.911  66.642  -0.180  1.00 69.23           C  
ATOM   2449  OE1 GLU   155      -1.875  67.795  -0.695  1.00 69.23           O  
ATOM   2450  OE2 GLU   155      -1.063  65.711  -0.304  1.00 69.23           O1-
ATOM   2451  H   GLU   155      -4.773  62.404   1.432  1.00 69.23           H  
ATOM   2452  HA  GLU   155      -3.873  64.278  -0.641  1.00 69.23           H  
ATOM   2453  HB2 GLU   155      -2.242  64.704   1.794  1.00 69.23           H  
ATOM   2454  HB3 GLU   155      -3.916  65.036   2.173  1.00 69.23           H  
ATOM   2455  HG2 GLU   155      -3.075  67.095   1.520  1.00 69.23           H  
ATOM   2456  HG3 GLU   155      -4.026  66.567   0.136  1.00 69.23           H  
ATOM   2457  N   GLU   156      -1.487  63.111  -0.494  1.00 67.06           N  
ATOM   2458  CA  GLU   156      -0.313  62.249  -0.636  1.00 67.06           C  
ATOM   2459  C   GLU   156       0.724  62.648   0.444  1.00 67.06           C  
ATOM   2460  CB  GLU   156       0.306  62.365  -2.031  1.00 67.06           C  
ATOM   2461  O   GLU   156       1.651  61.919   0.797  1.00 67.06           O  
ATOM   2462  CG  GLU   156      -0.632  61.848  -3.122  1.00 67.06           C  
ATOM   2463  CD  GLU   156      -0.042  61.800  -4.532  1.00 67.06           C  
ATOM   2464  OE1 GLU   156      -0.890  61.555  -5.439  1.00 67.06           O  
ATOM   2465  OE2 GLU   156       1.200  61.987  -4.636  1.00 67.06           O1-
ATOM   2466  H   GLU   156      -1.432  64.061  -0.881  1.00 67.06           H  
ATOM   2467  HA  GLU   156      -0.601  61.211  -0.430  1.00 67.06           H  
ATOM   2468  HB2 GLU   156       1.245  61.797  -2.053  1.00 67.06           H  
ATOM   2469  HB3 GLU   156       0.574  63.408  -2.243  1.00 67.06           H  
ATOM   2470  HG2 GLU   156      -1.533  62.473  -3.159  1.00 67.06           H  
ATOM   2471  HG3 GLU   156      -0.954  60.829  -2.874  1.00 67.06           H  
ATOM   2472  N   SER   157       0.587  63.936   0.905  1.00 68.10           N  
ATOM   2473  CA  SER   157       1.424  64.535   1.929  1.00 68.10           C  
ATOM   2474  C   SER   157       0.967  63.976   3.284  1.00 68.10           C  
ATOM   2475  CB  SER   157       1.263  66.061   1.943  1.00 68.10           C  
ATOM   2476  O   SER   157      -0.070  64.332   3.842  1.00 68.10           O  
ATOM   2477  OG  SER   157       1.553  66.631   0.663  1.00 68.10           O  
ATOM   2478  H   SER   157      -0.157  64.516   0.499  1.00 68.10           H  
ATOM   2479  HA  SER   157       2.465  64.264   1.719  1.00 68.10           H  
ATOM   2480  HB2 SER   157       1.945  66.507   2.674  1.00 68.10           H  
ATOM   2481  HB3 SER   157       0.247  66.364   2.214  1.00 68.10           H  
ATOM   2482  HG  SER   157       0.794  66.372   0.085  1.00 68.10           H  
ATOM   2483  N   ASP   158       1.773  62.977   3.792  1.00 78.96           N  
ATOM   2484  CA  ASP   158       1.480  62.349   5.079  1.00 78.96           C  
ATOM   2485  C   ASP   158       1.599  63.400   6.221  1.00 78.96           C  
ATOM   2486  CB  ASP   158       2.422  61.175   5.331  1.00 78.96           C  
ATOM   2487  O   ASP   158       2.341  64.378   6.175  1.00 78.96           O  
ATOM   2488  CG  ASP   158       2.197  60.608   6.718  1.00 78.96           C  
ATOM   2489  OD1 ASP   158       1.000  60.514   7.118  1.00 78.96           O  
ATOM   2490  OD2 ASP   158       3.236  60.377   7.399  1.00 78.96           O1-
ATOM   2491  H   ASP   158       2.561  62.652   3.244  1.00 78.96           H  
ATOM   2492  HA  ASP   158       0.439  62.006   5.032  1.00 78.96           H  
ATOM   2493  HB2 ASP   158       3.467  61.500   5.236  1.00 78.96           H  
ATOM   2494  HB3 ASP   158       2.260  60.384   4.591  1.00 78.96           H  
ATOM   2495  N   ILE   159       0.830  63.090   7.318  1.00 84.64           N  
ATOM   2496  CA  ILE   159       0.732  63.890   8.522  1.00 84.64           C  
ATOM   2497  C   ILE   159       1.532  63.177   9.646  1.00 84.64           C  
ATOM   2498  CB  ILE   159      -0.744  64.101   8.955  1.00 84.64           C  
ATOM   2499  O   ILE   159       2.096  63.797  10.552  1.00 84.64           O  
ATOM   2500  CG1 ILE   159      -1.681  64.489   7.786  1.00 84.64           C  
ATOM   2501  CG2 ILE   159      -0.814  65.209  10.019  1.00 84.64           C  
ATOM   2502  CD1 ILE   159      -2.316  63.294   7.085  1.00 84.64           C  
ATOM   2503  H   ILE   159       0.343  62.187   7.282  1.00 84.64           H  
ATOM   2504  HA  ILE   159       1.217  64.856   8.338  1.00 84.64           H  
ATOM   2505  HB  ILE   159      -1.123  63.181   9.420  1.00 84.64           H  
ATOM   2506 HG12 ILE   159      -1.147  65.101   7.051  1.00 84.64           H  
ATOM   2507 HG13 ILE   159      -2.506  65.107   8.163  1.00 84.64           H  
ATOM   2508 HG21 ILE   159      -0.455  66.165   9.623  1.00 84.64           H  
ATOM   2509 HG22 ILE   159      -0.215  64.960  10.898  1.00 84.64           H  
ATOM   2510 HG23 ILE   159      -1.845  65.351  10.363  1.00 84.64           H  
ATOM   2511 HD11 ILE   159      -1.587  62.667   6.571  1.00 84.64           H  
ATOM   2512 HD12 ILE   159      -3.025  63.641   6.327  1.00 84.64           H  
ATOM   2513 HD13 ILE   159      -2.860  62.670   7.800  1.00 84.64           H  
ATOM   2514  N   PHE   160       1.477  61.800   9.653  1.00 86.61           N  
ATOM   2515  CA  PHE   160       1.940  61.002  10.786  1.00 86.61           C  
ATOM   2516  C   PHE   160       3.454  61.172  10.951  1.00 86.61           C  
ATOM   2517  CB  PHE   160       1.617  59.508  10.640  1.00 86.61           C  
ATOM   2518  O   PHE   160       3.971  61.356  12.055  1.00 86.61           O  
ATOM   2519  CG  PHE   160       0.155  59.201  10.877  1.00 86.61           C  
ATOM   2520  CD1 PHE   160      -0.332  59.038  12.181  1.00 86.61           C  
ATOM   2521  CD2 PHE   160      -0.737  59.092   9.803  1.00 86.61           C  
ATOM   2522  CE1 PHE   160      -1.684  58.769  12.405  1.00 86.61           C  
ATOM   2523  CE2 PHE   160      -2.088  58.823  10.027  1.00 86.61           C  
ATOM   2524  CZ  PHE   160      -2.561  58.659  11.328  1.00 86.61           C  
ATOM   2525  H   PHE   160       1.118  61.302   8.832  1.00 86.61           H  
ATOM   2526  HA  PHE   160       1.473  61.418  11.687  1.00 86.61           H  
ATOM   2527  HB2 PHE   160       2.209  58.923  11.357  1.00 86.61           H  
ATOM   2528  HB3 PHE   160       1.914  59.138   9.650  1.00 86.61           H  
ATOM   2529  HD1 PHE   160       0.345  59.115  13.027  1.00 86.61           H  
ATOM   2530  HD2 PHE   160      -0.383  59.213   8.779  1.00 86.61           H  
ATOM   2531  HE1 PHE   160      -2.054  58.653  13.420  1.00 86.61           H  
ATOM   2532  HE2 PHE   160      -2.768  58.745   9.182  1.00 86.61           H  
ATOM   2533  HZ  PHE   160      -3.614  58.452  11.500  1.00 86.61           H  
ATOM   2534  N   MET   161       4.203  61.085   9.800  1.00 83.87           N  
ATOM   2535  CA  MET   161       5.652  61.221   9.829  1.00 83.87           C  
ATOM   2536  C   MET   161       6.073  62.600  10.370  1.00 83.87           C  
ATOM   2537  CB  MET   161       6.273  61.055   8.437  1.00 83.87           C  
ATOM   2538  O   MET   161       7.155  62.774  10.929  1.00 83.87           O  
ATOM   2539  CG  MET   161       6.468  59.597   8.024  1.00 83.87           C  
ATOM   2540  SD  MET   161       7.711  58.687   9.015  1.00 83.87           S  
ATOM   2541  CE  MET   161       9.180  59.699   8.703  1.00 83.87           C  
ATOM   2542  H   MET   161       3.733  60.872   8.900  1.00 83.87           H  
ATOM   2543  HA  MET   161       6.031  60.482  10.543  1.00 83.87           H  
ATOM   2544  HB2 MET   161       7.230  61.584   8.373  1.00 83.87           H  
ATOM   2545  HB3 MET   161       5.634  61.546   7.691  1.00 83.87           H  
ATOM   2546  HG2 MET   161       6.778  59.549   6.974  1.00 83.87           H  
ATOM   2547  HG3 MET   161       5.524  59.049   8.103  1.00 83.87           H  
ATOM   2548  HE1 MET   161      10.062  59.160   9.058  1.00 83.87           H  
ATOM   2549  HE2 MET   161       9.120  60.644   9.248  1.00 83.87           H  
ATOM   2550  HE3 MET   161       9.298  59.889   7.633  1.00 83.87           H  
ATOM   2551  N   LEU   162       5.213  63.640  10.108  1.00 83.89           N  
ATOM   2552  CA  LEU   162       5.551  65.012  10.477  1.00 83.89           C  
ATOM   2553  C   LEU   162       5.390  65.160  12.004  1.00 83.89           C  
ATOM   2554  CB  LEU   162       4.673  66.045   9.765  1.00 83.89           C  
ATOM   2555  O   LEU   162       6.090  65.910  12.683  1.00 83.89           O  
ATOM   2556  CG  LEU   162       4.534  65.847   8.244  1.00 83.89           C  
ATOM   2557  CD1 LEU   162       3.736  67.005   7.643  1.00 83.89           C  
ATOM   2558  CD2 LEU   162       5.880  65.706   7.536  1.00 83.89           C  
ATOM   2559  H   LEU   162       4.324  63.427   9.665  1.00 83.89           H  
ATOM   2560  HA  LEU   162       6.610  65.178  10.245  1.00 83.89           H  
ATOM   2561  HB2 LEU   162       5.082  67.043   9.972  1.00 83.89           H  
ATOM   2562  HB3 LEU   162       3.666  66.043  10.205  1.00 83.89           H  
ATOM   2563  HG  LEU   162       3.965  64.929   8.066  1.00 83.89           H  
ATOM   2564 HD11 LEU   162       4.276  67.950   7.748  1.00 83.89           H  
ATOM   2565 HD12 LEU   162       2.765  67.111   8.138  1.00 83.89           H  
ATOM   2566 HD13 LEU   162       3.549  66.842   6.577  1.00 83.89           H  
ATOM   2567 HD21 LEU   162       6.531  66.555   7.756  1.00 83.89           H  
ATOM   2568 HD22 LEU   162       5.744  65.645   6.451  1.00 83.89           H  
ATOM   2569 HD23 LEU   162       6.402  64.794   7.842  1.00 83.89           H  
ATOM   2570  N   ILE   163       4.343  64.442  12.546  1.00 87.93           N  
ATOM   2571  CA  ILE   163       4.096  64.427  13.982  1.00 87.93           C  
ATOM   2572  C   ILE   163       5.267  63.662  14.639  1.00 87.93           C  
ATOM   2573  CB  ILE   163       2.728  63.789  14.317  1.00 87.93           C  
ATOM   2574  O   ILE   163       5.754  64.014  15.715  1.00 87.93           O  
ATOM   2575  CG1 ILE   163       1.570  64.688  13.827  1.00 87.93           C  
ATOM   2576  CG2 ILE   163       2.596  63.542  15.824  1.00 87.93           C  
ATOM   2577  CD1 ILE   163       0.246  63.940  13.720  1.00 87.93           C  
ATOM   2578  H   ILE   163       3.739  63.913  11.916  1.00 87.93           H  
ATOM   2579  HA  ILE   163       4.139  65.462  14.344  1.00 87.93           H  
ATOM   2580  HB  ILE   163       2.651  62.818  13.812  1.00 87.93           H  
ATOM   2581 HG12 ILE   163       1.798  65.103  12.840  1.00 87.93           H  
ATOM   2582 HG13 ILE   163       1.449  65.544  14.501  1.00 87.93           H  
ATOM   2583 HG21 ILE   163       2.858  64.441  16.391  1.00 87.93           H  
ATOM   2584 HG22 ILE   163       3.255  62.730  16.149  1.00 87.93           H  
ATOM   2585 HG23 ILE   163       1.580  63.257  16.099  1.00 87.93           H  
ATOM   2586 HD11 ILE   163       0.326  63.102  13.021  1.00 87.93           H  
ATOM   2587 HD12 ILE   163      -0.533  64.612  13.349  1.00 87.93           H  
ATOM   2588 HD13 ILE   163      -0.085  63.548  14.685  1.00 87.93           H  
ATOM   2589  N   PHE   164       5.669  62.508  14.003  1.00 86.90           N  
ATOM   2590  CA  PHE   164       6.752  61.692  14.544  1.00 86.90           C  
ATOM   2591  C   PHE   164       8.073  62.481  14.527  1.00 86.90           C  
ATOM   2592  CB  PHE   164       6.975  60.390  13.767  1.00 86.90           C  
ATOM   2593  O   PHE   164       8.894  62.364  15.438  1.00 86.90           O  
ATOM   2594  CG  PHE   164       5.901  59.328  13.835  1.00 86.90           C  
ATOM   2595  CD1 PHE   164       4.758  59.410  14.642  1.00 86.90           C  
ATOM   2596  CD2 PHE   164       6.089  58.173  13.059  1.00 86.90           C  
ATOM   2597  CE1 PHE   164       3.826  58.369  14.661  1.00 86.90           C  
ATOM   2598  CE2 PHE   164       5.162  57.133  13.085  1.00 86.90           C  
ATOM   2599  CZ  PHE   164       4.028  57.234  13.882  1.00 86.90           C  
ATOM   2600  H   PHE   164       5.173  62.205  13.161  1.00 86.90           H  
ATOM   2601  HA  PHE   164       6.520  61.489  15.597  1.00 86.90           H  
ATOM   2602  HB2 PHE   164       7.902  59.926  14.130  1.00 86.90           H  
ATOM   2603  HB3 PHE   164       7.142  60.631  12.710  1.00 86.90           H  
ATOM   2604  HD1 PHE   164       4.568  60.274  15.273  1.00 86.90           H  
ATOM   2605  HD2 PHE   164       6.975  58.063  12.437  1.00 86.90           H  
ATOM   2606  HE1 PHE   164       2.952  58.437  15.301  1.00 86.90           H  
ATOM   2607  HE2 PHE   164       5.345  56.227  12.510  1.00 86.90           H  
ATOM   2608  HZ  PHE   164       3.325  56.408  13.909  1.00 86.90           H  
ATOM   2609  N   ASP   165       8.317  63.253  13.412  1.00 84.49           N  
ATOM   2610  CA  ASP   165       9.530  64.071  13.305  1.00 84.49           C  
ATOM   2611  C   ASP   165       9.486  65.084  14.463  1.00 84.49           C  
ATOM   2612  CB  ASP   165       9.623  64.771  11.963  1.00 84.49           C  
ATOM   2613  O   ASP   165      10.408  65.184  15.272  1.00 84.49           O  
ATOM   2614  CG  ASP   165      11.046  65.295  11.899  1.00 84.49           C  
ATOM   2615  OD1 ASP   165      11.867  64.561  11.288  1.00 84.49           O  
ATOM   2616  OD2 ASP   165      11.249  66.420  12.447  1.00 84.49           O1-
ATOM   2617  H   ASP   165       7.670  63.232  12.623  1.00 84.49           H  
ATOM   2618  HA  ASP   165      10.384  63.403  13.476  1.00 84.49           H  
ATOM   2619  HB2 ASP   165       8.908  65.593  11.858  1.00 84.49           H  
ATOM   2620  HB3 ASP   165       9.452  64.073  11.135  1.00 84.49           H  
ATOM   2621  N   ALA   166       8.338  65.839  14.585  1.00 86.33           N  
ATOM   2622  CA  ALA   166       8.253  66.868  15.609  1.00 86.33           C  
ATOM   2623  C   ALA   166       8.450  66.294  17.032  1.00 86.33           C  
ATOM   2624  CB  ALA   166       6.922  67.602  15.537  1.00 86.33           C  
ATOM   2625  O   ALA   166       9.011  66.935  17.922  1.00 86.33           O  
ATOM   2626  H   ALA   166       7.576  65.704  13.919  1.00 86.33           H  
ATOM   2627  HA  ALA   166       9.076  67.571  15.427  1.00 86.33           H  
ATOM   2628  HB1 ALA   166       6.080  66.922  15.709  1.00 86.33           H  
ATOM   2629  HB2 ALA   166       6.783  68.063  14.554  1.00 86.33           H  
ATOM   2630  HB3 ALA   166       6.870  68.392  16.294  1.00 86.33           H  
ATOM   2631  N   MET   167       7.875  65.067  17.281  1.00 90.30           N  
ATOM   2632  CA  MET   167       8.001  64.437  18.592  1.00 90.30           C  
ATOM   2633  C   MET   167       9.443  63.945  18.869  1.00 90.30           C  
ATOM   2634  CB  MET   167       7.044  63.251  18.767  1.00 90.30           C  
ATOM   2635  O   MET   167       9.865  63.816  20.019  1.00 90.30           O  
ATOM   2636  CG  MET   167       5.618  63.718  19.045  1.00 90.30           C  
ATOM   2637  SD  MET   167       4.488  62.301  19.272  1.00 90.30           S  
ATOM   2638  CE  MET   167       4.871  61.908  20.999  1.00 90.30           C  
ATOM   2639  H   MET   167       7.348  64.609  16.533  1.00 90.30           H  
ATOM   2640  HA  MET   167       7.792  65.206  19.346  1.00 90.30           H  
ATOM   2641  HB2 MET   167       7.391  62.631  19.603  1.00 90.30           H  
ATOM   2642  HB3 MET   167       7.072  62.613  17.874  1.00 90.30           H  
ATOM   2643  HG2 MET   167       5.239  64.309  18.207  1.00 90.30           H  
ATOM   2644  HG3 MET   167       5.575  64.358  19.933  1.00 90.30           H  
ATOM   2645  HE1 MET   167       4.275  61.045  21.307  1.00 90.30           H  
ATOM   2646  HE2 MET   167       4.619  62.754  21.641  1.00 90.30           H  
ATOM   2647  HE3 MET   167       5.926  61.651  21.118  1.00 90.30           H  
ATOM   2648  N   HIS   168      10.158  63.529  17.775  1.00 86.52           N  
ATOM   2649  CA  HIS   168      11.524  62.993  17.870  1.00 86.52           C  
ATOM   2650  C   HIS   168      12.547  64.150  17.934  1.00 86.52           C  
ATOM   2651  CB  HIS   168      11.828  62.080  16.677  1.00 86.52           C  
ATOM   2652  O   HIS   168      13.575  64.084  18.609  1.00 86.52           O  
ATOM   2653  CG  HIS   168      13.164  61.429  16.758  1.00 86.52           C  
ATOM   2654  CD2 HIS   168      14.323  61.769  16.095  1.00 86.52           C  
ATOM   2655  ND1 HIS   168      13.383  60.343  17.576  1.00 86.52           N  
ATOM   2656  CE1 HIS   168      14.655  60.050  17.430  1.00 86.52           C  
ATOM   2657  NE2 HIS   168      15.266  60.892  16.546  1.00 86.52           N  
ATOM   2658  H   HIS   168       9.729  63.599  16.850  1.00 86.52           H  
ATOM   2659  HA  HIS   168      11.604  62.438  18.813  1.00 86.52           H  
ATOM   2660  HB2 HIS   168      11.758  62.644  15.738  1.00 86.52           H  
ATOM   2661  HB3 HIS   168      11.066  61.292  16.619  1.00 86.52           H  
ATOM   2662  HD2 HIS   168      14.547  62.552  15.382  1.00 86.52           H  
ATOM   2663  HE2 HIS   168      16.239  60.871  16.277  1.00 86.52           H  
ATOM   2664  HE1 HIS   168      15.184  59.252  17.933  1.00 86.52           H  
ATOM   2665  N   SER   169      12.304  65.204  17.086  1.00 84.83           N  
ATOM   2666  CA  SER   169      13.226  66.330  16.922  1.00 84.83           C  
ATOM   2667  C   SER   169      13.237  67.244  18.160  1.00 84.83           C  
ATOM   2668  CB  SER   169      12.884  67.160  15.675  1.00 84.83           C  
ATOM   2669  O   SER   169      14.199  67.963  18.435  1.00 84.83           O  
ATOM   2670  OG  SER   169      13.239  66.430  14.499  1.00 84.83           O  
ATOM   2671  H   SER   169      11.466  65.188  16.499  1.00 84.83           H  
ATOM   2672  HA  SER   169      14.231  65.902  16.824  1.00 84.83           H  
ATOM   2673  HB2 SER   169      13.447  68.099  15.659  1.00 84.83           H  
ATOM   2674  HB3 SER   169      11.817  67.410  15.640  1.00 84.83           H  
ATOM   2675  HG  SER   169      12.504  66.526  13.841  1.00 84.83           H  
ATOM   2676  N   PHE   170      12.069  67.278  18.892  1.00 87.95           N  
ATOM   2677  CA  PHE   170      11.926  68.085  20.102  1.00 87.95           C  
ATOM   2678  C   PHE   170      11.566  67.161  21.287  1.00 87.95           C  
ATOM   2679  CB  PHE   170      10.860  69.182  19.936  1.00 87.95           C  
ATOM   2680  O   PHE   170      10.448  67.182  21.814  1.00 87.95           O  
ATOM   2681  CG  PHE   170      11.183  70.165  18.836  1.00 87.95           C  
ATOM   2682  CD1 PHE   170      12.272  71.040  18.952  1.00 87.95           C  
ATOM   2683  CD2 PHE   170      10.423  70.178  17.660  1.00 87.95           C  
ATOM   2684  CE1 PHE   170      12.606  71.894  17.900  1.00 87.95           C  
ATOM   2685  CE2 PHE   170      10.753  71.040  16.617  1.00 87.95           C  
ATOM   2686  CZ  PHE   170      11.847  71.893  16.734  1.00 87.95           C  
ATOM   2687  H   PHE   170      11.280  66.715  18.578  1.00 87.95           H  
ATOM   2688  HA  PHE   170      12.882  68.563  20.342  1.00 87.95           H  
ATOM   2689  HB2 PHE   170      10.749  69.741  20.875  1.00 87.95           H  
ATOM   2690  HB3 PHE   170       9.880  68.727  19.749  1.00 87.95           H  
ATOM   2691  HD1 PHE   170      12.889  71.040  19.846  1.00 87.95           H  
ATOM   2692  HD2 PHE   170       9.588  69.495  17.533  1.00 87.95           H  
ATOM   2693  HE1 PHE   170      13.470  72.547  17.981  1.00 87.95           H  
ATOM   2694  HE2 PHE   170      10.175  71.024  15.695  1.00 87.95           H  
ATOM   2695  HZ  PHE   170      12.113  72.539  15.902  1.00 87.95           H  
ATOM   2696  N   PRO   171      12.546  66.315  21.770  1.00 84.81           N  
ATOM   2697  CA  PRO   171      12.232  65.304  22.785  1.00 84.81           C  
ATOM   2698  C   PRO   171      11.995  65.908  24.185  1.00 84.81           C  
ATOM   2699  CB  PRO   171      13.455  64.386  22.785  1.00 84.81           C  
ATOM   2700  O   PRO   171      11.369  65.315  25.062  1.00 84.81           O  
ATOM   2701  CG  PRO   171      14.595  65.302  22.353  1.00 84.81           C  
ATOM   2702  CD  PRO   171      13.936  66.227  21.341  1.00 84.81           C  
ATOM   2703  HA  PRO   171      11.326  64.763  22.496  1.00 84.81           H  
ATOM   2704  HB2 PRO   171      13.323  63.596  22.036  1.00 84.81           H  
ATOM   2705  HB3 PRO   171      13.650  63.911  23.752  1.00 84.81           H  
ATOM   2706  HG2 PRO   171      15.442  64.755  21.929  1.00 84.81           H  
ATOM   2707  HG3 PRO   171      14.961  65.877  23.211  1.00 84.81           H  
ATOM   2708  HD2 PRO   171      14.402  67.215  21.311  1.00 84.81           H  
ATOM   2709  HD3 PRO   171      13.962  65.786  20.346  1.00 84.81           H  
ATOM   2710  N   ALA   172      12.653  67.092  24.427  1.00 85.52           N  
ATOM   2711  CA  ALA   172      12.657  67.753  25.725  1.00 85.52           C  
ATOM   2712  C   ALA   172      11.785  69.016  25.626  1.00 85.52           C  
ATOM   2713  CB  ALA   172      14.085  68.086  26.137  1.00 85.52           C  
ATOM   2714  O   ALA   172      12.246  70.155  25.597  1.00 85.52           O  
ATOM   2715  H   ALA   172      13.130  67.535  23.651  1.00 85.52           H  
ATOM   2716  HA  ALA   172      12.214  67.095  26.482  1.00 85.52           H  
ATOM   2717  HB1 ALA   172      14.573  68.736  25.403  1.00 85.52           H  
ATOM   2718  HB2 ALA   172      14.686  67.174  26.222  1.00 85.52           H  
ATOM   2719  HB3 ALA   172      14.102  68.600  27.104  1.00 85.52           H  
ATOM   2720  N   ASN   173      10.433  68.770  25.541  1.00 88.80           N  
ATOM   2721  CA  ASN   173       9.451  69.851  25.477  1.00 88.80           C  
ATOM   2722  C   ASN   173       8.077  69.314  25.933  1.00 88.80           C  
ATOM   2723  CB  ASN   173       9.376  70.448  24.069  1.00 88.80           C  
ATOM   2724  O   ASN   173       7.784  68.124  25.857  1.00 88.80           O  
ATOM   2725  CG  ASN   173       8.333  71.532  24.010  1.00 88.80           C  
ATOM   2726  ND2 ASN   173       8.587  72.629  24.773  1.00 88.80           N  
ATOM   2727  OD1 ASN   173       7.288  71.409  23.380  1.00 88.80           O  
ATOM   2728  H   ASN   173      10.088  67.810  25.520  1.00 88.80           H  
ATOM   2729  HA  ASN   173       9.765  70.617  26.199  1.00 88.80           H  
ATOM   2730  HB2 ASN   173       9.114  69.677  23.335  1.00 88.80           H  
ATOM   2731  HB3 ASN   173      10.340  70.870  23.764  1.00 88.80           H  
ATOM   2732 HD21 ASN   173       7.835  73.303  24.919  1.00 88.80           H  
ATOM   2733 HD22 ASN   173       9.467  72.823  25.232  1.00 88.80           H  
ATOM   2734  N   ASP   174       7.216  70.276  26.391  1.00 86.25           N  
ATOM   2735  CA  ASP   174       5.872  70.039  26.904  1.00 86.25           C  
ATOM   2736  C   ASP   174       4.839  70.089  25.753  1.00 86.25           C  
ATOM   2737  CB  ASP   174       5.531  71.002  28.039  1.00 86.25           C  
ATOM   2738  O   ASP   174       4.240  69.081  25.366  1.00 86.25           O  
ATOM   2739  CG  ASP   174       5.687  72.487  27.722  1.00 86.25           C  
ATOM   2740  OD1 ASP   174       6.344  72.757  26.667  1.00 86.25           O  
ATOM   2741  OD2 ASP   174       5.150  73.275  28.540  1.00 86.25           O1-
ATOM   2742  H   ASP   174       7.459  71.272  26.366  1.00 86.25           H  
ATOM   2743  HA  ASP   174       5.843  69.017  27.301  1.00 86.25           H  
ATOM   2744  HB2 ASP   174       6.184  70.795  28.897  1.00 86.25           H  
ATOM   2745  HB3 ASP   174       4.498  70.828  28.365  1.00 86.25           H  
ATOM   2746  N   GLU   175       4.644  71.311  25.150  1.00 87.50           N  
ATOM   2747  CA  GLU   175       3.531  71.547  24.243  1.00 87.50           C  
ATOM   2748  C   GLU   175       3.640  70.700  22.964  1.00 87.50           C  
ATOM   2749  CB  GLU   175       3.332  73.033  23.900  1.00 87.50           C  
ATOM   2750  O   GLU   175       2.631  70.274  22.398  1.00 87.50           O  
ATOM   2751  CG  GLU   175       2.413  73.749  24.905  1.00 87.50           C  
ATOM   2752  CD  GLU   175       1.065  74.140  24.320  1.00 87.50           C  
ATOM   2753  OE1 GLU   175       0.016  73.685  24.871  1.00 87.50           O  
ATOM   2754  OE2 GLU   175       1.074  74.952  23.343  1.00 87.50           O1-
ATOM   2755  H   GLU   175       5.294  72.072  25.393  1.00 87.50           H  
ATOM   2756  HA  GLU   175       2.639  71.175  24.758  1.00 87.50           H  
ATOM   2757  HB2 GLU   175       2.923  73.129  22.886  1.00 87.50           H  
ATOM   2758  HB3 GLU   175       4.307  73.537  23.885  1.00 87.50           H  
ATOM   2759  HG2 GLU   175       2.896  74.684  25.217  1.00 87.50           H  
ATOM   2760  HG3 GLU   175       2.272  73.159  25.818  1.00 87.50           H  
ATOM   2761  N   VAL   176       4.893  70.489  22.440  1.00 89.07           N  
ATOM   2762  CA  VAL   176       5.059  69.713  21.211  1.00 89.07           C  
ATOM   2763  C   VAL   176       4.693  68.237  21.493  1.00 89.07           C  
ATOM   2764  CB  VAL   176       6.480  69.830  20.617  1.00 89.07           C  
ATOM   2765  O   VAL   176       4.142  67.532  20.646  1.00 89.07           O  
ATOM   2766  CG1 VAL   176       6.683  68.882  19.429  1.00 89.07           C  
ATOM   2767  CG2 VAL   176       6.761  71.259  20.141  1.00 89.07           C  
ATOM   2768  H   VAL   176       5.708  70.889  22.919  1.00 89.07           H  
ATOM   2769  HA  VAL   176       4.321  70.085  20.487  1.00 89.07           H  
ATOM   2770  HB  VAL   176       7.220  69.569  21.384  1.00 89.07           H  
ATOM   2771 HG11 VAL   176       5.890  69.002  18.684  1.00 89.07           H  
ATOM   2772 HG12 VAL   176       6.700  67.836  19.750  1.00 89.07           H  
ATOM   2773 HG13 VAL   176       7.637  69.082  18.933  1.00 89.07           H  
ATOM   2774 HG21 VAL   176       6.079  71.545  19.333  1.00 89.07           H  
ATOM   2775 HG22 VAL   176       7.785  71.348  19.763  1.00 89.07           H  
ATOM   2776 HG23 VAL   176       6.648  71.985  20.950  1.00 89.07           H  
ATOM   2777  N   GLN   177       5.088  67.719  22.706  1.00 90.71           N  
ATOM   2778  CA  GLN   177       4.858  66.307  23.023  1.00 90.71           C  
ATOM   2779  C   GLN   177       3.348  66.110  23.274  1.00 90.71           C  
ATOM   2780  CB  GLN   177       5.673  65.856  24.235  1.00 90.71           C  
ATOM   2781  O   GLN   177       2.732  65.112  22.902  1.00 90.71           O  
ATOM   2782  CG  GLN   177       7.173  65.824  23.941  1.00 90.71           C  
ATOM   2783  CD  GLN   177       7.537  64.767  22.925  1.00 90.71           C  
ATOM   2784  NE2 GLN   177       8.648  65.047  22.198  1.00 90.71           N  
ATOM   2785  OE1 GLN   177       6.902  63.732  22.761  1.00 90.71           O  
ATOM   2786  H   GLN   177       5.509  68.340  23.393  1.00 90.71           H  
ATOM   2787  HA  GLN   177       5.106  65.716  22.133  1.00 90.71           H  
ATOM   2788  HB2 GLN   177       5.335  64.863  24.559  1.00 90.71           H  
ATOM   2789  HB3 GLN   177       5.495  66.533  25.079  1.00 90.71           H  
ATOM   2790  HG2 GLN   177       7.720  65.585  24.859  1.00 90.71           H  
ATOM   2791  HG3 GLN   177       7.519  66.803  23.593  1.00 90.71           H  
ATOM   2792 HE21 GLN   177       9.008  64.373  21.524  1.00 90.71           H  
ATOM   2793 HE22 GLN   177       9.176  65.916  22.272  1.00 90.71           H  
ATOM   2794  N   LYS   178       2.745  67.123  23.983  1.00 88.09           N  
ATOM   2795  CA  LYS   178       1.310  67.164  24.250  1.00 88.09           C  
ATOM   2796  C   LYS   178       0.571  67.177  22.904  1.00 88.09           C  
ATOM   2797  CB  LYS   178       0.988  68.419  25.069  1.00 88.09           C  
ATOM   2798  O   LYS   178      -0.340  66.387  22.653  1.00 88.09           O  
ATOM   2799  CG  LYS   178      -0.457  68.921  25.009  1.00 88.09           C  
ATOM   2800  CD  LYS   178      -0.518  70.350  25.546  1.00 88.09           C  
ATOM   2801  CE  LYS   178      -1.817  71.042  25.172  1.00 88.09           C  
ATOM   2802  NZ  LYS   178      -1.875  72.326  25.874  1.00 88.09           N1+
ATOM   2803  H   LYS   178       3.342  67.867  24.358  1.00 88.09           H  
ATOM   2804  HA  LYS   178       1.027  66.253  24.787  1.00 88.09           H  
ATOM   2805  HB2 LYS   178       1.632  69.227  24.712  1.00 88.09           H  
ATOM   2806  HB3 LYS   178       1.279  68.255  26.114  1.00 88.09           H  
ATOM   2807  HG2 LYS   178      -1.112  68.260  25.587  1.00 88.09           H  
ATOM   2808  HG3 LYS   178      -0.834  68.930  23.982  1.00 88.09           H  
ATOM   2809  HD2 LYS   178       0.307  70.938  25.128  1.00 88.09           H  
ATOM   2810  HD3 LYS   178      -0.364  70.337  26.629  1.00 88.09           H  
ATOM   2811  HE2 LYS   178      -2.708  70.470  25.437  1.00 88.09           H  
ATOM   2812  HE3 LYS   178      -1.853  71.263  24.101  1.00 88.09           H  
ATOM   2813  HZ1 LYS   178      -2.721  72.854  25.692  1.00 88.09           H  
ATOM   2814  HZ2 LYS   178      -1.036  72.923  25.666  1.00 88.09           H  
ATOM   2815  HZ3 LYS   178      -1.923  72.134  26.911  1.00 88.09           H  
ATOM   2816  N   LEU   179       0.928  68.182  22.031  1.00 89.05           N  
ATOM   2817  CA  LEU   179       0.186  68.392  20.800  1.00 89.05           C  
ATOM   2818  C   LEU   179       0.431  67.240  19.815  1.00 89.05           C  
ATOM   2819  CB  LEU   179       0.501  69.734  20.137  1.00 89.05           C  
ATOM   2820  O   LEU   179      -0.407  66.940  18.964  1.00 89.05           O  
ATOM   2821  CG  LEU   179      -0.037  70.956  20.910  1.00 89.05           C  
ATOM   2822  CD1 LEU   179       0.597  72.236  20.360  1.00 89.05           C  
ATOM   2823  CD2 LEU   179      -1.563  71.056  20.834  1.00 89.05           C  
ATOM   2824  H   LEU   179       1.709  68.805  22.254  1.00 89.05           H  
ATOM   2825  HA  LEU   179      -0.875  68.341  21.059  1.00 89.05           H  
ATOM   2826  HB2 LEU   179       0.068  69.743  19.131  1.00 89.05           H  
ATOM   2827  HB3 LEU   179       1.587  69.822  20.001  1.00 89.05           H  
ATOM   2828  HG  LEU   179       0.237  70.875  21.968  1.00 89.05           H  
ATOM   2829 HD11 LEU   179       0.322  72.400  19.313  1.00 89.05           H  
ATOM   2830 HD12 LEU   179       1.690  72.191  20.420  1.00 89.05           H  
ATOM   2831 HD13 LEU   179       0.273  73.107  20.938  1.00 89.05           H  
ATOM   2832 HD21 LEU   179      -1.906  71.126  19.796  1.00 89.05           H  
ATOM   2833 HD22 LEU   179      -1.918  71.942  21.370  1.00 89.05           H  
ATOM   2834 HD23 LEU   179      -2.046  70.189  21.294  1.00 89.05           H  
ATOM   2835  N   GLY   180       1.641  66.602  19.893  1.00 89.12           N  
ATOM   2836  CA  GLY   180       1.921  65.437  19.083  1.00 89.12           C  
ATOM   2837  C   GLY   180       1.026  64.267  19.497  1.00 89.12           C  
ATOM   2838  O   GLY   180       0.474  63.540  18.671  1.00 89.12           O  
ATOM   2839  H   GLY   180       2.373  66.962  20.506  1.00 89.12           H  
ATOM   2840  HA2 GLY   180       2.969  65.165  19.222  1.00 89.12           H  
ATOM   2841  HA3 GLY   180       1.732  65.685  18.035  1.00 89.12           H  
ATOM   2842  N   CYS   181       0.907  64.052  20.855  1.00 89.18           N  
ATOM   2843  CA  CYS   181       0.057  62.972  21.357  1.00 89.18           C  
ATOM   2844  C   CYS   181      -1.422  63.290  21.065  1.00 89.18           C  
ATOM   2845  CB  CYS   181       0.199  62.730  22.861  1.00 89.18           C  
ATOM   2846  O   CYS   181      -2.254  62.411  20.843  1.00 89.18           O  
ATOM   2847  SG  CYS   181       1.842  62.082  23.301  1.00 89.18           S  
ATOM   2848  H   CYS   181       1.430  64.641  21.506  1.00 89.18           H  
ATOM   2849  HA  CYS   181       0.302  62.063  20.793  1.00 89.18           H  
ATOM   2850  HB2 CYS   181      -0.544  61.999  23.200  1.00 89.18           H  
ATOM   2851  HB3 CYS   181       0.032  63.652  23.429  1.00 89.18           H  
ATOM   2852  HG  CYS   181       2.510  63.229  23.071  1.00 89.18           H  
ATOM   2853  N   LYS   182      -1.785  64.613  21.171  1.00 87.71           N  
ATOM   2854  CA  LYS   182      -3.151  65.058  20.921  1.00 87.71           C  
ATOM   2855  C   LYS   182      -3.479  64.875  19.432  1.00 87.71           C  
ATOM   2856  CB  LYS   182      -3.332  66.515  21.349  1.00 87.71           C  
ATOM   2857  O   LYS   182      -4.578  64.470  19.057  1.00 87.71           O  
ATOM   2858  CG  LYS   182      -4.795  66.961  21.337  1.00 87.71           C  
ATOM   2859  CD  LYS   182      -4.972  68.266  22.122  1.00 87.71           C  
ATOM   2860  CE  LYS   182      -6.436  68.578  22.403  1.00 87.71           C  
ATOM   2861  NZ  LYS   182      -7.054  69.190  21.230  1.00 87.71           N1+
ATOM   2862  H   LYS   182      -1.079  65.293  21.458  1.00 87.71           H  
ATOM   2863  HA  LYS   182      -3.815  64.404  21.496  1.00 87.71           H  
ATOM   2864  HB2 LYS   182      -2.755  67.183  20.700  1.00 87.71           H  
ATOM   2865  HB3 LYS   182      -2.931  66.633  22.363  1.00 87.71           H  
ATOM   2866  HG2 LYS   182      -5.423  66.178  21.773  1.00 87.71           H  
ATOM   2867  HG3 LYS   182      -5.133  67.089  20.304  1.00 87.71           H  
ATOM   2868  HD2 LYS   182      -4.485  69.092  21.592  1.00 87.71           H  
ATOM   2869  HD3 LYS   182      -4.455  68.179  23.084  1.00 87.71           H  
ATOM   2870  HE2 LYS   182      -6.534  69.304  23.216  1.00 87.71           H  
ATOM   2871  HE3 LYS   182      -7.017  67.685  22.649  1.00 87.71           H  
ATOM   2872  HZ1 LYS   182      -6.789  68.733  20.319  1.00 87.71           H  
ATOM   2873  HZ2 LYS   182      -6.657  70.140  21.013  1.00 87.71           H  
ATOM   2874  HZ3 LYS   182      -8.067  69.287  21.232  1.00 87.71           H  
ATOM   2875  N   ALA   183      -2.506  65.249  18.537  1.00 87.46           N  
ATOM   2876  CA  ALA   183      -2.728  65.125  17.106  1.00 87.46           C  
ATOM   2877  C   ALA   183      -2.872  63.644  16.713  1.00 87.46           C  
ATOM   2878  CB  ALA   183      -1.609  65.767  16.303  1.00 87.46           C  
ATOM   2879  O   ALA   183      -3.555  63.297  15.750  1.00 87.46           O  
ATOM   2880  H   ALA   183      -1.628  65.646  18.872  1.00 87.46           H  
ATOM   2881  HA  ALA   183      -3.680  65.618  16.875  1.00 87.46           H  
ATOM   2882  HB1 ALA   183      -0.639  65.312  16.530  1.00 87.46           H  
ATOM   2883  HB2 ALA   183      -1.537  66.838  16.520  1.00 87.46           H  
ATOM   2884  HB3 ALA   183      -1.790  65.654  15.230  1.00 87.46           H  
ATOM   2885  N   LEU   184      -2.132  62.741  17.445  1.00 89.61           N  
ATOM   2886  CA  LEU   184      -2.289  61.310  17.227  1.00 89.61           C  
ATOM   2887  C   LEU   184      -3.686  60.875  17.711  1.00 89.61           C  
ATOM   2888  CB  LEU   184      -1.190  60.485  17.903  1.00 89.61           C  
ATOM   2889  O   LEU   184      -4.416  60.183  17.000  1.00 89.61           O  
ATOM   2890  CG  LEU   184       0.171  60.570  17.184  1.00 89.61           C  
ATOM   2891  CD1 LEU   184       1.266  59.926  18.034  1.00 89.61           C  
ATOM   2892  CD2 LEU   184       0.148  59.919  15.802  1.00 89.61           C  
ATOM   2893  H   LEU   184      -1.463  63.089  18.131  1.00 89.61           H  
ATOM   2894  HA  LEU   184      -2.289  61.141  16.145  1.00 89.61           H  
ATOM   2895  HB2 LEU   184      -1.498  59.435  17.957  1.00 89.61           H  
ATOM   2896  HB3 LEU   184      -1.071  60.820  18.941  1.00 89.61           H  
ATOM   2897  HG  LEU   184       0.431  61.622  17.049  1.00 89.61           H  
ATOM   2898 HD11 LEU   184       1.057  58.866  18.215  1.00 89.61           H  
ATOM   2899 HD12 LEU   184       1.350  60.431  19.001  1.00 89.61           H  
ATOM   2900 HD13 LEU   184       2.240  60.000  17.538  1.00 89.61           H  
ATOM   2901 HD21 LEU   184      -0.126  58.861  15.863  1.00 89.61           H  
ATOM   2902 HD22 LEU   184       1.133  59.989  15.331  1.00 89.61           H  
ATOM   2903 HD23 LEU   184      -0.556  60.418  15.131  1.00 89.61           H  
ATOM   2904  N   HIS   185      -4.079  61.290  18.962  1.00 88.39           N  
ATOM   2905  CA  HIS   185      -5.408  60.946  19.497  1.00 88.39           C  
ATOM   2906  C   HIS   185      -6.489  61.402  18.494  1.00 88.39           C  
ATOM   2907  CB  HIS   185      -5.633  61.511  20.917  1.00 88.39           C  
ATOM   2908  O   HIS   185      -7.384  60.648  18.108  1.00 88.39           O  
ATOM   2909  CG  HIS   185      -7.007  62.018  21.211  1.00 88.39           C  
ATOM   2910  CD2 HIS   185      -8.232  61.430  20.974  1.00 88.39           C  
ATOM   2911  ND1 HIS   185      -7.185  63.276  21.745  1.00 88.39           N  
ATOM   2912  CE1 HIS   185      -8.483  63.487  21.705  1.00 88.39           C  
ATOM   2913  NE2 HIS   185      -9.149  62.433  21.147  1.00 88.39           N  
ATOM   2914  H   HIS   185      -3.423  61.821  19.539  1.00 88.39           H  
ATOM   2915  HA  HIS   185      -5.455  59.850  19.534  1.00 88.39           H  
ATOM   2916  HB2 HIS   185      -4.930  62.330  21.106  1.00 88.39           H  
ATOM   2917  HB3 HIS   185      -5.381  60.737  21.653  1.00 88.39           H  
ATOM   2918  HD2 HIS   185      -8.524  60.472  20.565  1.00 88.39           H  
ATOM   2919  HE2 HIS   185     -10.138  62.408  20.886  1.00 88.39           H  
ATOM   2920  HE1 HIS   185      -8.998  64.385  22.017  1.00 88.39           H  
ATOM   2921  N   VAL   186      -6.411  62.711  18.091  1.00 84.43           N  
ATOM   2922  CA  VAL   186      -7.457  63.335  17.286  1.00 84.43           C  
ATOM   2923  C   VAL   186      -7.537  62.700  15.872  1.00 84.43           C  
ATOM   2924  CB  VAL   186      -7.267  64.870  17.266  1.00 84.43           C  
ATOM   2925  O   VAL   186      -8.550  62.806  15.177  1.00 84.43           O  
ATOM   2926  CG1 VAL   186      -8.126  65.580  16.226  1.00 84.43           C  
ATOM   2927  CG2 VAL   186      -7.600  65.471  18.641  1.00 84.43           C  
ATOM   2928  H   VAL   186      -5.622  63.280  18.410  1.00 84.43           H  
ATOM   2929  HA  VAL   186      -8.414  63.089  17.768  1.00 84.43           H  
ATOM   2930  HB  VAL   186      -6.219  65.099  17.033  1.00 84.43           H  
ATOM   2931 HG11 VAL   186      -9.183  65.338  16.354  1.00 84.43           H  
ATOM   2932 HG12 VAL   186      -7.822  65.302  15.214  1.00 84.43           H  
ATOM   2933 HG13 VAL   186      -8.018  66.666  16.311  1.00 84.43           H  
ATOM   2934 HG21 VAL   186      -8.655  65.318  18.892  1.00 84.43           H  
ATOM   2935 HG22 VAL   186      -7.407  66.549  18.649  1.00 84.43           H  
ATOM   2936 HG23 VAL   186      -7.000  65.026  19.438  1.00 84.43           H  
ATOM   2937  N   LEU   187      -6.406  62.074  15.402  1.00 86.58           N  
ATOM   2938  CA  LEU   187      -6.417  61.320  14.152  1.00 86.58           C  
ATOM   2939  C   LEU   187      -6.963  59.890  14.385  1.00 86.58           C  
ATOM   2940  CB  LEU   187      -5.027  61.248  13.505  1.00 86.58           C  
ATOM   2941  O   LEU   187      -7.586  59.281  13.513  1.00 86.58           O  
ATOM   2942  CG  LEU   187      -4.594  62.562  12.818  1.00 86.58           C  
ATOM   2943  CD1 LEU   187      -3.104  62.508  12.468  1.00 86.58           C  
ATOM   2944  CD2 LEU   187      -5.400  62.841  11.547  1.00 86.58           C  
ATOM   2945  H   LEU   187      -5.551  62.126  15.953  1.00 86.58           H  
ATOM   2946  HA  LEU   187      -7.133  61.795  13.473  1.00 86.58           H  
ATOM   2947  HB2 LEU   187      -5.007  60.439  12.762  1.00 86.58           H  
ATOM   2948  HB3 LEU   187      -4.288  60.971  14.269  1.00 86.58           H  
ATOM   2949  HG  LEU   187      -4.750  63.400  13.505  1.00 86.58           H  
ATOM   2950 HD11 LEU   187      -2.898  61.733  11.723  1.00 86.58           H  
ATOM   2951 HD12 LEU   187      -2.498  62.297  13.355  1.00 86.58           H  
ATOM   2952 HD13 LEU   187      -2.769  63.466  12.057  1.00 86.58           H  
ATOM   2953 HD21 LEU   187      -5.321  62.006  10.844  1.00 86.58           H  
ATOM   2954 HD22 LEU   187      -5.032  63.741  11.043  1.00 86.58           H  
ATOM   2955 HD23 LEU   187      -6.459  63.002  11.766  1.00 86.58           H  
ATOM   2956  N   PHE   188      -6.630  59.289  15.576  1.00 89.23           N  
ATOM   2957  CA  PHE   188      -7.009  57.910  15.898  1.00 89.23           C  
ATOM   2958  C   PHE   188      -8.530  57.717  16.066  1.00 89.23           C  
ATOM   2959  CB  PHE   188      -6.343  57.382  17.176  1.00 89.23           C  
ATOM   2960  O   PHE   188      -9.055  56.605  16.027  1.00 89.23           O  
ATOM   2961  CG  PHE   188      -4.860  57.088  17.130  1.00 89.23           C  
ATOM   2962  CD1 PHE   188      -4.138  56.906  15.943  1.00 89.23           C  
ATOM   2963  CD2 PHE   188      -4.186  56.954  18.353  1.00 89.23           C  
ATOM   2964  CE1 PHE   188      -2.770  56.639  15.980  1.00 89.23           C  
ATOM   2965  CE2 PHE   188      -2.821  56.686  18.389  1.00 89.23           C  
ATOM   2966  CZ  PHE   188      -2.114  56.543  17.202  1.00 89.23           C  
ATOM   2967  H   PHE   188      -6.069  59.810  16.255  1.00 89.23           H  
ATOM   2968  HA  PHE   188      -6.734  57.299  15.035  1.00 89.23           H  
ATOM   2969  HB2 PHE   188      -6.827  56.445  17.474  1.00 89.23           H  
ATOM   2970  HB3 PHE   188      -6.533  58.095  17.988  1.00 89.23           H  
ATOM   2971  HD1 PHE   188      -4.614  56.979  14.971  1.00 89.23           H  
ATOM   2972  HD2 PHE   188      -4.727  57.078  19.287  1.00 89.23           H  
ATOM   2973  HE1 PHE   188      -2.215  56.506  15.056  1.00 89.23           H  
ATOM   2974  HE2 PHE   188      -2.303  56.601  19.336  1.00 89.23           H  
ATOM   2975  HZ  PHE   188      -1.048  56.363  17.234  1.00 89.23           H  
ATOM   2976  N   GLU   189      -9.247  58.862  16.300  1.00 82.59           N  
ATOM   2977  CA  GLU   189     -10.705  58.867  16.335  1.00 82.59           C  
ATOM   2978  C   GLU   189     -11.319  58.551  14.944  1.00 82.59           C  
ATOM   2979  CB  GLU   189     -11.220  60.266  16.685  1.00 82.59           C  
ATOM   2980  O   GLU   189     -12.498  58.225  14.806  1.00 82.59           O  
ATOM   2981  CG  GLU   189     -11.053  60.684  18.136  1.00 82.59           C  
ATOM   2982  CD  GLU   189     -11.477  62.139  18.360  1.00 82.59           C  
ATOM   2983  OE1 GLU   189     -11.348  62.546  19.551  1.00 82.59           O  
ATOM   2984  OE2 GLU   189     -11.885  62.786  17.344  1.00 82.59           O1-
ATOM   2985  H   GLU   189      -8.727  59.719  16.487  1.00 82.59           H  
ATOM   2986  HA  GLU   189     -11.049  58.106  17.044  1.00 82.59           H  
ATOM   2987  HB2 GLU   189     -12.286  60.340  16.430  1.00 82.59           H  
ATOM   2988  HB3 GLU   189     -10.693  60.987  16.049  1.00 82.59           H  
ATOM   2989  HG2 GLU   189     -10.009  60.583  18.444  1.00 82.59           H  
ATOM   2990  HG3 GLU   189     -11.657  60.038  18.784  1.00 82.59           H  
ATOM   2991  N   ARG   190     -10.528  58.896  13.869  1.00 82.14           N  
ATOM   2992  CA  ARG   190     -11.040  59.071  12.517  1.00 82.14           C  
ATOM   2993  C   ARG   190     -10.536  57.953  11.566  1.00 82.14           C  
ATOM   2994  CB  ARG   190     -10.656  60.460  11.966  1.00 82.14           C  
ATOM   2995  O   ARG   190     -10.443  58.116  10.349  1.00 82.14           O  
ATOM   2996  CG  ARG   190     -10.732  61.636  12.954  1.00 82.14           C  
ATOM   2997  CD  ARG   190     -12.120  61.961  13.501  1.00 82.14           C  
ATOM   2998  NE  ARG   190     -12.048  62.880  14.644  1.00 82.14           N  
ATOM   2999  NH1 ARG   190     -11.693  64.913  13.528  1.00 82.14           N  
ATOM   3000  NH2 ARG   190     -11.695  64.820  15.807  1.00 82.14           N1+
ATOM   3001  CZ  ARG   190     -11.801  64.189  14.641  1.00 82.14           C  
ATOM   3002  H   ARG   190      -9.530  59.038  14.022  1.00 82.14           H  
ATOM   3003  HA  ARG   190     -12.133  58.989  12.537  1.00 82.14           H  
ATOM   3004  HB2 ARG   190     -11.273  60.670  11.086  1.00 82.14           H  
ATOM   3005  HB3 ARG   190      -9.620  60.419  11.600  1.00 82.14           H  
ATOM   3006  HG2 ARG   190     -10.330  62.532  12.466  1.00 82.14           H  
ATOM   3007  HG3 ARG   190     -10.054  61.436  13.788  1.00 82.14           H  
ATOM   3008  HD2 ARG   190     -12.618  61.057  13.863  1.00 82.14           H  
ATOM   3009  HD3 ARG   190     -12.772  62.394  12.737  1.00 82.14           H  
ATOM   3010  HE  ARG   190     -12.131  62.527  15.613  1.00 82.14           H  
ATOM   3011 HH11 ARG   190     -11.489  65.905  13.632  1.00 82.14           H  
ATOM   3012 HH12 ARG   190     -11.858  64.558  12.591  1.00 82.14           H  
ATOM   3013 HH21 ARG   190     -11.492  65.808  15.861  1.00 82.14           H  
ATOM   3014 HH22 ARG   190     -11.745  64.233  16.663  1.00 82.14           H  
ATOM   3015  N   VAL   191     -10.327  56.728  12.157  1.00 81.68           N  
ATOM   3016  CA  VAL   191      -9.802  55.567  11.443  1.00 81.68           C  
ATOM   3017  C   VAL   191     -10.491  54.273  11.952  1.00 81.68           C  
ATOM   3018  CB  VAL   191      -8.260  55.458  11.540  1.00 81.68           C  
ATOM   3019  O   VAL   191     -11.199  54.235  12.956  1.00 81.68           O  
ATOM   3020  CG1 VAL   191      -7.551  56.551  10.736  1.00 81.68           C  
ATOM   3021  CG2 VAL   191      -7.768  55.472  12.985  1.00 81.68           C  
ATOM   3022  H   VAL   191     -10.552  56.620  13.144  1.00 81.68           H  
ATOM   3023  HA  VAL   191     -10.083  55.663  10.386  1.00 81.68           H  
ATOM   3024  HB  VAL   191      -7.948  54.503  11.109  1.00 81.68           H  
ATOM   3025 HG11 VAL   191      -7.722  57.545  11.160  1.00 81.68           H  
ATOM   3026 HG12 VAL   191      -7.896  56.556   9.697  1.00 81.68           H  
ATOM   3027 HG13 VAL   191      -6.470  56.378  10.726  1.00 81.68           H  
ATOM   3028 HG21 VAL   191      -7.980  56.434  13.453  1.00 81.68           H  
ATOM   3029 HG22 VAL   191      -6.687  55.304  13.032  1.00 81.68           H  
ATOM   3030 HG23 VAL   191      -8.254  54.692  13.577  1.00 81.68           H  
ATOM   3031  N   SER   192     -10.260  53.158  11.176  1.00 81.23           N  
ATOM   3032  CA  SER   192     -10.901  51.871  11.444  1.00 81.23           C  
ATOM   3033  C   SER   192     -10.156  51.029  12.507  1.00 81.23           C  
ATOM   3034  CB  SER   192     -10.983  51.038  10.155  1.00 81.23           C  
ATOM   3035  O   SER   192      -8.979  51.213  12.824  1.00 81.23           O  
ATOM   3036  OG  SER   192      -9.672  50.714   9.685  1.00 81.23           O  
ATOM   3037  H   SER   192      -9.614  53.224  10.388  1.00 81.23           H  
ATOM   3038  HA  SER   192     -11.914  52.065  11.816  1.00 81.23           H  
ATOM   3039  HB2 SER   192     -11.511  51.581   9.364  1.00 81.23           H  
ATOM   3040  HB3 SER   192     -11.511  50.095  10.324  1.00 81.23           H  
ATOM   3041  HG  SER   192      -9.380  51.477   9.140  1.00 81.23           H  
ATOM   3042  N   GLU   193     -10.873  49.938  12.986  1.00 80.05           N  
ATOM   3043  CA  GLU   193     -10.266  49.002  13.935  1.00 80.05           C  
ATOM   3044  C   GLU   193      -9.034  48.290  13.316  1.00 80.05           C  
ATOM   3045  CB  GLU   193     -11.251  47.931  14.438  1.00 80.05           C  
ATOM   3046  O   GLU   193      -8.126  47.820  14.006  1.00 80.05           O  
ATOM   3047  CG  GLU   193     -12.418  48.497  15.254  1.00 80.05           C  
ATOM   3048  CD  GLU   193     -13.035  47.569  16.311  1.00 80.05           C  
ATOM   3049  OE1 GLU   193     -13.942  48.098  17.028  1.00 80.05           O  
ATOM   3050  OE2 GLU   193     -12.554  46.408  16.419  1.00 80.05           O1-
ATOM   3051  H   GLU   193     -11.840  49.796  12.720  1.00 80.05           H  
ATOM   3052  HA  GLU   193      -9.896  49.600  14.775  1.00 80.05           H  
ATOM   3053  HB2 GLU   193     -10.687  47.211  15.042  1.00 80.05           H  
ATOM   3054  HB3 GLU   193     -11.653  47.362  13.589  1.00 80.05           H  
ATOM   3055  HG2 GLU   193     -13.217  48.812  14.572  1.00 80.05           H  
ATOM   3056  HG3 GLU   193     -12.084  49.397  15.784  1.00 80.05           H  
ATOM   3057  N   GLU   194      -9.043  48.144  11.947  1.00 77.93           N  
ATOM   3058  CA  GLU   194      -7.962  47.464  11.241  1.00 77.93           C  
ATOM   3059  C   GLU   194      -6.699  48.342  11.308  1.00 77.93           C  
ATOM   3060  CB  GLU   194      -8.334  47.188   9.787  1.00 77.93           C  
ATOM   3061  O   GLU   194      -5.580  47.860  11.473  1.00 77.93           O  
ATOM   3062  CG  GLU   194      -9.437  46.137   9.677  1.00 77.93           C  
ATOM   3063  CD  GLU   194      -9.980  46.141   8.271  1.00 77.93           C  
ATOM   3064  OE1 GLU   194      -9.841  45.093   7.582  1.00 77.93           O  
ATOM   3065  OE2 GLU   194     -10.558  47.194   7.873  1.00 77.93           O1-
ATOM   3066  H   GLU   194      -9.818  48.516  11.408  1.00 77.93           H  
ATOM   3067  HA  GLU   194      -7.742  46.529  11.772  1.00 77.93           H  
ATOM   3068  HB2 GLU   194      -7.451  46.834   9.238  1.00 77.93           H  
ATOM   3069  HB3 GLU   194      -8.633  48.124   9.298  1.00 77.93           H  
ATOM   3070  HG2 GLU   194     -10.270  46.353  10.355  1.00 77.93           H  
ATOM   3071  HG3 GLU   194      -9.048  45.147   9.941  1.00 77.93           H  
ATOM   3072  N   GLN   195      -6.893  49.694  11.142  1.00 80.43           N  
ATOM   3073  CA  GLN   195      -5.765  50.635  11.134  1.00 80.43           C  
ATOM   3074  C   GLN   195      -5.221  50.825  12.571  1.00 80.43           C  
ATOM   3075  CB  GLN   195      -6.186  51.981  10.555  1.00 80.43           C  
ATOM   3076  O   GLN   195      -4.061  51.136  12.836  1.00 80.43           O  
ATOM   3077  CG  GLN   195      -6.425  51.892   9.048  1.00 80.43           C  
ATOM   3078  CD  GLN   195      -7.317  53.024   8.607  1.00 80.43           C  
ATOM   3079  NE2 GLN   195      -6.699  54.018   7.916  1.00 80.43           N  
ATOM   3080  OE1 GLN   195      -8.516  53.067   8.882  1.00 80.43           O  
ATOM   3081  H   GLN   195      -7.844  50.041  11.024  1.00 80.43           H  
ATOM   3082  HA  GLN   195      -4.970  50.189  10.534  1.00 80.43           H  
ATOM   3083  HB2 GLN   195      -5.414  52.738  10.746  1.00 80.43           H  
ATOM   3084  HB3 GLN   195      -7.087  52.334  11.071  1.00 80.43           H  
ATOM   3085  HG2 GLN   195      -6.931  50.961   8.768  1.00 80.43           H  
ATOM   3086  HG3 GLN   195      -5.474  51.913   8.508  1.00 80.43           H  
ATOM   3087 HE21 GLN   195      -7.236  54.813   7.595  1.00 80.43           H  
ATOM   3088 HE22 GLN   195      -5.706  53.988   7.706  1.00 80.43           H  
ATOM   3089  N   LEU   196      -6.161  50.709  13.571  1.00 83.99           N  
ATOM   3090  CA  LEU   196      -5.761  50.770  14.972  1.00 83.99           C  
ATOM   3091  C   LEU   196      -5.037  49.458  15.387  1.00 83.99           C  
ATOM   3092  CB  LEU   196      -6.962  51.064  15.871  1.00 83.99           C  
ATOM   3093  O   LEU   196      -4.316  49.404  16.385  1.00 83.99           O  
ATOM   3094  CG  LEU   196      -7.532  52.484  15.679  1.00 83.99           C  
ATOM   3095  CD1 LEU   196      -8.929  52.587  16.291  1.00 83.99           C  
ATOM   3096  CD2 LEU   196      -6.624  53.555  16.284  1.00 83.99           C  
ATOM   3097  H   LEU   196      -7.143  50.602  13.310  1.00 83.99           H  
ATOM   3098  HA  LEU   196      -5.007  51.559  15.073  1.00 83.99           H  
ATOM   3099  HB2 LEU   196      -6.694  50.914  16.924  1.00 83.99           H  
ATOM   3100  HB3 LEU   196      -7.748  50.338  15.640  1.00 83.99           H  
ATOM   3101  HG  LEU   196      -7.629  52.690  14.608  1.00 83.99           H  
ATOM   3102 HD11 LEU   196      -8.902  52.396  17.366  1.00 83.99           H  
ATOM   3103 HD12 LEU   196      -9.612  51.863  15.835  1.00 83.99           H  
ATOM   3104 HD13 LEU   196      -9.352  53.585  16.133  1.00 83.99           H  
ATOM   3105 HD21 LEU   196      -6.508  53.417  17.364  1.00 83.99           H  
ATOM   3106 HD22 LEU   196      -7.049  54.548  16.114  1.00 83.99           H  
ATOM   3107 HD23 LEU   196      -5.629  53.548  15.829  1.00 83.99           H  
ATOM   3108  N   THR   197      -5.290  48.348  14.609  1.00 82.79           N  
ATOM   3109  CA  THR   197      -4.528  47.099  14.758  1.00 82.79           C  
ATOM   3110  C   THR   197      -3.157  47.318  14.079  1.00 82.79           C  
ATOM   3111  CB  THR   197      -5.256  45.871  14.174  1.00 82.79           C  
ATOM   3112  O   THR   197      -2.105  46.994  14.631  1.00 82.79           O  
ATOM   3113  CG2 THR   197      -4.512  44.575  14.470  1.00 82.79           C  
ATOM   3114  OG1 THR   197      -6.574  45.723  14.739  1.00 82.79           O  
ATOM   3115  H   THR   197      -6.011  48.417  13.897  1.00 82.79           H  
ATOM   3116  HA  THR   197      -4.355  46.957  15.828  1.00 82.79           H  
ATOM   3117  HB  THR   197      -5.381  45.962  13.091  1.00 82.79           H  
ATOM   3118 HG21 THR   197      -4.394  44.426  15.548  1.00 82.79           H  
ATOM   3119 HG22 THR   197      -3.527  44.560  14.005  1.00 82.79           H  
ATOM   3120 HG23 THR   197      -5.072  43.713  14.093  1.00 82.79           H  
ATOM   3121  HG1 THR   197      -7.049  46.572  14.590  1.00 82.79           H  
ATOM   3122  N   GLU   198      -3.173  47.897  12.835  1.00 81.52           N  
ATOM   3123  CA  GLU   198      -1.974  48.186  12.016  1.00 81.52           C  
ATOM   3124  C   GLU   198      -0.906  48.929  12.855  1.00 81.52           C  
ATOM   3125  CB  GLU   198      -2.414  49.037  10.818  1.00 81.52           C  
ATOM   3126  O   GLU   198       0.299  48.678  12.787  1.00 81.52           O  
ATOM   3127  CG  GLU   198      -1.359  49.368   9.773  1.00 81.52           C  
ATOM   3128  CD  GLU   198      -1.951  50.243   8.650  1.00 81.52           C  
ATOM   3129  OE1 GLU   198      -1.377  50.118   7.532  1.00 81.52           O  
ATOM   3130  OE2 GLU   198      -2.931  50.985   8.957  1.00 81.52           O1-
ATOM   3131  H   GLU   198      -4.079  48.076  12.400  1.00 81.52           H  
ATOM   3132  HA  GLU   198      -1.563  47.227  11.692  1.00 81.52           H  
ATOM   3133  HB2 GLU   198      -2.808  49.980  11.198  1.00 81.52           H  
ATOM   3134  HB3 GLU   198      -3.247  48.531  10.311  1.00 81.52           H  
ATOM   3135  HG2 GLU   198      -0.958  48.442   9.345  1.00 81.52           H  
ATOM   3136  HG3 GLU   198      -0.527  49.920  10.222  1.00 81.52           H  
ATOM   3137  N   PHE   199      -1.385  49.932  13.672  1.00 83.16           N  
ATOM   3138  CA  PHE   199      -0.476  50.730  14.501  1.00 83.16           C  
ATOM   3139  C   PHE   199       0.264  49.852  15.553  1.00 83.16           C  
ATOM   3140  CB  PHE   199      -1.254  51.846  15.213  1.00 83.16           C  
ATOM   3141  O   PHE   199       1.371  50.140  16.015  1.00 83.16           O  
ATOM   3142  CG  PHE   199      -0.403  53.054  15.524  1.00 83.16           C  
ATOM   3143  CD1 PHE   199       0.134  53.248  16.802  1.00 83.16           C  
ATOM   3144  CD2 PHE   199      -0.132  53.994  14.518  1.00 83.16           C  
ATOM   3145  CE1 PHE   199       0.922  54.368  17.070  1.00 83.16           C  
ATOM   3146  CE2 PHE   199       0.656  55.112  14.788  1.00 83.16           C  
ATOM   3147  CZ  PHE   199       1.184  55.298  16.064  1.00 83.16           C  
ATOM   3148  H   PHE   199      -2.385  50.140  13.632  1.00 83.16           H  
ATOM   3149  HA  PHE   199       0.288  51.134  13.824  1.00 83.16           H  
ATOM   3150  HB2 PHE   199      -1.715  51.467  16.133  1.00 83.16           H  
ATOM   3151  HB3 PHE   199      -2.091  52.189  14.591  1.00 83.16           H  
ATOM   3152  HD1 PHE   199      -0.059  52.528  17.593  1.00 83.16           H  
ATOM   3153  HD2 PHE   199      -0.530  53.857  13.514  1.00 83.16           H  
ATOM   3154  HE1 PHE   199       1.332  54.524  18.061  1.00 83.16           H  
ATOM   3155  HE2 PHE   199       0.861  55.831  14.000  1.00 83.16           H  
ATOM   3156  HZ  PHE   199       1.805  56.164  16.275  1.00 83.16           H  
ATOM   3157  N   VAL   200      -0.444  48.767  16.023  1.00 82.91           N  
ATOM   3158  CA  VAL   200       0.093  47.829  17.013  1.00 82.91           C  
ATOM   3159  C   VAL   200       0.936  46.753  16.287  1.00 82.91           C  
ATOM   3160  CB  VAL   200      -1.029  47.256  17.903  1.00 82.91           C  
ATOM   3161  O   VAL   200       1.881  46.180  16.835  1.00 82.91           O  
ATOM   3162  CG1 VAL   200      -0.587  46.057  18.746  1.00 82.91           C  
ATOM   3163  CG2 VAL   200      -1.550  48.356  18.840  1.00 82.91           C  
ATOM   3164  H   VAL   200      -1.364  48.576  15.627  1.00 82.91           H  
ATOM   3165  HA  VAL   200       0.808  48.380  17.632  1.00 82.91           H  
ATOM   3166  HB  VAL   200      -1.863  46.922  17.275  1.00 82.91           H  
ATOM   3167 HG11 VAL   200       0.277  46.303  19.371  1.00 82.91           H  
ATOM   3168 HG12 VAL   200      -0.325  45.202  18.115  1.00 82.91           H  
ATOM   3169 HG13 VAL   200      -1.396  45.728  19.408  1.00 82.91           H  
ATOM   3170 HG21 VAL   200      -0.740  48.792  19.432  1.00 82.91           H  
ATOM   3171 HG22 VAL   200      -2.286  47.959  19.544  1.00 82.91           H  
ATOM   3172 HG23 VAL   200      -2.026  49.162  18.272  1.00 82.91           H  
ATOM   3173  N   GLU   201       0.544  46.428  15.011  1.00 81.99           N  
ATOM   3174  CA  GLU   201       1.295  45.488  14.199  1.00 81.99           C  
ATOM   3175  C   GLU   201       2.703  46.052  13.912  1.00 81.99           C  
ATOM   3176  CB  GLU   201       0.614  45.149  12.872  1.00 81.99           C  
ATOM   3177  O   GLU   201       3.675  45.292  13.838  1.00 81.99           O  
ATOM   3178  CG  GLU   201      -0.630  44.288  13.064  1.00 81.99           C  
ATOM   3179  CD  GLU   201      -1.238  44.001  11.711  1.00 81.99           C  
ATOM   3180  OE1 GLU   201      -0.612  43.189  10.968  1.00 81.99           O  
ATOM   3181  OE2 GLU   201      -2.327  44.568  11.413  1.00 81.99           O1-
ATOM   3182  H   GLU   201      -0.322  46.835  14.650  1.00 81.99           H  
ATOM   3183  HA  GLU   201       1.436  44.579  14.797  1.00 81.99           H  
ATOM   3184  HB2 GLU   201       1.325  44.612  12.230  1.00 81.99           H  
ATOM   3185  HB3 GLU   201       0.358  46.064  12.329  1.00 81.99           H  
ATOM   3186  HG2 GLU   201      -1.355  44.789  13.706  1.00 81.99           H  
ATOM   3187  HG3 GLU   201      -0.371  43.338  13.546  1.00 81.99           H  
ATOM   3188  N   ASN   202       2.782  47.401  13.657  1.00 80.03           N  
ATOM   3189  CA  ASN   202       4.055  48.077  13.360  1.00 80.03           C  
ATOM   3190  C   ASN   202       4.837  48.448  14.652  1.00 80.03           C  
ATOM   3191  CB  ASN   202       3.819  49.318  12.511  1.00 80.03           C  
ATOM   3192  O   ASN   202       6.065  48.505  14.670  1.00 80.03           O  
ATOM   3193  CG  ASN   202       5.048  49.586  11.677  1.00 80.03           C  
ATOM   3194  ND2 ASN   202       5.601  50.811  11.834  1.00 80.03           N  
ATOM   3195  OD1 ASN   202       5.525  48.760  10.903  1.00 80.03           O  
ATOM   3196  H   ASN   202       1.911  47.940  13.640  1.00 80.03           H  
ATOM   3197  HA  ASN   202       4.679  47.345  12.831  1.00 80.03           H  
ATOM   3198  HB2 ASN   202       3.548  50.178  13.129  1.00 80.03           H  
ATOM   3199  HB3 ASN   202       2.996  49.161  11.803  1.00 80.03           H  
ATOM   3200 HD21 ASN   202       6.426  51.087  11.328  1.00 80.03           H  
ATOM   3201 HD22 ASN   202       5.215  51.517  12.487  1.00 80.03           H  
ATOM   3202  N   LYS   203       4.078  48.752  15.760  1.00 82.46           N  
ATOM   3203  CA  LYS   203       4.618  49.037  17.094  1.00 82.46           C  
ATOM   3204  C   LYS   203       5.146  50.483  17.290  1.00 82.46           C  
ATOM   3205  CB  LYS   203       5.639  48.029  17.672  1.00 82.46           C  
ATOM   3206  O   LYS   203       5.914  50.800  18.204  1.00 82.46           O  
ATOM   3207  CG  LYS   203       5.129  46.594  17.844  1.00 82.46           C  
ATOM   3208  CD  LYS   203       5.410  45.734  16.618  1.00 82.46           C  
ATOM   3209  CE  LYS   203       4.787  44.354  16.711  1.00 82.46           C  
ATOM   3210  NZ  LYS   203       4.952  43.687  15.398  1.00 82.46           N1+
ATOM   3211  H   LYS   203       3.069  48.798  15.645  1.00 82.46           H  
ATOM   3212  HA  LYS   203       3.730  48.995  17.735  1.00 82.46           H  
ATOM   3213  HB2 LYS   203       5.916  48.375  18.678  1.00 82.46           H  
ATOM   3214  HB3 LYS   203       6.572  48.043  17.097  1.00 82.46           H  
ATOM   3215  HG2 LYS   203       4.064  46.597  18.091  1.00 82.46           H  
ATOM   3216  HG3 LYS   203       5.645  46.140  18.700  1.00 82.46           H  
ATOM   3217  HD2 LYS   203       6.494  45.642  16.473  1.00 82.46           H  
ATOM   3218  HD3 LYS   203       5.022  46.228  15.732  1.00 82.46           H  
ATOM   3219  HE2 LYS   203       3.715  44.385  16.915  1.00 82.46           H  
ATOM   3220  HE3 LYS   203       5.285  43.727  17.457  1.00 82.46           H  
ATOM   3221  HZ1 LYS   203       4.507  42.766  15.358  1.00 82.46           H  
ATOM   3222  HZ2 LYS   203       5.932  43.612  15.109  1.00 82.46           H  
ATOM   3223  HZ3 LYS   203       4.486  44.267  14.662  1.00 82.46           H  
ATOM   3224  N   ASP   204       4.512  51.453  16.547  1.00 81.07           N  
ATOM   3225  CA  ASP   204       4.882  52.873  16.660  1.00 81.07           C  
ATOM   3226  C   ASP   204       4.423  53.488  18.006  1.00 81.07           C  
ATOM   3227  CB  ASP   204       4.297  53.700  15.533  1.00 81.07           C  
ATOM   3228  O   ASP   204       4.768  54.604  18.401  1.00 81.07           O  
ATOM   3229  CG  ASP   204       5.116  53.365  14.312  1.00 81.07           C  
ATOM   3230  OD1 ASP   204       6.185  54.008  14.161  1.00 81.07           O  
ATOM   3231  OD2 ASP   204       4.612  52.465  13.580  1.00 81.07           O1-
ATOM   3232  H   ASP   204       3.819  51.184  15.851  1.00 81.07           H  
ATOM   3233  HA  ASP   204       5.980  52.919  16.670  1.00 81.07           H  
ATOM   3234  HB2 ASP   204       4.365  54.774  15.734  1.00 81.07           H  
ATOM   3235  HB3 ASP   204       3.245  53.454  15.359  1.00 81.07           H  
ATOM   3236  N   TYR   205       3.610  52.689  18.788  1.00 84.19           N  
ATOM   3237  CA  TYR   205       3.168  53.112  20.112  1.00 84.19           C  
ATOM   3238  C   TYR   205       4.324  53.182  21.138  1.00 84.19           C  
ATOM   3239  CB  TYR   205       1.982  52.306  20.657  1.00 84.19           C  
ATOM   3240  O   TYR   205       4.183  53.693  22.250  1.00 84.19           O  
ATOM   3241  CG  TYR   205       2.274  50.857  20.965  1.00 84.19           C  
ATOM   3242  CD1 TYR   205       2.087  49.869  19.992  1.00 84.19           C  
ATOM   3243  CD2 TYR   205       2.732  50.479  22.237  1.00 84.19           C  
ATOM   3244  CE1 TYR   205       2.362  48.531  20.284  1.00 84.19           C  
ATOM   3245  CE2 TYR   205       2.998  49.140  22.530  1.00 84.19           C  
ATOM   3246  OH  TYR   205       3.049  46.855  21.789  1.00 84.19           O  
ATOM   3247  CZ  TYR   205       2.810  48.175  21.549  1.00 84.19           C  
ATOM   3248  H   TYR   205       3.334  51.794  18.402  1.00 84.19           H  
ATOM   3249  HA  TYR   205       2.834  54.152  19.997  1.00 84.19           H  
ATOM   3250  HB2 TYR   205       1.152  52.353  19.941  1.00 84.19           H  
ATOM   3251  HB3 TYR   205       1.605  52.782  21.573  1.00 84.19           H  
ATOM   3252  HD1 TYR   205       1.713  50.129  19.004  1.00 84.19           H  
ATOM   3253  HD2 TYR   205       2.879  51.224  23.016  1.00 84.19           H  
ATOM   3254  HE1 TYR   205       2.220  47.761  19.532  1.00 84.19           H  
ATOM   3255  HE2 TYR   205       3.350  48.871  23.522  1.00 84.19           H  
ATOM   3256  HH  TYR   205       3.210  46.737  22.742  1.00 84.19           H  
ATOM   3257  N   MET   206       5.541  52.709  20.705  1.00 83.88           N  
ATOM   3258  CA  MET   206       6.755  52.872  21.493  1.00 83.88           C  
ATOM   3259  C   MET   206       7.097  54.373  21.658  1.00 83.88           C  
ATOM   3260  CB  MET   206       7.944  52.160  20.839  1.00 83.88           C  
ATOM   3261  O   MET   206       7.775  54.787  22.600  1.00 83.88           O  
ATOM   3262  CG  MET   206       7.879  50.634  20.931  1.00 83.88           C  
ATOM   3263  SD  MET   206       8.069  49.981  22.625  1.00 83.88           S  
ATOM   3264  CE  MET   206       9.827  50.323  22.891  1.00 83.88           C  
ATOM   3265  H   MET   206       5.584  52.209  19.816  1.00 83.88           H  
ATOM   3266  HA  MET   206       6.550  52.490  22.498  1.00 83.88           H  
ATOM   3267  HB2 MET   206       8.887  52.520  21.269  1.00 83.88           H  
ATOM   3268  HB3 MET   206       7.984  52.436  19.776  1.00 83.88           H  
ATOM   3269  HG2 MET   206       8.655  50.188  20.300  1.00 83.88           H  
ATOM   3270  HG3 MET   206       6.918  50.270  20.555  1.00 83.88           H  
ATOM   3271  HE1 MET   206      10.138  49.870  23.836  1.00 83.88           H  
ATOM   3272  HE2 MET   206      10.007  51.399  22.954  1.00 83.88           H  
ATOM   3273  HE3 MET   206      10.428  49.892  22.087  1.00 83.88           H  
ATOM   3274  N   ILE   207       6.656  55.220  20.663  1.00 83.98           N  
ATOM   3275  CA  ILE   207       6.934  56.663  20.700  1.00 83.98           C  
ATOM   3276  C   ILE   207       6.099  57.268  21.862  1.00 83.98           C  
ATOM   3277  CB  ILE   207       6.612  57.332  19.340  1.00 83.98           C  
ATOM   3278  O   ILE   207       6.505  58.183  22.578  1.00 83.98           O  
ATOM   3279  CG1 ILE   207       7.499  56.736  18.221  1.00 83.98           C  
ATOM   3280  CG2 ILE   207       6.795  58.854  19.414  1.00 83.98           C  
ATOM   3281  CD1 ILE   207       7.089  57.170  16.820  1.00 83.98           C  
ATOM   3282  H   ILE   207       6.125  54.834  19.878  1.00 83.98           H  
ATOM   3283  HA  ILE   207       7.993  56.794  20.957  1.00 83.98           H  
ATOM   3284  HB  ILE   207       5.560  57.137  19.094  1.00 83.98           H  
ATOM   3285 HG12 ILE   207       7.456  55.641  18.245  1.00 83.98           H  
ATOM   3286 HG13 ILE   207       8.548  57.009  18.390  1.00 83.98           H  
ATOM   3287 HG21 ILE   207       7.826  59.118  19.674  1.00 83.98           H  
ATOM   3288 HG22 ILE   207       6.131  59.296  20.161  1.00 83.98           H  
ATOM   3289 HG23 ILE   207       6.551  59.336  18.462  1.00 83.98           H  
ATOM   3290 HD11 ILE   207       6.032  56.953  16.639  1.00 83.98           H  
ATOM   3291 HD12 ILE   207       7.676  56.627  16.072  1.00 83.98           H  
ATOM   3292 HD13 ILE   207       7.261  58.237  16.659  1.00 83.98           H  
ATOM   3293  N   LEU   208       4.834  56.734  22.006  1.00 86.69           N  
ATOM   3294  CA  LEU   208       3.909  57.224  23.024  1.00 86.69           C  
ATOM   3295  C   LEU   208       4.444  56.820  24.413  1.00 86.69           C  
ATOM   3296  CB  LEU   208       2.502  56.639  22.850  1.00 86.69           C  
ATOM   3297  O   LEU   208       4.339  57.548  25.400  1.00 86.69           O  
ATOM   3298  CG  LEU   208       1.784  57.081  21.562  1.00 86.69           C  
ATOM   3299  CD1 LEU   208       0.532  56.227  21.356  1.00 86.69           C  
ATOM   3300  CD2 LEU   208       1.401  58.559  21.614  1.00 86.69           C  
ATOM   3301  H   LEU   208       4.563  55.975  21.390  1.00 86.69           H  
ATOM   3302  HA  LEU   208       3.903  58.319  22.984  1.00 86.69           H  
ATOM   3303  HB2 LEU   208       1.888  56.913  23.718  1.00 86.69           H  
ATOM   3304  HB3 LEU   208       2.560  55.544  22.866  1.00 86.69           H  
ATOM   3305  HG  LEU   208       2.439  56.921  20.697  1.00 86.69           H  
ATOM   3306 HD11 LEU   208      -0.142  56.304  22.214  1.00 86.69           H  
ATOM   3307 HD12 LEU   208       0.796  55.173  21.232  1.00 86.69           H  
ATOM   3308 HD13 LEU   208      -0.011  56.539  20.458  1.00 86.69           H  
ATOM   3309 HD21 LEU   208       0.822  58.789  22.515  1.00 86.69           H  
ATOM   3310 HD22 LEU   208       0.791  58.834  20.749  1.00 86.69           H  
ATOM   3311 HD23 LEU   208       2.290  59.197  21.605  1.00 86.69           H  
ATOM   3312  N   LEU   209       4.979  55.550  24.493  1.00 84.43           N  
ATOM   3313  CA  LEU   209       5.532  55.052  25.744  1.00 84.43           C  
ATOM   3314  C   LEU   209       6.789  55.857  26.144  1.00 84.43           C  
ATOM   3315  CB  LEU   209       5.873  53.559  25.676  1.00 84.43           C  
ATOM   3316  O   LEU   209       7.130  55.977  27.323  1.00 84.43           O  
ATOM   3317  CG  LEU   209       4.640  52.631  25.636  1.00 84.43           C  
ATOM   3318  CD1 LEU   209       5.087  51.190  25.381  1.00 84.43           C  
ATOM   3319  CD2 LEU   209       3.823  52.691  26.929  1.00 84.43           C  
ATOM   3320  H   LEU   209       4.963  54.955  23.663  1.00 84.43           H  
ATOM   3321  HA  LEU   209       4.791  55.247  26.525  1.00 84.43           H  
ATOM   3322  HB2 LEU   209       6.492  53.287  26.542  1.00 84.43           H  
ATOM   3323  HB3 LEU   209       6.495  53.374  24.792  1.00 84.43           H  
ATOM   3324  HG  LEU   209       3.987  52.929  24.809  1.00 84.43           H  
ATOM   3325 HD11 LEU   209       5.788  50.848  26.149  1.00 84.43           H  
ATOM   3326 HD12 LEU   209       5.582  51.108  24.409  1.00 84.43           H  
ATOM   3327 HD13 LEU   209       4.230  50.509  25.376  1.00 84.43           H  
ATOM   3328 HD21 LEU   209       4.446  52.485  27.805  1.00 84.43           H  
ATOM   3329 HD22 LEU   209       3.012  51.953  26.911  1.00 84.43           H  
ATOM   3330 HD23 LEU   209       3.358  53.672  27.062  1.00 84.43           H  
ATOM   3331  N   SER   210       7.545  56.371  25.117  1.00 83.49           N  
ATOM   3332  CA  SER   210       8.727  57.202  25.371  1.00 83.49           C  
ATOM   3333  C   SER   210       8.288  58.521  26.042  1.00 83.49           C  
ATOM   3334  CB  SER   210       9.500  57.515  24.084  1.00 83.49           C  
ATOM   3335  O   SER   210       8.920  59.037  26.966  1.00 83.49           O  
ATOM   3336  OG  SER   210      10.858  57.844  24.377  1.00 83.49           O  
ATOM   3337  H   SER   210       7.289  56.137  24.159  1.00 83.49           H  
ATOM   3338  HA  SER   210       9.364  56.667  26.084  1.00 83.49           H  
ATOM   3339  HB2 SER   210       9.057  58.349  23.531  1.00 83.49           H  
ATOM   3340  HB3 SER   210       9.520  56.640  23.426  1.00 83.49           H  
ATOM   3341  HG  SER   210      11.291  58.041  23.527  1.00 83.49           H  
ATOM   3342  N   ALA   211       7.170  59.130  25.507  1.00 84.88           N  
ATOM   3343  CA  ALA   211       6.665  60.378  26.073  1.00 84.88           C  
ATOM   3344  C   ALA   211       6.097  60.122  27.489  1.00 84.88           C  
ATOM   3345  CB  ALA   211       5.596  60.991  25.181  1.00 84.88           C  
ATOM   3346  O   ALA   211       6.247  60.918  28.417  1.00 84.88           O  
ATOM   3347  H   ALA   211       6.706  58.708  24.704  1.00 84.88           H  
ATOM   3348  HA  ALA   211       7.511  61.069  26.174  1.00 84.88           H  
ATOM   3349  HB1 ALA   211       4.732  60.326  25.071  1.00 84.88           H  
ATOM   3350  HB2 ALA   211       5.991  61.187  24.179  1.00 84.88           H  
ATOM   3351  HB3 ALA   211       5.235  61.936  25.599  1.00 84.88           H  
ATOM   3352  N   LEU   212       5.339  58.978  27.619  1.00 82.28           N  
ATOM   3353  CA  LEU   212       4.649  58.641  28.864  1.00 82.28           C  
ATOM   3354  C   LEU   212       5.639  58.376  30.011  1.00 82.28           C  
ATOM   3355  CB  LEU   212       3.786  57.385  28.659  1.00 82.28           C  
ATOM   3356  O   LEU   212       5.359  58.655  31.176  1.00 82.28           O  
ATOM   3357  CG  LEU   212       2.951  56.939  29.876  1.00 82.28           C  
ATOM   3358  CD1 LEU   212       1.940  57.997  30.310  1.00 82.28           C  
ATOM   3359  CD2 LEU   212       2.234  55.624  29.564  1.00 82.28           C  
ATOM   3360  H   LEU   212       5.218  58.378  26.799  1.00 82.28           H  
ATOM   3361  HA  LEU   212       4.039  59.510  29.132  1.00 82.28           H  
ATOM   3362  HB2 LEU   212       4.439  56.552  28.372  1.00 82.28           H  
ATOM   3363  HB3 LEU   212       3.121  57.554  27.806  1.00 82.28           H  
ATOM   3364  HG  LEU   212       3.620  56.739  30.721  1.00 82.28           H  
ATOM   3365 HD11 LEU   212       1.277  58.281  29.488  1.00 82.28           H  
ATOM   3366 HD12 LEU   212       2.445  58.897  30.669  1.00 82.28           H  
ATOM   3367 HD13 LEU   212       1.318  57.625  31.132  1.00 82.28           H  
ATOM   3368 HD21 LEU   212       1.527  55.734  28.736  1.00 82.28           H  
ATOM   3369 HD22 LEU   212       1.680  55.274  30.439  1.00 82.28           H  
ATOM   3370 HD23 LEU   212       2.954  54.844  29.296  1.00 82.28           H  
ATOM   3371  N   THR   213       6.769  57.658  29.685  1.00 82.01           N  
ATOM   3372  CA  THR   213       7.703  57.235  30.730  1.00 82.01           C  
ATOM   3373  C   THR   213       8.572  58.403  31.225  1.00 82.01           C  
ATOM   3374  CB  THR   213       8.610  56.058  30.314  1.00 82.01           C  
ATOM   3375  O   THR   213       9.121  58.372  32.326  1.00 82.01           O  
ATOM   3376  CG2 THR   213       7.860  54.728  30.348  1.00 82.01           C  
ATOM   3377  OG1 THR   213       9.162  56.250  29.009  1.00 82.01           O  
ATOM   3378  H   THR   213       6.950  57.419  28.712  1.00 82.01           H  
ATOM   3379  HA  THR   213       7.108  56.934  31.603  1.00 82.01           H  
ATOM   3380  HB  THR   213       9.460  55.983  31.003  1.00 82.01           H  
ATOM   3381 HG21 THR   213       6.992  54.740  29.681  1.00 82.01           H  
ATOM   3382 HG22 THR   213       7.513  54.498  31.360  1.00 82.01           H  
ATOM   3383 HG23 THR   213       8.510  53.915  30.007  1.00 82.01           H  
ATOM   3384  HG1 THR   213       8.463  56.031  28.357  1.00 82.01           H  
ATOM   3385  N   ASN   214       8.756  59.432  30.327  1.00 83.78           N  
ATOM   3386  CA  ASN   214       9.536  60.616  30.680  1.00 83.78           C  
ATOM   3387  C   ASN   214       8.663  61.563  31.527  1.00 83.78           C  
ATOM   3388  CB  ASN   214      10.028  61.372  29.448  1.00 83.78           C  
ATOM   3389  O   ASN   214       9.086  62.137  32.529  1.00 83.78           O  
ATOM   3390  CG  ASN   214      11.365  60.835  29.006  1.00 83.78           C  
ATOM   3391  ND2 ASN   214      11.319  59.861  28.060  1.00 83.78           N  
ATOM   3392  OD1 ASN   214      12.431  61.227  29.468  1.00 83.78           O  
ATOM   3393  H   ASN   214       8.333  59.348  29.407  1.00 83.78           H  
ATOM   3394  HA  ASN   214      10.374  60.299  31.313  1.00 83.78           H  
ATOM   3395  HB2 ASN   214      10.178  62.436  29.669  1.00 83.78           H  
ATOM   3396  HB3 ASN   214       9.310  61.319  28.621  1.00 83.78           H  
ATOM   3397 HD21 ASN   214      12.180  59.451  27.728  1.00 83.78           H  
ATOM   3398 HD22 ASN   214      10.447  59.511  27.660  1.00 83.78           H  
ATOM   3399  N   PHE   215       7.418  61.831  31.004  1.00 87.44           N  
ATOM   3400  CA  PHE   215       6.538  62.869  31.543  1.00 87.44           C  
ATOM   3401  C   PHE   215       5.362  62.221  32.298  1.00 87.44           C  
ATOM   3402  CB  PHE   215       6.025  63.804  30.439  1.00 87.44           C  
ATOM   3403  O   PHE   215       4.191  62.557  32.131  1.00 87.44           O  
ATOM   3404  CG  PHE   215       7.123  64.622  29.795  1.00 87.44           C  
ATOM   3405  CD1 PHE   215       7.566  65.808  30.395  1.00 87.44           C  
ATOM   3406  CD2 PHE   215       7.707  64.210  28.590  1.00 87.44           C  
ATOM   3407  CE1 PHE   215       8.567  66.572  29.793  1.00 87.44           C  
ATOM   3408  CE2 PHE   215       8.713  64.971  27.993  1.00 87.44           C  
ATOM   3409  CZ  PHE   215       9.140  66.153  28.594  1.00 87.44           C  
ATOM   3410  H   PHE   215       7.081  61.293  30.205  1.00 87.44           H  
ATOM   3411  HA  PHE   215       7.090  63.459  32.286  1.00 87.44           H  
ATOM   3412  HB2 PHE   215       5.279  64.498  30.849  1.00 87.44           H  
ATOM   3413  HB3 PHE   215       5.493  63.232  29.668  1.00 87.44           H  
ATOM   3414  HD1 PHE   215       7.123  66.152  31.327  1.00 87.44           H  
ATOM   3415  HD2 PHE   215       7.376  63.297  28.103  1.00 87.44           H  
ATOM   3416  HE1 PHE   215       8.894  67.499  30.257  1.00 87.44           H  
ATOM   3417  HE2 PHE   215       9.158  64.647  27.055  1.00 87.44           H  
ATOM   3418  HZ  PHE   215       9.914  66.749  28.120  1.00 87.44           H  
ATOM   3419  N   LYS   216       5.723  61.321  33.283  1.00 81.54           N  
ATOM   3420  CA  LYS   216       4.700  60.587  34.030  1.00 81.54           C  
ATOM   3421  C   LYS   216       4.048  61.395  35.177  1.00 81.54           C  
ATOM   3422  CB  LYS   216       5.220  59.225  34.518  1.00 81.54           C  
ATOM   3423  O   LYS   216       3.046  60.993  35.767  1.00 81.54           O  
ATOM   3424  CG  LYS   216       6.216  59.254  35.689  1.00 81.54           C  
ATOM   3425  CD  LYS   216       5.556  58.883  37.025  1.00 81.54           C  
ATOM   3426  CE  LYS   216       6.552  58.685  38.162  1.00 81.54           C  
ATOM   3427  NZ  LYS   216       7.040  59.957  38.672  1.00 81.54           N1+
ATOM   3428  H   LYS   216       6.711  61.157  33.458  1.00 81.54           H  
ATOM   3429  HA  LYS   216       3.886  60.387  33.320  1.00 81.54           H  
ATOM   3430  HB2 LYS   216       5.718  58.728  33.677  1.00 81.54           H  
ATOM   3431  HB3 LYS   216       4.363  58.590  34.777  1.00 81.54           H  
ATOM   3432  HG2 LYS   216       6.723  60.221  35.748  1.00 81.54           H  
ATOM   3433  HG3 LYS   216       6.997  58.510  35.482  1.00 81.54           H  
ATOM   3434  HD2 LYS   216       5.018  57.936  36.893  1.00 81.54           H  
ATOM   3435  HD3 LYS   216       4.807  59.632  37.304  1.00 81.54           H  
ATOM   3436  HE2 LYS   216       7.422  58.101  37.847  1.00 81.54           H  
ATOM   3437  HE3 LYS   216       6.075  58.177  39.006  1.00 81.54           H  
ATOM   3438  HZ1 LYS   216       7.377  60.633  37.938  1.00 81.54           H  
ATOM   3439  HZ2 LYS   216       7.763  59.941  39.388  1.00 81.54           H  
ATOM   3440  HZ3 LYS   216       6.270  60.565  39.059  1.00 81.54           H  
ATOM   3441  N   ASP   217       4.721  62.531  35.553  1.00 83.26           N  
ATOM   3442  CA  ASP   217       4.326  63.397  36.675  1.00 83.26           C  
ATOM   3443  C   ASP   217       3.613  64.641  36.091  1.00 83.26           C  
ATOM   3444  CB  ASP   217       5.537  63.826  37.493  1.00 83.26           C  
ATOM   3445  O   ASP   217       3.898  65.794  36.411  1.00 83.26           O  
ATOM   3446  CG  ASP   217       6.159  62.588  38.048  1.00 83.26           C  
ATOM   3447  OD1 ASP   217       5.622  62.010  39.039  1.00 83.26           O  
ATOM   3448  OD2 ASP   217       7.187  62.125  37.464  1.00 83.26           O1-
ATOM   3449  H   ASP   217       5.537  62.795  35.014  1.00 83.26           H  
ATOM   3450  HA  ASP   217       3.598  62.867  37.301  1.00 83.26           H  
ATOM   3451  HB2 ASP   217       5.244  64.487  38.317  1.00 83.26           H  
ATOM   3452  HB3 ASP   217       6.263  64.371  36.878  1.00 83.26           H  
ATOM   3453  N   GLU   218       2.598  64.353  35.209  1.00 86.18           N  
ATOM   3454  CA  GLU   218       1.971  65.363  34.348  1.00 86.18           C  
ATOM   3455  C   GLU   218       0.542  64.853  34.013  1.00 86.18           C  
ATOM   3456  CB  GLU   218       2.869  65.514  33.099  1.00 86.18           C  
ATOM   3457  O   GLU   218       0.224  63.673  34.181  1.00 86.18           O  
ATOM   3458  CG  GLU   218       3.002  66.942  32.577  1.00 86.18           C  
ATOM   3459  CD  GLU   218       1.762  67.233  31.773  1.00 86.18           C  
ATOM   3460  OE1 GLU   218       0.831  67.821  32.401  1.00 86.18           O  
ATOM   3461  OE2 GLU   218       1.725  66.761  30.604  1.00 86.18           O1-
ATOM   3462  H   GLU   218       2.272  63.394  35.109  1.00 86.18           H  
ATOM   3463  HA  GLU   218       1.896  66.300  34.910  1.00 86.18           H  
ATOM   3464  HB2 GLU   218       2.522  64.841  32.305  1.00 86.18           H  
ATOM   3465  HB3 GLU   218       3.890  65.187  33.340  1.00 86.18           H  
ATOM   3466  HG2 GLU   218       3.874  67.021  31.917  1.00 86.18           H  
ATOM   3467  HG3 GLU   218       3.136  67.662  33.390  1.00 86.18           H  
ATOM   3468  N   GLU   219      -0.334  65.778  33.495  1.00 87.02           N  
ATOM   3469  CA  GLU   219      -1.678  65.446  33.028  1.00 87.02           C  
ATOM   3470  C   GLU   219      -1.801  65.651  31.500  1.00 87.02           C  
ATOM   3471  CB  GLU   219      -2.777  66.233  33.766  1.00 87.02           C  
ATOM   3472  O   GLU   219      -2.438  64.855  30.807  1.00 87.02           O  
ATOM   3473  CG  GLU   219      -4.169  65.904  33.216  1.00 87.02           C  
ATOM   3474  CD  GLU   219      -5.362  66.363  34.024  1.00 87.02           C  
ATOM   3475  OE1 GLU   219      -5.350  66.176  35.275  1.00 87.02           O  
ATOM   3476  OE2 GLU   219      -6.320  66.863  33.359  1.00 87.02           O1-
ATOM   3477  H   GLU   219      -0.014  66.749  33.373  1.00 87.02           H  
ATOM   3478  HA  GLU   219      -1.846  64.377  33.204  1.00 87.02           H  
ATOM   3479  HB2 GLU   219      -2.600  67.313  33.674  1.00 87.02           H  
ATOM   3480  HB3 GLU   219      -2.724  66.004  34.837  1.00 87.02           H  
ATOM   3481  HG2 GLU   219      -4.277  64.819  33.103  1.00 87.02           H  
ATOM   3482  HG3 GLU   219      -4.267  66.332  32.210  1.00 87.02           H  
ATOM   3483  N   GLU   220      -1.290  66.801  30.965  1.00 85.11           N  
ATOM   3484  CA  GLU   220      -1.595  67.241  29.599  1.00 85.11           C  
ATOM   3485  C   GLU   220      -1.104  66.208  28.560  1.00 85.11           C  
ATOM   3486  CB  GLU   220      -0.959  68.610  29.315  1.00 85.11           C  
ATOM   3487  O   GLU   220      -1.755  65.906  27.556  1.00 85.11           O  
ATOM   3488  CG  GLU   220      -1.896  69.775  29.646  1.00 85.11           C  
ATOM   3489  CD  GLU   220      -2.587  70.246  28.379  1.00 85.11           C  
ATOM   3490  OE1 GLU   220      -3.107  69.362  27.641  1.00 85.11           O  
ATOM   3491  OE2 GLU   220      -2.478  71.486  28.117  1.00 85.11           O1-
ATOM   3492  H   GLU   220      -0.660  67.378  31.535  1.00 85.11           H  
ATOM   3493  HA  GLU   220      -2.688  67.274  29.508  1.00 85.11           H  
ATOM   3494  HB2 GLU   220      -0.638  68.667  28.268  1.00 85.11           H  
ATOM   3495  HB3 GLU   220      -0.043  68.730  29.904  1.00 85.11           H  
ATOM   3496  HG2 GLU   220      -1.303  70.605  30.050  1.00 85.11           H  
ATOM   3497  HG3 GLU   220      -2.641  69.509  30.402  1.00 85.11           H  
ATOM   3498  N   ILE   221       0.148  65.688  28.766  1.00 88.82           N  
ATOM   3499  CA  ILE   221       0.688  64.637  27.913  1.00 88.82           C  
ATOM   3500  C   ILE   221      -0.073  63.334  28.254  1.00 88.82           C  
ATOM   3501  CB  ILE   221       2.220  64.509  28.092  1.00 88.82           C  
ATOM   3502  O   ILE   221      -0.479  62.556  27.388  1.00 88.82           O  
ATOM   3503  CG1 ILE   221       2.906  65.764  27.505  1.00 88.82           C  
ATOM   3504  CG2 ILE   221       2.770  63.240  27.425  1.00 88.82           C  
ATOM   3505  CD1 ILE   221       4.359  65.921  27.917  1.00 88.82           C  
ATOM   3506  H   ILE   221       0.718  66.079  29.542  1.00 88.82           H  
ATOM   3507  HA  ILE   221       0.447  64.882  26.871  1.00 88.82           H  
ATOM   3508  HB  ILE   221       2.450  64.446  29.164  1.00 88.82           H  
ATOM   3509 HG12 ILE   221       2.377  66.671  27.819  1.00 88.82           H  
ATOM   3510 HG13 ILE   221       2.851  65.733  26.412  1.00 88.82           H  
ATOM   3511 HG21 ILE   221       2.543  63.228  26.355  1.00 88.82           H  
ATOM   3512 HG22 ILE   221       2.346  62.337  27.875  1.00 88.82           H  
ATOM   3513 HG23 ILE   221       3.855  63.165  27.542  1.00 88.82           H  
ATOM   3514 HD11 ILE   221       4.448  65.963  29.006  1.00 88.82           H  
ATOM   3515 HD12 ILE   221       4.764  66.853  27.513  1.00 88.82           H  
ATOM   3516 HD13 ILE   221       4.975  65.103  27.537  1.00 88.82           H  
ATOM   3517  N   VAL   222      -0.196  63.052  29.594  1.00 89.68           N  
ATOM   3518  CA  VAL   222      -0.620  61.737  30.074  1.00 89.68           C  
ATOM   3519  C   VAL   222      -2.084  61.459  29.673  1.00 89.68           C  
ATOM   3520  CB  VAL   222      -0.402  61.593  31.595  1.00 89.68           C  
ATOM   3521  O   VAL   222      -2.467  60.330  29.362  1.00 89.68           O  
ATOM   3522  CG1 VAL   222      -0.934  60.265  32.143  1.00 89.68           C  
ATOM   3523  CG2 VAL   222       1.089  61.706  31.933  1.00 89.68           C  
ATOM   3524  H   VAL   222       0.032  63.794  30.252  1.00 89.68           H  
ATOM   3525  HA  VAL   222      -0.009  60.998  29.539  1.00 89.68           H  
ATOM   3526  HB  VAL   222      -0.935  62.400  32.110  1.00 89.68           H  
ATOM   3527 HG11 VAL   222      -0.512  59.413  31.601  1.00 89.68           H  
ATOM   3528 HG12 VAL   222      -2.024  60.213  32.067  1.00 89.68           H  
ATOM   3529 HG13 VAL   222      -0.683  60.151  33.203  1.00 89.68           H  
ATOM   3530 HG21 VAL   222       1.679  60.975  31.374  1.00 89.68           H  
ATOM   3531 HG22 VAL   222       1.269  61.535  32.999  1.00 89.68           H  
ATOM   3532 HG23 VAL   222       1.473  62.701  31.690  1.00 89.68           H  
ATOM   3533  N   LEU   223      -2.957  62.514  29.749  1.00 89.44           N  
ATOM   3534  CA  LEU   223      -4.383  62.376  29.451  1.00 89.44           C  
ATOM   3535  C   LEU   223      -4.536  62.012  27.963  1.00 89.44           C  
ATOM   3536  CB  LEU   223      -5.119  63.685  29.764  1.00 89.44           C  
ATOM   3537  O   LEU   223      -5.398  61.236  27.551  1.00 89.44           O  
ATOM   3538  CG  LEU   223      -6.640  63.657  29.532  1.00 89.44           C  
ATOM   3539  CD1 LEU   223      -7.335  62.632  30.426  1.00 89.44           C  
ATOM   3540  CD2 LEU   223      -7.223  65.050  29.787  1.00 89.44           C  
ATOM   3541  H   LEU   223      -2.606  63.430  30.048  1.00 89.44           H  
ATOM   3542  HA  LEU   223      -4.759  61.544  30.053  1.00 89.44           H  
ATOM   3543  HB2 LEU   223      -4.688  64.495  29.160  1.00 89.44           H  
ATOM   3544  HB3 LEU   223      -4.929  63.952  30.812  1.00 89.44           H  
ATOM   3545  HG  LEU   223      -6.846  63.402  28.486  1.00 89.44           H  
ATOM   3546 HD11 LEU   223      -7.095  62.803  31.480  1.00 89.44           H  
ATOM   3547 HD12 LEU   223      -7.041  61.610  30.169  1.00 89.44           H  
ATOM   3548 HD13 LEU   223      -8.421  62.697  30.312  1.00 89.44           H  
ATOM   3549 HD21 LEU   223      -7.056  65.368  30.821  1.00 89.44           H  
ATOM   3550 HD22 LEU   223      -8.302  65.061  29.598  1.00 89.44           H  
ATOM   3551 HD23 LEU   223      -6.762  65.791  29.125  1.00 89.44           H  
ATOM   3552  N   HIS   224      -3.691  62.685  27.109  1.00 90.15           N  
ATOM   3553  CA  HIS   224      -3.776  62.498  25.665  1.00 90.15           C  
ATOM   3554  C   HIS   224      -3.144  61.150  25.264  1.00 90.15           C  
ATOM   3555  CB  HIS   224      -3.173  63.670  24.884  1.00 90.15           C  
ATOM   3556  O   HIS   224      -3.521  60.527  24.268  1.00 90.15           O  
ATOM   3557  CG  HIS   224      -4.039  64.888  24.980  1.00 90.15           C  
ATOM   3558  CD2 HIS   224      -5.249  65.209  24.399  1.00 90.15           C  
ATOM   3559  ND1 HIS   224      -3.752  65.963  25.785  1.00 90.15           N  
ATOM   3560  CE1 HIS   224      -4.760  66.874  25.641  1.00 90.15           C  
ATOM   3561  NE2 HIS   224      -5.669  66.459  24.787  1.00 90.15           N  
ATOM   3562  H   HIS   224      -2.998  63.316  27.506  1.00 90.15           H  
ATOM   3563  HA  HIS   224      -4.841  62.410  25.419  1.00 90.15           H  
ATOM   3564  HB2 HIS   224      -3.072  63.398  23.827  1.00 90.15           H  
ATOM   3565  HB3 HIS   224      -2.161  63.893  25.246  1.00 90.15           H  
ATOM   3566  HD1 HIS   224      -2.944  66.079  26.393  1.00 90.15           H  
ATOM   3567  HD2 HIS   224      -5.835  64.608  23.712  1.00 90.15           H  
ATOM   3568  HE1 HIS   224      -4.759  67.810  26.188  1.00 90.15           H  
ATOM   3569  N   VAL   225      -2.117  60.680  26.056  1.00 89.30           N  
ATOM   3570  CA  VAL   225      -1.580  59.330  25.881  1.00 89.30           C  
ATOM   3571  C   VAL   225      -2.673  58.329  26.307  1.00 89.30           C  
ATOM   3572  CB  VAL   225      -0.274  59.070  26.660  1.00 89.30           C  
ATOM   3573  O   VAL   225      -2.860  57.280  25.686  1.00 89.30           O  
ATOM   3574  CG1 VAL   225       0.090  57.579  26.666  1.00 89.30           C  
ATOM   3575  CG2 VAL   225       0.896  59.841  26.046  1.00 89.30           C  
ATOM   3576  H   VAL   225      -1.724  61.297  26.771  1.00 89.30           H  
ATOM   3577  HA  VAL   225      -1.411  59.182  24.808  1.00 89.30           H  
ATOM   3578  HB  VAL   225      -0.394  59.397  27.699  1.00 89.30           H  
ATOM   3579 HG11 VAL   225       0.079  57.161  25.653  1.00 89.30           H  
ATOM   3580 HG12 VAL   225      -0.602  57.001  27.286  1.00 89.30           H  
ATOM   3581 HG13 VAL   225       1.089  57.423  27.075  1.00 89.30           H  
ATOM   3582 HG21 VAL   225       1.125  59.471  25.042  1.00 89.30           H  
ATOM   3583 HG22 VAL   225       1.798  59.728  26.658  1.00 89.30           H  
ATOM   3584 HG23 VAL   225       0.680  60.908  25.972  1.00 89.30           H  
ATOM   3585  N   LEU   226      -3.382  58.620  27.447  1.00 90.29           N  
ATOM   3586  CA  LEU   226      -4.457  57.743  27.892  1.00 90.29           C  
ATOM   3587  C   LEU   226      -5.566  57.693  26.824  1.00 90.29           C  
ATOM   3588  CB  LEU   226      -5.044  58.149  29.246  1.00 90.29           C  
ATOM   3589  O   LEU   226      -6.168  56.643  26.591  1.00 90.29           O  
ATOM   3590  CG  LEU   226      -4.200  57.678  30.447  1.00 90.29           C  
ATOM   3591  CD1 LEU   226      -4.627  58.432  31.706  1.00 90.29           C  
ATOM   3592  CD2 LEU   226      -4.342  56.171  30.688  1.00 90.29           C  
ATOM   3593  H   LEU   226      -3.134  59.440  28.006  1.00 90.29           H  
ATOM   3594  HA  LEU   226      -4.039  56.732  27.937  1.00 90.29           H  
ATOM   3595  HB2 LEU   226      -6.055  57.737  29.353  1.00 90.29           H  
ATOM   3596  HB3 LEU   226      -5.159  59.238  29.280  1.00 90.29           H  
ATOM   3597  HG  LEU   226      -3.142  57.899  30.262  1.00 90.29           H  
ATOM   3598 HD11 LEU   226      -5.684  58.257  31.933  1.00 90.29           H  
ATOM   3599 HD12 LEU   226      -4.484  59.511  31.584  1.00 90.29           H  
ATOM   3600 HD13 LEU   226      -4.034  58.114  32.569  1.00 90.29           H  
ATOM   3601 HD21 LEU   226      -5.386  55.897  30.876  1.00 90.29           H  
ATOM   3602 HD22 LEU   226      -3.753  55.862  31.558  1.00 90.29           H  
ATOM   3603 HD23 LEU   226      -3.990  55.590  29.832  1.00 90.29           H  
ATOM   3604  N   HIS   227      -5.882  58.864  26.173  1.00 90.08           N  
ATOM   3605  CA  HIS   227      -6.828  58.861  25.057  1.00 90.08           C  
ATOM   3606  C   HIS   227      -6.300  58.006  23.883  1.00 90.08           C  
ATOM   3607  CB  HIS   227      -7.171  60.246  24.505  1.00 90.08           C  
ATOM   3608  O   HIS   227      -7.055  57.390  23.126  1.00 90.08           O  
ATOM   3609  CG  HIS   227      -8.360  60.861  25.155  1.00 90.08           C  
ATOM   3610  CD2 HIS   227      -8.514  62.031  25.865  1.00 90.08           C  
ATOM   3611  ND1 HIS   227      -9.626  60.326  25.077  1.00 90.08           N  
ATOM   3612  CE1 HIS   227     -10.470  61.191  25.714  1.00 90.08           C  
ATOM   3613  NE2 HIS   227      -9.826  62.224  26.208  1.00 90.08           N  
ATOM   3614  H   HIS   227      -5.490  59.745  26.514  1.00 90.08           H  
ATOM   3615  HA  HIS   227      -7.730  58.370  25.427  1.00 90.08           H  
ATOM   3616  HB2 HIS   227      -7.398  60.171  23.436  1.00 90.08           H  
ATOM   3617  HB3 HIS   227      -6.311  60.917  24.585  1.00 90.08           H  
ATOM   3618  HD1 HIS   227      -9.898  59.454  24.635  1.00 90.08           H  
ATOM   3619  HD2 HIS   227      -7.749  62.749  26.133  1.00 90.08           H  
ATOM   3620  HE1 HIS   227     -11.534  61.010  25.791  1.00 90.08           H  
ATOM   3621  N   CYS   228      -4.941  58.034  23.661  1.00 90.05           N  
ATOM   3622  CA  CYS   228      -4.352  57.199  22.622  1.00 90.05           C  
ATOM   3623  C   CYS   228      -4.503  55.716  23.001  1.00 90.05           C  
ATOM   3624  CB  CYS   228      -2.869  57.454  22.360  1.00 90.05           C  
ATOM   3625  O   CYS   228      -4.768  54.863  22.156  1.00 90.05           O  
ATOM   3626  SG  CYS   228      -2.562  59.049  21.552  1.00 90.05           S  
ATOM   3627  H   CYS   228      -4.360  58.662  24.216  1.00 90.05           H  
ATOM   3628  HA  CYS   228      -4.936  57.350  21.706  1.00 90.05           H  
ATOM   3629  HB2 CYS   228      -2.471  56.675  21.703  1.00 90.05           H  
ATOM   3630  HB3 CYS   228      -2.282  57.422  23.280  1.00 90.05           H  
ATOM   3631  HG  CYS   228      -3.007  59.829  22.558  1.00 90.05           H  
ATOM   3632  N   LEU   229      -4.245  55.373  24.306  1.00 89.39           N  
ATOM   3633  CA  LEU   229      -4.367  53.989  24.763  1.00 89.39           C  
ATOM   3634  C   LEU   229      -5.850  53.552  24.717  1.00 89.39           C  
ATOM   3635  CB  LEU   229      -3.795  53.802  26.172  1.00 89.39           C  
ATOM   3636  O   LEU   229      -6.181  52.409  24.408  1.00 89.39           O  
ATOM   3637  CG  LEU   229      -2.257  53.916  26.246  1.00 89.39           C  
ATOM   3638  CD1 LEU   229      -1.803  53.963  27.707  1.00 89.39           C  
ATOM   3639  CD2 LEU   229      -1.552  52.765  25.524  1.00 89.39           C  
ATOM   3640  H   LEU   229      -3.945  56.102  24.959  1.00 89.39           H  
ATOM   3641  HA  LEU   229      -3.843  53.356  24.039  1.00 89.39           H  
ATOM   3642  HB2 LEU   229      -4.103  52.824  26.560  1.00 89.39           H  
ATOM   3643  HB3 LEU   229      -4.245  54.545  26.843  1.00 89.39           H  
ATOM   3644  HG  LEU   229      -1.938  54.851  25.773  1.00 89.39           H  
ATOM   3645 HD11 LEU   229      -2.093  53.056  28.247  1.00 89.39           H  
ATOM   3646 HD12 LEU   229      -2.245  54.821  28.223  1.00 89.39           H  
ATOM   3647 HD13 LEU   229      -0.715  54.063  27.774  1.00 89.39           H  
ATOM   3648 HD21 LEU   229      -1.875  51.793  25.911  1.00 89.39           H  
ATOM   3649 HD22 LEU   229      -0.466  52.834  25.653  1.00 89.39           H  
ATOM   3650 HD23 LEU   229      -1.750  52.785  24.448  1.00 89.39           H  
ATOM   3651  N   HIS   230      -6.764  54.506  25.085  1.00 88.97           N  
ATOM   3652  CA  HIS   230      -8.228  54.330  25.015  1.00 88.97           C  
ATOM   3653  C   HIS   230      -8.638  54.021  23.564  1.00 88.97           C  
ATOM   3654  CB  HIS   230      -8.909  55.586  25.564  1.00 88.97           C  
ATOM   3655  O   HIS   230      -9.548  53.235  23.303  1.00 88.97           O  
ATOM   3656  CG  HIS   230     -10.320  55.857  25.193  1.00 88.97           C  
ATOM   3657  CD2 HIS   230     -11.437  55.057  25.285  1.00 88.97           C  
ATOM   3658  ND1 HIS   230     -10.662  57.106  24.701  1.00 88.97           N  
ATOM   3659  CE1 HIS   230     -11.952  57.041  24.464  1.00 88.97           C  
ATOM   3660  NE2 HIS   230     -12.464  55.822  24.805  1.00 88.97           N  
ATOM   3661  H   HIS   230      -6.402  55.382  25.469  1.00 88.97           H  
ATOM   3662  HA  HIS   230      -8.494  53.454  25.615  1.00 88.97           H  
ATOM   3663  HB2 HIS   230      -8.342  56.448  25.215  1.00 88.97           H  
ATOM   3664  HB3 HIS   230      -8.821  55.598  26.657  1.00 88.97           H  
ATOM   3665  HD2 HIS   230     -11.584  54.037  25.614  1.00 88.97           H  
ATOM   3666  HE2 HIS   230     -13.431  55.541  24.716  1.00 88.97           H  
ATOM   3667  HE1 HIS   230     -12.565  57.832  24.051  1.00 88.97           H  
ATOM   3668  N   SER   231      -7.970  54.729  22.591  1.00 89.09           N  
ATOM   3669  CA  SER   231      -8.247  54.514  21.173  1.00 89.09           C  
ATOM   3670  C   SER   231      -7.608  53.204  20.676  1.00 89.09           C  
ATOM   3671  CB  SER   231      -7.733  55.664  20.307  1.00 89.09           C  
ATOM   3672  O   SER   231      -8.162  52.457  19.871  1.00 89.09           O  
ATOM   3673  OG  SER   231      -8.324  56.907  20.680  1.00 89.09           O  
ATOM   3674  H   SER   231      -7.285  55.426  22.872  1.00 89.09           H  
ATOM   3675  HA  SER   231      -9.334  54.436  21.068  1.00 89.09           H  
ATOM   3676  HB2 SER   231      -7.978  55.481  19.257  1.00 89.09           H  
ATOM   3677  HB3 SER   231      -6.646  55.774  20.378  1.00 89.09           H  
ATOM   3678  HG  SER   231      -8.085  57.079  21.616  1.00 89.09           H  
ATOM   3679  N   LEU   232      -6.320  52.952  21.086  1.00 88.21           N  
ATOM   3680  CA  LEU   232      -5.579  51.789  20.608  1.00 88.21           C  
ATOM   3681  C   LEU   232      -6.080  50.476  21.243  1.00 88.21           C  
ATOM   3682  CB  LEU   232      -4.068  51.927  20.845  1.00 88.21           C  
ATOM   3683  O   LEU   232      -5.760  49.380  20.782  1.00 88.21           O  
ATOM   3684  CG  LEU   232      -3.386  52.962  19.927  1.00 88.21           C  
ATOM   3685  CD1 LEU   232      -1.972  53.255  20.436  1.00 88.21           C  
ATOM   3686  CD2 LEU   232      -3.319  52.485  18.476  1.00 88.21           C  
ATOM   3687  H   LEU   232      -5.859  53.605  21.720  1.00 88.21           H  
ATOM   3688  HA  LEU   232      -5.791  51.684  19.538  1.00 88.21           H  
ATOM   3689  HB2 LEU   232      -3.577  50.955  20.705  1.00 88.21           H  
ATOM   3690  HB3 LEU   232      -3.899  52.197  21.896  1.00 88.21           H  
ATOM   3691  HG  LEU   232      -3.951  53.900  19.945  1.00 88.21           H  
ATOM   3692 HD11 LEU   232      -1.361  52.347  20.451  1.00 88.21           H  
ATOM   3693 HD12 LEU   232      -2.001  53.661  21.453  1.00 88.21           H  
ATOM   3694 HD13 LEU   232      -1.471  53.991  19.799  1.00 88.21           H  
ATOM   3695 HD21 LEU   232      -2.758  51.549  18.394  1.00 88.21           H  
ATOM   3696 HD22 LEU   232      -2.826  53.233  17.847  1.00 88.21           H  
ATOM   3697 HD23 LEU   232      -4.315  52.319  18.056  1.00 88.21           H  
ATOM   3698  N   ALA   233      -6.865  50.600  22.359  1.00 86.28           N  
ATOM   3699  CA  ALA   233      -7.568  49.483  22.975  1.00 86.28           C  
ATOM   3700  C   ALA   233      -8.996  49.288  22.425  1.00 86.28           C  
ATOM   3701  CB  ALA   233      -7.641  49.651  24.484  1.00 86.28           C  
ATOM   3702  O   ALA   233      -9.777  48.477  22.924  1.00 86.28           O  
ATOM   3703  H   ALA   233      -6.963  51.519  22.788  1.00 86.28           H  
ATOM   3704  HA  ALA   233      -7.026  48.560  22.739  1.00 86.28           H  
ATOM   3705  HB1 ALA   233      -8.219  50.545  24.747  1.00 86.28           H  
ATOM   3706  HB2 ALA   233      -6.642  49.750  24.920  1.00 86.28           H  
ATOM   3707  HB3 ALA   233      -8.134  48.795  24.954  1.00 86.28           H  
ATOM   3708  N   ILE   234      -9.312  50.000  21.288  1.00 83.74           N  
ATOM   3709  CA  ILE   234     -10.571  49.783  20.593  1.00 83.74           C  
ATOM   3710  C   ILE   234     -10.579  48.361  19.993  1.00 83.74           C  
ATOM   3711  CB  ILE   234     -10.940  50.913  19.596  1.00 83.74           C  
ATOM   3712  O   ILE   234     -11.521  47.601  20.266  1.00 83.74           O  
ATOM   3713  CG1 ILE   234     -11.378  52.170  20.381  1.00 83.74           C  
ATOM   3714  CG2 ILE   234     -12.039  50.504  18.614  1.00 83.74           C  
ATOM   3715  CD1 ILE   234     -11.592  53.402  19.511  1.00 83.74           C  
ATOM   3716  H   ILE   234      -8.665  50.703  20.940  1.00 83.74           H  
ATOM   3717  HA  ILE   234     -11.345  49.765  21.362  1.00 83.74           H  
ATOM   3718  HB  ILE   234     -10.062  51.166  18.998  1.00 83.74           H  
ATOM   3719 HG12 ILE   234     -10.619  52.410  21.130  1.00 83.74           H  
ATOM   3720 HG13 ILE   234     -12.303  51.963  20.935  1.00 83.74           H  
ATOM   3721 HG21 ILE   234     -12.991  50.346  19.126  1.00 83.74           H  
ATOM   3722 HG22 ILE   234     -11.773  49.589  18.081  1.00 83.74           H  
ATOM   3723 HG23 ILE   234     -12.193  51.271  17.849  1.00 83.74           H  
ATOM   3724 HD11 ILE   234     -10.709  53.613  18.900  1.00 83.74           H  
ATOM   3725 HD12 ILE   234     -11.782  54.276  20.143  1.00 83.74           H  
ATOM   3726 HD13 ILE   234     -12.454  53.284  18.849  1.00 83.74           H  
ATOM   3727  N   PRO   235      -9.612  47.970  19.106  1.00 82.04           N  
ATOM   3728  CA  PRO   235      -9.749  46.700  18.407  1.00 82.04           C  
ATOM   3729  C   PRO   235      -9.630  45.506  19.354  1.00 82.04           C  
ATOM   3730  CB  PRO   235      -8.585  46.654  17.415  1.00 82.04           C  
ATOM   3731  O   PRO   235      -8.731  45.384  20.188  1.00 82.04           O  
ATOM   3732  CG  PRO   235      -8.157  48.106  17.304  1.00 82.04           C  
ATOM   3733  CD  PRO   235      -8.409  48.661  18.692  1.00 82.04           C  
ATOM   3734  HA  PRO   235     -10.711  46.699  17.899  1.00 82.04           H  
ATOM   3735  HB2 PRO   235      -8.885  46.233  16.451  1.00 82.04           H  
ATOM   3736  HB3 PRO   235      -7.748  46.050  17.786  1.00 82.04           H  
ATOM   3737  HG2 PRO   235      -8.808  48.614  16.587  1.00 82.04           H  
ATOM   3738  HG3 PRO   235      -7.121  48.217  16.980  1.00 82.04           H  
ATOM   3739  HD2 PRO   235      -7.618  48.367  19.385  1.00 82.04           H  
ATOM   3740  HD3 PRO   235      -8.508  49.744  18.697  1.00 82.04           H  
ATOM   3741  N   CYS   236     -10.540  44.498  19.104  1.00 76.42           N  
ATOM   3742  CA  CYS   236     -10.531  43.268  19.903  1.00 76.42           C  
ATOM   3743  C   CYS   236      -9.203  42.498  19.725  1.00 76.42           C  
ATOM   3744  CB  CYS   236     -11.686  42.330  19.549  1.00 76.42           C  
ATOM   3745  O   CYS   236      -8.818  41.651  20.528  1.00 76.42           O  
ATOM   3746  SG  CYS   236     -13.295  43.064  20.000  1.00 76.42           S  
ATOM   3747  H   CYS   236     -11.264  44.640  18.397  1.00 76.42           H  
ATOM   3748  HA  CYS   236     -10.581  43.564  20.958  1.00 76.42           H  
ATOM   3749  HB2 CYS   236     -11.593  41.375  20.076  1.00 76.42           H  
ATOM   3750  HB3 CYS   236     -11.697  42.115  18.474  1.00 76.42           H  
ATOM   3751  HG  CYS   236     -14.059  42.119  19.432  1.00 76.42           H  
ATOM   3752  N   ASN   237      -8.508  42.816  18.580  1.00 79.08           N  
ATOM   3753  CA  ASN   237      -7.219  42.218  18.224  1.00 79.08           C  
ATOM   3754  C   ASN   237      -6.116  42.642  19.223  1.00 79.08           C  
ATOM   3755  CB  ASN   237      -6.775  42.697  16.839  1.00 79.08           C  
ATOM   3756  O   ASN   237      -5.090  41.986  19.394  1.00 79.08           O  
ATOM   3757  CG  ASN   237      -7.702  42.211  15.751  1.00 79.08           C  
ATOM   3758  ND2 ASN   237      -7.832  43.056  14.689  1.00 79.08           N  
ATOM   3759  OD1 ASN   237      -8.299  41.141  15.794  1.00 79.08           O  
ATOM   3760  H   ASN   237      -8.934  43.484  17.947  1.00 79.08           H  
ATOM   3761  HA  ASN   237      -7.326  41.129  18.277  1.00 79.08           H  
ATOM   3762  HB2 ASN   237      -5.772  42.320  16.605  1.00 79.08           H  
ATOM   3763  HB3 ASN   237      -6.722  43.792  16.816  1.00 79.08           H  
ATOM   3764 HD21 ASN   237      -8.409  42.774  13.900  1.00 79.08           H  
ATOM   3765 HD22 ASN   237      -7.373  43.967  14.637  1.00 79.08           H  
ATOM   3766  N   ASN   238      -6.288  43.890  19.787  1.00 84.89           N  
ATOM   3767  CA  ASN   238      -5.214  44.568  20.508  1.00 84.89           C  
ATOM   3768  C   ASN   238      -5.249  44.253  22.014  1.00 84.89           C  
ATOM   3769  CB  ASN   238      -5.283  46.084  20.330  1.00 84.89           C  
ATOM   3770  O   ASN   238      -4.317  44.531  22.769  1.00 84.89           O  
ATOM   3771  CG  ASN   238      -4.844  46.511  18.949  1.00 84.89           C  
ATOM   3772  ND2 ASN   238      -4.862  47.859  18.756  1.00 84.89           N  
ATOM   3773  OD1 ASN   238      -4.501  45.742  18.060  1.00 84.89           O  
ATOM   3774  H   ASN   238      -7.192  44.354  19.702  1.00 84.89           H  
ATOM   3775  HA  ASN   238      -4.253  44.184  20.141  1.00 84.89           H  
ATOM   3776  HB2 ASN   238      -4.621  46.583  21.048  1.00 84.89           H  
ATOM   3777  HB3 ASN   238      -6.297  46.457  20.510  1.00 84.89           H  
ATOM   3778 HD21 ASN   238      -4.568  48.262  17.868  1.00 84.89           H  
ATOM   3779 HD22 ASN   238      -5.157  48.501  19.492  1.00 84.89           H  
ATOM   3780  N   VAL   239      -6.424  43.715  22.493  1.00 82.80           N  
ATOM   3781  CA  VAL   239      -6.713  43.665  23.928  1.00 82.80           C  
ATOM   3782  C   VAL   239      -5.655  42.794  24.635  1.00 82.80           C  
ATOM   3783  CB  VAL   239      -8.146  43.152  24.199  1.00 82.80           C  
ATOM   3784  O   VAL   239      -5.112  43.150  25.683  1.00 82.80           O  
ATOM   3785  CG1 VAL   239      -8.418  42.938  25.692  1.00 82.80           C  
ATOM   3786  CG2 VAL   239      -9.192  44.130  23.652  1.00 82.80           C  
ATOM   3787  H   VAL   239      -7.111  43.391  21.815  1.00 82.80           H  
ATOM   3788  HA  VAL   239      -6.594  44.686  24.313  1.00 82.80           H  
ATOM   3789  HB  VAL   239      -8.284  42.188  23.691  1.00 82.80           H  
ATOM   3790 HG11 VAL   239      -8.304  43.867  26.256  1.00 82.80           H  
ATOM   3791 HG12 VAL   239      -7.740  42.197  26.122  1.00 82.80           H  
ATOM   3792 HG13 VAL   239      -9.438  42.573  25.848  1.00 82.80           H  
ATOM   3793 HG21 VAL   239      -9.116  45.108  24.138  1.00 82.80           H  
ATOM   3794 HG22 VAL   239     -10.205  43.749  23.818  1.00 82.80           H  
ATOM   3795 HG23 VAL   239      -9.069  44.282  22.578  1.00 82.80           H  
ATOM   3796  N   GLU   240      -5.398  41.565  24.068  1.00 80.57           N  
ATOM   3797  CA  GLU   240      -4.509  40.618  24.747  1.00 80.57           C  
ATOM   3798  C   GLU   240      -3.051  41.128  24.696  1.00 80.57           C  
ATOM   3799  CB  GLU   240      -4.642  39.216  24.155  1.00 80.57           C  
ATOM   3800  O   GLU   240      -2.209  40.830  25.544  1.00 80.57           O  
ATOM   3801  CG  GLU   240      -3.974  38.158  25.036  1.00 80.57           C  
ATOM   3802  CD  GLU   240      -4.509  36.732  24.887  1.00 80.57           C  
ATOM   3803  OE1 GLU   240      -4.046  35.914  25.732  1.00 80.57           O  
ATOM   3804  OE2 GLU   240      -5.362  36.549  23.977  1.00 80.57           O1-
ATOM   3805  H   GLU   240      -5.837  41.309  23.188  1.00 80.57           H  
ATOM   3806  HA  GLU   240      -4.812  40.608  25.801  1.00 80.57           H  
ATOM   3807  HB2 GLU   240      -4.208  39.179  23.148  1.00 80.57           H  
ATOM   3808  HB3 GLU   240      -5.709  38.992  24.038  1.00 80.57           H  
ATOM   3809  HG2 GLU   240      -4.098  38.424  26.094  1.00 80.57           H  
ATOM   3810  HG3 GLU   240      -2.896  38.139  24.834  1.00 80.57           H  
ATOM   3811  N   VAL   241      -2.731  41.910  23.608  1.00 81.19           N  
ATOM   3812  CA  VAL   241      -1.372  42.415  23.393  1.00 81.19           C  
ATOM   3813  C   VAL   241      -1.081  43.504  24.458  1.00 81.19           C  
ATOM   3814  CB  VAL   241      -1.197  42.972  21.961  1.00 81.19           C  
ATOM   3815  O   VAL   241       0.045  43.701  24.908  1.00 81.19           O  
ATOM   3816  CG1 VAL   241       0.222  43.503  21.725  1.00 81.19           C  
ATOM   3817  CG2 VAL   241      -1.507  41.904  20.904  1.00 81.19           C  
ATOM   3818  H   VAL   241      -3.469  42.143  22.953  1.00 81.19           H  
ATOM   3819  HA  VAL   241      -0.677  41.586  23.575  1.00 81.19           H  
ATOM   3820  HB  VAL   241      -1.893  43.807  21.806  1.00 81.19           H  
ATOM   3821 HG11 VAL   241       0.973  42.737  21.947  1.00 81.19           H  
ATOM   3822 HG12 VAL   241       0.429  44.379  22.347  1.00 81.19           H  
ATOM   3823 HG13 VAL   241       0.355  43.812  20.683  1.00 81.19           H  
ATOM   3824 HG21 VAL   241      -0.855  41.031  21.022  1.00 81.19           H  
ATOM   3825 HG22 VAL   241      -1.359  42.303  19.894  1.00 81.19           H  
ATOM   3826 HG23 VAL   241      -2.545  41.564  20.967  1.00 81.19           H  
ATOM   3827  N   LEU   242      -2.150  44.315  24.763  1.00 80.09           N  
ATOM   3828  CA  LEU   242      -2.056  45.417  25.715  1.00 80.09           C  
ATOM   3829  C   LEU   242      -2.183  44.946  27.187  1.00 80.09           C  
ATOM   3830  CB  LEU   242      -3.146  46.455  25.407  1.00 80.09           C  
ATOM   3831  O   LEU   242      -1.784  45.629  28.135  1.00 80.09           O  
ATOM   3832  CG  LEU   242      -2.873  47.293  24.140  1.00 80.09           C  
ATOM   3833  CD1 LEU   242      -4.110  48.123  23.796  1.00 80.09           C  
ATOM   3834  CD2 LEU   242      -1.668  48.222  24.304  1.00 80.09           C  
ATOM   3835  H   LEU   242      -3.037  44.137  24.291  1.00 80.09           H  
ATOM   3836  HA  LEU   242      -1.055  45.853  25.634  1.00 80.09           H  
ATOM   3837  HB2 LEU   242      -3.278  47.130  26.256  1.00 80.09           H  
ATOM   3838  HB3 LEU   242      -4.110  45.938  25.298  1.00 80.09           H  
ATOM   3839  HG  LEU   242      -2.674  46.623  23.296  1.00 80.09           H  
ATOM   3840 HD11 LEU   242      -4.351  48.828  24.598  1.00 80.09           H  
ATOM   3841 HD12 LEU   242      -4.980  47.476  23.638  1.00 80.09           H  
ATOM   3842 HD13 LEU   242      -3.949  48.696  22.878  1.00 80.09           H  
ATOM   3843 HD21 LEU   242      -1.787  48.879  25.173  1.00 80.09           H  
ATOM   3844 HD22 LEU   242      -1.545  48.856  23.419  1.00 80.09           H  
ATOM   3845 HD23 LEU   242      -0.739  47.659  24.427  1.00 80.09           H  
ATOM   3846  N   MET   243      -2.909  43.793  27.386  1.00 81.33           N  
ATOM   3847  CA  MET   243      -3.082  43.207  28.714  1.00 81.33           C  
ATOM   3848  C   MET   243      -1.834  42.421  29.176  1.00 81.33           C  
ATOM   3849  CB  MET   243      -4.288  42.256  28.762  1.00 81.33           C  
ATOM   3850  O   MET   243      -1.584  42.270  30.374  1.00 81.33           O  
ATOM   3851  CG  MET   243      -5.641  42.961  28.852  1.00 81.33           C  
ATOM   3852  SD  MET   243      -5.935  43.871  30.409  1.00 81.33           S  
ATOM   3853  CE  MET   243      -5.930  42.492  31.582  1.00 81.33           C  
ATOM   3854  H   MET   243      -3.341  43.351  26.575  1.00 81.33           H  
ATOM   3855  HA  MET   243      -3.196  44.029  29.430  1.00 81.33           H  
ATOM   3856  HB2 MET   243      -4.187  41.549  29.594  1.00 81.33           H  
ATOM   3857  HB3 MET   243      -4.286  41.630  27.861  1.00 81.33           H  
ATOM   3858  HG2 MET   243      -6.449  42.231  28.729  1.00 81.33           H  
ATOM   3859  HG3 MET   243      -5.745  43.689  28.043  1.00 81.33           H  
ATOM   3860  HE1 MET   243      -6.169  42.868  32.579  1.00 81.33           H  
ATOM   3861  HE2 MET   243      -4.947  42.020  31.632  1.00 81.33           H  
ATOM   3862  HE3 MET   243      -6.684  41.755  31.303  1.00 81.33           H  
ATOM   3863  N   SER   244      -1.141  41.763  28.188  1.00 70.19           N  
ATOM   3864  CA  SER   244       0.008  40.904  28.476  1.00 70.19           C  
ATOM   3865  C   SER   244       1.320  41.732  28.400  1.00 70.19           C  
ATOM   3866  CB  SER   244      -0.009  39.649  27.592  1.00 70.19           C  
ATOM   3867  O   SER   244       1.344  42.963  28.460  1.00 70.19           O  
ATOM   3868  OG  SER   244       0.232  39.946  26.221  1.00 70.19           O  
ATOM   3869  H   SER   244      -1.409  41.901  27.217  1.00 70.19           H  
ATOM   3870  HA  SER   244      -0.070  40.571  29.519  1.00 70.19           H  
ATOM   3871  HB2 SER   244      -0.974  39.135  27.668  1.00 70.19           H  
ATOM   3872  HB3 SER   244       0.757  38.936  27.910  1.00 70.19           H  
ATOM   3873  HG  SER   244      -0.629  40.248  25.853  1.00 70.19           H  
ATOM   3874  N   GLY   245       2.497  41.010  28.410  1.00 63.65           N  
ATOM   3875  CA  GLY   245       3.781  41.680  28.417  1.00 63.65           C  
ATOM   3876  C   GLY   245       4.170  42.110  29.837  1.00 63.65           C  
ATOM   3877  O   GLY   245       3.708  41.589  30.853  1.00 63.65           O  
ATOM   3878  H   GLY   245       2.484  40.001  28.408  1.00 63.65           H  
ATOM   3879  HA2 GLY   245       3.749  42.553  27.757  1.00 63.65           H  
ATOM   3880  HA3 GLY   245       4.534  40.976  28.048  1.00 63.65           H  
ATOM   3881  N   ASN   246       5.127  43.104  29.895  1.00 60.99           N  
ATOM   3882  CA  ASN   246       5.628  43.629  31.176  1.00 60.99           C  
ATOM   3883  C   ASN   246       5.726  45.171  31.165  1.00 60.99           C  
ATOM   3884  CB  ASN   246       6.957  42.979  31.566  1.00 60.99           C  
ATOM   3885  O   ASN   246       6.405  45.800  31.969  1.00 60.99           O  
ATOM   3886  CG  ASN   246       6.775  41.765  32.454  1.00 60.99           C  
ATOM   3887  ND2 ASN   246       7.921  41.054  32.662  1.00 60.99           N  
ATOM   3888  OD1 ASN   246       5.722  41.417  32.981  1.00 60.99           O  
ATOM   3889  H   ASN   246       5.504  43.486  29.033  1.00 60.99           H  
ATOM   3890  HA  ASN   246       4.865  43.427  31.937  1.00 60.99           H  
ATOM   3891  HB2 ASN   246       7.595  43.670  32.129  1.00 60.99           H  
ATOM   3892  HB3 ASN   246       7.519  42.680  30.672  1.00 60.99           H  
ATOM   3893 HD21 ASN   246       7.890  40.228  33.246  1.00 60.99           H  
ATOM   3894 HD22 ASN   246       8.815  41.313  32.264  1.00 60.99           H  
ATOM   3895  N   VAL   247       4.850  45.777  30.295  1.00 61.05           N  
ATOM   3896  CA  VAL   247       4.585  47.223  30.265  1.00 61.05           C  
ATOM   3897  C   VAL   247       3.081  47.243  29.921  1.00 61.05           C  
ATOM   3898  CB  VAL   247       5.437  47.975  29.221  1.00 61.05           C  
ATOM   3899  O   VAL   247       2.644  47.442  28.791  1.00 61.05           O  
ATOM   3900  CG1 VAL   247       5.132  49.478  29.260  1.00 61.05           C  
ATOM   3901  CG2 VAL   247       6.940  47.772  29.435  1.00 61.05           C  
ATOM   3902  H   VAL   247       4.319  45.193  29.656  1.00 61.05           H  
ATOM   3903  HA  VAL   247       4.740  47.637  31.268  1.00 61.05           H  
ATOM   3904  HB  VAL   247       5.196  47.606  28.215  1.00 61.05           H  
ATOM   3905 HG11 VAL   247       5.339  49.898  30.250  1.00 61.05           H  
ATOM   3906 HG12 VAL   247       4.085  49.684  29.017  1.00 61.05           H  
ATOM   3907 HG13 VAL   247       5.746  50.018  28.532  1.00 61.05           H  
ATOM   3908 HG21 VAL   247       7.243  48.078  30.442  1.00 61.05           H  
ATOM   3909 HG22 VAL   247       7.518  48.363  28.716  1.00 61.05           H  
ATOM   3910 HG23 VAL   247       7.225  46.726  29.291  1.00 61.05           H  
ATOM   3911  N   ARG   248       2.281  46.819  30.963  1.00 73.23           N  
ATOM   3912  CA  ARG   248       0.929  46.338  30.721  1.00 73.23           C  
ATOM   3913  C   ARG   248      -0.034  47.522  30.858  1.00 73.23           C  
ATOM   3914  CB  ARG   248       0.529  45.240  31.712  1.00 73.23           C  
ATOM   3915  O   ARG   248       0.060  48.372  31.746  1.00 73.23           O  
ATOM   3916  CG  ARG   248       1.564  44.117  31.795  1.00 73.23           C  
ATOM   3917  CD  ARG   248       1.136  43.021  32.759  1.00 73.23           C  
ATOM   3918  NE  ARG   248       2.219  42.060  32.957  1.00 73.23           N  
ATOM   3919  NH1 ARG   248       1.472  41.211  35.003  1.00 73.23           N  
ATOM   3920  NH2 ARG   248       3.518  40.598  34.170  1.00 73.23           N1+
ATOM   3921  CZ  ARG   248       2.391  41.296  34.036  1.00 73.23           C  
ATOM   3922  H   ARG   248       2.643  46.854  31.910  1.00 73.23           H  
ATOM   3923  HA  ARG   248       0.876  45.941  29.699  1.00 73.23           H  
ATOM   3924  HB2 ARG   248      -0.445  44.829  31.416  1.00 73.23           H  
ATOM   3925  HB3 ARG   248       0.389  45.668  32.711  1.00 73.23           H  
ATOM   3926  HG2 ARG   248       2.526  44.516  32.136  1.00 73.23           H  
ATOM   3927  HG3 ARG   248       1.738  43.690  30.805  1.00 73.23           H  
ATOM   3928  HD2 ARG   248       0.274  42.479  32.366  1.00 73.23           H  
ATOM   3929  HD3 ARG   248       0.898  43.479  33.722  1.00 73.23           H  
ATOM   3930  HE  ARG   248       2.905  41.924  32.204  1.00 73.23           H  
ATOM   3931 HH11 ARG   248       1.620  40.653  35.829  1.00 73.23           H  
ATOM   3932 HH12 ARG   248       0.584  41.713  34.940  1.00 73.23           H  
ATOM   3933 HH21 ARG   248       3.701  40.004  34.962  1.00 73.23           H  
ATOM   3934 HH22 ARG   248       4.304  40.778  33.531  1.00 73.23           H  
ATOM   3935  N   CYS   249      -1.084  47.526  29.975  1.00 80.14           N  
ATOM   3936  CA  CYS   249      -1.985  48.677  29.888  1.00 80.14           C  
ATOM   3937  C   CYS   249      -2.801  48.817  31.186  1.00 80.14           C  
ATOM   3938  CB  CYS   249      -2.882  48.547  28.662  1.00 80.14           C  
ATOM   3939  O   CYS   249      -3.150  49.909  31.637  1.00 80.14           O  
ATOM   3940  SG  CYS   249      -3.658  50.103  28.160  1.00 80.14           S  
ATOM   3941  H   CYS   249      -1.209  46.740  29.326  1.00 80.14           H  
ATOM   3942  HA  CYS   249      -1.343  49.563  29.810  1.00 80.14           H  
ATOM   3943  HB2 CYS   249      -3.664  47.795  28.816  1.00 80.14           H  
ATOM   3944  HB3 CYS   249      -2.273  48.231  27.811  1.00 80.14           H  
ATOM   3945  HG  CYS   249      -4.278  49.623  27.071  1.00 80.14           H  
ATOM   3946  N   TYR   250      -3.153  47.634  31.815  1.00 83.08           N  
ATOM   3947  CA  TYR   250      -3.909  47.692  33.065  1.00 83.08           C  
ATOM   3948  C   TYR   250      -3.028  48.278  34.190  1.00 83.08           C  
ATOM   3949  CB  TYR   250      -4.530  46.349  33.486  1.00 83.08           C  
ATOM   3950  O   TYR   250      -3.503  48.838  35.175  1.00 83.08           O  
ATOM   3951  CG  TYR   250      -3.562  45.323  34.030  1.00 83.08           C  
ATOM   3952  CD1 TYR   250      -3.090  44.270  33.238  1.00 83.08           C  
ATOM   3953  CD2 TYR   250      -3.114  45.422  35.356  1.00 83.08           C  
ATOM   3954  CE1 TYR   250      -2.211  43.322  33.769  1.00 83.08           C  
ATOM   3955  CE2 TYR   250      -2.177  44.524  35.856  1.00 83.08           C  
ATOM   3956  OH  TYR   250      -0.895  42.526  35.585  1.00 83.08           O  
ATOM   3957  CZ  TYR   250      -1.756  43.459  35.073  1.00 83.08           C  
ATOM   3958  H   TYR   250      -2.884  46.746  31.405  1.00 83.08           H  
ATOM   3959  HA  TYR   250      -4.727  48.404  32.900  1.00 83.08           H  
ATOM   3960  HB2 TYR   250      -5.081  45.921  32.641  1.00 83.08           H  
ATOM   3961  HB3 TYR   250      -5.284  46.535  34.263  1.00 83.08           H  
ATOM   3962  HD1 TYR   250      -3.416  44.159  32.207  1.00 83.08           H  
ATOM   3963  HD2 TYR   250      -3.476  46.215  36.009  1.00 83.08           H  
ATOM   3964  HE1 TYR   250      -1.898  42.482  33.155  1.00 83.08           H  
ATOM   3965  HE2 TYR   250      -1.798  44.663  36.864  1.00 83.08           H  
ATOM   3966  HH  TYR   250      -1.011  42.567  36.568  1.00 83.08           H  
ATOM   3967  N   ASN   251      -1.676  48.037  34.078  1.00 82.98           N  
ATOM   3968  CA  ASN   251      -0.725  48.420  35.125  1.00 82.98           C  
ATOM   3969  C   ASN   251      -0.523  49.940  35.048  1.00 82.98           C  
ATOM   3970  CB  ASN   251       0.571  47.637  34.994  1.00 82.98           C  
ATOM   3971  O   ASN   251      -0.384  50.628  36.058  1.00 82.98           O  
ATOM   3972  CG  ASN   251       1.715  48.116  35.849  1.00 82.98           C  
ATOM   3973  OD1 ASN   251       2.846  48.241  35.386  1.00 82.98           O  
ATOM   3974  ND2 ASN   251       1.470  48.321  37.167  1.00 82.98           N  
ATOM   3975  H   ASN   251      -1.333  47.610  33.223  1.00 82.98           H  
ATOM   3976  HA  ASN   251      -1.196  48.208  36.092  1.00 82.98           H  
ATOM   3977  HB2 ASN   251       0.928  47.672  33.960  1.00 82.98           H  
ATOM   3978  HB3 ASN   251       0.394  46.579  35.226  1.00 82.98           H  
ATOM   3979 HD21 ASN   251       2.240  48.627  37.754  1.00 82.98           H  
ATOM   3980 HD22 ASN   251       0.580  48.222  37.638  1.00 82.98           H  
ATOM   3981  N   ILE   252      -0.497  50.470  33.776  1.00 80.94           N  
ATOM   3982  CA  ILE   252      -0.413  51.916  33.562  1.00 80.94           C  
ATOM   3983  C   ILE   252      -1.657  52.557  34.230  1.00 80.94           C  
ATOM   3984  CB  ILE   252      -0.318  52.251  32.051  1.00 80.94           C  
ATOM   3985  O   ILE   252      -1.585  53.604  34.875  1.00 80.94           O  
ATOM   3986  CG1 ILE   252       1.059  51.810  31.498  1.00 80.94           C  
ATOM   3987  CG2 ILE   252      -0.554  53.743  31.782  1.00 80.94           C  
ATOM   3988  CD1 ILE   252       1.145  51.829  29.978  1.00 80.94           C  
ATOM   3989  H   ILE   252      -0.522  49.834  32.979  1.00 80.94           H  
ATOM   3990  HA  ILE   252       0.470  52.282  34.101  1.00 80.94           H  
ATOM   3991  HB  ILE   252      -1.099  51.694  31.517  1.00 80.94           H  
ATOM   3992 HG12 ILE   252       1.286  50.791  31.827  1.00 80.94           H  
ATOM   3993 HG13 ILE   252       1.847  52.452  31.911  1.00 80.94           H  
ATOM   3994 HG21 ILE   252       0.175  54.361  32.318  1.00 80.94           H  
ATOM   3995 HG22 ILE   252      -1.557  54.053  32.092  1.00 80.94           H  
ATOM   3996 HG23 ILE   252      -0.480  53.975  30.716  1.00 80.94           H  
ATOM   3997 HD11 ILE   252       0.356  51.219  29.530  1.00 80.94           H  
ATOM   3998 HD12 ILE   252       2.109  51.424  29.654  1.00 80.94           H  
ATOM   3999 HD13 ILE   252       1.065  52.842  29.577  1.00 80.94           H  
ATOM   4000  N   VAL   253      -2.857  51.919  34.000  1.00 86.06           N  
ATOM   4001  CA  VAL   253      -4.105  52.434  34.562  1.00 86.06           C  
ATOM   4002  C   VAL   253      -4.046  52.377  36.102  1.00 86.06           C  
ATOM   4003  CB  VAL   253      -5.327  51.671  34.004  1.00 86.06           C  
ATOM   4004  O   VAL   253      -4.419  53.325  36.795  1.00 86.06           O  
ATOM   4005  CG1 VAL   253      -6.585  51.847  34.856  1.00 86.06           C  
ATOM   4006  CG2 VAL   253      -5.625  52.132  32.575  1.00 86.06           C  
ATOM   4007  H   VAL   253      -2.870  51.091  33.408  1.00 86.06           H  
ATOM   4008  HA  VAL   253      -4.166  53.497  34.292  1.00 86.06           H  
ATOM   4009  HB  VAL   253      -5.105  50.599  33.968  1.00 86.06           H  
ATOM   4010 HG11 VAL   253      -6.771  52.902  35.077  1.00 86.06           H  
ATOM   4011 HG12 VAL   253      -6.498  51.310  35.806  1.00 86.06           H  
ATOM   4012 HG13 VAL   253      -7.464  51.449  34.341  1.00 86.06           H  
ATOM   4013 HG21 VAL   253      -5.927  53.185  32.557  1.00 86.06           H  
ATOM   4014 HG22 VAL   253      -6.437  51.540  32.139  1.00 86.06           H  
ATOM   4015 HG23 VAL   253      -4.749  52.023  31.928  1.00 86.06           H  
ATOM   4016  N   VAL   254      -3.647  51.193  36.669  1.00 86.23           N  
ATOM   4017  CA  VAL   254      -3.686  51.005  38.123  1.00 86.23           C  
ATOM   4018  C   VAL   254      -2.760  52.033  38.807  1.00 86.23           C  
ATOM   4019  CB  VAL   254      -3.345  49.548  38.496  1.00 86.23           C  
ATOM   4020  O   VAL   254      -3.097  52.615  39.841  1.00 86.23           O  
ATOM   4021  CG1 VAL   254      -2.980  49.366  39.970  1.00 86.23           C  
ATOM   4022  CG2 VAL   254      -4.534  48.634  38.180  1.00 86.23           C  
ATOM   4023  H   VAL   254      -3.360  50.421  36.066  1.00 86.23           H  
ATOM   4024  HA  VAL   254      -4.707  51.247  38.447  1.00 86.23           H  
ATOM   4025  HB  VAL   254      -2.487  49.216  37.899  1.00 86.23           H  
ATOM   4026 HG11 VAL   254      -3.776  49.732  40.626  1.00 86.23           H  
ATOM   4027 HG12 VAL   254      -2.058  49.900  40.213  1.00 86.23           H  
ATOM   4028 HG13 VAL   254      -2.809  48.308  40.201  1.00 86.23           H  
ATOM   4029 HG21 VAL   254      -5.348  48.782  38.899  1.00 86.23           H  
ATOM   4030 HG22 VAL   254      -4.229  47.585  38.223  1.00 86.23           H  
ATOM   4031 HG23 VAL   254      -4.942  48.818  37.184  1.00 86.23           H  
ATOM   4032  N   GLU   255      -1.519  52.225  38.242  1.00 84.01           N  
ATOM   4033  CA  GLU   255      -0.582  53.153  38.866  1.00 84.01           C  
ATOM   4034  C   GLU   255      -1.038  54.617  38.655  1.00 84.01           C  
ATOM   4035  CB  GLU   255       0.861  52.928  38.410  1.00 84.01           C  
ATOM   4036  O   GLU   255      -0.746  55.517  39.446  1.00 84.01           O  
ATOM   4037  CG  GLU   255       1.403  51.551  38.809  1.00 84.01           C  
ATOM   4038  CD  GLU   255       1.306  51.259  40.300  1.00 84.01           C  
ATOM   4039  OE1 GLU   255       0.694  50.193  40.617  1.00 84.01           O  
ATOM   4040  OE2 GLU   255       1.803  52.116  41.077  1.00 84.01           O1-
ATOM   4041  H   GLU   255      -1.248  51.714  37.399  1.00 84.01           H  
ATOM   4042  HA  GLU   255      -0.649  53.000  39.946  1.00 84.01           H  
ATOM   4043  HB2 GLU   255       1.502  53.708  38.838  1.00 84.01           H  
ATOM   4044  HB3 GLU   255       0.930  53.036  37.321  1.00 84.01           H  
ATOM   4045  HG2 GLU   255       2.457  51.475  38.515  1.00 84.01           H  
ATOM   4046  HG3 GLU   255       0.866  50.772  38.262  1.00 84.01           H  
ATOM   4047  N   ALA   256      -1.768  54.882  37.517  1.00 85.76           N  
ATOM   4048  CA  ALA   256      -2.357  56.197  37.304  1.00 85.76           C  
ATOM   4049  C   ALA   256      -3.513  56.445  38.301  1.00 85.76           C  
ATOM   4050  CB  ALA   256      -2.865  56.375  35.881  1.00 85.76           C  
ATOM   4051  O   ALA   256      -3.771  57.567  38.739  1.00 85.76           O  
ATOM   4052  H   ALA   256      -1.888  54.153  36.813  1.00 85.76           H  
ATOM   4053  HA  ALA   256      -1.583  56.944  37.513  1.00 85.76           H  
ATOM   4054  HB1 ALA   256      -3.635  55.639  35.631  1.00 85.76           H  
ATOM   4055  HB2 ALA   256      -2.049  56.269  35.160  1.00 85.76           H  
ATOM   4056  HB3 ALA   256      -3.308  57.368  35.747  1.00 85.76           H  
ATOM   4057  N   MET   257      -4.307  55.358  38.597  1.00 89.18           N  
ATOM   4058  CA  MET   257      -5.425  55.477  39.524  1.00 89.18           C  
ATOM   4059  C   MET   257      -4.923  55.726  40.964  1.00 89.18           C  
ATOM   4060  CB  MET   257      -6.358  54.260  39.513  1.00 89.18           C  
ATOM   4061  O   MET   257      -5.613  56.330  41.787  1.00 89.18           O  
ATOM   4062  CG  MET   257      -7.242  54.229  38.266  1.00 89.18           C  
ATOM   4063  SD  MET   257      -8.396  52.814  38.332  1.00 89.18           S  
ATOM   4064  CE  MET   257      -9.833  53.660  39.038  1.00 89.18           C  
ATOM   4065  H   MET   257      -4.116  54.466  38.133  1.00 89.18           H  
ATOM   4066  HA  MET   257      -5.980  56.376  39.235  1.00 89.18           H  
ATOM   4067  HB2 MET   257      -6.999  54.296  40.404  1.00 89.18           H  
ATOM   4068  HB3 MET   257      -5.770  53.337  39.585  1.00 89.18           H  
ATOM   4069  HG2 MET   257      -6.639  54.120  37.364  1.00 89.18           H  
ATOM   4070  HG3 MET   257      -7.806  55.160  38.157  1.00 89.18           H  
ATOM   4071  HE1 MET   257     -10.602  52.921  39.269  1.00 89.18           H  
ATOM   4072  HE2 MET   257     -10.245  54.367  38.314  1.00 89.18           H  
ATOM   4073  HE3 MET   257      -9.565  54.180  39.961  1.00 89.18           H  
ATOM   4074  N   LYS   258      -3.713  55.144  41.281  1.00 86.19           N  
ATOM   4075  CA  LYS   258      -3.061  55.370  42.567  1.00 86.19           C  
ATOM   4076  C   LYS   258      -2.504  56.804  42.661  1.00 86.19           C  
ATOM   4077  CB  LYS   258      -1.877  54.416  42.773  1.00 86.19           C  
ATOM   4078  O   LYS   258      -2.542  57.445  43.713  1.00 86.19           O  
ATOM   4079  CG  LYS   258      -2.303  52.994  43.130  1.00 86.19           C  
ATOM   4080  CD  LYS   258      -1.137  52.027  42.934  1.00 86.19           C  
ATOM   4081  CE  LYS   258      -1.543  50.597  43.224  1.00 86.19           C  
ATOM   4082  NZ  LYS   258      -0.483  49.680  42.797  1.00 86.19           N1+
ATOM   4083  H   LYS   258      -3.285  54.518  40.596  1.00 86.19           H  
ATOM   4084  HA  LYS   258      -3.808  55.254  43.359  1.00 86.19           H  
ATOM   4085  HB2 LYS   258      -1.228  54.789  43.577  1.00 86.19           H  
ATOM   4086  HB3 LYS   258      -1.258  54.404  41.868  1.00 86.19           H  
ATOM   4087  HG2 LYS   258      -3.149  52.679  42.509  1.00 86.19           H  
ATOM   4088  HG3 LYS   258      -2.633  52.967  44.173  1.00 86.19           H  
ATOM   4089  HD2 LYS   258      -0.291  52.316  43.569  1.00 86.19           H  
ATOM   4090  HD3 LYS   258      -0.803  52.102  41.898  1.00 86.19           H  
ATOM   4091  HE2 LYS   258      -2.448  50.323  42.676  1.00 86.19           H  
ATOM   4092  HE3 LYS   258      -1.696  50.446  44.295  1.00 86.19           H  
ATOM   4093  HZ1 LYS   258      -0.862  48.699  42.828  1.00 86.19           H  
ATOM   4094  HZ2 LYS   258       0.358  49.707  43.366  1.00 86.19           H  
ATOM   4095  HZ3 LYS   258      -0.145  49.835  41.811  1.00 86.19           H  
ATOM   4096  N   ALA   259      -1.805  57.241  41.557  1.00 85.35           N  
ATOM   4097  CA  ALA   259      -1.080  58.506  41.568  1.00 85.35           C  
ATOM   4098  C   ALA   259      -2.005  59.729  41.440  1.00 85.35           C  
ATOM   4099  CB  ALA   259      -0.047  58.542  40.449  1.00 85.35           C  
ATOM   4100  O   ALA   259      -1.696  60.826  41.909  1.00 85.35           O  
ATOM   4101  H   ALA   259      -1.761  56.651  40.725  1.00 85.35           H  
ATOM   4102  HA  ALA   259      -0.572  58.589  42.536  1.00 85.35           H  
ATOM   4103  HB1 ALA   259      -0.517  58.411  39.469  1.00 85.35           H  
ATOM   4104  HB2 ALA   259       0.689  57.741  40.574  1.00 85.35           H  
ATOM   4105  HB3 ALA   259       0.488  59.498  40.437  1.00 85.35           H  
ATOM   4106  N   PHE   260      -3.120  59.561  40.649  1.00 89.60           N  
ATOM   4107  CA  PHE   260      -4.006  60.666  40.297  1.00 89.60           C  
ATOM   4108  C   PHE   260      -5.471  60.428  40.747  1.00 89.60           C  
ATOM   4109  CB  PHE   260      -3.965  60.950  38.784  1.00 89.60           C  
ATOM   4110  O   PHE   260      -6.419  60.500  39.954  1.00 89.60           O  
ATOM   4111  CG  PHE   260      -2.592  61.300  38.259  1.00 89.60           C  
ATOM   4112  CD1 PHE   260      -2.034  62.562  38.500  1.00 89.60           C  
ATOM   4113  CD2 PHE   260      -1.859  60.362  37.521  1.00 89.60           C  
ATOM   4114  CE1 PHE   260      -0.768  62.879  38.006  1.00 89.60           C  
ATOM   4115  CE2 PHE   260      -0.592  60.678  37.032  1.00 89.60           C  
ATOM   4116  CZ  PHE   260      -0.049  61.937  37.274  1.00 89.60           C  
ATOM   4117  H   PHE   260      -3.323  58.636  40.267  1.00 89.60           H  
ATOM   4118  HA  PHE   260      -3.677  61.572  40.821  1.00 89.60           H  
ATOM   4119  HB2 PHE   260      -4.643  61.780  38.544  1.00 89.60           H  
ATOM   4120  HB3 PHE   260      -4.360  60.088  38.230  1.00 89.60           H  
ATOM   4121  HD1 PHE   260      -2.579  63.311  39.067  1.00 89.60           H  
ATOM   4122  HD2 PHE   260      -2.272  59.378  37.322  1.00 89.60           H  
ATOM   4123  HE1 PHE   260      -0.342  63.862  38.183  1.00 89.60           H  
ATOM   4124  HE2 PHE   260      -0.025  59.951  36.457  1.00 89.60           H  
ATOM   4125  HZ  PHE   260       0.933  62.184  36.880  1.00 89.60           H  
ATOM   4126  N   PRO   261      -5.732  60.278  42.095  1.00 84.69           N  
ATOM   4127  CA  PRO   261      -7.102  60.103  42.589  1.00 84.69           C  
ATOM   4128  C   PRO   261      -7.942  61.399  42.521  1.00 84.69           C  
ATOM   4129  CB  PRO   261      -6.926  59.644  44.036  1.00 84.69           C  
ATOM   4130  O   PRO   261      -9.165  61.393  42.665  1.00 84.69           O  
ATOM   4131  CG  PRO   261      -5.599  60.268  44.451  1.00 84.69           C  
ATOM   4132  CD  PRO   261      -4.766  60.198  43.181  1.00 84.69           C  
ATOM   4133  HA  PRO   261      -7.618  59.347  41.991  1.00 84.69           H  
ATOM   4134  HB2 PRO   261      -6.837  58.551  44.068  1.00 84.69           H  
ATOM   4135  HB3 PRO   261      -7.747  59.939  44.697  1.00 84.69           H  
ATOM   4136  HG2 PRO   261      -5.128  59.748  45.290  1.00 84.69           H  
ATOM   4137  HG3 PRO   261      -5.750  61.312  44.743  1.00 84.69           H  
ATOM   4138  HD2 PRO   261      -4.037  61.009  43.121  1.00 84.69           H  
ATOM   4139  HD3 PRO   261      -4.263  59.232  43.106  1.00 84.69           H  
ATOM   4140  N   MET   262      -7.225  62.567  42.395  1.00 88.28           N  
ATOM   4141  CA  MET   262      -7.823  63.903  42.422  1.00 88.28           C  
ATOM   4142  C   MET   262      -7.711  64.572  41.031  1.00 88.28           C  
ATOM   4143  CB  MET   262      -7.174  64.776  43.507  1.00 88.28           C  
ATOM   4144  O   MET   262      -7.408  65.754  40.880  1.00 88.28           O  
ATOM   4145  CG  MET   262      -7.363  64.270  44.938  1.00 88.28           C  
ATOM   4146  SD  MET   262      -9.102  64.322  45.476  1.00 88.28           S  
ATOM   4147  CE  MET   262      -8.901  63.594  47.121  1.00 88.28           C  
ATOM   4148  H   MET   262      -6.225  62.488  42.256  1.00 88.28           H  
ATOM   4149  HA  MET   262      -8.897  63.811  42.614  1.00 88.28           H  
ATOM   4150  HB2 MET   262      -7.552  65.804  43.438  1.00 88.28           H  
ATOM   4151  HB3 MET   262      -6.095  64.840  43.310  1.00 88.28           H  
ATOM   4152  HG2 MET   262      -6.781  64.902  45.616  1.00 88.28           H  
ATOM   4153  HG3 MET   262      -6.992  63.247  45.035  1.00 88.28           H  
ATOM   4154  HE1 MET   262      -9.876  63.548  47.615  1.00 88.28           H  
ATOM   4155  HE2 MET   262      -8.231  64.207  47.729  1.00 88.28           H  
ATOM   4156  HE3 MET   262      -8.504  62.579  47.041  1.00 88.28           H  
ATOM   4157  N   SER   263      -8.125  63.790  39.976  1.00 89.14           N  
ATOM   4158  CA  SER   263      -8.353  64.362  38.649  1.00 89.14           C  
ATOM   4159  C   SER   263      -9.336  63.451  37.901  1.00 89.14           C  
ATOM   4160  CB  SER   263      -7.073  64.510  37.820  1.00 89.14           C  
ATOM   4161  O   SER   263      -9.061  62.302  37.550  1.00 89.14           O  
ATOM   4162  OG  SER   263      -7.369  65.221  36.618  1.00 89.14           O  
ATOM   4163  H   SER   263      -8.301  62.800  40.121  1.00 89.14           H  
ATOM   4164  HA  SER   263      -8.809  65.351  38.777  1.00 89.14           H  
ATOM   4165  HB2 SER   263      -6.648  63.537  37.553  1.00 89.14           H  
ATOM   4166  HB3 SER   263      -6.316  65.075  38.373  1.00 89.14           H  
ATOM   4167  HG  SER   263      -6.500  65.463  36.192  1.00 89.14           H  
ATOM   4168  N   GLU   264     -10.580  63.994  37.699  1.00 89.27           N  
ATOM   4169  CA  GLU   264     -11.707  63.233  37.182  1.00 89.27           C  
ATOM   4170  C   GLU   264     -11.456  62.840  35.718  1.00 89.27           C  
ATOM   4171  CB  GLU   264     -13.047  63.967  37.371  1.00 89.27           C  
ATOM   4172  O   GLU   264     -11.903  61.800  35.239  1.00 89.27           O  
ATOM   4173  CG  GLU   264     -13.327  65.163  36.457  1.00 89.27           C  
ATOM   4174  CD  GLU   264     -12.323  66.291  36.470  1.00 89.27           C  
ATOM   4175  OE1 GLU   264     -12.284  67.040  35.455  1.00 89.27           O  
ATOM   4176  OE2 GLU   264     -11.487  66.350  37.418  1.00 89.27           O1-
ATOM   4177  H   GLU   264     -10.761  64.985  37.918  1.00 89.27           H  
ATOM   4178  HA  GLU   264     -11.735  62.300  37.760  1.00 89.27           H  
ATOM   4179  HB2 GLU   264     -13.122  64.306  38.411  1.00 89.27           H  
ATOM   4180  HB3 GLU   264     -13.858  63.243  37.220  1.00 89.27           H  
ATOM   4181  HG2 GLU   264     -14.295  65.595  36.740  1.00 89.27           H  
ATOM   4182  HG3 GLU   264     -13.439  64.809  35.425  1.00 89.27           H  
ATOM   4183  N   ARG   265     -10.730  63.742  34.970  1.00 89.76           N  
ATOM   4184  CA  ARG   265     -10.484  63.544  33.542  1.00 89.76           C  
ATOM   4185  C   ARG   265      -9.679  62.244  33.336  1.00 89.76           C  
ATOM   4186  CB  ARG   265      -9.677  64.717  32.968  1.00 89.76           C  
ATOM   4187  O   ARG   265      -9.893  61.455  32.416  1.00 89.76           O  
ATOM   4188  CG  ARG   265     -10.547  65.933  32.623  1.00 89.76           C  
ATOM   4189  CD  ARG   265      -9.890  67.247  33.044  1.00 89.76           C  
ATOM   4190  NE  ARG   265     -10.015  67.431  34.491  1.00 89.76           N  
ATOM   4191  NH1 ARG   265      -7.786  67.803  35.074  1.00 89.76           N  
ATOM   4192  NH2 ARG   265      -9.365  67.662  36.698  1.00 89.76           N1+
ATOM   4193  CZ  ARG   265      -9.056  67.628  35.399  1.00 89.76           C  
ATOM   4194  H   ARG   265     -10.396  64.581  35.437  1.00 89.76           H  
ATOM   4195  HA  ARG   265     -11.449  63.420  33.038  1.00 89.76           H  
ATOM   4196  HB2 ARG   265      -9.172  64.401  32.048  1.00 89.76           H  
ATOM   4197  HB3 ARG   265      -8.877  64.992  33.668  1.00 89.76           H  
ATOM   4198  HG2 ARG   265     -11.535  65.853  33.088  1.00 89.76           H  
ATOM   4199  HG3 ARG   265     -10.709  65.948  31.539  1.00 89.76           H  
ATOM   4200  HD2 ARG   265     -10.417  68.085  32.575  1.00 89.76           H  
ATOM   4201  HD3 ARG   265      -8.849  67.291  32.719  1.00 89.76           H  
ATOM   4202  HE  ARG   265     -10.981  67.391  34.874  1.00 89.76           H  
ATOM   4203 HH11 ARG   265      -7.043  67.658  35.748  1.00 89.76           H  
ATOM   4204 HH12 ARG   265      -7.425  67.587  34.130  1.00 89.76           H  
ATOM   4205 HH21 ARG   265      -8.656  67.768  37.402  1.00 89.76           H  
ATOM   4206 HH22 ARG   265     -10.301  67.354  37.009  1.00 89.76           H  
ATOM   4207  N   ILE   266      -8.633  62.064  34.220  1.00 91.13           N  
ATOM   4208  CA  ILE   266      -7.741  60.913  34.104  1.00 91.13           C  
ATOM   4209  C   ILE   266      -8.574  59.656  34.436  1.00 91.13           C  
ATOM   4210  CB  ILE   266      -6.499  61.080  35.013  1.00 91.13           C  
ATOM   4211  O   ILE   266      -8.407  58.586  33.848  1.00 91.13           O  
ATOM   4212  CG1 ILE   266      -5.585  62.184  34.425  1.00 91.13           C  
ATOM   4213  CG2 ILE   266      -5.734  59.762  35.188  1.00 91.13           C  
ATOM   4214  CD1 ILE   266      -4.364  62.501  35.273  1.00 91.13           C  
ATOM   4215  H   ILE   266      -8.496  62.749  34.959  1.00 91.13           H  
ATOM   4216  HA  ILE   266      -7.441  60.822  33.052  1.00 91.13           H  
ATOM   4217  HB  ILE   266      -6.827  61.400  36.012  1.00 91.13           H  
ATOM   4218 HG12 ILE   266      -6.161  63.110  34.309  1.00 91.13           H  
ATOM   4219 HG13 ILE   266      -5.251  61.895  33.421  1.00 91.13           H  
ATOM   4220 HG21 ILE   266      -5.394  59.376  34.225  1.00 91.13           H  
ATOM   4221 HG22 ILE   266      -6.356  58.998  35.665  1.00 91.13           H  
ATOM   4222 HG23 ILE   266      -4.859  59.885  35.831  1.00 91.13           H  
ATOM   4223 HD11 ILE   266      -4.653  62.748  36.298  1.00 91.13           H  
ATOM   4224 HD12 ILE   266      -3.826  63.360  34.863  1.00 91.13           H  
ATOM   4225 HD13 ILE   266      -3.660  61.665  35.291  1.00 91.13           H  
ATOM   4226  N   GLN   267      -9.450  59.783  35.489  1.00 92.49           N  
ATOM   4227  CA  GLN   267     -10.234  58.652  35.971  1.00 92.49           C  
ATOM   4228  C   GLN   267     -11.268  58.239  34.896  1.00 92.49           C  
ATOM   4229  CB  GLN   267     -10.948  58.991  37.283  1.00 92.49           C  
ATOM   4230  O   GLN   267     -11.532  57.060  34.660  1.00 92.49           O  
ATOM   4231  CG  GLN   267      -9.980  59.285  38.427  1.00 92.49           C  
ATOM   4232  CD  GLN   267      -9.307  58.046  38.956  1.00 92.49           C  
ATOM   4233  NE2 GLN   267      -8.116  58.275  39.571  1.00 92.49           N  
ATOM   4234  OE1 GLN   267      -9.784  56.921  38.878  1.00 92.49           O  
ATOM   4235  H   GLN   267      -9.543  60.698  35.929  1.00 92.49           H  
ATOM   4236  HA  GLN   267      -9.551  57.804  36.104  1.00 92.49           H  
ATOM   4237  HB2 GLN   267     -11.616  58.165  37.557  1.00 92.49           H  
ATOM   4238  HB3 GLN   267     -11.587  59.870  37.139  1.00 92.49           H  
ATOM   4239  HG2 GLN   267     -10.530  59.731  39.262  1.00 92.49           H  
ATOM   4240  HG3 GLN   267      -9.213  59.999  38.123  1.00 92.49           H  
ATOM   4241 HE21 GLN   267      -7.638  57.515  40.032  1.00 92.49           H  
ATOM   4242 HE22 GLN   267      -7.664  59.190  39.593  1.00 92.49           H  
ATOM   4243  N   GLU   268     -11.924  59.272  34.273  1.00 90.91           N  
ATOM   4244  CA  GLU   268     -12.973  59.078  33.269  1.00 90.91           C  
ATOM   4245  C   GLU   268     -12.388  58.294  32.078  1.00 90.91           C  
ATOM   4246  CB  GLU   268     -13.536  60.441  32.851  1.00 90.91           C  
ATOM   4247  O   GLU   268     -12.912  57.261  31.649  1.00 90.91           O  
ATOM   4248  CG  GLU   268     -14.663  60.365  31.828  1.00 90.91           C  
ATOM   4249  CD  GLU   268     -15.253  61.739  31.479  1.00 90.91           C  
ATOM   4250  OE1 GLU   268     -15.839  61.789  30.364  1.00 90.91           O  
ATOM   4251  OE2 GLU   268     -15.120  62.646  32.350  1.00 90.91           O1-
ATOM   4252  H   GLU   268     -11.706  60.234  34.546  1.00 90.91           H  
ATOM   4253  HA  GLU   268     -13.754  58.460  33.728  1.00 90.91           H  
ATOM   4254  HB2 GLU   268     -12.736  61.077  32.452  1.00 90.91           H  
ATOM   4255  HB3 GLU   268     -13.904  60.945  33.753  1.00 90.91           H  
ATOM   4256  HG2 GLU   268     -15.473  59.740  32.219  1.00 90.91           H  
ATOM   4257  HG3 GLU   268     -14.302  59.900  30.904  1.00 90.91           H  
ATOM   4258  N   VAL   269     -11.241  58.816  31.517  1.00 90.95           N  
ATOM   4259  CA  VAL   269     -10.654  58.206  30.326  1.00 90.95           C  
ATOM   4260  C   VAL   269     -10.116  56.801  30.689  1.00 90.95           C  
ATOM   4261  CB  VAL   269      -9.575  59.109  29.701  1.00 90.95           C  
ATOM   4262  O   VAL   269     -10.152  55.861  29.891  1.00 90.95           O  
ATOM   4263  CG1 VAL   269      -8.888  58.443  28.504  1.00 90.95           C  
ATOM   4264  CG2 VAL   269     -10.196  60.427  29.223  1.00 90.95           C  
ATOM   4265  H   VAL   269     -10.821  59.655  31.925  1.00 90.95           H  
ATOM   4266  HA  VAL   269     -11.471  58.049  29.610  1.00 90.95           H  
ATOM   4267  HB  VAL   269      -8.807  59.338  30.452  1.00 90.95           H  
ATOM   4268 HG11 VAL   269      -9.613  58.169  27.730  1.00 90.95           H  
ATOM   4269 HG12 VAL   269      -8.350  57.538  28.801  1.00 90.95           H  
ATOM   4270 HG13 VAL   269      -8.156  59.124  28.057  1.00 90.95           H  
ATOM   4271 HG21 VAL   269     -10.972  60.244  28.472  1.00 90.95           H  
ATOM   4272 HG22 VAL   269      -9.433  61.072  28.776  1.00 90.95           H  
ATOM   4273 HG23 VAL   269     -10.658  60.986  30.040  1.00 90.95           H  
ATOM   4274  N   SER   270      -9.543  56.666  31.935  1.00 91.14           N  
ATOM   4275  CA  SER   270      -8.992  55.382  32.372  1.00 91.14           C  
ATOM   4276  C   SER   270     -10.105  54.324  32.498  1.00 91.14           C  
ATOM   4277  CB  SER   270      -8.267  55.476  33.713  1.00 91.14           C  
ATOM   4278  O   SER   270      -9.918  53.135  32.232  1.00 91.14           O  
ATOM   4279  OG  SER   270      -7.105  56.296  33.606  1.00 91.14           O  
ATOM   4280  H   SER   270      -9.491  57.478  32.550  1.00 91.14           H  
ATOM   4281  HA  SER   270      -8.295  55.058  31.591  1.00 91.14           H  
ATOM   4282  HB2 SER   270      -7.939  54.484  34.033  1.00 91.14           H  
ATOM   4283  HB3 SER   270      -8.909  55.877  34.504  1.00 91.14           H  
ATOM   4284  HG  SER   270      -7.432  57.222  33.615  1.00 91.14           H  
ATOM   4285  N   CYS   271     -11.310  54.765  33.001  1.00 90.39           N  
ATOM   4286  CA  CYS   271     -12.434  53.843  33.149  1.00 90.39           C  
ATOM   4287  C   CYS   271     -12.999  53.478  31.762  1.00 90.39           C  
ATOM   4288  CB  CYS   271     -13.564  54.384  34.025  1.00 90.39           C  
ATOM   4289  O   CYS   271     -13.470  52.363  31.533  1.00 90.39           O  
ATOM   4290  SG  CYS   271     -13.079  54.483  35.783  1.00 90.39           S  
ATOM   4291  H   CYS   271     -11.415  55.743  33.283  1.00 90.39           H  
ATOM   4292  HA  CYS   271     -12.043  52.909  33.573  1.00 90.39           H  
ATOM   4293  HB2 CYS   271     -14.432  53.720  33.974  1.00 90.39           H  
ATOM   4294  HB3 CYS   271     -13.886  55.378  33.695  1.00 90.39           H  
ATOM   4295  HG  CYS   271     -12.205  55.496  35.627  1.00 90.39           H  
ATOM   4296  N   CYS   272     -13.021  54.478  30.813  1.00 89.81           N  
ATOM   4297  CA  CYS   272     -13.511  54.213  29.453  1.00 89.81           C  
ATOM   4298  C   CYS   272     -12.573  53.219  28.729  1.00 89.81           C  
ATOM   4299  CB  CYS   272     -13.594  55.469  28.581  1.00 89.81           C  
ATOM   4300  O   CYS   272     -12.965  52.459  27.842  1.00 89.81           O  
ATOM   4301  SG  CYS   272     -14.907  56.612  29.103  1.00 89.81           S  
ATOM   4302  H   CYS   272     -12.718  55.420  31.071  1.00 89.81           H  
ATOM   4303  HA  CYS   272     -14.489  53.723  29.539  1.00 89.81           H  
ATOM   4304  HB2 CYS   272     -13.807  55.192  27.543  1.00 89.81           H  
ATOM   4305  HB3 CYS   272     -12.644  56.013  28.583  1.00 89.81           H  
ATOM   4306  HG  CYS   272     -14.349  56.966  30.276  1.00 89.81           H  
ATOM   4307  N   LEU   273     -11.246  53.319  29.076  1.00 89.35           N  
ATOM   4308  CA  LEU   273     -10.221  52.402  28.575  1.00 89.35           C  
ATOM   4309  C   LEU   273     -10.511  50.990  29.128  1.00 89.35           C  
ATOM   4310  CB  LEU   273      -8.840  52.953  28.950  1.00 89.35           C  
ATOM   4311  O   LEU   273     -10.526  49.999  28.394  1.00 89.35           O  
ATOM   4312  CG  LEU   273      -7.636  52.004  28.888  1.00 89.35           C  
ATOM   4313  CD1 LEU   273      -7.474  51.319  27.541  1.00 89.35           C  
ATOM   4314  CD2 LEU   273      -6.371  52.807  29.214  1.00 89.35           C  
ATOM   4315  H   LEU   273     -10.967  54.078  29.699  1.00 89.35           H  
ATOM   4316  HA  LEU   273     -10.325  52.354  27.484  1.00 89.35           H  
ATOM   4317  HB2 LEU   273      -8.878  53.346  29.971  1.00 89.35           H  
ATOM   4318  HB3 LEU   273      -8.645  53.829  28.317  1.00 89.35           H  
ATOM   4319  HG  LEU   273      -7.757  51.233  29.659  1.00 89.35           H  
ATOM   4320 HD11 LEU   273      -7.253  52.045  26.760  1.00 89.35           H  
ATOM   4321 HD12 LEU   273      -8.369  50.769  27.247  1.00 89.35           H  
ATOM   4322 HD13 LEU   273      -6.648  50.604  27.566  1.00 89.35           H  
ATOM   4323 HD21 LEU   273      -6.140  53.525  28.420  1.00 89.35           H  
ATOM   4324 HD22 LEU   273      -5.511  52.146  29.337  1.00 89.35           H  
ATOM   4325 HD23 LEU   273      -6.493  53.371  30.143  1.00 89.35           H  
ATOM   4326  N   LEU   274     -10.731  50.893  30.487  1.00 90.20           N  
ATOM   4327  CA  LEU   274     -11.025  49.595  31.093  1.00 90.20           C  
ATOM   4328  C   LEU   274     -12.300  48.978  30.475  1.00 90.20           C  
ATOM   4329  CB  LEU   274     -11.225  49.689  32.613  1.00 90.20           C  
ATOM   4330  O   LEU   274     -12.391  47.771  30.262  1.00 90.20           O  
ATOM   4331  CG  LEU   274      -9.926  49.860  33.422  1.00 90.20           C  
ATOM   4332  CD1 LEU   274     -10.271  50.201  34.876  1.00 90.20           C  
ATOM   4333  CD2 LEU   274      -9.050  48.605  33.386  1.00 90.20           C  
ATOM   4334  H   LEU   274     -10.651  51.727  31.069  1.00 90.20           H  
ATOM   4335  HA  LEU   274     -10.201  48.924  30.839  1.00 90.20           H  
ATOM   4336  HB2 LEU   274     -11.741  48.787  32.971  1.00 90.20           H  
ATOM   4337  HB3 LEU   274     -11.900  50.525  32.833  1.00 90.20           H  
ATOM   4338  HG  LEU   274      -9.348  50.692  33.006  1.00 90.20           H  
ATOM   4339 HD11 LEU   274     -10.880  49.414  35.333  1.00 90.20           H  
ATOM   4340 HD12 LEU   274     -10.833  51.139  34.933  1.00 90.20           H  
ATOM   4341 HD13 LEU   274      -9.365  50.320  35.479  1.00 90.20           H  
ATOM   4342 HD21 LEU   274      -9.598  47.728  33.745  1.00 90.20           H  
ATOM   4343 HD22 LEU   274      -8.165  48.731  34.020  1.00 90.20           H  
ATOM   4344 HD23 LEU   274      -8.694  48.393  32.374  1.00 90.20           H  
ATOM   4345  N   HIS   275     -13.340  49.852  30.263  1.00 89.08           N  
ATOM   4346  CA  HIS   275     -14.657  49.409  29.779  1.00 89.08           C  
ATOM   4347  C   HIS   275     -14.512  48.686  28.423  1.00 89.08           C  
ATOM   4348  CB  HIS   275     -15.596  50.609  29.629  1.00 89.08           C  
ATOM   4349  O   HIS   275     -15.145  47.667  28.141  1.00 89.08           O  
ATOM   4350  CG  HIS   275     -16.978  50.265  29.202  1.00 89.08           C  
ATOM   4351  ND1 HIS   275     -17.929  49.903  30.124  1.00 89.08           N  
ATOM   4352  CD2 HIS   275     -17.523  50.283  27.935  1.00 89.08           C  
ATOM   4353  NE2 HIS   275     -18.830  49.922  28.103  1.00 89.08           N  
ATOM   4354  CE1 HIS   275     -19.028  49.704  29.434  1.00 89.08           C  
ATOM   4355  H   HIS   275     -13.207  50.834  30.509  1.00 89.08           H  
ATOM   4356  HA  HIS   275     -15.047  48.692  30.509  1.00 89.08           H  
ATOM   4357  HB2 HIS   275     -15.178  51.334  28.920  1.00 89.08           H  
ATOM   4358  HB3 HIS   275     -15.658  51.131  30.590  1.00 89.08           H  
ATOM   4359  HD2 HIS   275     -17.107  50.518  26.966  1.00 89.08           H  
ATOM   4360  HE2 HIS   275     -19.532  49.832  27.382  1.00 89.08           H  
ATOM   4361  HE1 HIS   275     -19.989  49.408  29.834  1.00 89.08           H  
ATOM   4362  N   ARG   276     -13.685  49.304  27.504  1.00 87.17           N  
ATOM   4363  CA  ARG   276     -13.501  48.727  26.177  1.00 87.17           C  
ATOM   4364  C   ARG   276     -12.609  47.466  26.270  1.00 87.17           C  
ATOM   4365  CB  ARG   276     -12.938  49.773  25.212  1.00 87.17           C  
ATOM   4366  O   ARG   276     -12.757  46.518  25.495  1.00 87.17           O  
ATOM   4367  CG  ARG   276     -12.765  49.297  23.767  1.00 87.17           C  
ATOM   4368  CD  ARG   276     -14.050  49.063  22.964  1.00 87.17           C  
ATOM   4369  NE  ARG   276     -13.740  48.369  21.698  1.00 87.17           N  
ATOM   4370  NH1 ARG   276     -15.510  49.105  20.350  1.00 87.17           N  
ATOM   4371  NH2 ARG   276     -13.920  47.705  19.504  1.00 87.17           N1+
ATOM   4372  CZ  ARG   276     -14.397  48.394  20.528  1.00 87.17           C  
ATOM   4373  H   ARG   276     -13.194  50.158  27.770  1.00 87.17           H  
ATOM   4374  HA  ARG   276     -14.486  48.395  25.830  1.00 87.17           H  
ATOM   4375  HB2 ARG   276     -11.956  50.102  25.579  1.00 87.17           H  
ATOM   4376  HB3 ARG   276     -13.580  50.664  25.221  1.00 87.17           H  
ATOM   4377  HG2 ARG   276     -12.157  48.388  23.749  1.00 87.17           H  
ATOM   4378  HG3 ARG   276     -12.183  50.066  23.250  1.00 87.17           H  
ATOM   4379  HD2 ARG   276     -14.520  50.026  22.741  1.00 87.17           H  
ATOM   4380  HD3 ARG   276     -14.748  48.434  23.520  1.00 87.17           H  
ATOM   4381  HE  ARG   276     -12.862  47.842  21.642  1.00 87.17           H  
ATOM   4382 HH11 ARG   276     -15.922  49.105  19.425  1.00 87.17           H  
ATOM   4383 HH12 ARG   276     -15.929  49.636  21.092  1.00 87.17           H  
ATOM   4384 HH21 ARG   276     -14.199  47.849  18.513  1.00 87.17           H  
ATOM   4385 HH22 ARG   276     -13.030  47.216  19.578  1.00 87.17           H  
ATOM   4386  N   LEU   277     -11.598  47.486  27.208  1.00 85.83           N  
ATOM   4387  CA  LEU   277     -10.727  46.325  27.386  1.00 85.83           C  
ATOM   4388  C   LEU   277     -11.549  45.098  27.857  1.00 85.83           C  
ATOM   4389  CB  LEU   277      -9.604  46.571  28.407  1.00 85.83           C  
ATOM   4390  O   LEU   277     -11.223  43.946  27.562  1.00 85.83           O  
ATOM   4391  CG  LEU   277      -8.427  47.419  27.885  1.00 85.83           C  
ATOM   4392  CD1 LEU   277      -7.548  47.864  29.058  1.00 85.83           C  
ATOM   4393  CD2 LEU   277      -7.565  46.655  26.879  1.00 85.83           C  
ATOM   4394  H   LEU   277     -11.451  48.326  27.769  1.00 85.83           H  
ATOM   4395  HA  LEU   277     -10.323  46.065  26.401  1.00 85.83           H  
ATOM   4396  HB2 LEU   277      -9.207  45.608  28.757  1.00 85.83           H  
ATOM   4397  HB3 LEU   277     -10.031  47.054  29.294  1.00 85.83           H  
ATOM   4398  HG  LEU   277      -8.816  48.315  27.391  1.00 85.83           H  
ATOM   4399 HD11 LEU   277      -7.171  47.004  29.622  1.00 85.83           H  
ATOM   4400 HD12 LEU   277      -8.111  48.500  29.748  1.00 85.83           H  
ATOM   4401 HD13 LEU   277      -6.686  48.439  28.707  1.00 85.83           H  
ATOM   4402 HD21 LEU   277      -7.164  45.735  27.316  1.00 85.83           H  
ATOM   4403 HD22 LEU   277      -6.715  47.265  26.553  1.00 85.83           H  
ATOM   4404 HD23 LEU   277      -8.135  46.391  25.985  1.00 85.83           H  
ATOM   4405  N   THR   278     -12.617  45.364  28.685  1.00 83.97           N  
ATOM   4406  CA  THR   278     -13.496  44.317  29.204  1.00 83.97           C  
ATOM   4407  C   THR   278     -14.517  43.740  28.191  1.00 83.97           C  
ATOM   4408  CB  THR   278     -14.235  44.732  30.501  1.00 83.97           C  
ATOM   4409  O   THR   278     -15.436  43.000  28.548  1.00 83.97           O  
ATOM   4410  CG2 THR   278     -13.299  44.723  31.705  1.00 83.97           C  
ATOM   4411  OG1 THR   278     -14.814  46.035  30.422  1.00 83.97           O  
ATOM   4412  H   THR   278     -12.790  46.329  28.981  1.00 83.97           H  
ATOM   4413  HA  THR   278     -12.853  43.457  29.437  1.00 83.97           H  
ATOM   4414  HB  THR   278     -15.054  44.039  30.720  1.00 83.97           H  
ATOM   4415 HG21 THR   278     -12.479  45.438  31.581  1.00 83.97           H  
ATOM   4416 HG22 THR   278     -12.873  43.729  31.868  1.00 83.97           H  
ATOM   4417 HG23 THR   278     -13.839  45.021  32.611  1.00 83.97           H  
ATOM   4418  HG1 THR   278     -15.153  46.195  29.518  1.00 83.97           H  
ATOM   4419  N   LEU   279     -14.232  43.936  26.857  1.00 73.02           N  
ATOM   4420  CA  LEU   279     -14.861  43.119  25.824  1.00 73.02           C  
ATOM   4421  C   LEU   279     -14.160  41.740  25.727  1.00 73.02           C  
ATOM   4422  CB  LEU   279     -14.819  43.787  24.445  1.00 73.02           C  
ATOM   4423  O   LEU   279     -14.651  40.799  25.104  1.00 73.02           O  
ATOM   4424  CG  LEU   279     -15.675  45.061  24.307  1.00 73.02           C  
ATOM   4425  CD1 LEU   279     -15.540  45.603  22.882  1.00 73.02           C  
ATOM   4426  CD2 LEU   279     -17.151  44.823  24.625  1.00 73.02           C  
ATOM   4427  H   LEU   279     -13.564  44.653  26.587  1.00 73.02           H  
ATOM   4428  HA  LEU   279     -15.892  42.904  26.124  1.00 73.02           H  
ATOM   4429  HB2 LEU   279     -15.148  43.062  23.687  1.00 73.02           H  
ATOM   4430  HB3 LEU   279     -13.777  44.028  24.194  1.00 73.02           H  
ATOM   4431  HG  LEU   279     -15.299  45.824  24.998  1.00 73.02           H  
ATOM   4432 HD11 LEU   279     -15.916  44.884  22.145  1.00 73.02           H  
ATOM   4433 HD12 LEU   279     -14.491  45.810  22.645  1.00 73.02           H  
ATOM   4434 HD13 LEU   279     -16.106  46.532  22.762  1.00 73.02           H  
ATOM   4435 HD21 LEU   279     -17.560  44.002  24.026  1.00 73.02           H  
ATOM   4436 HD22 LEU   279     -17.743  45.721  24.416  1.00 73.02           H  
ATOM   4437 HD23 LEU   279     -17.298  44.583  25.682  1.00 73.02           H  
ATOM   4438  N   GLY   280     -12.918  41.662  26.313  1.00 65.44           N  
ATOM   4439  CA  GLY   280     -12.190  40.420  26.426  1.00 65.44           C  
ATOM   4440  C   GLY   280     -12.345  39.920  27.865  1.00 65.44           C  
ATOM   4441  O   GLY   280     -12.219  40.659  28.844  1.00 65.44           O  
ATOM   4442  H   GLY   280     -12.511  42.501  26.727  1.00 65.44           H  
ATOM   4443  HA2 GLY   280     -11.134  40.622  26.233  1.00 65.44           H  
ATOM   4444  HA3 GLY   280     -12.556  39.678  25.711  1.00 65.44           H  
ATOM   4445  N   ASN   281     -12.590  38.574  28.011  1.00 71.12           N  
ATOM   4446  CA  ASN   281     -12.947  37.968  29.302  1.00 71.12           C  
ATOM   4447  C   ASN   281     -11.747  37.762  30.261  1.00 71.12           C  
ATOM   4448  CB  ASN   281     -13.675  36.637  29.123  1.00 71.12           C  
ATOM   4449  O   ASN   281     -11.669  36.827  31.059  1.00 71.12           O  
ATOM   4450  CG  ASN   281     -14.972  36.821  28.385  1.00 71.12           C  
ATOM   4451  ND2 ASN   281     -16.006  37.323  29.112  1.00 71.12           N  
ATOM   4452  OD1 ASN   281     -15.095  36.545  27.197  1.00 71.12           O  
ATOM   4453  H   ASN   281     -12.561  37.978  27.189  1.00 71.12           H  
ATOM   4454  HA  ASN   281     -13.610  38.680  29.806  1.00 71.12           H  
ATOM   4455  HB2 ASN   281     -13.901  36.174  30.092  1.00 71.12           H  
ATOM   4456  HB3 ASN   281     -13.056  35.923  28.566  1.00 71.12           H  
ATOM   4457 HD21 ASN   281     -16.893  37.461  28.643  1.00 71.12           H  
ATOM   4458 HD22 ASN   281     -15.936  37.571  30.091  1.00 71.12           H  
ATOM   4459  N   PHE   282     -10.864  38.809  30.351  1.00 79.44           N  
ATOM   4460  CA  PHE   282      -9.627  38.762  31.136  1.00 79.44           C  
ATOM   4461  C   PHE   282      -9.877  39.251  32.581  1.00 79.44           C  
ATOM   4462  CB  PHE   282      -8.517  39.606  30.493  1.00 79.44           C  
ATOM   4463  O   PHE   282      -9.006  39.744  33.301  1.00 79.44           O  
ATOM   4464  CG  PHE   282      -8.125  39.120  29.120  1.00 79.44           C  
ATOM   4465  CD1 PHE   282      -7.295  38.000  28.973  1.00 79.44           C  
ATOM   4466  CD2 PHE   282      -8.612  39.762  27.973  1.00 79.44           C  
ATOM   4467  CE1 PHE   282      -6.978  37.520  27.703  1.00 79.44           C  
ATOM   4468  CE2 PHE   282      -8.302  39.271  26.704  1.00 79.44           C  
ATOM   4469  CZ  PHE   282      -7.492  38.147  26.571  1.00 79.44           C  
ATOM   4470  H   PHE   282     -11.103  39.669  29.854  1.00 79.44           H  
ATOM   4471  HA  PHE   282      -9.310  37.714  31.213  1.00 79.44           H  
ATOM   4472  HB2 PHE   282      -7.624  39.598  31.128  1.00 79.44           H  
ATOM   4473  HB3 PHE   282      -8.830  40.658  30.437  1.00 79.44           H  
ATOM   4474  HD1 PHE   282      -6.890  37.486  29.841  1.00 79.44           H  
ATOM   4475  HD2 PHE   282      -9.243  40.644  28.063  1.00 79.44           H  
ATOM   4476  HE1 PHE   282      -6.329  36.652  27.583  1.00 79.44           H  
ATOM   4477  HE2 PHE   282      -8.687  39.759  25.813  1.00 79.44           H  
ATOM   4478  HZ  PHE   282      -7.250  37.751  25.585  1.00 79.44           H  
ATOM   4479  N   PHE   283     -11.114  38.940  33.094  1.00 84.50           N  
ATOM   4480  CA  PHE   283     -11.631  39.560  34.312  1.00 84.50           C  
ATOM   4481  C   PHE   283     -10.823  39.104  35.539  1.00 84.50           C  
ATOM   4482  CB  PHE   283     -13.111  39.222  34.537  1.00 84.50           C  
ATOM   4483  O   PHE   283     -10.658  39.815  36.530  1.00 84.50           O  
ATOM   4484  CG  PHE   283     -14.080  39.560  33.421  1.00 84.50           C  
ATOM   4485  CD1 PHE   283     -13.818  40.517  32.433  1.00 84.50           C  
ATOM   4486  CD2 PHE   283     -15.323  38.906  33.403  1.00 84.50           C  
ATOM   4487  CE1 PHE   283     -14.754  40.777  31.431  1.00 84.50           C  
ATOM   4488  CE2 PHE   283     -16.264  39.177  32.409  1.00 84.50           C  
ATOM   4489  CZ  PHE   283     -15.975  40.108  31.417  1.00 84.50           C  
ATOM   4490  H   PHE   283     -11.702  38.293  32.571  1.00 84.50           H  
ATOM   4491  HA  PHE   283     -11.480  40.641  34.217  1.00 84.50           H  
ATOM   4492  HB2 PHE   283     -13.456  39.730  35.444  1.00 84.50           H  
ATOM   4493  HB3 PHE   283     -13.190  38.143  34.731  1.00 84.50           H  
ATOM   4494  HD1 PHE   283     -12.887  41.077  32.414  1.00 84.50           H  
ATOM   4495  HD2 PHE   283     -15.572  38.183  34.180  1.00 84.50           H  
ATOM   4496  HE1 PHE   283     -14.533  41.505  30.653  1.00 84.50           H  
ATOM   4497  HE2 PHE   283     -17.227  38.672  32.423  1.00 84.50           H  
ATOM   4498  HZ  PHE   283     -16.701  40.334  30.639  1.00 84.50           H  
ATOM   4499  N   ASN   284     -10.358  37.804  35.482  1.00 83.49           N  
ATOM   4500  CA  ASN   284      -9.677  37.197  36.625  1.00 83.49           C  
ATOM   4501  C   ASN   284      -8.230  37.711  36.775  1.00 83.49           C  
ATOM   4502  CB  ASN   284      -9.659  35.673  36.547  1.00 83.49           C  
ATOM   4503  O   ASN   284      -7.545  37.417  37.754  1.00 83.49           O  
ATOM   4504  CG  ASN   284      -9.994  35.105  37.905  1.00 83.49           C  
ATOM   4505  ND2 ASN   284      -9.018  35.208  38.846  1.00 83.49           N  
ATOM   4506  OD1 ASN   284     -11.091  34.620  38.164  1.00 83.49           O  
ATOM   4507  H   ASN   284     -10.508  37.275  34.628  1.00 83.49           H  
ATOM   4508  HA  ASN   284     -10.207  37.541  37.523  1.00 83.49           H  
ATOM   4509  HB2 ASN   284      -8.688  35.280  36.224  1.00 83.49           H  
ATOM   4510  HB3 ASN   284     -10.412  35.296  35.844  1.00 83.49           H  
ATOM   4511 HD21 ASN   284      -9.188  34.858  39.792  1.00 83.49           H  
ATOM   4512 HD22 ASN   284      -8.113  35.640  38.678  1.00 83.49           H  
ATOM   4513  N   ILE   285      -7.747  38.508  35.761  1.00 83.33           N  
ATOM   4514  CA  ILE   285      -6.459  39.186  35.897  1.00 83.33           C  
ATOM   4515  C   ILE   285      -6.737  40.448  36.744  1.00 83.33           C  
ATOM   4516  CB  ILE   285      -5.822  39.540  34.530  1.00 83.33           C  
ATOM   4517  O   ILE   285      -5.952  40.851  37.601  1.00 83.33           O  
ATOM   4518  CG1 ILE   285      -5.607  38.256  33.694  1.00 83.33           C  
ATOM   4519  CG2 ILE   285      -4.503  40.303  34.725  1.00 83.33           C  
ATOM   4520  CD1 ILE   285      -4.920  38.483  32.353  1.00 83.33           C  
ATOM   4521  H   ILE   285      -8.302  38.657  34.920  1.00 83.33           H  
ATOM   4522  HA  ILE   285      -5.782  38.546  36.475  1.00 83.33           H  
ATOM   4523  HB  ILE   285      -6.500  40.201  33.975  1.00 83.33           H  
ATOM   4524 HG12 ILE   285      -6.579  37.789  33.494  1.00 83.33           H  
ATOM   4525 HG13 ILE   285      -5.021  37.530  34.270  1.00 83.33           H  
ATOM   4526 HG21 ILE   285      -3.769  39.694  35.262  1.00 83.33           H  
ATOM   4527 HG22 ILE   285      -4.656  41.230  35.287  1.00 83.33           H  
ATOM   4528 HG23 ILE   285      -4.066  40.598  33.767  1.00 83.33           H  
ATOM   4529 HD11 ILE   285      -5.402  39.286  31.789  1.00 83.33           H  
ATOM   4530 HD12 ILE   285      -4.964  37.569  31.751  1.00 83.33           H  
ATOM   4531 HD13 ILE   285      -3.864  38.735  32.483  1.00 83.33           H  
ATOM   4532  N   LEU   286      -7.873  41.150  36.410  1.00 85.74           N  
ATOM   4533  CA  LEU   286      -8.133  42.494  36.922  1.00 85.74           C  
ATOM   4534  C   LEU   286      -8.361  42.459  38.455  1.00 85.74           C  
ATOM   4535  CB  LEU   286      -9.350  43.122  36.219  1.00 85.74           C  
ATOM   4536  O   LEU   286      -7.988  43.371  39.196  1.00 85.74           O  
ATOM   4537  CG  LEU   286      -9.201  43.304  34.691  1.00 85.74           C  
ATOM   4538  CD1 LEU   286     -10.530  43.761  34.083  1.00 85.74           C  
ATOM   4539  CD2 LEU   286      -8.113  44.308  34.313  1.00 85.74           C  
ATOM   4540  H   LEU   286      -8.538  40.715  35.777  1.00 85.74           H  
ATOM   4541  HA  LEU   286      -7.229  43.089  36.756  1.00 85.74           H  
ATOM   4542  HB2 LEU   286      -9.573  44.093  36.674  1.00 85.74           H  
ATOM   4543  HB3 LEU   286     -10.231  42.496  36.413  1.00 85.74           H  
ATOM   4544  HG  LEU   286      -8.947  42.340  34.235  1.00 85.74           H  
ATOM   4545 HD11 LEU   286     -10.861  44.712  34.515  1.00 85.74           H  
ATOM   4546 HD12 LEU   286     -11.315  43.019  34.255  1.00 85.74           H  
ATOM   4547 HD13 LEU   286     -10.436  43.895  33.000  1.00 85.74           H  
ATOM   4548 HD21 LEU   286      -8.353  45.308  34.684  1.00 85.74           H  
ATOM   4549 HD22 LEU   286      -8.023  44.382  33.224  1.00 85.74           H  
ATOM   4550 HD23 LEU   286      -7.135  44.015  34.703  1.00 85.74           H  
ATOM   4551  N   VAL   287      -9.073  41.374  38.923  1.00 84.75           N  
ATOM   4552  CA  VAL   287      -9.403  41.221  40.351  1.00 84.75           C  
ATOM   4553  C   VAL   287      -8.108  41.025  41.174  1.00 84.75           C  
ATOM   4554  CB  VAL   287     -10.384  40.043  40.555  1.00 84.75           C  
ATOM   4555  O   VAL   287      -8.001  41.378  42.346  1.00 84.75           O  
ATOM   4556  CG1 VAL   287     -10.592  39.678  42.028  1.00 84.75           C  
ATOM   4557  CG2 VAL   287     -11.745  40.377  39.936  1.00 84.75           C  
ATOM   4558  H   VAL   287      -9.398  40.684  38.247  1.00 84.75           H  
ATOM   4559  HA  VAL   287      -9.852  42.165  40.682  1.00 84.75           H  
ATOM   4560  HB  VAL   287      -9.989  39.151  40.048  1.00 84.75           H  
ATOM   4561 HG11 VAL   287     -10.934  40.541  42.607  1.00 84.75           H  
ATOM   4562 HG12 VAL   287      -9.671  39.299  42.482  1.00 84.75           H  
ATOM   4563 HG13 VAL   287     -11.340  38.886  42.129  1.00 84.75           H  
ATOM   4564 HG21 VAL   287     -12.143  41.314  40.339  1.00 84.75           H  
ATOM   4565 HG22 VAL   287     -12.472  39.585  40.139  1.00 84.75           H  
ATOM   4566 HG23 VAL   287     -11.670  40.484  38.852  1.00 84.75           H  
ATOM   4567  N   LEU   288      -7.095  40.340  40.546  1.00 81.14           N  
ATOM   4568  CA  LEU   288      -5.864  39.986  41.246  1.00 81.14           C  
ATOM   4569  C   LEU   288      -4.765  41.064  41.068  1.00 81.14           C  
ATOM   4570  CB  LEU   288      -5.348  38.611  40.794  1.00 81.14           C  
ATOM   4571  O   LEU   288      -3.604  40.880  41.431  1.00 81.14           O
[truncated: 3,118,486 more chars]
