# Supplementary material for: DegraderTCM: A Computationally Sparing Approach for Predicting Ternary Degradation Complexes
Source: ACS Med Chem Lett. 2023 Dec 13;15(1):45–53. doi: 10.1021/acsmedchemlett.3c00362 (PMC10788944; doi:10.1021/acsmedchemlett.3c00362)
Supplement: Supplementary file 2 — ml3c00362_si_002.zip [file ml3c00362_si_002.zip › TC models/Case_studies/Dardarin/XL1149_Dardarin_VHL.pdb]

HEADER    TRANSFERASE                                         XL-1149 
REMARK  99                                                                      
REMARK  99 MOE v2022.02 (Chemical Computing Group ULC) Mon Jul 24 16:23:20 2023 
SEQRES   1   2529  MET ALA SER GLY SER CYS GLN GLY CYS GLU GLU ASP GLU
SEQRES   2   2529  GLU THR LEU LYS LYS LEU ILE VAL ARG LEU ASN ASN VAL
SEQRES   3   2529  GLN GLU GLY LYS GLN ILE GLU THR LEU VAL GLN ILE LEU
SEQRES   4   2529  GLU ASP LEU LEU VAL PHE THR TYR SER GLU ARG ALA SER
SEQRES   5   2529  LYS LEU PHE GLN GLY LYS ASN ILE HIS VAL PRO LEU LEU
SEQRES   6   2529  ILE VAL LEU ASP SER TYR MET ARG VAL ALA SER VAL GLN
SEQRES   7   2529  GLN VAL GLY TRP SER LEU LEU CYS LYS LEU ILE GLU VAL
SEQRES   8   2529  CYS PRO GLY THR MET GLN SER LEU MET GLY PRO GLN ASP
SEQRES   9   2529  VAL GLY ASN ASP TRP GLU VAL LEU GLY VAL HIS GLN LEU
SEQRES  10   2529  ILE LEU LYS MET LEU THR VAL HIS ASN ALA SER VAL ASN
SEQRES  11   2529  LEU SER VAL ILE GLY LEU LYS THR LEU ASP LEU LEU LEU
SEQRES  12   2529  THR SER GLY LYS ILE THR LEU LEU ILE LEU ASP GLU GLU
SEQRES  13   2529  SER ASP ILE PHE MET LEU ILE PHE ASP ALA MET HIS SER
SEQRES  14   2529  PHE PRO ALA ASN ASP GLU VAL GLN LYS LEU GLY CYS LYS
SEQRES  15   2529  ALA LEU HIS VAL LEU PHE GLU ARG VAL SER GLU GLU GLN
SEQRES  16   2529  LEU THR GLU PHE VAL GLU ASN LYS ASP TYR MET ILE LEU
SEQRES  17   2529  LEU SER ALA LEU THR ASN PHE LYS ASP GLU GLU GLU ILE
SEQRES  18   2529  VAL LEU HIS VAL LEU HIS CYS LEU HIS SER LEU ALA ILE
SEQRES  19   2529  PRO CYS ASN ASN VAL GLU VAL LEU MET SER GLY ASN VAL
SEQRES  20   2529  ARG CYS TYR ASN ILE VAL VAL GLU ALA MET LYS ALA PHE
SEQRES  21   2529  PRO MET SER GLU ARG ILE GLN GLU VAL SER CYS CYS LEU
SEQRES  22   2529  LEU HIS ARG LEU THR LEU GLY ASN PHE PHE ASN ILE LEU
SEQRES  23   2529  VAL LEU ASN GLU VAL HIS GLU PHE VAL VAL LYS ALA VAL
SEQRES  24   2529  GLN GLN TYR PRO GLU ASN ALA ALA LEU GLN ILE SER ALA
SEQRES  25   2529  LEU SER CYS LEU ALA LEU LEU THR GLU THR ILE PHE LEU
SEQRES  26   2529  ASN GLN ASP LEU GLU GLU LYS ASN GLU ASN GLN GLU ASN
SEQRES  27   2529  ASP ASP GLU GLY GLU GLU ASP LYS LEU PHE TRP LEU GLU
SEQRES  28   2529  ALA CYS TYR LYS ALA LEU THR TRP HIS ARG LYS ASN LYS
SEQRES  29   2529  HIS VAL GLN GLU ALA ALA CYS TRP ALA LEU ASN ASN LEU
SEQRES  30   2529  LEU MET TYR GLN ASN SER LEU HIS GLU LYS ILE GLY ASP
SEQRES  31   2529  GLU ASP GLY HIS PHE PRO ALA HIS ARG GLU VAL MET LEU
SEQRES  32   2529  SER MET LEU MET HIS SER SER SER LYS GLU VAL PHE GLN
SEQRES  33   2529  ALA SER ALA ASN ALA LEU SER THR LEU LEU GLU GLN ASN
SEQRES  34   2529  VAL ASN PHE ARG LYS ILE LEU LEU SER LYS GLY ILE HIS
SEQRES  35   2529  LEU ASN VAL LEU GLU LEU MET GLN LYS HIS ILE HIS SER
SEQRES  36   2529  PRO GLU VAL ALA GLU SER GLY CYS LYS MET LEU ASN HIS
SEQRES  37   2529  LEU PHE GLU GLY SER ASN THR SER LEU ASP ILE MET ALA
SEQRES  38   2529  ALA VAL VAL PRO LYS ILE LEU THR VAL MET LYS ARG HIS
SEQRES  39   2529  GLU THR SER LEU PRO VAL GLN LEU GLU ALA LEU ARG ALA
SEQRES  40   2529  ILE LEU HIS PHE ILE VAL PRO GLY MET PRO GLU GLU SER
SEQRES  41   2529  ARG GLU ASP THR GLU PHE HIS HIS LYS LEU ASN MET VAL
SEQRES  42   2529  LYS LYS GLN CYS PHE LYS ASN ASP ILE HIS LYS LEU VAL
SEQRES  43   2529  LEU ALA ALA LEU ASN ARG PHE ILE GLY ASN PRO GLY ILE
SEQRES  44   2529  GLN LYS CYS GLY LEU LYS VAL ILE SER SER ILE VAL HIS
SEQRES  45   2529  PHE PRO ASP ALA LEU GLU MET LEU SER LEU GLU GLY ALA
SEQRES  46   2529  MET ASP SER VAL LEU HIS THR LEU GLN MET TYR PRO ASP
SEQRES  47   2529  ASP GLN GLU ILE GLN CYS LEU GLY LEU SER LEU ILE GLY
SEQRES  48   2529  TYR LEU ILE THR LYS LYS ASN VAL PHE ILE GLY THR GLY
SEQRES  49   2529  HIS LEU LEU ALA LYS ILE LEU VAL SER SER LEU TYR ARG
SEQRES  50   2529  PHE LYS ASP VAL ALA GLU ILE GLN THR LYS GLY PHE GLN
SEQRES  51   2529  THR ILE LEU ALA ILE LEU LYS LEU SER ALA SER PHE SER
SEQRES  52   2529  LYS LEU LEU VAL HIS HIS SER PHE ASP LEU VAL ILE PHE
SEQRES  53   2529  HIS GLN MET SER SER ASN ILE MET GLU GLN LYS ASP GLN
SEQRES  54   2529  GLN PHE LEU ASN LEU CYS CYS LYS CYS PHE ALA LYS VAL
SEQRES  55   2529  ALA MET ASP ASP TYR LEU LYS ASN VAL MET LEU GLU ARG
SEQRES  56   2529  ALA CYS ASP GLN ASN ASN SER ILE MET VAL GLU CYS LEU
SEQRES  57   2529  LEU LEU LEU GLY ALA ASP ALA ASN GLN ALA LYS GLU NME
SEQRES  58   2529  ACE GLY SER SER LEU ILE CYS GLN VAL CYS GLU LYS GLU
SEQRES  59   2529  SER SER PRO LYS LEU VAL GLU LEU LEU LEU ASN SER GLY
SEQRES  60   2529  SER ARG GLU GLN ASP VAL ARG LYS ALA LEU THR ILE SER
SEQRES  61   2529  ILE GLY LYS GLY ASP SER GLN ILE ILE SER LEU LEU LEU
SEQRES  62   2529  ARG ARG LEU ALA LEU ASP VAL ALA ASN ASN SER ILE CYS
SEQRES  63   2529  LEU GLY GLY PHE CYS ILE GLY LYS VAL GLU PRO SER TRP
SEQRES  64   2529  LEU GLY PRO LEU PHE PRO ASP LYS THR SER ASN LEU ARG
SEQRES  65   2529  LYS GLN THR ASN ILE ALA SER THR LEU ALA ARG MET VAL
SEQRES  66   2529  ILE ARG TYR GLN MET LYS SER ALA VAL GLU GLU GLY THR
SEQRES  67   2529  ALA SER GLY SER ASP GLY ASN PHE SER GLU ASP VAL LEU
SEQRES  68   2529  SER LYS PHE ASP GLU TRP THR PHE ILE PRO ASP SER SER
SEQRES  69   2529  MET ASP SER VAL PHE ALA GLN SER ASP ASP LEU ASP SER
SEQRES  70   2529  GLU GLY SER GLU GLY SER PHE LEU VAL LYS LYS LYS SER
SEQRES  71   2529  ASN SER ILE SER VAL GLY GLU PHE TYR ARG ASP ALA VAL
SEQRES  72   2529  LEU GLN ARG CYS SER PRO ASN LEU GLN ARG HIS SER ASN
SEQRES  73   2529  SER LEU GLY PRO ILE PHE ASP HIS GLU ASP LEU LEU LYS
SEQRES  74   2529  ARG LYS ARG LYS ILE LEU SER SER ASP ASP SER LEU ARG
SEQRES  75   2529  SER SER LYS LEU GLN SER HIS MET ARG HIS SER ASP SER
SEQRES  76   2529  ILE SER SER LEU ALA SER GLU ARG GLU TYR ILE THR SER
SEQRES  77   2529  LEU ASP LEU SER ALA ASN GLU LEU ARG ASP ILE ASP ALA
SEQRES  78   2529  LEU SER GLN LYS CYS CYS ILE SER VAL HIS LEU GLU HIS
SEQRES  79   2529  LEU GLU LYS LEU GLU LEU HIS GLN ASN ALA LEU THR SER
SEQRES  80   2529  PHE PRO GLN GLN LEU CYS GLU THR LEU LYS SER LEU THR
SEQRES  81   2529  HIS LEU ASP LEU HIS SER ASN LYS PHE THR SER PHE PRO
SEQRES  82   2529  SER TYR LEU LEU LYS MET SER CYS ILE ALA ASN LEU ASP
SEQRES  83   2529  VAL SER ARG ASN ASP ILE GLY PRO SER VAL VAL LEU ASP
SEQRES  84   2529  PRO THR VAL LYS CYS PRO THR LEU LYS GLN PHE ASN LEU
SEQRES  85   2529  SER TYR ASN GLN LEU SER PHE VAL PRO GLU ASN LEU THR
SEQRES  86   2529  ASP VAL VAL GLU LYS LEU GLU GLN LEU ILE LEU GLU GLY
SEQRES  87   2529  ASN LYS ILE SER GLY ILE CYS SER PRO LEU ARG LEU LYS
SEQRES  88   2529  GLU LEU LYS ILE LEU ASN LEU SER LYS ASN HIS ILE SER
SEQRES  89   2529  SER LEU SER GLU ASN PHE LEU GLU ALA CYS PRO LYS VAL
SEQRES  90   2529  GLU SER PHE SER ALA ARG MET ASN PHE LEU ALA ALA MET
SEQRES  91   2529  PRO PHE LEU PRO PRO SER MET THR ILE LEU LYS LEU SER
SEQRES  92   2529  GLN ASN LYS PHE SER CYS ILE PRO GLU ALA ILE LEU ASN
SEQRES  93   2529  LEU PRO HIS LEU ARG SER LEU ASP MET SER SER ASN ASP
SEQRES  94   2529  ILE GLN TYR LEU PRO GLY PRO ALA HIS TRP LYS SER LEU
SEQRES  95   2529  ASN LEU ARG GLU LEU LEU PHE SER HIS ASN GLN ILE SER
SEQRES  96   2529  ILE LEU ASP LEU SER GLU LYS ALA TYR LEU TRP SER ARG
SEQRES  97   2529  VAL GLU LYS LEU HIS LEU SER HIS ASN LYS LEU LYS GLU
SEQRES  98   2529  ILE PRO PRO GLU ILE GLY CYS LEU GLU ASN LEU THR SER
SEQRES  99   2529  LEU ASP VAL SER TYR ASN LEU GLU LEU ARG SER PHE PRO
SEQRES  10   2529  ASN GLU MET GLY LYS LEU SER LYS ILE TRP ASP LEU PRO
SEQRES  10   2529  LEU ASP GLU LEU HIS LEU ASN PHE ASP PHE LYS HIS ILE
SEQRES  10   2529  GLY CYS LYS ALA LYS ASP ILE ILE ARG PHE LEU GLN GLN
SEQRES  10   2529  ARG LEU LYS LYS ALA VAL PRO TYR ASN ARG MET LYS LEU
SEQRES  10   2529  MET ILE VAL GLY ASN THR GLY SER GLY LYS THR THR LEU
SEQRES  10   2529  LEU GLN GLN LEU MET LYS THR LYS LYS SER ASP LEU GLY
SEQRES  10   2529  MET GLN SER ALA THR VAL GLY ILE ASP VAL LYS ASP TRP
SEQRES  10   2529  PRO ILE GLN ILE ARG ASP LYS ARG LYS ARG ASP LEU VAL
SEQRES  10   2529  LEU ASN VAL TRP ASP PHE ALA GLY ARG GLU GLU PHE TYR
SEQRES  10   2529  SER THR HIS PRO HIS PHE MET THR GLN ARG ALA LEU TYR
SEQRES  11   2529  LEU ALA VAL TYR ASP LEU SER LYS GLY GLN ALA GLU VAL
SEQRES  11   2529  ASP ALA MET LYS PRO TRP LEU PHE ASN ILE LYS ALA ARG
SEQRES  11   2529  ALA SER SER SER PRO VAL ILE LEU VAL GLY THR HIS LEU
SEQRES  11   2529  ASP VAL SER ASP GLU LYS GLN ARG LYS ALA CYS MET SER
SEQRES  11   2529  LYS ILE THR LYS GLU LEU LEU ASN LYS ARG GLY PHE PRO
SEQRES  11   2529  ALA ILE ARG ASP TYR HIS PHE VAL ASN ALA THR GLU GLU
SEQRES  11   2529  SER ASP ALA LEU ALA LYS LEU ARG LYS THR ILE ILE ASN
SEQRES  11   2529  GLU SER LEU ASN PHE LYS ILE ARG ASP GLN LEU VAL VAL
SEQRES  11   2529  GLY GLN LEU ILE PRO ASP CYS TYR VAL GLU LEU GLU LYS
SEQRES  11   2529  ILE ILE LEU SER GLU ARG LYS ASN VAL PRO ILE GLU PHE
SEQRES  12   2529  PRO VAL ILE ASP ARG LYS ARG LEU LEU GLN LEU VAL ARG
SEQRES  12   2529  GLU ASN GLN LEU GLN LEU ASP GLU ASN GLU LEU PRO HIS
SEQRES  12   2529  ALA VAL HIS PHE LEU ASN GLU SER GLY VAL LEU LEU HIS
SEQRES  12   2529  PHE GLN ASP PRO ALA LEU GLN LEU SER ASP LEU TYR PHE
SEQRES  12   2529  VAL GLU PRO LYS TRP LEU CYS LYS ILE MET ALA GLN ILE
SEQRES  12   2529  LEU THR VAL LYS VAL GLU GLY CYS PRO LYS HIS PRO LYS
SEQRES  12   2529  GLY ILE ILE SER ARG ARG ASP VAL GLU LYS PHE LEU SER
SEQRES  12   2529  LYS LYS ARG LYS PHE PRO LYS ASN TYR MET SER GLN TYR
SEQRES  12   2529  PHE LYS LEU LEU GLU LYS PHE GLN ILE ALA LEU PRO ILE
SEQRES  12   2529  GLY GLU GLU TYR LEU LEU VAL PRO SER SER LEU SER ASP
SEQRES  13   2529  HIS ARG PRO VAL ILE GLU LEU PRO HIS CYS GLU ASN SER
SEQRES  13   2529  GLU ILE ILE ILE ARG LEU TYR GLU MET PRO TYR PHE PRO
SEQRES  13   2529  MET GLY PHE TRP SER ARG LEU ILE ASN ARG LEU LEU GLU
SEQRES  13   2529  ILE SER PRO TYR MET LEU SER GLY ARG GLU ARG ALA LEU
SEQRES  13   2529  ARG PRO ASN ARG MET TYR TRP ARG GLN GLY ILE TYR LEU
SEQRES  13   2529  ASN TRP SER PRO GLU ALA TYR CYS LEU VAL GLY SER GLU
SEQRES  13   2529  VAL LEU ASP ASN HIS PRO GLU SER PHE LEU LYS ILE THR
SEQRES  13   2529  VAL PRO SER CYS ARG LYS GLY CYS ILE LEU LEU GLY GLN
SEQRES  13   2529  VAL VAL ASP HIS ILE ASP SER LEU MET GLU GLU TRP PHE
SEQRES  13   2529  PRO GLY LEU LEU GLU ILE ASP ILE CYS GLY GLU GLY GLU
SEQRES  14   2529  THR LEU LEU LYS LYS TRP ALA LEU TYR SER PHE ASN ASP
SEQRES  14   2529  GLY GLU GLU HIS GLN LYS ILE LEU LEU ASP ASP LEU MET
SEQRES  14   2529  LYS LYS ALA GLU GLU GLY ASP LEU LEU VAL ASN PRO ASP
SEQRES  14   2529  GLN PRO ARG LEU THR ILE PRO ILE SER GLN ILE ALA PRO
SEQRES  14   2529  ASP LEU ILE LEU ALA ASP LEU PRO ARG ASN ILE MET LEU
SEQRES  14   2529  ASN ASN ASP GLU LEU GLU PHE GLU GLN ALA PRO GLU PHE
SEQRES  14   2529  LEU LEU GLY ASP GLY SER PHE GLY SER VAL TYR ARG ALA
SEQRES  14   2529  ALA TYR GLU GLY GLU GLU VAL ALA VAL LYS ILE PHE ASN
SEQRES  14   2529  LYS HIS THR SER LEU ARG LEU LEU ARG GLN GLU LEU VAL
SEQRES  14   2529  VAL LEU CYS HIS LEU HIS HIS PRO SER LEU ILE SER LEU
SEQRES  15   2529  LEU ALA ALA GLY ILE ARG PRO ARG MET LEU VAL MET GLU
SEQRES  15   2529  LEU ALA SER LYS GLY SER LEU ASP ARG LEU LEU GLN GLN
SEQRES  15   2529  ASP LYS ALA SER LEU THR ARG THR LEU GLN HIS ARG ILE
SEQRES  15   2529  ALA LEU HIS VAL ALA ASP GLY LEU ARG TYR LEU HIS SER
SEQRES  15   2529  ALA MET ILE ILE TYR ARG ASP LEU LYS PRO HIS ASN VAL
SEQRES  15   2529  LEU LEU PHE THR LEU TYR PRO ASN ALA ALA ILE ILE ALA
SEQRES  15   2529  LYS ILE ALA ASP TYR GLY ILE ALA GLN TYR CYS CYS ARG
SEQRES  15   2529  MET GLY ILE LYS THR SER GLU GLY THR PRO GLY PHE ARG
SEQRES  15   2529  ALA PRO GLU VAL ALA ARG GLY ASN VAL ILE TYR ASN GLN
SEQRES  15   2529  GLN ALA ASP VAL TYR SER PHE GLY LEU LEU LEU TYR ASP
SEQRES  16   2529  ILE LEU THR THR GLY GLY ARG ILE VAL GLU GLY LEU LYS
SEQRES  16   2529  PHE PRO ASN GLU PHE ASP GLU LEU GLU ILE GLN GLY LYS
SEQRES  16   2529  LEU PRO ASP PRO VAL LYS GLU TYR GLY CYS ALA PRO TRP
SEQRES  16   2529  PRO MET VAL GLU LYS LEU ILE LYS GLN CYS LEU LYS GLU
SEQRES  16   2529  ASN PRO GLN GLU ARG PRO THR SER ALA GLN VAL PHE ASP
SEQRES  16   2529  ILE LEU ASN SER ALA GLU LEU VAL CYS LEU THR ARG ARG
SEQRES  16   2529  ILE LEU LEU PRO LYS ASN VAL ILE VAL GLU CYS MET VAL
SEQRES  16   2529  ALA THR HIS HIS ASN SER ARG ASN ALA SER ILE TRP LEU
SEQRES  16   2529  GLY CYS GLY HIS THR ASP ARG GLY GLN LEU SER PHE LEU
SEQRES  16   2529  ASP LEU ASN THR GLU GLY TYR THR SER GLU GLU VAL ALA
SEQRES  17   2529  ASP SER ARG ILE LEU CYS LEU ALA LEU VAL HIS LEU PRO
SEQRES  17   2529  VAL GLU LYS GLU SER TRP ILE VAL SER GLY THR GLN SER
SEQRES  17   2529  GLY THR LEU LEU VAL ILE ASN THR GLU ASP GLY LYS LYS
SEQRES  17   2529  ARG HIS THR LEU GLU LYS MET THR ASP SER VAL THR CYS
SEQRES  17   2529  LEU TYR CYS ASN SER PHE SER LYS GLN SER LYS GLN LYS
SEQRES  17   2529  ASN PHE LEU LEU VAL GLY THR ALA ASP GLY LYS LEU ALA
SEQRES  17   2529  ILE PHE GLU ASP LYS THR VAL LYS LEU LYS GLY ALA ALA
SEQRES  17   2529  PRO LEU LYS ILE LEU ASN ILE GLY ASN VAL SER THR PRO
SEQRES  17   2529  LEU MET CYS LEU SER GLU SER THR ASN SER THR GLU ARG
SEQRES  17   2529  ASN VAL MET TRP GLY GLY CYS GLY THR LYS ILE PHE SER
SEQRES  18   2529  PHE SER ASN ASP PHE THR ILE GLN LYS LEU ILE GLU THR
SEQRES  18   2529  ARG THR SER GLN LEU PHE SER TYR ALA ALA PHE SER ASP
SEQRES  18   2529  SER ASN ILE ILE THR VAL VAL VAL ASP THR ALA LEU TYR
SEQRES  18   2529  ILE ALA LYS GLN ASN SER PRO VAL VAL GLU VAL TRP ASP
SEQRES  18   2529  LYS LYS THR GLU LYS LEU CYS GLY LEU ILE ASP CYS VAL
SEQRES  18   2529  HIS PHE LEU ARG GLU VAL MET VAL LYS GLU ASN LYS GLU
SEQRES  18   2529  SER LYS HIS LYS MET SER TYR SER GLY ARG VAL LYS THR
SEQRES  18   2529  LEU CYS LEU GLN LYS ASN THR ALA LEU TRP ILE GLY THR
SEQRES  18   2529  GLY GLY GLY HIS ILE LEU LEU LEU ASP LEU SER THR ARG
SEQRES  18   2529  ARG LEU ILE ARG VAL ILE TYR ASN PHE CYS ASN SER VAL
SEQRES  19   2529  ARG VAL MET MET THR ALA GLN LEU GLY SER LEU LYS ASN
SEQRES  19   2529  VAL MET LEU VAL LEU GLY TYR ASN ARG LYS ASN THR GLU
SEQRES  19   2529  GLY THR GLN LYS GLN LYS GLU ILE GLN SER CYS LEU THR
SEQRES  19   2529  VAL TRP ASP ILE ASN LEU PRO HIS GLU VAL GLN ASN LEU
SEQRES  19   2529  GLU LYS HIS ILE GLU VAL ARG LYS GLU LEU ALA GLU LYS
SEQRES  19   2529  MET ARG ARG THR SER VAL GLU
HELIX    1   1 GLU     10  LEU     23  1               Generated by MOE   14
HELIX    2   2 ILE     32  VAL     44  1               Generated by MOE   13
HELIX    3   3 PHE     45  TYR     47  5               Generated by MOE    3
HELIX    4   4 ALA     51  LEU     54  1               Generated by MOE    4
HELIX    5   5 HIS     61  SER     70  1               Generated by MOE   10
HELIX    6   6 ALA     75  VAL     91  1               Generated by MOE   17
HELIX    7   7 GLY     94  GLN     97  1               Generated by MOE    4
HELIX    8   8 TRP    109  VAL    124  1               Generated by MOE   16
HELIX    9   9 VAL    129  LEU    142  1               Generated by MOE   14
HELIX   10  10 ILE    148  LEU    151  1               Generated by MOE    4
HELIX   11  11 PHE    160  SER    169  1               Generated by MOE   10
HELIX   12  12 GLU    175  PHE    188  1               Generated by MOE   14
HELIX   13  13 GLU    193  ASN    202  1               Generated by MOE   10
HELIX   14  14 TYR    205  ASN    214  1               Generated by MOE   10
HELIX   15  15 GLU    220  LEU    232  1               Generated by MOE   13
HELIX   16  16 VAL    239  MET    243  1               Generated by MOE    5
HELIX   17  17 CYS    249  ALA    259  1               Generated by MOE   11
HELIX   18  18 GLU    264  LEU    277  1               Generated by MOE   14
HELIX   19  19 PHE    283  VAL    287  1               Generated by MOE    5
HELIX   20  20 VAL    291  GLN    301  1               Generated by MOE   11
HELIX   21  21 ALA    306  ASN    326  1               Generated by MOE   21
HELIX   22  22 GLU    330  LYS    332  5               Generated by MOE    3
HELIX   23  23 LEU    350  TRP    359  1               Generated by MOE   10
HELIX   24  24 HIS    360  LYS    362  5               Generated by MOE    3
HELIX   25  25 LYS    364  TYR    380  1               Generated by MOE   17
HELIX   26  26 ASN    382  LYS    387  5               Generated by MOE    6
HELIX   27  27 ALA    397  MET    407  1               Generated by MOE   11
HELIX   28  28 GLU    413  GLN    428  1               Generated by MOE   16
HELIX   29  29 PHE    432  LEU    437  1               Generated by MOE    6
HELIX   30  30 ILE    441  LYS    451  1               Generated by MOE   11
HELIX   31  31 PRO    456  PHE    470  1               Generated by MOE   15
HELIX   32  32 LEU    477  MET    480  1               Generated by MOE    4
HELIX   33  33 VAL    484  MET    491  1               Generated by MOE    8
HELIX   34  34 LEU    498  ILE    512  1               Generated by MOE   15
HELIX   35  35 GLU    518  GLU    522  5               Generated by MOE    5
HELIX   36  36 PHE    526  CYS    537  1               Generated by MOE   12
HELIX   37  37 ILE    542  ARG    552  1               Generated by MOE   11
HELIX   38  38 PRO    557  SER    568  1               Generated by MOE   12
HELIX   39  39 PRO    574  LEU    582  1               Generated by MOE    9
HELIX   40  40 ALA    585  MET    595  1               Generated by MOE   11
HELIX   41  41 GLN    600  ILE    610  1               Generated by MOE   11
HELIX   42  42 ILE    621  LEU    631  1               Generated by MOE   11
HELIX   43  43 ALA    642  ILE    655  1               Generated by MOE   14
HELIX   44  44 PHE    662  LYS    664  5               Generated by MOE    3
HELIX   45  45 PHE    671  HIS    677  1               Generated by MOE    7
HELIX   46  46 SER    680  MET    684  1               Generated by MOE    5
HELIX   47  47 LEU    692  CYS    698  1               Generated by MOE    7
HELIX   48  48 ASP    706  VAL    711  1               Generated by MOE    6
HELIX   49  49 MET    712  GLU    714  5               Generated by MOE    3
HELIX   50  50 SER    722  MET    724  5               Generated by MOE    3
HELIX   51  51 LEU    728  LEU    731  1               Generated by MOE    4
HELIX   52  52 PRO    755  LEU    757  5               Generated by MOE    3
HELIX   53  53 VAL    758  LEU    761  1               Generated by MOE    4
HELIX   54  54 LEU    775  SER    778  1               Generated by MOE    4
HELIX   55  55 ILE    779  LYS    781  5               Generated by MOE    3
HELIX   56  56 SER    788  LEU    794  1               Generated by MOE    7
HELIX   57  57 PRO    815  LEU    818  1               Generated by MOE    4
HELIX   58  58 GLY    819  LEU    821  5               Generated by MOE    3
HELIX   59  59 ALA    836  GLU    853  1               Generated by MOE   18
HELIX   60  60 ASP    998  LEU   1000  5               Generated by MOE    3
HELIX   61  61 SER   1007  LEU   1010  1               Generated by MOE    4
HELIX   62  62 GLN   1028  CYS   1031  1               Generated by MOE    4
HELIX   63  63 SER   1052  LYS   1056  5               Generated by MOE    5
HELIX   64  64 GLU   1146  LEU   1149  5               Generated by MOE    4
HELIX   65  65 GLU   1190  LEU   1193  1               Generated by MOE    4
HELIX   66  66 PRO   1214  HIS   1216  5               Generated by MOE    3
HELIX   67  67 ALA   1241  TRP   1244  5               Generated by MOE    4
HELIX   68  68 PRO   1262  CYS   1266  5               Generated by MOE    5
HELIX   69  69 ASN   1286  LYS   1290  5               Generated by MOE    5
HELIX   70  70 ALA   1315  GLN   1324  1               Generated by MOE   10
HELIX   71  71 LYS   1347  MET   1355  1               Generated by MOE    9
HELIX   72  72 GLU   1399  PHE   1401  5               Generated by MOE    3
HELIX   73  73 HIS   1405  HIS   1407  5               Generated by MOE    3
HELIX   74  74 LEU   1421  LYS   1423  5               Generated by MOE    3
HELIX   75  75 ALA   1426  ASP   1429  1               Generated by MOE    4
HELIX   76  76 LYS   1432  LYS   1439  1               Generated by MOE    8
HELIX   77  77 LEU   1454  VAL   1456  5               Generated by MOE    3
HELIX   78  78 GLU   1459  GLU   1472  1               Generated by MOE   14
HELIX   79  79 ASP   1495  LEU   1509  1               Generated by MOE   15
HELIX   80  80 ASP   1525  GLU   1537  1               Generated by MOE   13
HELIX   81  81 ARG   1550  GLU   1559  1               Generated by MOE   10
HELIX   82  82 GLU   1568  SER   1579  1               Generated by MOE   12
HELIX   83  83 PRO   1600  ILE   1610  1               Generated by MOE   11
HELIX   84  84 ARG   1628  ARG   1639  1               Generated by MOE   12
HELIX   85  85 MET   1646  LYS   1655  1               Generated by MOE   10
HELIX   86  86 PRO   1670  SER   1672  5               Generated by MOE    3
HELIX   87  87 ASN   1687  GLU   1689  5               Generated by MOE    3
HELIX   88  88 TRP   1705  LEU   1712  1               Generated by MOE    8
HELIX   89  89 PRO   1717  MET   1719  5               Generated by MOE    3
HELIX   90  90 ARG   1771  GLU   1790  1               Generated by MOE   20
HELIX   91  91 PRO   1793  LEU   1796  5               Generated by MOE    4
HELIX   92  92 LEU   1827  LEU   1830  1               Generated by MOE    4
HELIX   93  93 LYS   1833  GLU   1836  1               Generated by MOE    4
HELIX   94  94 ILE   1852  GLN   1854  5               Generated by MOE    3
HELIX   95  95 ARG   1866  ILE   1868  5               Generated by MOE    3
HELIX   96  96 ASN   1872  GLU   1874  5               Generated by MOE    3
HELIX   97  97 SER   1913  LEU   1924  1               Generated by MOE   12
HELIX   98  98 LEU   1955  GLN   1961  1               Generated by MOE    7
HELIX   99  99 ARG   1968  SER   1987  1               Generated by MOE   20
HELIX  100 100 PRO   2041  ARG   2045  1               Generated by MOE    5
HELIX  101 101 GLN   2052  THR   2068  1               Generated by MOE   17
HELIX  102 102 GLY   2071  GLY   2076  1               Generated by MOE    6
HELIX  103 103 GLU   2082  ILE   2088  1               Generated by MOE    7
HELIX  104 104 PRO   2105  CYS   2114  1               Generated by MOE   10
HELIX  105 105 PRO   2119  GLU   2121  5               Generated by MOE    3
HELIX  106 106 GLN   2127  ASP   2130  1               Generated by MOE    4
HELIX  107 107 GLU   2136  CYS   2139  1               Generated by MOE    4
HELIX  108 108 ASP   2277  LYS   2281  5               Generated by MOE    5
HELIX  109 109 THR   2338  LEU   2343  5               Generated by MOE    6
HELIX  110 110 ALA   2347  SER   2350  1               Generated by MOE    4
HELIX  111 111 VAL   2390  GLU   2400  1               Generated by MOE   11
HELIX  112 112 LEU   2500  LEU   2507  1               Generated by MOE    8
HELIX  113 113 LYS   2509  MET   2521  1               Generated by MOE   13
HELIX  114 114 LEU     97  VAL    105  1               Generated by MOE    9
HELIX  115 115 ARG    121  LEU    123  5               Generated by MOE    3
SHEET    1       LEU   796  ASP   797                  Generated by MOE
SHEET    2       SER   802  SER   802                  Generated by MOE
SHEET    3       ILE   803  CYS   804                  Generated by MOE
SHEET    4       SER   986  ASP   988                  Generated by MOE
SHEET    5       LYS  1015  GLU  1017                  Generated by MOE
SHEET    6       HIS  1039  ASP  1041                  Generated by MOE
SHEET    7       ASN  1062  ASP  1064                  Generated by MOE
SHEET    8       GLN  1087  ASN  1089                  Generated by MOE
SHEET    9       GLN  1111  ILE  1113                  Generated by MOE
SHEET   10       ILE  1133  ASN  1135                  Generated by MOE
SHEET   11       SER  1157  SER  1159                  Generated by MOE
SHEET   12       ILE  1177  LYS  1179                  Generated by MOE
SHEET   13       SER  1200  ASP  1202                  Generated by MOE
SHEET   14       TYR  1210  LEU  1211                  Generated by MOE
SHEET   15       GLU  1224  LEU  1226                  Generated by MOE
SHEET   16       ILE  1234  LEU  1235                  Generated by MOE
SHEET   17       LYS  1249  HIS  1251                  Generated by MOE
SHEET   18       SER  1272  ASP  1274                  Generated by MOE
SHEET   19       VAL  1330  TYR  1332                  Generated by MOE
SHEET   20       ARG  1334  VAL  1340                  Generated by MOE
SHEET   21       ILE  1371  ARG  1381                  Generated by MOE
SHEET   22       LYS  1385  LEU  1388                  Generated by MOE
SHEET   23       VAL  1389  ASP  1394                  Generated by MOE
SHEET   24       PHE  1395  PHE  1395                  Generated by MOE
SHEET   25       ALA  1413  ASP  1420                  Generated by MOE
SHEET   26       PRO  1446  THR  1452                  Generated by MOE
SHEET   27       ALA  1481  ILE  1482                  Generated by MOE
SHEET   28       ARG  1483  ARG  1483                  Generated by MOE
SHEET   29       ASP  1484  PHE  1487                  Generated by MOE
SHEET   30       LYS  1512  ILE  1513                  Generated by MOE
SHEET   31       GLN  1516  LEU  1517                  Generated by MOE
SHEET   32       GLN  1521  ILE  1523                  Generated by MOE
SHEET   33       VAL  1547  ASP  1549                  Generated by MOE
SHEET   34       LEU  1595  PHE  1597                  Generated by MOE
SHEET   35       ILE  1625  SER  1627                  Generated by MOE
SHEET   36       LEU  1660  GLY  1663                  Generated by MOE
SHEET   37       TYR  1666  LEU  1668                  Generated by MOE
SHEET   38       ILE  1690  MET  1697                  Generated by MOE
SHEET   39       ASN  1730  TRP  1734                  Generated by MOE
SHEET   40       GLY  1737  SER  1743                  Generated by MOE
SHEET   41       ALA  1746  GLU  1753                  Generated by MOE
SHEET   42       SER  1761  PRO  1768                  Generated by MOE
SHEET   43       LYS  1809  TYR  1814                  Generated by MOE
SHEET   44       GLN  1823  LEU  1826                  Generated by MOE
SHEET   45       LEU  1839  VAL  1841                  Generated by MOE
SHEET   46       THR  1849  PRO  1851                  Generated by MOE
SHEET   47       LEU  1875  GLU  1876                  Generated by MOE
SHEET   48       LEU  1884  ASP  1887                  Generated by MOE
SHEET   49       SER  1892  TYR  1898                  Generated by MOE
SHEET   50       GLU  1901  ILE  1907                  Generated by MOE
SHEET   51       LEU  1935  ALA  1937                  Generated by MOE
SHEET   52       ALA  1938  ALA  1938                  Generated by MOE
SHEET   53       GLY  1939  GLY  1939                  Generated by MOE
SHEET   54       MET  1944  GLU  1948                  Generated by MOE
SHEET   55       GLY  1953  SER  1954                  Generated by MOE
SHEET   56       ILE  1990  ILE  1991                  Generated by MOE
SHEET   57       VAL  2000  LEU  2002                  Generated by MOE
SHEET   58       ALA  2013  LYS  2014                  Generated by MOE
SHEET   59       ILE  2015  ILE  2015                  Generated by MOE
SHEET   60       GLN  2022  TYR  2023                  Generated by MOE
SHEET   61       ILE  2029  LYS  2030                  Generated by MOE
SHEET   62       ILE  2049  TYR  2050                  Generated by MOE
SHEET   63       LEU  2140  LYS  2148                  Generated by MOE
SHEET   64       VAL  2152  ALA  2157                  Generated by MOE
SHEET   65       SER  2166  CYS  2171                  Generated by MOE
SHEET   66       GLY  2177  ASP  2183                  Generated by MOE
SHEET   67       TYR  2189  ALA  2195                  Generated by MOE
SHEET   68       ILE  2199  LEU  2207                  Generated by MOE
SHEET   69       GLU  2212  THR  2219                  Generated by MOE
SHEET   70       THR  2223  ASN  2228                  Generated by MOE
SHEET   71       ARG  2235  LYS  2240                  Generated by MOE
SHEET   72       VAL  2245  ASN  2251                  Generated by MOE
SHEET   73       PHE  2262  THR  2267                  Generated by MOE
SHEET   74       LYS  2271  GLU  2276                  Generated by MOE
SHEET   75       LYS  2289  ASN  2292                  Generated by MOE
SHEET   76       LEU  2300  SER  2304                  Generated by MOE
SHEET   77       VAL  2314  CYS  2319                  Generated by MOE
SHEET   78       LYS  2322  SER  2327                  Generated by MOE
SHEET   79       LYS  2334  GLU  2337                  Generated by MOE
SHEET   80       ILE  2354  VAL  2359                  Generated by MOE
SHEET   81       LEU  2363  LYS  2367                  Generated by MOE
SHEET   82       VAL  2372  TRP  2376                  Generated by MOE
SHEET   83       LEU  2383  ASP  2388                  Generated by MOE
SHEET   84       VAL  2414  GLN  2420                  Generated by MOE
SHEET   85       ALA  2424  THR  2429                  Generated by MOE
SHEET   86       ILE  2434  ASP  2438                  Generated by MOE
SHEET   87       LEU  2444  ILE  2448                  Generated by MOE
SHEET   88       SER  2454  GLN  2462                  Generated by MOE
SHEET   89       ASN  2468  ARG  2477                  Generated by MOE
SHEET   90       ILE  2489  TRP  2496                  Generated by MOE
SHEET   91       PRO    10  GLN    12                  Generated by MOE
SHEET   92       VAL    13  ARG    18                  Generated by MOE
SHEET   93       VAL    23  LEU    28                  Generated by MOE
SHEET   94       PRO    34  PRO    36                  Generated by MOE
SHEET   95       GLY    45  TYR    51                  Generated by MOE
SHEET   96       LEU    55  ASP    60                  Generated by MOE
SHEET   97       LEU    68  VAL    69                  Generated by MOE
SHEET   98       ILE    86  THR    91                  Generated by MOE
ATOM      1  N   MET     1     -20.934 101.103  17.567  1.00 33.85           N  
ATOM      2  CA  MET     1     -22.001 100.901  18.576  1.00 33.85           C  
ATOM      3  C   MET     1     -21.401 100.104  19.761  1.00 33.85           C  
ATOM      4  CB  MET     1     -23.219 100.164  17.989  1.00 33.85           C  
ATOM      5  O   MET     1     -21.556  98.897  19.848  1.00 33.85           O  
ATOM      6  CG  MET     1     -23.993 101.017  16.985  1.00 33.85           C  
ATOM      7  SD  MET     1     -25.477 100.127  16.420  1.00 33.85           S  
ATOM      8  CE  MET     1     -26.126 101.373  15.281  1.00 33.85           C  
ATOM      9  H1  MET     1     -21.305 101.622  16.784  1.00 33.85           H  
ATOM     10  H2  MET     1     -20.598 100.206  17.247  1.00 33.85           H  
ATOM     11  HA  MET     1     -22.331 101.876  18.951  1.00 33.85           H  
ATOM     12  HB2 MET     1     -23.885  99.882  18.817  1.00 33.85           H  
ATOM     13  HB3 MET     1     -22.896  99.226  17.518  1.00 33.85           H  
ATOM     14  HG2 MET     1     -23.376 101.244  16.112  1.00 33.85           H  
ATOM     15  HG3 MET     1     -24.304 101.959  17.450  1.00 33.85           H  
ATOM     16  HE1 MET     1     -27.051 101.002  14.831  1.00 33.85           H  
ATOM     17  HE2 MET     1     -25.406 101.570  14.482  1.00 33.85           H  
ATOM     18  HE3 MET     1     -26.347 102.300  15.816  1.00 33.85           H  
ATOM     19  N   ALA     2     -20.610 100.732  20.630  1.00 36.30           N  
ATOM     20  CA  ALA     2     -20.026 102.080  20.583  1.00 36.30           C  
ATOM     21  C   ALA     2     -18.562 101.989  20.091  1.00 36.30           C  
ATOM     22  CB  ALA     2     -20.112 102.733  21.957  1.00 36.30           C  
ATOM     23  O   ALA     2     -17.621 102.532  20.663  1.00 36.30           O  
ATOM     24  H   ALA     2     -20.387 100.181  21.446  1.00 36.30           H  
ATOM     25  HA  ALA     2     -20.568 102.701  19.865  1.00 36.30           H  
ATOM     26  HB1 ALA     2     -19.550 102.162  22.705  1.00 36.30           H  
ATOM     27  HB2 ALA     2     -21.152 102.791  22.294  1.00 36.30           H  
ATOM     28  HB3 ALA     2     -19.702 103.748  21.935  1.00 36.30           H  
ATOM     29  N   SER     3     -18.393 101.369  18.916  1.00 35.21           N  
ATOM     30  CA  SER     3     -17.093 101.080  18.318  1.00 35.21           C  
ATOM     31  C   SER     3     -16.561 102.327  17.570  1.00 35.21           C  
ATOM     32  CB  SER     3     -17.182  99.870  17.378  1.00 35.21           C  
ATOM     33  O   SER     3     -16.432 102.357  16.348  1.00 35.21           O  
ATOM     34  OG  SER     3     -18.200 100.033  16.385  1.00 35.21           O  
ATOM     35  H   SER     3     -19.216 101.089  18.402  1.00 35.21           H  
ATOM     36  HA  SER     3     -16.381 100.852  19.121  1.00 35.21           H  
ATOM     37  HB2 SER     3     -17.436  98.970  17.949  1.00 35.21           H  
ATOM     38  HB3 SER     3     -16.231  99.690  16.867  1.00 35.21           H  
ATOM     39  HG  SER     3     -17.996 100.853  15.898  1.00 35.21           H  
ATOM     40  N   GLY     4     -16.257 103.362  18.364  1.00 40.70           N  
ATOM     41  CA  GLY     4     -15.733 104.629  17.899  1.00 40.70           C  
ATOM     42  C   GLY     4     -14.228 104.577  17.603  1.00 40.70           C  
ATOM     43  O   GLY     4     -13.711 103.683  16.929  1.00 40.70           O  
ATOM     44  H   GLY     4     -16.445 103.259  19.351  1.00 40.70           H  
ATOM     45  HA2 GLY     4     -15.955 105.374  18.669  1.00 40.70           H  
ATOM     46  HA3 GLY     4     -16.247 104.918  16.975  1.00 40.70           H  
ATOM     47  N   SER     5     -13.518 105.598  18.085  1.00 37.67           N  
ATOM     48  CA  SER     5     -12.095 105.880  17.872  1.00 37.67           C  
ATOM     49  C   SER     5     -11.803 107.191  18.632  1.00 37.67           C  
ATOM     50  CB  SER     5     -11.743 106.062  16.389  1.00 37.67           C  
ATOM     51  O   SER     5     -12.693 107.821  19.188  1.00 37.67           O  
ATOM     52  OG  SER     5     -12.723 106.870  15.723  1.00 37.67           O  
ATOM     53  H   SER     5     -14.014 106.259  18.665  1.00 37.67           H  
ATOM     54  HA  SER     5     -11.510 105.067  18.314  1.00 37.67           H  
ATOM     55  HB2 SER     5     -11.719 105.094  15.877  1.00 37.67           H  
ATOM     56  HB3 SER     5     -10.772 106.544  16.256  1.00 37.67           H  
ATOM     57  HG  SER     5     -12.305 107.125  14.867  1.00 37.67           H  
ATOM     58  N   CYS     6     -10.493 107.486  18.770  1.00 37.02           N  
ATOM     59  CA  CYS     6      -9.982 108.846  18.824  1.00 37.02           C  
ATOM     60  C   CYS     6     -10.181 109.493  17.433  1.00 37.02           C  
ATOM     61  CB  CYS     6      -8.491 108.912  19.183  1.00 37.02           C  
ATOM     62  O   CYS     6      -9.345 109.388  16.545  1.00 37.02           O  
ATOM     63  SG  CYS     6      -8.159 108.342  20.883  1.00 37.02           S  
ATOM     64  H   CYS     6      -9.866 106.734  19.021  1.00 37.02           H  
ATOM     65  HA  CYS     6     -10.577 109.413  19.552  1.00 37.02           H  
ATOM     66  HB2 CYS     6      -8.134 109.945  19.106  1.00 37.02           H  
ATOM     67  HB3 CYS     6      -7.889 108.306  18.499  1.00 37.02           H  
ATOM     68  HG  CYS     6      -8.407 107.037  20.628  1.00 37.02           H  
ATOM     69  N   GLN     7     -11.418 109.969  17.231  1.00 45.69           N  
ATOM     70  CA  GLN     7     -11.826 111.014  16.289  1.00 45.69           C  
ATOM     71  C   GLN     7     -11.872 110.555  14.817  1.00 45.69           C  
ATOM     72  CB  GLN     7     -10.983 112.290  16.424  1.00 45.69           C  
ATOM     73  O   GLN     7     -12.803 110.824  14.069  1.00 45.69           O  
ATOM     74  CG  GLN     7     -11.197 112.977  17.774  1.00 45.69           C  
ATOM     75  CD  GLN     7     -10.350 114.221  17.923  1.00 45.69           C  
ATOM     76  NE2 GLN     7     -10.596 114.970  18.974  1.00 45.69           N  
ATOM     77  OE1 GLN     7      -9.464 114.551  17.156  1.00 45.69           O  
ATOM     78  H   GLN     7     -12.149 109.462  17.709  1.00 45.69           H  
ATOM     79  HA  GLN     7     -12.865 111.244  16.558  1.00 45.69           H  
ATOM     80  HB2 GLN     7     -11.249 112.992  15.622  1.00 45.69           H  
ATOM     81  HB3 GLN     7      -9.918 112.065  16.283  1.00 45.69           H  
ATOM     82  HG2 GLN     7     -10.938 112.302  18.598  1.00 45.69           H  
ATOM     83  HG3 GLN     7     -12.251 113.257  17.888  1.00 45.69           H  
ATOM     84 HE21 GLN     7     -10.054 115.806  19.136  1.00 45.69           H  
ATOM     85 HE22 GLN     7     -11.328 114.709  19.619  1.00 45.69           H  
ATOM     86  N   GLY     8     -10.793 109.948  14.329  1.00 48.79           N  
ATOM     87  CA  GLY     8     -10.599 109.591  12.935  1.00 48.79           C  
ATOM     88  C   GLY     8     -10.780 108.083  12.721  1.00 48.79           C  
ATOM     89  O   GLY     8     -11.344 107.354  13.525  1.00 48.79           O  
ATOM     90  H   GLY     8     -10.059 109.670  14.966  1.00 48.79           H  
ATOM     91  HA2 GLY     8      -9.583 109.891  12.674  1.00 48.79           H  
ATOM     92  HA3 GLY     8     -11.305 110.122  12.290  1.00 48.79           H  
ATOM     93  N   CYS     9     -10.205 107.595  11.619  1.00 50.00           N  
ATOM     94  CA  CYS     9     -10.422 106.228  11.134  1.00 50.00           C  
ATOM     95  C   CYS     9      -9.629 105.987   9.832  1.00 50.00           C  
ATOM     96  CB  CYS     9     -11.904 105.898  10.873  1.00 50.00           C  
ATOM     97  O   CYS     9      -9.039 104.930   9.634  1.00 50.00           O  
ATOM     98  SG  CYS     9     -12.254 104.104  11.019  1.00 50.00           S  
ATOM     99  H   CYS     9      -9.467 108.126  11.178  1.00 50.00           H  
ATOM    100  HA  CYS     9     -10.003 105.576  11.911  1.00 50.00           H  
ATOM    101  HB2 CYS     9     -12.217 106.222   9.875  1.00 50.00           H  
ATOM    102  HB3 CYS     9     -12.567 106.394  11.587  1.00 50.00           H  
ATOM    103  HG  CYS     9     -13.565 104.188  10.729  1.00 50.00           H  
ATOM    104  N   GLU    10      -9.696 106.941   8.899  1.00 57.30           N  
ATOM    105  CA  GLU    10      -9.187 106.748   7.535  1.00 57.30           C  
ATOM    106  C   GLU    10      -7.666 107.001   7.476  1.00 57.30           C  
ATOM    107  CB  GLU    10      -9.944 107.579   6.486  1.00 57.30           C  
ATOM    108  O   GLU    10      -7.004 106.634   6.505  1.00 57.30           O  
ATOM    109  CG  GLU    10     -11.048 106.777   5.778  1.00 57.30           C  
ATOM    110  CD  GLU    10     -10.596 105.720   4.774  1.00 57.30           C  
ATOM    111  OE1 GLU    10      -9.377 105.658   4.490  1.00 57.30           O  
ATOM    112  OE2 GLU    10     -11.469 104.953   4.313  1.00 57.30           O1-
ATOM    113  H   GLU    10     -10.038 107.855   9.160  1.00 57.30           H  
ATOM    114  HA  GLU    10      -9.302 105.686   7.302  1.00 57.30           H  
ATOM    115  HB2 GLU    10      -9.251 107.967   5.729  1.00 57.30           H  
ATOM    116  HB3 GLU    10     -10.399 108.456   6.962  1.00 57.30           H  
ATOM    117  HG2 GLU    10     -11.678 107.482   5.220  1.00 57.30           H  
ATOM    118  HG3 GLU    10     -11.691 106.298   6.526  1.00 57.30           H  
ATOM    119  N   GLU    11      -7.081 107.549   8.550  1.00 64.36           N  
ATOM    120  CA  GLU    11      -5.639 107.790   8.591  1.00 64.36           C  
ATOM    121  C   GLU    11      -4.920 106.413   8.507  1.00 64.36           C  
ATOM    122  CB  GLU    11      -5.181 108.528   9.861  1.00 64.36           C  
ATOM    123  O   GLU    11      -3.914 106.226   7.810  1.00 64.36           O  
ATOM    124  CG  GLU    11      -6.013 109.760  10.230  1.00 64.36           C  
ATOM    125  CD  GLU    11      -7.144 109.321  11.135  1.00 64.36           C  
ATOM    126  OE1 GLU    11      -6.922 109.285  12.369  1.00 64.36           O  
ATOM    127  OE2 GLU    11      -8.195 108.919  10.589  1.00 64.36           O1-
ATOM    128  H   GLU    11      -7.660 107.793   9.341  1.00 64.36           H  
ATOM    129  HA  GLU    11      -5.374 108.367   7.697  1.00 64.36           H  
ATOM    130  HB2 GLU    11      -4.142 108.845   9.701  1.00 64.36           H  
ATOM    131  HB3 GLU    11      -5.146 107.831  10.708  1.00 64.36           H  
ATOM    132  HG2 GLU    11      -6.393 110.277   9.343  1.00 64.36           H  
ATOM    133  HG3 GLU    11      -5.389 110.473  10.782  1.00 64.36           H  
ATOM    134  N   ASP    12      -5.454 105.447   9.268  1.00 67.04           N  
ATOM    135  CA  ASP    12      -4.938 104.087   9.322  1.00 67.04           C  
ATOM    136  C   ASP    12      -5.337 103.395   8.005  1.00 67.04           C  
ATOM    137  CB  ASP    12      -5.554 103.253  10.435  1.00 67.04           C  
ATOM    138  O   ASP    12      -4.606 102.588   7.426  1.00 67.04           O  
ATOM    139  CG  ASP    12      -5.213 103.686  11.826  1.00 67.04           C  
ATOM    140  OD1 ASP    12      -4.880 102.809  12.646  1.00 67.04           O  
ATOM    141  OD2 ASP    12      -5.386 104.902  12.112  1.00 67.04           O1-
ATOM    142  H   ASP    12      -6.256 105.677   9.836  1.00 67.04           H  
ATOM    143  HA  ASP    12      -3.846 104.127   9.386  1.00 67.04           H  
ATOM    144  HB2 ASP    12      -5.239 102.210  10.310  1.00 67.04           H  
ATOM    145  HB3 ASP    12      -6.649 103.264  10.365  1.00 67.04           H  
ATOM    146  N   GLU    13      -6.599 103.605   7.598  1.00 70.01           N  
ATOM    147  CA  GLU    13      -7.233 102.843   6.521  1.00 70.01           C  
ATOM    148  C   GLU    13      -6.659 103.283   5.150  1.00 70.01           C  
ATOM    149  CB  GLU    13      -8.760 102.950   6.641  1.00 70.01           C  
ATOM    150  O   GLU    13      -6.439 102.457   4.260  1.00 70.01           O  
ATOM    151  CG  GLU    13      -9.464 101.606   6.829  1.00 70.01           C  
ATOM    152  CD  GLU    13      -9.788 100.873   5.564  1.00 70.01           C  
ATOM    153  OE1 GLU    13     -10.392  99.777   5.647  1.00 70.01           O  
ATOM    154  OE2 GLU    13      -9.490 101.357   4.458  1.00 70.01           O1-
ATOM    155  H   GLU    13      -7.145 104.317   8.061  1.00 70.01           H  
ATOM    156  HA  GLU    13      -6.921 101.802   6.661  1.00 70.01           H  
ATOM    157  HB2 GLU    13      -9.179 103.479   5.786  1.00 70.01           H  
ATOM    158  HB3 GLU    13      -9.023 103.540   7.522  1.00 70.01           H  
ATOM    159  HG2 GLU    13     -10.423 101.789   7.330  1.00 70.01           H  
ATOM    160  HG3 GLU    13      -8.885 100.950   7.487  1.00 70.01           H  
ATOM    161  N   GLU    14      -6.389 104.579   4.961  1.00 74.49           N  
ATOM    162  CA  GLU    14      -5.780 105.124   3.734  1.00 74.49           C  
ATOM    163  C   GLU    14      -4.344 104.557   3.628  1.00 74.49           C  
ATOM    164  CB  GLU    14      -5.845 106.657   3.748  1.00 74.49           C  
ATOM    165  O   GLU    14      -3.830 104.266   2.545  1.00 74.49           O  
ATOM    166  CG  GLU    14      -5.627 107.325   2.393  1.00 74.49           C  
ATOM    167  CD  GLU    14      -4.200 107.600   1.983  1.00 74.49           C  
ATOM    168  OE1 GLU    14      -3.283 107.298   2.788  1.00 74.49           O  
ATOM    169  OE2 GLU    14      -4.026 108.050   0.838  1.00 74.49           O1-
ATOM    170  H   GLU    14      -6.625 105.242   5.686  1.00 74.49           H  
ATOM    171  HA  GLU    14      -6.352 104.723   2.895  1.00 74.49           H  
ATOM    172  HB2 GLU    14      -5.157 107.063   4.499  1.00 74.49           H  
ATOM    173  HB3 GLU    14      -6.855 106.948   4.063  1.00 74.49           H  
ATOM    174  HG2 GLU    14      -6.121 108.306   2.417  1.00 74.49           H  
ATOM    175  HG3 GLU    14      -6.120 106.745   1.603  1.00 74.49           H  
ATOM    176  N   THR    15      -3.698 104.367   4.780  1.00 79.50           N  
ATOM    177  CA  THR    15      -2.386 103.725   4.838  1.00 79.50           C  
ATOM    178  C   THR    15      -2.586 102.223   4.516  1.00 79.50           C  
ATOM    179  CB  THR    15      -1.683 103.929   6.191  1.00 79.50           C  
ATOM    180  O   THR    15      -1.849 101.646   3.713  1.00 79.50           O  
ATOM    181  CG2 THR    15      -0.300 103.283   6.213  1.00 79.50           C  
ATOM    182  OG1 THR    15      -1.480 105.327   6.439  1.00 79.50           O  
ATOM    183  H   THR    15      -4.147 104.657   5.638  1.00 79.50           H  
ATOM    184  HA  THR    15      -1.781 104.166   4.037  1.00 79.50           H  
ATOM    185  HB  THR    15      -2.272 103.528   7.021  1.00 79.50           H  
ATOM    186 HG21 THR    15       0.309 103.634   5.372  1.00 79.50           H  
ATOM    187 HG22 THR    15      -0.362 102.192   6.169  1.00 79.50           H  
ATOM    188 HG23 THR    15       0.239 103.562   7.123  1.00 79.50           H  
ATOM    189  HG1 THR    15      -2.340 105.704   6.731  1.00 79.50           H  
ATOM    190  N   LEU    16      -3.576 101.585   5.143  1.00 81.22           N  
ATOM    191  CA  LEU    16      -3.847 100.157   4.976  1.00 81.22           C  
ATOM    192  C   LEU    16      -4.167  99.840   3.500  1.00 81.22           C  
ATOM    193  CB  LEU    16      -5.024  99.701   5.844  1.00 81.22           C  
ATOM    194  O   LEU    16      -3.775  98.802   2.969  1.00 81.22           O  
ATOM    195  CG  LEU    16      -5.169  98.172   5.926  1.00 81.22           C  
ATOM    196  CD1 LEU    16      -4.184  97.562   6.922  1.00 81.22           C  
ATOM    197  CD2 LEU    16      -6.601  97.815   6.307  1.00 81.22           C  
ATOM    198  H   LEU    16      -4.162 102.108   5.779  1.00 81.22           H  
ATOM    199  HA  LEU    16      -2.927  99.631   5.245  1.00 81.22           H  
ATOM    200  HB2 LEU    16      -5.948 100.124   5.433  1.00 81.22           H  
ATOM    201  HB3 LEU    16      -4.924 100.104   6.859  1.00 81.22           H  
ATOM    202  HG  LEU    16      -4.980  97.719   4.948  1.00 81.22           H  
ATOM    203 HD11 LEU    16      -4.302  97.996   7.920  1.00 81.22           H  
ATOM    204 HD12 LEU    16      -3.153  97.727   6.601  1.00 81.22           H  
ATOM    205 HD13 LEU    16      -4.332  96.480   7.006  1.00 81.22           H  
ATOM    206 HD21 LEU    16      -6.887  98.275   7.255  1.00 81.22           H  
ATOM    207 HD22 LEU    16      -6.704  96.732   6.393  1.00 81.22           H  
ATOM    208 HD23 LEU    16      -7.306  98.157   5.542  1.00 81.22           H  
ATOM    209  N   LYS    17      -4.910 100.729   2.820  1.00 77.65           N  
ATOM    210  CA  LYS    17      -5.274 100.546   1.417  1.00 77.65           C  
ATOM    211  C   LYS    17      -3.977 100.387   0.571  1.00 77.65           C  
ATOM    212  CB  LYS    17      -6.105 101.730   0.888  1.00 77.65           C  
ATOM    213  O   LYS    17      -3.947  99.682  -0.438  1.00 77.65           O  
ATOM    214  CG  LYS    17      -7.568 101.737   1.380  1.00 77.65           C  
ATOM    215  CD  LYS    17      -8.261 103.069   1.051  1.00 77.65           C  
ATOM    216  CE  LYS    17      -9.664 103.243   1.635  1.00 77.65           C  
ATOM    217  NZ  LYS    17      -9.648 103.429   3.074  1.00 77.65           N1+
ATOM    218  H   LYS    17      -5.251 101.544   3.311  1.00 77.65           H  
ATOM    219  HA  LYS    17      -5.834  99.607   1.335  1.00 77.65           H  
ATOM    220  HB2 LYS    17      -6.114 101.711  -0.209  1.00 77.65           H  
ATOM    221  HB3 LYS    17      -5.616 102.669   1.175  1.00 77.65           H  
ATOM    222  HG2 LYS    17      -7.609 101.545   2.452  1.00 77.65           H  
ATOM    223  HG3 LYS    17      -8.113 100.915   0.901  1.00 77.65           H  
ATOM    224  HD2 LYS    17      -8.338 103.147  -0.042  1.00 77.65           H  
ATOM    225  HD3 LYS    17      -7.636 103.908   1.370  1.00 77.65           H  
ATOM    226  HE2 LYS    17     -10.300 102.379   1.420  1.00 77.65           H  
ATOM    227  HE3 LYS    17     -10.133 104.137   1.213  1.00 77.65           H  
ATOM    228  HZ1 LYS    17     -10.576 103.727   3.451  1.00 77.65           H  
ATOM    229  HZ2 LYS    17      -9.073 104.207   3.461  1.00 77.65           H  
ATOM    230  HZ3 LYS    17      -9.439 102.552   3.616  1.00 77.65           H  
ATOM    231  N   LYS    18      -2.908 101.089   0.970  1.00 80.24           N  
ATOM    232  CA  LYS    18      -1.617 101.047   0.282  1.00 80.24           C  
ATOM    233  C   LYS    18      -0.837  99.777   0.689  1.00 80.24           C  
ATOM    234  CB  LYS    18      -0.791 102.303   0.580  1.00 80.24           C  
ATOM    235  O   LYS    18      -0.056  99.231  -0.089  1.00 80.24           O  
ATOM    236  CG  LYS    18      -1.446 103.546  -0.026  1.00 80.24           C  
ATOM    237  CD  LYS    18      -0.990 104.838   0.651  1.00 80.24           C  
ATOM    238  CE  LYS    18      -1.790 106.005   0.097  1.00 80.24           C  
ATOM    239  NZ  LYS    18      -1.614 107.188   0.933  1.00 80.24           N1+
ATOM    240  H   LYS    18      -2.992 101.650   1.806  1.00 80.24           H  
ATOM    241  HA  LYS    18      -1.808 100.971  -0.796  1.00 80.24           H  
ATOM    242  HB2 LYS    18       0.222 102.195   0.172  1.00 80.24           H  
ATOM    243  HB3 LYS    18      -0.672 102.425   1.661  1.00 80.24           H  
ATOM    244  HG2 LYS    18      -2.537 103.477   0.065  1.00 80.24           H  
ATOM    245  HG3 LYS    18      -1.227 103.586  -1.100  1.00 80.24           H  
ATOM    246  HD2 LYS    18       0.083 104.997   0.488  1.00 80.24           H  
ATOM    247  HD3 LYS    18      -1.145 104.758   1.733  1.00 80.24           H  
ATOM    248  HE2 LYS    18      -2.860 105.780   0.078  1.00 80.24           H  
ATOM    249  HE3 LYS    18      -1.468 106.270  -0.915  1.00 80.24           H  
ATOM    250  HZ1 LYS    18      -2.351 107.880   0.652  1.00 80.24           H  
ATOM    251  HZ2 LYS    18      -0.709 107.641   0.997  1.00 80.24           H  
ATOM    252  HZ3 LYS    18      -1.985 107.019   1.906  1.00 80.24           H  
ATOM    253  N   LEU    19      -1.024  99.333   1.935  1.00 84.67           N  
ATOM    254  CA  LEU    19      -0.393  98.114   2.429  1.00 84.67           C  
ATOM    255  C   LEU    19      -1.039  96.911   1.699  1.00 84.67           C  
ATOM    256  CB  LEU    19      -0.499  97.931   3.949  1.00 84.67           C  
ATOM    257  O   LEU    19      -0.366  95.956   1.320  1.00 84.67           O  
ATOM    258  CG  LEU    19       0.106  99.063   4.803  1.00 84.67           C  
ATOM    259  CD1 LEU    19       0.040  98.709   6.289  1.00 84.67           C  
ATOM    260  CD2 LEU    19       1.546  99.392   4.429  1.00 84.67           C  
ATOM    261  H   LEU    19      -1.652  99.844   2.538  1.00 84.67           H  
ATOM    262  HA  LEU    19       0.659  98.134   2.122  1.00 84.67           H  
ATOM    263  HB2 LEU    19      -0.003  96.986   4.209  1.00 84.67           H  
ATOM    264  HB3 LEU    19      -1.551  97.801   4.232  1.00 84.67           H  
ATOM    265  HG  LEU    19      -0.487  99.967   4.661  1.00 84.67           H  
ATOM    266 HD11 LEU    19       0.629  97.813   6.509  1.00 84.67           H  
ATOM    267 HD12 LEU    19      -0.991  98.528   6.603  1.00 84.67           H  
ATOM    268 HD13 LEU    19       0.432  99.527   6.902  1.00 84.67           H  
ATOM    269 HD21 LEU    19       2.168  98.497   4.498  1.00 84.67           H  
ATOM    270 HD22 LEU    19       1.964 100.149   5.101  1.00 84.67           H  
ATOM    271 HD23 LEU    19       1.614  99.794   3.413  1.00 84.67           H  
ATOM    272  N   ILE    20      -2.356  96.973   1.484  1.00 80.77           N  
ATOM    273  CA  ILE    20      -3.118  95.932   0.782  1.00 80.77           C  
ATOM    274  C   ILE    20      -2.619  95.873  -0.682  1.00 80.77           C  
ATOM    275  CB  ILE    20      -4.643  96.205   0.864  1.00 80.77           C  
ATOM    276  O   ILE    20      -2.442  94.800  -1.255  1.00 80.77           O  
ATOM    277  CG1 ILE    20      -5.151  95.904   2.292  1.00 80.77           C  
ATOM    278  CG2 ILE    20      -5.444  95.379  -0.152  1.00 80.77           C  
ATOM    279  CD1 ILE    20      -6.527  96.486   2.582  1.00 80.77           C  
ATOM    280  H   ILE    20      -2.858  97.783   1.817  1.00 80.77           H  
ATOM    281  HA  ILE    20      -2.869  94.969   1.246  1.00 80.77           H  
ATOM    282  HB  ILE    20      -4.823  97.264   0.641  1.00 80.77           H  
ATOM    283 HG12 ILE    20      -4.452  96.296   3.037  1.00 80.77           H  
ATOM    284 HG13 ILE    20      -5.185  94.821   2.444  1.00 80.77           H  
ATOM    285 HG21 ILE    20      -5.304  94.306   0.017  1.00 80.77           H  
ATOM    286 HG22 ILE    20      -5.151  95.609  -1.181  1.00 80.77           H  
ATOM    287 HG23 ILE    20      -6.515  95.591  -0.085  1.00 80.77           H  
ATOM    288 HD11 ILE    20      -6.532  97.572   2.450  1.00 80.77           H  
ATOM    289 HD12 ILE    20      -6.810  96.274   3.617  1.00 80.77           H  
ATOM    290 HD13 ILE    20      -7.297  96.055   1.937  1.00 80.77           H  
ATOM    291  N   VAL    21      -2.426  97.035  -1.314  1.00 79.56           N  
ATOM    292  CA  VAL    21      -1.997  97.112  -2.717  1.00 79.56           C  
ATOM    293  C   VAL    21      -0.524  96.647  -2.834  1.00 79.56           C  
ATOM    294  CB  VAL    21      -2.229  98.525  -3.293  1.00 79.56           C  
ATOM    295  O   VAL    21      -0.098  96.124  -3.864  1.00 79.56           O  
ATOM    296  CG1 VAL    21      -1.475  98.785  -4.601  1.00 79.56           C  
ATOM    297  CG2 VAL    21      -3.727  98.748  -3.545  1.00 79.56           C  
ATOM    298  H   VAL    21      -2.574  97.894  -0.802  1.00 79.56           H  
ATOM    299  HA  VAL    21      -2.589  96.376  -3.278  1.00 79.56           H  
ATOM    300  HB  VAL    21      -1.890  99.271  -2.563  1.00 79.56           H  
ATOM    301 HG11 VAL    21      -1.713  98.027  -5.355  1.00 79.56           H  
ATOM    302 HG12 VAL    21      -0.392  98.789  -4.443  1.00 79.56           H  
ATOM    303 HG13 VAL    21      -1.741  99.765  -5.014  1.00 79.56           H  
ATOM    304 HG21 VAL    21      -4.090  98.103  -4.354  1.00 79.56           H  
ATOM    305 HG22 VAL    21      -3.921  99.787  -3.831  1.00 79.56           H  
ATOM    306 HG23 VAL    21      -4.327  98.528  -2.658  1.00 79.56           H  
ATOM    307  N   ARG    22       0.288  96.884  -1.794  1.00 79.88           N  
ATOM    308  CA  ARG    22       1.678  96.424  -1.760  1.00 79.88           C  
ATOM    309  C   ARG    22       1.711  94.889  -1.556  1.00 79.88           C  
ATOM    310  CB  ARG    22       2.503  97.137  -0.673  1.00 79.88           C  
ATOM    311  O   ARG    22       2.484  94.213  -2.237  1.00 79.88           O  
ATOM    312  CG  ARG    22       2.974  98.517  -1.149  1.00 79.88           C  
ATOM    313  CD  ARG    22       3.422  99.441  -0.023  1.00 79.88           C  
ATOM    314  NE  ARG    22       4.743  99.107   0.542  1.00 79.88           N  
ATOM    315  NH1 ARG    22       3.973  98.323   2.586  1.00 79.88           N  
ATOM    316  NH2 ARG    22       6.170  98.813   2.333  1.00 79.88           N1+
ATOM    317  CZ  ARG    22       4.951  98.749   1.801  1.00 79.88           C  
ATOM    318  H   ARG    22      -0.081  97.386  -0.999  1.00 79.88           H  
ATOM    319  HA  ARG    22       2.118  96.616  -2.747  1.00 79.88           H  
ATOM    320  HB2 ARG    22       3.386  96.540  -0.417  1.00 79.88           H  
ATOM    321  HB3 ARG    22       1.913  97.229   0.245  1.00 79.88           H  
ATOM    322  HG2 ARG    22       2.153  99.014  -1.679  1.00 79.88           H  
ATOM    323  HG3 ARG    22       3.788  98.391  -1.873  1.00 79.88           H  
ATOM    324  HD2 ARG    22       2.668  99.518   0.766  1.00 79.88           H  
ATOM    325  HD3 ARG    22       3.528 100.453  -0.432  1.00 79.88           H  
ATOM    326  HE  ARG    22       5.552  99.350  -0.012  1.00 79.88           H  
ATOM    327 HH11 ARG    22       4.246  98.195   3.581  1.00 79.88           H  
ATOM    328 HH12 ARG    22       3.035  98.134   2.291  1.00 79.88           H  
ATOM    329 HH21 ARG    22       6.199  98.652   3.361  1.00 79.88           H  
ATOM    330 HH22 ARG    22       6.999  99.141   1.872  1.00 79.88           H  
ATOM    331  N   LEU    23       0.887  94.393  -0.628  1.00 81.01           N  
ATOM    332  CA  LEU    23       0.849  92.965  -0.289  1.00 81.01           C  
ATOM    333  C   LEU    23       0.358  92.152  -1.507  1.00 81.01           C  
ATOM    334  CB  LEU    23      -0.055  92.710   0.924  1.00 81.01           C  
ATOM    335  O   LEU    23       0.824  91.053  -1.784  1.00 81.01           O  
ATOM    336  CG  LEU    23      -0.158  91.233   1.359  1.00 81.01           C  
ATOM    337  CD1 LEU    23       1.178  90.658   1.828  1.00 81.01           C  
ATOM    338  CD2 LEU    23      -1.195  91.094   2.473  1.00 81.01           C  
ATOM    339  H   LEU    23       0.278  95.044  -0.153  1.00 81.01           H  
ATOM    340  HA  LEU    23       1.880  92.664  -0.084  1.00 81.01           H  
ATOM    341  HB2 LEU    23      -1.065  93.080   0.699  1.00 81.01           H  
ATOM    342  HB3 LEU    23       0.307  93.310   1.770  1.00 81.01           H  
ATOM    343  HG  LEU    23      -0.510  90.631   0.514  1.00 81.01           H  
ATOM    344 HD11 LEU    23       1.576  91.223   2.677  1.00 81.01           H  
ATOM    345 HD12 LEU    23       1.924  90.669   1.027  1.00 81.01           H  
ATOM    346 HD13 LEU    23       1.060  89.616   2.146  1.00 81.01           H  
ATOM    347 HD21 LEU    23      -0.913  91.678   3.353  1.00 81.01           H  
ATOM    348 HD22 LEU    23      -1.294  90.049   2.781  1.00 81.01           H  
ATOM    349 HD23 LEU    23      -2.179  91.439   2.137  1.00 81.01           H  
ATOM    350  N   ASN    24      -0.619  92.697  -2.238  1.00 74.13           N  
ATOM    351  CA  ASN    24      -1.174  92.040  -3.429  1.00 74.13           C  
ATOM    352  C   ASN    24      -0.247  92.202  -4.659  1.00 74.13           C  
ATOM    353  CB  ASN    24      -2.570  92.549  -3.773  1.00 74.13           C  
ATOM    354  O   ASN    24      -0.533  91.737  -5.756  1.00 74.13           O  
ATOM    355  CG  ASN    24      -3.593  91.872  -2.901  1.00 74.13           C  
ATOM    356  ND2 ASN    24      -3.960  92.497  -1.808  1.00 74.13           N  
ATOM    357  OD1 ASN    24      -4.085  90.791  -3.150  1.00 74.13           O  
ATOM    358  H   ASN    24      -0.969  93.606  -1.970  1.00 74.13           H  
ATOM    359  HA  ASN    24      -1.204  90.961  -3.224  1.00 74.13           H  
ATOM    360  HB2 ASN    24      -2.841  92.319  -4.811  1.00 74.13           H  
ATOM    361  HB3 ASN    24      -2.637  93.638  -3.671  1.00 74.13           H  
ATOM    362 HD21 ASN    24      -4.641  92.077  -1.190  1.00 74.13           H  
ATOM    363 HD22 ASN    24      -3.563  93.398  -1.583  1.00 74.13           H  
ATOM    364  N   ASN    25       0.919  92.825  -4.453  1.00 69.05           N  
ATOM    365  CA  ASN    25       1.969  92.987  -5.452  1.00 69.05           C  
ATOM    366  C   ASN    25       3.249  92.239  -5.040  1.00 69.05           C  
ATOM    367  CB  ASN    25       2.264  94.455  -5.729  1.00 69.05           C  
ATOM    368  O   ASN    25       4.357  92.495  -5.526  1.00 69.05           O  
ATOM    369  CG  ASN    25       1.469  94.876  -6.927  1.00 69.05           C  
ATOM    370  ND2 ASN    25       0.419  95.632  -6.726  1.00 69.05           N  
ATOM    371  OD1 ASN    25       1.746  94.537  -8.061  1.00 69.05           O  
ATOM    372  H   ASN    25       1.108  93.187  -3.529  1.00 69.05           H  
ATOM    373  HA  ASN    25       1.643  92.479  -6.366  1.00 69.05           H  
ATOM    374  HB2 ASN    25       3.315  94.639  -5.981  1.00 69.05           H  
ATOM    375  HB3 ASN    25       2.039  95.089  -4.867  1.00 69.05           H  
ATOM    376 HD21 ASN    25      -0.149  95.926  -7.508  1.00 69.05           H  
ATOM    377 HD22 ASN    25       0.177  95.921  -5.789  1.00 69.05           H  
ATOM    378  N   VAL    26       3.094  91.212  -4.202  1.00 62.85           N  
ATOM    379  CA  VAL    26       4.136  90.238  -3.896  1.00 62.85           C  
ATOM    380  C   VAL    26       3.913  89.056  -4.863  1.00 62.85           C  
ATOM    381  CB  VAL    26       4.109  89.815  -2.416  1.00 62.85           C  
ATOM    382  O   VAL    26       3.345  88.023  -4.536  1.00 62.85           O  
ATOM    383  CG1 VAL    26       5.231  88.817  -2.107  1.00 62.85           C  
ATOM    384  CG2 VAL    26       4.255  91.025  -1.487  1.00 62.85           C  
ATOM    385  H   VAL    26       2.210  91.117  -3.722  1.00 62.85           H  
ATOM    386  HA  VAL    26       5.115  90.676  -4.123  1.00 62.85           H  
ATOM    387  HB  VAL    26       3.146  89.337  -2.198  1.00 62.85           H  
ATOM    388 HG11 VAL    26       6.218  89.270  -2.251  1.00 62.85           H  
ATOM    389 HG12 VAL    26       5.175  87.930  -2.743  1.00 62.85           H  
ATOM    390 HG13 VAL    26       5.161  88.472  -1.072  1.00 62.85           H  
ATOM    391 HG21 VAL    26       5.235  91.501  -1.604  1.00 62.85           H  
ATOM    392 HG22 VAL    26       4.142  90.724  -0.442  1.00 62.85           H  
ATOM    393 HG23 VAL    26       3.492  91.781  -1.686  1.00 62.85           H  
ATOM    394  N   GLN    27       4.330  89.271  -6.114  1.00 58.09           N  
ATOM    395  CA  GLN    27       4.508  88.173  -7.062  1.00 58.09           C  
ATOM    396  C   GLN    27       5.858  87.478  -6.697  1.00 58.09           C  
ATOM    397  CB  GLN    27       4.490  88.658  -8.521  1.00 58.09           C  
ATOM    398  O   GLN    27       6.573  87.882  -5.772  1.00 58.09           O  
ATOM    399  CG  GLN    27       3.182  89.350  -8.920  1.00 58.09           C  
ATOM    400  CD  GLN    27       3.195  90.848  -8.700  1.00 58.09           C  
ATOM    401  NE2 GLN    27       2.060  91.485  -8.886  1.00 58.09           N  
ATOM    402  OE1 GLN    27       4.178  91.498  -8.385  1.00 58.09           O  
ATOM    403  H   GLN    27       4.519  90.220  -6.405  1.00 58.09           H  
ATOM    404  HA  GLN    27       3.711  87.436  -6.907  1.00 58.09           H  
ATOM    405  HB2 GLN    27       4.616  87.792  -9.181  1.00 58.09           H  
ATOM    406  HB3 GLN    27       5.354  89.303  -8.717  1.00 58.09           H  
ATOM    407  HG2 GLN    27       2.326  88.909  -8.397  1.00 58.09           H  
ATOM    408  HG3 GLN    27       3.020  89.200  -9.995  1.00 58.09           H  
ATOM    409 HE21 GLN    27       2.018  92.487  -8.767  1.00 58.09           H  
ATOM    410 HE22 GLN    27       1.230  90.972  -9.147  1.00 58.09           H  
ATOM    411  N   GLU    28       6.145  86.390  -7.415  1.00 55.05           N  
ATOM    412  CA  GLU    28       7.304  85.544  -7.217  1.00 55.05           C  
ATOM    413  C   GLU    28       8.614  86.292  -7.563  1.00 55.05           C  
ATOM    414  CB  GLU    28       7.258  84.261  -8.072  1.00 55.05           C  
ATOM    415  O   GLU    28       8.698  87.100  -8.486  1.00 55.05           O  
ATOM    416  CG  GLU    28       5.968  83.447  -7.946  1.00 55.05           C  
ATOM    417  CD  GLU    28       4.948  83.902  -8.975  1.00 55.05           C  
ATOM    418  OE1 GLU    28       4.581  83.076  -9.838  1.00 55.05           O  
ATOM    419  OE2 GLU    28       4.557  85.090  -8.910  1.00 55.05           O1-
ATOM    420  H   GLU    28       5.471  86.088  -8.104  1.00 55.05           H  
ATOM    421  HA  GLU    28       7.323  85.270  -6.155  1.00 55.05           H  
ATOM    422  HB2 GLU    28       8.099  83.623  -7.770  1.00 55.05           H  
ATOM    423  HB3 GLU    28       7.436  84.513  -9.127  1.00 55.05           H  
ATOM    424  HG2 GLU    28       5.543  83.517  -6.939  1.00 55.05           H  
ATOM    425  HG3 GLU    28       6.195  82.389  -8.129  1.00 55.05           H  
ATOM    426  N   GLY    29       9.687  85.930  -6.847  1.00 58.10           N  
ATOM    427  CA  GLY    29      11.028  86.382  -7.173  1.00 58.10           C  
ATOM    428  C   GLY    29      11.318  87.836  -6.813  1.00 58.10           C  
ATOM    429  O   GLY    29      12.082  88.533  -7.479  1.00 58.10           O  
ATOM    430  H   GLY    29       9.555  85.292  -6.075  1.00 58.10           H  
ATOM    431  HA2 GLY    29      11.187  86.251  -8.249  1.00 58.10           H  
ATOM    432  HA3 GLY    29      11.733  85.746  -6.628  1.00 58.10           H  
ATOM    433  N   LYS    30      10.738  88.319  -5.704  1.00 59.25           N  
ATOM    434  CA  LYS    30      11.054  89.629  -5.148  1.00 59.25           C  
ATOM    435  C   LYS    30      11.924  89.550  -3.870  1.00 59.25           C  
ATOM    436  CB  LYS    30       9.770  90.448  -4.935  1.00 59.25           C  
ATOM    437  O   LYS    30      12.227  88.491  -3.325  1.00 59.25           O  
ATOM    438  CG  LYS    30       9.068  90.712  -6.271  1.00 59.25           C  
ATOM    439  CD  LYS    30       7.911  91.697  -6.136  1.00 59.25           C  
ATOM    440  CE  LYS    30       7.205  91.838  -7.475  1.00 59.25           C  
ATOM    441  NZ  LYS    30       6.098  92.795  -7.357  1.00 59.25           N1+
ATOM    442  H   LYS    30      10.006  87.780  -5.263  1.00 59.25           H  
ATOM    443  HA  LYS    30      11.676  90.173  -5.873  1.00 59.25           H  
ATOM    444  HB2 LYS    30      10.000  91.407  -4.458  1.00 59.25           H  
ATOM    445  HB3 LYS    30       9.090  89.919  -4.256  1.00 59.25           H  
ATOM    446  HG2 LYS    30       8.693  89.766  -6.681  1.00 59.25           H  
ATOM    447  HG3 LYS    30       9.790  91.110  -6.995  1.00 59.25           H  
ATOM    448  HD2 LYS    30       8.286  92.671  -5.801  1.00 59.25           H  
ATOM    449  HD3 LYS    30       7.208  91.339  -5.376  1.00 59.25           H  
ATOM    450  HE2 LYS    30       6.774  90.883  -7.785  1.00 59.25           H  
ATOM    451  HE3 LYS    30       7.867  92.206  -8.263  1.00 59.25           H  
ATOM    452  HZ1 LYS    30       5.361  92.577  -8.060  1.00 59.25           H  
ATOM    453  HZ2 LYS    30       6.355  93.780  -7.436  1.00 59.25           H  
ATOM    454  HZ3 LYS    30       5.564  92.681  -6.471  1.00 59.25           H  
ATOM    455  N   GLN    31      12.372  90.732  -3.435  1.00 73.43           N  
ATOM    456  CA  GLN    31      13.273  90.902  -2.298  1.00 73.43           C  
ATOM    457  C   GLN    31      12.601  90.499  -0.964  1.00 73.43           C  
ATOM    458  CB  GLN    31      13.726  92.365  -2.208  1.00 73.43           C  
ATOM    459  O   GLN    31      11.418  90.733  -0.706  1.00 73.43           O  
ATOM    460  CG  GLN    31      14.878  92.658  -3.168  1.00 73.43           C  
ATOM    461  CD  GLN    31      15.086  94.144  -3.297  1.00 73.43           C  
ATOM    462  NE2 GLN    31      15.786  94.749  -2.366  1.00 73.43           N  
ATOM    463  OE1 GLN    31      14.610  94.808  -4.201  1.00 73.43           O  
ATOM    464  H   GLN    31      12.114  91.560  -3.953  1.00 73.43           H  
ATOM    465  HA  GLN    31      14.133  90.240  -2.465  1.00 73.43           H  
ATOM    466  HB2 GLN    31      14.032  92.620  -1.189  1.00 73.43           H  
ATOM    467  HB3 GLN    31      12.881  93.031  -2.427  1.00 73.43           H  
ATOM    468  HG2 GLN    31      14.668  92.264  -4.169  1.00 73.43           H  
ATOM    469  HG3 GLN    31      15.801  92.183  -2.818  1.00 73.43           H  
ATOM    470 HE21 GLN    31      15.923  95.749  -2.407  1.00 73.43           H  
ATOM    471 HE22 GLN    31      16.188  94.215  -1.609  1.00 73.43           H  
ATOM    472  N   ILE    32      13.420  89.891  -0.098  1.00 77.12           N  
ATOM    473  CA  ILE    32      13.002  89.369   1.204  1.00 77.12           C  
ATOM    474  C   ILE    32      12.827  90.587   2.130  1.00 77.12           C  
ATOM    475  CB  ILE    32      14.050  88.371   1.759  1.00 77.12           C  
ATOM    476  O   ILE    32      11.953  90.648   2.984  1.00 77.12           O  
ATOM    477  CG1 ILE    32      14.176  87.147   0.820  1.00 77.12           C  
ATOM    478  CG2 ILE    32      13.694  87.933   3.186  1.00 77.12           C  
ATOM    479  CD1 ILE    32      15.356  86.242   1.150  1.00 77.12           C  
ATOM    480  H   ILE    32      14.388  89.773  -0.361  1.00 77.12           H  
ATOM    481  HA  ILE    32      12.022  88.891   1.085  1.00 77.12           H  
ATOM    482  HB  ILE    32      15.027  88.872   1.801  1.00 77.12           H  
ATOM    483 HG12 ILE    32      14.306  87.479  -0.216  1.00 77.12           H  
ATOM    484 HG13 ILE    32      13.250  86.562   0.842  1.00 77.12           H  
ATOM    485 HG21 ILE    32      12.695  87.489   3.222  1.00 77.12           H  
ATOM    486 HG22 ILE    32      13.712  88.781   3.878  1.00 77.12           H  
ATOM    487 HG23 ILE    32      14.406  87.202   3.577  1.00 77.12           H  
ATOM    488 HD11 ILE    32      16.294  86.805   1.140  1.00 77.12           H  
ATOM    489 HD12 ILE    32      15.433  85.444   0.404  1.00 77.12           H  
ATOM    490 HD13 ILE    32      15.248  85.767   2.128  1.00 77.12           H  
ATOM    491  N   GLU    33      13.725  91.561   1.959  1.00 79.63           N  
ATOM    492  CA  GLU    33      13.798  92.765   2.777  1.00 79.63           C  
ATOM    493  C   GLU    33      12.464  93.527   2.606  1.00 79.63           C  
ATOM    494  CB  GLU    33      14.952  93.707   2.368  1.00 79.63           C  
ATOM    495  O   GLU    33      11.929  94.158   3.511  1.00 79.63           O  
ATOM    496  CG  GLU    33      16.292  93.033   2.051  1.00 79.63           C  
ATOM    497  CD  GLU    33      16.283  92.604   0.598  1.00 79.63           C  
ATOM    498  OE1 GLU    33      16.675  93.409  -0.272  1.00 79.63           O  
ATOM    499  OE2 GLU    33      15.754  91.492   0.334  1.00 79.63           O1-
ATOM    500  H   GLU    33      14.410  91.442   1.226  1.00 79.63           H  
ATOM    501  HA  GLU    33      13.893  92.453   3.823  1.00 79.63           H  
ATOM    502  HB2 GLU    33      15.105  94.415   3.193  1.00 79.63           H  
ATOM    503  HB3 GLU    33      14.646  94.323   1.511  1.00 79.63           H  
ATOM    504  HG2 GLU    33      16.483  92.182   2.713  1.00 79.63           H  
ATOM    505  HG3 GLU    33      17.108  93.751   2.193  1.00 79.63           H  
ATOM    506  N   THR    34      11.955  93.523   1.366  1.00 80.55           N  
ATOM    507  CA  THR    34      10.722  94.238   1.026  1.00 80.55           C  
ATOM    508  C   THR    34       9.532  93.460   1.612  1.00 80.55           C  
ATOM    509  CB  THR    34      10.590  94.400  -0.499  1.00 80.55           C  
ATOM    510  O   THR    34       8.541  94.042   2.042  1.00 80.55           O  
ATOM    511  CG2 THR    34       9.282  95.056  -0.925  1.00 80.55           C  
ATOM    512  OG1 THR    34      11.644  95.237  -0.993  1.00 80.55           O  
ATOM    513  H   THR    34      12.425  92.984   0.653  1.00 80.55           H  
ATOM    514  HA  THR    34      10.768  95.220   1.513  1.00 80.55           H  
ATOM    515  HB  THR    34      10.681  93.431  -1.003  1.00 80.55           H  
ATOM    516 HG21 THR    34       9.144  96.019  -0.422  1.00 80.55           H  
ATOM    517 HG22 THR    34       8.421  94.418  -0.710  1.00 80.55           H  
ATOM    518 HG23 THR    34       9.291  95.261  -2.002  1.00 80.55           H  
ATOM    519  HG1 THR    34      12.495  94.909  -0.649  1.00 80.55           H  
ATOM    520  N   LEU    35       9.593  92.127   1.540  1.00 84.33           N  
ATOM    521  CA  LEU    35       8.499  91.276   1.998  1.00 84.33           C  
ATOM    522  C   LEU    35       8.405  91.328   3.539  1.00 84.33           C  
ATOM    523  CB  LEU    35       8.672  89.854   1.465  1.00 84.33           C  
ATOM    524  O   LEU    35       7.309  91.341   4.092  1.00 84.33           O  
ATOM    525  CG  LEU    35       7.513  88.884   1.767  1.00 84.33           C  
ATOM    526  CD1 LEU    35       6.135  89.491   1.516  1.00 84.33           C  
ATOM    527  CD2 LEU    35       7.679  87.625   0.910  1.00 84.33           C  
ATOM    528  H   LEU    35      10.421  91.703   1.145  1.00 84.33           H  
ATOM    529  HA  LEU    35       7.581  91.723   1.600  1.00 84.33           H  
ATOM    530  HB2 LEU    35       9.600  89.418   1.859  1.00 84.33           H  
ATOM    531  HB3 LEU    35       8.808  89.914   0.377  1.00 84.33           H  
ATOM    532  HG  LEU    35       7.564  88.590   2.823  1.00 84.33           H  
ATOM    533 HD11 LEU    35       6.091  89.940   0.521  1.00 84.33           H  
ATOM    534 HD12 LEU    35       5.891  90.268   2.245  1.00 84.33           H  
ATOM    535 HD13 LEU    35       5.350  88.734   1.592  1.00 84.33           H  
ATOM    536 HD21 LEU    35       7.588  87.856  -0.156  1.00 84.33           H  
ATOM    537 HD22 LEU    35       6.915  86.883   1.157  1.00 84.33           H  
ATOM    538 HD23 LEU    35       8.659  87.166   1.069  1.00 84.33           H  
ATOM    539  N   VAL    36       9.559  91.336   4.213  1.00 82.58           N  
ATOM    540  CA  VAL    36       9.595  91.445   5.674  1.00 82.58           C  
ATOM    541  C   VAL    36       9.014  92.830   6.040  1.00 82.58           C  
ATOM    542  CB  VAL    36      11.009  91.205   6.235  1.00 82.58           C  
ATOM    543  O   VAL    36       8.179  92.936   6.929  1.00 82.58           O  
ATOM    544  CG1 VAL    36      11.127  91.615   7.706  1.00 82.58           C  
ATOM    545  CG2 VAL    36      11.386  89.721   6.114  1.00 82.58           C  
ATOM    546  H   VAL    36      10.421  91.272   3.691  1.00 82.58           H  
ATOM    547  HA  VAL    36       8.899  90.695   6.075  1.00 82.58           H  
ATOM    548  HB  VAL    36      11.735  91.795   5.661  1.00 82.58           H  
ATOM    549 HG11 VAL    36      10.381  91.099   8.320  1.00 82.58           H  
ATOM    550 HG12 VAL    36      10.990  92.694   7.833  1.00 82.58           H  
ATOM    551 HG13 VAL    36      12.119  91.368   8.101  1.00 82.58           H  
ATOM    552 HG21 VAL    36      10.737  89.096   6.737  1.00 82.58           H  
ATOM    553 HG22 VAL    36      12.420  89.557   6.435  1.00 82.58           H  
ATOM    554 HG23 VAL    36      11.299  89.362   5.085  1.00 82.58           H  
ATOM    555  N   GLN    37       9.423  93.880   5.315  1.00 86.90           N  
ATOM    556  CA  GLN    37       8.927  95.230   5.590  1.00 86.90           C  
ATOM    557  C   GLN    37       7.389  95.237   5.422  1.00 86.90           C  
ATOM    558  CB  GLN    37       9.580  96.261   4.660  1.00 86.90           C  
ATOM    559  O   GLN    37       6.665  95.800   6.229  1.00 86.90           O  
ATOM    560  CG  GLN    37       9.170  97.705   4.957  1.00 86.90           C  
ATOM    561  CD  GLN    37       9.726  98.185   6.276  1.00 86.90           C  
ATOM    562  NE2 GLN    37       8.880  98.688   7.144  1.00 86.90           N  
ATOM    563  OE1 GLN    37      10.913  98.120   6.554  1.00 86.90           O  
ATOM    564  H   GLN    37      10.086  93.727   4.569  1.00 86.90           H  
ATOM    565  HA  GLN    37       9.153  95.447   6.640  1.00 86.90           H  
ATOM    566  HB2 GLN    37       9.320  96.040   3.618  1.00 86.90           H  
ATOM    567  HB3 GLN    37      10.670  96.170   4.733  1.00 86.90           H  
ATOM    568  HG2 GLN    37       8.085  97.820   4.916  1.00 86.90           H  
ATOM    569  HG3 GLN    37       9.582  98.363   4.182  1.00 86.90           H  
ATOM    570 HE21 GLN    37       9.211  99.019   8.039  1.00 86.90           H  
ATOM    571 HE22 GLN    37       7.897  98.743   6.918  1.00 86.90           H  
ATOM    572  N   ILE    38       6.868  94.629   4.347  1.00 85.76           N  
ATOM    573  CA  ILE    38       5.420  94.615   4.099  1.00 85.76           C  
ATOM    574  C   ILE    38       4.689  93.910   5.270  1.00 85.76           C  
ATOM    575  CB  ILE    38       5.096  93.969   2.726  1.00 85.76           C  
ATOM    576  O   ILE    38       3.568  94.272   5.627  1.00 85.76           O  
ATOM    577  CG1 ILE    38       5.446  94.957   1.589  1.00 85.76           C  
ATOM    578  CG2 ILE    38       3.628  93.539   2.605  1.00 85.76           C  
ATOM    579  CD1 ILE    38       5.482  94.310   0.211  1.00 85.76           C  
ATOM    580  H   ILE    38       7.490  94.180   3.690  1.00 85.76           H  
ATOM    581  HA  ILE    38       5.082  95.660   4.110  1.00 85.76           H  
ATOM    582  HB  ILE    38       5.710  93.067   2.610  1.00 85.76           H  
ATOM    583 HG12 ILE    38       6.422  95.417   1.773  1.00 85.76           H  
ATOM    584 HG13 ILE    38       4.719  95.777   1.577  1.00 85.76           H  
ATOM    585 HG21 ILE    38       2.950  94.391   2.731  1.00 85.76           H  
ATOM    586 HG22 ILE    38       3.371  92.780   3.350  1.00 85.76           H  
ATOM    587 HG23 ILE    38       3.427  93.087   1.631  1.00 85.76           H  
ATOM    588 HD11 ILE    38       6.167  93.457   0.194  1.00 85.76           H  
ATOM    589 HD12 ILE    38       5.825  95.036  -0.534  1.00 85.76           H  
ATOM    590 HD13 ILE    38       4.493  93.965  -0.101  1.00 85.76           H  
ATOM    591  N   LEU    39       5.291  92.848   5.812  1.00 87.17           N  
ATOM    592  CA  LEU    39       4.699  92.119   6.925  1.00 87.17           C  
ATOM    593  C   LEU    39       4.786  92.964   8.218  1.00 87.17           C  
ATOM    594  CB  LEU    39       5.376  90.767   7.166  1.00 87.17           C  
ATOM    595  O   LEU    39       3.849  92.991   9.010  1.00 87.17           O  
ATOM    596  CG  LEU    39       5.150  89.732   6.051  1.00 87.17           C  
ATOM    597  CD1 LEU    39       6.063  88.526   6.278  1.00 87.17           C  
ATOM    598  CD2 LEU    39       3.699  89.268   5.973  1.00 87.17           C  
ATOM    599  H   LEU    39       6.187  92.562   5.443  1.00 87.17           H  
ATOM    600  HA  LEU    39       3.632  91.989   6.715  1.00 87.17           H  
ATOM    601  HB2 LEU    39       5.007  90.352   8.112  1.00 87.17           H  
ATOM    602  HB3 LEU    39       6.454  90.919   7.301  1.00 87.17           H  
ATOM    603  HG  LEU    39       5.407  90.170   5.082  1.00 87.17           H  
ATOM    604 HD11 LEU    39       5.885  88.071   7.257  1.00 87.17           H  
ATOM    605 HD12 LEU    39       7.117  88.817   6.226  1.00 87.17           H  
ATOM    606 HD13 LEU    39       5.887  87.762   5.516  1.00 87.17           H  
ATOM    607 HD21 LEU    39       3.372  88.821   6.917  1.00 87.17           H  
ATOM    608 HD22 LEU    39       3.590  88.516   5.186  1.00 87.17           H  
ATOM    609 HD23 LEU    39       3.022  90.092   5.729  1.00 87.17           H  
ATOM    610  N   GLU    40       5.946  93.574   8.461  1.00 86.46           N  
ATOM    611  CA  GLU    40       6.187  94.352   9.670  1.00 86.46           C  
ATOM    612  C   GLU    40       5.390  95.675   9.623  1.00 86.46           C  
ATOM    613  CB  GLU    40       7.672  94.560   9.959  1.00 86.46           C  
ATOM    614  O   GLU    40       4.913  96.165  10.642  1.00 86.46           O  
ATOM    615  CG  GLU    40       8.328  93.242  10.386  1.00 86.46           C  
ATOM    616  CD  GLU    40       9.748  93.345  10.896  1.00 86.46           C  
ATOM    617  OE1 GLU    40      10.396  92.276  10.983  1.00 86.46           O  
ATOM    618  OE2 GLU    40      10.191  94.465  11.232  1.00 86.46           O1-
ATOM    619  H   GLU    40       6.682  93.468   7.777  1.00 86.46           H  
ATOM    620  HA  GLU    40       5.747  93.782  10.497  1.00 86.46           H  
ATOM    621  HB2 GLU    40       7.783  95.305  10.757  1.00 86.46           H  
ATOM    622  HB3 GLU    40       8.186  94.967   9.079  1.00 86.46           H  
ATOM    623  HG2 GLU    40       8.316  92.534   9.550  1.00 86.46           H  
ATOM    624  HG3 GLU    40       7.743  92.788  11.196  1.00 86.46           H  
ATOM    625  N   ASP    41       5.174  96.212   8.417  1.00 87.81           N  
ATOM    626  CA  ASP    41       4.352  97.402   8.191  1.00 87.81           C  
ATOM    627  C   ASP    41       2.930  97.067   8.718  1.00 87.81           C  
ATOM    628  CB  ASP    41       4.198  97.757   6.716  1.00 87.81           C  
ATOM    629  O   ASP    41       2.258  97.873   9.367  1.00 87.81           O  
ATOM    630  CG  ASP    41       5.338  98.414   5.986  1.00 87.81           C  
ATOM    631  OD1 ASP    41       6.267  98.953   6.629  1.00 87.81           O  
ATOM    632  OD2 ASP    41       5.270  98.413   4.728  1.00 87.81           O1-
ATOM    633  H   ASP    41       5.613  95.770   7.621  1.00 87.81           H  
ATOM    634  HA  ASP    41       4.764  98.225   8.786  1.00 87.81           H  
ATOM    635  HB2 ASP    41       3.361  98.462   6.620  1.00 87.81           H  
ATOM    636  HB3 ASP    41       3.907  96.866   6.145  1.00 87.81           H  
ATOM    637  N   LEU    42       2.434  95.870   8.375  1.00 86.67           N  
ATOM    638  CA  LEU    42       1.095  95.433   8.765  1.00 86.67           C  
ATOM    639  C   LEU    42       1.063  95.133  10.279  1.00 86.67           C  
ATOM    640  CB  LEU    42       0.659  94.179   7.991  1.00 86.67           C  
ATOM    641  O   LEU    42       0.052  95.349  10.950  1.00 86.67           O  
ATOM    642  CG  LEU    42       0.259  94.466   6.531  1.00 86.67           C  
ATOM    643  CD1 LEU    42       0.277  93.174   5.713  1.00 86.67           C  
ATOM    644  CD2 LEU    42      -1.132  95.098   6.443  1.00 86.67           C  
ATOM    645  H   LEU    42       3.019  95.249   7.834  1.00 86.67           H  
ATOM    646  HA  LEU    42       0.405  96.267   8.597  1.00 86.67           H  
ATOM    647  HB2 LEU    42      -0.184  93.697   8.505  1.00 86.67           H  
ATOM    648  HB3 LEU    42       1.476  93.447   8.007  1.00 86.67           H  
ATOM    649  HG  LEU    42       0.983  95.157   6.083  1.00 86.67           H  
ATOM    650 HD11 LEU    42      -0.460  92.454   6.085  1.00 86.67           H  
ATOM    651 HD12 LEU    42       1.262  92.698   5.747  1.00 86.67           H  
ATOM    652 HD13 LEU    42       0.049  93.386   4.663  1.00 86.67           H  
ATOM    653 HD21 LEU    42      -1.897  94.426   6.843  1.00 86.67           H  
ATOM    654 HD22 LEU    42      -1.396  95.313   5.402  1.00 86.67           H  
ATOM    655 HD23 LEU    42      -1.185  96.036   7.001  1.00 86.67           H  
ATOM    656  N   LEU    43       2.152  94.560  10.798  1.00 86.27           N  
ATOM    657  CA  LEU    43       2.245  94.145  12.195  1.00 86.27           C  
ATOM    658  C   LEU    43       2.135  95.370  13.121  1.00 86.27           C  
ATOM    659  CB  LEU    43       3.555  93.391  12.462  1.00 86.27           C  
ATOM    660  O   LEU    43       1.539  95.290  14.194  1.00 86.27           O  
ATOM    661  CG  LEU    43       3.677  92.752  13.861  1.00 86.27           C  
ATOM    662  CD1 LEU    43       2.614  91.683  14.116  1.00 86.27           C  
ATOM    663  CD2 LEU    43       5.071  92.136  14.021  1.00 86.27           C  
ATOM    664  H   LEU    43       2.935  94.391  10.184  1.00 86.27           H  
ATOM    665  HA  LEU    43       1.377  93.508  12.385  1.00 86.27           H  
ATOM    666  HB2 LEU    43       4.394  94.084  12.330  1.00 86.27           H  
ATOM    667  HB3 LEU    43       3.681  92.607  11.704  1.00 86.27           H  
ATOM    668  HG  LEU    43       3.572  93.531  14.625  1.00 86.27           H  
ATOM    669 HD11 LEU    43       2.666  90.888  13.366  1.00 86.27           H  
ATOM    670 HD12 LEU    43       1.606  92.106  14.099  1.00 86.27           H  
ATOM    671 HD13 LEU    43       2.755  91.224  15.101  1.00 86.27           H  
ATOM    672 HD21 LEU    43       5.241  91.340  13.288  1.00 86.27           H  
ATOM    673 HD22 LEU    43       5.195  91.708  15.022  1.00 86.27           H  
ATOM    674 HD23 LEU    43       5.849  92.894  13.885  1.00 86.27           H  
ATOM    675  N   VAL    44       2.743  96.497  12.742  1.00 86.40           N  
ATOM    676  CA  VAL    44       2.721  97.713  13.565  1.00 86.40           C  
ATOM    677  C   VAL    44       1.251  98.164  13.751  1.00 86.40           C  
ATOM    678  CB  VAL    44       3.602  98.820  12.944  1.00 86.40           C  
ATOM    679  O   VAL    44       0.847  98.652  14.807  1.00 86.40           O  
ATOM    680  CG1 VAL    44       3.332 100.207  13.537  1.00 86.40           C  
ATOM    681  CG2 VAL    44       5.087  98.489  13.139  1.00 86.40           C  
ATOM    682  H   VAL    44       3.249  96.493  11.867  1.00 86.40           H  
ATOM    683  HA  VAL    44       3.093  97.437  14.561  1.00 86.40           H  
ATOM    684  HB  VAL    44       3.404  98.876  11.866  1.00 86.40           H  
ATOM    685 HG11 VAL    44       3.439 100.201  14.627  1.00 86.40           H  
ATOM    686 HG12 VAL    44       2.325 100.557  13.291  1.00 86.40           H  
ATOM    687 HG13 VAL    44       4.034 100.945  13.134  1.00 86.40           H  
ATOM    688 HG21 VAL    44       5.359  98.508  14.201  1.00 86.40           H  
ATOM    689 HG22 VAL    44       5.718  99.216  12.617  1.00 86.40           H  
ATOM    690 HG23 VAL    44       5.337  97.497  12.754  1.00 86.40           H  
ATOM    691  N   PHE    45       0.450  98.053  12.683  1.00 83.92           N  
ATOM    692  CA  PHE    45      -0.947  98.493  12.703  1.00 83.92           C  
ATOM    693  C   PHE    45      -1.891  97.514  13.441  1.00 83.92           C  
ATOM    694  CB  PHE    45      -1.485  98.786  11.294  1.00 83.92           C  
ATOM    695  O   PHE    45      -3.081  97.780  13.614  1.00 83.92           O  
ATOM    696  CG  PHE    45      -1.143 100.195  10.858  1.00 83.92           C  
ATOM    697  CD1 PHE    45      -1.927 101.277  11.298  1.00 83.92           C  
ATOM    698  CD2 PHE    45      -0.023 100.437  10.043  1.00 83.92           C  
ATOM    699  CE1 PHE    45      -1.589 102.594  10.939  1.00 83.92           C  
ATOM    700  CE2 PHE    45       0.332 101.756   9.703  1.00 83.92           C  
ATOM    701  CZ  PHE    45      -0.453 102.833  10.149  1.00 83.92           C  
ATOM    702  H   PHE    45       0.821  97.662  11.829  1.00 83.92           H  
ATOM    703  HA  PHE    45      -0.982  99.406  13.314  1.00 83.92           H  
ATOM    704  HB2 PHE    45      -2.574  98.677  11.252  1.00 83.92           H  
ATOM    705  HB3 PHE    45      -1.094  98.063  10.568  1.00 83.92           H  
ATOM    706  HD1 PHE    45      -2.794 101.095  11.915  1.00 83.92           H  
ATOM    707  HD2 PHE    45       0.567  99.609   9.677  1.00 83.92           H  
ATOM    708  HE1 PHE    45      -2.201 103.420  11.271  1.00 83.92           H  
ATOM    709  HE2 PHE    45       1.208 101.941   9.099  1.00 83.92           H  
ATOM    710  HZ  PHE    45      -0.182 103.845   9.883  1.00 83.92           H  
ATOM    711  N   THR    46      -1.341  96.411  13.977  1.00 82.14           N  
ATOM    712  CA  THR    46      -2.106  95.511  14.844  1.00 82.14           C  
ATOM    713  C   THR    46      -2.201  96.069  16.282  1.00 82.14           C  
ATOM    714  CB  THR    46      -1.584  94.061  14.895  1.00 82.14           C  
ATOM    715  O   THR    46      -2.926  95.554  17.127  1.00 82.14           O  
ATOM    716  CG2 THR    46      -1.553  93.385  13.533  1.00 82.14           C  
ATOM    717  OG1 THR    46      -0.295  93.949  15.499  1.00 82.14           O  
ATOM    718  H   THR    46      -0.371  96.209  13.784  1.00 82.14           H  
ATOM    719  HA  THR    46      -3.135  95.488  14.463  1.00 82.14           H  
ATOM    720  HB  THR    46      -2.254  93.481  15.534  1.00 82.14           H  
ATOM    721 HG21 THR    46      -0.938  93.943  12.825  1.00 82.14           H  
ATOM    722 HG22 THR    46      -2.561  93.288  13.123  1.00 82.14           H  
ATOM    723 HG23 THR    46      -1.113  92.385  13.604  1.00 82.14           H  
ATOM    724  HG1 THR    46       0.342  94.499  14.993  1.00 82.14           H  
ATOM    725  N   TYR    47      -1.439  97.132  16.561  1.00 82.74           N  
ATOM    726  CA  TYR    47      -1.410  97.821  17.856  1.00 82.74           C  
ATOM    727  C   TYR    47      -2.085  99.209  17.760  1.00 82.74           C  
ATOM    728  CB  TYR    47       0.027  97.980  18.381  1.00 82.74           C  
ATOM    729  O   TYR    47      -1.914 100.082  18.608  1.00 82.74           O  
ATOM    730  CG  TYR    47       0.711  96.659  18.664  1.00 82.74           C  
ATOM    731  CD1 TYR    47       0.565  96.040  19.921  1.00 82.74           C  
ATOM    732  CD2 TYR    47       1.489  96.038  17.667  1.00 82.74           C  
ATOM    733  CE1 TYR    47       1.184  94.799  20.177  1.00 82.74           C  
ATOM    734  CE2 TYR    47       2.112  94.802  17.920  1.00 82.74           C  
ATOM    735  OH  TYR    47       2.511  92.965  19.446  1.00 82.74           O  
ATOM    736  CZ  TYR    47       1.949  94.174  19.171  1.00 82.74           C  
ATOM    737  H   TYR    47      -0.840  97.496  15.834  1.00 82.74           H  
ATOM    738  HA  TYR    47      -2.004  97.246  18.577  1.00 82.74           H  
ATOM    739  HB2 TYR    47       0.034  98.575  19.303  1.00 82.74           H  
ATOM    740  HB3 TYR    47       0.630  98.553  17.664  1.00 82.74           H  
ATOM    741  HD1 TYR    47      -0.023  96.517  20.691  1.00 82.74           H  
ATOM    742  HD2 TYR    47       1.608  96.513  16.704  1.00 82.74           H  
ATOM    743  HE1 TYR    47       1.072  94.328  21.143  1.00 82.74           H  
ATOM    744  HE2 TYR    47       2.716  94.335  17.156  1.00 82.74           H  
ATOM    745  HH  TYR    47       3.092  92.725  18.704  1.00 82.74           H  
ATOM    746  N   SER    48      -2.932  99.392  16.741  1.00 79.58           N  
ATOM    747  CA  SER    48      -3.761 100.589  16.601  1.00 79.58           C  
ATOM    748  C   SER    48      -5.056 100.454  17.435  1.00 79.58           C  
ATOM    749  CB  SER    48      -4.149 100.847  15.138  1.00 79.58           C  
ATOM    750  O   SER    48      -5.611  99.375  17.635  1.00 79.58           O  
ATOM    751  OG  SER    48      -5.038 101.957  15.041  1.00 79.58           O  
ATOM    752  H   SER    48      -2.999  98.671  16.037  1.00 79.58           H  
ATOM    753  HA  SER    48      -3.207 101.454  16.986  1.00 79.58           H  
ATOM    754  HB2 SER    48      -4.650  99.979  14.698  1.00 79.58           H  
ATOM    755  HB3 SER    48      -3.250 101.056  14.547  1.00 79.58           H  
ATOM    756  HG  SER    48      -4.943 102.307  14.107  1.00 79.58           H  
ATOM    757  N   GLU    49      -5.622 101.602  17.831  1.00 73.92           N  
ATOM    758  CA  GLU    49      -6.935 101.660  18.480  1.00 73.92           C  
ATOM    759  C   GLU    49      -8.061 101.272  17.493  1.00 73.92           C  
ATOM    760  CB  GLU    49      -7.229 103.033  19.111  1.00 73.92           C  
ATOM    761  O   GLU    49      -9.192 100.956  17.865  1.00 73.92           O  
ATOM    762  CG  GLU    49      -7.090 104.222  18.154  1.00 73.92           C  
ATOM    763  CD  GLU    49      -8.234 105.216  18.195  1.00 73.92           C  
ATOM    764  OE1 GLU    49      -8.567 105.731  17.106  1.00 73.92           O  
ATOM    765  OE2 GLU    49      -8.765 105.489  19.300  1.00 73.92           O1-
ATOM    766  H   GLU    49      -5.115 102.462  17.678  1.00 73.92           H  
ATOM    767  HA  GLU    49      -6.941 100.896  19.267  1.00 73.92           H  
ATOM    768  HB2 GLU    49      -6.531 103.185  19.945  1.00 73.92           H  
ATOM    769  HB3 GLU    49      -8.234 103.004  19.551  1.00 73.92           H  
ATOM    770  HG2 GLU    49      -6.976 103.882  17.119  1.00 73.92           H  
ATOM    771  HG3 GLU    49      -6.174 104.774  18.397  1.00 73.92           H  
ATOM    772  N   ARG    50      -7.758 101.347  16.188  1.00 71.96           N  
ATOM    773  CA  ARG    50      -8.686 101.016  15.122  1.00 71.96           C  
ATOM    774  C   ARG    50      -8.383  99.619  14.533  1.00 71.96           C  
ATOM    775  CB  ARG    50      -8.645 102.062  14.001  1.00 71.96           C  
ATOM    776  O   ARG    50      -9.003  99.215  13.546  1.00 71.96           O  
ATOM    777  CG  ARG    50      -8.900 103.490  14.500  1.00 71.96           C  
ATOM    778  CD  ARG    50      -7.735 104.408  14.138  1.00 71.96           C  
ATOM    779  NE  ARG    50      -7.892 105.733  14.728  1.00 71.96           N  
ATOM    780  NH1 ARG    50      -6.602 106.835  13.138  1.00 71.96           N  
ATOM    781  NH2 ARG    50      -7.754 108.032  14.668  1.00 71.96           N1+
ATOM    782  CZ  ARG    50      -7.415 106.837  14.184  1.00 71.96           C  
ATOM    783  H   ARG    50      -6.819 101.628  15.943  1.00 71.96           H  
ATOM    784  HA  ARG    50      -9.703 100.964  15.528  1.00 71.96           H  
ATOM    785  HB2 ARG    50      -9.405 101.814  13.248  1.00 71.96           H  
ATOM    786  HB3 ARG    50      -7.681 101.997  13.478  1.00 71.96           H  
ATOM    787  HG2 ARG    50      -9.086 103.518  15.578  1.00 71.96           H  
ATOM    788  HG3 ARG    50      -9.814 103.881  14.034  1.00 71.96           H  
ATOM    789  HD2 ARG    50      -7.719 104.498  13.049  1.00 71.96           H  
ATOM    790  HD3 ARG    50      -6.791 103.997  14.502  1.00 71.96           H  
ATOM    791  HE  ARG    50      -8.324 105.804  15.638  1.00 71.96           H  
ATOM    792 HH11 ARG    50      -6.370 107.742  12.732  1.00 71.96           H  
ATOM    793 HH12 ARG    50      -6.123 105.991  12.774  1.00 71.96           H  
ATOM    794 HH21 ARG    50      -7.472 108.845  14.108  1.00 71.96           H  
ATOM    795 HH22 ARG    50      -8.323 108.149  15.501  1.00 71.96           H  
ATOM    796  N   ALA    51      -7.485  98.865  15.163  1.00 75.26           N  
ATOM    797  CA  ALA    51      -6.902  97.661  14.564  1.00 75.26           C  
ATOM    798  C   ALA    51      -7.962  96.635  14.125  1.00 75.26           C  
ATOM    799  CB  ALA    51      -5.926  96.984  15.514  1.00 75.26           C  
ATOM    800  O   ALA    51      -7.828  95.938  13.119  1.00 75.26           O  
ATOM    801  H   ALA    51      -7.145  99.176  16.062  1.00 75.26           H  
ATOM    802  HA  ALA    51      -6.372  97.985  13.663  1.00 75.26           H  
ATOM    803  HB1 ALA    51      -6.416  96.684  16.447  1.00 75.26           H  
ATOM    804  HB2 ALA    51      -5.101  97.654  15.766  1.00 75.26           H  
ATOM    805  HB3 ALA    51      -5.495  96.089  15.057  1.00 75.26           H  
ATOM    806  N   SER    52      -9.039  96.518  14.911  1.00 74.91           N  
ATOM    807  CA  SER    52     -10.111  95.550  14.676  1.00 74.91           C  
ATOM    808  C   SER    52     -11.068  95.984  13.543  1.00 74.91           C  
ATOM    809  CB  SER    52     -10.898  95.291  15.962  1.00 74.91           C  
ATOM    810  O   SER    52     -11.986  95.267  13.162  1.00 74.91           O  
ATOM    811  OG  SER    52     -11.245  96.536  16.583  1.00 74.91           O  
ATOM    812  H   SER    52      -9.138  97.151  15.691  1.00 74.91           H  
ATOM    813  HA  SER    52      -9.653  94.615  14.336  1.00 74.91           H  
ATOM    814  HB2 SER    52     -10.275  94.737  16.673  1.00 74.91           H  
ATOM    815  HB3 SER    52     -11.815  94.723  15.778  1.00 74.91           H  
ATOM    816  HG  SER    52     -11.688  96.310  17.420  1.00 74.91           H  
ATOM    817  N   LYS    53     -10.831  97.182  12.981  1.00 77.41           N  
ATOM    818  CA  LYS    53     -11.516  97.696  11.795  1.00 77.41           C  
ATOM    819  C   LYS    53     -10.629  97.531  10.533  1.00 77.41           C  
ATOM    820  CB  LYS    53     -11.879  99.178  11.969  1.00 77.41           C  
ATOM    821  O   LYS    53     -11.079  97.720   9.407  1.00 77.41           O  
ATOM    822  CG  LYS    53     -12.814  99.408  13.159  1.00 77.41           C  
ATOM    823  CD  LYS    53     -13.076 100.896  13.396  1.00 77.41           C  
ATOM    824  CE  LYS    53     -14.110 101.078  14.495  1.00 77.41           C  
ATOM    825  NZ  LYS    53     -14.323 102.506  14.757  1.00 77.41           N1+
ATOM    826  H   LYS    53     -10.124  97.770  13.399  1.00 77.41           H  
ATOM    827  HA  LYS    53     -12.424  97.110  11.626  1.00 77.41           H  
ATOM    828  HB2 LYS    53     -12.366  99.544  11.055  1.00 77.41           H  
ATOM    829  HB3 LYS    53     -10.971  99.780  12.087  1.00 77.41           H  
ATOM    830  HG2 LYS    53     -12.383  98.982  14.073  1.00 77.41           H  
ATOM    831  HG3 LYS    53     -13.761  98.887  12.976  1.00 77.41           H  
ATOM    832  HD2 LYS    53     -13.437 101.359  12.470  1.00 77.41           H  
ATOM    833  HD3 LYS    53     -12.139 101.398  13.669  1.00 77.41           H  
ATOM    834  HE2 LYS    53     -13.803 100.619  15.439  1.00 77.41           H  
ATOM    835  HE3 LYS    53     -15.077 100.665  14.192  1.00 77.41           H  
ATOM    836  HZ1 LYS    53     -13.646 102.901  15.442  1.00 77.41           H  
ATOM    837  HZ2 LYS    53     -15.224 102.634  15.260  1.00 77.41           H  
ATOM    838  HZ3 LYS    53     -14.331 103.112  13.932  1.00 77.41           H  
ATOM    839  N   LEU    54      -9.347  97.253  10.761  1.00 81.26           N  
ATOM    840  CA  LEU    54      -8.334  97.172   9.715  1.00 81.26           C  
ATOM    841  C   LEU    54      -8.310  95.747   9.143  1.00 81.26           C  
ATOM    842  CB  LEU    54      -6.939  97.564  10.206  1.00 81.26           C  
ATOM    843  O   LEU    54      -8.237  95.569   7.928  1.00 81.26           O  
ATOM    844  CG  LEU    54      -6.842  98.981  10.795  1.00 81.26           C  
ATOM    845  CD1 LEU    54      -5.390  99.293  11.149  1.00 81.26           C  
ATOM    846  CD2 LEU    54      -7.407 100.067   9.886  1.00 81.26           C  
ATOM    847  H   LEU    54      -9.059  97.078  11.714  1.00 81.26           H  
ATOM    848  HA  LEU    54      -8.641  97.828   8.893  1.00 81.26           H  
ATOM    849  HB2 LEU    54      -6.229  97.461   9.378  1.00 81.26           H  
ATOM    850  HB3 LEU    54      -6.604  96.851  10.968  1.00 81.26           H  
ATOM    851  HG  LEU    54      -7.415  99.000  11.724  1.00 81.26           H  
ATOM    852 HD11 LEU    54      -4.775  99.396  10.249  1.00 81.26           H  
ATOM    853 HD12 LEU    54      -4.960  98.499  11.765  1.00 81.26           H  
ATOM    854 HD13 LEU    54      -5.323 100.224  11.718  1.00 81.26           H  
ATOM    855 HD21 LEU    54      -6.866 100.118   8.936  1.00 81.26           H  
ATOM    856 HD22 LEU    54      -7.337 101.043  10.373  1.00 81.26           H  
ATOM    857 HD23 LEU    54      -8.468  99.907   9.674  1.00 81.26           H  
ATOM    858  N   PHE    55      -8.377  94.741  10.016  1.00 82.15           N  
ATOM    859  CA  PHE    55      -8.291  93.333   9.592  1.00 82.15           C  
ATOM    860  C   PHE    55      -9.703  92.713   9.458  1.00 82.15           C  
ATOM    861  CB  PHE    55      -7.343  92.532  10.489  1.00 82.15           C  
ATOM    862  O   PHE    55      -9.910  91.505   9.292  1.00 82.15           O  
ATOM    863  CG  PHE    55      -5.947  93.127  10.432  1.00 82.15           C  
ATOM    864  CD1 PHE    55      -5.110  92.866   9.335  1.00 82.15           C  
ATOM    865  CD2 PHE    55      -5.528  94.032  11.422  1.00 82.15           C  
ATOM    866  CE1 PHE    55      -3.844  93.474   9.247  1.00 82.15           C  
ATOM    867  CE2 PHE    55      -4.291  94.681  11.301  1.00 82.15           C  
ATOM    868  CZ  PHE    55      -3.429  94.376  10.237  1.00 82.15           C  
ATOM    869  H   PHE    55      -8.519  94.965  10.991  1.00 82.15           H  
ATOM    870  HA  PHE    55      -7.894  93.314   8.567  1.00 82.15           H  
ATOM    871  HB2 PHE    55      -7.303  91.481  10.178  1.00 82.15           H  
ATOM    872  HB3 PHE    55      -7.699  92.530  11.526  1.00 82.15           H  
ATOM    873  HD1 PHE    55      -5.440  92.195   8.556  1.00 82.15           H  
ATOM    874  HD2 PHE    55      -6.159  94.227  12.276  1.00 82.15           H  
ATOM    875  HE1 PHE    55      -3.192  93.247   8.417  1.00 82.15           H  
ATOM    876  HE2 PHE    55      -4.000  95.420  12.032  1.00 82.15           H  
ATOM    877  HZ  PHE    55      -2.452  94.833  10.181  1.00 82.15           H  
ATOM    878  N   GLN    56     -10.700  93.604   9.398  1.00 75.62           N  
ATOM    879  CA  GLN    56     -12.124  93.287   9.310  1.00 75.62           C  
ATOM    880  C   GLN    56     -12.513  92.926   7.856  1.00 75.62           C  
ATOM    881  CB  GLN    56     -12.930  94.494   9.810  1.00 75.62           C  
ATOM    882  O   GLN    56     -13.254  93.638   7.175  1.00 75.62           O  
ATOM    883  CG  GLN    56     -14.392  94.166  10.106  1.00 75.62           C  
ATOM    884  CD  GLN    56     -15.189  95.409  10.435  1.00 75.62           C  
ATOM    885  NE2 GLN    56     -16.448  95.226  10.773  1.00 75.62           N  
ATOM    886  OE1 GLN    56     -14.765  96.552  10.397  1.00 75.62           O  
ATOM    887  H   GLN    56     -10.470  94.585   9.467  1.00 75.62           H  
ATOM    888  HA  GLN    56     -12.315  92.413   9.945  1.00 75.62           H  
ATOM    889  HB2 GLN    56     -12.865  95.315   9.085  1.00 75.62           H  
ATOM    890  HB3 GLN    56     -12.474  94.875  10.729  1.00 75.62           H  
ATOM    891  HG2 GLN    56     -14.456  93.474  10.954  1.00 75.62           H  
ATOM    892  HG3 GLN    56     -14.871  93.684   9.246  1.00 75.62           H  
ATOM    893 HE21 GLN    56     -17.033  96.020  10.991  1.00 75.62           H  
ATOM    894 HE22 GLN    56     -16.830  94.291  10.815  1.00 75.62           H  
ATOM    895  N   GLY    57     -12.076  91.740   7.417  1.00 73.19           N  
ATOM    896  CA  GLY    57     -12.565  91.155   6.178  1.00 73.19           C  
ATOM    897  C   GLY    57     -12.094  91.806   4.874  1.00 73.19           C  
ATOM    898  O   GLY    57     -12.666  91.601   3.806  1.00 73.19           O  
ATOM    899  H   GLY    57     -11.470  91.202   8.021  1.00 73.19           H  
ATOM    900  HA2 GLY    57     -13.660  91.185   6.196  1.00 73.19           H  
ATOM    901  HA3 GLY    57     -12.239  90.110   6.166  1.00 73.19           H  
ATOM    902  N   LYS    58     -10.945  92.502   4.935  1.00 73.70           N  
ATOM    903  CA  LYS    58     -10.357  93.114   3.735  1.00 73.70           C  
ATOM    904  C   LYS    58      -9.720  92.051   2.795  1.00 73.70           C  
ATOM    905  CB  LYS    58      -9.257  94.138   4.041  1.00 73.70           C  
ATOM    906  O   LYS    58      -9.256  92.360   1.703  1.00 73.70           O  
ATOM    907  CG  LYS    58      -9.441  95.034   5.255  1.00 73.70           C  
ATOM    908  CD  LYS    58     -10.595  96.036   5.212  1.00 73.70           C  
ATOM    909  CE  LYS    58     -10.623  96.765   6.552  1.00 73.70           C  
ATOM    910  NZ  LYS    58     -11.587  97.858   6.577  1.00 73.70           N1+
ATOM    911  H   LYS    58     -10.532  92.661   5.843  1.00 73.70           H  
ATOM    912  HA  LYS    58     -11.169  93.596   3.179  1.00 73.70           H  
ATOM    913  HB2 LYS    58      -9.095  94.760   3.151  1.00 73.70           H  
ATOM    914  HB3 LYS    58      -8.315  93.599   4.197  1.00 73.70           H  
ATOM    915  HG2 LYS    58      -8.510  95.600   5.369  1.00 73.70           H  
ATOM    916  HG3 LYS    58      -9.527  94.411   6.151  1.00 73.70           H  
ATOM    917  HD2 LYS    58     -11.548  95.524   5.042  1.00 73.70           H  
ATOM    918  HD3 LYS    58     -10.444  96.744   4.389  1.00 73.70           H  
ATOM    919  HE2 LYS    58      -9.656  97.219   6.779  1.00 73.70           H  
ATOM    920  HE3 LYS    58     -10.905  96.076   7.353  1.00 73.70           H  
ATOM    921  HZ1 LYS    58     -11.669  98.204   7.545  1.00 73.70           H  
ATOM    922  HZ2 LYS    58     -12.512  97.671   6.196  1.00 73.70           H  
ATOM    923  HZ3 LYS    58     -11.173  98.683   6.054  1.00 73.70           H  
ATOM    924  N   ASN    59      -9.622  90.817   3.297  1.00 73.82           N  
ATOM    925  CA  ASN    59      -9.097  89.658   2.570  1.00 73.82           C  
ATOM    926  C   ASN    59      -7.560  89.706   2.441  1.00 73.82           C  
ATOM    927  CB  ASN    59      -9.820  89.357   1.259  1.00 73.82           C  
ATOM    928  O   ASN    59      -6.933  89.130   1.556  1.00 73.82           O  
ATOM    929  CG  ASN    59     -11.052  88.544   1.561  1.00 73.82           C  
ATOM    930  ND2 ASN    59     -12.136  89.188   1.914  1.00 73.82           N  
ATOM    931  OD1 ASN    59     -11.060  87.322   1.515  1.00 73.82           O  
ATOM    932  H   ASN    59      -9.952  90.687   4.242  1.00 73.82           H  
ATOM    933  HA  ASN    59      -9.269  88.826   3.262  1.00 73.82           H  
ATOM    934  HB2 ASN    59      -9.201  88.758   0.581  1.00 73.82           H  
ATOM    935  HB3 ASN    59     -10.106  90.257   0.707  1.00 73.82           H  
ATOM    936 HD21 ASN    59     -12.974  88.675   2.148  1.00 73.82           H  
ATOM    937 HD22 ASN    59     -12.134  90.197   1.953  1.00 73.82           H  
ATOM    938  N   ILE    60      -6.932  90.225   3.506  1.00 82.19           N  
ATOM    939  CA  ILE    60      -5.466  90.330   3.630  1.00 82.19           C  
ATOM    940  C   ILE    60      -4.817  88.929   3.714  1.00 82.19           C  
ATOM    941  CB  ILE    60      -5.125  91.232   4.854  1.00 82.19           C  
ATOM    942  O   ILE    60      -3.638  88.750   3.424  1.00 82.19           O  
ATOM    943  CG1 ILE    60      -5.294  92.712   4.439  1.00 82.19           C  
ATOM    944  CG2 ILE    60      -3.727  91.002   5.439  1.00 82.19           C  
ATOM    945  CD1 ILE    60      -5.367  93.680   5.610  1.00 82.19           C  
ATOM    946  H   ILE    60      -7.496  90.588   4.262  1.00 82.19           H  
ATOM    947  HA  ILE    60      -5.094  90.780   2.699  1.00 82.19           H  
ATOM    948  HB  ILE    60      -5.842  91.013   5.658  1.00 82.19           H  
ATOM    949 HG12 ILE    60      -6.210  92.828   3.851  1.00 82.19           H  
ATOM    950 HG13 ILE    60      -4.465  93.004   3.783  1.00 82.19           H  
ATOM    951 HG21 ILE    60      -2.950  91.183   4.692  1.00 82.19           H  
ATOM    952 HG22 ILE    60      -3.616  89.980   5.817  1.00 82.19           H  
ATOM    953 HG23 ILE    60      -3.534  91.664   6.288  1.00 82.19           H  
ATOM    954 HD11 ILE    60      -6.167  93.401   6.301  1.00 82.19           H  
ATOM    955 HD12 ILE    60      -5.576  94.691   5.246  1.00 82.19           H  
ATOM    956 HD13 ILE    60      -4.423  93.721   6.158  1.00 82.19           H  
ATOM    957  N   HIS    61      -5.571  87.944   4.209  1.00 78.20           N  
ATOM    958  CA  HIS    61      -5.063  86.590   4.412  1.00 78.20           C  
ATOM    959  C   HIS    61      -4.875  85.835   3.081  1.00 78.20           C  
ATOM    960  CB  HIS    61      -5.941  85.769   5.361  1.00 78.20           C  
ATOM    961  O   HIS    61      -4.116  84.879   2.998  1.00 78.20           O  
ATOM    962  CG  HIS    61      -7.323  85.571   4.857  1.00 78.20           C  
ATOM    963  CD2 HIS    61      -7.987  84.428   4.501  1.00 78.20           C  
ATOM    964  ND1 HIS    61      -8.202  86.623   4.685  1.00 78.20           N  
ATOM    965  CE1 HIS    61      -9.360  86.121   4.226  1.00 78.20           C  
ATOM    966  NE2 HIS    61      -9.264  84.796   4.073  1.00 78.20           N  
ATOM    967  H   HIS    61      -6.533  88.139   4.447  1.00 78.20           H  
ATOM    968  HA  HIS    61      -4.070  86.689   4.864  1.00 78.20           H  
ATOM    969  HB2 HIS    61      -5.997  86.274   6.334  1.00 78.20           H  
ATOM    970  HB3 HIS    61      -5.475  84.792   5.539  1.00 78.20           H  
ATOM    971  HD2 HIS    61      -7.593  83.423   4.544  1.00 78.20           H  
ATOM    972  HE2 HIS    61      -9.979  84.178   3.716  1.00 78.20           H  
ATOM    973  HE1 HIS    61     -10.244  86.705   4.012  1.00 78.20           H  
ATOM    974  N   VAL    62      -5.631  86.226   2.045  1.00 74.18           N  
ATOM    975  CA  VAL    62      -5.680  85.487   0.783  1.00 74.18           C  
ATOM    976  C   VAL    62      -4.299  85.556   0.088  1.00 74.18           C  
ATOM    977  CB  VAL    62      -6.845  85.929  -0.129  1.00 74.18           C  
ATOM    978  O   VAL    62      -3.704  84.508  -0.164  1.00 74.18           O  
ATOM    979  CG1 VAL    62      -6.824  85.188  -1.471  1.00 74.18           C  
ATOM    980  CG2 VAL    62      -8.196  85.688   0.551  1.00 74.18           C  
ATOM    981  H   VAL    62      -6.186  87.064   2.142  1.00 74.18           H  
ATOM    982  HA  VAL    62      -5.830  84.432   1.053  1.00 74.18           H  
ATOM    983  HB  VAL    62      -6.776  87.002  -0.337  1.00 74.18           H  
ATOM    984 HG11 VAL    62      -6.853  84.103  -1.325  1.00 74.18           H  
ATOM    985 HG12 VAL    62      -5.925  85.431  -2.047  1.00 74.18           H  
ATOM    986 HG13 VAL    62      -7.686  85.470  -2.084  1.00 74.18           H  
ATOM    987 HG21 VAL    62      -8.322  84.636   0.828  1.00 74.18           H  
ATOM    988 HG22 VAL    62      -9.021  85.964  -0.114  1.00 74.18           H  
ATOM    989 HG23 VAL    62      -8.292  86.295   1.455  1.00 74.18           H  
ATOM    990  N   PRO    63      -3.742  86.744  -0.233  1.00 79.11           N  
ATOM    991  CA  PRO    63      -2.415  86.774  -0.846  1.00 79.11           C  
ATOM    992  C   PRO    63      -1.349  86.281   0.145  1.00 79.11           C  
ATOM    993  CB  PRO    63      -2.186  88.234  -1.233  1.00 79.11           C  
ATOM    994  O   PRO    63      -0.306  85.765  -0.252  1.00 79.11           O  
ATOM    995  CG  PRO    63      -3.064  88.999  -0.253  1.00 79.11           C  
ATOM    996  CD  PRO    63      -4.274  88.093  -0.099  1.00 79.11           C  
ATOM    997  HA  PRO    63      -2.397  86.114  -1.721  1.00 79.11           H  
ATOM    998  HB2 PRO    63      -2.545  88.406  -2.255  1.00 79.11           H  
ATOM    999  HB3 PRO    63      -1.138  88.545  -1.182  1.00 79.11           H  
ATOM   1000  HG2 PRO    63      -3.327  89.999  -0.599  1.00 79.11           H  
ATOM   1001  HG3 PRO    63      -2.549  89.103   0.707  1.00 79.11           H  
ATOM   1002  HD2 PRO    63      -4.765  88.241   0.858  1.00 79.11           H  
ATOM   1003  HD3 PRO    63      -4.990  88.257  -0.911  1.00 79.11           H  
ATOM   1004  N   LEU    64      -1.553  86.524   1.448  1.00 84.49           N  
ATOM   1005  CA  LEU    64      -0.578  86.151   2.472  1.00 84.49           C  
ATOM   1006  C   LEU    64      -0.381  84.622   2.459  1.00 84.49           C  
ATOM   1007  CB  LEU    64      -1.036  86.646   3.849  1.00 84.49           C  
ATOM   1008  O   LEU    64       0.742  84.136   2.553  1.00 84.49           O  
ATOM   1009  CG  LEU    64      -0.117  86.295   5.033  1.00 84.49           C  
ATOM   1010  CD1 LEU    64       1.301  86.826   4.847  1.00 84.49           C  
ATOM   1011  CD2 LEU    64      -0.711  86.850   6.332  1.00 84.49           C  
ATOM   1012  H   LEU    64      -2.387  87.022   1.724  1.00 84.49           H  
ATOM   1013  HA  LEU    64       0.372  86.619   2.187  1.00 84.49           H  
ATOM   1014  HB2 LEU    64      -2.027  86.233   4.060  1.00 84.49           H  
ATOM   1015  HB3 LEU    64      -1.161  87.735   3.804  1.00 84.49           H  
ATOM   1016  HG  LEU    64      -0.070  85.206   5.135  1.00 84.49           H  
ATOM   1017 HD11 LEU    64       1.293  87.907   4.674  1.00 84.49           H  
ATOM   1018 HD12 LEU    64       1.802  86.350   3.999  1.00 84.49           H  
ATOM   1019 HD13 LEU    64       1.909  86.625   5.736  1.00 84.49           H  
ATOM   1020 HD21 LEU    64      -0.767  87.944   6.309  1.00 84.49           H  
ATOM   1021 HD22 LEU    64      -0.102  86.560   7.194  1.00 84.49           H  
ATOM   1022 HD23 LEU    64      -1.723  86.464   6.493  1.00 84.49           H  
ATOM   1023  N   LEU    65      -1.482  83.866   2.412  1.00 77.47           N  
ATOM   1024  CA  LEU    65      -1.413  82.407   2.447  1.00 77.47           C  
ATOM   1025  C   LEU    65      -0.819  81.863   1.126  1.00 77.47           C  
ATOM   1026  CB  LEU    65      -2.781  81.791   2.754  1.00 77.47           C  
ATOM   1027  O   LEU    65      -0.116  80.857   1.123  1.00 77.47           O  
ATOM   1028  CG  LEU    65      -3.231  82.046   4.212  1.00 77.47           C  
ATOM   1029  CD1 LEU    65      -4.733  81.812   4.360  1.00 77.47           C  
ATOM   1030  CD2 LEU    65      -2.468  81.172   5.210  1.00 77.47           C  
ATOM   1031  H   LEU    65      -2.379  84.329   2.372  1.00 77.47           H  
ATOM   1032  HA  LEU    65      -0.693  82.136   3.228  1.00 77.47           H  
ATOM   1033  HB2 LEU    65      -2.757  80.711   2.562  1.00 77.47           H  
ATOM   1034  HB3 LEU    65      -3.522  82.208   2.058  1.00 77.47           H  
ATOM   1035  HG  LEU    65      -3.038  83.092   4.477  1.00 77.47           H  
ATOM   1036 HD11 LEU    65      -4.989  80.759   4.224  1.00 77.47           H  
ATOM   1037 HD12 LEU    65      -5.299  82.398   3.629  1.00 77.47           H  
ATOM   1038 HD13 LEU    65      -5.072  82.113   5.357  1.00 77.47           H  
ATOM   1039 HD21 LEU    65      -2.580  80.109   4.974  1.00 77.47           H  
ATOM   1040 HD22 LEU    65      -2.839  81.332   6.228  1.00 77.47           H  
ATOM   1041 HD23 LEU    65      -1.399  81.405   5.213  1.00 77.47           H  
ATOM   1042  N   ILE    66      -1.111  82.538   0.008  1.00 76.69           N  
ATOM   1043  CA  ILE    66      -0.556  82.144  -1.295  1.00 76.69           C  
ATOM   1044  C   ILE    66       0.968  82.448  -1.272  1.00 76.69           C  
ATOM   1045  CB  ILE    66      -1.287  82.860  -2.456  1.00 76.69           C  
ATOM   1046  O   ILE    66       1.790  81.690  -1.786  1.00 76.69           O  
ATOM   1047  CG1 ILE    66      -2.744  82.350  -2.555  1.00 76.69           C  
ATOM   1048  CG2 ILE    66      -0.560  82.655  -3.793  1.00 76.69           C  
ATOM   1049  CD1 ILE    66      -3.626  83.196  -3.464  1.00 76.69           C  
ATOM   1050  H   ILE    66      -1.708  83.350   0.081  1.00 76.69           H  
ATOM   1051  HA  ILE    66      -0.662  81.055  -1.389  1.00 76.69           H  
ATOM   1052  HB  ILE    66      -1.305  83.937  -2.249  1.00 76.69           H  
ATOM   1053 HG12 ILE    66      -3.207  82.338  -1.563  1.00 76.69           H  
ATOM   1054 HG13 ILE    66      -2.753  81.312  -2.910  1.00 76.69           H  
ATOM   1055 HG21 ILE    66      -0.471  81.591  -4.036  1.00 76.69           H  
ATOM   1056 HG22 ILE    66       0.447  83.085  -3.770  1.00 76.69           H  
ATOM   1057 HG23 ILE    66      -1.086  83.148  -4.616  1.00 76.69           H  
ATOM   1058 HD11 ILE    66      -3.602  84.249  -3.167  1.00 76.69           H  
ATOM   1059 HD12 ILE    66      -4.664  82.852  -3.402  1.00 76.69           H  
ATOM   1060 HD13 ILE    66      -3.318  83.123  -4.510  1.00 76.69           H  
ATOM   1061  N   VAL    67       1.339  83.603  -0.706  1.00 82.35           N  
ATOM   1062  CA  VAL    67       2.734  84.037  -0.608  1.00 82.35           C  
ATOM   1063  C   VAL    67       3.482  83.059   0.317  1.00 82.35           C  
ATOM   1064  CB  VAL    67       2.834  85.499  -0.126  1.00 82.35           C  
ATOM   1065  O   VAL    67       4.622  82.686   0.046  1.00 82.35           O  
ATOM   1066  CG1 VAL    67       4.196  85.869   0.464  1.00 82.35           C  
ATOM   1067  CG2 VAL    67       2.528  86.451  -1.288  1.00 82.35           C  
ATOM   1068  H   VAL    67       0.619  84.206  -0.334  1.00 82.35           H  
ATOM   1069  HA  VAL    67       3.180  83.930  -1.605  1.00 82.35           H  
ATOM   1070  HB  VAL    67       2.094  85.671   0.664  1.00 82.35           H  
ATOM   1071 HG11 VAL    67       5.001  85.705  -0.256  1.00 82.35           H  
ATOM   1072 HG12 VAL    67       4.416  85.293   1.368  1.00 82.35           H  
ATOM   1073 HG13 VAL    67       4.208  86.925   0.748  1.00 82.35           H  
ATOM   1074 HG21 VAL    67       3.322  86.418  -2.041  1.00 82.35           H  
ATOM   1075 HG22 VAL    67       2.441  87.479  -0.925  1.00 82.35           H  
ATOM   1076 HG23 VAL    67       1.592  86.197  -1.794  1.00 82.35           H  
ATOM   1077  N   LEU    68       2.857  82.664   1.430  1.00 79.88           N  
ATOM   1078  CA  LEU    68       3.477  81.759   2.395  1.00 79.88           C  
ATOM   1079  C   LEU    68       3.671  80.342   1.796  1.00 79.88           C  
ATOM   1080  CB  LEU    68       2.678  81.678   3.701  1.00 79.88           C  
ATOM   1081  O   LEU    68       4.598  79.638   2.191  1.00 79.88           O  
ATOM   1082  CG  LEU    68       2.849  82.906   4.618  1.00 79.88           C  
ATOM   1083  CD1 LEU    68       1.766  82.905   5.700  1.00 79.88           C  
ATOM   1084  CD2 LEU    68       4.222  82.935   5.281  1.00 79.88           C  
ATOM   1085  H   LEU    68       1.927  83.015   1.610  1.00 79.88           H  
ATOM   1086  HA  LEU    68       4.489  82.138   2.579  1.00 79.88           H  
ATOM   1087  HB2 LEU    68       2.960  80.776   4.260  1.00 79.88           H  
ATOM   1088  HB3 LEU    68       1.617  81.567   3.454  1.00 79.88           H  
ATOM   1089  HG  LEU    68       2.742  83.823   4.029  1.00 79.88           H  
ATOM   1090 HD11 LEU    68       1.829  82.009   6.326  1.00 79.88           H  
ATOM   1091 HD12 LEU    68       0.767  82.929   5.253  1.00 79.88           H  
ATOM   1092 HD13 LEU    68       1.863  83.780   6.352  1.00 79.88           H  
ATOM   1093 HD21 LEU    68       4.359  82.061   5.923  1.00 79.88           H  
ATOM   1094 HD22 LEU    68       4.329  83.828   5.904  1.00 79.88           H  
ATOM   1095 HD23 LEU    68       5.032  82.952   4.547  1.00 79.88           H  
ATOM   1096  N   ASP    69       2.817  79.948   0.851  1.00 78.45           N  
ATOM   1097  CA  ASP    69       2.972  78.668   0.142  1.00 78.45           C  
ATOM   1098  C   ASP    69       4.147  78.851  -0.855  1.00 78.45           C  
ATOM   1099  CB  ASP    69       1.696  78.297  -0.597  1.00 78.45           C  
ATOM   1100  O   ASP    69       5.018  77.995  -1.026  1.00 78.45           O  
ATOM   1101  CG  ASP    69       1.754  76.807  -0.836  1.00 78.45           C  
ATOM   1102  OD1 ASP    69       1.318  76.074   0.083  1.00 78.45           O  
ATOM   1103  OD2 ASP    69       2.183  76.401  -1.936  1.00 78.45           O1-
ATOM   1104  H   ASP    69       2.072  80.578   0.591  1.00 78.45           H  
ATOM   1105  HA  ASP    69       3.271  77.909   0.876  1.00 78.45           H  
ATOM   1106  HB2 ASP    69       1.589  78.830  -1.548  1.00 78.45           H  
ATOM   1107  HB3 ASP    69       0.808  78.523   0.003  1.00 78.45           H  
ATOM   1108  N   SER    70       4.148  79.987  -1.569  1.00 78.72           N  
ATOM   1109  CA  SER    70       5.064  80.218  -2.689  1.00 78.72           C  
ATOM   1110  C   SER    70       6.501  80.518  -2.212  1.00 78.72           C  
ATOM   1111  CB  SER    70       4.583  81.375  -3.569  1.00 78.72           C  
ATOM   1112  O   SER    70       7.478  80.034  -2.782  1.00 78.72           O  
ATOM   1113  OG  SER    70       3.275  81.125  -4.082  1.00 78.72           O  
ATOM   1114  H   SER    70       3.482  80.705  -1.324  1.00 78.72           H  
ATOM   1115  HA  SER    70       5.087  79.292  -3.277  1.00 78.72           H  
ATOM   1116  HB2 SER    70       5.257  81.516  -4.421  1.00 78.72           H  
ATOM   1117  HB3 SER    70       4.553  82.320  -3.016  1.00 78.72           H  
ATOM   1118  HG  SER    70       2.661  81.131  -3.317  1.00 78.72           H  
ATOM   1119  N   TYR    71       6.637  81.365  -1.186  1.00 81.06           N  
ATOM   1120  CA  TYR    71       7.931  81.759  -0.606  1.00 81.06           C  
ATOM   1121  C   TYR    71       8.222  80.724   0.518  1.00 81.06           C  
ATOM   1122  CB  TYR    71       7.949  83.208  -0.097  1.00 81.06           C  
ATOM   1123  O   TYR    71       8.462  81.013   1.695  1.00 81.06           O  
ATOM   1124  CG  TYR    71       8.081  84.242  -1.206  1.00 81.06           C  
ATOM   1125  CD1 TYR    71       9.307  84.905  -1.405  1.00 81.06           C  
ATOM   1126  CD2 TYR    71       6.981  84.559  -2.027  1.00 81.06           C  
ATOM   1127  CE1 TYR    71       9.433  85.887  -2.408  1.00 81.06           C  
ATOM   1128  CE2 TYR    71       7.104  85.523  -3.045  1.00 81.06           C  
ATOM   1129  OH  TYR    71       8.493  87.154  -4.189  1.00 81.06           O  
ATOM   1130  CZ  TYR    71       8.327  86.201  -3.230  1.00 81.06           C  
ATOM   1131  H   TYR    71       5.794  81.704  -0.745  1.00 81.06           H  
ATOM   1132  HA  TYR    71       8.716  81.626  -1.362  1.00 81.06           H  
ATOM   1133  HB2 TYR    71       8.790  83.342   0.597  1.00 81.06           H  
ATOM   1134  HB3 TYR    71       7.053  83.433   0.494  1.00 81.06           H  
ATOM   1135  HD1 TYR    71      10.156  84.660  -0.785  1.00 81.06           H  
ATOM   1136  HD2 TYR    71       6.036  84.059  -1.873  1.00 81.06           H  
ATOM   1137  HE1 TYR    71      10.373  86.400  -2.548  1.00 81.06           H  
ATOM   1138  HE2 TYR    71       6.263  85.744  -3.685  1.00 81.06           H  
ATOM   1139  HH  TYR    71       7.621  87.345  -4.611  1.00 81.06           H  
ATOM   1140  N   MET    72       8.202  79.450   0.101  1.00 76.64           N  
ATOM   1141  CA  MET    72       8.143  78.274   0.973  1.00 76.64           C  
ATOM   1142  C   MET    72       9.388  78.096   1.863  1.00 76.64           C  
ATOM   1143  CB  MET    72       7.977  77.013   0.104  1.00 76.64           C  
ATOM   1144  O   MET    72       9.364  77.425   2.890  1.00 76.64           O  
ATOM   1145  CG  MET    72       7.244  75.890   0.837  1.00 76.64           C  
ATOM   1146  SD  MET    72       7.185  74.363  -0.175  1.00 76.64           S  
ATOM   1147  CE  MET    72       6.024  74.910  -1.462  1.00 76.64           C  
ATOM   1148  H   MET    72       8.067  79.290  -0.887  1.00 76.64           H  
ATOM   1149  HA  MET    72       7.278  78.420   1.630  1.00 76.64           H  
ATOM   1150  HB2 MET    72       8.960  76.663  -0.235  1.00 76.64           H  
ATOM   1151  HB3 MET    72       7.419  77.266  -0.803  1.00 76.64           H  
ATOM   1152  HG2 MET    72       6.225  76.187   1.104  1.00 76.64           H  
ATOM   1153  HG3 MET    72       7.765  75.633   1.764  1.00 76.64           H  
ATOM   1154  HE1 MET    72       5.757  74.049  -2.081  1.00 76.64           H  
ATOM   1155  HE2 MET    72       6.484  75.660  -2.108  1.00 76.64           H  
ATOM   1156  HE3 MET    72       5.111  75.307  -1.014  1.00 76.64           H  
ATOM   1157  N   ARG    73      10.552  78.550   1.372  1.00 76.78           N  
ATOM   1158  CA  ARG    73      11.847  78.274   2.000  1.00 76.78           C  
ATOM   1159  C   ARG    73      12.502  79.530   2.608  1.00 76.78           C  
ATOM   1160  CB  ARG    73      12.795  77.595   0.999  1.00 76.78           C  
ATOM   1161  O   ARG    73      13.661  79.521   3.016  1.00 76.78           O  
ATOM   1162  CG  ARG    73      12.273  76.227   0.552  1.00 76.78           C  
ATOM   1163  CD  ARG    73      13.220  75.540  -0.427  1.00 76.78           C  
ATOM   1164  NE  ARG    73      12.635  74.271  -0.890  1.00 76.78           N  
ATOM   1165  NH1 ARG    73      14.302  73.768  -2.430  1.00 76.78           N  
ATOM   1166  NH2 ARG    73      12.490  72.380  -2.184  1.00 76.78           N1+
ATOM   1167  CZ  ARG    73      13.145  73.490  -1.825  1.00 76.78           C  
ATOM   1168  H   ARG    73      10.520  79.109   0.531  1.00 76.78           H  
ATOM   1169  HA  ARG    73      11.696  77.596   2.850  1.00 76.78           H  
ATOM   1170  HB2 ARG    73      13.787  77.466   1.451  1.00 76.78           H  
ATOM   1171  HB3 ARG    73      12.933  78.242   0.123  1.00 76.78           H  
ATOM   1172  HG2 ARG    73      11.294  76.335   0.071  1.00 76.78           H  
ATOM   1173  HG3 ARG    73      12.122  75.581   1.425  1.00 76.78           H  
ATOM   1174  HD2 ARG    73      14.174  75.321   0.062  1.00 76.78           H  
ATOM   1175  HD3 ARG    73      13.381  76.183  -1.298  1.00 76.78           H  
ATOM   1176  HE  ARG    73      11.764  73.972  -0.475  1.00 76.78           H  
ATOM   1177 HH11 ARG    73      14.687  73.165  -3.145  1.00 76.78           H  
ATOM   1178 HH12 ARG    73      14.839  74.588  -2.183  1.00 76.78           H  
ATOM   1179 HH21 ARG    73      12.855  71.757  -2.893  1.00 76.78           H  
ATOM   1180 HH22 ARG    73      11.599  72.129  -1.773  1.00 76.78           H  
ATOM   1181  N   VAL    74      11.737  80.618   2.716  1.00 76.56           N  
ATOM   1182  CA  VAL    74      12.230  81.874   3.274  1.00 76.56           C  
ATOM   1183  C   VAL    74      11.739  81.907   4.741  1.00 76.56           C  
ATOM   1184  CB  VAL    74      11.753  83.083   2.448  1.00 76.56           C  
ATOM   1185  O   VAL    74      10.664  82.406   5.062  1.00 76.56           O  
ATOM   1186  CG1 VAL    74      12.361  84.376   2.996  1.00 76.56           C  
ATOM   1187  CG2 VAL    74      12.150  82.938   0.974  1.00 76.56           C  
ATOM   1188  H   VAL    74      10.775  80.561   2.411  1.00 76.56           H  
ATOM   1189  HA  VAL    74      13.327  81.864   3.278  1.00 76.56           H  
ATOM   1190  HB  VAL    74      10.660  83.163   2.500  1.00 76.56           H  
ATOM   1191 HG11 VAL    74      13.453  84.355   2.939  1.00 76.56           H  
ATOM   1192 HG12 VAL    74      12.086  84.540   4.041  1.00 76.56           H  
ATOM   1193 HG13 VAL    74      12.006  85.237   2.422  1.00 76.56           H  
ATOM   1194 HG21 VAL    74      13.224  82.744   0.870  1.00 76.56           H  
ATOM   1195 HG22 VAL    74      11.923  83.852   0.418  1.00 76.56           H  
ATOM   1196 HG23 VAL    74      11.607  82.117   0.495  1.00 76.56           H  
ATOM   1197  N   ALA    75      12.554  81.326   5.625  1.00 72.61           N  
ATOM   1198  CA  ALA    75      12.128  81.009   6.987  1.00 72.61           C  
ATOM   1199  C   ALA    75      11.710  82.251   7.801  1.00 72.61           C  
ATOM   1200  CB  ALA    75      13.230  80.269   7.733  1.00 72.61           C  
ATOM   1201  O   ALA    75      10.889  82.174   8.709  1.00 72.61           O  
ATOM   1202  H   ALA    75      13.481  81.066   5.318  1.00 72.61           H  
ATOM   1203  HA  ALA    75      11.242  80.368   6.899  1.00 72.61           H  
ATOM   1204  HB1 ALA    75      14.133  80.884   7.818  1.00 72.61           H  
ATOM   1205  HB2 ALA    75      13.503  79.346   7.211  1.00 72.61           H  
ATOM   1206  HB3 ALA    75      12.910  80.007   8.747  1.00 72.61           H  
ATOM   1207  N   SER    76      12.332  83.401   7.514  1.00 79.69           N  
ATOM   1208  CA  SER    76      12.056  84.653   8.223  1.00 79.69           C  
ATOM   1209  C   SER    76      10.636  85.147   7.888  1.00 79.69           C  
ATOM   1210  CB  SER    76      13.069  85.735   7.834  1.00 79.69           C  
ATOM   1211  O   SER    76       9.932  85.724   8.715  1.00 79.69           O  
ATOM   1212  OG  SER    76      13.307  85.713   6.418  1.00 79.69           O  
ATOM   1213  H   SER    76      13.018  83.408   6.773  1.00 79.69           H  
ATOM   1214  HA  SER    76      12.089  84.462   9.302  1.00 79.69           H  
ATOM   1215  HB2 SER    76      14.030  85.542   8.323  1.00 79.69           H  
ATOM   1216  HB3 SER    76      12.721  86.734   8.118  1.00 79.69           H  
ATOM   1217  HG  SER    76      13.820  86.517   6.214  1.00 79.69           H  
ATOM   1218  N   VAL    77      10.242  84.975   6.621  1.00 82.86           N  
ATOM   1219  CA  VAL    77       8.939  85.423   6.115  1.00 82.86           C  
ATOM   1220  C   VAL    77       7.871  84.503   6.737  1.00 82.86           C  
ATOM   1221  CB  VAL    77       8.937  85.407   4.574  1.00 82.86           C  
ATOM   1222  O   VAL    77       6.747  84.912   7.005  1.00 82.86           O  
ATOM   1223  CG1 VAL    77       7.543  85.420   3.948  1.00 82.86           C  
ATOM   1224  CG2 VAL    77       9.746  86.599   4.050  1.00 82.86           C  
ATOM   1225  H   VAL    77      10.869  84.504   5.984  1.00 82.86           H  
ATOM   1226  HA  VAL    77       8.754  86.434   6.501  1.00 82.86           H  
ATOM   1227  HB  VAL    77       9.425  84.490   4.223  1.00 82.86           H  
ATOM   1228 HG11 VAL    77       6.990  86.322   4.219  1.00 82.86           H  
ATOM   1229 HG12 VAL    77       6.957  84.548   4.251  1.00 82.86           H  
ATOM   1230 HG13 VAL    77       7.617  85.383   2.857  1.00 82.86           H  
ATOM   1231 HG21 VAL    77       9.262  87.549   4.303  1.00 82.86           H  
ATOM   1232 HG22 VAL    77       9.852  86.549   2.963  1.00 82.86           H  
ATOM   1233 HG23 VAL    77      10.753  86.615   4.478  1.00 82.86           H  
ATOM   1234  N   GLN    78       8.231  83.230   6.927  1.00 79.52           N  
ATOM   1235  CA  GLN    78       7.329  82.255   7.533  1.00 79.52           C  
ATOM   1236  C   GLN    78       7.175  82.622   9.027  1.00 79.52           C  
ATOM   1237  CB  GLN    78       7.852  80.827   7.364  1.00 79.52           C  
ATOM   1238  O   GLN    78       6.076  82.721   9.562  1.00 79.52           O  
ATOM   1239  CG  GLN    78       7.964  80.419   5.894  1.00 79.52           C  
ATOM   1240  CD  GLN    78       6.638  80.063   5.263  1.00 79.52           C  
ATOM   1241  NE2 GLN    78       6.610  80.078   3.950  1.00 79.52           N  
ATOM   1242  OE1 GLN    78       5.649  79.719   5.892  1.00 79.52           O  
ATOM   1243  H   GLN    78       9.160  82.941   6.655  1.00 79.52           H  
ATOM   1244  HA  GLN    78       6.345  82.364   7.069  1.00 79.52           H  
ATOM   1245  HB2 GLN    78       7.207  80.129   7.910  1.00 79.52           H  
ATOM   1246  HB3 GLN    78       8.845  80.741   7.819  1.00 79.52           H  
ATOM   1247  HG2 GLN    78       8.604  79.534   5.820  1.00 79.52           H  
ATOM   1248  HG3 GLN    78       8.442  81.200   5.297  1.00 79.52           H  
ATOM   1249 HE21 GLN    78       5.770  79.806   3.460  1.00 79.52           H  
ATOM   1250 HE22 GLN    78       7.428  80.363   3.431  1.00 79.52           H  
ATOM   1251  N   GLN    79       8.299  82.858   9.710  1.00 76.52           N  
ATOM   1252  CA  GLN    79       8.301  83.117  11.148  1.00 76.52           C  
ATOM   1253  C   GLN    79       7.497  84.402  11.447  1.00 76.52           C  
ATOM   1254  CB  GLN    79       9.737  83.219  11.664  1.00 76.52           C  
ATOM   1255  O   GLN    79       6.696  84.444  12.384  1.00 76.52           O  
ATOM   1256  CG  GLN    79       9.823  83.332  13.185  1.00 76.52           C  
ATOM   1257  CD  GLN    79      11.256  83.248  13.664  1.00 76.52           C  
ATOM   1258  NE2 GLN    79      11.449  83.320  14.961  1.00 76.52           N  
ATOM   1259  OE1 GLN    79      12.226  83.111  12.937  1.00 76.52           O  
ATOM   1260  H   GLN    79       9.177  82.861   9.210  1.00 76.52           H  
ATOM   1261  HA  GLN    79       7.780  82.280  11.627  1.00 76.52           H  
ATOM   1262  HB2 GLN    79      10.249  84.075  11.206  1.00 76.52           H  
ATOM   1263  HB3 GLN    79      10.289  82.326  11.343  1.00 76.52           H  
ATOM   1264  HG2 GLN    79       9.259  82.519  13.659  1.00 76.52           H  
ATOM   1265  HG3 GLN    79       9.402  84.284  13.527  1.00 76.52           H  
ATOM   1266 HE21 GLN    79      12.385  83.262  15.337  1.00 76.52           H  
ATOM   1267 HE22 GLN    79      10.662  83.434  15.583  1.00 76.52           H  
ATOM   1268  N   VAL    80       7.742  85.470  10.676  1.00 84.84           N  
ATOM   1269  CA  VAL    80       7.065  86.753  10.876  1.00 84.84           C  
ATOM   1270  C   VAL    80       5.600  86.612  10.389  1.00 84.84           C  
ATOM   1271  CB  VAL    80       7.806  87.911  10.173  1.00 84.84           C  
ATOM   1272  O   VAL    80       4.678  87.142  11.003  1.00 84.84           O  
ATOM   1273  CG1 VAL    80       7.025  89.228  10.254  1.00 84.84           C  
ATOM   1274  CG2 VAL    80       9.189  88.136  10.800  1.00 84.84           C  
ATOM   1275  H   VAL    80       8.409  85.381   9.922  1.00 84.84           H  
ATOM   1276  HA  VAL    80       7.023  86.940  11.957  1.00 84.84           H  
ATOM   1277  HB  VAL    80       7.941  87.664   9.112  1.00 84.84           H  
ATOM   1278 HG11 VAL    80       6.844  89.521  11.294  1.00 84.84           H  
ATOM   1279 HG12 VAL    80       6.058  89.149   9.752  1.00 84.84           H  
ATOM   1280 HG13 VAL    80       7.579  90.037   9.766  1.00 84.84           H  
ATOM   1281 HG21 VAL    80       9.100  88.454  11.845  1.00 84.84           H  
ATOM   1282 HG22 VAL    80       9.735  88.915  10.257  1.00 84.84           H  
ATOM   1283 HG23 VAL    80       9.800  87.230  10.781  1.00 84.84           H  
ATOM   1284  N   GLY    81       5.387  85.933   9.258  1.00 83.49           N  
ATOM   1285  CA  GLY    81       4.090  85.858   8.612  1.00 83.49           C  
ATOM   1286  C   GLY    81       3.091  85.041   9.430  1.00 83.49           C  
ATOM   1287  O   GLY    81       1.921  85.401   9.554  1.00 83.49           O  
ATOM   1288  H   GLY    81       6.169  85.450   8.840  1.00 83.49           H  
ATOM   1289  HA2 GLY    81       4.212  85.396   7.631  1.00 83.49           H  
ATOM   1290  HA3 GLY    81       3.703  86.874   8.491  1.00 83.49           H  
ATOM   1291  N   TRP    82       3.541  83.910   9.985  1.00 79.61           N  
ATOM   1292  CA  TRP    82       2.671  83.073  10.814  1.00 79.61           C  
ATOM   1293  C   TRP    82       2.446  83.765  12.176  1.00 79.61           C  
ATOM   1294  CB  TRP    82       3.201  81.650  11.013  1.00 79.61           C  
ATOM   1295  O   TRP    82       1.418  83.575  12.824  1.00 79.61           O  
ATOM   1296  CG  TRP    82       2.914  80.778   9.826  1.00 79.61           C  
ATOM   1297  CD1 TRP    82       3.709  80.525   8.764  1.00 79.61           C  
ATOM   1298  CD2 TRP    82       1.684  80.026   9.580  1.00 79.61           C  
ATOM   1299  CE2 TRP    82       1.796  79.374   8.314  1.00 79.61           C  
ATOM   1300  CE3 TRP    82       0.485  79.827  10.302  1.00 79.61           C  
ATOM   1301  NE1 TRP    82       3.046  79.727   7.856  1.00 79.61           N  
ATOM   1302  CH2 TRP    82      -0.404  78.431   8.530  1.00 79.61           C  
ATOM   1303  CZ2 TRP    82       0.770  78.583   7.782  1.00 79.61           C  
ATOM   1304  CZ3 TRP    82      -0.550  79.027   9.780  1.00 79.61           C  
ATOM   1305  H   TRP    82       4.501  83.642   9.828  1.00 79.61           H  
ATOM   1306  HA  TRP    82       1.687  83.043  10.327  1.00 79.61           H  
ATOM   1307  HB2 TRP    82       2.736  81.195  11.896  1.00 79.61           H  
ATOM   1308  HB3 TRP    82       4.277  81.668  11.218  1.00 79.61           H  
ATOM   1309  HD1 TRP    82       4.717  80.893   8.644  1.00 79.61           H  
ATOM   1310  HE1 TRP    82       3.428  79.439   6.966  1.00 79.61           H  
ATOM   1311  HE3 TRP    82       0.361  80.294  11.268  1.00 79.61           H  
ATOM   1312  HZ2 TRP    82       0.887  78.108   6.819  1.00 79.61           H  
ATOM   1313  HZ3 TRP    82      -1.456  78.882  10.350  1.00 79.61           H  
ATOM   1314  HH2 TRP    82      -1.216  77.831   8.125  1.00 79.61           H  
ATOM   1315  N   SER    83       3.423  84.571  12.619  1.00 80.71           N  
ATOM   1316  CA  SER    83       3.278  85.353  13.853  1.00 80.71           C  
ATOM   1317  C   SER    83       2.240  86.465  13.610  1.00 80.71           C  
ATOM   1318  CB  SER    83       4.585  85.987  14.329  1.00 80.71           C  
ATOM   1319  O   SER    83       1.414  86.773  14.468  1.00 80.71           O  
ATOM   1320  OG  SER    83       5.528  84.990  14.718  1.00 80.71           O  
ATOM   1321  H   SER    83       4.268  84.659  12.073  1.00 80.71           H  
ATOM   1322  HA  SER    83       2.887  84.675  14.621  1.00 80.71           H  
ATOM   1323  HB2 SER    83       4.399  86.618  15.205  1.00 80.71           H  
ATOM   1324  HB3 SER    83       5.043  86.622  13.565  1.00 80.71           H  
ATOM   1325  HG  SER    83       5.952  84.674  13.889  1.00 80.71           H  
ATOM   1326  N   LEU    84       2.278  87.068  12.415  1.00 84.68           N  
ATOM   1327  CA  LEU    84       1.317  88.085  11.998  1.00 84.68           C  
ATOM   1328  C   LEU    84      -0.063  87.408  11.951  1.00 84.68           C  
ATOM   1329  CB  LEU    84       1.689  88.694  10.639  1.00 84.68           C  
ATOM   1330  O   LEU    84      -1.043  87.956  12.446  1.00 84.68           O  
ATOM   1331  CG  LEU    84       0.680  89.720  10.081  1.00 84.68           C  
ATOM   1332  CD1 LEU    84       0.554  90.951  10.974  1.00 84.68           C  
ATOM   1333  CD2 LEU    84       1.098  90.148   8.671  1.00 84.68           C  
ATOM   1334  H   LEU    84       2.999  86.784  11.767  1.00 84.68           H  
ATOM   1335  HA  LEU    84       1.297  88.850  12.782  1.00 84.68           H  
ATOM   1336  HB2 LEU    84       1.799  87.892   9.901  1.00 84.68           H  
ATOM   1337  HB3 LEU    84       2.679  89.163  10.721  1.00 84.68           H  
ATOM   1338  HG  LEU    84      -0.307  89.251   9.997  1.00 84.68           H  
ATOM   1339 HD11 LEU    84       1.527  91.429  11.110  1.00 84.68           H  
ATOM   1340 HD12 LEU    84       0.156  90.694  11.959  1.00 84.68           H  
ATOM   1341 HD13 LEU    84      -0.124  91.689  10.531  1.00 84.68           H  
ATOM   1342 HD21 LEU    84       2.085  90.622   8.674  1.00 84.68           H  
ATOM   1343 HD22 LEU    84       0.379  90.860   8.251  1.00 84.68           H  
ATOM   1344 HD23 LEU    84       1.136  89.283   8.001  1.00 84.68           H  
ATOM   1345  N   LEU    85      -0.154  86.215  11.354  1.00 81.77           N  
ATOM   1346  CA  LEU    85      -1.429  85.507  11.230  1.00 81.77           C  
ATOM   1347  C   LEU    85      -2.004  85.204  12.636  1.00 81.77           C  
ATOM   1348  CB  LEU    85      -1.265  84.223  10.414  1.00 81.77           C  
ATOM   1349  O   LEU    85      -3.209  85.316  12.857  1.00 81.77           O  
ATOM   1350  CG  LEU    85      -2.591  83.604   9.929  1.00 81.77           C  
ATOM   1351  CD1 LEU    85      -3.298  84.475   8.889  1.00 81.77           C  
ATOM   1352  CD2 LEU    85      -2.307  82.226   9.332  1.00 81.77           C  
ATOM   1353  H   LEU    85       0.680  85.806  10.955  1.00 81.77           H  
ATOM   1354  HA  LEU    85      -2.114  86.204  10.737  1.00 81.77           H  
ATOM   1355  HB2 LEU    85      -0.724  83.482  11.017  1.00 81.77           H  
ATOM   1356  HB3 LEU    85      -0.634  84.424   9.538  1.00 81.77           H  
ATOM   1357  HG  LEU    85      -3.267  83.466  10.781  1.00 81.77           H  
ATOM   1358 HD11 LEU    85      -2.651  84.668   8.027  1.00 81.77           H  
ATOM   1359 HD12 LEU    85      -3.602  85.438   9.310  1.00 81.77           H  
ATOM   1360 HD13 LEU    85      -4.206  83.982   8.523  1.00 81.77           H  
ATOM   1361 HD21 LEU    85      -1.566  82.280   8.527  1.00 81.77           H  
ATOM   1362 HD22 LEU    85      -3.215  81.776   8.924  1.00 81.77           H  
ATOM   1363 HD23 LEU    85      -1.927  81.556  10.107  1.00 81.77           H  
ATOM   1364  N   CYS    86      -1.135  84.839  13.586  1.00 73.49           N  
ATOM   1365  CA  CYS    86      -1.568  84.581  14.964  1.00 73.49           C  
ATOM   1366  C   CYS    86      -2.067  85.893  15.601  1.00 73.49           C  
ATOM   1367  CB  CYS    86      -0.469  84.010  15.861  1.00 73.49           C  
ATOM   1368  O   CYS    86      -2.998  85.907  16.407  1.00 73.49           O  
ATOM   1369  SG  CYS    86      -0.039  82.301  15.411  1.00 73.49           S  
ATOM   1370  H   CYS    86      -0.160  84.756  13.337  1.00 73.49           H  
ATOM   1371  HA  CYS    86      -2.430  83.904  14.922  1.00 73.49           H  
ATOM   1372  HB2 CYS    86      -0.797  84.001  16.907  1.00 73.49           H  
ATOM   1373  HB3 CYS    86       0.440  84.618  15.810  1.00 73.49           H  
ATOM   1374  HG  CYS    86       0.488  82.598  14.208  1.00 73.49           H  
ATOM   1375  N   LYS    87      -1.436  87.019  15.240  1.00 80.46           N  
ATOM   1376  CA  LYS    87      -1.812  88.327  15.768  1.00 80.46           C  
ATOM   1377  C   LYS    87      -3.147  88.766  15.117  1.00 80.46           C  
ATOM   1378  CB  LYS    87      -0.690  89.341  15.541  1.00 80.46           C  
ATOM   1379  O   LYS    87      -3.952  89.461  15.724  1.00 80.46           O  
ATOM   1380  CG  LYS    87      -0.922  90.720  16.163  1.00 80.46           C  
ATOM   1381  CD  LYS    87      -1.237  90.688  17.656  1.00 80.46           C  
ATOM   1382  CE  LYS    87      -1.190  92.079  18.275  1.00 80.46           C  
ATOM   1383  NZ  LYS    87      -1.668  92.010  19.655  1.00 80.46           N1+
ATOM   1384  H   LYS    87      -0.708  86.968  14.541  1.00 80.46           H  
ATOM   1385  HA  LYS    87      -2.000  88.192  16.839  1.00 80.46           H  
ATOM   1386  HB2 LYS    87      -0.522  89.483  14.468  1.00 80.46           H  
ATOM   1387  HB3 LYS    87       0.245  88.933  15.945  1.00 80.46           H  
ATOM   1388  HG2 LYS    87      -1.744  91.215  15.638  1.00 80.46           H  
ATOM   1389  HG3 LYS    87      -0.021  91.321  15.993  1.00 80.46           H  
ATOM   1390  HD2 LYS    87      -0.524  90.034  18.173  1.00 80.46           H  
ATOM   1391  HD3 LYS    87      -2.233  90.261  17.799  1.00 80.46           H  
ATOM   1392  HE2 LYS    87      -1.829  92.795  17.753  1.00 80.46           H  
ATOM   1393  HE3 LYS    87      -0.166  92.454  18.302  1.00 80.46           H  
ATOM   1394  HZ1 LYS    87      -1.386  92.762  20.279  1.00 80.46           H  
ATOM   1395  HZ2 LYS    87      -1.529  91.084  20.127  1.00 80.46           H  
ATOM   1396  HZ3 LYS    87      -2.723  91.987  19.671  1.00 80.46           H  
ATOM   1397  N   LEU    88      -3.384  88.359  13.867  1.00 80.11           N  
ATOM   1398  CA  LEU    88      -4.646  88.649  13.199  1.00 80.11           C  
ATOM   1399  C   LEU    88      -5.783  87.833  13.865  1.00 80.11           C  
ATOM   1400  CB  LEU    88      -4.644  88.357  11.695  1.00 80.11           C  
ATOM   1401  O   LEU    88      -6.938  88.259  13.868  1.00 80.11           O  
ATOM   1402  CG  LEU    88      -3.606  89.103  10.833  1.00 80.11           C  
ATOM   1403  CD1 LEU    88      -4.062  89.126   9.371  1.00 80.11           C  
ATOM   1404  CD2 LEU    88      -3.290  90.513  11.320  1.00 80.11           C  
ATOM   1405  H   LEU    88      -2.661  87.838  13.392  1.00 80.11           H  
ATOM   1406  HA  LEU    88      -4.885  89.704  13.379  1.00 80.11           H  
ATOM   1407  HB2 LEU    88      -5.649  88.585  11.314  1.00 80.11           H  
ATOM   1408  HB3 LEU    88      -4.507  87.282  11.530  1.00 80.11           H  
ATOM   1409  HG  LEU    88      -2.675  88.534  10.851  1.00 80.11           H  
ATOM   1410 HD11 LEU    88      -4.994  89.688   9.253  1.00 80.11           H  
ATOM   1411 HD12 LEU    88      -4.232  88.108   9.002  1.00 80.11           H  
ATOM   1412 HD13 LEU    88      -3.303  89.589   8.732  1.00 80.11           H  
ATOM   1413 HD21 LEU    88      -4.204  91.089  11.475  1.00 80.11           H  
ATOM   1414 HD22 LEU    88      -2.659  91.042  10.600  1.00 80.11           H  
ATOM   1415 HD23 LEU    88      -2.741  90.494  12.266  1.00 80.11           H  
ATOM   1416  N   ILE    89      -5.460  86.634  14.359  1.00 74.05           N  
ATOM   1417  CA  ILE    89      -6.412  85.783  15.091  1.00 74.05           C  
ATOM   1418  C   ILE    89      -6.745  86.424  16.465  1.00 74.05           C  
ATOM   1419  CB  ILE    89      -5.895  84.324  15.210  1.00 74.05           C  
ATOM   1420  O   ILE    89      -7.838  86.238  16.996  1.00 74.05           O  
ATOM   1421  CG1 ILE    89      -5.945  83.634  13.827  1.00 74.05           C  
ATOM   1422  CG2 ILE    89      -6.692  83.505  16.234  1.00 74.05           C  
ATOM   1423  CD1 ILE    89      -5.163  82.330  13.758  1.00 74.05           C  
ATOM   1424  H   ILE    89      -4.520  86.298  14.205  1.00 74.05           H  
ATOM   1425  HA  ILE    89      -7.353  85.794  14.527  1.00 74.05           H  
ATOM   1426  HB  ILE    89      -4.853  84.346  15.549  1.00 74.05           H  
ATOM   1427 HG12 ILE    89      -5.545  84.302  13.057  1.00 74.05           H  
ATOM   1428 HG13 ILE    89      -6.987  83.437  13.552  1.00 74.05           H  
ATOM   1429 HG21 ILE    89      -7.761  83.508  15.997  1.00 74.05           H  
ATOM   1430 HG22 ILE    89      -6.563  83.902  17.246  1.00 74.05           H  
ATOM   1431 HG23 ILE    89      -6.357  82.464  16.270  1.00 74.05           H  
ATOM   1432 HD11 ILE    89      -4.122  82.477  14.056  1.00 74.05           H  
ATOM   1433 HD12 ILE    89      -5.167  81.949  12.732  1.00 74.05           H  
ATOM   1434 HD13 ILE    89      -5.601  81.559  14.396  1.00 74.05           H  
ATOM   1435  N   GLU    90      -5.797  87.180  17.028  1.00 72.60           N  
ATOM   1436  CA  GLU    90      -5.986  87.869  18.310  1.00 72.60           C  
ATOM   1437  C   GLU    90      -6.910  89.088  18.045  1.00 72.60           C  
ATOM   1438  CB  GLU    90      -4.626  88.304  18.872  1.00 72.60           C  
ATOM   1439  O   GLU    90      -7.894  89.330  18.739  1.00 72.60           O  
ATOM   1440  CG  GLU    90      -4.688  88.914  20.275  1.00 72.60           C  
ATOM   1441  CD  GLU    90      -3.659  90.007  20.323  1.00 72.60           C  
ATOM   1442  OE1 GLU    90      -3.983  91.166  19.974  1.00 72.60           O  
ATOM   1443  OE2 GLU    90      -2.472  89.751  20.630  1.00 72.60           O1-
ATOM   1444  H   GLU    90      -4.941  87.322  16.511  1.00 72.60           H  
ATOM   1445  HA  GLU    90      -6.498  87.188  19.000  1.00 72.60           H  
ATOM   1446  HB2 GLU    90      -4.159  89.004  18.173  1.00 72.60           H  
ATOM   1447  HB3 GLU    90      -3.957  87.434  18.904  1.00 72.60           H  
ATOM   1448  HG2 GLU    90      -4.481  88.155  21.037  1.00 72.60           H  
ATOM   1449  HG3 GLU    90      -5.670  89.344  20.495  1.00 72.60           H  
ATOM   1450  N   VAL    91      -6.564  89.876  17.023  1.00 79.27           N  
ATOM   1451  CA  VAL    91      -7.214  91.158  16.732  1.00 79.27           C  
ATOM   1452  C   VAL    91      -8.583  90.949  16.031  1.00 79.27           C  
ATOM   1453  CB  VAL    91      -6.259  92.043  15.893  1.00 79.27           C  
ATOM   1454  O   VAL    91      -9.453  91.822  16.060  1.00 79.27           O  
ATOM   1455  CG1 VAL    91      -6.927  93.286  15.305  1.00 79.27           C  
ATOM   1456  CG2 VAL    91      -5.067  92.492  16.747  1.00 79.27           C  
ATOM   1457  H   VAL    91      -5.818  89.556  16.422  1.00 79.27           H  
ATOM   1458  HA  VAL    91      -7.434  91.644  17.692  1.00 79.27           H  
ATOM   1459  HB  VAL    91      -5.872  91.455  15.051  1.00 79.27           H  
ATOM   1460 HG11 VAL    91      -7.408  93.889  16.083  1.00 79.27           H  
ATOM   1461 HG12 VAL    91      -7.676  93.019  14.554  1.00 79.27           H  
ATOM   1462 HG13 VAL    91      -6.187  93.911  14.797  1.00 79.27           H  
ATOM   1463 HG21 VAL    91      -5.396  93.091  17.604  1.00 79.27           H  
ATOM   1464 HG22 VAL    91      -4.382  93.105  16.155  1.00 79.27           H  
ATOM   1465 HG23 VAL    91      -4.499  91.640  17.130  1.00 79.27           H  
ATOM   1466  N   CYS    92      -8.710  89.863  15.271  1.00 76.93           N  
ATOM   1467  CA  CYS    92      -9.915  89.517  14.520  1.00 76.93           C  
ATOM   1468  C   CYS    92     -10.066  87.981  14.520  1.00 76.93           C  
ATOM   1469  CB  CYS    92      -9.851  90.030  13.070  1.00 76.93           C  
ATOM   1470  O   CYS    92      -9.646  87.302  13.589  1.00 76.93           O  
ATOM   1471  SG  CYS    92     -10.411  91.762  12.923  1.00 76.93           S  
ATOM   1472  H   CYS    92      -7.919  89.239  15.207  1.00 76.93           H  
ATOM   1473  HA  CYS    92     -10.793  89.947  15.017  1.00 76.93           H  
ATOM   1474  HB2 CYS    92     -10.497  89.442  12.410  1.00 76.93           H  
ATOM   1475  HB3 CYS    92      -8.831  89.969  12.675  1.00 76.93           H  
ATOM   1476  HG  CYS    92      -9.931  92.174  14.111  1.00 76.93           H  
ATOM   1477  N   PRO    93     -10.683  87.408  15.570  1.00 70.64           N  
ATOM   1478  CA  PRO    93     -10.812  85.945  15.697  1.00 70.64           C  
ATOM   1479  C   PRO    93     -11.496  85.223  14.524  1.00 70.64           C  
ATOM   1480  CB  PRO    93     -11.621  85.743  16.978  1.00 70.64           C  
ATOM   1481  O   PRO    93     -11.380  84.013  14.343  1.00 70.64           O  
ATOM   1482  CG  PRO    93     -11.293  86.977  17.805  1.00 70.64           C  
ATOM   1483  CD  PRO    93     -11.198  88.077  16.760  1.00 70.64           C  
ATOM   1484  HA  PRO    93      -9.804  85.530  15.784  1.00 70.64           H  
ATOM   1485  HB2 PRO    93     -11.356  84.814  17.492  1.00 70.64           H  
ATOM   1486  HB3 PRO    93     -12.697  85.712  16.767  1.00 70.64           H  
ATOM   1487  HG2 PRO    93     -10.324  86.845  18.300  1.00 70.64           H  
ATOM   1488  HG3 PRO    93     -12.043  87.189  18.572  1.00 70.64           H  
ATOM   1489  HD2 PRO    93     -12.187  88.478  16.512  1.00 70.64           H  
ATOM   1490  HD3 PRO    93     -10.551  88.893  17.085  1.00 70.64           H  
ATOM   1491  N   GLY    94     -12.229  85.973  13.689  1.00 69.25           N  
ATOM   1492  CA  GLY    94     -12.814  85.439  12.471  1.00 69.25           C  
ATOM   1493  C   GLY    94     -11.754  85.016  11.435  1.00 69.25           C  
ATOM   1494  O   GLY    94     -12.045  84.339  10.452  1.00 69.25           O  
ATOM   1495  H   GLY    94     -12.381  86.943  13.928  1.00 69.25           H  
ATOM   1496  HA2 GLY    94     -13.450  86.211  12.031  1.00 69.25           H  
ATOM   1497  HA3 GLY    94     -13.410  84.560  12.728  1.00 69.25           H  
ATOM   1498  N   THR    95     -10.494  85.400  11.667  1.00 71.03           N  
ATOM   1499  CA  THR    95      -9.360  84.937  10.869  1.00 71.03           C  
ATOM   1500  C   THR    95      -9.208  83.411  11.063  1.00 71.03           C  
ATOM   1501  CB  THR    95      -8.042  85.642  11.243  1.00 71.03           C  
ATOM   1502  O   THR    95      -8.753  82.721  10.159  1.00 71.03           O  
ATOM   1503  CG2 THR    95      -6.919  85.323  10.261  1.00 71.03           C  
ATOM   1504  OG1 THR    95      -8.212  87.064  11.234  1.00 71.03           O  
ATOM   1505  H   THR    95     -10.333  86.068  12.408  1.00 71.03           H  
ATOM   1506  HA  THR    95      -9.617  85.133   9.822  1.00 71.03           H  
ATOM   1507  HB  THR    95      -7.725  85.355  12.250  1.00 71.03           H  
ATOM   1508 HG21 THR    95      -7.207  85.587   9.237  1.00 71.03           H  
ATOM   1509 HG22 THR    95      -6.639  84.266  10.287  1.00 71.03           H  
ATOM   1510 HG23 THR    95      -6.028  85.912  10.495  1.00 71.03           H  
ATOM   1511  HG1 THR    95      -8.444  87.324  12.154  1.00 71.03           H  
ATOM   1512  N   MET    96      -9.541  82.904  12.259  1.00 65.30           N  
ATOM   1513  CA  MET    96      -9.418  81.467  12.536  1.00 65.30           C  
ATOM   1514  C   MET    96     -10.510  80.736  11.730  1.00 65.30           C  
ATOM   1515  CB  MET    96      -9.551  81.157  14.029  1.00 65.30           C  
ATOM   1516  O   MET    96     -10.304  79.665  11.181  1.00 65.30           O  
ATOM   1517  CG  MET    96      -9.436  79.669  14.379  1.00 65.30           C  
ATOM   1518  SD  MET    96      -7.800  78.981  13.966  1.00 65.30           S  
ATOM   1519  CE  MET    96      -8.316  77.379  13.300  1.00 65.30           C  
ATOM   1520  H   MET    96      -9.889  83.530  12.971  1.00 65.30           H  
ATOM   1521  HA  MET    96      -8.444  81.149  12.147  1.00 65.30           H  
ATOM   1522  HB2 MET    96     -10.528  81.505  14.389  1.00 65.30           H  
ATOM   1523  HB3 MET    96      -8.803  81.729  14.591  1.00 65.30           H  
ATOM   1524  HG2 MET    96     -10.225  79.099  13.879  1.00 65.30           H  
ATOM   1525  HG3 MET    96      -9.582  79.541  15.456  1.00 65.30           H  
ATOM   1526  HE1 MET    96      -7.430  76.767  13.111  1.00 65.30           H  
ATOM   1527  HE2 MET    96      -8.849  77.519  12.357  1.00 65.30           H  
ATOM   1528  HE3 MET    96      -8.958  76.855  14.010  1.00 65.30           H  
ATOM   1529  N   GLN    97     -11.703  81.340  11.666  1.00 66.28           N  
ATOM   1530  CA  GLN    97     -12.827  80.740  10.944  1.00 66.28           C  
ATOM   1531  C   GLN    97     -12.496  80.759   9.432  1.00 66.28           C  
ATOM   1532  CB  GLN    97     -14.134  81.491  11.190  1.00 66.28           C  
ATOM   1533  O   GLN    97     -12.930  79.916   8.656  1.00 66.28           O  
ATOM   1534  CG  GLN    97     -14.624  81.353  12.629  1.00 66.28           C  
ATOM   1535  CD  GLN    97     -15.833  82.229  12.838  1.00 66.28           C  
ATOM   1536  NE2 GLN    97     -17.023  81.682  12.719  1.00 66.28           N  
ATOM   1537  OE1 GLN    97     -15.767  83.425  13.075  1.00 66.28           O  
ATOM   1538  H   GLN    97     -11.805  82.250  12.090  1.00 66.28           H  
ATOM   1539  HA  GLN    97     -12.911  79.692  11.251  1.00 66.28           H  
ATOM   1540  HB2 GLN    97     -14.909  81.113  10.510  1.00 66.28           H  
ATOM   1541  HB3 GLN    97     -14.013  82.553  10.939  1.00 66.28           H  
ATOM   1542  HG2 GLN    97     -13.859  81.668  13.347  1.00 66.28           H  
ATOM   1543  HG3 GLN    97     -14.873  80.309  12.851  1.00 66.28           H  
ATOM   1544 HE21 GLN    97     -17.852  82.249  12.823  1.00 66.28           H  
ATOM   1545 HE22 GLN    97     -17.109  80.695  12.524  1.00 66.28           H  
ATOM   1546  N   SER    98     -11.741  81.779   9.016  1.00 65.67           N  
ATOM   1547  CA  SER    98     -11.316  81.938   7.625  1.00 65.67           C  
ATOM   1548  C   SER    98     -10.256  80.897   7.207  1.00 65.67           C  
ATOM   1549  CB  SER    98     -10.775  83.343   7.354  1.00 65.67           C  
ATOM   1550  O   SER    98     -10.020  80.691   6.021  1.00 65.67           O  
ATOM   1551  OG  SER    98     -11.756  84.343   7.639  1.00 65.67           O  
ATOM   1552  H   SER    98     -11.466  82.479   9.690  1.00 65.67           H  
ATOM   1553  HA  SER    98     -12.206  81.765   7.006  1.00 65.67           H  
ATOM   1554  HB2 SER    98     -10.500  83.446   6.301  1.00 65.67           H  
ATOM   1555  HB3 SER    98      -9.881  83.559   7.946  1.00 65.67           H  
ATOM   1556  HG  SER    98     -11.963  84.292   8.596  1.00 65.67           H  
ATOM   1557  N   LEU    99      -9.634  80.229   8.188  1.00 64.64           N  
ATOM   1558  CA  LEU    99      -8.703  79.123   7.959  1.00 64.64           C  
ATOM   1559  C   LEU    99      -9.456  77.766   7.946  1.00 64.64           C  
ATOM   1560  CB  LEU    99      -7.601  79.060   9.026  1.00 64.64           C  
ATOM   1561  O   LEU    99      -8.906  76.739   7.573  1.00 64.64           O  
ATOM   1562  CG  LEU    99      -6.629  80.254   9.012  1.00 64.64           C  
ATOM   1563  CD1 LEU    99      -5.716  80.191  10.237  1.00 64.64           C  
ATOM   1564  CD2 LEU    99      -5.787  80.303   7.739  1.00 64.64           C  
ATOM   1565  H   LEU    99      -9.871  80.469   9.140  1.00 64.64           H  
ATOM   1566  HA  LEU    99      -8.271  79.228   6.958  1.00 64.64           H  
ATOM   1567  HB2 LEU    99      -7.023  78.134   8.902  1.00 64.64           H  
ATOM   1568  HB3 LEU    99      -8.067  78.987  10.017  1.00 64.64           H  
ATOM   1569  HG  LEU    99      -7.201  81.183   9.069  1.00 64.64           H  
ATOM   1570 HD11 LEU    99      -5.081  79.299  10.217  1.00 64.64           H  
ATOM   1571 HD12 LEU    99      -6.303  80.169  11.160  1.00 64.64           H  
ATOM   1572 HD13 LEU    99      -5.067  81.071  10.282  1.00 64.64           H  
ATOM   1573 HD21 LEU    99      -5.189  79.393   7.622  1.00 64.64           H  
ATOM   1574 HD22 LEU    99      -5.104  81.156   7.762  1.00 64.64           H  
ATOM   1575 HD23 LEU    99      -6.412  80.421   6.849  1.00 64.64           H  
ATOM   1576  N   MET   100     -10.708  77.774   8.417  1.00 59.59           N  
ATOM   1577  CA  MET   100     -11.583  76.603   8.408  1.00 59.59           C  
ATOM   1578  C   MET   100     -12.299  76.582   7.044  1.00 59.59           C  
ATOM   1579  CB  MET   100     -12.595  76.616   9.559  1.00 59.59           C  
ATOM   1580  O   MET   100     -12.411  75.539   6.399  1.00 59.59           O  
ATOM   1581  CG  MET   100     -11.898  76.424  10.903  1.00 59.59           C  
ATOM   1582  SD  MET   100     -13.068  76.522  12.297  1.00 59.59           S  
ATOM   1583  CE  MET   100     -13.465  74.762  12.462  1.00 59.59           C  
ATOM   1584  H   MET   100     -11.077  78.657   8.738  1.00 59.59           H  
ATOM   1585  HA  MET   100     -10.964  75.699   8.461  1.00 59.59           H  
ATOM   1586  HB2 MET   100     -13.328  75.815   9.403  1.00 59.59           H  
ATOM   1587  HB3 MET   100     -13.160  77.555   9.558  1.00 59.59           H  
ATOM   1588  HG2 MET   100     -11.148  77.204  11.059  1.00 59.59           H  
ATOM   1589  HG3 MET   100     -11.381  75.462  10.933  1.00 59.59           H  
ATOM   1590  HE1 MET   100     -14.187  74.630  13.273  1.00 59.59           H  
ATOM   1591  HE2 MET   100     -12.566  74.189  12.703  1.00 59.59           H  
ATOM   1592  HE3 MET   100     -13.908  74.382  11.538  1.00 59.59           H  
ATOM   1593  N   GLY   101     -12.814  77.743   6.625  1.00 55.55           N  
ATOM   1594  CA  GLY   101     -13.450  77.925   5.335  1.00 55.55           C  
ATOM   1595  C   GLY   101     -14.927  77.514   5.297  1.00 55.55           C  
ATOM   1596  O   GLY   101     -15.574  77.294   6.325  1.00 55.55           O  
ATOM   1597  H   GLY   101     -12.723  78.538   7.242  1.00 55.55           H  
ATOM   1598  HA2 GLY   101     -12.887  77.352   4.598  1.00 55.55           H  
ATOM   1599  HA3 GLY   101     -13.382  78.988   5.085  1.00 55.55           H  
ATOM   1600  N   PRO   102     -15.528  77.462   4.087  1.00 47.42           N  
ATOM   1601  CA  PRO   102     -16.956  77.175   3.956  1.00 47.42           C  
ATOM   1602  C   PRO   102     -17.267  75.695   4.265  1.00 47.42           C  
ATOM   1603  CB  PRO   102     -17.281  77.503   2.498  1.00 47.42           C  
ATOM   1604  O   PRO   102     -16.490  74.772   4.033  1.00 47.42           O  
ATOM   1605  CG  PRO   102     -15.961  77.247   1.777  1.00 47.42           C  
ATOM   1606  CD  PRO   102     -14.918  77.705   2.785  1.00 47.42           C  
ATOM   1607  HA  PRO   102     -17.523  77.810   4.647  1.00 47.42           H  
ATOM   1608  HB2 PRO   102     -17.545  78.564   2.407  1.00 47.42           H  
ATOM   1609  HB3 PRO   102     -18.098  76.909   2.080  1.00 47.42           H  
ATOM   1610  HG2 PRO   102     -15.886  77.777   0.823  1.00 47.42           H  
ATOM   1611  HG3 PRO   102     -15.847  76.174   1.579  1.00 47.42           H  
ATOM   1612  HD2 PRO   102     -13.974  77.167   2.679  1.00 47.42           H  
ATOM   1613  HD3 PRO   102     -14.725  78.781   2.702  1.00 47.42           H  
ATOM   1614  N   GLN   103     -18.499  75.468   4.729  1.00 45.56           N  
ATOM   1615  CA  GLN   103     -18.964  74.197   5.285  1.00 45.56           C  
ATOM   1616  C   GLN   103     -19.681  73.384   4.182  1.00 45.56           C  
ATOM   1617  CB  GLN   103     -19.981  74.420   6.419  1.00 45.56           C  
ATOM   1618  O   GLN   103     -20.190  72.283   4.381  1.00 45.56           O  
ATOM   1619  CG  GLN   103     -19.604  75.516   7.420  1.00 45.56           C  
ATOM   1620  CD  GLN   103     -20.765  76.427   7.749  1.00 45.56           C  
ATOM   1621  NE2 GLN   103     -21.378  77.055   6.771  1.00 45.56           N  
ATOM   1622  OE1 GLN   103     -21.140  76.641   8.888  1.00 45.56           O  
ATOM   1623  H   GLN   103     -19.182  76.209   4.656  1.00 45.56           H  
ATOM   1624  HA  GLN   103     -18.104  73.625   5.642  1.00 45.56           H  
ATOM   1625  HB2 GLN   103     -20.102  73.474   6.964  1.00 45.56           H  
ATOM   1626  HB3 GLN   103     -20.972  74.612   5.989  1.00 45.56           H  
ATOM   1627  HG2 GLN   103     -18.783  76.153   7.076  1.00 45.56           H  
ATOM   1628  HG3 GLN   103     -19.264  75.049   8.353  1.00 45.56           H  
ATOM   1629 HE21 GLN   103     -22.135  77.693   6.976  1.00 45.56           H  
ATOM   1630 HE22 GLN   103     -21.093  76.901   5.815  1.00 45.56           H  
ATOM   1631  N   ASP   104     -19.915  74.092   3.065  1.00 41.75           N  
ATOM   1632  CA  ASP   104     -21.122  74.027   2.266  1.00 41.75           C  
ATOM   1633  C   ASP   104     -20.794  74.031   0.759  1.00 41.75           C  
ATOM   1634  CB  ASP   104     -22.092  75.121   2.744  1.00 41.75           C  
ATOM   1635  O   ASP   104     -20.509  72.996   0.155  1.00 41.75           O  
ATOM   1636  CG  ASP   104     -21.313  76.405   2.968  1.00 41.75           C  
ATOM   1637  OD1 ASP   104     -20.936  76.674   4.130  1.00 41.75           O  
ATOM   1638  OD2 ASP   104     -20.980  77.038   1.940  1.00 41.75           O1-
ATOM   1639  H   ASP   104     -19.286  74.851   2.844  1.00 41.75           H  
ATOM   1640  HA  ASP   104     -21.615  73.064   2.453  1.00 41.75           H  
ATOM   1641  HB2 ASP   104     -22.552  74.824   3.695  1.00 41.75           H  
ATOM   1642  HB3 ASP   104     -22.900  75.285   2.023  1.00 41.75           H  
ATOM   1643  N   VAL   105     -20.736  75.214   0.107  1.00 36.13           N  
ATOM   1644  CA  VAL   105     -20.654  75.332  -1.349  1.00 36.13           C  
ATOM   1645  C   VAL   105     -19.192  75.158  -1.827  1.00 36.13           C  
ATOM   1646  CB  VAL   105     -21.271  76.663  -1.846  1.00 36.13           C  
ATOM   1647  O   VAL   105     -18.425  76.093  -2.031  1.00 36.13           O  
ATOM   1648  CG1 VAL   105     -21.263  76.748  -3.379  1.00 36.13           C  
ATOM   1649  CG2 VAL   105     -22.719  76.829  -1.362  1.00 36.13           C  
ATOM   1650  H   VAL   105     -20.781  76.073   0.636  1.00 36.13           H  
ATOM   1651  HA  VAL   105     -21.233  74.500  -1.776  1.00 36.13           H  
ATOM   1652  HB  VAL   105     -20.686  77.504  -1.453  1.00 36.13           H  
ATOM   1653 HG11 VAL   105     -21.816  75.914  -3.824  1.00 36.13           H  
ATOM   1654 HG12 VAL   105     -20.247  76.733  -3.783  1.00 36.13           H  
ATOM   1655 HG13 VAL   105     -21.730  77.680  -3.717  1.00 36.13           H  
ATOM   1656 HG21 VAL   105     -23.345  75.995  -1.696  1.00 36.13           H  
ATOM   1657 HG22 VAL   105     -23.155  77.755  -1.752  1.00 36.13           H  
ATOM   1658 HG23 VAL   105     -22.778  76.881  -0.271  1.00 36.13           H  
ATOM   1659  N   GLY   106     -18.768  73.894  -1.827  1.00 39.60           N  
ATOM   1660  CA  GLY   106     -18.049  73.276  -2.923  1.00 39.60           C  
ATOM   1661  C   GLY   106     -16.571  73.606  -3.167  1.00 39.60           C  
ATOM   1662  O   GLY   106     -15.838  72.794  -3.724  1.00 39.60           O  
ATOM   1663  H   GLY   106     -18.938  73.331  -1.006  1.00 39.60           H  
ATOM   1664  HA2 GLY   106     -18.583  73.532  -3.846  1.00 39.60           H  
ATOM   1665  HA3 GLY   106     -18.126  72.194  -2.770  1.00 39.60           H  
ATOM   1666  N   ASN   107     -16.179  74.866  -2.949  1.00 44.29           N  
ATOM   1667  CA  ASN   107     -14.868  75.390  -3.372  1.00 44.29           C  
ATOM   1668  C   ASN   107     -13.759  75.017  -2.357  1.00 44.29           C  
ATOM   1669  CB  ASN   107     -14.921  76.900  -3.600  1.00 44.29           C  
ATOM   1670  O   ASN   107     -12.912  75.813  -1.959  1.00 44.29           O  
ATOM   1671  CG  ASN   107     -13.958  77.281  -4.700  1.00 44.29           C  
ATOM   1672  ND2 ASN   107     -13.242  78.368  -4.534  1.00 44.29           N  
ATOM   1673  OD1 ASN   107     -13.853  76.655  -5.743  1.00 44.29           O  
ATOM   1674  H   ASN   107     -16.829  75.497  -2.504  1.00 44.29           H  
ATOM   1675  HA  ASN   107     -14.609  74.865  -4.300  1.00 44.29           H  
ATOM   1676  HB2 ASN   107     -14.720  77.459  -2.681  1.00 44.29           H  
ATOM   1677  HB3 ASN   107     -15.916  77.207  -3.948  1.00 44.29           H  
ATOM   1678 HD21 ASN   107     -12.614  78.676  -5.263  1.00 44.29           H  
ATOM   1679 HD22 ASN   107     -13.318  78.896  -3.676  1.00 44.29           H  
ATOM   1680  N   ASP   108     -13.690  73.719  -2.047  1.00 45.11           N  
ATOM   1681  CA  ASP   108     -12.795  73.181  -1.022  1.00 45.11           C  
ATOM   1682  C   ASP   108     -11.298  73.151  -1.412  1.00 45.11           C  
ATOM   1683  CB  ASP   108     -13.255  71.801  -0.576  1.00 45.11           C  
ATOM   1684  O   ASP   108     -10.435  72.767  -0.619  1.00 45.11           O  
ATOM   1685  CG  ASP   108     -14.218  72.092   0.537  1.00 45.11           C  
ATOM   1686  OD1 ASP   108     -13.741  72.238   1.684  1.00 45.11           O  
ATOM   1687  OD2 ASP   108     -15.439  72.168   0.264  1.00 45.11           O1-
ATOM   1688  H   ASP   108     -14.345  73.086  -2.482  1.00 45.11           H  
ATOM   1689  HA  ASP   108     -12.829  73.905  -0.194  1.00 45.11           H  
ATOM   1690  HB2 ASP   108     -12.437  71.187  -0.183  1.00 45.11           H  
ATOM   1691  HB3 ASP   108     -13.737  71.233  -1.379  1.00 45.11           H  
ATOM   1692  N   TRP   109     -10.965  73.767  -2.553  1.00 50.99           N  
ATOM   1693  CA  TRP   109      -9.588  73.944  -3.006  1.00 50.99           C  
ATOM   1694  C   TRP   109      -8.931  75.012  -2.111  1.00 50.99           C  
ATOM   1695  CB  TRP   109      -9.498  74.403  -4.465  1.00 50.99           C  
ATOM   1696  O   TRP   109      -7.724  75.010  -1.878  1.00 50.99           O  
ATOM   1697  CG  TRP   109     -10.251  73.511  -5.400  1.00 50.99           C  
ATOM   1698  CD1 TRP   109     -11.381  73.808  -6.083  1.00 50.99           C  
ATOM   1699  CD2 TRP   109      -9.929  72.127  -5.747  1.00 50.99           C  
ATOM   1700  CE2 TRP   109     -10.936  71.640  -6.637  1.00 50.99           C  
ATOM   1701  CE3 TRP   109      -8.891  71.231  -5.404  1.00 50.99           C  
ATOM   1702  NE1 TRP   109     -11.800  72.705  -6.796  1.00 50.99           N  
ATOM   1703  CH2 TRP   109      -9.867  69.489  -6.780  1.00 50.99           C  
ATOM   1704  CZ2 TRP   109     -10.918  70.337  -7.154  1.00 50.99           C  
ATOM   1705  CZ3 TRP   109      -8.861  69.920  -5.920  1.00 50.99           C  
ATOM   1706  H   TRP   109     -11.716  74.180  -3.088  1.00 50.99           H  
ATOM   1707  HA  TRP   109      -9.057  72.998  -2.847  1.00 50.99           H  
ATOM   1708  HB2 TRP   109      -8.446  74.448  -4.774  1.00 50.99           H  
ATOM   1709  HB3 TRP   109      -9.884  75.428  -4.558  1.00 50.99           H  
ATOM   1710  HD1 TRP   109     -11.880  74.765  -6.071  1.00 50.99           H  
ATOM   1711  HE1 TRP   109     -12.635  72.679  -7.364  1.00 50.99           H  
ATOM   1712  HE3 TRP   109      -8.107  71.557  -4.735  1.00 50.99           H  
ATOM   1713  HZ2 TRP   109     -11.697  70.002  -7.823  1.00 50.99           H  
ATOM   1714  HZ3 TRP   109      -8.056  69.254  -5.644  1.00 50.99           H  
ATOM   1715  HH2 TRP   109      -9.839  68.474  -7.172  1.00 50.99           H  
ATOM   1716  N   GLU   110      -9.749  75.936  -1.594  1.00 52.09           N  
ATOM   1717  CA  GLU   110      -9.295  77.012  -0.712  1.00 52.09           C  
ATOM   1718  C   GLU   110      -8.878  76.367   0.627  1.00 52.09           C  
ATOM   1719  CB  GLU   110     -10.422  78.008  -0.409  1.00 52.09           C  
ATOM   1720  O   GLU   110      -7.935  76.792   1.294  1.00 52.09           O  
ATOM   1721  CG  GLU   110     -10.870  78.810  -1.624  1.00 52.09           C  
ATOM   1722  CD  GLU   110     -12.167  79.535  -1.328  1.00 52.09           C  
ATOM   1723  OE1 GLU   110     -13.013  79.590  -2.253  1.00 52.09           O  
ATOM   1724  OE2 GLU   110     -12.346  80.038  -0.196  1.00 52.09           O1-
ATOM   1725  H   GLU   110     -10.740  75.860  -1.774  1.00 52.09           H  
ATOM   1726  HA  GLU   110      -8.421  77.496  -1.160  1.00 52.09           H  
ATOM   1727  HB2 GLU   110     -10.087  78.700   0.375  1.00 52.09           H  
ATOM   1728  HB3 GLU   110     -11.284  77.472   0.012  1.00 52.09           H  
ATOM   1729  HG2 GLU   110     -11.020  78.153  -2.488  1.00 52.09           H  
ATOM   1730  HG3 GLU   110     -10.106  79.546  -1.898  1.00 52.09           H  
ATOM   1731  N   VAL   111      -9.685  75.397   1.068  1.00 55.87           N  
ATOM   1732  CA  VAL   111      -9.527  74.756   2.370  1.00 55.87           C  
ATOM   1733  C   VAL   111      -8.313  73.819   2.238  1.00 55.87           C  
ATOM   1734  CB  VAL   111     -10.820  74.020   2.781  1.00 55.87           C  
ATOM   1735  O   VAL   111      -7.353  73.881   3.009  1.00 55.87           O  
ATOM   1736  CG1 VAL   111     -10.674  73.385   4.162  1.00 55.87           C  
ATOM   1737  CG2 VAL   111     -12.015  74.978   2.804  1.00 55.87           C  
ATOM   1738  H   VAL   111     -10.442  75.103   0.468  1.00 55.87           H  
ATOM   1739  HA  VAL   111      -9.274  75.531   3.105  1.00 55.87           H  
ATOM   1740  HB  VAL   111     -11.042  73.221   2.063  1.00 55.87           H  
ATOM   1741 HG11 VAL   111     -10.420  74.144   4.908  1.00 55.87           H  
ATOM   1742 HG12 VAL   111      -9.897  72.615   4.160  1.00 55.87           H  
ATOM   1743 HG13 VAL   111     -11.608  72.909   4.478  1.00 55.87           H  
ATOM   1744 HG21 VAL   111     -11.792  75.849   3.426  1.00 55.87           H  
ATOM   1745 HG22 VAL   111     -12.908  74.491   3.209  1.00 55.87           H  
ATOM   1746 HG23 VAL   111     -12.264  75.335   1.800  1.00 55.87           H  
ATOM   1747  N   LEU   112      -8.359  72.926   1.237  1.00 60.23           N  
ATOM   1748  CA  LEU   112      -7.316  71.925   1.035  1.00 60.23           C  
ATOM   1749  C   LEU   112      -5.961  72.626   0.804  1.00 60.23           C  
ATOM   1750  CB  LEU   112      -7.675  71.024  -0.154  1.00 60.23           C  
ATOM   1751  O   LEU   112      -4.926  72.180   1.298  1.00 60.23           O  
ATOM   1752  CG  LEU   112      -6.710  69.850  -0.408  1.00 60.23           C  
ATOM   1753  CD1 LEU   112      -6.640  68.892   0.781  1.00 60.23           C  
ATOM   1754  CD2 LEU   112      -7.147  69.086  -1.661  1.00 60.23           C  
ATOM   1755  H   LEU   112      -9.175  72.912   0.641  1.00 60.23           H  
ATOM   1756  HA  LEU   112      -7.249  71.352   1.967  1.00 60.23           H  
ATOM   1757  HB2 LEU   112      -7.729  71.637  -1.065  1.00 60.23           H  
ATOM   1758  HB3 LEU   112      -8.687  70.623  -0.001  1.00 60.23           H  
ATOM   1759  HG  LEU   112      -5.703  70.242  -0.596  1.00 60.23           H  
ATOM   1760 HD11 LEU   112      -7.638  68.545   1.070  1.00 60.23           H  
ATOM   1761 HD12 LEU   112      -6.178  69.373   1.648  1.00 60.23           H  
ATOM   1762 HD13 LEU   112      -6.035  68.013   0.539  1.00 60.23           H  
ATOM   1763 HD21 LEU   112      -8.146  68.656  -1.537  1.00 60.23           H  
ATOM   1764 HD22 LEU   112      -6.451  68.269  -1.881  1.00 60.23           H  
ATOM   1765 HD23 LEU   112      -7.168  69.749  -2.533  1.00 60.23           H  
ATOM   1766  N   GLY   113      -5.957  73.710   0.021  1.00 65.67           N  
ATOM   1767  CA  GLY   113      -4.727  74.388  -0.340  1.00 65.67           C  
ATOM   1768  C   GLY   113      -4.068  75.043   0.878  1.00 65.67           C  
ATOM   1769  O   GLY   113      -2.843  75.078   1.007  1.00 65.67           O  
ATOM   1770  H   GLY   113      -6.841  74.064  -0.317  1.00 65.67           H  
ATOM   1771  HA2 GLY   113      -4.960  75.160  -1.079  1.00 65.67           H  
ATOM   1772  HA3 GLY   113      -4.035  73.657  -0.771  1.00 65.67           H  
ATOM   1773  N   VAL   114      -4.892  75.623   1.760  1.00 63.98           N  
ATOM   1774  CA  VAL   114      -4.401  76.306   2.958  1.00 63.98           C  
ATOM   1775  C   VAL   114      -3.926  75.234   3.969  1.00 63.98           C  
ATOM   1776  CB  VAL   114      -5.468  77.255   3.533  1.00 63.98           C  
ATOM   1777  O   VAL   114      -2.963  75.444   4.705  1.00 63.98           O  
ATOM   1778  CG1 VAL   114      -5.114  77.775   4.928  1.00 63.98           C  
ATOM   1779  CG2 VAL   114      -5.647  78.458   2.596  1.00 63.98           C  
ATOM   1780  H   VAL   114      -5.886  75.562   1.592  1.00 63.98           H  
ATOM   1781  HA  VAL   114      -3.508  76.877   2.672  1.00 63.98           H  
ATOM   1782  HB  VAL   114      -6.426  76.725   3.608  1.00 63.98           H  
ATOM   1783 HG11 VAL   114      -4.138  78.270   4.933  1.00 63.98           H  
ATOM   1784 HG12 VAL   114      -5.088  76.970   5.667  1.00 63.98           H  
ATOM   1785 HG13 VAL   114      -5.864  78.497   5.268  1.00 63.98           H  
ATOM   1786 HG21 VAL   114      -4.736  79.065   2.559  1.00 63.98           H  
ATOM   1787 HG22 VAL   114      -6.468  79.097   2.938  1.00 63.98           H  
ATOM   1788 HG23 VAL   114      -5.868  78.150   1.571  1.00 63.98           H  
ATOM   1789  N   HIS   115      -4.628  74.099   4.023  1.00 70.57           N  
ATOM   1790  CA  HIS   115      -4.290  73.033   4.972  1.00 70.57           C  
ATOM   1791  C   HIS   115      -3.044  72.268   4.478  1.00 70.57           C  
ATOM   1792  CB  HIS   115      -5.465  72.109   5.281  1.00 70.57           C  
ATOM   1793  O   HIS   115      -2.233  71.791   5.273  1.00 70.57           O  
ATOM   1794  CG  HIS   115      -6.594  72.810   5.967  1.00 70.57           C  
ATOM   1795  CD2 HIS   115      -6.751  74.121   6.338  1.00 70.57           C  
ATOM   1796  ND1 HIS   115      -7.771  72.167   6.262  1.00 70.57           N1+
ATOM   1797  CE1 HIS   115      -8.617  73.067   6.783  1.00 70.57           C  
ATOM   1798  NE2 HIS   115      -8.039  74.275   6.862  1.00 70.57           N  
ATOM   1799  H   HIS   115      -5.405  73.979   3.389  1.00 70.57           H  
ATOM   1800  HA  HIS   115      -3.968  73.523   5.902  1.00 70.57           H  
ATOM   1801  HB2 HIS   115      -5.122  71.289   5.923  1.00 70.57           H  
ATOM   1802  HB3 HIS   115      -5.839  71.652   4.356  1.00 70.57           H  
ATOM   1803  HD1 HIS   115      -7.979  71.119   6.102  1.00 70.57           H  
ATOM   1804  HD2 HIS   115      -6.009  74.900   6.242  1.00 70.57           H  
ATOM   1805  HE2 HIS   115      -8.478  75.182   7.251  1.00 70.57           H  
ATOM   1806  HE1 HIS   115      -9.627  72.849   7.097  1.00 70.57           H  
ATOM   1807  N   GLN   116      -2.834  72.244   3.158  1.00 73.22           N  
ATOM   1808  CA  GLN   116      -1.621  71.685   2.560  1.00 73.22           C  
ATOM   1809  C   GLN   116      -0.422  72.593   2.951  1.00 73.22           C  
ATOM   1810  CB  GLN   116      -1.745  71.586   1.039  1.00 73.22           C  
ATOM   1811  O   GLN   116       0.713  72.140   3.049  1.00 73.22           O  
ATOM   1812  CG  GLN   116      -0.591  70.815   0.403  1.00 73.22           C  
ATOM   1813  CD  GLN   116      -0.651  70.933  -1.103  1.00 73.22           C  
ATOM   1814  NE2 GLN   116      -1.107  69.899  -1.764  1.00 73.22           N  
ATOM   1815  OE1 GLN   116      -0.290  71.961  -1.686  1.00 73.22           O  
ATOM   1816  H   GLN   116      -3.522  72.666   2.551  1.00 73.22           H  
ATOM   1817  HA  GLN   116      -1.456  70.698   3.007  1.00 73.22           H  
ATOM   1818  HB2 GLN   116      -1.807  72.590   0.601  1.00 73.22           H  
ATOM   1819  HB3 GLN   116      -2.681  71.079   0.775  1.00 73.22           H  
ATOM   1820  HG2 GLN   116      -0.614  69.766   0.715  1.00 73.22           H  
ATOM   1821  HG3 GLN   116       0.379  71.213   0.713  1.00 73.22           H  
ATOM   1822 HE21 GLN   116      -1.169  69.931  -2.771  1.00 73.22           H  
ATOM   1823 HE22 GLN   116      -1.396  69.069  -1.266  1.00 73.22           H  
ATOM   1824  N   LEU   117      -0.676  73.893   3.140  1.00 72.42           N  
ATOM   1825  CA  LEU   117       0.352  74.855   3.562  1.00 72.42           C  
ATOM   1826  C   LEU   117       0.877  74.407   4.948  1.00 72.42           C  
ATOM   1827  CB  LEU   117      -0.216  76.276   3.664  1.00 72.42           C  
ATOM   1828  O   LEU   117       2.068  74.474   5.240  1.00 72.42           O  
ATOM   1829  CG  LEU   117       0.761  77.413   3.312  1.00 72.42           C  
ATOM   1830  CD1 LEU   117       0.086  78.751   3.613  1.00 72.42           C  
ATOM   1831  CD2 LEU   117       2.114  77.332   4.012  1.00 72.42           C  
ATOM   1832  H   LEU   117      -1.609  74.237   2.965  1.00 72.42           H  
ATOM   1833  HA  LEU   117       1.169  74.799   2.840  1.00 72.42           H  
ATOM   1834  HB2 LEU   117      -0.606  76.452   4.675  1.00 72.42           H  
ATOM   1835  HB3 LEU   117      -1.071  76.376   2.982  1.00 72.42           H  
ATOM   1836  HG  LEU   117       0.947  77.378   2.236  1.00 72.42           H  
ATOM   1837 HD11 LEU   117      -0.108  78.873   4.683  1.00 72.42           H  
ATOM   1838 HD12 LEU   117      -0.868  78.836   3.083  1.00 72.42           H  
ATOM   1839 HD13 LEU   117       0.721  79.576   3.289  1.00 72.42           H  
ATOM   1840 HD21 LEU   117       2.005  77.221   5.093  1.00 72.42           H  
ATOM   1841 HD22 LEU   117       2.704  78.236   3.828  1.00 72.42           H  
ATOM   1842 HD23 LEU   117       2.702  76.489   3.636  1.00 72.42           H  
ATOM   1843  N   ILE   118      -0.043  73.971   5.814  1.00 72.63           N  
ATOM   1844  CA  ILE   118       0.305  73.578   7.182  1.00 72.63           C  
ATOM   1845  C   ILE   118       1.141  72.282   7.089  1.00 72.63           C  
ATOM   1846  CB  ILE   118      -0.946  73.415   8.077  1.00 72.63           C  
ATOM   1847  O   ILE   118       2.105  72.091   7.833  1.00 72.63           O  
ATOM   1848  CG1 ILE   118      -1.649  74.781   8.242  1.00 72.63           C  
ATOM   1849  CG2 ILE   118      -0.581  72.832   9.451  1.00 72.63           C  
ATOM   1850  CD1 ILE   118      -3.012  74.692   8.908  1.00 72.63           C  
ATOM   1851  H   ILE   118      -0.996  73.891   5.489  1.00 72.63           H  
ATOM   1852  HA  ILE   118       0.961  74.356   7.592  1.00 72.63           H  
ATOM   1853  HB  ILE   118      -1.644  72.719   7.597  1.00 72.63           H  
ATOM   1854 HG12 ILE   118      -1.793  75.251   7.263  1.00 72.63           H  
ATOM   1855 HG13 ILE   118      -1.010  75.455   8.825  1.00 72.63           H  
ATOM   1856 HG21 ILE   118       0.146  73.465   9.970  1.00 72.63           H  
ATOM   1857 HG22 ILE   118      -0.155  71.829   9.354  1.00 72.63           H  
ATOM   1858 HG23 ILE   118      -1.461  72.729  10.093  1.00 72.63           H  
ATOM   1859 HD11 ILE   118      -3.657  73.978   8.386  1.00 72.63           H  
ATOM   1860 HD12 ILE   118      -3.503  75.670   8.886  1.00 72.63           H  
ATOM   1861 HD13 ILE   118      -2.932  74.388   9.956  1.00 72.63           H  
ATOM   1862  N   LEU   119       0.752  71.363   6.196  1.00 76.88           N  
ATOM   1863  CA  LEU   119       1.480  70.107   6.029  1.00 76.88           C  
ATOM   1864  C   LEU   119       2.875  70.389   5.425  1.00 76.88           C  
ATOM   1865  CB  LEU   119       0.716  69.097   5.169  1.00 76.88           C  
ATOM   1866  O   LEU   119       3.865  69.743   5.778  1.00 76.88           O  
ATOM   1867  CG  LEU   119      -0.610  68.610   5.792  1.00 76.88           C  
ATOM   1868  CD1 LEU   119      -1.332  67.682   4.813  1.00 76.88           C  
ATOM   1869  CD2 LEU   119      -0.404  67.887   7.125  1.00 76.88           C  
ATOM   1870  H   LEU   119      -0.060  71.557   5.627  1.00 76.88           H  
ATOM   1871  HA  LEU   119       1.667  69.699   7.029  1.00 76.88           H  
ATOM   1872  HB2 LEU   119       1.362  68.230   4.976  1.00 76.88           H  
ATOM   1873  HB3 LEU   119       0.508  69.542   4.187  1.00 76.88           H  
ATOM   1874  HG  LEU   119      -1.262  69.471   5.972  1.00 76.88           H  
ATOM   1875 HD11 LEU   119      -0.751  66.773   4.637  1.00 76.88           H  
ATOM   1876 HD12 LEU   119      -1.498  68.176   3.850  1.00 76.88           H  
ATOM   1877 HD13 LEU   119      -2.309  67.382   5.205  1.00 76.88           H  
ATOM   1878 HD21 LEU   119       0.296  67.052   7.020  1.00 76.88           H  
ATOM   1879 HD22 LEU   119      -1.352  67.488   7.500  1.00 76.88           H  
ATOM   1880 HD23 LEU   119      -0.018  68.564   7.893  1.00 76.88           H  
ATOM   1881  N   LYS   120       2.973  71.362   4.506  1.00 77.00           N  
ATOM   1882  CA  LYS   120       4.254  71.769   3.932  1.00 77.00           C  
ATOM   1883  C   LYS   120       5.119  72.367   5.062  1.00 77.00           C  
ATOM   1884  CB  LYS   120       4.101  72.838   2.845  1.00 77.00           C  
ATOM   1885  O   LYS   120       6.299  72.063   5.188  1.00 77.00           O  
ATOM   1886  CG  LYS   120       3.641  72.292   1.490  1.00 77.00           C  
ATOM   1887  CD  LYS   120       2.991  73.417   0.682  1.00 77.00           C  
ATOM   1888  CE  LYS   120       2.562  72.990  -0.711  1.00 77.00           C  
ATOM   1889  NZ  LYS   120       1.569  73.932  -1.233  1.00 77.00           N1+
ATOM   1890  H   LYS   120       2.126  71.832   4.219  1.00 77.00           H  
ATOM   1891  HA  LYS   120       4.764  70.877   3.550  1.00 77.00           H  
ATOM   1892  HB2 LYS   120       5.059  73.353   2.691  1.00 77.00           H  
ATOM   1893  HB3 LYS   120       3.403  73.608   3.191  1.00 77.00           H  
ATOM   1894  HG2 LYS   120       2.919  71.479   1.626  1.00 77.00           H  
ATOM   1895  HG3 LYS   120       4.499  71.875   0.948  1.00 77.00           H  
ATOM   1896  HD2 LYS   120       3.668  74.277   0.614  1.00 77.00           H  
ATOM   1897  HD3 LYS   120       2.112  73.749   1.240  1.00 77.00           H  
ATOM   1898  HE2 LYS   120       2.097  72.003  -0.695  1.00 77.00           H  
ATOM   1899  HE3 LYS   120       3.401  72.968  -1.413  1.00 77.00           H  
ATOM   1900  HZ1 LYS   120       0.753  73.481  -1.671  1.00 77.00           H  
ATOM   1901  HZ2 LYS   120       1.956  74.674  -1.861  1.00 77.00           H  
ATOM   1902  HZ3 LYS   120       1.200  74.576  -0.488  1.00 77.00           H  
ATOM   1903  N   MET   121       4.531  73.268   5.855  1.00 77.10           N  
ATOM   1904  CA  MET   121       5.256  73.981   6.908  1.00 77.10           C  
ATOM   1905  C   MET   121       5.759  72.966   7.954  1.00 77.10           C  
ATOM   1906  CB  MET   121       4.380  75.085   7.508  1.00 77.10           C  
ATOM   1907  O   MET   121       6.911  73.022   8.387  1.00 77.10           O  
ATOM   1908  CG  MET   121       4.983  75.759   8.739  1.00 77.10           C  
ATOM   1909  SD  MET   121       4.101  75.259  10.256  1.00 77.10           S  
ATOM   1910  CE  MET   121       2.782  76.493  10.215  1.00 77.10           C  
ATOM   1911  H   MET   121       3.556  73.479   5.703  1.00 77.10           H  
ATOM   1912  HA  MET   121       6.140  74.415   6.433  1.00 77.10           H  
ATOM   1913  HB2 MET   121       3.374  74.700   7.713  1.00 77.10           H  
ATOM   1914  HB3 MET   121       4.242  75.850   6.731  1.00 77.10           H  
ATOM   1915  HG2 MET   121       4.929  76.849   8.643  1.00 77.10           H  
ATOM   1916  HG3 MET   121       6.035  75.509   8.877  1.00 77.10           H  
ATOM   1917  HE1 MET   121       2.138  76.373  11.086  1.00 77.10           H  
ATOM   1918  HE2 MET   121       2.176  76.369   9.315  1.00 77.10           H  
ATOM   1919  HE3 MET   121       3.214  77.495  10.250  1.00 77.10           H  
ATOM   1920  N   LEU   122       4.885  72.034   8.357  1.00 76.98           N  
ATOM   1921  CA  LEU   122       5.269  71.024   9.337  1.00 76.98           C  
ATOM   1922  C   LEU   122       6.347  70.060   8.775  1.00 76.98           C  
ATOM   1923  CB  LEU   122       4.061  70.218   9.833  1.00 76.98           C  
ATOM   1924  O   LEU   122       7.084  69.437   9.536  1.00 76.98           O  
ATOM   1925  CG  LEU   122       3.139  70.979  10.808  1.00 76.98           C  
ATOM   1926  CD1 LEU   122       1.876  70.154  11.073  1.00 76.98           C  
ATOM   1927  CD2 LEU   122       3.833  71.287  12.136  1.00 76.98           C  
ATOM   1928  H   LEU   122       3.946  72.061   7.986  1.00 76.98           H  
ATOM   1929  HA  LEU   122       5.758  71.548  10.166  1.00 76.98           H  
ATOM   1930  HB2 LEU   122       4.409  69.303  10.329  1.00 76.98           H  
ATOM   1931  HB3 LEU   122       3.473  69.891   8.967  1.00 76.98           H  
ATOM   1932  HG  LEU   122       2.832  71.928  10.355  1.00 76.98           H  
ATOM   1933 HD11 LEU   122       2.118  69.198  11.551  1.00 76.98           H  
ATOM   1934 HD12 LEU   122       1.348  69.939  10.138  1.00 76.98           H  
ATOM   1935 HD13 LEU   122       1.186  70.696  11.729  1.00 76.98           H  
ATOM   1936 HD21 LEU   122       4.226  70.377  12.602  1.00 76.98           H  
ATOM   1937 HD22 LEU   122       3.135  71.750  12.840  1.00 76.98           H  
ATOM   1938 HD23 LEU   122       4.662  71.987  11.999  1.00 76.98           H  
ATOM   1939  N   THR   123       6.436  69.941   7.447  1.00 80.68           N  
ATOM   1940  CA  THR   123       7.413  69.060   6.797  1.00 80.68           C  
ATOM   1941  C   THR   123       8.743  69.817   6.635  1.00 80.68           C  
ATOM   1942  CB  THR   123       6.942  68.577   5.407  1.00 80.68           C  
ATOM   1943  O   THR   123       9.824  69.285   6.874  1.00 80.68           O  
ATOM   1944  CG2 THR   123       7.930  67.613   4.755  1.00 80.68           C  
ATOM   1945  OG1 THR   123       5.703  67.873   5.503  1.00 80.68           O  
ATOM   1946  H   THR   123       5.862  70.546   6.876  1.00 80.68           H  
ATOM   1947  HA  THR   123       7.589  68.205   7.458  1.00 80.68           H  
ATOM   1948  HB  THR   123       6.781  69.422   4.729  1.00 80.68           H  
ATOM   1949 HG21 THR   123       8.117  66.749   5.402  1.00 80.68           H  
ATOM   1950 HG22 THR   123       8.884  68.095   4.527  1.00 80.68           H  
ATOM   1951 HG23 THR   123       7.516  67.219   3.820  1.00 80.68           H  
ATOM   1952  HG1 THR   123       5.022  68.530   5.772  1.00 80.68           H  
ATOM   1953  N   VAL   124       8.685  71.031   6.075  1.00 76.16           N  
ATOM   1954  CA  VAL   124       9.866  71.752   5.595  1.00 76.16           C  
ATOM   1955  C   VAL   124      10.509  72.555   6.746  1.00 76.16           C  
ATOM   1956  CB  VAL   124       9.508  72.647   4.381  1.00 76.16           C  
ATOM   1957  O   VAL   124      11.702  72.873   6.710  1.00 76.16           O  
ATOM   1958  CG1 VAL   124      10.710  73.439   3.851  1.00 76.16           C  
ATOM   1959  CG2 VAL   124       8.957  71.805   3.220  1.00 76.16           C  
ATOM   1960  H   VAL   124       7.779  71.470   5.995  1.00 76.16           H  
ATOM   1961  HA  VAL   124      10.612  71.006   5.287  1.00 76.16           H  
ATOM   1962  HB  VAL   124       8.735  73.367   4.681  1.00 76.16           H  
ATOM   1963 HG11 VAL   124      11.537  72.773   3.583  1.00 76.16           H  
ATOM   1964 HG12 VAL   124      11.078  74.159   4.586  1.00 76.16           H  
ATOM   1965 HG13 VAL   124      10.434  74.011   2.958  1.00 76.16           H  
ATOM   1966 HG21 VAL   124       9.703  71.083   2.869  1.00 76.16           H  
ATOM   1967 HG22 VAL   124       8.683  72.445   2.374  1.00 76.16           H  
ATOM   1968 HG23 VAL   124       8.062  71.246   3.504  1.00 76.16           H  
ATOM   1969  N   HIS   125       9.705  72.970   7.729  1.00 72.15           N  
ATOM   1970  CA  HIS   125      10.122  73.882   8.792  1.00 72.15           C  
ATOM   1971  C   HIS   125      10.073  73.177  10.167  1.00 72.15           C  
ATOM   1972  CB  HIS   125       9.308  75.183   8.852  1.00 72.15           C  
ATOM   1973  O   HIS   125       9.975  73.825  11.213  1.00 72.15           O  
ATOM   1974  CG  HIS   125       9.052  75.833   7.540  1.00 72.15           C  
ATOM   1975  ND1 HIS   125       7.787  76.213   7.179  1.00 72.15           N  
ATOM   1976  CD2 HIS   125       9.872  76.101   6.468  1.00 72.15           C  
ATOM   1977  NE2 HIS   125       9.122  76.644   5.495  1.00 72.15           N  
ATOM   1978  CE1 HIS   125       7.844  76.744   5.884  1.00 72.15           C  
ATOM   1979  H   HIS   125       8.763  72.606   7.757  1.00 72.15           H  
ATOM   1980  HA  HIS   125      11.176  74.144   8.632  1.00 72.15           H  
ATOM   1981  HB2 HIS   125       9.831  75.900   9.497  1.00 72.15           H  
ATOM   1982  HB3 HIS   125       8.346  74.993   9.343  1.00 72.15           H  
ATOM   1983  HD2 HIS   125      10.934  75.909   6.418  1.00 72.15           H  
ATOM   1984  HE2 HIS   125       9.498  76.956   4.532  1.00 72.15           H  
ATOM   1985  HE1 HIS   125       7.076  77.126   5.350  1.00 72.15           H  
ATOM   1986  N   ASN   126      10.287  71.857  10.160  1.00 75.66           N  
ATOM   1987  CA  ASN   126      10.272  71.014  11.368  1.00 75.66           C  
ATOM   1988  C   ASN   126      11.297  71.460  12.429  1.00 75.66           C  
ATOM   1989  CB  ASN   126      10.491  69.528  11.068  1.00 75.66           C  
ATOM   1990  O   ASN   126      11.154  71.233  13.626  1.00 75.66           O  
ATOM   1991  CG  ASN   126      11.909  69.233  10.627  1.00 75.66           C  
ATOM   1992  ND2 ASN   126      12.441  68.102  11.022  1.00 75.66           N  
ATOM   1993  OD1 ASN   126      12.557  69.989   9.911  1.00 75.66           O  
ATOM   1994  H   ASN   126      10.377  71.410   9.259  1.00 75.66           H  
ATOM   1995  HA  ASN   126       9.277  71.150  11.812  1.00 75.66           H  
ATOM   1996  HB2 ASN   126       9.818  69.189  10.272  1.00 75.66           H  
ATOM   1997  HB3 ASN   126      10.266  68.941  11.966  1.00 75.66           H  
ATOM   1998 HD21 ASN   126      13.379  67.858  10.736  1.00 75.66           H  
ATOM   1999 HD22 ASN   126      11.913  67.475  11.612  1.00 75.66           H  
ATOM   2000  N   ALA   127      12.391  72.088  11.984  1.00 79.77           N  
ATOM   2001  CA  ALA   127      13.468  72.514  12.867  1.00 79.77           C  
ATOM   2002  C   ALA   127      13.117  73.802  13.651  1.00 79.77           C  
ATOM   2003  CB  ALA   127      14.746  72.739  12.069  1.00 79.77           C  
ATOM   2004  O   ALA   127      13.867  74.259  14.515  1.00 79.77           O  
ATOM   2005  H   ALA   127      12.459  72.274  10.993  1.00 79.77           H  
ATOM   2006  HA  ALA   127      13.633  71.724  13.610  1.00 79.77           H  
ATOM   2007  HB1 ALA   127      14.617  73.542  11.335  1.00 79.77           H  
ATOM   2008  HB2 ALA   127      15.031  71.832  11.526  1.00 79.77           H  
ATOM   2009  HB3 ALA   127      15.576  73.020  12.725  1.00 79.77           H  
ATOM   2010  N   SER   128      11.990  74.440  13.319  1.00 80.32           N  
ATOM   2011  CA  SER   128      11.520  75.636  13.999  1.00 80.32           C  
ATOM   2012  C   SER   128      10.459  75.208  15.024  1.00 80.32           C  
ATOM   2013  CB  SER   128      10.905  76.649  13.034  1.00 80.32           C  
ATOM   2014  O   SER   128       9.342  74.808  14.693  1.00 80.32           O  
ATOM   2015  OG  SER   128      10.401  77.789  13.741  1.00 80.32           O  
ATOM   2016  H   SER   128      11.421  74.037  12.589  1.00 80.32           H  
ATOM   2017  HA  SER   128      12.349  76.120  14.528  1.00 80.32           H  
ATOM   2018  HB2 SER   128      10.086  76.210  12.461  1.00 80.32           H  
ATOM   2019  HB3 SER   128      11.665  76.991  12.323  1.00 80.32           H  
ATOM   2020  HG  SER   128      10.348  78.509  13.084  1.00 80.32           H  
ATOM   2021  N   VAL   129      10.816  75.330  16.308  1.00 82.69           N  
ATOM   2022  CA  VAL   129       9.924  74.926  17.399  1.00 82.69           C  
ATOM   2023  C   VAL   129       8.679  75.840  17.395  1.00 82.69           C  
ATOM   2024  CB  VAL   129      10.654  74.911  18.759  1.00 82.69           C  
ATOM   2025  O   VAL   129       7.573  75.444  17.745  1.00 82.69           O  
ATOM   2026  CG1 VAL   129      11.023  76.300  19.287  1.00 82.69           C  
ATOM   2027  CG2 VAL   129       9.841  74.151  19.812  1.00 82.69           C  
ATOM   2028  H   VAL   129      11.731  75.696  16.527  1.00 82.69           H  
ATOM   2029  HA  VAL   129       9.578  73.914  17.154  1.00 82.69           H  
ATOM   2030  HB  VAL   129      11.596  74.365  18.624  1.00 82.69           H  
ATOM   2031 HG11 VAL   129      10.136  76.883  19.555  1.00 82.69           H  
ATOM   2032 HG12 VAL   129      11.599  76.868  18.550  1.00 82.69           H  
ATOM   2033 HG13 VAL   129      11.640  76.213  20.188  1.00 82.69           H  
ATOM   2034 HG21 VAL   129       8.906  74.667  20.052  1.00 82.69           H  
ATOM   2035 HG22 VAL   129      10.413  74.049  20.741  1.00 82.69           H  
ATOM   2036 HG23 VAL   129       9.595  73.144  19.463  1.00 82.69           H  
ATOM   2037  N   ASN   130       8.876  77.110  17.020  1.00 78.54           N  
ATOM   2038  CA  ASN   130       7.812  78.106  17.079  1.00 78.54           C  
ATOM   2039  C   ASN   130       6.760  77.755  16.023  1.00 78.54           C  
ATOM   2040  CB  ASN   130       8.310  79.521  16.806  1.00 78.54           C  
ATOM   2041  O   ASN   130       5.560  77.868  16.256  1.00 78.54           O  
ATOM   2042  CG  ASN   130       9.109  80.011  17.978  1.00 78.54           C  
ATOM   2043  ND2 ASN   130       8.499  80.738  18.882  1.00 78.54           N  
ATOM   2044  OD1 ASN   130      10.282  79.739  18.134  1.00 78.54           O  
ATOM   2045  H   ASN   130       9.791  77.376  16.683  1.00 78.54           H  
ATOM   2046  HA  ASN   130       7.338  78.032  18.066  1.00 78.54           H  
ATOM   2047  HB2 ASN   130       7.469  80.202  16.630  1.00 78.54           H  
ATOM   2048  HB3 ASN   130       8.945  79.565  15.913  1.00 78.54           H  
ATOM   2049 HD21 ASN   130       9.005  81.064  19.693  1.00 78.54           H  
ATOM   2050 HD22 ASN   130       7.523  80.973  18.767  1.00 78.54           H  
ATOM   2051  N   LEU   131       7.221  77.414  14.814  1.00 78.33           N  
ATOM   2052  CA  LEU   131       6.312  77.083  13.720  1.00 78.33           C  
ATOM   2053  C   LEU   131       5.677  75.713  14.015  1.00 78.33           C  
ATOM   2054  CB  LEU   131       7.017  77.085  12.363  1.00 78.33           C  
ATOM   2055  O   LEU   131       4.514  75.482  13.712  1.00 78.33           O  
ATOM   2056  CG  LEU   131       7.389  78.495  11.858  1.00 78.33           C  
ATOM   2057  CD1 LEU   131       8.249  78.395  10.596  1.00 78.33           C  
ATOM   2058  CD2 LEU   131       6.150  79.338  11.552  1.00 78.33           C  
ATOM   2059  H   LEU   131       8.219  77.369  14.666  1.00 78.33           H  
ATOM   2060  HA  LEU   131       5.491  77.807  13.735  1.00 78.33           H  
ATOM   2061  HB2 LEU   131       6.378  76.602  11.617  1.00 78.33           H  
ATOM   2062  HB3 LEU   131       7.916  76.463  12.424  1.00 78.33           H  
ATOM   2063  HG  LEU   131       7.977  79.012  12.625  1.00 78.33           H  
ATOM   2064 HD11 LEU   131       7.708  77.895   9.786  1.00 78.33           H  
ATOM   2065 HD12 LEU   131       9.166  77.834  10.794  1.00 78.33           H  
ATOM   2066 HD13 LEU   131       8.542  79.390  10.246  1.00 78.33           H  
ATOM   2067 HD21 LEU   131       5.478  78.817  10.862  1.00 78.33           H  
ATOM   2068 HD22 LEU   131       6.432  80.289  11.091  1.00 78.33           H  
ATOM   2069 HD23 LEU   131       5.589  79.576  12.460  1.00 78.33           H  
ATOM   2070  N   SER   132       6.444  74.802  14.614  1.00 82.63           N  
ATOM   2071  CA  SER   132       5.939  73.466  14.930  1.00 82.63           C  
ATOM   2072  C   SER   132       4.770  73.581  15.923  1.00 82.63           C  
ATOM   2073  CB  SER   132       7.016  72.554  15.514  1.00 82.63           C  
ATOM   2074  O   SER   132       3.740  72.933  15.773  1.00 82.63           O  
ATOM   2075  OG  SER   132       8.033  72.284  14.552  1.00 82.63           O  
ATOM   2076  H   SER   132       7.396  75.053  14.837  1.00 82.63           H  
ATOM   2077  HA  SER   132       5.557  73.045  13.993  1.00 82.63           H  
ATOM   2078  HB2 SER   132       6.582  71.593  15.809  1.00 82.63           H  
ATOM   2079  HB3 SER   132       7.485  72.986  16.403  1.00 82.63           H  
ATOM   2080  HG  SER   132       8.546  73.109  14.418  1.00 82.63           H  
ATOM   2081  N   VAL   133       4.926  74.415  16.960  1.00 82.83           N  
ATOM   2082  CA  VAL   133       3.870  74.623  17.951  1.00 82.83           C  
ATOM   2083  C   VAL   133       2.678  75.301  17.241  1.00 82.83           C  
ATOM   2084  CB  VAL   133       4.360  75.448  19.162  1.00 82.83           C  
ATOM   2085  O   VAL   133       1.528  74.923  17.447  1.00 82.83           O  
ATOM   2086  CG1 VAL   133       3.207  75.935  20.049  1.00 82.83           C  
ATOM   2087  CG2 VAL   133       5.311  74.615  20.029  1.00 82.83           C  
ATOM   2088  H   VAL   133       5.799  74.918  17.041  1.00 82.83           H  
ATOM   2089  HA  VAL   133       3.526  73.633  18.279  1.00 82.83           H  
ATOM   2090  HB  VAL   133       4.906  76.330  18.804  1.00 82.83           H  
ATOM   2091 HG11 VAL   133       2.578  75.101  20.378  1.00 82.83           H  
ATOM   2092 HG12 VAL   133       2.573  76.656  19.523  1.00 82.83           H  
ATOM   2093 HG13 VAL   133       3.591  76.440  20.943  1.00 82.83           H  
ATOM   2094 HG21 VAL   133       4.783  73.771  20.487  1.00 82.83           H  
ATOM   2095 HG22 VAL   133       5.734  75.223  20.836  1.00 82.83           H  
ATOM   2096 HG23 VAL   133       6.143  74.214  19.447  1.00 82.83           H  
ATOM   2097  N   ILE   134       2.932  76.353  16.449  1.00 79.77           N  
ATOM   2098  CA  ILE   134       1.847  77.087  15.787  1.00 79.77           C  
ATOM   2099  C   ILE   134       1.096  76.116  14.845  1.00 79.77           C  
ATOM   2100  CB  ILE   134       2.372  78.336  15.033  1.00 79.77           C  
ATOM   2101  O   ILE   134      -0.133  76.111  14.789  1.00 79.77           O  
ATOM   2102  CG1 ILE   134       2.780  79.430  16.047  1.00 79.77           C  
ATOM   2103  CG2 ILE   134       1.331  78.888  14.048  1.00 79.77           C  
ATOM   2104  CD1 ILE   134       3.614  80.548  15.432  1.00 79.77           C  
ATOM   2105  H   ILE   134       3.888  76.652  16.327  1.00 79.77           H  
ATOM   2106  HA  ILE   134       1.133  77.387  16.566  1.00 79.77           H  
ATOM   2107  HB  ILE   134       3.255  78.049  14.451  1.00 79.77           H  
ATOM   2108 HG12 ILE   134       3.360  78.989  16.865  1.00 79.77           H  
ATOM   2109 HG13 ILE   134       1.884  79.860  16.512  1.00 79.77           H  
ATOM   2110 HG21 ILE   134       0.384  79.104  14.553  1.00 79.77           H  
ATOM   2111 HG22 ILE   134       1.131  78.177  13.240  1.00 79.77           H  
ATOM   2112 HG23 ILE   134       1.678  79.807  13.568  1.00 79.77           H  
ATOM   2113 HD11 ILE   134       4.504  80.148  14.936  1.00 79.77           H  
ATOM   2114 HD12 ILE   134       3.947  81.239  16.213  1.00 79.77           H  
ATOM   2115 HD13 ILE   134       3.046  81.129  14.701  1.00 79.77           H  
ATOM   2116  N   GLY   135       1.841  75.333  14.064  1.00 79.34           N  
ATOM   2117  CA  GLY   135       1.285  74.459  13.055  1.00 79.34           C  
ATOM   2118  C   GLY   135       0.439  73.362  13.692  1.00 79.34           C  
ATOM   2119  O   GLY   135      -0.663  73.066  13.242  1.00 79.34           O  
ATOM   2120  H   GLY   135       2.843  75.372  14.185  1.00 79.34           H  
ATOM   2121  HA2 GLY   135       2.105  74.003  12.496  1.00 79.34           H  
ATOM   2122  HA3 GLY   135       0.654  75.050  12.385  1.00 79.34           H  
ATOM   2123  N   LEU   136       0.967  72.744  14.754  1.00 85.25           N  
ATOM   2124  CA  LEU   136       0.275  71.658  15.429  1.00 85.25           C  
ATOM   2125  C   LEU   136      -0.957  72.218  16.172  1.00 85.25           C  
ATOM   2126  CB  LEU   136       1.171  70.912  16.424  1.00 85.25           C  
ATOM   2127  O   LEU   136      -1.993  71.570  16.263  1.00 85.25           O  
ATOM   2128  CG  LEU   136       2.241  70.009  15.779  1.00 85.25           C  
ATOM   2129  CD1 LEU   136       3.202  69.499  16.858  1.00 85.25           C  
ATOM   2130  CD2 LEU   136       1.629  68.820  15.036  1.00 85.25           C  
ATOM   2131  H   LEU   136       1.864  73.063  15.092  1.00 85.25           H  
ATOM   2132  HA  LEU   136      -0.111  70.980  14.661  1.00 85.25           H  
ATOM   2133  HB2 LEU   136       0.540  70.291  17.072  1.00 85.25           H  
ATOM   2134  HB3 LEU   136       1.659  71.641  17.084  1.00 85.25           H  
ATOM   2135  HG  LEU   136       2.825  70.594  15.060  1.00 85.25           H  
ATOM   2136 HD11 LEU   136       2.677  68.894  17.606  1.00 85.25           H  
ATOM   2137 HD12 LEU   136       3.686  70.333  17.377  1.00 85.25           H  
ATOM   2138 HD13 LEU   136       3.990  68.880  16.416  1.00 85.25           H  
ATOM   2139 HD21 LEU   136       0.990  68.224  15.696  1.00 85.25           H  
ATOM   2140 HD22 LEU   136       2.414  68.163  14.644  1.00 85.25           H  
ATOM   2141 HD23 LEU   136       1.027  69.146  14.183  1.00 85.25           H  
ATOM   2142  N   LYS   137      -0.824  73.402  16.780  1.00 81.20           N  
ATOM   2143  CA  LYS   137      -1.903  73.986  17.577  1.00 81.20           C  
ATOM   2144  C   LYS   137      -3.004  74.552  16.658  1.00 81.20           C  
ATOM   2145  CB  LYS   137      -1.359  75.034  18.549  1.00 81.20           C  
ATOM   2146  O   LYS   137      -4.162  74.664  17.051  1.00 81.20           O  
ATOM   2147  CG  LYS   137      -2.202  75.166  19.822  1.00 81.20           C  
ATOM   2148  CD  LYS   137      -1.382  75.818  20.941  1.00 81.20           C  
ATOM   2149  CE  LYS   137      -2.039  75.637  22.301  1.00 81.20           C  
ATOM   2150  NZ  LYS   137      -1.095  76.043  23.347  1.00 81.20           N1+
ATOM   2151  H   LYS   137       0.053  73.894  16.684  1.00 81.20           H  
ATOM   2152  HA  LYS   137      -2.358  73.159  18.136  1.00 81.20           H  
ATOM   2153  HB2 LYS   137      -1.253  76.011  18.063  1.00 81.20           H  
ATOM   2154  HB3 LYS   137      -0.358  74.722  18.860  1.00 81.20           H  
ATOM   2155  HG2 LYS   137      -2.527  74.172  20.150  1.00 81.20           H  
ATOM   2156  HG3 LYS   137      -3.107  75.750  19.622  1.00 81.20           H  
ATOM   2157  HD2 LYS   137      -1.242  76.884  20.725  1.00 81.20           H  
ATOM   2158  HD3 LYS   137      -0.380  75.371  20.970  1.00 81.20           H  
ATOM   2159  HE2 LYS   137      -2.294  74.592  22.498  1.00 81.20           H  
ATOM   2160  HE3 LYS   137      -2.934  76.258  22.406  1.00 81.20           H  
ATOM   2161  HZ1 LYS   137      -1.419  75.869  24.303  1.00 81.20           H  
ATOM   2162  HZ2 LYS   137      -0.717  76.988  23.273  1.00 81.20           H  
ATOM   2163  HZ3 LYS   137      -0.236  75.419  23.319  1.00 81.20           H  
ATOM   2164  N   THR   138      -2.636  74.915  15.431  1.00 76.58           N  
ATOM   2165  CA  THR   138      -3.620  75.305  14.414  1.00 76.58           C  
ATOM   2166  C   THR   138      -4.345  74.011  13.975  1.00 76.58           C  
ATOM   2167  CB  THR   138      -2.976  76.009  13.204  1.00 76.58           C  
ATOM   2168  O   THR   138      -5.559  73.992  13.797  1.00 76.58           O  
ATOM   2169  CG2 THR   138      -4.011  76.473  12.185  1.00 76.58           C  
ATOM   2170  OG1 THR   138      -2.274  77.186  13.624  1.00 76.58           O  
ATOM   2171  H   THR   138      -1.654  74.900  15.194  1.00 76.58           H  
ATOM   2172  HA  THR   138      -4.348  75.967  14.898  1.00 76.58           H  
ATOM   2173  HB  THR   138      -2.253  75.354  12.704  1.00 76.58           H  
ATOM   2174 HG21 THR   138      -4.737  77.153  12.645  1.00 76.58           H  
ATOM   2175 HG22 THR   138      -4.549  75.633  11.742  1.00 76.58           H  
ATOM   2176 HG23 THR   138      -3.527  77.034  11.377  1.00 76.58           H  
ATOM   2177  HG1 THR   138      -1.508  76.881  14.158  1.00 76.58           H  
ATOM   2178  N   LEU   139      -3.580  72.933  13.771  1.00 81.81           N  
ATOM   2179  CA  LEU   139      -4.105  71.643  13.309  1.00 81.81           C  
ATOM   2180  C   LEU   139      -5.117  71.087  14.341  1.00 81.81           C  
ATOM   2181  CB  LEU   139      -2.948  70.660  13.076  1.00 81.81           C  
ATOM   2182  O   LEU   139      -6.144  70.519  13.993  1.00 81.81           O  
ATOM   2183  CG  LEU   139      -3.348  69.274  12.544  1.00 81.81           C  
ATOM   2184  CD1 LEU   139      -4.007  69.357  11.171  1.00 81.81           C  
ATOM   2185  CD2 LEU   139      -2.115  68.368  12.474  1.00 81.81           C  
ATOM   2186  H   LEU   139      -2.588  73.025  13.938  1.00 81.81           H  
ATOM   2187  HA  LEU   139      -4.647  71.843  12.380  1.00 81.81           H  
ATOM   2188  HB2 LEU   139      -2.405  70.516  14.015  1.00 81.81           H  
ATOM   2189  HB3 LEU   139      -2.233  71.114  12.377  1.00 81.81           H  
ATOM   2190  HG  LEU   139      -4.054  68.812  13.243  1.00 81.81           H  
ATOM   2191 HD11 LEU   139      -3.350  69.844  10.442  1.00 81.81           H  
ATOM   2192 HD12 LEU   139      -4.943  69.920  11.215  1.00 81.81           H  
ATOM   2193 HD13 LEU   139      -4.244  68.357  10.797  1.00 81.81           H  
ATOM   2194 HD21 LEU   139      -1.367  68.764  11.779  1.00 81.81           H  
ATOM   2195 HD22 LEU   139      -2.393  67.363  12.139  1.00 81.81           H  
ATOM   2196 HD23 LEU   139      -1.646  68.271  13.459  1.00 81.81           H  
ATOM   2197  N   ASP   140      -4.792  71.245  15.628  1.00 79.41           N  
ATOM   2198  CA  ASP   140      -5.616  70.779  16.754  1.00 79.41           C  
ATOM   2199  C   ASP   140      -7.012  71.451  16.678  1.00 79.41           C  
ATOM   2200  CB  ASP   140      -4.920  71.153  18.056  1.00 79.41           C  
ATOM   2201  O   ASP   140      -8.053  70.841  16.931  1.00 79.41           O  
ATOM   2202  CG  ASP   140      -5.660  70.587  19.220  1.00 79.41           C  
ATOM   2203  OD1 ASP   140      -6.071  69.411  19.193  1.00 79.41           O  
ATOM   2204  OD2 ASP   140      -5.830  71.285  20.245  1.00 79.41           O1-
ATOM   2205  H   ASP   140      -3.911  71.695  15.832  1.00 79.41           H  
ATOM   2206  HA  ASP   140      -5.748  69.698  16.634  1.00 79.41           H  
ATOM   2207  HB2 ASP   140      -4.840  72.240  18.165  1.00 79.41           H  
ATOM   2208  HB3 ASP   140      -3.901  70.749  18.078  1.00 79.41           H  
ATOM   2209  N   LEU   141      -7.024  72.751  16.356  1.00 74.35           N  
ATOM   2210  CA  LEU   141      -8.262  73.519  16.289  1.00 74.35           C  
ATOM   2211  C   LEU   141      -9.035  73.169  14.994  1.00 74.35           C  
ATOM   2212  CB  LEU   141      -7.993  75.027  16.334  1.00 74.35           C  
ATOM   2213  O   LEU   141     -10.265  73.235  14.944  1.00 74.35           O  
ATOM   2214  CG  LEU   141      -7.452  75.533  17.686  1.00 74.35           C  
ATOM   2215  CD1 LEU   141      -6.988  76.984  17.547  1.00 74.35           C  
ATOM   2216  CD2 LEU   141      -8.496  75.430  18.800  1.00 74.35           C  
ATOM   2217  H   LEU   141      -6.149  73.197  16.124  1.00 74.35           H  
ATOM   2218  HA  LEU   141      -8.904  73.208  17.121  1.00 74.35           H  
ATOM   2219  HB2 LEU   141      -8.918  75.568  16.096  1.00 74.35           H  
ATOM   2220  HB3 LEU   141      -7.278  75.286  15.542  1.00 74.35           H  
ATOM   2221  HG  LEU   141      -6.585  74.931  17.979  1.00 74.35           H  
ATOM   2222 HD11 LEU   141      -7.818  77.642  17.268  1.00 74.35           H  
ATOM   2223 HD12 LEU   141      -6.210  77.073  16.781  1.00 74.35           H  
ATOM   2224 HD13 LEU   141      -6.567  77.350  18.490  1.00 74.35           H  
ATOM   2225 HD21 LEU   141      -9.412  75.970  18.538  1.00 74.35           H  
ATOM   2226 HD22 LEU   141      -8.109  75.855  19.733  1.00 74.35           H  
ATOM   2227 HD23 LEU   141      -8.761  74.389  19.006  1.00 74.35           H  
ATOM   2228  N   LEU   142      -8.304  72.891  13.911  1.00 75.90           N  
ATOM   2229  CA  LEU   142      -8.900  72.593  12.611  1.00 75.90           C  
ATOM   2230  C   LEU   142      -9.611  71.220  12.619  1.00 75.90           C  
ATOM   2231  CB  LEU   142      -7.849  72.593  11.495  1.00 75.90           C  
ATOM   2232  O   LEU   142     -10.667  71.050  12.005  1.00 75.90           O  
ATOM   2233  CG  LEU   142      -7.350  73.987  11.076  1.00 75.90           C  
ATOM   2234  CD1 LEU   142      -6.205  73.832  10.077  1.00 75.90           C  
ATOM   2235  CD2 LEU   142      -8.453  74.852  10.476  1.00 75.90           C  
ATOM   2236  H   LEU   142      -7.298  72.889  14.000  1.00 75.90           H  
ATOM   2237  HA  LEU   142      -9.683  73.337  12.425  1.00 75.90           H  
ATOM   2238  HB2 LEU   142      -8.256  72.093  10.610  1.00 75.90           H  
ATOM   2239  HB3 LEU   142      -6.993  71.982  11.806  1.00 75.90           H  
ATOM   2240  HG  LEU   142      -6.965  74.519  11.949  1.00 75.90           H  
ATOM   2241 HD11 LEU   142      -6.505  73.225   9.219  1.00 75.90           H  
ATOM   2242 HD12 LEU   142      -5.347  73.341  10.547  1.00 75.90           H  
ATOM   2243 HD13 LEU   142      -5.873  74.807   9.708  1.00 75.90           H  
ATOM   2244 HD21 LEU   142      -8.978  74.333   9.670  1.00 75.90           H  
ATOM   2245 HD22 LEU   142      -8.044  75.785  10.076  1.00 75.90           H  
ATOM   2246 HD23 LEU   142      -9.183  75.128  11.240  1.00 75.90           H  
ATOM   2247  N   LEU   143      -9.004  70.224  13.276  1.00 77.37           N  
ATOM   2248  CA  LEU   143      -9.500  68.847  13.283  1.00 77.37           C  
ATOM   2249  C   LEU   143     -10.675  68.618  14.279  1.00 77.37           C  
ATOM   2250  CB  LEU   143      -8.381  67.835  13.559  1.00 77.37           C  
ATOM   2251  O   LEU   143     -11.096  67.488  14.556  1.00 77.37           O  
ATOM   2252  CG  LEU   143      -7.372  67.639  12.413  1.00 77.37           C  
ATOM   2253  CD1 LEU   143      -6.240  66.718  12.884  1.00 77.37           C  
ATOM   2254  CD2 LEU   143      -8.023  67.036  11.168  1.00 77.37           C  
ATOM   2255  H   LEU   143      -8.171  70.451  13.799  1.00 77.37           H  
ATOM   2256  HA  LEU   143      -9.946  68.657  12.299  1.00 77.37           H  
ATOM   2257  HB2 LEU   143      -8.821  66.856  13.786  1.00 77.37           H  
ATOM   2258  HB3 LEU   143      -7.843  68.148  14.463  1.00 77.37           H  
ATOM   2259  HG  LEU   143      -6.935  68.607  12.144  1.00 77.37           H  
ATOM   2260 HD11 LEU   143      -6.618  65.721  13.135  1.00 77.37           H  
ATOM   2261 HD12 LEU   143      -5.749  67.126  13.773  1.00 77.37           H  
ATOM   2262 HD13 LEU   143      -5.481  66.601  12.104  1.00 77.37           H  
ATOM   2263 HD21 LEU   143      -8.555  66.109  11.407  1.00 77.37           H  
ATOM   2264 HD22 LEU   143      -7.268  66.801  10.411  1.00 77.37           H  
ATOM   2265 HD23 LEU   143      -8.735  67.729  10.711  1.00 77.37           H  
ATOM   2266  N   THR   144     -11.311  69.718  14.704  1.00 71.76           N  
ATOM   2267  CA  THR   144     -12.567  69.710  15.453  1.00 71.76           C  
ATOM   2268  C   THR   144     -13.752  69.391  14.519  1.00 71.76           C  
ATOM   2269  CB  THR   144     -12.835  71.077  16.120  1.00 71.76           C  
ATOM   2270  O   THR   144     -14.816  68.939  14.941  1.00 71.76           O  
ATOM   2271  CG2 THR   144     -11.897  71.337  17.294  1.00 71.76           C  
ATOM   2272  OG1 THR   144     -12.720  72.135  15.156  1.00 71.76           O  
ATOM   2273  H   THR   144     -10.896  70.620  14.517  1.00 71.76           H  
ATOM   2274  HA  THR   144     -12.522  68.909  16.201  1.00 71.76           H  
ATOM   2275  HB  THR   144     -13.866  71.107  16.491  1.00 71.76           H  
ATOM   2276 HG21 THR   144     -10.850  71.341  16.976  1.00 71.76           H  
ATOM   2277 HG22 THR   144     -12.020  70.578  18.073  1.00 71.76           H  
ATOM   2278 HG23 THR   144     -12.097  72.322  17.730  1.00 71.76           H  
ATOM   2279  HG1 THR   144     -11.840  72.568  15.241  1.00 71.76           H  
ATOM   2280  N   SER   145     -13.608  69.735  13.232  1.00 70.59           N  
ATOM   2281  CA  SER   145     -14.697  69.632  12.276  1.00 70.59           C  
ATOM   2282  C   SER   145     -14.664  68.269  11.552  1.00 70.59           C  
ATOM   2283  CB  SER   145     -14.635  70.747  11.227  1.00 70.59           C  
ATOM   2284  O   SER   145     -13.628  67.763  11.124  1.00 70.59           O  
ATOM   2285  OG  SER   145     -15.667  70.612  10.243  1.00 70.59           O  
ATOM   2286  H   SER   145     -12.701  70.049  12.918  1.00 70.59           H  
ATOM   2287  HA  SER   145     -15.652  69.714  12.810  1.00 70.59           H  
ATOM   2288  HB2 SER   145     -13.678  70.730  10.707  1.00 70.59           H  
ATOM   2289  HB3 SER   145     -14.742  71.723  11.712  1.00 70.59           H  
ATOM   2290  HG  SER   145     -15.734  71.485   9.807  1.00 70.59           H  
ATOM   2291  N   GLY   146     -15.871  67.750  11.300  1.00 67.80           N  
ATOM   2292  CA  GLY   146     -16.057  66.499  10.591  1.00 67.80           C  
ATOM   2293  C   GLY   146     -15.751  66.642   9.096  1.00 67.80           C  
ATOM   2294  O   GLY   146     -15.452  65.667   8.413  1.00 67.80           O  
ATOM   2295  H   GLY   146     -16.680  68.259  11.627  1.00 67.80           H  
ATOM   2296  HA2 GLY   146     -17.099  66.189  10.711  1.00 67.80           H  
ATOM   2297  HA3 GLY   146     -15.390  65.745  11.019  1.00 67.80           H  
ATOM   2298  N   LYS   147     -15.872  67.873   8.574  1.00 68.70           N  
ATOM   2299  CA  LYS   147     -15.603  68.135   7.158  1.00 68.70           C  
ATOM   2300  C   LYS   147     -14.069  68.124   6.955  1.00 68.70           C  
ATOM   2301  CB  LYS   147     -16.155  69.507   6.742  1.00 68.70           C  
ATOM   2302  O   LYS   147     -13.544  67.665   5.950  1.00 68.70           O  
ATOM   2303  CG  LYS   147     -16.263  69.648   5.219  1.00 68.70           C  
ATOM   2304  CD  LYS   147     -16.137  71.106   4.772  1.00 68.70           C  
ATOM   2305  CE  LYS   147     -16.468  71.253   3.294  1.00 68.70           C  
ATOM   2306  NZ  LYS   147     -15.954  72.522   2.796  1.00 68.70           N1+
ATOM   2307  H   LYS   147     -16.140  68.629   9.187  1.00 68.70           H  
ATOM   2308  HA  LYS   147     -16.045  67.325   6.566  1.00 68.70           H  
ATOM   2309  HB2 LYS   147     -15.522  70.304   7.151  1.00 68.70           H  
ATOM   2310  HB3 LYS   147     -17.153  69.658   7.175  1.00 68.70           H  
ATOM   2311  HG2 LYS   147     -17.224  69.232   4.891  1.00 68.70           H  
ATOM   2312  HG3 LYS   147     -15.482  69.066   4.716  1.00 68.70           H  
ATOM   2313  HD2 LYS   147     -15.114  71.448   4.972  1.00 68.70           H  
ATOM   2314  HD3 LYS   147     -16.808  71.739   5.363  1.00 68.70           H  
ATOM   2315  HE2 LYS   147     -17.548  71.245   3.124  1.00 68.70           H  
ATOM   2316  HE3 LYS   147     -16.005  70.465   2.692  1.00 68.70           H  
ATOM   2317  HZ1 LYS   147     -16.162  72.613   1.776  1.00 68.70           H  
ATOM   2318  HZ2 LYS   147     -14.907  72.499   2.722  1.00 68.70           H  
ATOM   2319  HZ3 LYS   147     -16.202  73.399   3.282  1.00 68.70           H  
ATOM   2320  N   ILE   148     -13.375  68.745   7.907  1.00 71.10           N  
ATOM   2321  CA  ILE   148     -11.934  69.013   7.793  1.00 71.10           C  
ATOM   2322  C   ILE   148     -11.159  67.712   8.103  1.00 71.10           C  
ATOM   2323  CB  ILE   148     -11.524  70.204   8.689  1.00 71.10           C  
ATOM   2324  O   ILE   148      -9.984  67.558   7.808  1.00 71.10           O  
ATOM   2325  CG1 ILE   148     -12.243  71.490   8.209  1.00 71.10           C  
ATOM   2326  CG2 ILE   148     -10.007  70.396   8.698  1.00 71.10           C  
ATOM   2327  CD1 ILE   148     -12.034  72.705   9.103  1.00 71.10           C  
ATOM   2328  H   ILE   148     -13.851  69.029   8.751  1.00 71.10           H  
ATOM   2329  HA  ILE   148     -11.726  69.249   6.743  1.00 71.10           H  
ATOM   2330  HB  ILE   148     -11.833  69.990   9.719  1.00 71.10           H  
ATOM   2331 HG12 ILE   148     -13.323  71.311   8.158  1.00 71.10           H  
ATOM   2332 HG13 ILE   148     -11.922  71.737   7.189  1.00 71.10           H  
ATOM   2333 HG21 ILE   148      -9.608  70.413   7.680  1.00 71.10           H  
ATOM   2334 HG22 ILE   148      -9.512  69.590   9.248  1.00 71.10           H  
ATOM   2335 HG23 ILE   148      -9.720  71.323   9.194  1.00 71.10           H  
ATOM   2336 HD11 ILE   148     -12.267  72.482  10.147  1.00 71.10           H  
ATOM   2337 HD12 ILE   148     -12.694  73.516   8.778  1.00 71.10           H  
ATOM   2338 HD13 ILE   148     -11.010  73.080   9.053  1.00 71.10           H  
ATOM   2339  N   THR   149     -11.857  66.750   8.716  1.00 74.00           N  
ATOM   2340  CA  THR   149     -11.257  65.454   9.040  1.00 74.00           C  
ATOM   2341  C   THR   149     -10.815  64.735   7.749  1.00 74.00           C  
ATOM   2342  CB  THR   149     -12.253  64.608   9.853  1.00 74.00           C  
ATOM   2343  O   THR   149      -9.847  63.991   7.759  1.00 74.00           O  
ATOM   2344  CG2 THR   149     -11.846  63.153  10.004  1.00 74.00           C  
ATOM   2345  OG1 THR   149     -12.380  65.151  11.186  1.00 74.00           O  
ATOM   2346  H   THR   149     -12.817  66.926   8.977  1.00 74.00           H  
ATOM   2347  HA  THR   149     -10.359  65.663   9.633  1.00 74.00           H  
ATOM   2348  HB  THR   149     -13.248  64.639   9.398  1.00 74.00           H  
ATOM   2349 HG21 THR   149     -10.850  63.070  10.451  1.00 74.00           H  
ATOM   2350 HG22 THR   149     -11.849  62.623   9.047  1.00 74.00           H  
ATOM   2351 HG23 THR   149     -12.548  62.640  10.668  1.00 74.00           H  
ATOM   2352  HG1 THR   149     -12.660  66.091  11.087  1.00 74.00           H  
ATOM   2353  N   LEU   150     -11.588  64.901   6.666  1.00 72.60           N  
ATOM   2354  CA  LEU   150     -11.266  64.263   5.380  1.00 72.60           C  
ATOM   2355  C   LEU   150     -10.152  65.085   4.680  1.00 72.60           C  
ATOM   2356  CB  LEU   150     -12.507  64.209   4.478  1.00 72.60           C  
ATOM   2357  O   LEU   150      -9.266  64.568   4.019  1.00 72.60           O  
ATOM   2358  CG  LEU   150     -13.670  63.365   5.039  1.00 72.60           C  
ATOM   2359  CD1 LEU   150     -14.875  63.461   4.100  1.00 72.60           C  
ATOM   2360  CD2 LEU   150     -13.284  61.899   5.237  1.00 72.60           C  
ATOM   2361  H   LEU   150     -12.398  65.500   6.734  1.00 72.60           H  
ATOM   2362  HA  LEU   150     -10.860  63.264   5.569  1.00 72.60           H  
ATOM   2363  HB2 LEU   150     -12.220  63.825   3.491  1.00 72.60           H  
ATOM   2364  HB3 LEU   150     -12.871  65.231   4.304  1.00 72.60           H  
ATOM   2365  HG  LEU   150     -13.976  63.773   6.010  1.00 72.60           H  
ATOM   2366 HD11 LEU   150     -14.641  63.060   3.108  1.00 72.60           H  
ATOM   2367 HD12 LEU   150     -15.192  64.503   3.980  1.00 72.60           H  
ATOM   2368 HD13 LEU   150     -15.726  62.899   4.501  1.00 72.60           H  
ATOM   2369 HD21 LEU   150     -12.904  61.458   4.309  1.00 72.60           H  
ATOM   2370 HD22 LEU   150     -14.149  61.310   5.561  1.00 72.60           H  
ATOM   2371 HD23 LEU   150     -12.514  61.789   6.008  1.00 72.60           H  
ATOM   2372  N   LEU   151     -10.298  66.413   4.771  1.00 73.08           N  
ATOM   2373  CA  LEU   151      -9.468  67.348   4.012  1.00 73.08           C  
ATOM   2374  C   LEU   151      -8.021  67.469   4.537  1.00 73.08           C  
ATOM   2375  CB  LEU   151     -10.123  68.735   3.944  1.00 73.08           C  
ATOM   2376  O   LEU   151      -7.193  68.150   3.952  1.00 73.08           O  
ATOM   2377  CG  LEU   151     -11.495  68.731   3.239  1.00 73.08           C  
ATOM   2378  CD1 LEU   151     -12.219  70.051   3.490  1.00 73.08           C  
ATOM   2379  CD2 LEU   151     -11.365  68.493   1.733  1.00 73.08           C  
ATOM   2380  H   LEU   151     -11.036  66.781   5.353  1.00 73.08           H  
ATOM   2381  HA  LEU   151      -9.364  66.934   3.001  1.00 73.08           H  
ATOM   2382  HB2 LEU   151      -9.456  69.442   3.434  1.00 73.08           H  
ATOM   2383  HB3 LEU   151     -10.236  69.116   4.967  1.00 73.08           H  
ATOM   2384  HG  LEU   151     -12.122  67.935   3.655  1.00 73.08           H  
ATOM   2385 HD11 LEU   151     -11.686  70.883   3.020  1.00 73.08           H  
ATOM   2386 HD12 LEU   151     -12.308  70.260   4.560  1.00 73.08           H  
ATOM   2387 HD13 LEU   151     -13.232  70.013   3.078  1.00 73.08           H  
ATOM   2388 HD21 LEU   151     -10.712  69.239   1.267  1.00 73.08           H  
ATOM   2389 HD22 LEU   151     -12.345  68.553   1.246  1.00 73.08           H  
ATOM   2390 HD23 LEU   151     -10.956  67.502   1.519  1.00 73.08           H  
ATOM   2391  N   ILE   152      -7.716  66.752   5.621  1.00 74.29           N  
ATOM   2392  CA  ILE   152      -6.352  66.556   6.102  1.00 74.29           C  
ATOM   2393  C   ILE   152      -6.143  65.026   6.326  1.00 74.29           C  
ATOM   2394  CB  ILE   152      -6.004  67.415   7.347  1.00 74.29           C  
ATOM   2395  O   ILE   152      -5.370  64.587   7.165  1.00 74.29           O  
ATOM   2396  CG1 ILE   152      -6.672  68.809   7.313  1.00 74.29           C  
ATOM   2397  CG2 ILE   152      -4.478  67.569   7.458  1.00 74.29           C  
ATOM   2398  CD1 ILE   152      -6.353  69.687   8.515  1.00 74.29           C  
ATOM   2399  H   ILE   152      -8.472  66.308   6.122  1.00 74.29           H  
ATOM   2400  HA  ILE   152      -5.668  66.825   5.285  1.00 74.29           H  
ATOM   2401  HB  ILE   152      -6.359  66.888   8.241  1.00 74.29           H  
ATOM   2402 HG12 ILE   152      -7.759  68.693   7.277  1.00 74.29           H  
ATOM   2403 HG13 ILE   152      -6.380  69.338   6.399  1.00 74.29           H  
ATOM   2404 HG21 ILE   152      -4.097  68.246   6.686  1.00 74.29           H  
ATOM   2405 HG22 ILE   152      -3.958  66.615   7.346  1.00 74.29           H  
ATOM   2406 HG23 ILE   152      -4.191  67.974   8.432  1.00 74.29           H  
ATOM   2407 HD11 ILE   152      -6.571  69.164   9.450  1.00 74.29           H  
ATOM   2408 HD12 ILE   152      -6.961  70.597   8.491  1.00 74.29           H  
ATOM   2409 HD13 ILE   152      -5.305  69.999   8.517  1.00 74.29           H  
ATOM   2410  N   LEU   153      -6.734  64.240   5.420  1.00 74.23           N  
ATOM   2411  CA  LEU   153      -6.488  62.801   5.279  1.00 74.23           C  
ATOM   2412  C   LEU   153      -6.379  62.413   3.784  1.00 74.23           C  
ATOM   2413  CB  LEU   153      -7.576  61.937   5.938  1.00 74.23           C  
ATOM   2414  O   LEU   153      -5.506  61.635   3.411  1.00 74.23           O  
ATOM   2415  CG  LEU   153      -7.467  61.785   7.470  1.00 74.23           C  
ATOM   2416  CD1 LEU   153      -8.655  60.967   7.992  1.00 74.23           C  
ATOM   2417  CD2 LEU   153      -6.169  61.102   7.904  1.00 74.23           C  
ATOM   2418  H   LEU   153      -7.378  64.669   4.771  1.00 74.23           H  
ATOM   2419  HA  LEU   153      -5.505  62.584   5.708  1.00 74.23           H  
ATOM   2420  HB2 LEU   153      -7.553  60.932   5.495  1.00 74.23           H  
ATOM   2421  HB3 LEU   153      -8.561  62.350   5.689  1.00 74.23           H  
ATOM   2422  HG  LEU   153      -7.505  62.777   7.933  1.00 74.23           H  
ATOM   2423 HD11 LEU   153      -8.622  59.937   7.617  1.00 74.23           H  
ATOM   2424 HD12 LEU   153      -9.608  61.403   7.680  1.00 74.23           H  
ATOM   2425 HD13 LEU   153      -8.648  60.928   9.087  1.00 74.23           H  
ATOM   2426 HD21 LEU   153      -6.031  60.145   7.389  1.00 74.23           H  
ATOM   2427 HD22 LEU   153      -6.174  60.906   8.981  1.00 74.23           H  
ATOM   2428 HD23 LEU   153      -5.298  61.728   7.697  1.00 74.23           H  
ATOM   2429  N   ASP   154      -7.320  62.897   2.965  1.00 73.02           N  
ATOM   2430  CA  ASP   154      -7.412  62.617   1.528  1.00 73.02           C  
ATOM   2431  C   ASP   154      -6.339  63.481   0.810  1.00 73.02           C  
ATOM   2432  CB  ASP   154      -8.799  62.939   0.990  1.00 73.02           C  
ATOM   2433  O   ASP   154      -6.591  64.476   0.127  1.00 73.02           O  
ATOM   2434  CG  ASP   154      -9.727  61.837   1.408  1.00 73.02           C  
ATOM   2435  OD1 ASP   154      -9.696  60.755   0.778  1.00 73.02           O  
ATOM   2436  OD2 ASP   154     -10.532  62.049   2.352  1.00 73.02           O1-
ATOM   2437  H   ASP   154      -8.030  63.486   3.376  1.00 73.02           H  
ATOM   2438  HA  ASP   154      -7.150  61.563   1.367  1.00 73.02           H  
ATOM   2439  HB2 ASP   154      -8.794  62.980  -0.107  1.00 73.02           H  
ATOM   2440  HB3 ASP   154      -9.162  63.910   1.345  1.00 73.02           H  
ATOM   2441  N   GLU   155      -5.064  63.107   1.012  1.00 69.23           N  
ATOM   2442  CA  GLU   155      -3.882  63.797   0.486  1.00 69.23           C  
ATOM   2443  C   GLU   155      -2.767  62.734   0.353  1.00 69.23           C  
ATOM   2444  CB  GLU   155      -3.478  64.942   1.444  1.00 69.23           C  
ATOM   2445  O   GLU   155      -2.829  61.625   0.875  1.00 69.23           O  
ATOM   2446  CG  GLU   155      -3.360  66.311   0.765  1.00 69.23           C  
ATOM   2447  CD  GLU   155      -2.077  66.587   0.035  1.00 69.23           C  
ATOM   2448  OE1 GLU   155      -1.872  67.725  -0.445  1.00 69.23           O  
ATOM   2449  OE2 GLU   155      -1.211  65.688  -0.077  1.00 69.23           O1-
ATOM   2450  H   GLU   155      -4.891  62.304   1.599  1.00 69.23           H  
ATOM   2451  HA  GLU   155      -4.120  64.173  -0.515  1.00 69.23           H  
ATOM   2452  HB2 GLU   155      -2.545  64.702   1.967  1.00 69.23           H  
ATOM   2453  HB3 GLU   155      -4.239  65.045   2.230  1.00 69.23           H  
ATOM   2454  HG2 GLU   155      -3.444  67.082   1.541  1.00 69.23           H  
ATOM   2455  HG3 GLU   155      -4.197  66.464   0.075  1.00 69.23           H  
ATOM   2456  N   GLU   156      -1.661  63.101  -0.317  1.00 67.06           N  
ATOM   2457  CA  GLU   156      -0.471  62.261  -0.470  1.00 67.06           C  
ATOM   2458  C   GLU   156       0.522  62.641   0.654  1.00 67.06           C  
ATOM   2459  CB  GLU   156       0.184  62.447  -1.841  1.00 67.06           C  
ATOM   2460  O   GLU   156       1.417  61.892   1.054  1.00 67.06           O  
ATOM   2461  CG  GLU   156      -0.719  61.966  -2.976  1.00 67.06           C  
ATOM   2462  CD  GLU   156      -0.073  61.956  -4.343  1.00 67.06           C  
ATOM   2463  OE1 GLU   156      -0.822  61.775  -5.334  1.00 67.06           O  
ATOM   2464  OE2 GLU   156       1.169  62.099  -4.449  1.00 67.06           O1-
ATOM   2465  H   GLU   156      -1.603  64.053  -0.650  1.00 67.06           H  
ATOM   2466  HA  GLU   156      -0.745  61.212  -0.315  1.00 67.06           H  
ATOM   2467  HB2 GLU   156       1.131  61.893  -1.860  1.00 67.06           H  
ATOM   2468  HB3 GLU   156       0.443  63.502  -2.002  1.00 67.06           H  
ATOM   2469  HG2 GLU   156      -1.615  62.597  -3.030  1.00 67.06           H  
ATOM   2470  HG3 GLU   156      -1.055  60.942  -2.771  1.00 67.06           H  
ATOM   2471  N   SER   157       0.395  63.876   1.147  1.00 68.10           N  
ATOM   2472  CA  SER   157       1.238  64.470   2.170  1.00 68.10           C  
ATOM   2473  C   SER   157       0.776  63.914   3.529  1.00 68.10           C  
ATOM   2474  CB  SER   157       1.083  65.997   2.187  1.00 68.10           C  
ATOM   2475  O   SER   157      -0.333  64.169   3.989  1.00 68.10           O  
ATOM   2476  OG  SER   157       1.370  66.567   0.907  1.00 68.10           O  
ATOM   2477  H   SER   157      -0.375  64.436   0.810  1.00 68.10           H  
ATOM   2478  HA  SER   157       2.277  64.195   1.956  1.00 68.10           H  
ATOM   2479  HB2 SER   157       1.770  66.439   2.916  1.00 68.10           H  
ATOM   2480  HB3 SER   157       0.069  66.303   2.463  1.00 68.10           H  
ATOM   2481  HG  SER   157       0.592  66.334   0.339  1.00 68.10           H  
ATOM   2482  N   ASP   158       1.651  63.124   4.154  1.00 78.96           N  
ATOM   2483  CA  ASP   158       1.348  62.443   5.412  1.00 78.96           C  
ATOM   2484  C   ASP   158       1.351  63.469   6.578  1.00 78.96           C  
ATOM   2485  CB  ASP   158       2.350  61.321   5.668  1.00 78.96           C  
ATOM   2486  O   ASP   158       1.940  64.551   6.536  1.00 78.96           O  
ATOM   2487  CG  ASP   158       2.114  60.669   7.013  1.00 78.96           C  
ATOM   2488  OD1 ASP   158       0.929  60.521   7.401  1.00 78.96           O  
ATOM   2489  OD2 ASP   158       3.122  60.416   7.700  1.00 78.96           O1-
ATOM   2490  H   ASP   158       2.566  63.010   3.742  1.00 78.96           H  
ATOM   2491  HA  ASP   158       0.332  62.036   5.324  1.00 78.96           H  
ATOM   2492  HB2 ASP   158       3.374  61.716   5.636  1.00 78.96           H  
ATOM   2493  HB3 ASP   158       2.276  60.555   4.887  1.00 78.96           H  
ATOM   2494  N   ILE   159       0.686  63.068   7.663  1.00 84.64           N  
ATOM   2495  CA  ILE   159       0.556  63.815   8.903  1.00 84.64           C  
ATOM   2496  C   ILE   159       1.351  63.078  10.025  1.00 84.64           C  
ATOM   2497  CB  ILE   159      -0.933  63.975   9.323  1.00 84.64           C  
ATOM   2498  O   ILE   159       1.805  63.704  10.984  1.00 84.64           O  
ATOM   2499  CG1 ILE   159      -1.886  64.292   8.146  1.00 84.64           C  
ATOM   2500  CG2 ILE   159      -1.056  65.103  10.361  1.00 84.64           C  
ATOM   2501  CD1 ILE   159      -2.460  63.051   7.472  1.00 84.64           C  
ATOM   2502  H   ILE   159       0.259  62.153   7.643  1.00 84.64           H  
ATOM   2503  HA  ILE   159       1.021  64.798   8.770  1.00 84.64           H  
ATOM   2504  HB  ILE   159      -1.275  63.051   9.809  1.00 84.64           H  
ATOM   2505 HG12 ILE   159      -1.384  64.920   7.401  1.00 84.64           H  
ATOM   2506 HG13 ILE   159      -2.741  64.872   8.513  1.00 84.64           H  
ATOM   2507 HG21 ILE   159      -0.747  66.066   9.939  1.00 84.64           H  
ATOM   2508 HG22 ILE   159      -0.442  64.907  11.243  1.00 84.64           H  
ATOM   2509 HG23 ILE   159      -2.091  65.201  10.705  1.00 84.64           H  
ATOM   2510 HD11 ILE   159      -1.699  62.419   7.015  1.00 84.64           H  
ATOM   2511 HD12 ILE   159      -3.147  63.344   6.673  1.00 84.64           H  
ATOM   2512 HD13 ILE   159      -3.017  62.444   8.193  1.00 84.64           H  
ATOM   2513  N   PHE   160       1.337  61.743   9.990  1.00 86.61           N  
ATOM   2514  CA  PHE   160       1.852  60.903  11.071  1.00 86.61           C  
ATOM   2515  C   PHE   160       3.363  61.114  11.219  1.00 86.61           C  
ATOM   2516  CB  PHE   160       1.562  59.409  10.866  1.00 86.61           C  
ATOM   2517  O   PHE   160       3.855  61.364  12.315  1.00 86.61           O  
ATOM   2518  CG  PHE   160       0.113  59.059  11.138  1.00 86.61           C  
ATOM   2519  CD1 PHE   160      -0.313  58.813  12.456  1.00 86.61           C  
ATOM   2520  CD2 PHE   160      -0.814  59.008  10.081  1.00 86.61           C  
ATOM   2521  CE1 PHE   160      -1.662  58.517  12.722  1.00 86.61           C  
ATOM   2522  CE2 PHE   160      -2.163  58.708  10.343  1.00 86.61           C  
ATOM   2523  CZ  PHE   160      -2.584  58.461  11.663  1.00 86.61           C  
ATOM   2524  H   PHE   160       0.909  61.275   9.204  1.00 86.61           H  
ATOM   2525  HA  PHE   160       1.390  61.261  12.001  1.00 86.61           H  
ATOM   2526  HB2 PHE   160       2.191  58.807  11.536  1.00 86.61           H  
ATOM   2527  HB3 PHE   160       1.832  59.090   9.852  1.00 86.61           H  
ATOM   2528  HD1 PHE   160       0.398  58.851  13.267  1.00 86.61           H  
ATOM   2529  HD2 PHE   160      -0.489  59.199   9.068  1.00 86.61           H  
ATOM   2530  HE1 PHE   160      -1.988  58.335  13.735  1.00 86.61           H  
ATOM   2531  HE2 PHE   160      -2.875  58.667   9.532  1.00 86.61           H  
ATOM   2532  HZ  PHE   160      -3.619  58.226  11.863  1.00 86.61           H  
ATOM   2533  N   MET   161       4.095  61.029  10.104  1.00 83.87           N  
ATOM   2534  CA  MET   161       5.543  61.181  10.118  1.00 83.87           C  
ATOM   2535  C   MET   161       5.934  62.574  10.642  1.00 83.87           C  
ATOM   2536  CB  MET   161       6.159  61.011   8.724  1.00 83.87           C  
ATOM   2537  O   MET   161       7.009  62.787  11.187  1.00 83.87           O  
ATOM   2538  CG  MET   161       6.331  59.554   8.303  1.00 83.87           C  
ATOM   2539  SD  MET   161       7.559  58.619   9.291  1.00 83.87           S  
ATOM   2540  CE  MET   161       9.047  59.600   8.972  1.00 83.87           C  
ATOM   2541  H   MET   161       3.627  60.827   9.231  1.00 83.87           H  
ATOM   2542  HA  MET   161       5.939  60.457  10.836  1.00 83.87           H  
ATOM   2543  HB2 MET   161       7.124  61.527   8.664  1.00 83.87           H  
ATOM   2544  HB3 MET   161       5.527  61.517   7.982  1.00 83.87           H  
ATOM   2545  HG2 MET   161       6.641  59.506   7.254  1.00 83.87           H  
ATOM   2546  HG3 MET   161       5.379  59.019   8.379  1.00 83.87           H  
ATOM   2547  HE1 MET   161       9.919  59.044   9.327  1.00 83.87           H  
ATOM   2548  HE2 MET   161       9.007  60.548   9.513  1.00 83.87           H  
ATOM   2549  HE3 MET   161       9.167  59.783   7.901  1.00 83.87           H  
ATOM   2550  N   LEU   162       5.086  63.579  10.388  1.00 83.89           N  
ATOM   2551  CA  LEU   162       5.392  64.960  10.758  1.00 83.89           C  
ATOM   2552  C   LEU   162       5.226  65.104  12.284  1.00 83.89           C  
ATOM   2553  CB  LEU   162       4.492  65.967  10.038  1.00 83.89           C  
ATOM   2554  O   LEU   162       5.943  65.847  12.958  1.00 83.89           O  
ATOM   2555  CG  LEU   162       4.361  65.758   8.517  1.00 83.89           C  
ATOM   2556  CD1 LEU   162       3.592  66.928   7.904  1.00 83.89           C  
ATOM   2557  CD2 LEU   162       5.706  65.582   7.816  1.00 83.89           C  
ATOM   2558  H   LEU   162       4.207  63.376   9.933  1.00 83.89           H  
ATOM   2559  HA  LEU   162       6.447  65.152  10.525  1.00 83.89           H  
ATOM   2560  HB2 LEU   162       4.881  66.973  10.240  1.00 83.89           H  
ATOM   2561  HB3 LEU   162       3.485  65.946  10.475  1.00 83.89           H  
ATOM   2562  HG  LEU   162       3.774  64.849   8.342  1.00 83.89           H  
ATOM   2563 HD11 LEU   162       4.152  67.861   8.009  1.00 83.89           H  
ATOM   2564 HD12 LEU   162       2.619  67.057   8.390  1.00 83.89           H  
ATOM   2565 HD13 LEU   162       3.413  66.766   6.836  1.00 83.89           H  
ATOM   2566 HD21 LEU   162       6.372  66.420   8.033  1.00 83.89           H  
ATOM   2567 HD22 LEU   162       5.573  65.512   6.732  1.00 83.89           H  
ATOM   2568 HD23 LEU   162       6.210  64.664   8.130  1.00 83.89           H  
ATOM   2569  N   ILE   163       4.220  64.414  12.833  1.00 87.93           N  
ATOM   2570  CA  ILE   163       3.985  64.388  14.273  1.00 87.93           C  
ATOM   2571  C   ILE   163       5.163  63.607  14.898  1.00 87.93           C  
ATOM   2572  CB  ILE   163       2.620  63.750  14.620  1.00 87.93           C  
ATOM   2573  O   ILE   163       5.692  63.983  15.945  1.00 87.93           O  
ATOM   2574  CG1 ILE   163       1.461  64.672  14.181  1.00 87.93           C  
ATOM   2575  CG2 ILE   163       2.520  63.458  16.121  1.00 87.93           C  
ATOM   2576  CD1 ILE   163       0.129  63.938  14.083  1.00 87.93           C  
ATOM   2577  H   ILE   163       3.612  63.880  12.228  1.00 87.93           H  
ATOM   2578  HA  ILE   163       4.037  65.418  14.647  1.00 87.93           H  
ATOM   2579  HB  ILE   163       2.524  62.795  14.088  1.00 87.93           H  
ATOM   2580 HG12 ILE   163       1.672  65.112  13.200  1.00 87.93           H  
ATOM   2581 HG13 ILE   163       1.362  65.511  14.881  1.00 87.93           H  
ATOM   2582 HG21 ILE   163       2.800  64.337  16.709  1.00 87.93           H  
ATOM   2583 HG22 ILE   163       3.181  62.633  16.403  1.00 87.93           H  
ATOM   2584 HG23 ILE   163       1.510  63.169  16.412  1.00 87.93           H  
ATOM   2585 HD11 ILE   163       0.191  63.105  13.376  1.00 87.93           H  
ATOM   2586 HD12 ILE   163      -0.649  64.621  13.729  1.00 87.93           H  
ATOM   2587 HD13 ILE   163      -0.194  63.541  15.049  1.00 87.93           H  
ATOM   2588  N   PHE   164       5.543  62.486  14.278  1.00 86.90           N  
ATOM   2589  CA  PHE   164       6.608  61.637  14.803  1.00 86.90           C  
ATOM   2590  C   PHE   164       7.943  62.403  14.771  1.00 86.90           C  
ATOM   2591  CB  PHE   164       6.781  60.328  14.027  1.00 86.90           C  
ATOM   2592  O   PHE   164       8.730  62.301  15.703  1.00 86.90           O  
ATOM   2593  CG  PHE   164       5.662  59.304  14.090  1.00 86.90           C  
ATOM   2594  CD1 PHE   164       4.519  59.448  14.909  1.00 86.90           C  
ATOM   2595  CD2 PHE   164       5.795  58.176  13.261  1.00 86.90           C  
ATOM   2596  CE1 PHE   164       3.546  58.436  14.935  1.00 86.90           C  
ATOM   2597  CE2 PHE   164       4.821  57.170  13.281  1.00 86.90           C  
ATOM   2598  CZ  PHE   164       3.721  57.294  14.138  1.00 86.90           C  
ATOM   2599  H   PHE   164       5.062  62.224  13.429  1.00 86.90           H  
ATOM   2600  HA  PHE   164       6.384  61.437  15.858  1.00 86.90           H  
ATOM   2601  HB2 PHE   164       7.689  59.827  14.390  1.00 86.90           H  
ATOM   2602  HB3 PHE   164       6.960  60.566  12.971  1.00 86.90           H  
ATOM   2603  HD1 PHE   164       4.394  60.335  15.513  1.00 86.90           H  
ATOM   2604  HD2 PHE   164       6.650  58.085  12.608  1.00 86.90           H  
ATOM   2605  HE1 PHE   164       2.672  58.535  15.561  1.00 86.90           H  
ATOM   2606  HE2 PHE   164       4.918  56.305  12.641  1.00 86.90           H  
ATOM   2607  HZ  PHE   164       2.994  56.497  14.186  1.00 86.90           H  
ATOM   2608  N   ASP   165       8.203  63.163  13.707  1.00 84.49           N  
ATOM   2609  CA  ASP   165       9.436  63.950  13.584  1.00 84.49           C  
ATOM   2610  C   ASP   165       9.397  64.999  14.712  1.00 84.49           C  
ATOM   2611  CB  ASP   165       9.556  64.605  12.222  1.00 84.49           C  
ATOM   2612  O   ASP   165      10.341  65.129  15.493  1.00 84.49           O  
ATOM   2613  CG  ASP   165      10.968  65.128  12.170  1.00 84.49           C  
ATOM   2614  OD1 ASP   165      11.833  64.409  11.619  1.00 84.49           O  
ATOM   2615  OD2 ASP   165      11.202  66.261  12.653  1.00 84.49           O1-
ATOM   2616  H   ASP   165       7.514  63.201  12.970  1.00 84.49           H  
ATOM   2617  HA  ASP   165      10.275  63.271  13.785  1.00 84.49           H  
ATOM   2618  HB2 ASP   165       8.839  65.421  12.076  1.00 84.49           H  
ATOM   2619  HB3 ASP   165       9.404  63.879  11.416  1.00 84.49           H  
ATOM   2620  N   ALA   166       8.295  65.753  14.824  1.00 86.33           N  
ATOM   2621  CA  ALA   166       8.187  66.786  15.848  1.00 86.33           C  
ATOM   2622  C   ALA   166       8.357  66.203  17.270  1.00 86.33           C  
ATOM   2623  CB  ALA   166       6.856  67.518  15.750  1.00 86.33           C  
ATOM   2624  O   ALA   166       8.958  66.824  18.149  1.00 86.33           O  
ATOM   2625  H   ALA   166       7.561  65.643  14.139  1.00 86.33           H  
ATOM   2626  HA  ALA   166       9.011  67.490  15.681  1.00 86.33           H  
ATOM   2627  HB1 ALA   166       6.012  66.839  15.911  1.00 86.33           H  
ATOM   2628  HB2 ALA   166       6.734  67.976  14.763  1.00 86.33           H  
ATOM   2629  HB3 ALA   166       6.792  68.310  16.503  1.00 86.33           H  
ATOM   2630  N   MET   167       7.801  65.010  17.514  1.00 90.30           N  
ATOM   2631  CA  MET   167       7.890  64.374  18.825  1.00 90.30           C  
ATOM   2632  C   MET   167       9.325  63.852  19.090  1.00 90.30           C  
ATOM   2633  CB  MET   167       6.904  63.212  18.989  1.00 90.30           C  
ATOM   2634  O   MET   167       9.762  63.752  20.234  1.00 90.30           O  
ATOM   2635  CG  MET   167       5.483  63.714  19.236  1.00 90.30           C  
ATOM   2636  SD  MET   167       4.313  62.327  19.443  1.00 90.30           S  
ATOM   2637  CE  MET   167       4.656  61.925  21.176  1.00 90.30           C  
ATOM   2638  H   MET   167       7.342  64.534  16.750  1.00 90.30           H  
ATOM   2639  HA  MET   167       7.697  65.146  19.581  1.00 90.30           H  
ATOM   2640  HB2 MET   167       7.222  62.591  19.835  1.00 90.30           H  
ATOM   2641  HB3 MET   167       6.934  62.568  18.101  1.00 90.30           H  
ATOM   2642  HG2 MET   167       5.134  64.314  18.392  1.00 90.30           H  
ATOM   2643  HG3 MET   167       5.438  64.356  20.121  1.00 90.30           H  
ATOM   2644  HE1 MET   167       4.020  61.090  21.480  1.00 90.30           H  
ATOM   2645  HE2 MET   167       4.432  62.784  21.814  1.00 90.30           H  
ATOM   2646  HE3 MET   167       5.697  61.625  21.308  1.00 90.30           H  
ATOM   2647  N   HIS   168      10.026  63.446  18.032  1.00 86.52           N  
ATOM   2648  CA  HIS   168      11.374  62.863  18.105  1.00 86.52           C  
ATOM   2649  C   HIS   168      12.425  63.996  18.168  1.00 86.52           C  
ATOM   2650  CB  HIS   168      11.638  61.955  16.898  1.00 86.52           C  
ATOM   2651  O   HIS   168      13.453  63.884  18.836  1.00 86.52           O  
ATOM   2652  CG  HIS   168      12.952  61.267  16.950  1.00 86.52           C  
ATOM   2653  CD2 HIS   168      14.134  61.575  16.332  1.00 86.52           C  
ATOM   2654  ND1 HIS   168      13.168  60.139  17.701  1.00 86.52           N  
ATOM   2655  CE1 HIS   168      14.451  59.773  17.542  1.00 86.52           C  
ATOM   2656  NE2 HIS   168      15.087  60.622  16.720  1.00 86.52           N  
ATOM   2657  H   HIS   168       9.616  63.591  17.121  1.00 86.52           H  
ATOM   2658  HA  HIS   168      11.450  62.295  19.041  1.00 86.52           H  
ATOM   2659  HB2 HIS   168      11.570  62.531  15.966  1.00 86.52           H  
ATOM   2660  HB3 HIS   168      10.853  61.190  16.843  1.00 86.52           H  
ATOM   2661  HD2 HIS   168      14.304  62.406  15.663  1.00 86.52           H  
ATOM   2662  HE2 HIS   168      16.056  60.583  16.438  1.00 86.52           H  
ATOM   2663  HE1 HIS   168      14.908  58.914  18.011  1.00 86.52           H  
ATOM   2664  N   SER   169      12.221  65.046  17.364  1.00 84.83           N  
ATOM   2665  CA  SER   169      13.154  66.168  17.230  1.00 84.83           C  
ATOM   2666  C   SER   169      13.162  67.057  18.488  1.00 84.83           C  
ATOM   2667  CB  SER   169      12.834  67.023  15.993  1.00 84.83           C  
ATOM   2668  O   SER   169      14.146  67.738  18.783  1.00 84.83           O  
ATOM   2669  OG  SER   169      13.204  66.313  14.808  1.00 84.83           O  
ATOM   2670  H   SER   169      11.404  65.043  16.770  1.00 84.83           H  
ATOM   2671  HA  SER   169      14.156  65.732  17.133  1.00 84.83           H  
ATOM   2672  HB2 SER   169      13.404  67.958  16.004  1.00 84.83           H  
ATOM   2673  HB3 SER   169      11.771  67.282  15.946  1.00 84.83           H  
ATOM   2674  HG  SER   169      12.464  66.387  14.154  1.00 84.83           H  
ATOM   2675  N   PHE   170      12.034  67.090  19.210  1.00 87.95           N  
ATOM   2676  CA  PHE   170      11.858  67.939  20.386  1.00 87.95           C  
ATOM   2677  C   PHE   170      11.471  67.082  21.617  1.00 87.95           C  
ATOM   2678  CB  PHE   170      10.804  69.037  20.147  1.00 87.95           C  
ATOM   2679  O   PHE   170      10.361  67.192  22.145  1.00 87.95           O  
ATOM   2680  CG  PHE   170      11.160  69.981  19.021  1.00 87.95           C  
ATOM   2681  CD1 PHE   170      12.288  70.822  19.114  1.00 87.95           C  
ATOM   2682  CD2 PHE   170      10.374  70.007  17.853  1.00 87.95           C  
ATOM   2683  CE1 PHE   170      12.627  71.675  18.047  1.00 87.95           C  
ATOM   2684  CE2 PHE   170      10.717  70.855  16.784  1.00 87.95           C  
ATOM   2685  CZ  PHE   170      11.842  71.689  16.881  1.00 87.95           C  
ATOM   2686  H   PHE   170      11.281  66.475  18.937  1.00 87.95           H  
ATOM   2687  HA  PHE   170      12.808  68.427  20.631  1.00 87.95           H  
ATOM   2688  HB2 PHE   170      10.671  69.634  21.059  1.00 87.95           H  
ATOM   2689  HB3 PHE   170       9.828  68.578  19.952  1.00 87.95           H  
ATOM   2690  HD1 PHE   170      12.893  70.812  20.008  1.00 87.95           H  
ATOM   2691  HD2 PHE   170       9.502  69.373  17.778  1.00 87.95           H  
ATOM   2692  HE1 PHE   170      13.491  72.318  18.124  1.00 87.95           H  
ATOM   2693  HE2 PHE   170      10.113  70.864  15.889  1.00 87.95           H  
ATOM   2694  HZ  PHE   170      12.105  72.340  16.060  1.00 87.95           H  
ATOM   2695  N   PRO   171      12.401  66.251  22.141  1.00 84.81           N  
ATOM   2696  CA  PRO   171      12.078  65.370  23.271  1.00 84.81           C  
ATOM   2697  C   PRO   171      11.918  66.137  24.605  1.00 84.81           C  
ATOM   2698  CB  PRO   171      13.257  64.398  23.338  1.00 84.81           C  
ATOM   2699  O   PRO   171      11.331  65.646  25.563  1.00 84.81           O  
ATOM   2700  CG  PRO   171      14.421  65.203  22.772  1.00 84.81           C  
ATOM   2701  CD  PRO   171      13.768  66.035  21.678  1.00 84.81           C  
ATOM   2702  HA  PRO   171      11.140  64.845  23.075  1.00 84.81           H  
ATOM   2703  HB2 PRO   171      13.062  63.537  22.687  1.00 84.81           H  
ATOM   2704  HB3 PRO   171      13.464  64.024  24.346  1.00 84.81           H  
ATOM   2705  HG2 PRO   171      15.228  64.571  22.391  1.00 84.81           H  
ATOM   2706  HG3 PRO   171      14.838  65.856  23.547  1.00 84.81           H  
ATOM   2707  HD2 PRO   171      14.286  66.982  21.512  1.00 84.81           H  
ATOM   2708  HD3 PRO   171      13.725  65.473  20.744  1.00 84.81           H  
ATOM   2709  N   ALA   172      12.575  67.299  24.688  1.00 85.52           N  
ATOM   2710  CA  ALA   172      12.632  68.134  25.883  1.00 85.52           C  
ATOM   2711  C   ALA   172      11.713  69.360  25.705  1.00 85.52           C  
ATOM   2712  CB  ALA   172      14.073  68.545  26.160  1.00 85.52           C  
ATOM   2713  O   ALA   172      12.132  70.516  25.700  1.00 85.52           O  
ATOM   2714  H   ALA   172      13.049  67.621  23.856  1.00 85.52           H  
ATOM   2715  HA  ALA   172      12.256  67.568  26.744  1.00 85.52           H  
ATOM   2716  HB1 ALA   172      14.491  69.120  25.326  1.00 85.52           H  
ATOM   2717  HB2 ALA   172      14.707  67.664  26.306  1.00 85.52           H  
ATOM   2718  HB3 ALA   172      14.137  69.167  27.059  1.00 85.52           H  
ATOM   2719  N   ASN   173      10.407  69.087  25.573  1.00 88.80           N  
ATOM   2720  CA  ASN   173       9.357  70.109  25.554  1.00 88.80           C  
ATOM   2721  C   ASN   173       8.023  69.430  25.941  1.00 88.80           C  
ATOM   2722  CB  ASN   173       9.262  70.793  24.191  1.00 88.80           C  
ATOM   2723  O   ASN   173       7.863  68.228  25.740  1.00 88.80           O  
ATOM   2724  CG  ASN   173       8.125  71.779  24.167  1.00 88.80           C  
ATOM   2725  ND2 ASN   173       8.211  72.832  24.941  1.00 88.80           N  
ATOM   2726  OD1 ASN   173       7.107  71.585  23.532  1.00 88.80           O  
ATOM   2727  H   ASN   173      10.124  68.123  25.468  1.00 88.80           H  
ATOM   2728  HA  ASN   173       9.607  70.842  26.331  1.00 88.80           H  
ATOM   2729  HB2 ASN   173       9.096  70.056  23.396  1.00 88.80           H  
ATOM   2730  HB3 ASN   173      10.191  71.322  23.948  1.00 88.80           H  
ATOM   2731 HD21 ASN   173       7.435  73.476  25.006  1.00 88.80           H  
ATOM   2732 HD22 ASN   173       9.053  73.001  25.472  1.00 88.80           H  
ATOM   2733  N   ASP   174       7.122  70.214  26.521  1.00 86.25           N  
ATOM   2734  CA  ASP   174       5.791  69.846  26.977  1.00 86.25           C  
ATOM   2735  C   ASP   174       4.774  69.984  25.823  1.00 86.25           C  
ATOM   2736  CB  ASP   174       5.377  70.641  28.214  1.00 86.25           C  
ATOM   2737  O   ASP   174       4.173  69.004  25.385  1.00 86.25           O  
ATOM   2738  CG  ASP   174       5.454  72.140  28.057  1.00 86.25           C  
ATOM   2739  OD1 ASP   174       6.085  72.608  27.075  1.00 86.25           O  
ATOM   2740  OD2 ASP   174       4.897  72.858  28.910  1.00 86.25           O1-
ATOM   2741  H   ASP   174       7.398  71.175  26.665  1.00 86.25           H  
ATOM   2742  HA  ASP   174       5.816  68.782  27.242  1.00 86.25           H  
ATOM   2743  HB2 ASP   174       6.031  70.373  29.053  1.00 86.25           H  
ATOM   2744  HB3 ASP   174       4.352  70.374  28.497  1.00 86.25           H  
ATOM   2745  N   GLU   175       4.566  71.209  25.328  1.00 87.50           N  
ATOM   2746  CA  GLU   175       3.479  71.507  24.399  1.00 87.50           C  
ATOM   2747  C   GLU   175       3.588  70.687  23.101  1.00 87.50           C  
ATOM   2748  CB  GLU   175       3.383  73.007  24.074  1.00 87.50           C  
ATOM   2749  O   GLU   175       2.578  70.250  22.550  1.00 87.50           O  
ATOM   2750  CG  GLU   175       2.546  73.771  25.106  1.00 87.50           C  
ATOM   2751  CD  GLU   175       1.093  73.902  24.705  1.00 87.50           C  
ATOM   2752  OE1 GLU   175       0.209  73.365  25.422  1.00 87.50           O  
ATOM   2753  OE2 GLU   175       0.817  74.609  23.703  1.00 87.50           O1-
ATOM   2754  H   GLU   175       5.141  71.970  25.661  1.00 87.50           H  
ATOM   2755  HA  GLU   175       2.556  71.175  24.889  1.00 87.50           H  
ATOM   2756  HB2 GLU   175       2.958  73.149  23.072  1.00 87.50           H  
ATOM   2757  HB3 GLU   175       4.392  73.437  24.043  1.00 87.50           H  
ATOM   2758  HG2 GLU   175       2.938  74.793  25.188  1.00 87.50           H  
ATOM   2759  HG3 GLU   175       2.633  73.324  26.103  1.00 87.50           H  
ATOM   2760  N   VAL   176       4.800  70.512  22.554  1.00 89.07           N  
ATOM   2761  CA  VAL   176       4.971  69.755  21.310  1.00 89.07           C  
ATOM   2762  C   VAL   176       4.603  68.273  21.567  1.00 89.07           C  
ATOM   2763  CB  VAL   176       6.400  69.878  20.737  1.00 89.07           C  
ATOM   2764  O   VAL   176       4.045  67.596  20.705  1.00 89.07           O  
ATOM   2765  CG1 VAL   176       6.628  68.924  19.558  1.00 89.07           C  
ATOM   2766  CG2 VAL   176       6.677  71.306  20.256  1.00 89.07           C  
ATOM   2767  H   VAL   176       5.603  70.922  23.010  1.00 89.07           H  
ATOM   2768  HA  VAL   176       4.239  70.143  20.588  1.00 89.07           H  
ATOM   2769  HB  VAL   176       7.130  69.629  21.517  1.00 89.07           H  
ATOM   2770 HG11 VAL   176       5.849  69.038  18.798  1.00 89.07           H  
ATOM   2771 HG12 VAL   176       6.642  67.879  19.885  1.00 89.07           H  
ATOM   2772 HG13 VAL   176       7.591  69.122  19.081  1.00 89.07           H  
ATOM   2773 HG21 VAL   176       6.005  71.582  19.436  1.00 89.07           H  
ATOM   2774 HG22 VAL   176       7.706  71.399  19.892  1.00 89.07           H  
ATOM   2775 HG23 VAL   176       6.547  72.035  21.059  1.00 89.07           H  
ATOM   2776  N   GLN   177       4.997  67.742  22.731  1.00 90.71           N  
ATOM   2777  CA  GLN   177       4.741  66.336  23.054  1.00 90.71           C  
ATOM   2778  C   GLN   177       3.227  66.190  23.303  1.00 90.71           C  
ATOM   2779  CB  GLN   177       5.529  65.877  24.282  1.00 90.71           C  
ATOM   2780  O   GLN   177       2.578  65.235  22.881  1.00 90.71           O  
ATOM   2781  CG  GLN   177       7.034  65.860  24.024  1.00 90.71           C  
ATOM   2782  CD  GLN   177       7.435  64.808  23.024  1.00 90.71           C  
ATOM   2783  NE2 GLN   177       8.555  65.022  22.373  1.00 90.71           N  
ATOM   2784  OE1 GLN   177       6.808  63.780  22.822  1.00 90.71           O  
ATOM   2785  H   GLN   177       5.457  68.331  23.411  1.00 90.71           H  
ATOM   2786  HA  GLN   177       4.982  65.732  22.172  1.00 90.71           H  
ATOM   2787  HB2 GLN   177       5.189  64.879  24.585  1.00 90.71           H  
ATOM   2788  HB3 GLN   177       5.327  66.541  25.132  1.00 90.71           H  
ATOM   2789  HG2 GLN   177       7.561  65.632  24.957  1.00 90.71           H  
ATOM   2790  HG3 GLN   177       7.378  66.839  23.675  1.00 90.71           H  
ATOM   2791 HE21 GLN   177       8.893  64.338  21.711  1.00 90.71           H  
ATOM   2792 HE22 GLN   177       9.079  65.870  22.535  1.00 90.71           H  
ATOM   2793  N   LYS   178       2.667  67.174  24.013  1.00 88.09           N  
ATOM   2794  CA  LYS   178       1.259  67.229  24.377  1.00 88.09           C  
ATOM   2795  C   LYS   178       0.421  67.310  23.091  1.00 88.09           C  
ATOM   2796  CB  LYS   178       1.029  68.466  25.240  1.00 88.09           C  
ATOM   2797  O   LYS   178      -0.564  66.591  22.929  1.00 88.09           O  
ATOM   2798  CG  LYS   178      -0.348  68.550  25.880  1.00 88.09           C  
ATOM   2799  CD  LYS   178      -0.505  69.919  26.548  1.00 88.09           C  
ATOM   2800  CE  LYS   178      -1.522  70.778  25.817  1.00 88.09           C  
ATOM   2801  NZ  LYS   178      -1.651  72.061  26.499  1.00 88.09           N1+
ATOM   2802  H   LYS   178       3.271  67.922  24.320  1.00 88.09           H  
ATOM   2803  HA  LYS   178       1.001  66.302  24.900  1.00 88.09           H  
ATOM   2804  HB2 LYS   178       1.190  69.366  24.637  1.00 88.09           H  
ATOM   2805  HB3 LYS   178       1.774  68.495  26.044  1.00 88.09           H  
ATOM   2806  HG2 LYS   178      -0.440  67.759  26.633  1.00 88.09           H  
ATOM   2807  HG3 LYS   178      -1.139  68.377  25.142  1.00 88.09           H  
ATOM   2808  HD2 LYS   178       0.454  70.450  26.607  1.00 88.09           H  
ATOM   2809  HD3 LYS   178      -0.817  69.773  27.582  1.00 88.09           H  
ATOM   2810  HE2 LYS   178      -2.508  70.308  25.794  1.00 88.09           H  
ATOM   2811  HE3 LYS   178      -1.215  70.986  24.787  1.00 88.09           H  
ATOM   2812  HZ1 LYS   178      -2.501  72.554  26.245  1.00 88.09           H  
ATOM   2813  HZ2 LYS   178      -0.820  72.673  26.310  1.00 88.09           H  
ATOM   2814  HZ3 LYS   178      -1.779  71.926  27.538  1.00 88.09           H  
ATOM   2815  N   LEU   179       0.787  68.226  22.189  1.00 89.05           N  
ATOM   2816  CA  LEU   179       0.064  68.433  20.944  1.00 89.05           C  
ATOM   2817  C   LEU   179       0.255  67.215  20.025  1.00 89.05           C  
ATOM   2818  CB  LEU   179       0.493  69.709  20.215  1.00 89.05           C  
ATOM   2819  O   LEU   179      -0.655  66.857  19.280  1.00 89.05           O  
ATOM   2820  CG  LEU   179       0.014  71.004  20.904  1.00 89.05           C  
ATOM   2821  CD1 LEU   179       0.765  72.206  20.330  1.00 89.05           C  
ATOM   2822  CD2 LEU   179      -1.494  71.210  20.748  1.00 89.05           C  
ATOM   2823  H   LEU   179       1.595  68.800  22.383  1.00 89.05           H  
ATOM   2824  HA  LEU   179      -1.000  68.470  21.191  1.00 89.05           H  
ATOM   2825  HB2 LEU   179       0.099  69.689  19.192  1.00 89.05           H  
ATOM   2826  HB3 LEU   179       1.586  69.718  20.118  1.00 89.05           H  
ATOM   2827  HG  LEU   179       0.232  70.955  21.977  1.00 89.05           H  
ATOM   2828 HD11 LEU   179       0.557  72.332  19.263  1.00 89.05           H  
ATOM   2829 HD12 LEU   179       1.847  72.091  20.452  1.00 89.05           H  
ATOM   2830 HD13 LEU   179       0.472  73.126  20.845  1.00 89.05           H  
ATOM   2831 HD21 LEU   179      -1.782  71.256  19.693  1.00 89.05           H  
ATOM   2832 HD22 LEU   179      -1.804  72.145  21.226  1.00 89.05           H  
ATOM   2833 HD23 LEU   179      -2.063  70.404  21.220  1.00 89.05           H  
ATOM   2834  N   GLY   180       1.429  66.580  20.077  1.00 89.12           N  
ATOM   2835  CA  GLY   180       1.705  65.393  19.293  1.00 89.12           C  
ATOM   2836  C   GLY   180       0.803  64.244  19.757  1.00 89.12           C  
ATOM   2837  O   GLY   180       0.190  63.539  18.960  1.00 89.12           O  
ATOM   2838  H   GLY   180       2.137  66.948  20.696  1.00 89.12           H  
ATOM   2839  HA2 GLY   180       2.753  65.122  19.433  1.00 89.12           H  
ATOM   2840  HA3 GLY   180       1.504  65.611  18.240  1.00 89.12           H  
ATOM   2841  N   CYS   181       0.686  64.071  21.078  1.00 89.18           N  
ATOM   2842  CA  CYS   181      -0.162  63.021  21.645  1.00 89.18           C  
ATOM   2843  C   CYS   181      -1.644  63.361  21.370  1.00 89.18           C  
ATOM   2844  CB  CYS   181       0.010  62.851  23.156  1.00 89.18           C  
ATOM   2845  O   CYS   181      -2.476  62.483  21.146  1.00 89.18           O  
ATOM   2846  SG  CYS   181       1.680  62.283  23.605  1.00 89.18           S  
ATOM   2847  H   CYS   181       1.183  64.702  21.690  1.00 89.18           H  
ATOM   2848  HA  CYS   181       0.058  62.084  21.117  1.00 89.18           H  
ATOM   2849  HB2 CYS   181      -0.707  62.117  23.539  1.00 89.18           H  
ATOM   2850  HB3 CYS   181      -0.178  63.794  23.682  1.00 89.18           H  
ATOM   2851  HG  CYS   181       2.322  63.405  23.225  1.00 89.18           H  
ATOM   2852  N   LYS   182      -1.986  64.653  21.448  1.00 87.71           N  
ATOM   2853  CA  LYS   182      -3.351  65.128  21.225  1.00 87.71           C  
ATOM   2854  C   LYS   182      -3.712  64.940  19.743  1.00 87.71           C  
ATOM   2855  CB  LYS   182      -3.494  66.588  21.657  1.00 87.71           C  
ATOM   2856  O   LYS   182      -4.822  64.523  19.417  1.00 87.71           O  
ATOM   2857  CG  LYS   182      -4.934  67.100  21.598  1.00 87.71           C  
ATOM   2858  CD  LYS   182      -5.081  68.387  22.418  1.00 87.71           C  
ATOM   2859  CE  LYS   182      -6.538  68.771  22.645  1.00 87.71           C  
ATOM   2860  NZ  LYS   182      -7.064  69.456  21.471  1.00 87.71           N1+
ATOM   2861  H   LYS   182      -1.265  65.328  21.661  1.00 87.71           H  
ATOM   2862  HA  LYS   182      -4.018  64.489  21.816  1.00 87.71           H  
ATOM   2863  HB2 LYS   182      -2.866  67.235  21.037  1.00 87.71           H  
ATOM   2864  HB3 LYS   182      -3.124  66.677  22.686  1.00 87.71           H  
ATOM   2865  HG2 LYS   182      -5.615  66.335  21.982  1.00 87.71           H  
ATOM   2866  HG3 LYS   182      -5.220  67.277  20.556  1.00 87.71           H  
ATOM   2867  HD2 LYS   182      -4.526  69.203  21.939  1.00 87.71           H  
ATOM   2868  HD3 LYS   182      -4.616  68.241  23.399  1.00 87.71           H  
ATOM   2869  HE2 LYS   182      -6.633  69.471  23.480  1.00 87.71           H  
ATOM   2870  HE3 LYS   182      -7.178  67.904  22.829  1.00 87.71           H  
ATOM   2871  HZ1 LYS   182      -6.795  69.013  20.554  1.00 87.71           H  
ATOM   2872  HZ2 LYS   182      -6.589  70.379  21.295  1.00 87.71           H  
ATOM   2873  HZ3 LYS   182      -8.065  69.634  21.433  1.00 87.71           H  
ATOM   2874  N   ALA   183      -2.788  65.276  18.841  1.00 87.46           N  
ATOM   2875  CA  ALA   183      -3.018  65.139  17.411  1.00 87.46           C  
ATOM   2876  C   ALA   183      -3.196  63.651  17.059  1.00 87.46           C  
ATOM   2877  CB  ALA   183      -1.884  65.736  16.594  1.00 87.46           C  
ATOM   2878  O   ALA   183      -3.974  63.302  16.172  1.00 87.46           O  
ATOM   2879  H   ALA   183      -1.910  65.655  19.165  1.00 87.46           H  
ATOM   2880  HA  ALA   183      -3.957  65.653  17.175  1.00 87.46           H  
ATOM   2881  HB1 ALA   183      -0.927  65.256  16.825  1.00 87.46           H  
ATOM   2882  HB2 ALA   183      -1.779  66.807  16.797  1.00 87.46           H  
ATOM   2883  HB3 ALA   183      -2.072  65.612  15.523  1.00 87.46           H  
ATOM   2884  N   LEU   184      -2.471  62.770  17.760  1.00 89.61           N  
ATOM   2885  CA  LEU   184      -2.603  61.334  17.557  1.00 89.61           C  
ATOM   2886  C   LEU   184      -3.980  60.888  18.088  1.00 89.61           C  
ATOM   2887  CB  LEU   184      -1.462  60.538  18.195  1.00 89.61           C  
ATOM   2888  O   LEU   184      -4.703  60.178  17.398  1.00 89.61           O  
ATOM   2889  CG  LEU   184      -0.149  60.633  17.391  1.00 89.61           C  
ATOM   2890  CD1 LEU   184       1.025  60.095  18.208  1.00 89.61           C  
ATOM   2891  CD2 LEU   184      -0.224  59.887  16.059  1.00 89.61           C  
ATOM   2892  H   LEU   184      -1.851  63.128  18.472  1.00 89.61           H  
ATOM   2893  HA  LEU   184      -2.637  61.160  16.476  1.00 89.61           H  
ATOM   2894  HB2 LEU   184      -1.750  59.484  18.289  1.00 89.61           H  
ATOM   2895  HB3 LEU   184      -1.293  60.899  19.217  1.00 89.61           H  
ATOM   2896  HG  LEU   184       0.051  61.685  17.171  1.00 89.61           H  
ATOM   2897 HD11 LEU   184       0.881  59.040  18.463  1.00 89.61           H  
ATOM   2898 HD12 LEU   184       1.143  60.662  19.136  1.00 89.61           H  
ATOM   2899 HD13 LEU   184       1.963  60.183  17.648  1.00 89.61           H  
ATOM   2900 HD21 LEU   184      -0.432  58.822  16.208  1.00 89.61           H  
ATOM   2901 HD22 LEU   184       0.725  59.975  15.520  1.00 89.61           H  
ATOM   2902 HD23 LEU   184      -0.997  60.298  15.405  1.00 89.61           H  
ATOM   2903  N   HIS   185      -4.374  61.339  19.287  1.00 88.39           N  
ATOM   2904  CA  HIS   185      -5.709  61.028  19.830  1.00 88.39           C  
ATOM   2905  C   HIS   185      -6.763  61.510  18.806  1.00 88.39           C  
ATOM   2906  CB  HIS   185      -5.939  61.600  21.248  1.00 88.39           C  
ATOM   2907  O   HIS   185      -7.653  60.757  18.400  1.00 88.39           O  
ATOM   2908  CG  HIS   185      -7.318  62.104  21.520  1.00 88.39           C  
ATOM   2909  CD2 HIS   185      -8.535  61.546  21.250  1.00 88.39           C  
ATOM   2910  ND1 HIS   185      -7.518  63.416  21.953  1.00 88.39           N  
ATOM   2911  CE1 HIS   185      -8.844  63.621  21.909  1.00 88.39           C  
ATOM   2912  NE2 HIS   185      -9.477  62.521  21.477  1.00 88.39           N  
ATOM   2913  H   HIS   185      -3.736  61.912  19.820  1.00 88.39           H  
ATOM   2914  HA  HIS   185      -5.787  59.934  19.870  1.00 88.39           H  
ATOM   2915  HB2 HIS   185      -5.236  62.420  21.435  1.00 88.39           H  
ATOM   2916  HB3 HIS   185      -5.699  60.831  21.990  1.00 88.39           H  
ATOM   2917  HD2 HIS   185      -8.721  60.534  20.922  1.00 88.39           H  
ATOM   2918  HE2 HIS   185     -10.474  62.425  21.341  1.00 88.39           H  
ATOM   2919  HE1 HIS   185      -9.333  64.545  22.182  1.00 88.39           H  
ATOM   2920  N   VAL   186      -6.658  62.775  18.382  1.00 84.43           N  
ATOM   2921  CA  VAL   186      -7.661  63.406  17.525  1.00 84.43           C  
ATOM   2922  C   VAL   186      -7.720  62.717  16.136  1.00 84.43           C  
ATOM   2923  CB  VAL   186      -7.411  64.930  17.444  1.00 84.43           C  
ATOM   2924  O   VAL   186      -8.729  62.792  15.440  1.00 84.43           O  
ATOM   2925  CG1 VAL   186      -8.184  65.622  16.325  1.00 84.43           C  
ATOM   2926  CG2 VAL   186      -7.785  65.607  18.772  1.00 84.43           C  
ATOM   2927  H   VAL   186      -5.874  63.329  18.697  1.00 84.43           H  
ATOM   2928  HA  VAL   186      -8.638  63.214  17.989  1.00 84.43           H  
ATOM   2929  HB  VAL   186      -6.345  65.108  17.257  1.00 84.43           H  
ATOM   2930 HG11 VAL   186      -9.255  65.426  16.403  1.00 84.43           H  
ATOM   2931 HG12 VAL   186      -7.838  65.289  15.343  1.00 84.43           H  
ATOM   2932 HG13 VAL   186      -8.037  66.706  16.370  1.00 84.43           H  
ATOM   2933 HG21 VAL   186      -8.859  65.520  18.969  1.00 84.43           H  
ATOM   2934 HG22 VAL   186      -7.533  66.673  18.748  1.00 84.43           H  
ATOM   2935 HG23 VAL   186      -7.256  65.166  19.619  1.00 84.43           H  
ATOM   2936  N   LEU   187      -6.627  62.079  15.705  1.00 86.58           N  
ATOM   2937  CA  LEU   187      -6.612  61.284  14.479  1.00 86.58           C  
ATOM   2938  C   LEU   187      -7.206  59.878  14.748  1.00 86.58           C  
ATOM   2939  CB  LEU   187      -5.202  61.151  13.888  1.00 86.58           C  
ATOM   2940  O   LEU   187      -7.861  59.292  13.889  1.00 86.58           O  
ATOM   2941  CG  LEU   187      -4.711  62.425  13.167  1.00 86.58           C  
ATOM   2942  CD1 LEU   187      -3.204  62.338  12.911  1.00 86.58           C  
ATOM   2943  CD2 LEU   187      -5.438  62.654  11.840  1.00 86.58           C  
ATOM   2944  H   LEU   187      -5.790  62.127  16.269  1.00 86.58           H  
ATOM   2945  HA  LEU   187      -7.289  61.755  13.758  1.00 86.58           H  
ATOM   2946  HB2 LEU   187      -5.175  60.312  13.179  1.00 86.58           H  
ATOM   2947  HB3 LEU   187      -4.500  60.888  14.689  1.00 86.58           H  
ATOM   2948  HG  LEU   187      -4.894  63.298  13.804  1.00 86.58           H  
ATOM   2949 HD11 LEU   187      -2.962  61.512  12.236  1.00 86.58           H  
ATOM   2950 HD12 LEU   187      -2.654  62.186  13.846  1.00 86.58           H  
ATOM   2951 HD13 LEU   187      -2.834  63.263  12.457  1.00 86.58           H  
ATOM   2952 HD21 LEU   187      -5.320  61.795  11.171  1.00 86.58           H  
ATOM   2953 HD22 LEU   187      -5.039  63.537  11.327  1.00 86.58           H  
ATOM   2954 HD23 LEU   187      -6.508  62.824  11.990  1.00 86.58           H  
ATOM   2955  N   PHE   188      -6.936  59.314  15.931  1.00 89.23           N  
ATOM   2956  CA  PHE   188      -7.335  57.947  16.281  1.00 89.23           C  
ATOM   2957  C   PHE   188      -8.862  57.803  16.431  1.00 89.23           C  
ATOM   2958  CB  PHE   188      -6.695  57.431  17.576  1.00 89.23           C  
ATOM   2959  O   PHE   188      -9.421  56.717  16.353  1.00 89.23           O  
ATOM   2960  CG  PHE   188      -5.212  57.116  17.558  1.00 89.23           C  
ATOM   2961  CD1 PHE   188      -4.488  56.869  16.373  1.00 89.23           C  
ATOM   2962  CD2 PHE   188      -4.564  57.012  18.802  1.00 89.23           C  
ATOM   2963  CE1 PHE   188      -3.112  56.597  16.436  1.00 89.23           C  
ATOM   2964  CE2 PHE   188      -3.194  56.725  18.863  1.00 89.23           C  
ATOM   2965  CZ  PHE   188      -2.466  56.554  17.681  1.00 89.23           C  
ATOM   2966  H   PHE   188      -6.439  59.863  16.618  1.00 89.23           H  
ATOM   2967  HA  PHE   188      -7.064  57.312  15.434  1.00 89.23           H  
ATOM   2968  HB2 PHE   188      -7.199  56.507  17.883  1.00 89.23           H  
ATOM   2969  HB3 PHE   188      -6.886  58.161  18.374  1.00 89.23           H  
ATOM   2970  HD1 PHE   188      -4.991  56.890  15.418  1.00 89.23           H  
ATOM   2971  HD2 PHE   188      -5.124  57.155  19.714  1.00 89.23           H  
ATOM   2972  HE1 PHE   188      -2.553  56.422  15.529  1.00 89.23           H  
ATOM   2973  HE2 PHE   188      -2.701  56.635  19.820  1.00 89.23           H  
ATOM   2974  HZ  PHE   188      -1.399  56.388  17.727  1.00 89.23           H  
ATOM   2975  N   GLU   189      -9.546  58.932  16.641  1.00 82.59           N  
ATOM   2976  CA  GLU   189     -11.005  58.980  16.678  1.00 82.59           C  
ATOM   2977  C   GLU   189     -11.611  58.713  15.275  1.00 82.59           C  
ATOM   2978  CB  GLU   189     -11.482  60.387  17.048  1.00 82.59           C  
ATOM   2979  O   GLU   189     -12.809  58.466  15.117  1.00 82.59           O  
ATOM   2980  CG  GLU   189     -11.312  60.780  18.505  1.00 82.59           C  
ATOM   2981  CD  GLU   189     -11.731  62.221  18.735  1.00 82.59           C  
ATOM   2982  OE1 GLU   189     -11.723  62.628  19.922  1.00 82.59           O  
ATOM   2983  OE2 GLU   189     -12.043  62.940  17.755  1.00 82.59           O1-
ATOM   2984  H   GLU   189      -9.031  59.790  16.772  1.00 82.59           H  
ATOM   2985  HA  GLU   189     -11.377  58.215  17.368  1.00 82.59           H  
ATOM   2986  HB2 GLU   189     -12.545  60.493  16.792  1.00 82.59           H  
ATOM   2987  HB3 GLU   189     -10.936  61.104  16.423  1.00 82.59           H  
ATOM   2988  HG2 GLU   189     -10.268  60.672  18.810  1.00 82.59           H  
ATOM   2989  HG3 GLU   189     -11.917  60.126  19.143  1.00 82.59           H  
ATOM   2990  N   ARG   190     -10.823  59.000  14.228  1.00 82.14           N  
ATOM   2991  CA  ARG   190     -11.284  59.160  12.855  1.00 82.14           C  
ATOM   2992  C   ARG   190     -10.743  58.023  11.945  1.00 82.14           C  
ATOM   2993  CB  ARG   190     -10.870  60.540  12.302  1.00 82.14           C  
ATOM   2994  O   ARG   190     -10.578  58.192  10.736  1.00 82.14           O  
ATOM   2995  CG  ARG   190     -10.937  61.725  13.281  1.00 82.14           C  
ATOM   2996  CD  ARG   190     -12.324  62.097  13.796  1.00 82.14           C  
ATOM   2997  NE  ARG   190     -12.247  62.994  14.967  1.00 82.14           N  
ATOM   2998  NH1 ARG   190     -11.773  64.998  13.840  1.00 82.14           N  
ATOM   2999  NH2 ARG   190     -11.837  64.907  16.121  1.00 82.14           N1+
ATOM   3000  CZ  ARG   190     -11.942  64.283  14.950  1.00 82.14           C  
ATOM   3001  H   ARG   190      -9.836  59.121  14.404  1.00 82.14           H  
ATOM   3002  HA  ARG   190     -12.377  59.083  12.831  1.00 82.14           H  
ATOM   3003  HB2 ARG   190     -11.472  60.752  11.413  1.00 82.14           H  
ATOM   3004  HB3 ARG   190      -9.831  60.481  11.951  1.00 82.14           H  
ATOM   3005  HG2 ARG   190     -10.493  62.604  12.800  1.00 82.14           H  
ATOM   3006  HG3 ARG   190     -10.288  61.505  14.132  1.00 82.14           H  
ATOM   3007  HD2 ARG   190     -12.868  61.208  14.127  1.00 82.14           H  
ATOM   3008  HD3 ARG   190     -12.941  62.571  13.026  1.00 82.14           H  
ATOM   3009  HE  ARG   190     -12.393  62.556  15.865  1.00 82.14           H  
ATOM   3010 HH11 ARG   190     -11.520  65.981  13.940  1.00 82.14           H  
ATOM   3011 HH12 ARG   190     -11.924  64.646  12.899  1.00 82.14           H  
ATOM   3012 HH21 ARG   190     -11.605  65.884  16.194  1.00 82.14           H  
ATOM   3013 HH22 ARG   190     -11.912  64.314  16.975  1.00 82.14           H  
ATOM   3014  N   VAL   191     -10.503  56.860  12.552  1.00 81.68           N  
ATOM   3015  CA  VAL   191     -10.075  55.646  11.862  1.00 81.68           C  
ATOM   3016  C   VAL   191     -10.855  54.413  12.393  1.00 81.68           C  
ATOM   3017  CB  VAL   191      -8.544  55.432  11.949  1.00 81.68           C  
ATOM   3018  O   VAL   191     -11.614  54.474  13.358  1.00 81.68           O  
ATOM   3019  CG1 VAL   191      -7.769  56.476  11.141  1.00 81.68           C  
ATOM   3020  CG2 VAL   191      -8.042  55.409  13.391  1.00 81.68           C  
ATOM   3021  H   VAL   191     -10.567  56.828  13.559  1.00 81.68           H  
ATOM   3022  HA  VAL   191     -10.354  55.740  10.804  1.00 81.68           H  
ATOM   3023  HB  VAL   191      -8.300  54.458  11.516  1.00 81.68           H  
ATOM   3024 HG11 VAL   191      -7.879  57.480  11.562  1.00 81.68           H  
ATOM   3025 HG12 VAL   191      -8.114  56.499  10.102  1.00 81.68           H  
ATOM   3026 HG13 VAL   191      -6.700  56.237  11.130  1.00 81.68           H  
ATOM   3027 HG21 VAL   191      -8.177  56.386  13.857  1.00 81.68           H  
ATOM   3028 HG22 VAL   191      -6.976  55.160  13.431  1.00 81.68           H  
ATOM   3029 HG23 VAL   191      -8.582  54.670  13.987  1.00 81.68           H  
ATOM   3030  N   SER   192     -10.701  53.292  11.690  1.00 81.23           N  
ATOM   3031  CA  SER   192     -11.381  52.038  12.014  1.00 81.23           C  
ATOM   3032  C   SER   192     -10.650  51.195  13.087  1.00 81.23           C  
ATOM   3033  CB  SER   192     -11.535  51.169  10.755  1.00 81.23           C  
ATOM   3034  O   SER   192      -9.456  51.337  13.347  1.00 81.23           O  
ATOM   3035  OG  SER   192     -10.256  50.782  10.248  1.00 81.23           O  
ATOM   3036  H   SER   192     -10.100  53.321  10.879  1.00 81.23           H  
ATOM   3037  HA  SER   192     -12.378  52.283  12.400  1.00 81.23           H  
ATOM   3038  HB2 SER   192     -12.071  51.707   9.965  1.00 81.23           H  
ATOM   3039  HB3 SER   192     -12.092  50.252  10.973  1.00 81.23           H  
ATOM   3040  HG  SER   192      -9.922  51.549   9.733  1.00 81.23           H  
ATOM   3041  N   GLU   193     -11.376  50.216  13.643  1.00 80.05           N  
ATOM   3042  CA  GLU   193     -10.808  49.239  14.579  1.00 80.05           C  
ATOM   3043  C   GLU   193      -9.663  48.416  13.920  1.00 80.05           C  
ATOM   3044  CB  GLU   193     -11.869  48.269  15.133  1.00 80.05           C  
ATOM   3045  O   GLU   193      -8.777  47.885  14.587  1.00 80.05           O  
ATOM   3046  CG  GLU   193     -13.018  48.961  15.880  1.00 80.05           C  
ATOM   3047  CD  GLU   193     -13.646  48.186  17.032  1.00 80.05           C  
ATOM   3048  OE1 GLU   193     -14.501  48.778  17.731  1.00 80.05           O  
ATOM   3049  OE2 GLU   193     -13.243  47.025  17.278  1.00 80.05           O1-
ATOM   3050  H   GLU   193     -12.371  50.197  13.473  1.00 80.05           H  
ATOM   3051  HA  GLU   193     -10.361  49.811  15.398  1.00 80.05           H  
ATOM   3052  HB2 GLU   193     -11.361  47.555  15.791  1.00 80.05           H  
ATOM   3053  HB3 GLU   193     -12.292  47.672  14.314  1.00 80.05           H  
ATOM   3054  HG2 GLU   193     -13.815  49.206  15.168  1.00 80.05           H  
ATOM   3055  HG3 GLU   193     -12.664  49.912  16.294  1.00 80.05           H  
ATOM   3056  N   GLU   194      -9.740  48.259  12.591  1.00 77.93           N  
ATOM   3057  CA  GLU   194      -8.756  47.503  11.816  1.00 77.93           C  
ATOM   3058  C   GLU   194      -7.431  48.298  11.804  1.00 77.93           C  
ATOM   3059  CB  GLU   194      -9.252  47.251  10.393  1.00 77.93           C  
ATOM   3060  O   GLU   194      -6.341  47.755  11.967  1.00 77.93           O  
ATOM   3061  CG  GLU   194     -10.504  46.375  10.372  1.00 77.93           C  
ATOM   3062  CD  GLU   194     -10.993  46.331   8.956  1.00 77.93           C  
ATOM   3063  OE1 GLU   194     -10.529  45.462   8.175  1.00 77.93           O  
ATOM   3064  OE2 GLU   194     -11.829  47.175   8.563  1.00 77.93           O1-
ATOM   3065  H   GLU   194     -10.527  48.675  12.113  1.00 77.93           H  
ATOM   3066  HA  GLU   194      -8.569  46.556  12.336  1.00 77.93           H  
ATOM   3067  HB2 GLU   194      -8.456  46.768   9.811  1.00 77.93           H  
ATOM   3068  HB3 GLU   194      -9.453  48.206   9.890  1.00 77.93           H  
ATOM   3069  HG2 GLU   194     -11.298  46.780  11.009  1.00 77.93           H  
ATOM   3070  HG3 GLU   194     -10.276  45.364  10.726  1.00 77.93           H  
ATOM   3071  N   GLN   195      -7.529  49.621  11.619  1.00 80.43           N  
ATOM   3072  CA  GLN   195      -6.357  50.507  11.553  1.00 80.43           C  
ATOM   3073  C   GLN   195      -5.765  50.707  12.973  1.00 80.43           C  
ATOM   3074  CB  GLN   195      -6.730  51.859  10.955  1.00 80.43           C  
ATOM   3075  O   GLN   195      -4.575  50.943  13.171  1.00 80.43           O  
ATOM   3076  CG  GLN   195      -7.012  51.757   9.456  1.00 80.43           C  
ATOM   3077  CD  GLN   195      -7.853  52.925   9.011  1.00 80.43           C  
ATOM   3078  NE2 GLN   195      -7.293  53.805   8.211  1.00 80.43           N  
ATOM   3079  OE1 GLN   195      -9.014  53.083   9.380  1.00 80.43           O  
ATOM   3080  H   GLN   195      -8.453  50.021  11.538  1.00 80.43           H  
ATOM   3081  HA  GLN   195      -5.600  50.007  10.946  1.00 80.43           H  
ATOM   3082  HB2 GLN   195      -5.920  52.583  11.112  1.00 80.43           H  
ATOM   3083  HB3 GLN   195      -7.599  52.263  11.487  1.00 80.43           H  
ATOM   3084  HG2 GLN   195      -7.572  50.848   9.208  1.00 80.43           H  
ATOM   3085  HG3 GLN   195      -6.075  51.719   8.893  1.00 80.43           H  
ATOM   3086 HE21 GLN   195      -7.818  54.610   7.900  1.00 80.43           H  
ATOM   3087 HE22 GLN   195      -6.339  53.677   7.907  1.00 80.43           H  
ATOM   3088  N   LEU   196      -6.636  50.635  13.986  1.00 83.99           N  
ATOM   3089  CA  LEU   196      -6.190  50.708  15.375  1.00 83.99           C  
ATOM   3090  C   LEU   196      -5.497  49.376  15.780  1.00 83.99           C  
ATOM   3091  CB  LEU   196      -7.349  51.054  16.314  1.00 83.99           C  
ATOM   3092  O   LEU   196      -4.756  49.318  16.759  1.00 83.99           O  
ATOM   3093  CG  LEU   196      -7.854  52.500  16.134  1.00 83.99           C  
ATOM   3094  CD1 LEU   196      -9.241  52.670  16.755  1.00 83.99           C  
ATOM   3095  CD2 LEU   196      -6.890  53.524  16.734  1.00 83.99           C  
ATOM   3096  H   LEU   196      -7.616  50.519  13.772  1.00 83.99           H  
ATOM   3097  HA  LEU   196      -5.406  51.472  15.438  1.00 83.99           H  
ATOM   3098  HB2 LEU   196      -7.051  50.896  17.358  1.00 83.99           H  
ATOM   3099  HB3 LEU   196      -8.172  50.361  16.117  1.00 83.99           H  
ATOM   3100  HG  LEU   196      -7.949  52.716  15.064  1.00 83.99           H  
ATOM   3101 HD11 LEU   196      -9.226  52.451  17.825  1.00 83.99           H  
ATOM   3102 HD12 LEU   196      -9.966  52.000  16.285  1.00 83.99           H  
ATOM   3103 HD13 LEU   196      -9.605  53.695  16.624  1.00 83.99           H  
ATOM   3104 HD21 LEU   196      -6.765  53.371  17.811  1.00 83.99           H  
ATOM   3105 HD22 LEU   196      -7.270  54.537  16.578  1.00 83.99           H  
ATOM   3106 HD23 LEU   196      -5.902  53.473  16.266  1.00 83.99           H  
ATOM   3107  N   THR   197      -5.759  48.301  15.027  1.00 82.79           N  
ATOM   3108  CA  THR   197      -5.020  47.032  15.157  1.00 82.79           C  
ATOM   3109  C   THR   197      -3.665  47.229  14.442  1.00 82.79           C  
ATOM   3110  CB  THR   197      -5.792  45.830  14.583  1.00 82.79           C  
ATOM   3111  O   THR   197      -2.606  46.944  14.995  1.00 82.79           O  
ATOM   3112  CG2 THR   197      -5.056  44.517  14.824  1.00 82.79           C  
ATOM   3113  OG1 THR   197      -7.090  45.710  15.196  1.00 82.79           O  
ATOM   3114  H   THR   197      -6.462  48.380  14.306  1.00 82.79           H  
ATOM   3115  HA  THR   197      -4.823  46.880  16.220  1.00 82.79           H  
ATOM   3116  HB  THR   197      -5.957  45.936  13.509  1.00 82.79           H  
ATOM   3117 HG21 THR   197      -4.890  44.349  15.893  1.00 82.79           H  
ATOM   3118 HG22 THR   197      -4.093  44.495  14.312  1.00 82.79           H  
ATOM   3119 HG23 THR   197      -5.649  43.671  14.461  1.00 82.79           H  
ATOM   3120  HG1 THR   197      -7.546  46.576  15.094  1.00 82.79           H  
ATOM   3121  N   GLU   198      -3.696  47.791  13.227  1.00 81.52           N  
ATOM   3122  CA  GLU   198      -2.514  48.051  12.371  1.00 81.52           C  
ATOM   3123  C   GLU   198      -1.444  48.830  13.184  1.00 81.52           C  
ATOM   3124  CB  GLU   198      -2.989  48.859  11.157  1.00 81.52           C  
ATOM   3125  O   GLU   198      -0.252  48.533  13.153  1.00 81.52           O  
ATOM   3126  CG  GLU   198      -1.971  49.154  10.065  1.00 81.52           C  
ATOM   3127  CD  GLU   198      -2.558  50.080   8.999  1.00 81.52           C  
ATOM   3128  OE1 GLU   198      -1.896  50.221   7.943  1.00 81.52           O  
ATOM   3129  OE2 GLU   198      -3.649  50.659   9.218  1.00 81.52           O1-
ATOM   3130  H   GLU   198      -4.599  48.037  12.848  1.00 81.52           H  
ATOM   3131  HA  GLU   198      -2.100  47.082  12.075  1.00 81.52           H  
ATOM   3132  HB2 GLU   198      -3.369  49.818  11.515  1.00 81.52           H  
ATOM   3133  HB3 GLU   198      -3.841  48.340  10.698  1.00 81.52           H  
ATOM   3134  HG2 GLU   198      -1.645  48.220   9.594  1.00 81.52           H  
ATOM   3135  HG3 GLU   198      -1.087  49.647  10.485  1.00 81.52           H  
ATOM   3136  N   PHE   199      -1.894  49.835  13.939  1.00 83.16           N  
ATOM   3137  CA  PHE   199      -0.994  50.684  14.732  1.00 83.16           C  
ATOM   3138  C   PHE   199      -0.296  49.872  15.862  1.00 83.16           C  
ATOM   3139  CB  PHE   199      -1.773  51.858  15.344  1.00 83.16           C  
ATOM   3140  O   PHE   199       0.792  50.213  16.341  1.00 83.16           O  
ATOM   3141  CG  PHE   199      -0.910  53.071  15.616  1.00 83.16           C  
ATOM   3142  CD1 PHE   199      -0.362  53.287  16.893  1.00 83.16           C  
ATOM   3143  CD2 PHE   199      -0.663  53.991  14.585  1.00 83.16           C  
ATOM   3144  CE1 PHE   199       0.442  54.412  17.131  1.00 83.16           C  
ATOM   3145  CE2 PHE   199       0.129  55.121  14.834  1.00 83.16           C  
ATOM   3146  CZ  PHE   199       0.713  55.317  16.097  1.00 83.16           C  
ATOM   3147  H   PHE   199      -2.887  50.017  13.929  1.00 83.16           H  
ATOM   3148  HA  PHE   199      -0.208  51.032  14.050  1.00 83.16           H  
ATOM   3149  HB2 PHE   199      -2.279  51.549  16.267  1.00 83.16           H  
ATOM   3150  HB3 PHE   199      -2.579  52.175  14.668  1.00 83.16           H  
ATOM   3151  HD1 PHE   199      -0.560  52.586  17.691  1.00 83.16           H  
ATOM   3152  HD2 PHE   199      -1.081  53.829  13.603  1.00 83.16           H  
ATOM   3153  HE1 PHE   199       0.853  54.580  18.115  1.00 83.16           H  
ATOM   3154  HE2 PHE   199       0.290  55.846  14.049  1.00 83.16           H  
ATOM   3155  HZ  PHE   199       1.367  56.160  16.269  1.00 83.16           H  
ATOM   3156  N   VAL   200      -0.972  48.831  16.360  1.00 82.91           N  
ATOM   3157  CA  VAL   200      -0.444  47.950  17.406  1.00 82.91           C  
ATOM   3158  C   VAL   200       0.459  46.883  16.745  1.00 82.91           C  
ATOM   3159  CB  VAL   200      -1.563  47.378  18.297  1.00 82.91           C  
ATOM   3160  O   VAL   200       1.455  46.446  17.325  1.00 82.91           O  
ATOM   3161  CG1 VAL   200      -1.115  46.186  19.148  1.00 82.91           C  
ATOM   3162  CG2 VAL   200      -2.080  48.483  19.229  1.00 82.91           C  
ATOM   3163  H   VAL   200      -1.873  48.614  15.958  1.00 82.91           H  
ATOM   3164  HA  VAL   200       0.234  48.549  18.021  1.00 82.91           H  
ATOM   3165  HB  VAL   200      -2.398  47.039  17.672  1.00 82.91           H  
ATOM   3166 HG11 VAL   200      -0.259  46.443  19.778  1.00 82.91           H  
ATOM   3167 HG12 VAL   200      -0.839  45.332  18.521  1.00 82.91           H  
ATOM   3168 HG13 VAL   200      -1.926  45.851  19.804  1.00 82.91           H  
ATOM   3169 HG21 VAL   200      -1.265  48.938  19.801  1.00 82.91           H  
ATOM   3170 HG22 VAL   200      -2.797  48.090  19.955  1.00 82.91           H  
ATOM   3171 HG23 VAL   200      -2.573  49.274  18.657  1.00 82.91           H  
ATOM   3172  N   GLU   201       0.111  46.465  15.523  1.00 81.99           N  
ATOM   3173  CA  GLU   201       0.887  45.475  14.797  1.00 81.99           C  
ATOM   3174  C   GLU   201       2.282  46.041  14.469  1.00 81.99           C  
ATOM   3175  CB  GLU   201       0.218  45.018  13.507  1.00 81.99           C  
ATOM   3176  O   GLU   201       3.273  45.302  14.474  1.00 81.99           O  
ATOM   3177  CG  GLU   201      -0.955  44.086  13.780  1.00 81.99           C  
ATOM   3178  CD  GLU   201      -1.462  43.659  12.434  1.00 81.99           C  
ATOM   3179  OE1 GLU   201      -0.912  42.677  11.882  1.00 81.99           O  
ATOM   3180  OE2 GLU   201      -2.400  44.301  11.908  1.00 81.99           O1-
ATOM   3181  H   GLU   201      -0.718  46.862  15.106  1.00 81.99           H  
ATOM   3182  HA  GLU   201       1.046  44.623  15.471  1.00 81.99           H  
ATOM   3183  HB2 GLU   201       0.956  44.495  12.882  1.00 81.99           H  
ATOM   3184  HB3 GLU   201      -0.112  45.882  12.918  1.00 81.99           H  
ATOM   3185  HG2 GLU   201      -1.743  44.586  14.348  1.00 81.99           H  
ATOM   3186  HG3 GLU   201      -0.637  43.208  14.352  1.00 81.99           H  
ATOM   3187  N   ASN   202       2.368  47.338  14.154  1.00 80.03           N  
ATOM   3188  CA  ASN   202       3.628  48.003  13.774  1.00 80.03           C  
ATOM   3189  C   ASN   202       4.449  48.416  15.033  1.00 80.03           C  
ATOM   3190  CB  ASN   202       3.350  49.215  12.898  1.00 80.03           C  
ATOM   3191  O   ASN   202       5.680  48.441  15.006  1.00 80.03           O  
ATOM   3192  CG  ASN   202       4.541  49.473  12.007  1.00 80.03           C  
ATOM   3193  ND2 ASN   202       5.083  50.664  12.073  1.00 80.03           N  
ATOM   3194  OD1 ASN   202       4.986  48.619  11.251  1.00 80.03           O  
ATOM   3195  H   ASN   202       1.519  47.884  14.189  1.00 80.03           H  
ATOM   3196  HA  ASN   202       4.232  47.255  13.247  1.00 80.03           H  
ATOM   3197  HB2 ASN   202       3.088  50.087  13.502  1.00 80.03           H  
ATOM   3198  HB3 ASN   202       2.501  49.028  12.228  1.00 80.03           H  
ATOM   3199 HD21 ASN   202       5.880  50.889  11.494  1.00 80.03           H  
ATOM   3200 HD22 ASN   202       4.705  51.357  12.703  1.00 80.03           H  
ATOM   3201  N   LYS   203       3.751  48.675  16.150  1.00 82.46           N  
ATOM   3202  CA  LYS   203       4.311  49.091  17.440  1.00 82.46           C  
ATOM   3203  C   LYS   203       4.802  50.563  17.548  1.00 82.46           C  
ATOM   3204  CB  LYS   203       5.347  48.128  18.067  1.00 82.46           C  
ATOM   3205  O   LYS   203       5.580  50.907  18.438  1.00 82.46           O  
ATOM   3206  CG  LYS   203       4.826  46.712  18.337  1.00 82.46           C  
ATOM   3207  CD  LYS   203       5.118  45.759  17.184  1.00 82.46           C  
ATOM   3208  CE  LYS   203       4.374  44.444  17.324  1.00 82.46           C  
ATOM   3209  NZ  LYS   203       4.509  43.701  16.050  1.00 82.46           N1+
ATOM   3210  H   LYS   203       2.760  48.480  16.115  1.00 82.46           H  
ATOM   3211  HA  LYS   203       3.434  49.076  18.097  1.00 82.46           H  
ATOM   3212  HB2 LYS   203       5.645  48.537  19.041  1.00 82.46           H  
ATOM   3213  HB3 LYS   203       6.265  48.098  17.469  1.00 82.46           H  
ATOM   3214  HG2 LYS   203       3.756  46.740  18.563  1.00 82.46           H  
ATOM   3215  HG3 LYS   203       5.321  46.318  19.234  1.00 82.46           H  
ATOM   3216  HD2 LYS   203       6.198  45.572  17.127  1.00 82.46           H  
ATOM   3217  HD3 LYS   203       4.841  46.223  16.240  1.00 82.46           H  
ATOM   3218  HE2 LYS   203       3.303  44.579  17.494  1.00 82.46           H  
ATOM   3219  HE3 LYS   203       4.795  43.815  18.113  1.00 82.46           H  
ATOM   3220  HZ1 LYS   203       4.004  42.811  16.051  1.00 82.46           H  
ATOM   3221  HZ2 LYS   203       5.483  43.548  15.775  1.00 82.46           H  
ATOM   3222  HZ3 LYS   203       4.084  44.274  15.285  1.00 82.46           H  
ATOM   3223  N   ASP   204       4.154  51.445  16.797  1.00 81.07           N  
ATOM   3224  CA  ASP   204       4.454  52.887  16.837  1.00 81.07           C  
ATOM   3225  C   ASP   204       4.010  53.520  18.183  1.00 81.07           C  
ATOM   3226  CB  ASP   204       3.770  53.639  15.714  1.00 81.07           C  
ATOM   3227  O   ASP   204       4.373  54.640  18.547  1.00 81.07           O  
ATOM   3228  CG  ASP   204       4.536  53.302  14.473  1.00 81.07           C  
ATOM   3229  OD1 ASP   204       5.538  53.994  14.184  1.00 81.07           O  
ATOM   3230  OD2 ASP   204       4.108  52.338  13.801  1.00 81.07           O1-
ATOM   3231  H   ASP   204       3.475  51.106  16.131  1.00 81.07           H  
ATOM   3232  HA  ASP   204       5.546  52.992  16.798  1.00 81.07           H  
ATOM   3233  HB2 ASP   204       3.792  54.721  15.876  1.00 81.07           H  
ATOM   3234  HB3 ASP   204       2.726  53.331  15.603  1.00 81.07           H  
ATOM   3235  N   TYR   205       3.196  52.780  18.951  1.00 84.19           N  
ATOM   3236  CA  TYR   205       2.735  53.234  20.261  1.00 84.19           C  
ATOM   3237  C   TYR   205       3.876  53.344  21.296  1.00 84.19           C  
ATOM   3238  CB  TYR   205       1.565  52.413  20.823  1.00 84.19           C  
ATOM   3239  O   TYR   205       3.717  53.910  22.379  1.00 84.19           O  
ATOM   3240  CG  TYR   205       1.890  50.971  21.149  1.00 84.19           C  
ATOM   3241  CD1 TYR   205       1.665  49.967  20.190  1.00 84.19           C  
ATOM   3242  CD2 TYR   205       2.439  50.631  22.401  1.00 84.19           C  
ATOM   3243  CE1 TYR   205       1.973  48.624  20.484  1.00 84.19           C  
ATOM   3244  CE2 TYR   205       2.755  49.289  22.698  1.00 84.19           C  
ATOM   3245  OH  TYR   205       2.813  46.973  21.971  1.00 84.19           O  
ATOM   3246  CZ  TYR   205       2.524  48.282  21.736  1.00 84.19           C  
ATOM   3247  H   TYR   205       2.897  51.884  18.593  1.00 84.19           H  
ATOM   3248  HA  TYR   205       2.381  54.263  20.115  1.00 84.19           H  
ATOM   3249  HB2 TYR   205       0.736  52.433  20.105  1.00 84.19           H  
ATOM   3250  HB3 TYR   205       1.180  52.893  21.733  1.00 84.19           H  
ATOM   3251  HD1 TYR   205       1.254  50.226  19.226  1.00 84.19           H  
ATOM   3252  HD2 TYR   205       2.619  51.401  23.137  1.00 84.19           H  
ATOM   3253  HE1 TYR   205       1.787  47.854  19.749  1.00 84.19           H  
ATOM   3254  HE2 TYR   205       3.174  49.032  23.660  1.00 84.19           H  
ATOM   3255  HH  TYR   205       3.058  46.875  22.909  1.00 84.19           H  
ATOM   3256  N   MET   206       5.065  52.839  20.948  1.00 83.88           N  
ATOM   3257  CA  MET   206       6.250  52.977  21.786  1.00 83.88           C  
ATOM   3258  C   MET   206       6.662  54.468  21.888  1.00 83.88           C  
ATOM   3259  CB  MET   206       7.426  52.162  21.237  1.00 83.88           C  
ATOM   3260  O   MET   206       7.342  54.878  22.828  1.00 83.88           O  
ATOM   3261  CG  MET   206       7.243  50.647  21.361  1.00 83.88           C  
ATOM   3262  SD  MET   206       7.212  50.028  23.078  1.00 83.88           S  
ATOM   3263  CE  MET   206       8.945  50.292  23.531  1.00 83.88           C  
ATOM   3264  H   MET   206       5.136  52.332  20.077  1.00 83.88           H  
ATOM   3265  HA  MET   206       5.978  52.665  22.800  1.00 83.88           H  
ATOM   3266  HB2 MET   206       8.359  52.467  21.726  1.00 83.88           H  
ATOM   3267  HB3 MET   206       7.561  52.403  20.174  1.00 83.88           H  
ATOM   3268  HG2 MET   206       8.045  50.130  20.822  1.00 83.88           H  
ATOM   3269  HG3 MET   206       6.302  50.339  20.897  1.00 83.88           H  
ATOM   3270  HE1 MET   206       9.128  49.844  24.512  1.00 83.88           H  
ATOM   3271  HE2 MET   206       9.169  51.359  23.598  1.00 83.88           H  
ATOM   3272  HE3 MET   206       9.609  49.816  22.805  1.00 83.88           H  
ATOM   3273  N   ILE   207       6.289  55.278  20.885  1.00 83.98           N  
ATOM   3274  CA  ILE   207       6.601  56.716  20.862  1.00 83.98           C  
ATOM   3275  C   ILE   207       5.745  57.389  21.970  1.00 83.98           C  
ATOM   3276  CB  ILE   207       6.331  57.327  19.464  1.00 83.98           C  
ATOM   3277  O   ILE   207       6.177  58.308  22.663  1.00 83.98           O  
ATOM   3278  CG1 ILE   207       7.226  56.652  18.396  1.00 83.98           C  
ATOM   3279  CG2 ILE   207       6.558  58.845  19.471  1.00 83.98           C  
ATOM   3280  CD1 ILE   207       6.870  57.039  16.967  1.00 83.98           C  
ATOM   3281  H   ILE   207       5.775  54.874  20.115  1.00 83.98           H  
ATOM   3282  HA  ILE   207       7.655  56.835  21.143  1.00 83.98           H  
ATOM   3283  HB  ILE   207       5.280  57.151  19.200  1.00 83.98           H  
ATOM   3284 HG12 ILE   207       7.141  55.562  18.466  1.00 83.98           H  
ATOM   3285 HG13 ILE   207       8.279  56.894  18.584  1.00 83.98           H  
ATOM   3286 HG21 ILE   207       7.591  59.090  19.738  1.00 83.98           H  
ATOM   3287 HG22 ILE   207       5.895  59.340  20.186  1.00 83.98           H  
ATOM   3288 HG23 ILE   207       6.343  59.289  18.494  1.00 83.98           H  
ATOM   3289 HD11 ILE   207       5.811  56.853  16.765  1.00 83.98           H  
ATOM   3290 HD12 ILE   207       7.457  56.444  16.260  1.00 83.98           H  
ATOM   3291 HD13 ILE   207       7.087  58.091  16.767  1.00 83.98           H  
ATOM   3292  N   LEU   208       4.492  56.936  22.098  1.00 86.69           N  
ATOM   3293  CA  LEU   208       3.555  57.485  23.078  1.00 86.69           C  
ATOM   3294  C   LEU   208       4.042  57.103  24.489  1.00 86.69           C  
ATOM   3295  CB  LEU   208       2.137  56.934  22.885  1.00 86.69           C  
ATOM   3296  O   LEU   208       3.952  57.886  25.434  1.00 86.69           O  
ATOM   3297  CG  LEU   208       1.431  57.441  21.616  1.00 86.69           C  
ATOM   3298  CD1 LEU   208       0.203  56.575  21.331  1.00 86.69           C  
ATOM   3299  CD2 LEU   208       1.010  58.903  21.764  1.00 86.69           C  
ATOM   3300  H   LEU   208       4.197  56.177  21.500  1.00 86.69           H  
ATOM   3301  HA  LEU   208       3.583  58.578  23.006  1.00 86.69           H  
ATOM   3302  HB2 LEU   208       1.525  57.185  23.763  1.00 86.69           H  
ATOM   3303  HB3 LEU   208       2.175  55.838  22.861  1.00 86.69           H  
ATOM   3304  HG  LEU   208       2.104  57.354  20.754  1.00 86.69           H  
ATOM   3305 HD11 LEU   208      -0.491  56.588  22.177  1.00 86.69           H  
ATOM   3306 HD12 LEU   208       0.491  55.535  21.151  1.00 86.69           H  
ATOM   3307 HD13 LEU   208      -0.326  56.931  20.442  1.00 86.69           H  
ATOM   3308 HD21 LEU   208       0.432  59.061  22.681  1.00 86.69           H  
ATOM   3309 HD22 LEU   208       0.385  59.218  20.924  1.00 86.69           H  
ATOM   3310 HD23 LEU   208       1.883  59.560  21.791  1.00 86.69           H  
ATOM   3311  N   LEU   209       4.510  55.857  24.636  1.00 84.43           N  
ATOM   3312  CA  LEU   209       4.990  55.378  25.926  1.00 84.43           C  
ATOM   3313  C   LEU   209       6.280  56.133  26.318  1.00 84.43           C  
ATOM   3314  CB  LEU   209       5.229  53.867  25.939  1.00 84.43           C  
ATOM   3315  O   LEU   209       6.493  56.424  27.491  1.00 84.43           O  
ATOM   3316  CG  LEU   209       3.938  53.025  25.869  1.00 84.43           C  
ATOM   3317  CD1 LEU   209       4.299  51.542  25.762  1.00 84.43           C  
ATOM   3318  CD2 LEU   209       3.027  53.240  27.081  1.00 84.43           C  
ATOM   3319  H   LEU   209       4.526  55.248  23.831  1.00 84.43           H  
ATOM   3320  HA  LEU   209       4.242  55.657  26.675  1.00 84.43           H  
ATOM   3321  HB2 LEU   209       5.782  53.597  26.849  1.00 84.43           H  
ATOM   3322  HB3 LEU   209       5.883  53.598  25.099  1.00 84.43           H  
ATOM   3323  HG  LEU   209       3.375  53.298  24.970  1.00 84.43           H  
ATOM   3324 HD11 LEU   209       4.891  51.217  26.623  1.00 84.43           H  
ATOM   3325 HD12 LEU   209       4.883  51.353  24.857  1.00 84.43           H  
ATOM   3326 HD13 LEU   209       3.399  50.921  25.714  1.00 84.43           H  
ATOM   3327 HD21 LEU   209       3.565  53.066  28.019  1.00 84.43           H  
ATOM   3328 HD22 LEU   209       2.172  52.555  27.050  1.00 84.43           H  
ATOM   3329 HD23 LEU   209       2.620  54.255  27.102  1.00 84.43           H  
ATOM   3330  N   SER   210       7.136  56.439  25.335  1.00 83.49           N  
ATOM   3331  CA  SER   210       8.380  57.180  25.583  1.00 83.49           C  
ATOM   3332  C   SER   210       8.034  58.600  26.093  1.00 83.49           C  
ATOM   3333  CB  SER   210       9.241  57.288  24.319  1.00 83.49           C  
ATOM   3334  O   SER   210       8.670  59.137  27.004  1.00 83.49           O  
ATOM   3335  OG  SER   210      10.569  57.705  24.633  1.00 83.49           O  
ATOM   3336  H   SER   210       6.908  56.140  24.398  1.00 83.49           H  
ATOM   3337  HA  SER   210       8.928  56.664  26.379  1.00 83.49           H  
ATOM   3338  HB2 SER   210       8.818  57.998  23.600  1.00 83.49           H  
ATOM   3339  HB3 SER   210       9.318  56.312  23.830  1.00 83.49           H  
ATOM   3340  HG  SER   210      11.064  57.728  23.795  1.00 83.49           H  
ATOM   3341  N   ALA   211       7.015  59.213  25.478  1.00 84.88           N  
ATOM   3342  CA  ALA   211       6.557  60.540  25.874  1.00 84.88           C  
ATOM   3343  C   ALA   211       5.941  60.456  27.288  1.00 84.88           C  
ATOM   3344  CB  ALA   211       5.544  61.096  24.886  1.00 84.88           C  
ATOM   3345  O   ALA   211       6.156  61.319  28.135  1.00 84.88           O  
ATOM   3346  H   ALA   211       6.544  58.722  24.731  1.00 84.88           H  
ATOM   3347  HA  ALA   211       7.434  61.197  25.927  1.00 84.88           H  
ATOM   3348  HB1 ALA   211       4.654  60.462  24.819  1.00 84.88           H  
ATOM   3349  HB2 ALA   211       5.979  61.164  23.884  1.00 84.88           H  
ATOM   3350  HB3 ALA   211       5.214  62.096  25.188  1.00 84.88           H  
ATOM   3351  N   LEU   212       5.159  59.399  27.541  1.00 82.28           N  
ATOM   3352  CA  LEU   212       4.474  59.206  28.819  1.00 82.28           C  
ATOM   3353  C   LEU   212       5.508  59.056  29.951  1.00 82.28           C  
ATOM   3354  CB  LEU   212       3.579  57.959  28.774  1.00 82.28           C  
ATOM   3355  O   LEU   212       5.343  59.598  31.037  1.00 82.28           O  
ATOM   3356  CG  LEU   212       2.795  57.664  30.068  1.00 82.28           C  
ATOM   3357  CD1 LEU   212       1.794  58.767  30.401  1.00 82.28           C  
ATOM   3358  CD2 LEU   212       2.077  56.318  29.952  1.00 82.28           C  
ATOM   3359  H   LEU   212       5.029  58.705  26.818  1.00 82.28           H  
ATOM   3360  HA  LEU   212       3.889  60.114  29.006  1.00 82.28           H  
ATOM   3361  HB2 LEU   212       4.198  57.083  28.548  1.00 82.28           H  
ATOM   3362  HB3 LEU   212       2.880  58.057  27.936  1.00 82.28           H  
ATOM   3363  HG  LEU   212       3.497  57.577  30.906  1.00 82.28           H  
ATOM   3364 HD11 LEU   212       1.088  58.929  29.581  1.00 82.28           H  
ATOM   3365 HD12 LEU   212       2.303  59.714  30.602  1.00 82.28           H  
ATOM   3366 HD13 LEU   212       1.216  58.509  31.295  1.00 82.28           H  
ATOM   3367 HD21 LEU   212       1.338  56.320  29.145  1.00 82.28           H  
ATOM   3368 HD22 LEU   212       1.558  56.079  30.885  1.00 82.28           H  
ATOM   3369 HD23 LEU   212       2.791  55.511  29.754  1.00 82.28           H  
ATOM   3370  N   THR   213       6.565  58.266  29.726  1.00 82.01           N  
ATOM   3371  CA  THR   213       7.539  57.964  30.774  1.00 82.01           C  
ATOM   3372  C   THR   213       8.306  59.218  31.238  1.00 82.01           C  
ATOM   3373  CB  THR   213       8.576  56.898  30.355  1.00 82.01           C  
ATOM   3374  O   THR   213       8.887  59.237  32.322  1.00 82.01           O  
ATOM   3375  CG2 THR   213       8.000  55.490  30.471  1.00 82.01           C  
ATOM   3376  OG1 THR   213       9.029  57.065  29.009  1.00 82.01           O  
ATOM   3377  H   THR   213       6.685  57.852  28.812  1.00 82.01           H  
ATOM   3378  HA  THR   213       6.978  57.622  31.655  1.00 82.01           H  
ATOM   3379  HB  THR   213       9.462  56.952  30.998  1.00 82.01           H  
ATOM   3380 HG21 THR   213       7.122  55.364  29.830  1.00 82.01           H  
ATOM   3381 HG22 THR   213       7.711  55.265  31.502  1.00 82.01           H  
ATOM   3382 HG23 THR   213       8.736  54.747  30.146  1.00 82.01           H  
ATOM   3383  HG1 THR   213       8.368  56.701  28.390  1.00 82.01           H  
ATOM   3384  N   ASN   214       8.376  60.228  30.366  1.00 83.78           N  
ATOM   3385  CA  ASN   214       9.137  61.454  30.624  1.00 83.78           C  
ATOM   3386  C   ASN   214       8.284  62.503  31.376  1.00 83.78           C  
ATOM   3387  CB  ASN   214       9.667  62.055  29.324  1.00 83.78           C  
ATOM   3388  O   ASN   214       8.811  63.436  31.971  1.00 83.78           O  
ATOM   3389  CG  ASN   214      10.956  61.373  28.942  1.00 83.78           C  
ATOM   3390  ND2 ASN   214      10.897  60.405  28.057  1.00 83.78           N  
ATOM   3391  OD1 ASN   214      12.033  61.663  29.438  1.00 83.78           O  
ATOM   3392  H   ASN   214       7.853  60.152  29.505  1.00 83.78           H  
ATOM   3393  HA  ASN   214       9.965  61.201  31.299  1.00 83.78           H  
ATOM   3394  HB2 ASN   214       9.894  63.121  29.439  1.00 83.78           H  
ATOM   3395  HB3 ASN   214       8.938  61.971  28.510  1.00 83.78           H  
ATOM   3396 HD21 ASN   214      11.737  59.910  27.794  1.00 83.78           H  
ATOM   3397 HD22 ASN   214      10.012  60.155  27.640  1.00 83.78           H  
ATOM   3398  N   PHE   215       6.956  62.383  31.254  1.00 87.44           N  
ATOM   3399  CA  PHE   215       5.998  63.418  31.652  1.00 87.44           C  
ATOM   3400  C   PHE   215       4.791  62.792  32.387  1.00 87.44           C  
ATOM   3401  CB  PHE   215       5.513  64.234  30.443  1.00 87.44           C  
ATOM   3402  O   PHE   215       3.644  63.208  32.250  1.00 87.44           O  
ATOM   3403  CG  PHE   215       6.542  65.200  29.903  1.00 87.44           C  
ATOM   3404  CD1 PHE   215       6.757  66.431  30.549  1.00 87.44           C  
ATOM   3405  CD2 PHE   215       7.271  64.892  28.739  1.00 87.44           C  
ATOM   3406  CE1 PHE   215       7.695  67.346  30.036  1.00 87.44           C  
ATOM   3407  CE2 PHE   215       8.237  65.788  28.248  1.00 87.44           C  
ATOM   3408  CZ  PHE   215       8.439  67.022  28.888  1.00 87.44           C  
ATOM   3409  H   PHE   215       6.601  61.522  30.861  1.00 87.44           H  
ATOM   3410  HA  PHE   215       6.480  64.082  32.382  1.00 87.44           H  
ATOM   3411  HB2 PHE   215       4.626  64.823  30.709  1.00 87.44           H  
ATOM   3412  HB3 PHE   215       5.184  63.557  29.644  1.00 87.44           H  
ATOM   3413  HD1 PHE   215       6.201  66.675  31.442  1.00 87.44           H  
ATOM   3414  HD2 PHE   215       7.088  63.963  28.221  1.00 87.44           H  
ATOM   3415  HE1 PHE   215       7.843  68.298  30.524  1.00 87.44           H  
ATOM   3416  HE2 PHE   215       8.823  65.527  27.379  1.00 87.44           H  
ATOM   3417  HZ  PHE   215       9.165  67.721  28.498  1.00 87.44           H  
ATOM   3418  N   LYS   216       5.088  61.859  33.299  1.00 81.54           N  
ATOM   3419  CA  LYS   216       4.062  61.189  34.103  1.00 81.54           C  
ATOM   3420  C   LYS   216       3.526  62.004  35.309  1.00 81.54           C  
ATOM   3421  CB  LYS   216       4.522  59.786  34.542  1.00 81.54           C  
ATOM   3422  O   LYS   216       2.652  61.549  36.037  1.00 81.54           O  
ATOM   3423  CG  LYS   216       5.638  59.760  35.603  1.00 81.54           C  
ATOM   3424  CD  LYS   216       5.108  59.387  36.996  1.00 81.54           C  
ATOM   3425  CE  LYS   216       6.201  59.262  38.051  1.00 81.54           C  
ATOM   3426  NZ  LYS   216       6.664  60.568  38.494  1.00 81.54           N1+
ATOM   3427  H   LYS   216       6.057  61.584  33.380  1.00 81.54           H  
ATOM   3428  HA  LYS   216       3.196  61.052  33.442  1.00 81.54           H  
ATOM   3429  HB2 LYS   216       4.887  59.254  33.655  1.00 81.54           H  
ATOM   3430  HB3 LYS   216       3.655  59.217  34.899  1.00 81.54           H  
ATOM   3431  HG2 LYS   216       6.178  60.710  35.626  1.00 81.54           H  
ATOM   3432  HG3 LYS   216       6.369  58.997  35.306  1.00 81.54           H  
ATOM   3433  HD2 LYS   216       4.604  58.415  36.921  1.00 81.54           H  
ATOM   3434  HD3 LYS   216       4.354  60.107  37.327  1.00 81.54           H  
ATOM   3435  HE2 LYS   216       7.071  58.714  37.677  1.00 81.54           H  
ATOM   3436  HE3 LYS   216       5.819  58.753  38.941  1.00 81.54           H  
ATOM   3437  HZ1 LYS   216       6.936  61.236  37.726  1.00 81.54           H  
ATOM   3438  HZ2 LYS   216       7.422  60.605  39.172  1.00 81.54           H  
ATOM   3439  HZ3 LYS   216       5.897  61.169  38.900  1.00 81.54           H  
ATOM   3440  N   ASP   217       4.099  63.190  35.515  1.00 83.26           N  
ATOM   3441  CA  ASP   217       3.819  64.090  36.644  1.00 83.26           C  
ATOM   3442  C   ASP   217       3.129  65.367  36.098  1.00 83.26           C  
ATOM   3443  CB  ASP   217       5.102  64.460  37.378  1.00 83.26           C  
ATOM   3444  O   ASP   217       3.349  66.496  36.531  1.00 83.26           O  
ATOM   3445  CG  ASP   217       5.729  63.201  37.872  1.00 83.26           C  
ATOM   3446  OD1 ASP   217       5.267  62.615  38.882  1.00 83.26           O  
ATOM   3447  OD2 ASP   217       6.699  62.715  37.246  1.00 83.26           O1-
ATOM   3448  H   ASP   217       4.791  63.498  34.846  1.00 83.26           H  
ATOM   3449  HA  ASP   217       3.109  63.606  37.325  1.00 83.26           H  
ATOM   3450  HB2 ASP   217       4.894  65.121  38.227  1.00 83.26           H  
ATOM   3451  HB3 ASP   217       5.797  64.991  36.716  1.00 83.26           H  
ATOM   3452  N   GLU   218       2.213  65.158  35.137  1.00 86.18           N  
ATOM   3453  CA  GLU   218       1.467  66.192  34.400  1.00 86.18           C  
ATOM   3454  C   GLU   218       0.092  65.548  34.077  1.00 86.18           C  
ATOM   3455  CB  GLU   218       2.297  66.550  33.149  1.00 86.18           C  
ATOM   3456  O   GLU   218      -0.029  64.319  34.060  1.00 86.18           O  
ATOM   3457  CG  GLU   218       2.051  67.948  32.588  1.00 86.18           C  
ATOM   3458  CD  GLU   218       0.737  67.946  31.863  1.00 86.18           C  
ATOM   3459  OE1 GLU   218      -0.239  68.475  32.446  1.00 86.18           O  
ATOM   3460  OE2 GLU   218       0.654  67.296  30.793  1.00 86.18           O1-
ATOM   3461  H   GLU   218       2.046  64.201  34.860  1.00 86.18           H  
ATOM   3462  HA  GLU   218       1.328  67.059  35.054  1.00 86.18           H  
ATOM   3463  HB2 GLU   218       2.144  65.788  32.374  1.00 86.18           H  
ATOM   3464  HB3 GLU   218       3.365  66.504  33.405  1.00 86.18           H  
ATOM   3465  HG2 GLU   218       2.839  68.206  31.871  1.00 86.18           H  
ATOM   3466  HG3 GLU   218       2.068  68.702  33.382  1.00 86.18           H  
ATOM   3467  N   GLU   219      -0.943  66.357  33.808  1.00 87.02           N  
ATOM   3468  CA  GLU   219      -2.282  65.866  33.512  1.00 87.02           C  
ATOM   3469  C   GLU   219      -2.496  65.800  31.990  1.00 87.02           C  
ATOM   3470  CB  GLU   219      -3.400  66.703  34.162  1.00 87.02           C  
ATOM   3471  O   GLU   219      -3.067  64.830  31.489  1.00 87.02           O  
ATOM   3472  CG  GLU   219      -4.784  66.260  33.675  1.00 87.02           C  
ATOM   3473  CD  GLU   219      -5.949  66.784  34.466  1.00 87.02           C  
ATOM   3474  OE1 GLU   219      -6.069  66.444  35.669  1.00 87.02           O  
ATOM   3475  OE2 GLU   219      -6.782  67.490  33.859  1.00 87.02           O1-
ATOM   3476  H   GLU   219      -0.762  67.347  33.721  1.00 87.02           H  
ATOM   3477  HA  GLU   219      -2.362  64.836  33.884  1.00 87.02           H  
ATOM   3478  HB2 GLU   219      -3.264  67.768  33.931  1.00 87.02           H  
ATOM   3479  HB3 GLU   219      -3.328  66.616  35.253  1.00 87.02           H  
ATOM   3480  HG2 GLU   219      -4.859  65.167  33.681  1.00 87.02           H  
ATOM   3481  HG3 GLU   219      -4.923  66.569  32.631  1.00 87.02           H  
ATOM   3482  N   GLU   220      -2.238  66.902  31.270  1.00 85.11           N  
ATOM   3483  CA  GLU   220      -2.695  67.035  29.896  1.00 85.11           C  
ATOM   3484  C   GLU   220      -2.039  65.971  28.991  1.00 85.11           C  
ATOM   3485  CB  GLU   220      -2.437  68.413  29.293  1.00 85.11           C  
ATOM   3486  O   GLU   220      -2.685  65.376  28.129  1.00 85.11           O  
ATOM   3487  CG  GLU   220      -3.412  69.494  29.765  1.00 85.11           C  
ATOM   3488  CD  GLU   220      -3.410  70.543  28.681  1.00 85.11           C  
ATOM   3489  OE1 GLU   220      -4.163  70.379  27.693  1.00 85.11           O  
ATOM   3490  OE2 GLU   220      -2.577  71.481  28.733  1.00 85.11           O1-
ATOM   3491  H   GLU   220      -1.742  67.667  31.704  1.00 85.11           H  
ATOM   3492  HA  GLU   220      -3.772  66.819  29.891  1.00 85.11           H  
ATOM   3493  HB2 GLU   220      -2.501  68.317  28.201  1.00 85.11           H  
ATOM   3494  HB3 GLU   220      -1.411  68.734  29.514  1.00 85.11           H  
ATOM   3495  HG2 GLU   220      -3.100  69.914  30.726  1.00 85.11           H  
ATOM   3496  HG3 GLU   220      -4.427  69.098  29.878  1.00 85.11           H  
ATOM   3497  N   ILE   221      -0.735  65.735  29.170  1.00 88.82           N  
ATOM   3498  CA  ILE   221      -0.015  64.740  28.378  1.00 88.82           C  
ATOM   3499  C   ILE   221      -0.602  63.360  28.762  1.00 88.82           C  
ATOM   3500  CB  ILE   221       1.515  64.826  28.596  1.00 88.82           C  
ATOM   3501  O   ILE   221      -0.873  62.519  27.901  1.00 88.82           O  
ATOM   3502  CG1 ILE   221       2.048  66.135  27.970  1.00 88.82           C  
ATOM   3503  CG2 ILE   221       2.237  63.616  27.985  1.00 88.82           C  
ATOM   3504  CD1 ILE   221       3.455  66.509  28.405  1.00 88.82           C  
ATOM   3505  H   ILE   221      -0.241  66.240  29.892  1.00 88.82           H  
ATOM   3506  HA  ILE   221      -0.261  64.911  27.321  1.00 88.82           H  
ATOM   3507  HB  ILE   221       1.725  64.835  29.674  1.00 88.82           H  
ATOM   3508 HG12 ILE   221       1.392  66.974  28.223  1.00 88.82           H  
ATOM   3509 HG13 ILE   221       2.036  66.045  26.880  1.00 88.82           H  
ATOM   3510 HG21 ILE   221       2.005  63.515  26.919  1.00 88.82           H  
ATOM   3511 HG22 ILE   221       1.949  62.686  28.486  1.00 88.82           H  
ATOM   3512 HG23 ILE   221       3.322  63.702  28.085  1.00 88.82           H  
ATOM   3513 HD11 ILE   221       3.518  66.589  29.494  1.00 88.82           H  
ATOM   3514 HD12 ILE   221       3.729  67.480  27.982  1.00 88.82           H  
ATOM   3515 HD13 ILE   221       4.189  65.780  28.055  1.00 88.82           H  
ATOM   3516  N   VAL   222      -0.749  63.115  30.070  1.00 89.68           N  
ATOM   3517  CA  VAL   222      -1.207  61.823  30.587  1.00 89.68           C  
ATOM   3518  C   VAL   222      -2.655  61.576  30.105  1.00 89.68           C  
ATOM   3519  CB  VAL   222      -1.083  61.749  32.124  1.00 89.68           C  
ATOM   3520  O   VAL   222      -3.003  60.471  29.690  1.00 89.68           O  
ATOM   3521  CG1 VAL   222      -1.752  60.502  32.709  1.00 89.68           C  
ATOM   3522  CG2 VAL   222       0.391  61.755  32.542  1.00 89.68           C  
ATOM   3523  H   VAL   222      -0.519  63.854  30.719  1.00 89.68           H  
ATOM   3524  HA  VAL   222      -0.583  61.051  30.120  1.00 89.68           H  
ATOM   3525  HB  VAL   222      -1.571  62.626  32.568  1.00 89.68           H  
ATOM   3526 HG11 VAL   222      -1.374  59.588  32.237  1.00 89.68           H  
ATOM   3527 HG12 VAL   222      -2.836  60.537  32.574  1.00 89.68           H  
ATOM   3528 HG13 VAL   222      -1.566  60.428  33.787  1.00 89.68           H  
ATOM   3529 HG21 VAL   222       0.917  60.882  32.146  1.00 89.68           H  
ATOM   3530 HG22 VAL   222       0.488  61.731  33.632  1.00 89.68           H  
ATOM   3531 HG23 VAL   222       0.908  62.649  32.180  1.00 89.68           H  
ATOM   3532  N   LEU   223      -3.505  62.608  30.160  1.00 89.44           N  
ATOM   3533  CA  LEU   223      -4.923  62.508  29.808  1.00 89.44           C  
ATOM   3534  C   LEU   223      -5.047  62.133  28.319  1.00 89.44           C  
ATOM   3535  CB  LEU   223      -5.627  63.844  30.086  1.00 89.44           C  
ATOM   3536  O   LEU   223      -5.860  61.295  27.923  1.00 89.44           O  
ATOM   3537  CG  LEU   223      -7.128  63.887  29.753  1.00 89.44           C  
ATOM   3538  CD1 LEU   223      -7.918  62.888  30.591  1.00 89.44           C  
ATOM   3539  CD2 LEU   223      -7.662  65.304  29.986  1.00 89.44           C  
ATOM   3540  H   LEU   223      -3.152  63.504  30.462  1.00 89.44           H  
ATOM   3541  HA  LEU   223      -5.347  61.695  30.407  1.00 89.44           H  
ATOM   3542  HB2 LEU   223      -5.124  64.640  29.521  1.00 89.44           H  
ATOM   3543  HB3 LEU   223      -5.497  64.095  31.147  1.00 89.44           H  
ATOM   3544  HG  LEU   223      -7.278  63.650  28.693  1.00 89.44           H  
ATOM   3545 HD11 LEU   223      -7.726  63.034  31.658  1.00 89.44           H  
ATOM   3546 HD12 LEU   223      -7.657  61.857  30.336  1.00 89.44           H  
ATOM   3547 HD13 LEU   223      -8.993  63.007  30.420  1.00 89.44           H  
ATOM   3548 HD21 LEU   223      -7.531  65.612  31.029  1.00 89.44           H  
ATOM   3549 HD22 LEU   223      -8.729  65.363  29.745  1.00 89.44           H  
ATOM   3550 HD23 LEU   223      -7.137  66.026  29.352  1.00 89.44           H  
ATOM   3551  N   HIS   224      -4.267  62.808  27.465  1.00 90.15           N  
ATOM   3552  CA  HIS   224      -4.345  62.579  26.022  1.00 90.15           C  
ATOM   3553  C   HIS   224      -3.699  61.223  25.671  1.00 90.15           C  
ATOM   3554  CB  HIS   224      -3.727  63.714  25.199  1.00 90.15           C  
ATOM   3555  O   HIS   224      -4.116  60.551  24.729  1.00 90.15           O  
ATOM   3556  CG  HIS   224      -4.575  64.951  25.239  1.00 90.15           C  
ATOM   3557  CD2 HIS   224      -5.709  65.291  24.548  1.00 90.15           C  
ATOM   3558  ND1 HIS   224      -4.295  66.002  26.075  1.00 90.15           N  
ATOM   3559  CE1 HIS   224      -5.226  66.949  25.905  1.00 90.15           C  
ATOM   3560  NE2 HIS   224      -6.109  66.571  24.968  1.00 90.15           N  
ATOM   3561  H   HIS   224      -3.610  63.485  27.825  1.00 90.15           H  
ATOM   3562  HA  HIS   224      -5.408  62.481  25.768  1.00 90.15           H  
ATOM   3563  HB2 HIS   224      -3.622  63.399  24.153  1.00 90.15           H  
ATOM   3564  HB3 HIS   224      -2.713  63.937  25.555  1.00 90.15           H  
ATOM   3565  HD1 HIS   224      -3.460  66.057  26.758  1.00 90.15           H  
ATOM   3566  HD2 HIS   224      -6.208  64.681  23.809  1.00 90.15           H  
ATOM   3567  HE1 HIS   224      -5.261  67.884  26.445  1.00 90.15           H  
ATOM   3568  N   VAL   225      -2.679  60.800  26.431  1.00 89.30           N  
ATOM   3569  CA  VAL   225      -2.072  59.480  26.252  1.00 89.30           C  
ATOM   3570  C   VAL   225      -3.096  58.425  26.723  1.00 89.30           C  
ATOM   3571  CB  VAL   225      -0.717  59.313  26.965  1.00 89.30           C  
ATOM   3572  O   VAL   225      -3.253  57.386  26.085  1.00 89.30           O  
ATOM   3573  CG1 VAL   225      -0.277  57.844  27.012  1.00 89.30           C  
ATOM   3574  CG2 VAL   225       0.372  60.110  26.243  1.00 89.30           C  
ATOM   3575  H   VAL   225      -2.345  61.397  27.173  1.00 89.30           H  
ATOM   3576  HA  VAL   225      -1.938  59.328  25.174  1.00 89.30           H  
ATOM   3577  HB  VAL   225      -0.795  59.681  27.994  1.00 89.30           H  
ATOM   3578 HG11 VAL   225      -0.322  57.381  26.020  1.00 89.30           H  
ATOM   3579 HG12 VAL   225      -0.905  57.264  27.694  1.00 89.30           H  
ATOM   3580 HG13 VAL   225       0.751  57.757  27.368  1.00 89.30           H  
ATOM   3581 HG21 VAL   225       0.579  59.684  25.255  1.00 89.30           H  
ATOM   3582 HG22 VAL   225       1.306  60.096  26.816  1.00 89.30           H  
ATOM   3583 HG23 VAL   225       0.082  61.153  26.101  1.00 89.30           H  
ATOM   3584  N   LEU   226      -3.799  58.676  27.833  1.00 90.29           N  
ATOM   3585  CA  LEU   226      -4.815  57.747  28.315  1.00 90.29           C  
ATOM   3586  C   LEU   226      -5.931  57.628  27.253  1.00 90.29           C  
ATOM   3587  CB  LEU   226      -5.417  58.155  29.661  1.00 90.29           C  
ATOM   3588  O   LEU   226      -6.453  56.536  27.022  1.00 90.29           O  
ATOM   3589  CG  LEU   226      -4.538  57.793  30.874  1.00 90.29           C  
ATOM   3590  CD1 LEU   226      -5.052  58.531  32.110  1.00 90.29           C  
ATOM   3591  CD2 LEU   226      -4.534  56.287  31.151  1.00 90.29           C  
ATOM   3592  H   LEU   226      -3.616  59.530  28.340  1.00 90.29           H  
ATOM   3593  HA  LEU   226      -4.345  56.760  28.376  1.00 90.29           H  
ATOM   3594  HB2 LEU   226      -6.391  57.669  29.791  1.00 90.29           H  
ATOM   3595  HB3 LEU   226      -5.617  59.233  29.657  1.00 90.29           H  
ATOM   3596  HG  LEU   226      -3.506  58.111  30.690  1.00 90.29           H  
ATOM   3597 HD11 LEU   226      -6.090  58.261  32.331  1.00 90.29           H  
ATOM   3598 HD12 LEU   226      -5.016  59.615  31.961  1.00 90.29           H  
ATOM   3599 HD13 LEU   226      -4.442  58.294  32.988  1.00 90.29           H  
ATOM   3600 HD21 LEU   226      -5.548  55.914  31.334  1.00 90.29           H  
ATOM   3601 HD22 LEU   226      -3.929  56.058  32.035  1.00 90.29           H  
ATOM   3602 HD23 LEU   226      -4.113  55.723  30.314  1.00 90.29           H  
ATOM   3603  N   HIS   227      -6.303  58.740  26.607  1.00 90.08           N  
ATOM   3604  CA  HIS   227      -7.293  58.688  25.523  1.00 90.08           C  
ATOM   3605  C   HIS   227      -6.721  57.909  24.310  1.00 90.08           C  
ATOM   3606  CB  HIS   227      -7.809  60.050  25.055  1.00 90.08           C  
ATOM   3607  O   HIS   227      -7.457  57.253  23.574  1.00 90.08           O  
ATOM   3608  CG  HIS   227      -9.213  60.326  25.485  1.00 90.08           C  
ATOM   3609  CD2 HIS   227      -9.779  61.502  25.895  1.00 90.08           C  
ATOM   3610  ND1 HIS   227     -10.213  59.380  25.475  1.00 90.08           N  
ATOM   3611  CE1 HIS   227     -11.348  59.971  25.881  1.00 90.08           C  
ATOM   3612  NE2 HIS   227     -11.137  61.269  26.148  1.00 90.08           N  
ATOM   3613  H   HIS   227      -5.898  59.624  26.883  1.00 90.08           H  
ATOM   3614  HA  HIS   227      -8.115  58.079  25.909  1.00 90.08           H  
ATOM   3615  HB2 HIS   227      -7.797  60.112  23.960  1.00 90.08           H  
ATOM   3616  HB3 HIS   227      -7.157  60.853  25.415  1.00 90.08           H  
ATOM   3617  HD1 HIS   227     -10.104  58.344  25.190  1.00 90.08           H  
ATOM   3618  HD2 HIS   227      -9.267  62.447  26.005  1.00 90.08           H  
ATOM   3619  HE1 HIS   227     -12.300  59.471  25.979  1.00 90.08           H  
ATOM   3620  N   CYS   228      -5.400  57.970  24.109  1.00 90.05           N  
ATOM   3621  CA  CYS   228      -4.748  57.193  23.054  1.00 90.05           C  
ATOM   3622  C   CYS   228      -4.784  55.705  23.446  1.00 90.05           C  
ATOM   3623  CB  CYS   228      -3.283  57.543  22.795  1.00 90.05           C  
ATOM   3624  O   CYS   228      -5.061  54.842  22.619  1.00 90.05           O  
ATOM   3625  SG  CYS   228      -3.060  59.153  21.996  1.00 90.05           S  
ATOM   3626  H   CYS   228      -4.839  58.539  24.726  1.00 90.05           H  
ATOM   3627  HA  CYS   228      -5.343  57.301  22.139  1.00 90.05           H  
ATOM   3628  HB2 CYS   228      -2.840  56.791  22.135  1.00 90.05           H  
ATOM   3629  HB3 CYS   228      -2.692  57.536  23.712  1.00 90.05           H  
ATOM   3630  HG  CYS   228      -3.546  59.897  23.009  1.00 90.05           H  
ATOM   3631  N   LEU   229      -4.464  55.391  24.706  1.00 89.39           N  
ATOM   3632  CA  LEU   229      -4.440  54.010  25.185  1.00 89.39           C  
ATOM   3633  C   LEU   229      -5.882  53.458  25.171  1.00 89.39           C  
ATOM   3634  CB  LEU   229      -3.833  53.901  26.586  1.00 89.39           C  
ATOM   3635  O   LEU   229      -6.119  52.296  24.847  1.00 89.39           O  
ATOM   3636  CG  LEU   229      -2.312  54.160  26.634  1.00 89.39           C  
ATOM   3637  CD1 LEU   229      -1.849  54.283  28.087  1.00 89.39           C  
ATOM   3638  CD2 LEU   229      -1.510  53.066  25.925  1.00 89.39           C  
ATOM   3639  H   LEU   229      -4.247  56.143  25.344  1.00 89.39           H  
ATOM   3640  HA  LEU   229      -3.875  53.415  24.459  1.00 89.39           H  
ATOM   3641  HB2 LEU   229      -4.043  52.905  26.994  1.00 89.39           H  
ATOM   3642  HB3 LEU   229      -4.341  54.610  27.252  1.00 89.39           H  
ATOM   3643  HG  LEU   229      -2.089  55.109  26.136  1.00 89.39           H  
ATOM   3644 HD11 LEU   229      -2.054  53.368  28.651  1.00 89.39           H  
ATOM   3645 HD12 LEU   229      -2.359  55.111  28.588  1.00 89.39           H  
ATOM   3646 HD13 LEU   229      -0.773  54.480  28.138  1.00 89.39           H  
ATOM   3647 HD21 LEU   229      -1.727  52.078  26.340  1.00 89.39           H  
ATOM   3648 HD22 LEU   229      -0.434  53.246  26.031  1.00 89.39           H  
ATOM   3649 HD23 LEU   229      -1.728  53.040  24.853  1.00 89.39           H  
ATOM   3650  N   HIS   230      -6.854  54.313  25.499  1.00 88.97           N  
ATOM   3651  CA  HIS   230      -8.290  54.003  25.414  1.00 88.97           C  
ATOM   3652  C   HIS   230      -8.617  53.691  23.942  1.00 88.97           C  
ATOM   3653  CB  HIS   230      -9.106  55.187  25.946  1.00 88.97           C  
ATOM   3654  O   HIS   230      -9.284  52.703  23.640  1.00 88.97           O  
ATOM   3655  CG  HIS   230     -10.573  55.174  25.688  1.00 88.97           C  
ATOM   3656  CD2 HIS   230     -11.503  54.170  25.667  1.00 88.97           C  
ATOM   3657  ND1 HIS   230     -11.231  56.344  25.391  1.00 88.97           N  
ATOM   3658  CE1 HIS   230     -12.530  56.053  25.206  1.00 88.97           C  
ATOM   3659  NE2 HIS   230     -12.748  54.737  25.365  1.00 88.97           N  
ATOM   3660  H   HIS   230      -6.593  55.235  25.819  1.00 88.97           H  
ATOM   3661  HA  HIS   230      -8.490  53.098  25.995  1.00 88.97           H  
ATOM   3662  HB2 HIS   230      -8.708  56.099  25.497  1.00 88.97           H  
ATOM   3663  HB3 HIS   230      -8.941  55.288  27.025  1.00 88.97           H  
ATOM   3664  HD2 HIS   230     -11.311  53.124  25.852  1.00 88.97           H  
ATOM   3665  HE2 HIS   230     -13.631  54.254  25.283  1.00 88.97           H  
ATOM   3666  HE1 HIS   230     -13.293  56.778  24.962  1.00 88.97           H  
ATOM   3667  N   SER   231      -8.153  54.543  23.022  1.00 89.09           N  
ATOM   3668  CA  SER   231      -8.428  54.371  21.596  1.00 89.09           C  
ATOM   3669  C   SER   231      -7.737  53.109  21.049  1.00 89.09           C  
ATOM   3670  CB  SER   231      -7.969  55.565  20.759  1.00 89.09           C  
ATOM   3671  O   SER   231      -8.270  52.409  20.192  1.00 89.09           O  
ATOM   3672  OG  SER   231      -8.644  56.763  21.135  1.00 89.09           O  
ATOM   3673  H   SER   231      -7.614  55.339  23.332  1.00 89.09           H  
ATOM   3674  HA  SER   231      -9.510  54.250  21.503  1.00 89.09           H  
ATOM   3675  HB2 SER   231      -8.185  55.385  19.701  1.00 89.09           H  
ATOM   3676  HB3 SER   231      -6.893  55.738  20.849  1.00 89.09           H  
ATOM   3677  HG  SER   231      -8.376  56.977  22.054  1.00 89.09           H  
ATOM   3678  N   LEU   232      -6.514  52.838  21.509  1.00 88.21           N  
ATOM   3679  CA  LEU   232      -5.745  51.690  21.045  1.00 88.21           C  
ATOM   3680  C   LEU   232      -6.260  50.382  21.687  1.00 88.21           C  
ATOM   3681  CB  LEU   232      -4.245  51.858  21.310  1.00 88.21           C  
ATOM   3682  O   LEU   232      -5.954  49.290  21.223  1.00 88.21           O  
ATOM   3683  CG  LEU   232      -3.584  52.944  20.434  1.00 88.21           C  
ATOM   3684  CD1 LEU   232      -2.188  53.263  20.971  1.00 88.21           C  
ATOM   3685  CD2 LEU   232      -3.488  52.524  18.966  1.00 88.21           C  
ATOM   3686  H   LEU   232      -6.124  53.444  22.217  1.00 88.21           H  
ATOM   3687  HA  LEU   232      -5.934  51.573  19.972  1.00 88.21           H  
ATOM   3688  HB2 LEU   232      -3.728  50.904  21.146  1.00 88.21           H  
ATOM   3689  HB3 LEU   232      -4.098  52.101  22.370  1.00 88.21           H  
ATOM   3690  HG  LEU   232      -4.176  53.864  20.476  1.00 88.21           H  
ATOM   3691 HD11 LEU   232      -1.558  52.368  20.985  1.00 88.21           H  
ATOM   3692 HD12 LEU   232      -2.244  53.653  21.993  1.00 88.21           H  
ATOM   3693 HD13 LEU   232      -1.692  54.019  20.353  1.00 88.21           H  
ATOM   3694 HD21 LEU   232      -2.874  51.627  18.851  1.00 88.21           H  
ATOM   3695 HD22 LEU   232      -3.035  53.323  18.370  1.00 88.21           H  
ATOM   3696 HD23 LEU   232      -4.471  52.322  18.534  1.00 88.21           H  
ATOM   3697  N   ALA   233      -7.038  50.495  22.763  1.00 86.28           N  
ATOM   3698  CA  ALA   233      -7.729  49.385  23.411  1.00 86.28           C  
ATOM   3699  C   ALA   233      -9.167  49.217  22.884  1.00 86.28           C  
ATOM   3700  CB  ALA   233      -7.762  49.563  24.922  1.00 86.28           C  
ATOM   3701  O   ALA   233      -9.951  48.394  23.368  1.00 86.28           O  
ATOM   3702  H   ALA   233      -7.186  51.418  23.146  1.00 86.28           H  
ATOM   3703  HA  ALA   233      -7.204  48.455  23.166  1.00 86.28           H  
ATOM   3704  HB1 ALA   233      -8.316  50.466  25.201  1.00 86.28           H  
ATOM   3705  HB2 ALA   233      -6.751  49.647  25.331  1.00 86.28           H  
ATOM   3706  HB3 ALA   233      -8.255  48.715  25.408  1.00 86.28           H  
ATOM   3707  N   ILE   234      -9.522  49.949  21.815  1.00 83.74           N  
ATOM   3708  CA  ILE   234     -10.814  49.805  21.151  1.00 83.74           C  
ATOM   3709  C   ILE   234     -10.931  48.393  20.534  1.00 83.74           C  
ATOM   3710  CB  ILE   234     -11.136  50.978  20.185  1.00 83.74           C  
ATOM   3711  O   ILE   234     -11.923  47.708  20.808  1.00 83.74           O  
ATOM   3712  CG1 ILE   234     -11.661  52.184  20.998  1.00 83.74           C  
ATOM   3713  CG2 ILE   234     -12.125  50.625  19.078  1.00 83.74           C  
ATOM   3714  CD1 ILE   234     -11.884  53.444  20.171  1.00 83.74           C  
ATOM   3715  H   ILE   234      -8.882  50.649  21.468  1.00 83.74           H  
ATOM   3716  HA  ILE   234     -11.561  49.822  21.945  1.00 83.74           H  
ATOM   3717  HB  ILE   234     -10.220  51.281  19.677  1.00 83.74           H  
ATOM   3718 HG12 ILE   234     -10.949  52.417  21.793  1.00 83.74           H  
ATOM   3719 HG13 ILE   234     -12.603  51.919  21.494  1.00 83.74           H  
ATOM   3720 HG21 ILE   234     -13.124  50.452  19.480  1.00 83.74           H  
ATOM   3721 HG22 ILE   234     -11.801  49.743  18.523  1.00 83.74           H  
ATOM   3722 HG23 ILE   234     -12.200  51.434  18.344  1.00 83.74           H  
ATOM   3723 HD11 ILE   234     -10.997  53.693  19.580  1.00 83.74           H  
ATOM   3724 HD12 ILE   234     -12.102  54.290  20.831  1.00 83.74           H  
ATOM   3725 HD13 ILE   234     -12.734  53.333  19.491  1.00 83.74           H  
ATOM   3726  N   PRO   235     -10.011  47.955  19.648  1.00 82.04           N  
ATOM   3727  CA  PRO   235     -10.207  46.681  18.968  1.00 82.04           C  
ATOM   3728  C   PRO   235     -10.043  45.490  19.921  1.00 82.04           C  
ATOM   3729  CB  PRO   235      -9.102  46.614  17.909  1.00 82.04           C  
ATOM   3730  O   PRO   235      -9.091  45.375  20.693  1.00 82.04           O  
ATOM   3731  CG  PRO   235      -8.617  48.050  17.798  1.00 82.04           C  
ATOM   3732  CD  PRO   235      -8.792  48.596  19.200  1.00 82.04           C  
ATOM   3733  HA  PRO   235     -11.198  46.675  18.513  1.00 82.04           H  
ATOM   3734  HB2 PRO   235      -9.474  46.229  16.955  1.00 82.04           H  
ATOM   3735  HB3 PRO   235      -8.271  45.968  18.218  1.00 82.04           H  
ATOM   3736  HG2 PRO   235      -9.273  48.597  17.115  1.00 82.04           H  
ATOM   3737  HG3 PRO   235      -7.592  48.125  17.432  1.00 82.04           H  
ATOM   3738  HD2 PRO   235      -7.989  48.266  19.862  1.00 82.04           H  
ATOM   3739  HD3 PRO   235      -8.845  49.683  19.212  1.00 82.04           H  
ATOM   3740  N   CYS   236     -10.915  44.490  19.742  1.00 76.42           N  
ATOM   3741  CA  CYS   236     -10.864  43.251  20.533  1.00 76.42           C  
ATOM   3742  C   CYS   236      -9.561  42.465  20.260  1.00 76.42           C  
ATOM   3743  CB  CYS   236     -12.047  42.323  20.248  1.00 76.42           C  
ATOM   3744  O   CYS   236      -9.170  41.580  21.015  1.00 76.42           O  
ATOM   3745  SG  CYS   236     -13.627  43.083  20.746  1.00 76.42           S  
ATOM   3746  H   CYS   236     -11.667  44.615  19.079  1.00 76.42           H  
ATOM   3747  HA  CYS   236     -10.841  43.539  21.591  1.00 76.42           H  
ATOM   3748  HB2 CYS   236     -11.942  41.378  20.791  1.00 76.42           H  
ATOM   3749  HB3 CYS   236     -12.105  42.085  19.180  1.00 76.42           H  
ATOM   3750  HG  CYS   236     -14.419  42.086  20.325  1.00 76.42           H  
ATOM   3751  N   ASN   237      -8.906  42.811  19.146  1.00 79.08           N  
ATOM   3752  CA  ASN   237      -7.636  42.224  18.712  1.00 79.08           C  
ATOM   3753  C   ASN   237      -6.507  42.648  19.678  1.00 79.08           C  
ATOM   3754  CB  ASN   237      -7.250  42.740  17.324  1.00 79.08           C  
ATOM   3755  O   ASN   237      -5.491  41.972  19.823  1.00 79.08           O  
ATOM   3756  CG  ASN   237      -8.293  42.399  16.292  1.00 79.08           C  
ATOM   3757  ND2 ASN   237      -8.428  43.222  15.280  1.00 79.08           N  
ATOM   3758  OD1 ASN   237      -8.999  41.402  16.345  1.00 79.08           O  
ATOM   3759  H   ASN   237      -9.338  43.520  18.572  1.00 79.08           H  
ATOM   3760  HA  ASN   237      -7.733  41.133  18.744  1.00 79.08           H  
ATOM   3761  HB2 ASN   237      -6.300  42.298  17.000  1.00 79.08           H  
ATOM   3762  HB3 ASN   237      -7.109  43.827  17.348  1.00 79.08           H  
ATOM   3763 HD21 ASN   237      -9.108  43.029  14.559  1.00 79.08           H  
ATOM   3764 HD22 ASN   237      -7.852  44.050  15.222  1.00 79.08           H  
ATOM   3765  N   ASN   238      -6.642  43.854  20.236  1.00 84.89           N  
ATOM   3766  CA  ASN   238      -5.551  44.548  20.918  1.00 84.89           C  
ATOM   3767  C   ASN   238      -5.548  44.246  22.429  1.00 84.89           C  
ATOM   3768  CB  ASN   238      -5.642  46.060  20.730  1.00 84.89           C  
ATOM   3769  O   ASN   238      -4.578  44.521  23.133  1.00 84.89           O  
ATOM   3770  CG  ASN   238      -5.289  46.484  19.323  1.00 84.89           C  
ATOM   3771  ND2 ASN   238      -5.285  47.775  19.117  1.00 84.89           N  
ATOM   3772  OD1 ASN   238      -5.018  45.704  18.428  1.00 84.89           O  
ATOM   3773  H   ASN   238      -7.549  44.297  20.197  1.00 84.89           H  
ATOM   3774  HA  ASN   238      -4.598  44.170  20.525  1.00 84.89           H  
ATOM   3775  HB2 ASN   238      -4.944  46.567  21.409  1.00 84.89           H  
ATOM   3776  HB3 ASN   238      -6.647  46.427  20.968  1.00 84.89           H  
ATOM   3777 HD21 ASN   238      -5.054  48.140  18.204  1.00 84.89           H  
ATOM   3778 HD22 ASN   238      -5.513  48.407  19.871  1.00 84.89           H  
ATOM   3779  N   VAL   239      -6.695  43.789  22.945  1.00 82.80           N  
ATOM   3780  CA  VAL   239      -6.924  43.710  24.392  1.00 82.80           C  
ATOM   3781  C   VAL   239      -5.867  42.792  25.044  1.00 82.80           C  
ATOM   3782  CB  VAL   239      -8.363  43.238  24.709  1.00 82.80           C  
ATOM   3783  O   VAL   239      -5.289  43.121  26.075  1.00 82.80           O  
ATOM   3784  CG1 VAL   239      -8.581  42.989  26.205  1.00 82.80           C  
ATOM   3785  CG2 VAL   239      -9.397  44.267  24.236  1.00 82.80           C  
ATOM   3786  H   VAL   239      -7.448  43.560  22.312  1.00 82.80           H  
ATOM   3787  HA  VAL   239      -6.759  44.719  24.794  1.00 82.80           H  
ATOM   3788  HB  VAL   239      -8.555  42.295  24.180  1.00 82.80           H  
ATOM   3789 HG11 VAL   239      -8.416  43.898  26.790  1.00 82.80           H  
ATOM   3790 HG12 VAL   239      -7.908  42.218  26.587  1.00 82.80           H  
ATOM   3791 HG13 VAL   239      -9.605  42.648  26.392  1.00 82.80           H  
ATOM   3792 HG21 VAL   239      -9.263  45.229  24.741  1.00 82.80           H  
ATOM   3793 HG22 VAL   239     -10.415  43.918  24.442  1.00 82.80           H  
ATOM   3794 HG23 VAL   239      -9.322  44.443  23.161  1.00 82.80           H  
ATOM   3795  N   GLU   240      -5.649  41.601  24.475  1.00 80.57           N  
ATOM   3796  CA  GLU   240      -4.745  40.621  25.092  1.00 80.57           C  
ATOM   3797  C   GLU   240      -3.283  41.113  24.978  1.00 80.57           C  
ATOM   3798  CB  GLU   240      -4.926  39.235  24.471  1.00 80.57           C  
ATOM   3799  O   GLU   240      -2.415  40.785  25.790  1.00 80.57           O  
ATOM   3800  CG  GLU   240      -4.217  38.148  25.283  1.00 80.57           C  
ATOM   3801  CD  GLU   240      -4.764  36.745  25.114  1.00 80.57           C  
ATOM   3802  OE1 GLU   240      -4.274  35.850  25.841  1.00 80.57           O  
ATOM   3803  OE2 GLU   240      -5.693  36.550  24.298  1.00 80.57           O1-
ATOM   3804  H   GLU   240      -6.131  41.376  23.617  1.00 80.57           H  
ATOM   3805  HA  GLU   240      -4.996  40.590  26.160  1.00 80.57           H  
ATOM   3806  HB2 GLU   240      -4.551  39.222  23.440  1.00 80.57           H  
ATOM   3807  HB3 GLU   240      -6.000  39.022  24.409  1.00 80.57           H  
ATOM   3808  HG2 GLU   240      -4.285  38.379  26.353  1.00 80.57           H  
ATOM   3809  HG3 GLU   240      -3.151  38.132  25.024  1.00 80.57           H  
ATOM   3810  N   VAL   241      -2.993  41.881  23.924  1.00 81.19           N  
ATOM   3811  CA  VAL   241      -1.635  42.370  23.655  1.00 81.19           C  
ATOM   3812  C   VAL   241      -1.286  43.432  24.727  1.00 81.19           C  
ATOM   3813  CB  VAL   241      -1.515  42.955  22.228  1.00 81.19           C  
ATOM   3814  O   VAL   241      -0.151  43.560  25.174  1.00 81.19           O  
ATOM   3815  CG1 VAL   241      -0.101  43.478  21.946  1.00 81.19           C  
ATOM   3816  CG2 VAL   241      -1.878  41.913  21.164  1.00 81.19           C  
ATOM   3817  H   VAL   241      -3.740  42.143  23.297  1.00 81.19           H  
ATOM   3818  HA  VAL   241      -0.944  41.528  23.788  1.00 81.19           H  
ATOM   3819  HB  VAL   241      -2.207  43.800  22.120  1.00 81.19           H  
ATOM   3820 HG11 VAL   241       0.650  42.698  22.111  1.00 81.19           H  
ATOM   3821 HG12 VAL   241       0.144  44.332  22.585  1.00 81.19           H  
ATOM   3822 HG13 VAL   241      -0.011  43.818  20.909  1.00 81.19           H  
ATOM   3823 HG21 VAL   241      -1.229  41.033  21.234  1.00 81.19           H  
ATOM   3824 HG22 VAL   241      -1.772  42.332  20.158  1.00 81.19           H  
ATOM   3825 HG23 VAL   241      -2.915  41.578  21.266  1.00 81.19           H  
ATOM   3826  N   LEU   242      -2.278  44.255  25.083  1.00 80.09           N  
ATOM   3827  CA  LEU   242      -2.105  45.364  26.019  1.00 80.09           C  
ATOM   3828  C   LEU   242      -2.169  44.902  27.498  1.00 80.09           C  
ATOM   3829  CB  LEU   242      -3.180  46.432  25.765  1.00 80.09           C  
ATOM   3830  O   LEU   242      -1.791  45.621  28.424  1.00 80.09           O  
ATOM   3831  CG  LEU   242      -2.972  47.235  24.464  1.00 80.09           C  
ATOM   3832  CD1 LEU   242      -4.201  48.104  24.194  1.00 80.09           C  
ATOM   3833  CD2 LEU   242      -1.725  48.122  24.518  1.00 80.09           C  
ATOM   3834  H   LEU   242      -3.194  44.090  24.692  1.00 80.09           H  
ATOM   3835  HA  LEU   242      -1.098  45.774  25.885  1.00 80.09           H  
ATOM   3836  HB2 LEU   242      -3.227  47.128  26.608  1.00 80.09           H  
ATOM   3837  HB3 LEU   242      -4.165  45.945  25.735  1.00 80.09           H  
ATOM   3838  HG  LEU   242      -2.860  46.543  23.622  1.00 80.09           H  
ATOM   3839 HD11 LEU   242      -4.361  48.828  24.999  1.00 80.09           H  
ATOM   3840 HD12 LEU   242      -5.101  47.485  24.107  1.00 80.09           H  
ATOM   3841 HD13 LEU   242      -4.085  48.659  23.257  1.00 80.09           H  
ATOM   3842 HD21 LEU   242      -1.756  48.799  25.378  1.00 80.09           H  
ATOM   3843 HD22 LEU   242      -1.644  48.732  23.612  1.00 80.09           H  
ATOM   3844 HD23 LEU   242      -0.811  47.526  24.586  1.00 80.09           H  
ATOM   3845  N   MET   243      -2.740  43.715  27.731  1.00 81.33           N  
ATOM   3846  CA  MET   243      -2.902  43.144  29.068  1.00 81.33           C  
ATOM   3847  C   MET   243      -1.686  42.289  29.493  1.00 81.33           C  
ATOM   3848  CB  MET   243      -4.162  42.267  29.149  1.00 81.33           C  
ATOM   3849  O   MET   243      -1.483  42.023  30.681  1.00 81.33           O  
ATOM   3850  CG  MET   243      -5.469  43.057  29.242  1.00 81.33           C  
ATOM   3851  SD  MET   243      -5.699  43.993  30.795  1.00 81.33           S  
ATOM   3852  CE  MET   243      -5.827  42.622  31.969  1.00 81.33           C  
ATOM   3853  H   MET   243      -3.051  43.172  26.938  1.00 81.33           H  
ATOM   3854  HA  MET   243      -2.949  43.966  29.792  1.00 81.33           H  
ATOM   3855  HB2 MET   243      -4.093  41.569  29.991  1.00 81.33           H  
ATOM   3856  HB3 MET   243      -4.211  41.630  28.256  1.00 81.33           H  
ATOM   3857  HG2 MET   243      -6.322  42.381  29.123  1.00 81.33           H  
ATOM   3858  HG3 MET   243      -5.526  43.790  28.433  1.00 81.33           H  
ATOM   3859  HE1 MET   243      -6.014  43.022  32.968  1.00 81.33           H  
ATOM   3860  HE2 MET   243      -4.899  42.049  32.009  1.00 81.33           H  
ATOM   3861  HE3 MET   243      -6.659  41.970  31.699  1.00 81.33           H  
ATOM   3862  N   SER   244      -0.966  41.726  28.516  1.00 70.19           N  
ATOM   3863  CA  SER   244       0.063  40.708  28.729  1.00 70.19           C  
ATOM   3864  C   SER   244       1.485  41.320  28.650  1.00 70.19           C  
ATOM   3865  CB  SER   244      -0.129  39.530  27.763  1.00 70.19           C  
ATOM   3866  O   SER   244       1.687  42.522  28.498  1.00 70.19           O  
ATOM   3867  OG  SER   244       0.060  39.925  26.409  1.00 70.19           O  
ATOM   3868  H   SER   244      -1.112  42.056  27.573  1.00 70.19           H  
ATOM   3869  HA  SER   244      -0.043  40.321  29.750  1.00 70.19           H  
ATOM   3870  HB2 SER   244      -1.134  39.104  27.863  1.00 70.19           H  
ATOM   3871  HB3 SER   244       0.585  38.727  27.970  1.00 70.19           H  
ATOM   3872  HG  SER   244      -0.818  40.236  26.090  1.00 70.19           H  
ATOM   3873  N   GLY   245       2.502  40.474  28.852  1.00 63.65           N  
ATOM   3874  CA  GLY   245       3.881  40.908  28.849  1.00 63.65           C  
ATOM   3875  C   GLY   245       4.227  41.588  30.180  1.00 63.65           C  
ATOM   3876  O   GLY   245       3.681  41.273  31.238  1.00 63.65           O  
ATOM   3877  H   GLY   245       2.284  39.500  29.010  1.00 63.65           H  
ATOM   3878  HA2 GLY   245       4.047  41.593  28.012  1.00 63.65           H  
ATOM   3879  HA3 GLY   245       4.519  40.027  28.731  1.00 63.65           H  
ATOM   3880  N   ASN   246       5.166  42.543  30.115  1.00 60.99           N  
ATOM   3881  CA  ASN   246       5.662  43.266  31.296  1.00 60.99           C  
ATOM   3882  C   ASN   246       5.728  44.785  31.028  1.00 60.99           C  
ATOM   3883  CB  ASN   246       7.003  42.708  31.774  1.00 60.99           C  
ATOM   3884  O   ASN   246       6.429  45.539  31.694  1.00 60.99           O  
ATOM   3885  CG  ASN   246       6.842  41.585  32.777  1.00 60.99           C  
ATOM   3886  ND2 ASN   246       7.947  40.963  33.114  1.00 60.99           N  
ATOM   3887  OD1 ASN   246       5.789  41.240  33.280  1.00 60.99           O  
ATOM   3888  H   ASN   246       5.528  42.789  29.205  1.00 60.99           H  
ATOM   3889  HA  ASN   246       4.909  43.174  32.089  1.00 60.99           H  
ATOM   3890  HB2 ASN   246       7.600  43.478  32.277  1.00 60.99           H  
ATOM   3891  HB3 ASN   246       7.596  42.345  30.925  1.00 60.99           H  
ATOM   3892 HD21 ASN   246       7.918  40.208  33.784  1.00 60.99           H  
ATOM   3893 HD22 ASN   246       8.828  41.240  32.703  1.00 60.99           H  
ATOM   3894  N   VAL   247       4.857  45.234  30.120  1.00 61.05           N  
ATOM   3895  CA  VAL   247       4.592  46.653  29.828  1.00 61.05           C  
ATOM   3896  C   VAL   247       3.053  46.684  29.672  1.00 61.05           C  
ATOM   3897  CB  VAL   247       5.340  47.146  28.571  1.00 61.05           C  
ATOM   3898  O   VAL   247       2.491  46.921  28.608  1.00 61.05           O  
ATOM   3899  CG1 VAL   247       5.146  48.656  28.380  1.00 61.05           C  
ATOM   3900  CG2 VAL   247       6.843  46.850  28.628  1.00 61.05           C  
ATOM   3901  H   VAL   247       4.323  44.548  29.607  1.00 61.05           H  
ATOM   3902  HA  VAL   247       4.869  47.256  30.702  1.00 61.05           H  
ATOM   3903  HB  VAL   247       4.938  46.637  27.685  1.00 61.05           H  
ATOM   3904 HG11 VAL   247       5.538  49.216  29.235  1.00 61.05           H  
ATOM   3905 HG12 VAL   247       4.092  48.919  28.260  1.00 61.05           H  
ATOM   3906 HG13 VAL   247       5.673  49.000  27.483  1.00 61.05           H  
ATOM   3907 HG21 VAL   247       7.300  47.289  29.522  1.00 61.05           H  
ATOM   3908 HG22 VAL   247       7.354  47.263  27.752  1.00 61.05           H  
ATOM   3909 HG23 VAL   247       7.038  45.773  28.634  1.00 61.05           H  
ATOM   3910  N   ARG   248       2.394  46.300  30.769  1.00 73.23           N  
ATOM   3911  CA  ARG   248       0.972  45.990  30.763  1.00 73.23           C  
ATOM   3912  C   ARG   248       0.178  47.289  30.977  1.00 73.23           C  
ATOM   3913  CB  ARG   248       0.603  45.014  31.887  1.00 73.23           C  
ATOM   3914  O   ARG   248       0.446  48.076  31.883  1.00 73.23           O  
ATOM   3915  CG  ARG   248       1.460  43.749  31.882  1.00 73.23           C  
ATOM   3916  CD  ARG   248       1.154  42.861  33.079  1.00 73.23           C  
ATOM   3917  NE  ARG   248       2.239  41.907  33.301  1.00 73.23           N  
ATOM   3918  NH1 ARG   248       1.595  41.308  35.458  1.00 73.23           N  
ATOM   3919  NH2 ARG   248       3.587  40.577  34.593  1.00 73.23           N1+
ATOM   3920  CZ  ARG   248       2.460  41.273  34.441  1.00 73.23           C  
ATOM   3921  H   ARG   248       2.921  46.186  31.623  1.00 73.23           H  
ATOM   3922  HA  ARG   248       0.718  45.547  29.793  1.00 73.23           H  
ATOM   3923  HB2 ARG   248      -0.456  44.743  31.795  1.00 73.23           H  
ATOM   3924  HB3 ARG   248       0.712  45.514  32.857  1.00 73.23           H  
ATOM   3925  HG2 ARG   248       2.523  44.012  31.913  1.00 73.23           H  
ATOM   3926  HG3 ARG   248       1.303  43.187  30.958  1.00 73.23           H  
ATOM   3927  HD2 ARG   248       0.237  42.295  32.908  1.00 73.23           H  
ATOM   3928  HD3 ARG   248       1.066  43.484  33.974  1.00 73.23           H  
ATOM   3929  HE  ARG   248       2.865  41.718  32.531  1.00 73.23           H  
ATOM   3930 HH11 ARG   248       1.789  40.860  36.340  1.00 73.23           H  
ATOM   3931 HH12 ARG   248       0.714  41.821  35.388  1.00 73.23           H  
ATOM   3932 HH21 ARG   248       3.806  40.075  35.437  1.00 73.23           H  
ATOM   3933 HH22 ARG   248       4.339  40.677  33.900  1.00 73.23           H  
ATOM   3934  N   CYS   249      -0.865  47.461  30.167  1.00 80.14           N  
ATOM   3935  CA  CYS   249      -1.630  48.711  30.118  1.00 80.14           C  
ATOM   3936  C   CYS   249      -2.358  48.946  31.456  1.00 80.14           C  
ATOM   3937  CB  CYS   249      -2.610  48.678  28.947  1.00 80.14           C  
ATOM   3938  O   CYS   249      -2.536  50.074  31.905  1.00 80.14           O  
ATOM   3939  SG  CYS   249      -3.337  50.290  28.552  1.00 80.14           S  
ATOM   3940  H   CYS   249      -1.105  46.719  29.525  1.00 80.14           H  
ATOM   3941  HA  CYS   249      -0.896  49.517  29.995  1.00 80.14           H  
ATOM   3942  HB2 CYS   249      -3.423  47.967  29.132  1.00 80.14           H  
ATOM   3943  HB3 CYS   249      -2.080  48.352  28.047  1.00 80.14           H  
ATOM   3944  HG  CYS   249      -4.045  49.888  27.485  1.00 80.14           H  
ATOM   3945  N   TYR   250      -2.782  47.864  32.117  1.00 83.08           N  
ATOM   3946  CA  TYR   250      -3.525  48.011  33.368  1.00 83.08           C  
ATOM   3947  C   TYR   250      -2.617  48.615  34.460  1.00 83.08           C  
ATOM   3948  CB  TYR   250      -4.202  46.719  33.857  1.00 83.08           C  
ATOM   3949  O   TYR   250      -3.081  49.182  35.444  1.00 83.08           O  
ATOM   3950  CG  TYR   250      -3.276  45.649  34.400  1.00 83.08           C  
ATOM   3951  CD1 TYR   250      -2.965  44.514  33.625  1.00 83.08           C  
ATOM   3952  CD2 TYR   250      -2.741  45.780  35.691  1.00 83.08           C  
ATOM   3953  CE1 TYR   250      -2.119  43.513  34.145  1.00 83.08           C  
ATOM   3954  CE2 TYR   250      -1.871  44.804  36.192  1.00 83.08           C  
ATOM   3955  OH  TYR   250      -0.741  42.691  35.937  1.00 83.08           O  
ATOM   3956  CZ  TYR   250      -1.553  43.666  35.432  1.00 83.08           C  
ATOM   3957  H   TYR   250      -2.559  46.947  31.756  1.00 83.08           H  
ATOM   3958  HA  TYR   250      -4.312  48.753  33.173  1.00 83.08           H  
ATOM   3959  HB2 TYR   250      -4.808  46.299  33.045  1.00 83.08           H  
ATOM   3960  HB3 TYR   250      -4.916  46.970  34.654  1.00 83.08           H  
ATOM   3961  HD1 TYR   250      -3.376  44.410  32.631  1.00 83.08           H  
ATOM   3962  HD2 TYR   250      -3.001  46.634  36.299  1.00 83.08           H  
ATOM   3963  HE1 TYR   250      -1.903  42.630  33.561  1.00 83.08           H  
ATOM   3964  HE2 TYR   250      -1.440  44.928  37.174  1.00 83.08           H  
ATOM   3965  HH  TYR   250      -0.791  42.790  36.922  1.00 83.08           H  
ATOM   3966  N   ASN   251      -1.296  48.393  34.335  1.00 82.98           N  
ATOM   3967  CA  ASN   251      -0.330  48.813  35.349  1.00 82.98           C  
ATOM   3968  C   ASN   251      -0.151  50.339  35.291  1.00 82.98           C  
ATOM   3969  CB  ASN   251       1.034  48.157  35.159  1.00 82.98           C  
ATOM   3970  O   ASN   251       0.302  50.954  36.245  1.00 82.98           O  
ATOM   3971  CG  ASN   251       1.630  47.788  36.492  1.00 82.98           C  
ATOM   3972  OD1 ASN   251       1.864  48.741  37.361  1.00 82.98           O  
ATOM   3973  ND2 ASN   251       1.908  46.648  36.794  1.00 82.98           N  
ATOM   3974  H   ASN   251      -0.963  47.899  33.519  1.00 82.98           H  
ATOM   3975  HA  ASN   251      -0.767  48.573  36.326  1.00 82.98           H  
ATOM   3976  HB2 ASN   251       1.742  48.802  34.626  1.00 82.98           H  
ATOM   3977  HB3 ASN   251       0.943  47.227  34.585  1.00 82.98           H  
ATOM   3978 HD21 ASN   251       2.311  46.449  37.699  1.00 82.98           H  
ATOM   3979 HD22 ASN   251       1.737  45.897  36.141  1.00 82.98           H  
ATOM   3980  N   ILE   252      -0.479  50.933  34.143  1.00 80.94           N  
ATOM   3981  CA  ILE   252      -0.422  52.383  33.958  1.00 80.94           C  
ATOM   3982  C   ILE   252      -1.657  52.929  34.713  1.00 80.94           C  
ATOM   3983  CB  ILE   252      -0.435  52.773  32.460  1.00 80.94           C  
ATOM   3984  O   ILE   252      -1.598  53.953  35.389  1.00 80.94           O  
ATOM   3985  CG1 ILE   252       0.791  52.170  31.735  1.00 80.94           C  
ATOM   3986  CG2 ILE   252      -0.478  54.298  32.294  1.00 80.94           C  
ATOM   3987  CD1 ILE   252       0.774  52.366  30.225  1.00 80.94           C  
ATOM   3988  H   ILE   252      -0.832  50.354  33.394  1.00 80.94           H  
ATOM   3989  HA  ILE   252       0.477  52.765  34.457  1.00 80.94           H  
ATOM   3990  HB  ILE   252      -1.342  52.370  31.993  1.00 80.94           H  
ATOM   3991 HG12 ILE   252       0.839  51.091  31.921  1.00 80.94           H  
ATOM   3992 HG13 ILE   252       1.714  52.600  32.143  1.00 80.94           H  
ATOM   3993 HG21 ILE   252       0.406  54.768  32.737  1.00 80.94           H  
ATOM   3994 HG22 ILE   252      -1.365  54.728  32.770  1.00 80.94           H  
ATOM   3995 HG23 ILE   252      -0.527  54.584  31.239  1.00 80.94           H  
ATOM   3996 HD11 ILE   252      -0.160  51.998  29.791  1.00 80.94           H  
ATOM   3997 HD12 ILE   252       1.600  51.811  29.768  1.00 80.94           H  
ATOM   3998 HD13 ILE   252       0.897  53.417  29.951  1.00 80.94           H  
ATOM   3999  N   VAL   253      -2.794  52.258  34.526  1.00 86.06           N  
ATOM   4000  CA  VAL   253      -4.063  52.691  35.107  1.00 86.06           C  
ATOM   4001  C   VAL   253      -3.987  52.567  36.641  1.00 86.06           C  
ATOM   4002  CB  VAL   253      -5.247  51.881  34.539  1.00 86.06           C  
ATOM   4003  O   VAL   253      -4.388  53.474  37.363  1.00 86.06           O  
ATOM   4004  CG1 VAL   253      -6.545  52.165  35.297  1.00 86.06           C  
ATOM   4005  CG2 VAL   253      -5.455  52.201  33.057  1.00 86.06           C  
ATOM   4006  H   VAL   253      -2.780  51.430  33.948  1.00 86.06           H  
ATOM   4007  HA  VAL   253      -4.184  53.756  34.873  1.00 86.06           H  
ATOM   4008  HB  VAL   253      -5.041  50.808  34.624  1.00 86.06           H  
ATOM   4009 HG11 VAL   253      -6.710  53.240  35.407  1.00 86.06           H  
ATOM   4010 HG12 VAL   253      -6.521  51.719  36.296  1.00 86.06           H  
ATOM   4011 HG13 VAL   253      -7.404  51.742  34.774  1.00 86.06           H  
ATOM   4012 HG21 VAL   253      -5.686  53.262  32.917  1.00 86.06           H  
ATOM   4013 HG22 VAL   253      -6.284  51.615  32.647  1.00 86.06           H  
ATOM   4014 HG23 VAL   253      -4.564  51.967  32.466  1.00 86.06           H  
ATOM   4015  N   VAL   254      -3.532  51.413  37.140  1.00 86.23           N  
ATOM   4016  CA  VAL   254      -3.544  51.136  38.581  1.00 86.23           C  
ATOM   4017  C   VAL   254      -2.682  52.192  39.309  1.00 86.23           C  
ATOM   4018  CB  VAL   254      -3.092  49.687  38.856  1.00 86.23           C  
ATOM   4019  O   VAL   254      -3.050  52.684  40.372  1.00 86.23           O  
ATOM   4020  CG1 VAL   254      -2.736  49.435  40.321  1.00 86.23           C  
ATOM   4021  CG2 VAL   254      -4.198  48.703  38.455  1.00 86.23           C  
ATOM   4022  H   VAL   254      -3.210  50.704  36.497  1.00 86.23           H  
ATOM   4023  HA  VAL   254      -4.577  51.285  38.926  1.00 86.23           H  
ATOM   4024  HB  VAL   254      -2.201  49.467  38.254  1.00 86.23           H  
ATOM   4025 HG11 VAL   254      -3.566  49.702  40.984  1.00 86.23           H  
ATOM   4026 HG12 VAL   254      -1.859  50.015  40.614  1.00 86.23           H  
ATOM   4027 HG13 VAL   254      -2.496  48.379  40.488  1.00 86.23           H  
ATOM   4028 HG21 VAL   254      -5.051  48.770  39.139  1.00 86.23           H  
ATOM   4029 HG22 VAL   254      -3.821  47.676  38.481  1.00 86.23           H  
ATOM   4030 HG23 VAL   254      -4.571  48.891  37.445  1.00 86.23           H  
ATOM   4031  N   GLU   255      -1.505  52.510  38.763  1.00 84.01           N  
ATOM   4032  CA  GLU   255      -0.614  53.483  39.391  1.00 84.01           C  
ATOM   4033  C   GLU   255      -1.149  54.918  39.176  1.00 84.01           C  
ATOM   4034  CB  GLU   255       0.833  53.325  38.924  1.00 84.01           C  
ATOM   4035  O   GLU   255      -0.972  55.801  40.013  1.00 84.01           O  
ATOM   4036  CG  GLU   255       1.438  51.977  39.333  1.00 84.01           C  
ATOM   4037  CD  GLU   255       1.370  51.735  40.829  1.00 84.01           C  
ATOM   4038  OE1 GLU   255       0.790  50.692  41.216  1.00 84.01           O  
ATOM   4039  OE2 GLU   255       1.851  52.612  41.583  1.00 84.01           O1-
ATOM   4040  H   GLU   255      -1.236  52.052  37.904  1.00 84.01           H  
ATOM   4041  HA  GLU   255      -0.671  53.327  40.471  1.00 84.01           H  
ATOM   4042  HB2 GLU   255       1.440  54.140  39.339  1.00 84.01           H  
ATOM   4043  HB3 GLU   255       0.889  53.425  37.832  1.00 84.01           H  
ATOM   4044  HG2 GLU   255       2.489  51.936  39.024  1.00 84.01           H  
ATOM   4045  HG3 GLU   255       0.920  51.163  38.816  1.00 84.01           H  
ATOM   4046  N   ALA   256      -1.849  55.156  38.061  1.00 85.76           N  
ATOM   4047  CA  ALA   256      -2.467  56.453  37.814  1.00 85.76           C  
ATOM   4048  C   ALA   256      -3.643  56.665  38.795  1.00 85.76           C  
ATOM   4049  CB  ALA   256      -2.962  56.604  36.384  1.00 85.76           C  
ATOM   4050  O   ALA   256      -3.922  57.785  39.227  1.00 85.76           O  
ATOM   4051  H   ALA   256      -1.983  54.403  37.400  1.00 85.76           H  
ATOM   4052  HA  ALA   256      -1.718  57.225  38.027  1.00 85.76           H  
ATOM   4053  HB1 ALA   256      -3.701  55.838  36.130  1.00 85.76           H  
ATOM   4054  HB2 ALA   256      -2.134  56.527  35.674  1.00 85.76           H  
ATOM   4055  HB3 ALA   256      -3.441  57.579  36.240  1.00 85.76           H  
ATOM   4056  N   MET   257      -4.377  55.591  39.110  1.00 89.18           N  
ATOM   4057  CA  MET   257      -5.506  55.672  40.031  1.00 89.18           C  
ATOM   4058  C   MET   257      -5.023  55.907  41.483  1.00 89.18           C  
ATOM   4059  CB  MET   257      -6.422  54.445  39.974  1.00 89.18           C  
ATOM   4060  O   MET   257      -5.764  56.434  42.315  1.00 89.18           O  
ATOM   4061  CG  MET   257      -7.274  54.439  38.703  1.00 89.18           C  
ATOM   4062  SD  MET   257      -8.422  53.019  38.702  1.00 89.18           S  
ATOM   4063  CE  MET   257      -9.902  53.856  39.326  1.00 89.18           C  
ATOM   4064  H   MET   257      -4.136  54.704  38.690  1.00 89.18           H  
ATOM   4065  HA  MET   257      -6.074  56.570  39.760  1.00 89.18           H  
ATOM   4066  HB2 MET   257      -7.085  54.454  40.848  1.00 89.18           H  
ATOM   4067  HB3 MET   257      -5.824  53.528  40.038  1.00 89.18           H  
ATOM   4068  HG2 MET   257      -6.644  54.355  37.815  1.00 89.18           H  
ATOM   4069  HG3 MET   257      -7.840  55.371  38.603  1.00 89.18           H  
ATOM   4070  HE1 MET   257     -10.684  53.113  39.500  1.00 89.18           H  
ATOM   4071  HE2 MET   257     -10.268  54.571  38.585  1.00 89.18           H  
ATOM   4072  HE3 MET   257      -9.692  54.366  40.269  1.00 89.18           H  
ATOM   4073  N   LYS   258      -3.778  55.494  41.777  1.00 86.19           N  
ATOM   4074  CA  LYS   258      -3.138  55.739  43.067  1.00 86.19           C  
ATOM   4075  C   LYS   258      -2.613  57.191  43.114  1.00 86.19           C  
ATOM   4076  CB  LYS   258      -1.948  54.800  43.301  1.00 86.19           C  
ATOM   4077  O   LYS   258      -2.697  57.859  44.141  1.00 86.19           O  
ATOM   4078  CG  LYS   258      -2.372  53.366  43.619  1.00 86.19           C  
ATOM   4079  CD  LYS   258      -1.192  52.406  43.470  1.00 86.19           C  
ATOM   4080  CE  LYS   258      -1.629  50.962  43.626  1.00 86.19           C  
ATOM   4081  NZ  LYS   258      -0.531  50.063  43.261  1.00 86.19           N1+
ATOM   4082  H   LYS   258      -3.262  55.029  41.044  1.00 86.19           H  
ATOM   4083  HA  LYS   258      -3.887  55.632  43.859  1.00 86.19           H  
ATOM   4084  HB2 LYS   258      -1.337  55.172  44.134  1.00 86.19           H  
ATOM   4085  HB3 LYS   258      -1.296  54.807  42.421  1.00 86.19           H  
ATOM   4086  HG2 LYS   258      -3.185  53.055  42.954  1.00 86.19           H  
ATOM   4087  HG3 LYS   258      -2.755  53.321  44.644  1.00 86.19           H  
ATOM   4088  HD2 LYS   258      -0.414  52.649  44.203  1.00 86.19           H  
ATOM   4089  HD3 LYS   258      -0.754  52.545  42.481  1.00 86.19           H  
ATOM   4090  HE2 LYS   258      -2.472  50.725  42.972  1.00 86.19           H  
ATOM   4091  HE3 LYS   258      -1.894  50.752  44.665  1.00 86.19           H  
ATOM   4092  HZ1 LYS   258      -0.900  49.077  43.222  1.00 86.19           H  
ATOM   4093  HZ2 LYS   258       0.254  50.066  43.904  1.00 86.19           H  
ATOM   4094  HZ3 LYS   258      -0.109  50.260  42.315  1.00 86.19           H  
ATOM   4095  N   ALA   259      -1.956  57.617  42.034  1.00 85.35           N  
ATOM   4096  CA  ALA   259      -1.260  58.899  41.979  1.00 85.35           C  
ATOM   4097  C   ALA   259      -2.227  60.085  41.812  1.00 85.35           C  
ATOM   4098  CB  ALA   259      -0.248  58.914  40.841  1.00 85.35           C  
ATOM   4099  O   ALA   259      -1.976  61.186  42.298  1.00 85.35           O  
ATOM   4100  H   ALA   259      -1.929  57.010  41.228  1.00 85.35           H  
ATOM   4101  HA  ALA   259      -0.740  59.037  42.935  1.00 85.35           H  
ATOM   4102  HB1 ALA   259      -0.734  58.744  39.874  1.00 85.35           H  
ATOM   4103  HB2 ALA   259       0.503  58.129  40.978  1.00 85.35           H  
ATOM   4104  HB3 ALA   259       0.269  59.878  40.787  1.00 85.35           H  
ATOM   4105  N   PHE   260      -3.313  59.876  41.056  1.00 89.60           N  
ATOM   4106  CA  PHE   260      -4.235  60.934  40.650  1.00 89.60           C  
ATOM   4107  C   PHE   260      -5.678  60.643  41.142  1.00 89.60           C  
ATOM   4108  CB  PHE   260      -4.229  61.131  39.125  1.00 89.60           C  
ATOM   4109  O   PHE   260      -6.615  60.526  40.342  1.00 89.60           O  
ATOM   4110  CG  PHE   260      -2.899  61.575  38.558  1.00 89.60           C  
ATOM   4111  CD1 PHE   260      -2.467  62.906  38.713  1.00 89.60           C  
ATOM   4112  CD2 PHE   260      -2.105  60.669  37.828  1.00 89.60           C  
ATOM   4113  CE1 PHE   260      -1.242  63.322  38.158  1.00 89.60           C  
ATOM   4114  CE2 PHE   260      -0.876  61.083  37.282  1.00 89.60           C  
ATOM   4115  CZ  PHE   260      -0.446  62.411  37.444  1.00 89.60           C  
ATOM   4116  H   PHE   260      -3.519  58.928  40.772  1.00 89.60           H  
ATOM   4117  HA  PHE   260      -3.933  61.879  41.119  1.00 89.60           H  
ATOM   4118  HB2 PHE   260      -4.980  61.883  38.848  1.00 89.60           H  
ATOM   4119  HB3 PHE   260      -4.551  60.210  38.623  1.00 89.60           H  
ATOM   4120  HD1 PHE   260      -3.077  63.610  39.260  1.00 89.60           H  
ATOM   4121  HD2 PHE   260      -2.441  59.652  37.686  1.00 89.60           H  
ATOM   4122  HE1 PHE   260      -0.914  64.343  38.281  1.00 89.60           H  
ATOM   4123  HE2 PHE   260      -0.263  60.379  36.739  1.00 89.60           H  
ATOM   4124  HZ  PHE   260       0.495  62.730  37.021  1.00 89.60           H  
ATOM   4125  N   PRO   261      -5.921  60.615  42.471  1.00 84.69           N  
ATOM   4126  CA  PRO   261      -7.271  60.376  42.991  1.00 84.69           C  
ATOM   4127  C   PRO   261      -8.210  61.597  42.848  1.00 84.69           C  
ATOM   4128  CB  PRO   261      -7.051  60.043  44.467  1.00 84.69           C  
ATOM   4129  O   PRO   261      -9.425  61.487  43.009  1.00 84.69           O  
ATOM   4130  CG  PRO   261      -5.791  60.824  44.822  1.00 84.69           C  
ATOM   4131  CD  PRO   261      -4.954  60.728  43.557  1.00 84.69           C  
ATOM   4132  HA  PRO   261      -7.734  59.540  42.456  1.00 84.69           H  
ATOM   4133  HB2 PRO   261      -6.855  58.970  44.579  1.00 84.69           H  
ATOM   4134  HB3 PRO   261      -7.895  60.306  45.111  1.00 84.69           H  
ATOM   4135  HG2 PRO   261      -5.274  60.421  45.698  1.00 84.69           H  
ATOM   4136  HG3 PRO   261      -6.041  61.870  45.029  1.00 84.69           H  
ATOM   4137  HD2 PRO   261      -4.311  61.600  43.421  1.00 84.69           H  
ATOM   4138  HD3 PRO   261      -4.354  59.816  43.569  1.00 84.69           H  
ATOM   4139  N   MET   262      -7.630  62.791  42.683  1.00 88.28           N  
ATOM   4140  CA  MET   262      -8.347  64.069  42.669  1.00 88.28           C  
ATOM   4141  C   MET   262      -8.238  64.691  41.260  1.00 88.28           C  
ATOM   4142  CB  MET   262      -7.782  65.023  43.732  1.00 88.28           C  
ATOM   4143  O   MET   262      -7.535  65.670  41.017  1.00 88.28           O  
ATOM   4144  CG  MET   262      -8.018  64.577  45.176  1.00 88.28           C  
ATOM   4145  SD  MET   262      -9.777  64.631  45.644  1.00 88.28           S  
ATOM   4146  CE  MET   262      -9.630  63.994  47.332  1.00 88.28           C  
ATOM   4147  H   MET   262      -6.630  62.809  42.542  1.00 88.28           H  
ATOM   4148  HA  MET   262      -9.412  63.897  42.856  1.00 88.28           H  
ATOM   4149  HB2 MET   262      -8.198  66.030  43.591  1.00 88.28           H  
ATOM   4150  HB3 MET   262      -6.698  65.122  43.583  1.00 88.28           H  
ATOM   4151  HG2 MET   262      -7.471  65.248  45.847  1.00 88.28           H  
ATOM   4152  HG3 MET   262      -7.640  63.564  45.333  1.00 88.28           H  
ATOM   4153  HE1 MET   262     -10.622  63.958  47.790  1.00 88.28           H  
ATOM   4154  HE2 MET   262      -8.992  64.649  47.931  1.00 88.28           H  
ATOM   4155  HE3 MET   262      -9.215  62.983  47.321  1.00 88.28           H  
ATOM   4156  N   SER   263      -8.973  64.102  40.307  1.00 89.14           N  
ATOM   4157  CA  SER   263      -9.098  64.603  38.936  1.00 89.14           C  
ATOM   4158  C   SER   263     -10.054  63.652  38.197  1.00 89.14           C  
ATOM   4159  CB  SER   263      -7.794  64.686  38.126  1.00 89.14           C  
ATOM   4160  O   SER   263      -9.739  62.493  37.923  1.00 89.14           O  
ATOM   4161  OG  SER   263      -8.077  65.235  36.834  1.00 89.14           O  
ATOM   4162  H   SER   263      -9.523  63.291  40.551  1.00 89.14           H  
ATOM   4163  HA  SER   263      -9.543  65.603  38.997  1.00 89.14           H  
ATOM   4164  HB2 SER   263      -7.336  63.702  37.992  1.00 89.14           H  
ATOM   4165  HB3 SER   263      -7.065  65.339  38.614  1.00 89.14           H  
ATOM   4166  HG  SER   263      -7.218  65.592  36.469  1.00 89.14           H  
ATOM   4167  N   GLU   264     -11.268  64.147  37.943  1.00 89.27           N  
ATOM   4168  CA  GLU   264     -12.348  63.398  37.325  1.00 89.27           C  
ATOM   4169  C   GLU   264     -11.961  63.058  35.876  1.00 89.27           C  
ATOM   4170  CB  GLU   264     -13.701  64.120  37.433  1.00 89.27           C  
ATOM   4171  O   GLU   264     -12.315  62.008  35.349  1.00 89.27           O  
ATOM   4172  CG  GLU   264     -13.904  65.359  36.560  1.00 89.27           C  
ATOM   4173  CD  GLU   264     -12.913  66.494  36.701  1.00 89.27           C  
ATOM   4174  OE1 GLU   264     -12.831  67.287  35.732  1.00 89.27           O  
ATOM   4175  OE2 GLU   264     -12.152  66.509  37.696  1.00 89.27           O1-
ATOM   4176  H   GLU   264     -11.451  65.103  38.214  1.00 89.27           H  
ATOM   4177  HA  GLU   264     -12.414  62.447  37.868  1.00 89.27           H  
ATOM   4178  HB2 GLU   264     -13.869  64.407  38.478  1.00 89.27           H  
ATOM   4179  HB3 GLU   264     -14.492  63.404  37.176  1.00 89.27           H  
ATOM   4180  HG2 GLU   264     -14.895  65.776  36.780  1.00 89.27           H  
ATOM   4181  HG3 GLU   264     -13.930  65.053  35.507  1.00 89.27           H  
ATOM   4182  N   ARG   265     -11.215  63.962  35.223  1.00 89.76           N  
ATOM   4183  CA  ARG   265     -10.855  63.820  33.811  1.00 89.76           C  
ATOM   4184  C   ARG   265      -9.991  62.550  33.627  1.00 89.76           C  
ATOM   4185  CB  ARG   265     -10.054  65.042  33.338  1.00 89.76           C  
ATOM   4186  O   ARG   265     -10.149  61.796  32.671  1.00 89.76           O  
ATOM   4187  CG  ARG   265     -10.941  66.244  32.986  1.00 89.76           C  
ATOM   4188  CD  ARG   265     -10.337  67.568  33.459  1.00 89.76           C  
ATOM   4189  NE  ARG   265     -10.535  67.723  34.904  1.00 89.76           N  
ATOM   4190  NH1 ARG   265      -8.356  68.166  35.583  1.00 89.76           N  
ATOM   4191  NH2 ARG   265      -9.988  67.877  37.128  1.00 89.76           N1+
ATOM   4192  CZ  ARG   265      -9.628  67.919  35.842  1.00 89.76           C  
ATOM   4193  H   ARG   265     -10.899  64.774  35.733  1.00 89.76           H  
ATOM   4194  HA  ARG   265     -11.776  63.683  33.232  1.00 89.76           H  
ATOM   4195  HB2 ARG   265      -9.477  64.781  32.443  1.00 89.76           H  
ATOM   4196  HB3 ARG   265      -9.313  65.315  34.100  1.00 89.76           H  
ATOM   4197  HG2 ARG   265     -11.944  66.127  33.410  1.00 89.76           H  
ATOM   4198  HG3 ARG   265     -11.062  66.278  31.896  1.00 89.76           H  
ATOM   4199  HD2 ARG   265     -10.862  68.401  32.980  1.00 89.76           H  
ATOM   4200  HD3 ARG   265      -9.285  67.640  33.183  1.00 89.76           H  
ATOM   4201  HE  ARG   265     -11.498  67.648  35.199  1.00 89.76           H  
ATOM   4202 HH11 ARG   265      -7.630  67.973  36.262  1.00 89.76           H  
ATOM   4203 HH12 ARG   265      -7.951  68.069  34.637  1.00 89.76           H  
ATOM   4204 HH21 ARG   265      -9.324  68.023  37.867  1.00 89.76           H  
ATOM   4205 HH22 ARG   265     -10.930  67.536  37.381  1.00 89.76           H  
ATOM   4206  N   ILE   266      -9.023  62.376  34.529  1.00 91.13           N  
ATOM   4207  CA  ILE   266      -8.098  61.244  34.454  1.00 91.13           C  
ATOM   4208  C   ILE   266      -8.906  59.971  34.792  1.00 91.13           C  
ATOM   4209  CB  ILE   266      -6.887  61.443  35.399  1.00 91.13           C  
ATOM   4210  O   ILE   266      -8.712  58.909  34.201  1.00 91.13           O  
ATOM   4211  CG1 ILE   266      -6.019  62.618  34.888  1.00 91.13           C  
ATOM   4212  CG2 ILE   266      -6.052  60.161  35.527  1.00 91.13           C  
ATOM   4213  CD1 ILE   266      -4.842  62.953  35.792  1.00 91.13           C  
ATOM   4214  H   ILE   266      -8.933  63.045  35.280  1.00 91.13           H  
ATOM   4215  HA  ILE   266      -7.762  61.145  33.414  1.00 91.13           H  
ATOM   4216  HB  ILE   266      -7.256  61.696  36.402  1.00 91.13           H  
ATOM   4217 HG12 ILE   266      -6.638  63.518  34.796  1.00 91.13           H  
ATOM   4218 HG13 ILE   266      -5.642  62.394  33.882  1.00 91.13           H  
ATOM   4219 HG21 ILE   266      -5.652  59.857  34.557  1.00 91.13           H  
ATOM   4220 HG22 ILE   266      -6.642  59.334  35.932  1.00 91.13           H  
ATOM   4221 HG23 ILE   266      -5.211  60.295  36.212  1.00 91.13           H  
ATOM   4222 HD11 ILE   266      -5.175  63.125  36.818  1.00 91.13           H  
ATOM   4223 HD12 ILE   266      -4.339  63.861  35.451  1.00 91.13           H  
ATOM   4224 HD13 ILE   266      -4.094  62.156  35.785  1.00 91.13           H  
ATOM   4225  N   GLN   267      -9.760  60.065  35.815  1.00 92.49           N  
ATOM   4226  CA  GLN   267     -10.495  58.913  36.330  1.00 92.49           C  
ATOM   4227  C   GLN   267     -11.536  58.450  35.281  1.00 92.49           C  
ATOM   4228  CB  GLN   267     -11.162  59.246  37.666  1.00 92.49           C  
ATOM   4229  O   GLN   267     -11.748  57.256  35.069  1.00 92.49           O  
ATOM   4230  CG  GLN   267     -10.134  59.502  38.772  1.00 92.49           C  
ATOM   4231  CD  GLN   267      -9.550  58.233  39.339  1.00 92.49           C  
ATOM   4232  NE2 GLN   267      -8.410  58.353  39.981  1.00 92.49           N  
ATOM   4233  OE1 GLN   267     -10.093  57.145  39.275  1.00 92.49           O  
ATOM   4234  H   GLN   267      -9.900  60.970  36.242  1.00 92.49           H  
ATOM   4235  HA  GLN   267      -9.780  58.090  36.452  1.00 92.49           H  
ATOM   4236  HB2 GLN   267     -11.839  58.434  37.954  1.00 92.49           H  
ATOM   4237  HB3 GLN   267     -11.783  60.142  37.551  1.00 92.49           H  
ATOM   4238  HG2 GLN   267     -10.619  60.026  39.602  1.00 92.49           H  
ATOM   4239  HG3 GLN   267      -9.315  60.136  38.421  1.00 92.49           H  
ATOM   4240 HE21 GLN   267      -7.989  57.545  40.419  1.00 92.49           H  
ATOM   4241 HE22 GLN   267      -7.954  59.253  40.038  1.00 92.49           H  
ATOM   4242  N   GLU   268     -12.199  59.404  34.618  1.00 90.91           N  
ATOM   4243  CA  GLU   268     -13.239  59.151  33.617  1.00 90.91           C  
ATOM   4244  C   GLU   268     -12.606  58.342  32.465  1.00 90.91           C  
ATOM   4245  CB  GLU   268     -13.822  60.479  33.120  1.00 90.91           C  
ATOM   4246  O   GLU   268     -13.088  57.270  32.086  1.00 90.91           O  
ATOM   4247  CG  GLU   268     -14.922  60.324  32.077  1.00 90.91           C  
ATOM   4248  CD  GLU   268     -15.260  61.692  31.522  1.00 90.91           C  
ATOM   4249  OE1 GLU   268     -15.108  61.875  30.292  1.00 90.91           O  
ATOM   4250  OE2 GLU   268     -15.680  62.571  32.310  1.00 90.91           O1-
ATOM   4251  H   GLU   268     -11.973  60.366  34.826  1.00 90.91           H  
ATOM   4252  HA  GLU   268     -14.012  58.532  34.087  1.00 90.91           H  
ATOM   4253  HB2 GLU   268     -13.022  61.112  32.714  1.00 90.91           H  
ATOM   4254  HB3 GLU   268     -14.230  61.024  33.980  1.00 90.91           H  
ATOM   4255  HG2 GLU   268     -15.813  59.878  32.530  1.00 90.91           H  
ATOM   4256  HG3 GLU   268     -14.605  59.671  31.257  1.00 90.91           H  
ATOM   4257  N   VAL   269     -11.513  58.866  31.896  1.00 90.95           N  
ATOM   4258  CA  VAL   269     -10.882  58.248  30.732  1.00 90.95           C  
ATOM   4259  C   VAL   269     -10.256  56.894  31.147  1.00 90.95           C  
ATOM   4260  CB  VAL   269      -9.866  59.196  30.071  1.00 90.95           C  
ATOM   4261  O   VAL   269     -10.241  55.939  30.369  1.00 90.95           O  
ATOM   4262  CG1 VAL   269      -9.165  58.534  28.884  1.00 90.95           C  
ATOM   4263  CG2 VAL   269     -10.570  60.465  29.571  1.00 90.95           C  
ATOM   4264  H   VAL   269     -11.143  59.729  32.268  1.00 90.95           H  
ATOM   4265  HA  VAL   269     -11.685  58.012  30.021  1.00 90.95           H  
ATOM   4266  HB  VAL   269      -9.102  59.486  30.803  1.00 90.95           H  
ATOM   4267 HG11 VAL   269      -9.886  58.198  28.131  1.00 90.95           H  
ATOM   4268 HG12 VAL   269      -8.580  57.665  29.195  1.00 90.95           H  
ATOM   4269 HG13 VAL   269      -8.476  59.239  28.409  1.00 90.95           H  
ATOM   4270 HG21 VAL   269     -11.385  60.215  28.885  1.00 90.95           H  
ATOM   4271 HG22 VAL   269      -9.868  61.118  29.045  1.00 90.95           H  
ATOM   4272 HG23 VAL   269     -11.002  61.042  30.392  1.00 90.95           H  
ATOM   4273  N   SER   270      -9.739  56.818  32.376  1.00 91.14           N  
ATOM   4274  CA  SER   270      -9.145  55.578  32.884  1.00 91.14           C  
ATOM   4275  C   SER   270     -10.237  54.497  32.995  1.00 91.14           C  
ATOM   4276  CB  SER   270      -8.488  55.752  34.251  1.00 91.14           C  
ATOM   4277  O   SER   270     -10.015  53.322  32.723  1.00 91.14           O  
ATOM   4278  OG  SER   270      -7.361  56.621  34.169  1.00 91.14           O  
ATOM   4279  H   SER   270      -9.776  57.638  32.965  1.00 91.14           H  
ATOM   4280  HA  SER   270      -8.404  55.252  32.144  1.00 91.14           H  
ATOM   4281  HB2 SER   270      -8.134  54.788  34.625  1.00 91.14           H  
ATOM   4282  HB3 SER   270      -9.184  56.151  34.996  1.00 91.14           H  
ATOM   4283  HG  SER   270      -7.725  57.531  34.099  1.00 91.14           H  
ATOM   4284  N   CYS   271     -11.438  54.893  33.425  1.00 90.39           N  
ATOM   4285  CA  CYS   271     -12.551  53.959  33.575  1.00 90.39           C  
ATOM   4286  C   CYS   271     -13.063  53.531  32.185  1.00 90.39           C  
ATOM   4287  CB  CYS   271     -13.719  54.511  34.394  1.00 90.39           C  
ATOM   4288  O   CYS   271     -13.508  52.396  32.010  1.00 90.39           O  
ATOM   4289  SG  CYS   271     -13.294  54.656  36.163  1.00 90.39           S  
ATOM   4290  H   CYS   271     -11.582  55.872  33.628  1.00 90.39           H  
ATOM   4291  HA  CYS   271     -12.158  53.049  34.047  1.00 90.39           H  
ATOM   4292  HB2 CYS   271     -14.579  53.838  34.327  1.00 90.39           H  
ATOM   4293  HB3 CYS   271     -14.037  55.493  34.028  1.00 90.39           H  
ATOM   4294  HG  CYS   271     -12.433  55.682  36.015  1.00 90.39           H  
ATOM   4295  N   CYS   272     -13.034  54.435  31.201  1.00 89.81           N  
ATOM   4296  CA  CYS   272     -13.457  54.106  29.828  1.00 89.81           C  
ATOM   4297  C   CYS   272     -12.450  53.092  29.236  1.00 89.81           C  
ATOM   4298  CB  CYS   272     -13.520  55.314  28.890  1.00 89.81           C  
ATOM   4299  O   CYS   272     -12.813  52.150  28.531  1.00 89.81           O  
ATOM   4300  SG  CYS   272     -14.784  56.533  29.370  1.00 89.81           S  
ATOM   4301  H   CYS   272     -12.709  55.367  31.417  1.00 89.81           H  
ATOM   4302  HA  CYS   272     -14.431  53.605  29.888  1.00 89.81           H  
ATOM   4303  HB2 CYS   272     -13.762  54.981  27.877  1.00 89.81           H  
ATOM   4304  HB3 CYS   272     -12.554  55.828  28.844  1.00 89.81           H  
ATOM   4305  HG  CYS   272     -14.266  56.841  30.573  1.00 89.81           H  
ATOM   4306  N   LEU   273     -11.164  53.289  29.546  1.00 89.35           N  
ATOM   4307  CA  LEU   273     -10.095  52.383  29.116  1.00 89.35           C  
ATOM   4308  C   LEU   273     -10.358  50.999  29.749  1.00 89.35           C  
ATOM   4309  CB  LEU   273      -8.734  52.981  29.490  1.00 89.35           C  
ATOM   4310  O   LEU   273     -10.333  49.976  29.076  1.00 89.35           O  
ATOM   4311  CG  LEU   273      -7.508  52.054  29.445  1.00 89.35           C  
ATOM   4312  CD1 LEU   273      -7.328  51.332  28.117  1.00 89.35           C  
ATOM   4313  CD2 LEU   273      -6.256  52.886  29.742  1.00 89.35           C  
ATOM   4314  H   LEU   273     -10.928  54.087  30.118  1.00 89.35           H  
ATOM   4315  HA  LEU   273     -10.175  52.269  28.029  1.00 89.35           H  
ATOM   4316  HB2 LEU   273      -8.789  53.390  30.505  1.00 89.35           H  
ATOM   4317  HB3 LEU   273      -8.557  53.850  28.843  1.00 89.35           H  
ATOM   4318  HG  LEU   273      -7.611  51.302  30.236  1.00 89.35           H  
ATOM   4319 HD11 LEU   273      -7.102  52.037  27.319  1.00 89.35           H  
ATOM   4320 HD12 LEU   273      -8.214  50.764  27.827  1.00 89.35           H  
ATOM   4321 HD13 LEU   273      -6.493  50.628  28.172  1.00 89.35           H  
ATOM   4322 HD21 LEU   273      -6.046  53.593  28.932  1.00 89.35           H  
ATOM   4323 HD22 LEU   273      -5.381  52.243  29.867  1.00 89.35           H  
ATOM   4324 HD23 LEU   273      -6.381  53.467  30.660  1.00 89.35           H  
ATOM   4325  N   LEU   274     -10.637  50.958  31.054  1.00 90.20           N  
ATOM   4326  CA  LEU   274     -10.902  49.693  31.734  1.00 90.20           C  
ATOM   4327  C   LEU   274     -12.175  49.032  31.162  1.00 90.20           C  
ATOM   4328  CB  LEU   274     -11.097  49.870  33.245  1.00 90.20           C  
ATOM   4329  O   LEU   274     -12.250  47.813  31.019  1.00 90.20           O  
ATOM   4330  CG  LEU   274      -9.802  50.142  34.029  1.00 90.20           C  
ATOM   4331  CD1 LEU   274     -10.155  50.539  35.465  1.00 90.20           C  
ATOM   4332  CD2 LEU   274      -8.870  48.928  34.041  1.00 90.20           C  
ATOM   4333  H   LEU   274     -10.672  51.829  31.564  1.00 90.20           H  
ATOM   4334  HA  LEU   274     -10.071  49.016  31.513  1.00 90.20           H  
ATOM   4335  HB2 LEU   274     -11.575  48.972  33.660  1.00 90.20           H  
ATOM   4336  HB3 LEU   274     -11.804  50.691  33.421  1.00 90.20           H  
ATOM   4337  HG  LEU   274      -9.267  50.977  33.566  1.00 90.20           H  
ATOM   4338 HD11 LEU   274     -10.747  49.760  35.956  1.00 90.20           H  
ATOM   4339 HD12 LEU   274     -10.740  51.465  35.480  1.00 90.20           H  
ATOM   4340 HD13 LEU   274      -9.254  50.707  36.063  1.00 90.20           H  
ATOM   4341 HD21 LEU   274      -9.384  48.036  34.412  1.00 90.20           H  
ATOM   4342 HD22 LEU   274      -8.002  49.109  34.685  1.00 90.20           H  
ATOM   4343 HD23 LEU   274      -8.488  48.708  33.040  1.00 90.20           H  
ATOM   4344  N   HIS   275     -13.215  49.836  30.917  1.00 89.08           N  
ATOM   4345  CA  HIS   275     -14.515  49.333  30.457  1.00 89.08           C  
ATOM   4346  C   HIS   275     -14.345  48.648  29.092  1.00 89.08           C  
ATOM   4347  CB  HIS   275     -15.550  50.454  30.361  1.00 89.08           C  
ATOM   4348  O   HIS   275     -14.886  47.573  28.824  1.00 89.08           O  
ATOM   4349  CG  HIS   275     -16.899  50.001  29.939  1.00 89.08           C  
ATOM   4350  ND1 HIS   275     -17.767  49.102  30.506  1.00 89.08           N  
ATOM   4351  CD2 HIS   275     -17.526  50.525  28.832  1.00 89.08           C  
ATOM   4352  NE2 HIS   275     -18.737  49.954  28.730  1.00 89.08           N  
ATOM   4353  CE1 HIS   275     -18.927  49.071  29.721  1.00 89.08           C  
ATOM   4354  H   HIS   275     -13.111  50.826  31.087  1.00 89.08           H  
ATOM   4355  HA  HIS   275     -14.837  48.577  31.182  1.00 89.08           H  
ATOM   4356  HB2 HIS   275     -15.203  51.231  29.669  1.00 89.08           H  
ATOM   4357  HB3 HIS   275     -15.645  50.936  31.340  1.00 89.08           H  
ATOM   4358  HD2 HIS   275     -17.116  51.266  28.162  1.00 89.08           H  
ATOM   4359  HE2 HIS   275     -19.458  50.174  27.956  1.00 89.08           H  
ATOM   4360  HE1 HIS   275     -19.745  48.497  29.871  1.00 89.08           H  
ATOM   4361  N   ARG   276     -13.598  49.284  28.180  1.00 87.17           N  
ATOM   4362  CA  ARG   276     -13.378  48.734  26.849  1.00 87.17           C  
ATOM   4363  C   ARG   276     -12.475  47.472  26.952  1.00 87.17           C  
ATOM   4364  CB  ARG   276     -12.794  49.802  25.923  1.00 87.17           C  
ATOM   4365  O   ARG   276     -12.637  46.533  26.176  1.00 87.17           O  
ATOM   4366  CG  ARG   276     -12.739  49.394  24.449  1.00 87.17           C  
ATOM   4367  CD  ARG   276     -14.071  49.444  23.689  1.00 87.17           C  
ATOM   4368  NE  ARG   276     -13.942  48.755  22.380  1.00 87.17           N  
ATOM   4369  NH1 ARG   276     -15.628  49.866  21.212  1.00 87.17           N  
ATOM   4370  NH2 ARG   276     -14.366  48.260  20.197  1.00 87.17           N1+
ATOM   4371  CZ  ARG   276     -14.647  48.967  21.282  1.00 87.17           C  
ATOM   4372  H   ARG   276     -13.185  50.171  28.432  1.00 87.17           H  
ATOM   4373  HA  ARG   276     -14.354  48.401  26.475  1.00 87.17           H  
ATOM   4374  HB2 ARG   276     -11.772  50.037  26.252  1.00 87.17           H  
ATOM   4375  HB3 ARG   276     -13.367  50.733  26.013  1.00 87.17           H  
ATOM   4376  HG2 ARG   276     -12.299  48.398  24.353  1.00 87.17           H  
ATOM   4377  HG3 ARG   276     -12.050  50.088  23.957  1.00 87.17           H  
ATOM   4378  HD2 ARG   276     -14.350  50.489  23.521  1.00 87.17           H  
ATOM   4379  HD3 ARG   276     -14.861  48.937  24.249  1.00 87.17           H  
ATOM   4380  HE  ARG   276     -13.177  48.098  22.323  1.00 87.17           H  
ATOM   4381 HH11 ARG   276     -16.095  49.985  20.321  1.00 87.17           H  
ATOM   4382 HH12 ARG   276     -15.898  50.425  22.003  1.00 87.17           H  
ATOM   4383 HH21 ARG   276     -14.696  48.487  19.237  1.00 87.17           H  
ATOM   4384 HH22 ARG   276     -13.563  47.632  20.171  1.00 87.17           H  
ATOM   4385  N   LEU   277     -11.534  47.463  27.899  1.00 85.83           N  
ATOM   4386  CA  LEU   277     -10.654  46.309  28.100  1.00 85.83           C  
ATOM   4387  C   LEU   277     -11.467  45.094  28.619  1.00 85.83           C  
ATOM   4388  CB  LEU   277      -9.509  46.593  29.084  1.00 85.83           C  
ATOM   4389  O   LEU   277     -11.113  43.938  28.389  1.00 85.83           O  
ATOM   4390  CG  LEU   277      -8.346  47.422  28.502  1.00 85.83           C  
ATOM   4391  CD1 LEU   277      -7.426  47.888  29.635  1.00 85.83           C  
ATOM   4392  CD2 LEU   277      -7.523  46.635  27.480  1.00 85.83           C  
ATOM   4393  H   LEU   277     -11.456  48.273  28.497  1.00 85.83           H  
ATOM   4394  HA  LEU   277     -10.269  46.016  27.117  1.00 85.83           H  
ATOM   4395  HB2 LEU   277      -9.102  45.643  29.457  1.00 85.83           H  
ATOM   4396  HB3 LEU   277      -9.915  47.107  29.963  1.00 85.83           H  
ATOM   4397  HG  LEU   277      -8.746  48.308  28.000  1.00 85.83           H  
ATOM   4398 HD11 LEU   277      -7.035  47.038  30.204  1.00 85.83           H  
ATOM   4399 HD12 LEU   277      -7.965  48.540  30.330  1.00 85.83           H  
ATOM   4400 HD13 LEU   277      -6.573  48.451  29.244  1.00 85.83           H  
ATOM   4401 HD21 LEU   277      -7.128  45.711  27.914  1.00 85.83           H  
ATOM   4402 HD22 LEU   277      -6.672  47.228  27.125  1.00 85.83           H  
ATOM   4403 HD23 LEU   277      -8.121  46.374  26.603  1.00 85.83           H  
ATOM   4404  N   THR   278     -12.551  45.359  29.367  1.00 83.97           N  
ATOM   4405  CA  THR   278     -13.443  44.327  29.901  1.00 83.97           C  
ATOM   4406  C   THR   278     -14.459  43.762  28.875  1.00 83.97           C  
ATOM   4407  CB  THR   278     -14.195  44.759  31.184  1.00 83.97           C  
ATOM   4408  O   THR   278     -15.392  43.048  29.226  1.00 83.97           O  
ATOM   4409  CG2 THR   278     -13.270  44.802  32.394  1.00 83.97           C  
ATOM   4410  OG1 THR   278     -14.827  46.036  31.076  1.00 83.97           O  
ATOM   4411  H   THR   278     -12.765  46.324  29.573  1.00 83.97           H  
ATOM   4412  HA  THR   278     -12.813  43.461  30.149  1.00 83.97           H  
ATOM   4413  HB  THR   278     -14.990  44.044  31.416  1.00 83.97           H  
ATOM   4414 HG21 THR   278     -12.467  45.533  32.261  1.00 83.97           H  
ATOM   4415 HG22 THR   278     -12.822  43.822  32.580  1.00 83.97           H  
ATOM   4416 HG23 THR   278     -13.825  45.102  33.289  1.00 83.97           H  
ATOM   4417  HG1 THR   278     -15.011  46.231  30.133  1.00 83.97           H  
ATOM   4418  N   LEU   279     -14.172  43.925  27.577  1.00 73.02           N  
ATOM   4419  CA  LEU   279     -14.858  43.184  26.519  1.00 73.02           C  
ATOM   4420  C   LEU   279     -14.237  41.772  26.345  1.00 73.02           C  
ATOM   4421  CB  LEU   279     -14.805  43.923  25.176  1.00 73.02           C  
ATOM   4422  O   LEU   279     -14.759  40.929  25.617  1.00 73.02           O  
ATOM   4423  CG  LEU   279     -15.609  45.237  25.130  1.00 73.02           C  
ATOM   4424  CD1 LEU   279     -15.409  45.903  23.767  1.00 73.02           C  
ATOM   4425  CD2 LEU   279     -17.103  45.023  25.380  1.00 73.02           C  
ATOM   4426  H   LEU   279     -13.441  44.571  27.317  1.00 73.02           H  
ATOM   4427  HA  LEU   279     -15.895  43.009  26.827  1.00 73.02           H  
ATOM   4428  HB2 LEU   279     -15.174  43.259  24.382  1.00 73.02           H  
ATOM   4429  HB3 LEU   279     -13.756  44.133  24.925  1.00 73.02           H  
ATOM   4430  HG  LEU   279     -15.233  45.920  25.899  1.00 73.02           H  
ATOM   4431 HD11 LEU   279     -15.761  45.260  22.953  1.00 73.02           H  
ATOM   4432 HD12 LEU   279     -14.350  46.120  23.593  1.00 73.02           H  
ATOM   4433 HD13 LEU   279     -15.961  46.847  23.710  1.00 73.02           H  
ATOM   4434 HD21 LEU   279     -17.520  44.282  24.690  1.00 73.02           H  
ATOM   4435 HD22 LEU   279     -17.657  45.958  25.245  1.00 73.02           H  
ATOM   4436 HD23 LEU   279     -17.292  44.684  26.403  1.00 73.02           H  
ATOM   4437  N   GLY   280     -13.066  41.559  26.957  1.00 65.44           N  
ATOM   4438  CA  GLY   280     -12.423  40.267  27.038  1.00 65.44           C  
ATOM   4439  C   GLY   280     -12.455  39.795  28.495  1.00 65.44           C  
ATOM   4440  O   GLY   280     -12.245  40.564  29.429  1.00 65.44           O  
ATOM   4441  H   GLY   280     -12.624  42.349  27.405  1.00 65.44           H  
ATOM   4442  HA2 GLY   280     -11.382  40.387  26.730  1.00 65.44           H  
ATOM   4443  HA3 GLY   280     -12.912  39.539  26.384  1.00 65.44           H  
ATOM   4444  N   ASN   281     -12.649  38.487  28.694  1.00 71.12           N  
ATOM   4445  CA  ASN   281     -12.857  37.874  30.016  1.00 71.12           C  
ATOM   4446  C   ASN   281     -11.552  37.731  30.848  1.00 71.12           C  
ATOM   4447  CB  ASN   281     -13.547  36.513  29.915  1.00 71.12           C  
ATOM   4448  O   ASN   281     -11.326  36.753  31.560  1.00 71.12           O  
ATOM   4449  CG  ASN   281     -14.948  36.654  29.388  1.00 71.12           C  
ATOM   4450  ND2 ASN   281     -15.923  36.827  30.248  1.00 71.12           N  
ATOM   4451  OD1 ASN   281     -15.207  36.618  28.201  1.00 71.12           O  
ATOM   4452  H   ASN   281     -12.688  37.891  27.880  1.00 71.12           H  
ATOM   4453  HA  ASN   281     -13.496  38.561  30.582  1.00 71.12           H  
ATOM   4454  HB2 ASN   281     -13.599  36.021  30.894  1.00 71.12           H  
ATOM   4455  HB3 ASN   281     -12.993  35.838  29.251  1.00 71.12           H  
ATOM   4456 HD21 ASN   281     -16.873  36.928  29.921  1.00 71.12           H  
ATOM   4457 HD22 ASN   281     -15.724  36.859  31.238  1.00 71.12           H  
ATOM   4458  N   PHE   282     -10.760  38.803  30.891  1.00 79.44           N  
ATOM   4459  CA  PHE   282      -9.492  38.880  31.633  1.00 79.44           C  
ATOM   4460  C   PHE   282      -9.720  39.442  33.060  1.00 79.44           C  
ATOM   4461  CB  PHE   282      -8.457  39.742  30.894  1.00 79.44           C  
ATOM   4462  O   PHE   282      -8.838  40.002  33.709  1.00 79.44           O  
ATOM   4463  CG  PHE   282      -8.139  39.219  29.512  1.00 79.44           C  
ATOM   4464  CD1 PHE   282      -7.318  38.087  29.354  1.00 79.44           C  
ATOM   4465  CD2 PHE   282      -8.704  39.835  28.379  1.00 79.44           C  
ATOM   4466  CE1 PHE   282      -7.069  37.563  28.076  1.00 79.44           C  
ATOM   4467  CE2 PHE   282      -8.464  39.302  27.099  1.00 79.44           C  
ATOM   4468  CZ  PHE   282      -7.655  38.162  26.950  1.00 79.44           C  
ATOM   4469  H   PHE   282     -11.044  39.614  30.360  1.00 79.44           H  
ATOM   4470  HA  PHE   282      -9.107  37.860  31.762  1.00 79.44           H  
ATOM   4471  HB2 PHE   282      -7.525  39.787  31.469  1.00 79.44           H  
ATOM   4472  HB3 PHE   282      -8.812  40.779  30.824  1.00 79.44           H  
ATOM   4473  HD1 PHE   282      -6.877  37.618  30.221  1.00 79.44           H  
ATOM   4474  HD2 PHE   282      -9.320  40.714  28.492  1.00 79.44           H  
ATOM   4475  HE1 PHE   282      -6.428  36.702  27.959  1.00 79.44           H  
ATOM   4476  HE2 PHE   282      -8.901  39.770  26.229  1.00 79.44           H  
ATOM   4477  HZ  PHE   282      -7.485  37.746  25.968  1.00 79.44           H  
ATOM   4478  N   PHE   283     -10.926  39.176  33.576  1.00 84.50           N  
ATOM   4479  CA  PHE   283     -11.420  39.726  34.836  1.00 84.50           C  
ATOM   4480  C   PHE   283     -10.561  39.240  36.014  1.00 84.50           C  
ATOM   4481  CB  PHE   283     -12.885  39.326  35.080  1.00 84.50           C  
ATOM   4482  O   PHE   283     -10.373  39.932  37.008  1.00 84.50           O  
ATOM   4483  CG  PHE   283     -13.892  39.644  33.984  1.00 84.50           C  
ATOM   4484  CD1 PHE   283     -13.663  40.618  32.995  1.00 84.50           C  
ATOM   4485  CD2 PHE   283     -15.101  38.918  33.985  1.00 84.50           C  
ATOM   4486  CE1 PHE   283     -14.631  40.852  32.003  1.00 84.50           C  
ATOM   4487  CE2 PHE   283     -16.068  39.155  32.992  1.00 84.50           C  
ATOM   4488  CZ  PHE   283     -15.827  40.115  31.996  1.00 84.50           C  
ATOM   4489  H   PHE   283     -11.568  38.641  33.008  1.00 84.50           H  
ATOM   4490  HA  PHE   283     -11.309  40.815  34.783  1.00 84.50           H  
ATOM   4491  HB2 PHE   283     -13.236  39.790  36.010  1.00 84.50           H  
ATOM   4492  HB3 PHE   283     -12.910  38.240  35.241  1.00 84.50           H  
ATOM   4493  HD1 PHE   283     -12.744  41.185  32.997  1.00 84.50           H  
ATOM   4494  HD2 PHE   283     -15.285  38.179  34.751  1.00 84.50           H  
ATOM   4495  HE1 PHE   283     -14.455  41.600  31.245  1.00 84.50           H  
ATOM   4496  HE2 PHE   283     -16.994  38.599  32.995  1.00 84.50           H  
ATOM   4497  HZ  PHE   283     -16.562  40.288  31.223  1.00 84.50           H  
ATOM   4498  N   ASN   284     -10.067  37.994  35.910  1.00 83.49           N  
ATOM   4499  CA  ASN   284      -9.325  37.374  37.009  1.00 83.49           C  
ATOM   4500  C   ASN   284      -7.905  37.956  37.119  1.00 83.49           C  
ATOM   4501  CB  ASN   284      -9.232  35.857  36.879  1.00 83.49           C  
ATOM   4502  O   ASN   284      -7.214  37.759  38.109  1.00 83.49           O  
ATOM   4503  CG  ASN   284      -9.490  35.238  38.228  1.00 83.49           C  
ATOM   4504  ND2 ASN   284      -8.576  35.380  39.159  1.00 83.49           N  
ATOM   4505  OD1 ASN   284     -10.516  34.653  38.502  1.00 83.49           O  
ATOM   4506  H   ASN   284     -10.211  37.490  35.047  1.00 83.49           H  
ATOM   4507  HA  ASN   284      -9.836  37.664  37.937  1.00 83.49           H  
ATOM   4508  HB2 ASN   284      -8.254  35.524  36.514  1.00 83.49           H  
ATOM   4509  HB3 ASN   284      -9.990  35.465  36.190  1.00 83.49           H  
ATOM   4510 HD21 ASN   284      -8.734  35.005  40.083  1.00 83.49           H  
ATOM   4511 HD22 ASN   284      -7.715  35.865  38.951  1.00 83.49           H  
ATOM   4512  N   ILE   285      -7.460  38.691  36.092  1.00 83.33           N  
ATOM   4513  CA  ILE   285      -6.179  39.392  36.137  1.00 83.33           C  
ATOM   4514  C   ILE   285      -6.473  40.717  36.876  1.00 83.33           C  
ATOM   4515  CB  ILE   285      -5.575  39.639  34.733  1.00 83.33           C  
ATOM   4516  O   ILE   285      -5.695  41.165  37.712  1.00 83.33           O  
ATOM   4517  CG1 ILE   285      -5.407  38.303  33.973  1.00 83.33           C  
ATOM   4518  CG2 ILE   285      -4.236  40.383  34.852  1.00 83.33           C  
ATOM   4519  CD1 ILE   285      -4.777  38.441  32.593  1.00 83.33           C  
ATOM   4520  H   ILE   285      -8.061  38.829  35.292  1.00 83.33           H  
ATOM   4521  HA  ILE   285      -5.479  38.814  36.755  1.00 83.33           H  
ATOM   4522  HB  ILE   285      -6.253  40.277  34.153  1.00 83.33           H  
ATOM   4523 HG12 ILE   285      -6.390  37.835  33.843  1.00 83.33           H  
ATOM   4524 HG13 ILE   285      -4.803  37.607  34.569  1.00 83.33           H  
ATOM   4525 HG21 ILE   285      -3.501  39.790  35.404  1.00 83.33           H  
ATOM   4526 HG22 ILE   285      -4.357  41.342  35.366  1.00 83.33           H  
ATOM   4527 HG23 ILE   285      -3.818  40.614  33.868  1.00 83.33           H  
ATOM   4528 HD11 ILE   285      -5.280  39.210  32.001  1.00 83.33           H  
ATOM   4529 HD12 ILE   285      -4.850  37.492  32.052  1.00 83.33           H  
ATOM   4530 HD13 ILE   285      -3.715  38.695  32.662  1.00 83.33           H  
ATOM   4531  N   LEU   286      -7.562  41.382  36.492  1.00 85.74           N  
ATOM   4532  CA  LEU   286      -7.882  42.720  36.992  1.00 85.74           C  
ATOM   4533  C   LEU   286      -8.141  42.682  38.519  1.00 85.74           C  
ATOM   4534  CB  LEU   286      -9.103  43.307  36.267  1.00 85.74           C  
ATOM   4535  O   LEU   286      -7.729  43.570  39.260  1.00 85.74           O  
ATOM   4536  CG  LEU   286      -8.888  43.573  34.760  1.00 85.74           C  
ATOM   4537  CD1 LEU   286     -10.223  43.901  34.091  1.00 85.74           C  
ATOM   4538  CD2 LEU   286      -7.906  44.715  34.498  1.00 85.74           C  
ATOM   4539  H   LEU   286      -8.173  40.958  35.808  1.00 85.74           H  
ATOM   4540  HA  LEU   286      -6.994  43.346  36.843  1.00 85.74           H  
ATOM   4541  HB2 LEU   286      -9.406  44.241  36.756  1.00 85.74           H  
ATOM   4542  HB3 LEU   286      -9.950  42.619  36.388  1.00 85.74           H  
ATOM   4543  HG  LEU   286      -8.492  42.669  34.284  1.00 85.74           H  
ATOM   4544 HD11 LEU   286     -10.680  44.795  34.530  1.00 85.74           H  
ATOM   4545 HD12 LEU   286     -10.928  43.072  34.201  1.00 85.74           H  
ATOM   4546 HD13 LEU   286     -10.088  44.079  33.019  1.00 85.74           H  
ATOM   4547 HD21 LEU   286      -8.279  45.657  34.913  1.00 85.74           H  
ATOM   4548 HD22 LEU   286      -7.770  44.866  33.422  1.00 85.74           H  
ATOM   4549 HD23 LEU   286      -6.921  44.512  34.927  1.00 85.74           H  
ATOM   4550  N   VAL   287      -8.865  41.657  38.989  1.00 84.75           N  
ATOM   4551  CA  VAL   287      -9.226  41.545  40.414  1.00 84.75           C  
ATOM   4552  C   VAL   287      -7.933  41.369  41.249  1.00 84.75           C  
ATOM   4553  CB  VAL   287     -10.228  40.389  40.632  1.00 84.75           C  
ATOM   4554  O   VAL   287      -7.788  41.950  42.320  1.00 84.75           O  
ATOM   4555  CG1 VAL   287     -10.394  39.999  42.103  1.00 84.75           C  
ATOM   4556  CG2 VAL   287     -11.601  40.777  40.071  1.00 84.75           C  
ATOM   4557  H   VAL   287      -9.182  40.948  38.343  1.00 84.75           H  
ATOM   4558  HA  VAL   287      -9.670  42.503  40.713  1.00 84.75           H  
ATOM   4559  HB  VAL   287      -9.877  39.498  40.093  1.00 84.75           H  
ATOM   4560 HG11 VAL   287     -10.720  40.851  42.705  1.00 84.75           H  
ATOM   4561 HG12 VAL   287      -9.461  39.614  42.525  1.00 84.75           H  
ATOM   4562 HG13 VAL   287     -11.141  39.205  42.209  1.00 84.75           H  
ATOM   4563 HG21 VAL   287     -11.988  41.675  40.563  1.00 84.75           H  
ATOM   4564 HG22 VAL   287     -12.326  39.971  40.219  1.00 84.75           H  
ATOM   4565 HG23 VAL   287     -11.551  40.984  39.000  1.00 84.75           H  
ATOM   4566  N   LEU   288      -7.008  40.542  40.742  1.00 81.14           N  
ATOM   4567  CA  LEU   288      -5.788  40.204  41.470  1.00 81.14           C  
ATOM   4568  C   LEU   288      -4.658  41.233  41.200  1.00 81.14           C
[truncated: 3,116,752 more chars]
