# Supplementary material for: DegraderTCM: A Computationally Sparing Approach for Predicting Ternary Degradation Complexes
Source: ACS Med Chem Lett. 2023 Dec 13;15(1):45–53. doi: 10.1021/acsmedchemlett.3c00362 (PMC10788944; doi:10.1021/acsmedchemlett.3c00362)
Supplement: Supplementary file 2 — ml3c00362_si_002.zip [file ml3c00362_si_002.zip › TC models/Case_studies/Dardarin/XL1168_Dardarin_VHL.pdb]

HEADER    TRANSFERASE                                                 
REMARK  99                                                                      
REMARK  99 MOE v2022.02 (Chemical Computing Group ULC) Mon Jul 24 16:24:30 2023 
SEQRES   1 A 2529  MET ALA SER GLY SER CYS GLN GLY CYS GLU GLU ASP GLU
SEQRES   2 A 2529  GLU THR LEU LYS LYS LEU ILE VAL ARG LEU ASN ASN VAL
SEQRES   3 A 2529  GLN GLU GLY LYS GLN ILE GLU THR LEU VAL GLN ILE LEU
SEQRES   4 A 2529  GLU ASP LEU LEU VAL PHE THR TYR SER GLU ARG ALA SER
SEQRES   5 A 2529  LYS LEU PHE GLN GLY LYS ASN ILE HIS VAL PRO LEU LEU
SEQRES   6 A 2529  ILE VAL LEU ASP SER TYR MET ARG VAL ALA SER VAL GLN
SEQRES   7 A 2529  GLN VAL GLY TRP SER LEU LEU CYS LYS LEU ILE GLU VAL
SEQRES   8 A 2529  CYS PRO GLY THR MET GLN SER LEU MET GLY PRO GLN ASP
SEQRES   9 A 2529  VAL GLY ASN ASP TRP GLU VAL LEU GLY VAL HIS GLN LEU
SEQRES  10 A 2529  ILE LEU LYS MET LEU THR VAL HIS ASN ALA SER VAL ASN
SEQRES  11 A 2529  LEU SER VAL ILE GLY LEU LYS THR LEU ASP LEU LEU LEU
SEQRES  12 A 2529  THR SER GLY LYS ILE THR LEU LEU ILE LEU ASP GLU GLU
SEQRES  13 A 2529  SER ASP ILE PHE MET LEU ILE PHE ASP ALA MET HIS SER
SEQRES  14 A 2529  PHE PRO ALA ASN ASP GLU VAL GLN LYS LEU GLY CYS LYS
SEQRES  15 A 2529  ALA LEU HIS VAL LEU PHE GLU ARG VAL SER GLU GLU GLN
SEQRES  16 A 2529  LEU THR GLU PHE VAL GLU ASN LYS ASP TYR MET ILE LEU
SEQRES  17 A 2529  LEU SER ALA LEU THR ASN PHE LYS ASP GLU GLU GLU ILE
SEQRES  18 A 2529  VAL LEU HIS VAL LEU HIS CYS LEU HIS SER LEU ALA ILE
SEQRES  19 A 2529  PRO CYS ASN ASN VAL GLU VAL LEU MET SER GLY ASN VAL
SEQRES  20 A 2529  ARG CYS TYR ASN ILE VAL VAL GLU ALA MET LYS ALA PHE
SEQRES  21 A 2529  PRO MET SER GLU ARG ILE GLN GLU VAL SER CYS CYS LEU
SEQRES  22 A 2529  LEU HIS ARG LEU THR LEU GLY ASN PHE PHE ASN ILE LEU
SEQRES  23 A 2529  VAL LEU ASN GLU VAL HIS GLU PHE VAL VAL LYS ALA VAL
SEQRES  24 A 2529  GLN GLN TYR PRO GLU ASN ALA ALA LEU GLN ILE SER ALA
SEQRES  25 A 2529  LEU SER CYS LEU ALA LEU LEU THR GLU THR ILE PHE LEU
SEQRES  26 A 2529  ASN GLN ASP LEU GLU GLU LYS ASN GLU ASN GLN GLU ASN
SEQRES  27 A 2529  ASP ASP GLU GLY GLU GLU ASP LYS LEU PHE TRP LEU GLU
SEQRES  28 A 2529  ALA CYS TYR LYS ALA LEU THR TRP HIS ARG LYS ASN LYS
SEQRES  29 A 2529  HIS VAL GLN GLU ALA ALA CYS TRP ALA LEU ASN ASN LEU
SEQRES  30 A 2529  LEU MET TYR GLN ASN SER LEU HIS GLU LYS ILE GLY ASP
SEQRES  31 A 2529  GLU ASP GLY HIS PHE PRO ALA HIS ARG GLU VAL MET LEU
SEQRES  32 A 2529  SER MET LEU MET HIS SER SER SER LYS GLU VAL PHE GLN
SEQRES  33 A 2529  ALA SER ALA ASN ALA LEU SER THR LEU LEU GLU GLN ASN
SEQRES  34 A 2529  VAL ASN PHE ARG LYS ILE LEU LEU SER LYS GLY ILE HIS
SEQRES  35 A 2529  LEU ASN VAL LEU GLU LEU MET GLN LYS HIS ILE HIS SER
SEQRES  36 A 2529  PRO GLU VAL ALA GLU SER GLY CYS LYS MET LEU ASN HIS
SEQRES  37 A 2529  LEU PHE GLU GLY SER ASN THR SER LEU ASP ILE MET ALA
SEQRES  38 A 2529  ALA VAL VAL PRO LYS ILE LEU THR VAL MET LYS ARG HIS
SEQRES  39 A 2529  GLU THR SER LEU PRO VAL GLN LEU GLU ALA LEU ARG ALA
SEQRES  40 A 2529  ILE LEU HIS PHE ILE VAL PRO GLY MET PRO GLU GLU SER
SEQRES  41 A 2529  ARG GLU ASP THR GLU PHE HIS HIS LYS LEU ASN MET VAL
SEQRES  42 A 2529  LYS LYS GLN CYS PHE LYS ASN ASP ILE HIS LYS LEU VAL
SEQRES  43 A 2529  LEU ALA ALA LEU ASN ARG PHE ILE GLY ASN PRO GLY ILE
SEQRES  44 A 2529  GLN LYS CYS GLY LEU LYS VAL ILE SER SER ILE VAL HIS
SEQRES  45 A 2529  PHE PRO ASP ALA LEU GLU MET LEU SER LEU GLU GLY ALA
SEQRES  46 A 2529  MET ASP SER VAL LEU HIS THR LEU GLN MET TYR PRO ASP
SEQRES  47 A 2529  ASP GLN GLU ILE GLN CYS LEU GLY LEU SER LEU ILE GLY
SEQRES  48 A 2529  TYR LEU ILE THR LYS LYS ASN VAL PHE ILE GLY THR GLY
SEQRES  49 A 2529  HIS LEU LEU ALA LYS ILE LEU VAL SER SER LEU TYR ARG
SEQRES  50 A 2529  PHE LYS ASP VAL ALA GLU ILE GLN THR LYS GLY PHE GLN
SEQRES  51 A 2529  THR ILE LEU ALA ILE LEU LYS LEU SER ALA SER PHE SER
SEQRES  52 A 2529  LYS LEU LEU VAL HIS HIS SER PHE ASP LEU VAL ILE PHE
SEQRES  53 A 2529  HIS GLN MET SER SER ASN ILE MET GLU GLN LYS ASP GLN
SEQRES  54 A 2529  GLN PHE LEU ASN LEU CYS CYS LYS CYS PHE ALA LYS VAL
SEQRES  55 A 2529  ALA MET ASP ASP TYR LEU LYS ASN VAL MET LEU GLU ARG
SEQRES  56 A 2529  ALA CYS ASP GLN ASN ASN SER ILE MET VAL GLU CYS LEU
SEQRES  57 A 2529  LEU LEU LEU GLY ALA ASP ALA ASN GLN ALA LYS GLU NME
SEQRES  58 A 2529  ACE GLY SER SER LEU ILE CYS GLN VAL CYS GLU LYS GLU
SEQRES  59 A 2529  SER SER PRO LYS LEU VAL GLU LEU LEU LEU ASN SER GLY
SEQRES  60 A 2529  SER ARG GLU GLN ASP VAL ARG LYS ALA LEU THR ILE SER
SEQRES  61 A 2529  ILE GLY LYS GLY ASP SER GLN ILE ILE SER LEU LEU LEU
SEQRES  62 A 2529  ARG ARG LEU ALA LEU ASP VAL ALA ASN ASN SER ILE CYS
SEQRES  63 A 2529  LEU GLY GLY PHE CYS ILE GLY LYS VAL GLU PRO SER TRP
SEQRES  64 A 2529  LEU GLY PRO LEU PHE PRO ASP LYS THR SER ASN LEU ARG
SEQRES  65 A 2529  LYS GLN THR ASN ILE ALA SER THR LEU ALA ARG MET VAL
SEQRES  66 A 2529  ILE ARG TYR GLN MET LYS SER ALA VAL GLU GLU GLY THR
SEQRES  67 A 2529  ALA SER GLY SER ASP GLY ASN PHE SER GLU ASP VAL LEU
SEQRES  68 A 2529  SER LYS PHE ASP GLU TRP THR PHE ILE PRO ASP SER SER
SEQRES  69 A 2529  MET ASP SER VAL PHE ALA GLN SER ASP ASP LEU ASP SER
SEQRES  70 A 2529  GLU GLY SER GLU GLY SER PHE LEU VAL LYS LYS LYS SER
SEQRES  71 A 2529  ASN SER ILE SER VAL GLY GLU PHE TYR ARG ASP ALA VAL
SEQRES  72 A 2529  LEU GLN ARG CYS SER PRO ASN LEU GLN ARG HIS SER ASN
SEQRES  73 A 2529  SER LEU GLY PRO ILE PHE ASP HIS GLU ASP LEU LEU LYS
SEQRES  74 A 2529  ARG LYS ARG LYS ILE LEU SER SER ASP ASP SER LEU ARG
SEQRES  75 A 2529  SER SER LYS LEU GLN SER HIS MET ARG HIS SER ASP SER
SEQRES  76 A 2529  ILE SER SER LEU ALA SER GLU ARG GLU TYR ILE THR SER
SEQRES  77 A 2529  LEU ASP LEU SER ALA ASN GLU LEU ARG ASP ILE ASP ALA
SEQRES  78 A 2529  LEU SER GLN LYS CYS CYS ILE SER VAL HIS LEU GLU HIS
SEQRES  79 A 2529  LEU GLU LYS LEU GLU LEU HIS GLN ASN ALA LEU THR SER
SEQRES  80 A 2529  PHE PRO GLN GLN LEU CYS GLU THR LEU LYS SER LEU THR
SEQRES  81 A 2529  HIS LEU ASP LEU HIS SER ASN LYS PHE THR SER PHE PRO
SEQRES  82 A 2529  SER TYR LEU LEU LYS MET SER CYS ILE ALA ASN LEU ASP
SEQRES  83 A 2529  VAL SER ARG ASN ASP ILE GLY PRO SER VAL VAL LEU ASP
SEQRES  84 A 2529  PRO THR VAL LYS CYS PRO THR LEU LYS GLN PHE ASN LEU
SEQRES  85 A 2529  SER TYR ASN GLN LEU SER PHE VAL PRO GLU ASN LEU THR
SEQRES  86 A 2529  ASP VAL VAL GLU LYS LEU GLU GLN LEU ILE LEU GLU GLY
SEQRES  87 A 2529  ASN LYS ILE SER GLY ILE CYS SER PRO LEU ARG LEU LYS
SEQRES  88 A 2529  GLU LEU LYS ILE LEU ASN LEU SER LYS ASN HIS ILE SER
SEQRES  89 A 2529  SER LEU SER GLU ASN PHE LEU GLU ALA CYS PRO LYS VAL
SEQRES  90 A 2529  GLU SER PHE SER ALA ARG MET ASN PHE LEU ALA ALA MET
SEQRES  91 A 2529  PRO PHE LEU PRO PRO SER MET THR ILE LEU LYS LEU SER
SEQRES  92 A 2529  GLN ASN LYS PHE SER CYS ILE PRO GLU ALA ILE LEU ASN
SEQRES  93 A 2529  LEU PRO HIS LEU ARG SER LEU ASP MET SER SER ASN ASP
SEQRES  94 A 2529  ILE GLN TYR LEU PRO GLY PRO ALA HIS TRP LYS SER LEU
SEQRES  95 A 2529  ASN LEU ARG GLU LEU LEU PHE SER HIS ASN GLN ILE SER
SEQRES  96 A 2529  ILE LEU ASP LEU SER GLU LYS ALA TYR LEU TRP SER ARG
SEQRES  97 A 2529  VAL GLU LYS LEU HIS LEU SER HIS ASN LYS LEU LYS GLU
SEQRES  98 A 2529  ILE PRO PRO GLU ILE GLY CYS LEU GLU ASN LEU THR SER
SEQRES  99 A 2529  LEU ASP VAL SER TYR ASN LEU GLU LEU ARG SER PHE PRO
SEQRES  10 A 2529  ASN GLU MET GLY LYS LEU SER LYS ILE TRP ASP LEU PRO
SEQRES  10 A 2529  LEU ASP GLU LEU HIS LEU ASN PHE ASP PHE LYS HIS ILE
SEQRES  10 A 2529  GLY CYS LYS ALA LYS ASP ILE ILE ARG PHE LEU GLN GLN
SEQRES  10 A 2529  ARG LEU LYS LYS ALA VAL PRO TYR ASN ARG MET LYS LEU
SEQRES  10 A 2529  MET ILE VAL GLY ASN THR GLY SER GLY LYS THR THR LEU
SEQRES  10 A 2529  LEU GLN GLN LEU MET LYS THR LYS LYS SER ASP LEU GLY
SEQRES  10 A 2529  MET GLN SER ALA THR VAL GLY ILE ASP VAL LYS ASP TRP
SEQRES  10 A 2529  PRO ILE GLN ILE ARG ASP LYS ARG LYS ARG ASP LEU VAL
SEQRES  10 A 2529  LEU ASN VAL TRP ASP PHE ALA GLY ARG GLU GLU PHE TYR
SEQRES  10 A 2529  SER THR HIS PRO HIS PHE MET THR GLN ARG ALA LEU TYR
SEQRES  11 A 2529  LEU ALA VAL TYR ASP LEU SER LYS GLY GLN ALA GLU VAL
SEQRES  11 A 2529  ASP ALA MET LYS PRO TRP LEU PHE ASN ILE LYS ALA ARG
SEQRES  11 A 2529  ALA SER SER SER PRO VAL ILE LEU VAL GLY THR HIS LEU
SEQRES  11 A 2529  ASP VAL SER ASP GLU LYS GLN ARG LYS ALA CYS MET SER
SEQRES  11 A 2529  LYS ILE THR LYS GLU LEU LEU ASN LYS ARG GLY PHE PRO
SEQRES  11 A 2529  ALA ILE ARG ASP TYR HIS PHE VAL ASN ALA THR GLU GLU
SEQRES  11 A 2529  SER ASP ALA LEU ALA LYS LEU ARG LYS THR ILE ILE ASN
SEQRES  11 A 2529  GLU SER LEU ASN PHE LYS ILE ARG ASP GLN LEU VAL VAL
SEQRES  11 A 2529  GLY GLN LEU ILE PRO ASP CYS TYR VAL GLU LEU GLU LYS
SEQRES  11 A 2529  ILE ILE LEU SER GLU ARG LYS ASN VAL PRO ILE GLU PHE
SEQRES  12 A 2529  PRO VAL ILE ASP ARG LYS ARG LEU LEU GLN LEU VAL ARG
SEQRES  12 A 2529  GLU ASN GLN LEU GLN LEU ASP GLU ASN GLU LEU PRO HIS
SEQRES  12 A 2529  ALA VAL HIS PHE LEU ASN GLU SER GLY VAL LEU LEU HIS
SEQRES  12 A 2529  PHE GLN ASP PRO ALA LEU GLN LEU SER ASP LEU TYR PHE
SEQRES  12 A 2529  VAL GLU PRO LYS TRP LEU CYS LYS ILE MET ALA GLN ILE
SEQRES  12 A 2529  LEU THR VAL LYS VAL GLU GLY CYS PRO LYS HIS PRO LYS
SEQRES  12 A 2529  GLY ILE ILE SER ARG ARG ASP VAL GLU LYS PHE LEU SER
SEQRES  12 A 2529  LYS LYS ARG LYS PHE PRO LYS ASN TYR MET SER GLN TYR
SEQRES  12 A 2529  PHE LYS LEU LEU GLU LYS PHE GLN ILE ALA LEU PRO ILE
SEQRES  12 A 2529  GLY GLU GLU TYR LEU LEU VAL PRO SER SER LEU SER ASP
SEQRES  13 A 2529  HIS ARG PRO VAL ILE GLU LEU PRO HIS CYS GLU ASN SER
SEQRES  13 A 2529  GLU ILE ILE ILE ARG LEU TYR GLU MET PRO TYR PHE PRO
SEQRES  13 A 2529  MET GLY PHE TRP SER ARG LEU ILE ASN ARG LEU LEU GLU
SEQRES  13 A 2529  ILE SER PRO TYR MET LEU SER GLY ARG GLU ARG ALA LEU
SEQRES  13 A 2529  ARG PRO ASN ARG MET TYR TRP ARG GLN GLY ILE TYR LEU
SEQRES  13 A 2529  ASN TRP SER PRO GLU ALA TYR CYS LEU VAL GLY SER GLU
SEQRES  13 A 2529  VAL LEU ASP ASN HIS PRO GLU SER PHE LEU LYS ILE THR
SEQRES  13 A 2529  VAL PRO SER CYS ARG LYS GLY CYS ILE LEU LEU GLY GLN
SEQRES  13 A 2529  VAL VAL ASP HIS ILE ASP SER LEU MET GLU GLU TRP PHE
SEQRES  13 A 2529  PRO GLY LEU LEU GLU ILE ASP ILE CYS GLY GLU GLY GLU
SEQRES  14 A 2529  THR LEU LEU LYS LYS TRP ALA LEU TYR SER PHE ASN ASP
SEQRES  14 A 2529  GLY GLU GLU HIS GLN LYS ILE LEU LEU ASP ASP LEU MET
SEQRES  14 A 2529  LYS LYS ALA GLU GLU GLY ASP LEU LEU VAL ASN PRO ASP
SEQRES  14 A 2529  GLN PRO ARG LEU THR ILE PRO ILE SER GLN ILE ALA PRO
SEQRES  14 A 2529  ASP LEU ILE LEU ALA ASP LEU PRO ARG ASN ILE MET LEU
SEQRES  14 A 2529  ASN ASN ASP GLU LEU GLU PHE GLU GLN ALA PRO GLU PHE
SEQRES  14 A 2529  LEU LEU GLY ASP GLY SER PHE GLY SER VAL TYR ARG ALA
SEQRES  14 A 2529  ALA TYR GLU GLY GLU GLU VAL ALA VAL LYS ILE PHE ASN
SEQRES  14 A 2529  LYS HIS THR SER LEU ARG LEU LEU ARG GLN GLU LEU VAL
SEQRES  14 A 2529  VAL LEU CYS HIS LEU HIS HIS PRO SER LEU ILE SER LEU
SEQRES  15 A 2529  LEU ALA ALA GLY ILE ARG PRO ARG MET LEU VAL MET GLU
SEQRES  15 A 2529  LEU ALA SER LYS GLY SER LEU ASP ARG LEU LEU GLN GLN
SEQRES  15 A 2529  ASP LYS ALA SER LEU THR ARG THR LEU GLN HIS ARG ILE
SEQRES  15 A 2529  ALA LEU HIS VAL ALA ASP GLY LEU ARG TYR LEU HIS SER
SEQRES  15 A 2529  ALA MET ILE ILE TYR ARG ASP LEU LYS PRO HIS ASN VAL
SEQRES  15 A 2529  LEU LEU PHE THR LEU TYR PRO ASN ALA ALA ILE ILE ALA
SEQRES  15 A 2529  LYS ILE ALA ASP TYR GLY ILE ALA GLN TYR CYS CYS ARG
SEQRES  15 A 2529  MET GLY ILE LYS THR SER GLU GLY THR PRO GLY PHE ARG
SEQRES  15 A 2529  ALA PRO GLU VAL ALA ARG GLY ASN VAL ILE TYR ASN GLN
SEQRES  15 A 2529  GLN ALA ASP VAL TYR SER PHE GLY LEU LEU LEU TYR ASP
SEQRES  16 A 2529  ILE LEU THR THR GLY GLY ARG ILE VAL GLU GLY LEU LYS
SEQRES  16 A 2529  PHE PRO ASN GLU PHE ASP GLU LEU GLU ILE GLN GLY LYS
SEQRES  16 A 2529  LEU PRO ASP PRO VAL LYS GLU TYR GLY CYS ALA PRO TRP
SEQRES  16 A 2529  PRO MET VAL GLU LYS LEU ILE LYS GLN CYS LEU LYS GLU
SEQRES  16 A 2529  ASN PRO GLN GLU ARG PRO THR SER ALA GLN VAL PHE ASP
SEQRES  16 A 2529  ILE LEU ASN SER ALA GLU LEU VAL CYS LEU THR ARG ARG
SEQRES  16 A 2529  ILE LEU LEU PRO LYS ASN VAL ILE VAL GLU CYS MET VAL
SEQRES  16 A 2529  ALA THR HIS HIS ASN SER ARG ASN ALA SER ILE TRP LEU
SEQRES  16 A 2529  GLY CYS GLY HIS THR ASP ARG GLY GLN LEU SER PHE LEU
SEQRES  16 A 2529  ASP LEU ASN THR GLU GLY TYR THR SER GLU GLU VAL ALA
SEQRES  17 A 2529  ASP SER ARG ILE LEU CYS LEU ALA LEU VAL HIS LEU PRO
SEQRES  17 A 2529  VAL GLU LYS GLU SER TRP ILE VAL SER GLY THR GLN SER
SEQRES  17 A 2529  GLY THR LEU LEU VAL ILE ASN THR GLU ASP GLY LYS LYS
SEQRES  17 A 2529  ARG HIS THR LEU GLU LYS MET THR ASP SER VAL THR CYS
SEQRES  17 A 2529  LEU TYR CYS ASN SER PHE SER LYS GLN SER LYS GLN LYS
SEQRES  17 A 2529  ASN PHE LEU LEU VAL GLY THR ALA ASP GLY LYS LEU ALA
SEQRES  17 A 2529  ILE PHE GLU ASP LYS THR VAL LYS LEU LYS GLY ALA ALA
SEQRES  17 A 2529  PRO LEU LYS ILE LEU ASN ILE GLY ASN VAL SER THR PRO
SEQRES  17 A 2529  LEU MET CYS LEU SER GLU SER THR ASN SER THR GLU ARG
SEQRES  17 A 2529  ASN VAL MET TRP GLY GLY CYS GLY THR LYS ILE PHE SER
SEQRES  18 A 2529  PHE SER ASN ASP PHE THR ILE GLN LYS LEU ILE GLU THR
SEQRES  18 A 2529  ARG THR SER GLN LEU PHE SER TYR ALA ALA PHE SER ASP
SEQRES  18 A 2529  SER ASN ILE ILE THR VAL VAL VAL ASP THR ALA LEU TYR
SEQRES  18 A 2529  ILE ALA LYS GLN ASN SER PRO VAL VAL GLU VAL TRP ASP
SEQRES  18 A 2529  LYS LYS THR GLU LYS LEU CYS GLY LEU ILE ASP CYS VAL
SEQRES  18 A 2529  HIS PHE LEU ARG GLU VAL MET VAL LYS GLU ASN LYS GLU
SEQRES  18 A 2529  SER LYS HIS LYS MET SER TYR SER GLY ARG VAL LYS THR
SEQRES  18 A 2529  LEU CYS LEU GLN LYS ASN THR ALA LEU TRP ILE GLY THR
SEQRES  18 A 2529  GLY GLY GLY HIS ILE LEU LEU LEU ASP LEU SER THR ARG
SEQRES  18 A 2529  ARG LEU ILE ARG VAL ILE TYR ASN PHE CYS ASN SER VAL
SEQRES  19 A 2529  ARG VAL MET MET THR ALA GLN LEU GLY SER LEU LYS ASN
SEQRES  19 A 2529  VAL MET LEU VAL LEU GLY TYR ASN ARG LYS ASN THR GLU
SEQRES  19 A 2529  GLY THR GLN LYS GLN LYS GLU ILE GLN SER CYS LEU THR
SEQRES  19 A 2529  VAL TRP ASP ILE ASN LEU PRO HIS GLU VAL GLN ASN LEU
SEQRES  19 A 2529  GLU LYS HIS ILE GLU VAL ARG LYS GLU LEU ALA GLU LYS
SEQRES  19 A 2529  MET ARG ARG THR SER VAL GLU
SEQRES   1 C  141  VAL LEU ARG SER VAL ASN SER ARG GLU PRO SER GLN VAL
SEQRES   2 C  141  ILE PHE CAS ASN ARG SER PRO ARG VAL VAL LEU PRO VAL
SEQRES   3 C  141  TRP LEU ASN PHE ASP GLY GLU PRO GLN PRO TYR PRO THR
SEQRES   4 C  141  LEU PRO PRO GLY THR GLY ARG ARG ILE HIS SER TYR ARG
SEQRES   5 C  141  GLY HIS LEU TRP LEU PHE ARG ASP ALA GLY THR HIS ASP
SEQRES   6 C  141  GLY LEU LEU VAL ASN GLN THR GLU LEU PHE VAL PRO SER
SEQRES   7 C  141  LEU ASN VAL ASP GLY GLN PRO ILE PHE ALA ASN ILE THR
SEQRES   8 C  141  LEU PRO VAL TYR THR LEU LYS GLU ARG CYS LEU GLN VAL
SEQRES   9 C  141  VAL ARG SER LEU VAL LYS PRO GLU ASN TYR ARG ARG LEU
SEQRES  10 C  141  ASP ILE VAL ARG SER LEU TYR GLU ASP LEU GLU ASP HIS
SEQRES  11 C  141  PRO ASN VAL GLN LYS ASP LEU GLU ARG LEU THR
HELIX    1   1 GLU A   10  LEU A   23  1               Generated by MOE   14
HELIX    2   2 ILE A   32  VAL A   44  1               Generated by MOE   13
HELIX    3   3 PHE A   45  TYR A   47  5               Generated by MOE    3
HELIX    4   4 ALA A   51  LEU A   54  1               Generated by MOE    4
HELIX    5   5 HIS A   61  SER A   70  1               Generated by MOE   10
HELIX    6   6 ALA A   75  VAL A   91  1               Generated by MOE   17
HELIX    7   7 GLY A   94  MET A  100  1               Generated by MOE    7
HELIX    8   8 TRP A  109  VAL A  124  1               Generated by MOE   16
HELIX    9   9 VAL A  129  LEU A  142  1               Generated by MOE   14
HELIX   10  10 GLY A  146  LEU A  150  1               Generated by MOE    5
HELIX   11  11 PHE A  160  SER A  169  1               Generated by MOE   10
HELIX   12  12 GLU A  175  PHE A  188  1               Generated by MOE   14
HELIX   13  13 GLU A  193  ASN A  202  1               Generated by MOE   10
HELIX   14  14 MET A  206  ASN A  214  1               Generated by MOE    9
HELIX   15  15 GLU A  220  LEU A  232  1               Generated by MOE   13
HELIX   16  16 ASN A  238  VAL A  241  1               Generated by MOE    4
HELIX   17  17 TYR A  250  ALA A  259  1               Generated by MOE   10
HELIX   18  18 GLU A  264  LEU A  277  1               Generated by MOE   14
HELIX   19  19 PHE A  283  VAL A  287  1               Generated by MOE    5
HELIX   20  20 VAL A  291  GLN A  301  1               Generated by MOE   11
HELIX   21  21 ALA A  306  ASN A  326  1               Generated by MOE   21
HELIX   22  22 GLU A  330  LYS A  332  5               Generated by MOE    3
HELIX   23  23 LEU A  350  TRP A  359  1               Generated by MOE   10
HELIX   24  24 HIS A  360  LYS A  362  5               Generated by MOE    3
HELIX   25  25 LYS A  364  TYR A  380  1               Generated by MOE   17
HELIX   26  26 ASN A  382  LYS A  387  5               Generated by MOE    6
HELIX   27  27 ALA A  397  MET A  407  1               Generated by MOE   11
HELIX   28  28 GLU A  413  GLN A  428  1               Generated by MOE   16
HELIX   29  29 PHE A  432  LEU A  437  1               Generated by MOE    6
HELIX   30  30 ILE A  441  LYS A  451  1               Generated by MOE   11
HELIX   31  31 PRO A  456  PHE A  470  1               Generated by MOE   15
HELIX   32  32 LEU A  477  MET A  480  1               Generated by MOE    4
HELIX   33  33 VAL A  484  MET A  491  1               Generated by MOE    8
HELIX   34  34 LEU A  498  ILE A  512  1               Generated by MOE   15
HELIX   35  35 GLU A  518  GLU A  522  5               Generated by MOE    5
HELIX   36  36 PHE A  526  CYS A  537  1               Generated by MOE   12
HELIX   37  37 ILE A  542  ARG A  552  1               Generated by MOE   11
HELIX   38  38 PRO A  557  ILE A  567  1               Generated by MOE   11
HELIX   39  39 PRO A  574  LEU A  582  1               Generated by MOE    9
HELIX   40  40 ALA A  585  MET A  595  1               Generated by MOE   11
HELIX   41  41 GLN A  600  ILE A  610  1               Generated by MOE   11
HELIX   42  42 ILE A  621  ILE A  630  1               Generated by MOE   10
HELIX   43  43 VAL A  632  LEU A  635  1               Generated by MOE    4
HELIX   44  44 ALA A  642  ILE A  655  1               Generated by MOE   14
HELIX   45  45 PHE A  662  HIS A  668  1               Generated by MOE    7
HELIX   46  46 PHE A  671  MET A  684  1               Generated by MOE   14
HELIX   47  47 GLN A  690  CYS A  698  1               Generated by MOE    9
HELIX   48  48 ASP A  706  VAL A  711  1               Generated by MOE    6
HELIX   49  49 MET A  712  GLU A  714  5               Generated by MOE    3
HELIX   50  50 CYS A  727  LEU A  730  1               Generated by MOE    4
HELIX   51  51 GLN A  747  GLU A  750  1               Generated by MOE    4
HELIX   52  52 VAL A  758  LEU A  761  1               Generated by MOE    4
HELIX   53  53 LEU A  775  SER A  778  1               Generated by MOE    4
HELIX   54  54 ILE A  779  LYS A  781  5               Generated by MOE    3
HELIX   55  55 ILE A  787  LEU A  794  1               Generated by MOE    8
HELIX   56  56 PRO A  815  LEU A  818  1               Generated by MOE    4
HELIX   57  57 GLY A  819  LEU A  821  5               Generated by MOE    3
HELIX   58  58 ALA A  836  GLU A  853  1               Generated by MOE   18
HELIX   59  59 VAL A  868  SER A  870  5               Generated by MOE    3
HELIX   60  60 ASP A  998  LEU A 1000  5               Generated by MOE    3
HELIX   61  61 SER A 1007  LEU A 1010  1               Generated by MOE    4
HELIX   62  62 GLN A 1028  CYS A 1031  1               Generated by MOE    4
HELIX   63  63 SER A 1052  LYS A 1056  5               Generated by MOE    5
HELIX   64  64 GLU A 1146  LEU A 1149  5               Generated by MOE    4
HELIX   65  65 GLU A 1190  LEU A 1193  1               Generated by MOE    4
HELIX   66  66 PRO A 1214  HIS A 1216  5               Generated by MOE    3
HELIX   67  67 ALA A 1241  TRP A 1244  5               Generated by MOE    4
HELIX   68  68 PRO A 1262  CYS A 1266  5               Generated by MOE    5
HELIX   69  69 ASN A 1286  LYS A 1290  5               Generated by MOE    5
HELIX   70  70 ALA A 1315  GLN A 1324  1               Generated by MOE   10
HELIX   71  71 LYS A 1347  GLN A 1353  1               Generated by MOE    7
HELIX   72  72 GLU A 1399  PHE A 1401  5               Generated by MOE    3
HELIX   73  73 HIS A 1405  HIS A 1407  5               Generated by MOE    3
HELIX   74  74 LEU A 1421  LYS A 1423  5               Generated by MOE    3
HELIX   75  75 GLN A 1425  ALA A 1430  1               Generated by MOE    6
HELIX   76  76 LYS A 1432  LYS A 1439  1               Generated by MOE    8
HELIX   77  77 LEU A 1454  VAL A 1456  5               Generated by MOE    3
HELIX   78  78 GLU A 1459  GLU A 1472  1               Generated by MOE   14
HELIX   79  79 ASP A 1495  LEU A 1509  1               Generated by MOE   15
HELIX   80  80 ASP A 1525  GLU A 1537  1               Generated by MOE   13
HELIX   81  81 ARG A 1550  GLU A 1559  1               Generated by MOE   10
HELIX   82  82 LEU A 1569  SER A 1579  1               Generated by MOE   11
HELIX   83  83 PRO A 1600  ILE A 1610  1               Generated by MOE   11
HELIX   84  84 ARG A 1628  ARG A 1639  1               Generated by MOE   12
HELIX   85  85 MET A 1646  PHE A 1656  1               Generated by MOE   11
HELIX   86  86 PRO A 1670  SER A 1672  5               Generated by MOE    3
HELIX   87  87 TRP A 1705  LEU A 1712  1               Generated by MOE    8
HELIX   88  88 PRO A 1717  MET A 1719  5               Generated by MOE    3
HELIX   89  89 ARG A 1771  TRP A 1791  1               Generated by MOE   21
HELIX   90  90 PRO A 1793  LEU A 1796  5               Generated by MOE    4
HELIX   91  91 LEU A 1827  LEU A 1830  1               Generated by MOE    4
HELIX   92  92 LYS A 1833  GLU A 1836  1               Generated by MOE    4
HELIX   93  93 ILE A 1852  GLN A 1854  5               Generated by MOE    3
HELIX   94  94 SER A 1913  LEU A 1924  1               Generated by MOE   12
HELIX   95  95 LEU A 1955  GLN A 1961  1               Generated by MOE    7
HELIX   96  96 LEU A 1970  SER A 1987  1               Generated by MOE   18
HELIX   97  97 PRO A 2041  ARG A 2045  1               Generated by MOE    5
HELIX   98  98 GLN A 2052  THR A 2068  1               Generated by MOE   17
HELIX   99  99 GLY A 2071  GLY A 2076  1               Generated by MOE    6
HELIX  100 100 GLU A 2082  GLN A 2089  1               Generated by MOE    8
HELIX  101 101 PRO A 2105  CYS A 2114  1               Generated by MOE   10
HELIX  102 102 PRO A 2119  GLU A 2121  5               Generated by MOE    3
HELIX  103 103 GLN A 2127  ASP A 2130  1               Generated by MOE    4
HELIX  104 104 GLU A 2136  CYS A 2139  1               Generated by MOE    4
HELIX  105 105 ASP A 2277  LYS A 2281  5               Generated by MOE    5
HELIX  106 106 THR A 2338  LEU A 2343  5               Generated by MOE    6
HELIX  107 107 ALA A 2347  SER A 2350  1               Generated by MOE    4
HELIX  108 108 VAL A 2390  LEU A 2393  1               Generated by MOE    4
HELIX  109 109 LEU A 2500  LEU A 2507  1               Generated by MOE    8
HELIX  110 110 LYS A 2509  MET A 2521  1               Generated by MOE   13
HELIX  111 111 LEU C   97  VAL C  105  1               Generated by MOE    9
HELIX  112 112 ARG C  121  LEU C  123  5               Generated by MOE    3
HELIX  113 113 GLU C  125  LEU C  127  5               Generated by MOE    3
SHEET    1       LEU A 796  ASP A 797                  Generated by MOE
SHEET    2       SER A 802  SER A 802                  Generated by MOE
SHEET    3       ILE A 803  CYS A 804                  Generated by MOE
SHEET    4       SER A 986  ASP A 988                  Generated by MOE
SHEET    5       LYS A1015  GLU A1017                  Generated by MOE
SHEET    6       HIS A1039  ASP A1041                  Generated by MOE
SHEET    7       ASN A1062  ASP A1064                  Generated by MOE
SHEET    8       GLN A1087  ASN A1089                  Generated by MOE
SHEET    9       GLN A1111  ILE A1113                  Generated by MOE
SHEET   10       GLY A1121  ILE A1122                  Generated by MOE
SHEET   11       ILE A1133  ASN A1135                  Generated by MOE
SHEET   12       SER A1143  LEU A1144                  Generated by MOE
SHEET   13       SER A1157  SER A1159                  Generated by MOE
SHEET   14       ILE A1177  LYS A1179                  Generated by MOE
SHEET   15       SER A1200  ASP A1202                  Generated by MOE
SHEET   16       TYR A1210  LEU A1211                  Generated by MOE
SHEET   17       GLU A1224  LEU A1226                  Generated by MOE
SHEET   18       ILE A1234  LEU A1235                  Generated by MOE
SHEET   19       LYS A1249  HIS A1251                  Generated by MOE
SHEET   20       SER A1272  ASP A1274                  Generated by MOE
SHEET   21       VAL A1330  TYR A1332                  Generated by MOE
SHEET   22       ARG A1334  GLY A1341                  Generated by MOE
SHEET   23       ILE A1371  ARG A1381                  Generated by MOE
SHEET   24       LYS A1385  LEU A1388                  Generated by MOE
SHEET   25       VAL A1389  ASP A1394                  Generated by MOE
SHEET   26       PHE A1395  PHE A1395                  Generated by MOE
SHEET   27       ALA A1413  ASP A1420                  Generated by MOE
SHEET   28       PRO A1446  THR A1452                  Generated by MOE
SHEET   29       ALA A1481  ILE A1482                  Generated by MOE
SHEET   30       ARG A1483  ARG A1483                  Generated by MOE
SHEET   31       ASP A1484  VAL A1488                  Generated by MOE
SHEET   32       LYS A1512  ILE A1513                  Generated by MOE
SHEET   33       GLN A1516  LEU A1517                  Generated by MOE
SHEET   34       GLN A1521  ILE A1523                  Generated by MOE
SHEET   35       VAL A1547  ASP A1549                  Generated by MOE
SHEET   36       LEU A1595  PHE A1597                  Generated by MOE
SHEET   37       ILE A1625  SER A1627                  Generated by MOE
SHEET   38       LEU A1660  GLY A1663                  Generated by MOE
SHEET   39       TYR A1666  LEU A1668                  Generated by MOE
SHEET   40       ILE A1690  MET A1697                  Generated by MOE
SHEET   41       ASN A1730  TRP A1734                  Generated by MOE
SHEET   42       GLY A1737  SER A1743                  Generated by MOE
SHEET   43       ALA A1746  GLU A1753                  Generated by MOE
SHEET   44       SER A1761  PRO A1768                  Generated by MOE
SHEET   45       LYS A1809  TYR A1814                  Generated by MOE
SHEET   46       GLN A1823  LEU A1826                  Generated by MOE
SHEET   47       LEU A1839  VAL A1841                  Generated by MOE
SHEET   48       THR A1849  PRO A1851                  Generated by MOE
SHEET   49       LEU A1875  GLU A1876                  Generated by MOE
SHEET   50       LEU A1884  ASP A1887                  Generated by MOE
SHEET   51       SER A1892  TYR A1898                  Generated by MOE
SHEET   52       GLU A1901  ILE A1907                  Generated by MOE
SHEET   53       LEU A1935  ALA A1937                  Generated by MOE
SHEET   54       ALA A1938  ALA A1938                  Generated by MOE
SHEET   55       GLY A1939  GLY A1939                  Generated by MOE
SHEET   56       MET A1944  GLU A1948                  Generated by MOE
SHEET   57       GLY A1953  SER A1954                  Generated by MOE
SHEET   58       ILE A1990  ILE A1991                  Generated by MOE
SHEET   59       VAL A2000  LEU A2002                  Generated by MOE
SHEET   60       ALA A2013  LYS A2014                  Generated by MOE
SHEET   61       ILE A2015  ILE A2015                  Generated by MOE
SHEET   62       GLN A2022  TYR A2023                  Generated by MOE
SHEET   63       ILE A2029  LYS A2030                  Generated by MOE
SHEET   64       ILE A2049  TYR A2050                  Generated by MOE
SHEET   65       LEU A2140  LYS A2148                  Generated by MOE
SHEET   66       VAL A2152  ALA A2157                  Generated by MOE
SHEET   67       SER A2166  CYS A2171                  Generated by MOE
SHEET   68       GLY A2177  ASP A2183                  Generated by MOE
SHEET   69       TYR A2189  ALA A2195                  Generated by MOE
SHEET   70       ILE A2199  LEU A2207                  Generated by MOE
SHEET   71       GLU A2212  THR A2219                  Generated by MOE
SHEET   72       THR A2223  ASN A2228                  Generated by MOE
SHEET   73       ARG A2235  LYS A2240                  Generated by MOE
SHEET   74       VAL A2245  ASN A2251                  Generated by MOE
SHEET   75       PHE A2262  THR A2267                  Generated by MOE
SHEET   76       LYS A2271  GLU A2276                  Generated by MOE
SHEET   77       LYS A2289  ASN A2292                  Generated by MOE
SHEET   78       LEU A2300  SER A2304                  Generated by MOE
SHEET   79       VAL A2314  CYS A2319                  Generated by MOE
SHEET   80       LYS A2322  SER A2327                  Generated by MOE
SHEET   81       LYS A2334  GLU A2337                  Generated by MOE
SHEET   82       ILE A2354  VAL A2359                  Generated by MOE
SHEET   83       LEU A2363  LYS A2367                  Generated by MOE
SHEET   84       VAL A2373  TRP A2376                  Generated by MOE
SHEET   85       LEU A2383  ILE A2387                  Generated by MOE
SHEET   86       VAL A2414  GLN A2420                  Generated by MOE
SHEET   87       ALA A2424  THR A2429                  Generated by MOE
SHEET   88       ILE A2434  ASP A2438                  Generated by MOE
SHEET   89       LEU A2444  ILE A2448                  Generated by MOE
SHEET   90       SER A2454  GLN A2462                  Generated by MOE
SHEET   91       ASN A2468  ARG A2477                  Generated by MOE
SHEET   92       ILE A2489  TRP A2496                  Generated by MOE
SHEET   93       PRO C  10  GLN C  12                  Generated by MOE
SHEET   94       VAL C  13  ARG C  18                  Generated by MOE
SHEET   95       VAL C  23  LEU C  28                  Generated by MOE
SHEET   96       PRO C  34  PRO C  36                  Generated by MOE
SHEET   97       GLY C  45  TYR C  51                  Generated by MOE
SHEET   98       LEU C  55  ASP C  60                  Generated by MOE
SHEET   99       LEU C  68  VAL C  69                  Generated by MOE
SHEET  100       LEU C  74  PHE C  75                  Generated by MOE
SHEET  101       ILE C  86  THR C  91                  Generated by MOE
ATOM      1  N   MET A   1     -21.359 100.554  17.108  1.00 33.85           N  
ATOM      2  CA  MET A   1     -22.426 100.326  18.111  1.00 33.85           C  
ATOM      3  C   MET A   1     -21.823  99.506  19.279  1.00 33.85           C  
ATOM      4  CB  MET A   1     -23.641  99.597  17.508  1.00 33.85           C  
ATOM      5  O   MET A   1     -21.970  98.296  19.339  1.00 33.85           O  
ATOM      6  CG  MET A   1     -24.420 100.470  16.525  1.00 33.85           C  
ATOM      7  SD  MET A   1     -25.898  99.585  15.938  1.00 33.85           S  
ATOM      8  CE  MET A   1     -26.555 100.856  14.831  1.00 33.85           C  
ATOM      9  H1  MET A   1     -21.731 101.088  16.336  1.00 33.85           H  
ATOM     10  H2  MET A   1     -21.019  99.665  16.770  1.00 33.85           H  
ATOM     11  HA  MET A   1     -22.761 101.291  18.507  1.00 33.85           H  
ATOM     12  HB2 MET A   1     -24.304  99.292  18.329  1.00 33.85           H  
ATOM     13  HB3 MET A   1     -23.313  98.672  17.014  1.00 33.85           H  
ATOM     14  HG2 MET A   1     -23.803 100.721  15.657  1.00 33.85           H  
ATOM     15  HG3 MET A   1     -24.735 101.398  17.013  1.00 33.85           H  
ATOM     16  HE1 MET A   1     -27.478 100.491  14.372  1.00 33.85           H  
ATOM     17  HE2 MET A   1     -25.837 101.078  14.038  1.00 33.85           H  
ATOM     18  HE3 MET A   1     -26.782 101.767  15.390  1.00 33.85           H  
ATOM     19  N   ALA A   2     -21.036 100.119  20.162  1.00 36.30           N  
ATOM     20  CA  ALA A   2     -20.461 101.471  20.146  1.00 36.30           C  
ATOM     21  C   ALA A   2     -18.996 101.402  19.653  1.00 36.30           C  
ATOM     22  CB  ALA A   2     -20.553 102.092  21.534  1.00 36.30           C  
ATOM     23  O   ALA A   2     -18.061 101.946  20.235  1.00 36.30           O  
ATOM     24  H   ALA A   2     -20.809  99.551  20.965  1.00 36.30           H  
ATOM     25  HA  ALA A   2     -21.006 102.104  19.441  1.00 36.30           H  
ATOM     26  HB1 ALA A   2     -19.988 101.510  22.270  1.00 36.30           H  
ATOM     27  HB2 ALA A   2     -21.594 102.136  21.872  1.00 36.30           H  
ATOM     28  HB3 ALA A   2     -20.150 103.111  21.535  1.00 36.30           H  
ATOM     29  N   SER A   3     -18.820 100.805  18.467  1.00 35.21           N  
ATOM     30  CA  SER A   3     -17.517 100.542  17.863  1.00 35.21           C  
ATOM     31  C   SER A   3     -16.999 101.807  17.137  1.00 35.21           C  
ATOM     32  CB  SER A   3     -17.593  99.347  16.902  1.00 35.21           C  
ATOM     33  O   SER A   3     -16.865 101.857  15.916  1.00 35.21           O  
ATOM     34  OG  SER A   3     -18.609  99.519  15.909  1.00 35.21           O  
ATOM     35  H   SER A   3     -19.640 100.525  17.948  1.00 35.21           H  
ATOM     36  HA  SER A   3     -16.802 100.308  18.662  1.00 35.21           H  
ATOM     37  HB2 SER A   3     -17.840  98.436  17.456  1.00 35.21           H  
ATOM     38  HB3 SER A   3     -16.639  99.185  16.390  1.00 35.21           H  
ATOM     39  HG  SER A   3     -18.413 100.351  15.438  1.00 35.21           H  
ATOM     40  N   GLY A   4     -16.713 102.834  17.948  1.00 40.70           N  
ATOM     41  CA  GLY A   4     -16.207 104.117  17.504  1.00 40.70           C  
ATOM     42  C   GLY A   4     -14.701 104.092  17.209  1.00 40.70           C  
ATOM     43  O   GLY A   4     -14.171 103.215  16.524  1.00 40.70           O  
ATOM     44  H   GLY A   4     -16.904 102.714  18.932  1.00 40.70           H  
ATOM     45  HA2 GLY A   4     -16.441 104.846  18.286  1.00 40.70           H  
ATOM     46  HA3 GLY A   4     -16.724 104.414  16.585  1.00 40.70           H  
ATOM     47  N   SER A   5     -14.006 105.114  17.709  1.00 37.67           N  
ATOM     48  CA  SER A   5     -12.585 105.412  17.504  1.00 37.67           C  
ATOM     49  C   SER A   5     -12.294 106.685  18.325  1.00 37.67           C  
ATOM     50  CB  SER A   5     -12.237 105.665  16.029  1.00 37.67           C  
ATOM     51  O   SER A   5     -13.186 107.299  18.895  1.00 37.67           O  
ATOM     52  OG  SER A   5     -13.218 106.504  15.402  1.00 37.67           O  
ATOM     53  H   SER A   5     -14.512 105.761  18.297  1.00 37.67           H  
ATOM     54  HA  SER A   5     -11.996 104.580  17.904  1.00 37.67           H  
ATOM     55  HB2 SER A   5     -12.214 104.722  15.473  1.00 37.67           H  
ATOM     56  HB3 SER A   5     -11.267 106.155  15.918  1.00 37.67           H  
ATOM     57  HG  SER A   5     -12.809 106.784  14.550  1.00 37.67           H  
ATOM     58  N   CYS A   6     -10.983 106.963  18.493  1.00 37.02           N  
ATOM     59  CA  CYS A   6     -10.464 108.316  18.609  1.00 37.02           C  
ATOM     60  C   CYS A   6     -10.646 109.012  17.240  1.00 37.02           C  
ATOM     61  CB  CYS A   6      -8.976 108.356  18.982  1.00 37.02           C  
ATOM     62  O   CYS A   6      -9.804 108.926  16.356  1.00 37.02           O  
ATOM     63  SG  CYS A   6      -8.663 107.718  20.660  1.00 37.02           S  
ATOM     64  H   CYS A   6     -10.366 106.196  18.720  1.00 37.02           H  
ATOM     65  HA  CYS A   6     -11.063 108.858  19.352  1.00 37.02           H  
ATOM     66  HB2 CYS A   6      -8.610 109.388  18.947  1.00 37.02           H  
ATOM     67  HB3 CYS A   6      -8.373 107.771  18.279  1.00 37.02           H  
ATOM     68  HG  CYS A   6      -8.911 106.425  20.348  1.00 37.02           H  
ATOM     69  N   GLN A   7     -11.876 109.507  17.043  1.00 45.69           N  
ATOM     70  CA  GLN A   7     -12.266 110.585  16.132  1.00 45.69           C  
ATOM     71  C   GLN A   7     -12.290 110.180  14.644  1.00 45.69           C  
ATOM     72  CB  GLN A   7     -11.421 111.852  16.328  1.00 45.69           C  
ATOM     73  O   GLN A   7     -13.205 110.483  13.890  1.00 45.69           O  
ATOM     74  CG  GLN A   7     -11.662 112.493  17.697  1.00 45.69           C  
ATOM     75  CD  GLN A   7     -10.806 113.719  17.914  1.00 45.69           C  
ATOM     76  NE2 GLN A   7     -11.076 114.436  18.981  1.00 45.69           N  
ATOM     77  OE1 GLN A   7      -9.891 114.062  17.187  1.00 45.69           O  
ATOM     78  H   GLN A   7     -12.616 108.993  17.500  1.00 45.69           H  
ATOM     79  HA  GLN A   7     -13.309 110.809  16.392  1.00 45.69           H  
ATOM     80  HB2 GLN A   7     -11.667 112.583  15.546  1.00 45.69           H  
ATOM     81  HB3 GLN A   7     -10.355 111.627  16.202  1.00 45.69           H  
ATOM     82  HG2 GLN A   7     -11.431 111.785  18.501  1.00 45.69           H  
ATOM     83  HG3 GLN A   7     -12.716 112.780  17.794  1.00 45.69           H  
ATOM     84 HE21 GLN A   7     -10.529 115.259  19.188  1.00 45.69           H  
ATOM     85 HE22 GLN A   7     -11.832 114.164  19.593  1.00 45.69           H  
ATOM     86  N   GLY A   8     -11.206 109.585  14.152  1.00 48.79           N  
ATOM     87  CA  GLY A   8     -10.987 109.282  12.750  1.00 48.79           C  
ATOM     88  C   GLY A   8     -11.188 107.788  12.461  1.00 48.79           C  
ATOM     89  O   GLY A   8     -11.832 107.043  13.187  1.00 48.79           O  
ATOM     90  H   GLY A   8     -10.485 109.278  14.791  1.00 48.79           H  
ATOM     91  HA2 GLY A   8      -9.962 109.578  12.524  1.00 48.79           H  
ATOM     92  HA3 GLY A   8     -11.670 109.852  12.113  1.00 48.79           H  
ATOM     93  N   CYS A   9     -10.546 107.330  11.383  1.00 50.00           N  
ATOM     94  CA  CYS A   9     -10.773 105.997  10.809  1.00 50.00           C  
ATOM     95  C   CYS A   9      -9.869 105.806   9.571  1.00 50.00           C  
ATOM     96  CB  CYS A   9     -12.241 105.766  10.398  1.00 50.00           C  
ATOM     97  O   CYS A   9      -9.220 104.781   9.395  1.00 50.00           O  
ATOM     98  SG  CYS A   9     -12.735 104.006  10.501  1.00 50.00           S  
ATOM     99  H   CYS A   9      -9.761 107.855  11.023  1.00 50.00           H  
ATOM    100  HA  CYS A   9     -10.455 105.285  11.581  1.00 50.00           H  
ATOM    101  HB2 CYS A   9     -12.425 106.102   9.372  1.00 50.00           H  
ATOM    102  HB3 CYS A   9     -12.940 106.315  11.034  1.00 50.00           H  
ATOM    103  HG  CYS A   9     -13.784 104.106   9.670  1.00 50.00           H  
ATOM    104  N   GLU A  10      -9.900 106.784   8.661  1.00 57.30           N  
ATOM    105  CA  GLU A  10      -9.304 106.645   7.328  1.00 57.30           C  
ATOM    106  C   GLU A  10      -7.783 106.897   7.358  1.00 57.30           C  
ATOM    107  CB  GLU A  10      -9.999 107.521   6.272  1.00 57.30           C  
ATOM    108  O   GLU A  10      -7.075 106.573   6.404  1.00 57.30           O  
ATOM    109  CG  GLU A  10     -11.101 106.767   5.510  1.00 57.30           C  
ATOM    110  CD  GLU A  10     -10.638 105.731   4.492  1.00 57.30           C  
ATOM    111  OE1 GLU A  10      -9.413 105.658   4.237  1.00 57.30           O  
ATOM    112  OE2 GLU A  10     -11.510 104.991   3.987  1.00 57.30           O1-
ATOM    113  H   GLU A  10     -10.302 107.675   8.917  1.00 57.30           H  
ATOM    114  HA  GLU A  10      -9.406 105.593   7.047  1.00 57.30           H  
ATOM    115  HB2 GLU A  10      -9.269 107.904   5.548  1.00 57.30           H  
ATOM    116  HB3 GLU A  10     -10.443 108.401   6.752  1.00 57.30           H  
ATOM    117  HG2 GLU A  10     -11.696 107.502   4.953  1.00 57.30           H  
ATOM    118  HG3 GLU A  10     -11.778 106.283   6.224  1.00 57.30           H  
ATOM    119  N   GLU A  11      -7.251 107.400   8.480  1.00 64.36           N  
ATOM    120  CA  GLU A  11      -5.812 107.643   8.593  1.00 64.36           C  
ATOM    121  C   GLU A  11      -5.081 106.276   8.476  1.00 64.36           C  
ATOM    122  CB  GLU A  11      -5.408 108.325   9.911  1.00 64.36           C  
ATOM    123  O   GLU A  11      -4.040 106.129   7.823  1.00 64.36           O  
ATOM    124  CG  GLU A  11      -6.263 109.534  10.305  1.00 64.36           C  
ATOM    125  CD  GLU A  11      -7.424 109.043  11.142  1.00 64.36           C  
ATOM    126  OE1 GLU A  11      -7.249 108.946  12.381  1.00 64.36           O  
ATOM    127  OE2 GLU A  11      -8.452 108.668  10.537  1.00 64.36           O1-
ATOM    128  H   GLU A  11      -7.867 107.609   9.253  1.00 64.36           H  
ATOM    129  HA  GLU A  11      -5.514 108.262   7.737  1.00 64.36           H  
ATOM    130  HB2 GLU A  11      -4.367 108.656   9.804  1.00 64.36           H  
ATOM    131  HB3 GLU A  11      -5.397 107.590  10.726  1.00 64.36           H  
ATOM    132  HG2 GLU A  11      -6.612 110.090   9.429  1.00 64.36           H  
ATOM    133  HG3 GLU A  11      -5.666 110.223  10.915  1.00 64.36           H  
ATOM    134  N   ASP A  12      -5.643 105.271   9.164  1.00 67.04           N  
ATOM    135  CA  ASP A  12      -5.117 103.914   9.174  1.00 67.04           C  
ATOM    136  C   ASP A  12      -5.484 103.277   7.819  1.00 67.04           C  
ATOM    137  CB  ASP A  12      -5.746 103.035  10.243  1.00 67.04           C  
ATOM    138  O   ASP A  12      -4.728 102.513   7.215  1.00 67.04           O  
ATOM    139  CG  ASP A  12      -5.386 103.400  11.650  1.00 67.04           C  
ATOM    140  OD1 ASP A  12      -5.042 102.485  12.422  1.00 67.04           O  
ATOM    141  OD2 ASP A  12      -5.560 104.600  11.997  1.00 67.04           O1-
ATOM    142  H   ASP A  12      -6.475 105.468   9.700  1.00 67.04           H  
ATOM    143  HA  ASP A  12      -4.026 103.957   9.261  1.00 67.04           H  
ATOM    144  HB2 ASP A  12      -5.447 101.995  10.068  1.00 67.04           H  
ATOM    145  HB3 ASP A  12      -6.841 103.067  10.178  1.00 67.04           H  
ATOM    146  N   GLU A  13      -6.741 103.488   7.398  1.00 70.01           N  
ATOM    147  CA  GLU A  13      -7.340 102.771   6.269  1.00 70.01           C  
ATOM    148  C   GLU A  13      -6.723 103.261   4.933  1.00 70.01           C  
ATOM    149  CB  GLU A  13      -8.870 102.875   6.340  1.00 70.01           C  
ATOM    150  O   GLU A  13      -6.486 102.470   4.016  1.00 70.01           O  
ATOM    151  CG  GLU A  13      -9.581 101.525   6.447  1.00 70.01           C  
ATOM    152  CD  GLU A  13      -9.888 100.854   5.142  1.00 70.01           C  
ATOM    153  OE1 GLU A  13     -10.518  99.770   5.162  1.00 70.01           O  
ATOM    154  OE2 GLU A  13      -9.549 101.378   4.066  1.00 70.01           O1-
ATOM    155  H   GLU A  13      -7.308 104.167   7.885  1.00 70.01           H  
ATOM    156  HA  GLU A  13      -7.032 101.726   6.380  1.00 70.01           H  
ATOM    157  HB2 GLU A  13      -9.260 103.442   5.496  1.00 70.01           H  
ATOM    158  HB3 GLU A  13      -9.164 103.428   7.237  1.00 70.01           H  
ATOM    159  HG2 GLU A  13     -10.549 101.686   6.940  1.00 70.01           H  
ATOM    160  HG3 GLU A  13      -9.017 100.834   7.081  1.00 70.01           H  
ATOM    161  N   GLU A  14      -6.439 104.561   4.803  1.00 74.49           N  
ATOM    162  CA  GLU A  14      -5.798 105.148   3.612  1.00 74.49           C  
ATOM    163  C   GLU A  14      -4.363 104.577   3.516  1.00 74.49           C  
ATOM    164  CB  GLU A  14      -5.852 106.681   3.681  1.00 74.49           C  
ATOM    165  O   GLU A  14      -3.824 104.330   2.435  1.00 74.49           O  
ATOM    166  CG  GLU A  14      -5.589 107.396   2.359  1.00 74.49           C  
ATOM    167  CD  GLU A  14      -4.148 107.661   1.993  1.00 74.49           C  
ATOM    168  OE1 GLU A  14      -3.257 107.329   2.815  1.00 74.49           O  
ATOM    169  OE2 GLU A  14      -3.938 108.133   0.863  1.00 74.49           O1-
ATOM    170  H   GLU A  14      -6.689 105.197   5.548  1.00 74.49           H  
ATOM    171  HA  GLU A  14      -6.354 104.784   2.745  1.00 74.49           H  
ATOM    172  HB2 GLU A  14      -5.182 107.052   4.466  1.00 74.49           H  
ATOM    173  HB3 GLU A  14      -6.869 106.968   3.978  1.00 74.49           H  
ATOM    174  HG2 GLU A  14      -6.067 108.384   2.409  1.00 74.49           H  
ATOM    175  HG3 GLU A  14      -6.073 106.856   1.536  1.00 74.49           H  
ATOM    176  N   THR A  15      -3.746 104.337   4.674  1.00 79.50           N  
ATOM    177  CA  THR A  15      -2.437 103.689   4.736  1.00 79.50           C  
ATOM    178  C   THR A  15      -2.635 102.201   4.358  1.00 79.50           C  
ATOM    179  CB  THR A  15      -1.762 103.842   6.111  1.00 79.50           C  
ATOM    180  O   THR A  15      -1.880 101.645   3.557  1.00 79.50           O  
ATOM    181  CG2 THR A  15      -0.380 103.195   6.135  1.00 79.50           C  
ATOM    182  OG1 THR A  15      -1.565 105.230   6.417  1.00 79.50           O  
ATOM    183  H   THR A  15      -4.215 104.593   5.533  1.00 79.50           H  
ATOM    184  HA  THR A  15      -1.813 104.156   3.964  1.00 79.50           H  
ATOM    185  HB  THR A  15      -2.368 103.410   6.913  1.00 79.50           H  
ATOM    186 HG21 THR A  15       0.246 103.579   5.321  1.00 79.50           H  
ATOM    187 HG22 THR A  15      -0.439 102.107   6.047  1.00 79.50           H  
ATOM    188 HG23 THR A  15       0.141 103.439   7.066  1.00 79.50           H  
ATOM    189  HG1 THR A  15      -2.429 105.597   6.705  1.00 79.50           H  
ATOM    190  N   LEU A  16      -3.645 101.550   4.937  1.00 81.22           N  
ATOM    191  CA  LEU A  16      -3.920 100.129   4.720  1.00 81.22           C  
ATOM    192  C   LEU A  16      -4.202  99.857   3.227  1.00 81.22           C  
ATOM    193  CB  LEU A  16      -5.123  99.660   5.541  1.00 81.22           C  
ATOM    194  O   LEU A  16      -3.806  98.831   2.676  1.00 81.22           O  
ATOM    195  CG  LEU A  16      -5.274  98.130   5.588  1.00 81.22           C  
ATOM    196  CD1 LEU A  16      -4.328  97.501   6.611  1.00 81.22           C  
ATOM    197  CD2 LEU A  16      -6.720  97.774   5.911  1.00 81.22           C  
ATOM    198  H   LEU A  16      -4.245 102.056   5.574  1.00 81.22           H  
ATOM    199  HA  LEU A  16      -3.011  99.588   4.998  1.00 81.22           H  
ATOM    200  HB2 LEU A  16      -6.033 100.093   5.110  1.00 81.22           H  
ATOM    201  HB3 LEU A  16      -5.054 100.042   6.567  1.00 81.22           H  
ATOM    202  HG  LEU A  16      -5.050  97.695   4.610  1.00 81.22           H  
ATOM    203 HD11 LEU A  16      -4.483  97.919   7.611  1.00 81.22           H  
ATOM    204 HD12 LEU A  16      -3.286  97.669   6.331  1.00 81.22           H  
ATOM    205 HD13 LEU A  16      -4.482  96.419   6.671  1.00 81.22           H  
ATOM    206 HD21 LEU A  16      -7.038  98.215   6.858  1.00 81.22           H  
ATOM    207 HD22 LEU A  16      -6.830  96.690   5.972  1.00 81.22           H  
ATOM    208 HD23 LEU A  16      -7.397  98.134   5.129  1.00 81.22           H  
ATOM    209  N   LYS A  17      -4.917 100.774   2.554  1.00 77.65           N  
ATOM    210  CA  LYS A  17      -5.247 100.637   1.136  1.00 77.65           C  
ATOM    211  C   LYS A  17      -3.934 100.484   0.315  1.00 77.65           C  
ATOM    212  CB  LYS A  17      -6.050 101.847   0.623  1.00 77.65           C  
ATOM    213  O   LYS A  17      -3.894  99.822  -0.722  1.00 77.65           O  
ATOM    214  CG  LYS A  17      -7.526 101.852   1.074  1.00 77.65           C  
ATOM    215  CD  LYS A  17      -8.199 103.201   0.769  1.00 77.65           C  
ATOM    216  CE  LYS A  17      -9.620 103.363   1.309  1.00 77.65           C  
ATOM    217  NZ  LYS A  17      -9.653 103.494   2.754  1.00 77.65           N1+
ATOM    218  H   LYS A  17      -5.264 101.577   3.059  1.00 77.65           H  
ATOM    219  HA  LYS A  17      -5.817  99.710   1.011  1.00 77.65           H  
ATOM    220  HB2 LYS A  17      -6.027 101.866  -0.474  1.00 77.65           H  
ATOM    221  HB3 LYS A  17      -5.561 102.771   0.956  1.00 77.65           H  
ATOM    222  HG2 LYS A  17      -7.600 101.626   2.137  1.00 77.65           H  
ATOM    223  HG3 LYS A  17      -8.064 101.051   0.552  1.00 77.65           H  
ATOM    224  HD2 LYS A  17      -8.236 103.319  -0.322  1.00 77.65           H  
ATOM    225  HD3 LYS A  17      -7.580 104.023   1.141  1.00 77.65           H  
ATOM    226  HE2 LYS A  17     -10.253 102.513   1.040  1.00 77.65           H  
ATOM    227  HE3 LYS A  17     -10.068 104.277   0.906  1.00 77.65           H  
ATOM    228  HZ1 LYS A  17     -10.593 103.780   3.111  1.00 77.65           H  
ATOM    229  HZ2 LYS A  17      -9.090 104.256   3.190  1.00 77.65           H  
ATOM    230  HZ3 LYS A  17      -9.465 102.597   3.271  1.00 77.65           H  
ATOM    231  N   LYS A  18      -2.862 101.148   0.766  1.00 80.24           N  
ATOM    232  CA  LYS A  18      -1.556 101.112   0.105  1.00 80.24           C  
ATOM    233  C   LYS A  18      -0.800  99.820   0.489  1.00 80.24           C  
ATOM    234  CB  LYS A  18      -0.726 102.350   0.463  1.00 80.24           C  
ATOM    235  O   LYS A  18       0.005  99.298  -0.281  1.00 80.24           O  
ATOM    236  CG  LYS A  18      -1.365 103.621  -0.103  1.00 80.24           C  
ATOM    237  CD  LYS A  18      -0.923 104.883   0.638  1.00 80.24           C  
ATOM    238  CE  LYS A  18      -1.716 106.072   0.121  1.00 80.24           C  
ATOM    239  NZ  LYS A  18      -1.544 107.224   0.999  1.00 80.24           N1+
ATOM    240  H   LYS A  18      -2.954 101.674   1.624  1.00 80.24           H  
ATOM    241  HA  LYS A  18      -1.723 101.073  -0.978  1.00 80.24           H  
ATOM    242  HB2 LYS A  18       0.292 102.251   0.066  1.00 80.24           H  
ATOM    243  HB3 LYS A  18      -0.622 102.429   1.550  1.00 80.24           H  
ATOM    244  HG2 LYS A  18      -2.458 103.552  -0.040  1.00 80.24           H  
ATOM    245  HG3 LYS A  18      -1.122 103.706  -1.169  1.00 80.24           H  
ATOM    246  HD2 LYS A  18       0.151 105.049   0.500  1.00 80.24           H  
ATOM    247  HD3 LYS A  18      -1.097 104.756   1.713  1.00 80.24           H  
ATOM    248  HE2 LYS A  18      -2.787 105.851   0.086  1.00 80.24           H  
ATOM    249  HE3 LYS A  18      -1.386 106.372  -0.878  1.00 80.24           H  
ATOM    250  HZ1 LYS A  18      -2.262 107.936   0.721  1.00 80.24           H  
ATOM    251  HZ2 LYS A  18      -0.634 107.662   1.099  1.00 80.24           H  
ATOM    252  HZ3 LYS A  18      -1.942 107.032   1.958  1.00 80.24           H  
ATOM    253  N   LEU A  19      -1.032  99.333   1.711  1.00 84.67           N  
ATOM    254  CA  LEU A  19      -0.426  98.093   2.185  1.00 84.67           C  
ATOM    255  C   LEU A  19      -1.072  96.917   1.411  1.00 84.67           C  
ATOM    256  CB  LEU A  19      -0.567  97.876   3.697  1.00 84.67           C  
ATOM    257  O   LEU A  19      -0.406  95.960   1.026  1.00 84.67           O  
ATOM    258  CG  LEU A  19       0.028  98.985   4.589  1.00 84.67           C  
ATOM    259  CD1 LEU A  19      -0.075  98.601   6.065  1.00 84.67           C  
ATOM    260  CD2 LEU A  19       1.479  99.309   4.255  1.00 84.67           C  
ATOM    261  H   LEU A  19      -1.679  99.826   2.310  1.00 84.67           H  
ATOM    262  HA  LEU A  19       0.632  98.107   1.901  1.00 84.67           H  
ATOM    263  HB2 LEU A  19      -0.083  96.922   3.947  1.00 84.67           H  
ATOM    264  HB3 LEU A  19      -1.626  97.748   3.955  1.00 84.67           H  
ATOM    265  HG  LEU A  19      -0.554  99.897   4.451  1.00 84.67           H  
ATOM    266 HD11 LEU A  19       0.502  97.697   6.280  1.00 84.67           H  
ATOM    267 HD12 LEU A  19      -1.115  98.422   6.352  1.00 84.67           H  
ATOM    268 HD13 LEU A  19       0.308  99.405   6.703  1.00 84.67           H  
ATOM    269 HD21 LEU A  19       2.092  98.406   4.322  1.00 84.67           H  
ATOM    270 HD22 LEU A  19       1.887 100.048   4.952  1.00 84.67           H  
ATOM    271 HD23 LEU A  19       1.575  99.729   3.250  1.00 84.67           H  
ATOM    272  N   ILE A  20      -2.382  97.008   1.162  1.00 80.77           N  
ATOM    273  CA  ILE A  20      -3.143  96.001   0.412  1.00 80.77           C  
ATOM    274  C   ILE A  20      -2.590  95.964  -1.033  1.00 80.77           C  
ATOM    275  CB  ILE A  20      -4.662  96.315   0.440  1.00 80.77           C  
ATOM    276  O   ILE A  20      -2.399  94.901  -1.620  1.00 80.77           O  
ATOM    277  CG1 ILE A  20      -5.236  96.000   1.838  1.00 80.77           C  
ATOM    278  CG2 ILE A  20      -5.443  95.531  -0.625  1.00 80.77           C  
ATOM    279  CD1 ILE A  20      -6.595  96.634   2.096  1.00 80.77           C  
ATOM    280  H   ILE A  20      -2.878  97.819   1.502  1.00 80.77           H  
ATOM    281  HA  ILE A  20      -2.935  95.023   0.864  1.00 80.77           H  
ATOM    282  HB  ILE A  20      -4.804  97.383   0.232  1.00 80.77           H  
ATOM    283 HG12 ILE A  20      -4.549  96.337   2.620  1.00 80.77           H  
ATOM    284 HG13 ILE A  20      -5.326  94.915   1.953  1.00 80.77           H  
ATOM    285 HG21 ILE A  20      -5.332  94.452  -0.479  1.00 80.77           H  
ATOM    286 HG22 ILE A  20      -5.108  95.779  -1.637  1.00 80.77           H  
ATOM    287 HG23 ILE A  20      -6.512  95.765  -0.590  1.00 80.77           H  
ATOM    288 HD11 ILE A  20      -6.546  97.722   2.007  1.00 80.77           H  
ATOM    289 HD12 ILE A  20      -6.929  96.397   3.110  1.00 80.77           H  
ATOM    290 HD13 ILE A  20      -7.356  96.265   1.404  1.00 80.77           H  
ATOM    291  N   VAL A  21      -2.372  97.137  -1.636  1.00 79.56           N  
ATOM    292  CA  VAL A  21      -1.902  97.239  -3.025  1.00 79.56           C  
ATOM    293  C   VAL A  21      -0.434  96.758  -3.113  1.00 79.56           C  
ATOM    294  CB  VAL A  21      -2.101  98.670  -3.571  1.00 79.56           C  
ATOM    295  O   VAL A  21       0.018  96.265  -4.147  1.00 79.56           O  
ATOM    296  CG1 VAL A  21      -1.317  98.948  -4.858  1.00 79.56           C  
ATOM    297  CG2 VAL A  21      -3.590  98.923  -3.847  1.00 79.56           C  
ATOM    298  H   VAL A  21      -2.533  97.986  -1.113  1.00 79.56           H  
ATOM    299  HA  VAL A  21      -2.489  96.525  -3.619  1.00 79.56           H  
ATOM    300  HB  VAL A  21      -1.764  99.392  -2.817  1.00 79.56           H  
ATOM    301 HG11 VAL A  21      -1.551  98.211  -5.634  1.00 79.56           H  
ATOM    302 HG12 VAL A  21      -0.238  98.931  -4.678  1.00 79.56           H  
ATOM    303 HG13 VAL A  21      -1.559  99.941  -5.253  1.00 79.56           H  
ATOM    304 HG21 VAL A  21      -3.948  98.302  -4.675  1.00 79.56           H  
ATOM    305 HG22 VAL A  21      -3.760  99.972  -4.114  1.00 79.56           H  
ATOM    306 HG23 VAL A  21      -4.209  98.696  -2.975  1.00 79.56           H  
ATOM    307  N   ARG A  22       0.349  96.953  -2.043  1.00 79.88           N  
ATOM    308  CA  ARG A  22       1.733  96.480  -1.985  1.00 79.88           C  
ATOM    309  C   ARG A  22       1.753  94.940  -1.824  1.00 79.88           C  
ATOM    310  CB  ARG A  22       2.538  97.160  -0.863  1.00 79.88           C  
ATOM    311  O   ARG A  22       2.541  94.283  -2.508  1.00 79.88           O  
ATOM    312  CG  ARG A  22       3.038  98.542  -1.302  1.00 79.88           C  
ATOM    313  CD  ARG A  22       3.474  99.440  -0.150  1.00 79.88           C  
ATOM    314  NE  ARG A  22       4.777  99.077   0.439  1.00 79.88           N  
ATOM    315  NH1 ARG A  22       3.950  98.278   2.454  1.00 79.88           N  
ATOM    316  NH2 ARG A  22       6.159  98.736   2.256  1.00 79.88           N1+
ATOM    317  CZ  ARG A  22       4.951  98.700   1.697  1.00 79.88           C  
ATOM    318  H   ARG A  22      -0.038  97.433  -1.243  1.00 79.88           H  
ATOM    319  HA  ARG A  22       2.199  96.694  -2.956  1.00 79.88           H  
ATOM    320  HB2 ARG A  22       3.406  96.547  -0.597  1.00 79.88           H  
ATOM    321  HB3 ARG A  22       1.925  97.244   0.041  1.00 79.88           H  
ATOM    322  HG2 ARG A  22       2.237  99.061  -1.841  1.00 79.88           H  
ATOM    323  HG3 ARG A  22       3.867  98.419  -2.010  1.00 79.88           H  
ATOM    324  HD2 ARG A  22       2.703  99.514   0.623  1.00 79.88           H  
ATOM    325  HD3 ARG A  22       3.603 100.458  -0.538  1.00 79.88           H  
ATOM    326  HE  ARG A  22       5.602  99.314  -0.094  1.00 79.88           H  
ATOM    327 HH11 ARG A  22       4.198  98.132   3.453  1.00 79.88           H  
ATOM    328 HH12 ARG A  22       3.016  98.109   2.135  1.00 79.88           H  
ATOM    329 HH21 ARG A  22       6.163  98.560   3.283  1.00 79.88           H  
ATOM    330 HH22 ARG A  22       7.002  99.058   1.818  1.00 79.88           H  
ATOM    331  N   LEU A  23       0.911  94.417  -0.927  1.00 81.01           N  
ATOM    332  CA  LEU A  23       0.877  92.979  -0.640  1.00 81.01           C  
ATOM    333  C   LEU A  23       0.393  92.209  -1.887  1.00 81.01           C  
ATOM    334  CB  LEU A  23      -0.018  92.666   0.564  1.00 81.01           C  
ATOM    335  O   LEU A  23       0.862  91.121  -2.199  1.00 81.01           O  
ATOM    336  CG  LEU A  23      -0.094  91.168   0.933  1.00 81.01           C  
ATOM    337  CD1 LEU A  23       1.258  90.583   1.343  1.00 81.01           C  
ATOM    338  CD2 LEU A  23      -1.098  90.964   2.064  1.00 81.01           C  
ATOM    339  H   LEU A  23       0.292  95.054  -0.446  1.00 81.01           H  
ATOM    340  HA  LEU A  23       1.911  92.676  -0.449  1.00 81.01           H  
ATOM    341  HB2 LEU A  23      -1.034  93.030   0.360  1.00 81.01           H  
ATOM    342  HB3 LEU A  23       0.340  93.236   1.433  1.00 81.01           H  
ATOM    343  HG  LEU A  23      -0.463  90.602   0.071  1.00 81.01           H  
ATOM    344 HD11 LEU A  23       1.674  91.113   2.205  1.00 81.01           H  
ATOM    345 HD12 LEU A  23       1.982  90.632   0.526  1.00 81.01           H  
ATOM    346 HD13 LEU A  23       1.154  89.528   1.618  1.00 81.01           H  
ATOM    347 HD21 LEU A  23      -0.796  91.505   2.965  1.00 81.01           H  
ATOM    348 HD22 LEU A  23      -1.175  89.903   2.322  1.00 81.01           H  
ATOM    349 HD23 LEU A  23      -2.093  91.313   1.770  1.00 81.01           H  
ATOM    350  N   ASN A  24      -0.581  92.778  -2.605  1.00 74.13           N  
ATOM    351  CA  ASN A  24      -1.127  92.157  -3.817  1.00 74.13           C  
ATOM    352  C   ASN A  24      -0.188  92.344  -5.034  1.00 74.13           C  
ATOM    353  CB  ASN A  24      -2.519  92.677  -4.159  1.00 74.13           C  
ATOM    354  O   ASN A  24      -0.468  91.913  -6.146  1.00 74.13           O  
ATOM    355  CG  ASN A  24      -3.544  91.988  -3.299  1.00 74.13           C  
ATOM    356  ND2 ASN A  24      -3.891  92.582  -2.183  1.00 74.13           N  
ATOM    357  OD1 ASN A  24      -4.049  90.919  -3.575  1.00 74.13           O  
ATOM    358  H   ASN A  24      -0.933  93.677  -2.308  1.00 74.13           H  
ATOM    359  HA  ASN A  24      -1.163  91.073  -3.640  1.00 74.13           H  
ATOM    360  HB2 ASN A  24      -2.788  92.466  -5.201  1.00 74.13           H  
ATOM    361  HB3 ASN A  24      -2.584  93.764  -4.037  1.00 74.13           H  
ATOM    362 HD21 ASN A  24      -4.568  92.149  -1.569  1.00 74.13           H  
ATOM    363 HD22 ASN A  24      -3.483  93.471  -1.935  1.00 74.13           H  
ATOM    364  N   ASN A  25       0.985  92.942  -4.797  1.00 69.05           N  
ATOM    365  CA  ASN A  25       2.051  93.110  -5.775  1.00 69.05           C  
ATOM    366  C   ASN A  25       3.309  92.323  -5.367  1.00 69.05           C  
ATOM    367  CB  ASN A  25       2.381  94.579  -6.003  1.00 69.05           C  
ATOM    368  O   ASN A  25       4.429  92.570  -5.830  1.00 69.05           O  
ATOM    369  CG  ASN A  25       1.621  95.051  -7.206  1.00 69.05           C  
ATOM    370  ND2 ASN A  25       0.586  95.827  -7.007  1.00 69.05           N  
ATOM    371  OD1 ASN A  25       1.914  94.734  -8.342  1.00 69.05           O  
ATOM    372  H   ASN A  25       1.168  93.276  -3.861  1.00 69.05           H  
ATOM    373  HA  ASN A  25       1.728  92.637  -6.709  1.00 69.05           H  
ATOM    374  HB2 ASN A  25       3.440  94.750  -6.225  1.00 69.05           H  
ATOM    375  HB3 ASN A  25       2.148  95.192  -5.127  1.00 69.05           H  
ATOM    376 HD21 ASN A  25       0.042  96.155  -7.792  1.00 69.05           H  
ATOM    377 HD22 ASN A  25       0.331  96.098  -6.068  1.00 69.05           H  
ATOM    378  N   VAL A  26       3.123  91.279  -4.556  1.00 62.85           N  
ATOM    379  CA  VAL A  26       4.144  90.281  -4.255  1.00 62.85           C  
ATOM    380  C   VAL A  26       3.928  89.130  -5.259  1.00 62.85           C  
ATOM    381  CB  VAL A  26       4.082  89.823  -2.787  1.00 62.85           C  
ATOM    382  O   VAL A  26       3.334  88.098  -4.976  1.00 62.85           O  
ATOM    383  CG1 VAL A  26       5.171  88.788  -2.482  1.00 62.85           C  
ATOM    384  CG2 VAL A  26       4.248  91.010  -1.832  1.00 62.85           C  
ATOM    385  H   VAL A  26       2.231  91.189  -4.091  1.00 62.85           H  
ATOM    386  HA  VAL A  26       5.135  90.712  -4.451  1.00 62.85           H  
ATOM    387  HB  VAL A  26       3.104  89.365  -2.593  1.00 62.85           H  
ATOM    388 HG11 VAL A  26       6.172  89.213  -2.614  1.00 62.85           H  
ATOM    389 HG12 VAL A  26       5.093  87.910  -3.128  1.00 62.85           H  
ATOM    390 HG13 VAL A  26       5.084  88.434  -1.452  1.00 62.85           H  
ATOM    391 HG21 VAL A  26       5.245  91.456  -1.921  1.00 62.85           H  
ATOM    392 HG22 VAL A  26       4.106  90.693  -0.795  1.00 62.85           H  
ATOM    393 HG23 VAL A  26       3.515  91.795  -2.030  1.00 62.85           H  
ATOM    394  N   GLN A  27       4.383  89.371  -6.491  1.00 58.09           N  
ATOM    395  CA  GLN A  27       4.576  88.296  -7.462  1.00 58.09           C  
ATOM    396  C   GLN A  27       5.913  87.585  -7.081  1.00 58.09           C  
ATOM    397  CB  GLN A  27       4.594  88.816  -8.908  1.00 58.09           C  
ATOM    398  O   GLN A  27       6.607  87.965  -6.130  1.00 58.09           O  
ATOM    399  CG  GLN A  27       3.299  89.527  -9.319  1.00 58.09           C  
ATOM    400  CD  GLN A  27       3.316  91.020  -9.060  1.00 58.09           C  
ATOM    401  NE2 GLN A  27       2.185  91.666  -9.239  1.00 58.09           N  
ATOM    402  OE1 GLN A  27       4.300  91.657  -8.724  1.00 58.09           O  
ATOM    403  H   GLN A  27       4.596  90.324  -6.751  1.00 58.09           H  
ATOM    404  HA  GLN A  27       3.771  87.560  -7.343  1.00 58.09           H  
ATOM    405  HB2 GLN A  27       4.729  87.966  -9.587  1.00 58.09           H  
ATOM    406  HB3 GLN A  27       5.466  89.460  -9.068  1.00 58.09           H  
ATOM    407  HG2 GLN A  27       2.429  89.078  -8.826  1.00 58.09           H  
ATOM    408  HG3 GLN A  27       3.160  89.406 -10.400  1.00 58.09           H  
ATOM    409 HE21 GLN A  27       2.147  92.666  -9.097  1.00 58.09           H  
ATOM    410 HE22 GLN A  27       1.354  91.164  -9.517  1.00 58.09           H  
ATOM    411  N   GLU A  28       6.212  86.512  -7.816  1.00 55.05           N  
ATOM    412  CA  GLU A  28       7.360  85.653  -7.606  1.00 55.05           C  
ATOM    413  C   GLU A  28       8.683  86.398  -7.906  1.00 55.05           C  
ATOM    414  CB  GLU A  28       7.323  84.389  -8.489  1.00 55.05           C  
ATOM    415  O   GLU A  28       8.799  87.215  -8.818  1.00 55.05           O  
ATOM    416  CG  GLU A  28       6.028  83.578  -8.401  1.00 55.05           C  
ATOM    417  CD  GLU A  28       5.021  84.056  -9.434  1.00 55.05           C  
ATOM    418  OE1 GLU A  28       4.645  83.240 -10.302  1.00 55.05           O  
ATOM    419  OE2 GLU A  28       4.649  85.250  -9.365  1.00 55.05           O1-
ATOM    420  H   GLU A  28       5.553  86.229  -8.528  1.00 55.05           H  
ATOM    421  HA  GLU A  28       7.351  85.358  -6.551  1.00 55.05           H  
ATOM    422  HB2 GLU A  28       8.156  83.740  -8.185  1.00 55.05           H  
ATOM    423  HB3 GLU A  28       7.520  84.661  -9.535  1.00 55.05           H  
ATOM    424  HG2 GLU A  28       5.588  83.628  -7.399  1.00 55.05           H  
ATOM    425  HG3 GLU A  28       6.254  82.523  -8.602  1.00 55.05           H  
ATOM    426  N   GLY A  29       9.732  86.023  -7.162  1.00 58.10           N  
ATOM    427  CA  GLY A  29      11.086  86.469  -7.445  1.00 58.10           C  
ATOM    428  C   GLY A  29      11.377  87.918  -7.061  1.00 58.10           C  
ATOM    429  O   GLY A  29      12.163  88.616  -7.699  1.00 58.10           O  
ATOM    430  H   GLY A  29       9.574  85.379  -6.401  1.00 58.10           H  
ATOM    431  HA2 GLY A  29      11.275  86.349  -8.517  1.00 58.10           H  
ATOM    432  HA3 GLY A  29      11.770  85.822  -6.888  1.00 58.10           H  
ATOM    433  N   LYS A  30      10.772  88.393  -5.962  1.00 59.25           N  
ATOM    434  CA  LYS A  30      11.086  89.695  -5.384  1.00 59.25           C  
ATOM    435  C   LYS A  30      11.937  89.596  -4.094  1.00 59.25           C  
ATOM    436  CB  LYS A  30       9.802  90.516  -5.180  1.00 59.25           C  
ATOM    437  O   LYS A  30      12.233  88.529  -3.561  1.00 59.25           O  
ATOM    438  CG  LYS A  30       9.129  90.809  -6.525  1.00 59.25           C  
ATOM    439  CD  LYS A  30       7.975  91.798  -6.393  1.00 59.25           C  
ATOM    440  CE  LYS A  30       7.301  91.976  -7.744  1.00 59.25           C  
ATOM    441  NZ  LYS A  30       6.194  92.933  -7.627  1.00 59.25           N1+
ATOM    442  H   LYS A  30      10.025  87.855  -5.546  1.00 59.25           H  
ATOM    443  HA  LYS A  30      11.721  90.245  -6.092  1.00 59.25           H  
ATOM    444  HB2 LYS A  30      10.028  91.465  -4.680  1.00 59.25           H  
ATOM    445  HB3 LYS A  30       9.106  89.979  -4.524  1.00 59.25           H  
ATOM    446  HG2 LYS A  30       8.756  89.873  -6.959  1.00 59.25           H  
ATOM    447  HG3 LYS A  30       9.867  91.216  -7.226  1.00 59.25           H  
ATOM    448  HD2 LYS A  30       8.348  92.762  -6.026  1.00 59.25           H  
ATOM    449  HD3 LYS A  30       7.252  91.426  -5.658  1.00 59.25           H  
ATOM    450  HE2 LYS A  30       6.875  91.031  -8.090  1.00 59.25           H  
ATOM    451  HE3 LYS A  30       7.983  92.364  -8.507  1.00 59.25           H  
ATOM    452  HZ1 LYS A  30       5.473  92.734  -8.352  1.00 59.25           H  
ATOM    453  HZ2 LYS A  30       6.455  93.919  -7.675  1.00 59.25           H  
ATOM    454  HZ3 LYS A  30       5.641  92.796  -6.756  1.00 59.25           H  
ATOM    455  N   GLN A  31      12.379  90.772  -3.635  1.00 73.43           N  
ATOM    456  CA  GLN A  31      13.265  90.926  -2.484  1.00 73.43           C  
ATOM    457  C   GLN A  31      12.583  90.495  -1.164  1.00 73.43           C  
ATOM    458  CB  GLN A  31      13.708  92.390  -2.363  1.00 73.43           C  
ATOM    459  O   GLN A  31      11.394  90.710  -0.916  1.00 73.43           O  
ATOM    460  CG  GLN A  31      14.869  92.707  -3.303  1.00 73.43           C  
ATOM    461  CD  GLN A  31      15.065  94.197  -3.407  1.00 73.43           C  
ATOM    462  NE2 GLN A  31      15.745  94.795  -2.457  1.00 73.43           N  
ATOM    463  OE1 GLN A  31      14.597  94.869  -4.309  1.00 73.43           O  
ATOM    464  H   GLN A  31      12.127  91.607  -4.144  1.00 73.43           H  
ATOM    465  HA  GLN A  31      14.130  90.273  -2.654  1.00 73.43           H  
ATOM    466  HB2 GLN A  31      14.001  92.629  -1.336  1.00 73.43           H  
ATOM    467  HB3 GLN A  31      12.862  93.055  -2.580  1.00 73.43           H  
ATOM    468  HG2 GLN A  31      14.676  92.327  -4.313  1.00 73.43           H  
ATOM    469  HG3 GLN A  31      15.793  92.236  -2.949  1.00 73.43           H  
ATOM    470 HE21 GLN A  31      15.873  95.796  -2.481  1.00 73.43           H  
ATOM    471 HE22 GLN A  31      16.141  94.253  -1.701  1.00 73.43           H  
ATOM    472  N   ILE A  32      13.400  89.883  -0.299  1.00 77.12           N  
ATOM    473  CA  ILE A  32      12.976  89.332   0.989  1.00 77.12           C  
ATOM    474  C   ILE A  32      12.779  90.531   1.935  1.00 77.12           C  
ATOM    475  CB  ILE A  32      14.034  88.340   1.536  1.00 77.12           C  
ATOM    476  O   ILE A  32      11.892  90.571   2.777  1.00 77.12           O  
ATOM    477  CG1 ILE A  32      14.205  87.144   0.568  1.00 77.12           C  
ATOM    478  CG2 ILE A  32      13.659  87.857   2.944  1.00 77.12           C  
ATOM    479  CD1 ILE A  32      15.387  86.246   0.908  1.00 77.12           C  
ATOM    480  H   ILE A  32      14.372  89.782  -0.553  1.00 77.12           H  
ATOM    481  HA  ILE A  32      12.004  88.843   0.852  1.00 77.12           H  
ATOM    482  HB  ILE A  32      14.999  88.859   1.611  1.00 77.12           H  
ATOM    483 HG12 ILE A  32      14.362  87.507  -0.454  1.00 77.12           H  
ATOM    484 HG13 ILE A  32      13.287  86.547   0.545  1.00 77.12           H  
ATOM    485 HG21 ILE A  32      12.675  87.380   2.946  1.00 77.12           H  
ATOM    486 HG22 ILE A  32      13.635  88.687   3.656  1.00 77.12           H  
ATOM    487 HG23 ILE A  32      14.387  87.139   3.334  1.00 77.12           H  
ATOM    488 HD11 ILE A  32      16.317  86.822   0.948  1.00 77.12           H  
ATOM    489 HD12 ILE A  32      15.502  85.474   0.140  1.00 77.12           H  
ATOM    490 HD13 ILE A  32      15.255  85.737   1.866  1.00 77.12           H  
ATOM    491  N   GLU A  33      13.676  91.510   1.798  1.00 79.63           N  
ATOM    492  CA  GLU A  33      13.736  92.697   2.642  1.00 79.63           C  
ATOM    493  C   GLU A  33      12.404  93.459   2.468  1.00 79.63           C  
ATOM    494  CB  GLU A  33      14.894  93.651   2.271  1.00 79.63           C  
ATOM    495  O   GLU A  33      11.853  94.069   3.378  1.00 79.63           O  
ATOM    496  CG  GLU A  33      16.236  92.988   1.941  1.00 79.63           C  
ATOM    497  CD  GLU A  33      16.234  92.599   0.478  1.00 79.63           C  
ATOM    498  OE1 GLU A  33      16.616  93.431  -0.370  1.00 79.63           O  
ATOM    499  OE2 GLU A  33      15.720  91.487   0.184  1.00 79.63           O1-
ATOM    500  H   GLU A  33      14.372  91.409   1.072  1.00 79.63           H  
ATOM    501  HA  GLU A  33      13.816  92.362   3.682  1.00 79.63           H  
ATOM    502  HB2 GLU A  33      15.040  94.332   3.119  1.00 79.63           H  
ATOM    503  HB3 GLU A  33      14.594  94.294   1.431  1.00 79.63           H  
ATOM    504  HG2 GLU A  33      16.426  92.120   2.582  1.00 79.63           H  
ATOM    505  HG3 GLU A  33      17.050  93.704   2.106  1.00 79.63           H  
ATOM    506  N   THR A  34      11.916  93.484   1.219  1.00 80.55           N  
ATOM    507  CA  THR A  34      10.689  94.208   0.876  1.00 80.55           C  
ATOM    508  C   THR A  34       9.490  93.416   1.424  1.00 80.55           C  
ATOM    509  CB  THR A  34      10.582  94.407  -0.646  1.00 80.55           C  
ATOM    510  O   THR A  34       8.496  93.988   1.860  1.00 80.55           O  
ATOM    511  CG2 THR A  34       9.281  95.070  -1.079  1.00 80.55           C  
ATOM    512  OG1 THR A  34      11.643  95.257  -1.102  1.00 80.55           O  
ATOM    513  H   THR A  34      12.398  92.961   0.502  1.00 80.55           H  
ATOM    514  HA  THR A  34      10.727  95.178   1.387  1.00 80.55           H  
ATOM    515  HB  THR A  34      10.684  93.450  -1.172  1.00 80.55           H  
ATOM    516 HG21 THR A  34       9.132  96.020  -0.554  1.00 80.55           H  
ATOM    517 HG22 THR A  34       8.418  94.425  -0.893  1.00 80.55           H  
ATOM    518 HG23 THR A  34       9.307  95.302  -2.149  1.00 80.55           H  
ATOM    519  HG1 THR A  34      12.490  94.915  -0.761  1.00 80.55           H  
ATOM    520  N   LEU A  35       9.546  92.086   1.308  1.00 84.33           N  
ATOM    521  CA  LEU A  35       8.440  91.226   1.719  1.00 84.33           C  
ATOM    522  C   LEU A  35       8.313  91.234   3.258  1.00 84.33           C  
ATOM    523  CB  LEU A  35       8.620  89.818   1.149  1.00 84.33           C  
ATOM    524  O   LEU A  35       7.204  91.235   3.786  1.00 84.33           O  
ATOM    525  CG  LEU A  35       7.449  88.844   1.391  1.00 84.33           C  
ATOM    526  CD1 LEU A  35       6.081  89.464   1.120  1.00 84.33           C  
ATOM    527  CD2 LEU A  35       7.631  87.612   0.499  1.00 84.33           C  
ATOM    528  H   LEU A  35      10.377  91.672   0.910  1.00 84.33           H  
ATOM    529  HA  LEU A  35       7.532  91.687   1.314  1.00 84.33           H  
ATOM    530  HB2 LEU A  35       9.536  89.367   1.552  1.00 84.33           H  
ATOM    531  HB3 LEU A  35       8.783  89.910   0.066  1.00 84.33           H  
ATOM    532  HG  LEU A  35       7.471  88.518   2.438  1.00 84.33           H  
ATOM    533 HD11 LEU A  35       6.069  89.944   0.139  1.00 84.33           H  
ATOM    534 HD12 LEU A  35       5.819  90.218   1.867  1.00 84.33           H  
ATOM    535 HD13 LEU A  35       5.291  88.707   1.148  1.00 84.33           H  
ATOM    536 HD21 LEU A  35       7.571  87.878  -0.562  1.00 84.33           H  
ATOM    537 HD22 LEU A  35       6.856  86.867   0.701  1.00 84.33           H  
ATOM    538 HD23 LEU A  35       8.604  87.142   0.669  1.00 84.33           H  
ATOM    539  N   VAL A  36       9.451  91.218   3.958  1.00 82.58           N  
ATOM    540  CA  VAL A  36       9.452  91.279   5.423  1.00 82.58           C  
ATOM    541  C   VAL A  36       8.870  92.654   5.823  1.00 82.58           C  
ATOM    542  CB  VAL A  36      10.851  91.013   6.011  1.00 82.58           C  
ATOM    543  O   VAL A  36       8.019  92.737   6.698  1.00 82.58           O  
ATOM    544  CG1 VAL A  36      10.934  91.372   7.498  1.00 82.58           C  
ATOM    545  CG2 VAL A  36      11.224  89.532   5.849  1.00 82.58           C  
ATOM    546  H   VAL A  36      10.324  91.166   3.455  1.00 82.58           H  
ATOM    547  HA  VAL A  36       8.743  90.521   5.782  1.00 82.58           H  
ATOM    548  HB  VAL A  36      11.594  91.618   5.475  1.00 82.58           H  
ATOM    549 HG11 VAL A  36      10.168  90.841   8.075  1.00 82.58           H  
ATOM    550 HG12 VAL A  36      10.801  92.447   7.657  1.00 82.58           H  
ATOM    551 HG13 VAL A  36      11.913  91.104   7.909  1.00 82.58           H  
ATOM    552 HG21 VAL A  36      10.554  88.889   6.432  1.00 82.58           H  
ATOM    553 HG22 VAL A  36      12.247  89.350   6.193  1.00 82.58           H  
ATOM    554 HG23 VAL A  36      11.164  89.210   4.806  1.00 82.58           H  
ATOM    555  N   GLN A  37       9.303  93.725   5.143  1.00 86.90           N  
ATOM    556  CA  GLN A  37       8.814  95.069   5.456  1.00 86.90           C  
ATOM    557  C   GLN A  37       7.281  95.098   5.259  1.00 86.90           C  
ATOM    558  CB  GLN A  37       9.495  96.126   4.576  1.00 86.90           C  
ATOM    559  O   GLN A  37       6.547  95.644   6.069  1.00 86.90           O  
ATOM    560  CG  GLN A  37       9.092  97.562   4.916  1.00 86.90           C  
ATOM    561  CD  GLN A  37       9.621  97.989   6.265  1.00 86.90           C  
ATOM    562  NE2 GLN A  37       8.759  98.469   7.130  1.00 86.90           N  
ATOM    563  OE1 GLN A  37      10.800  97.900   6.568  1.00 86.90           O  
ATOM    564  H   GLN A  37       9.979  93.592   4.405  1.00 86.90           H  
ATOM    565  HA  GLN A  37       9.022  95.247   6.518  1.00 86.90           H  
ATOM    566  HB2 GLN A  37       9.255  95.944   3.522  1.00 86.90           H  
ATOM    567  HB3 GLN A  37      10.583  96.022   4.668  1.00 86.90           H  
ATOM    568  HG2 GLN A  37       8.009  97.690   4.854  1.00 86.90           H  
ATOM    569  HG3 GLN A  37       9.529  98.244   4.176  1.00 86.90           H  
ATOM    570 HE21 GLN A  37       9.072  98.763   8.045  1.00 86.90           H  
ATOM    571 HE22 GLN A  37       7.783  98.544   6.883  1.00 86.90           H  
ATOM    572  N   ILE A  38       6.775  94.529   4.156  1.00 85.76           N  
ATOM    573  CA  ILE A  38       5.332  94.541   3.880  1.00 85.76           C  
ATOM    574  C   ILE A  38       4.573  93.810   5.018  1.00 85.76           C  
ATOM    575  CB  ILE A  38       5.025  93.933   2.486  1.00 85.76           C  
ATOM    576  O   ILE A  38       3.449  94.173   5.366  1.00 85.76           O  
ATOM    577  CG1 ILE A  38       5.422  94.935   1.377  1.00 85.76           C  
ATOM    578  CG2 ILE A  38       3.549  93.543   2.325  1.00 85.76           C  
ATOM    579  CD1 ILE A  38       5.481  94.312  -0.011  1.00 85.76           C  
ATOM    580  H   ILE A  38       7.405  94.094   3.497  1.00 85.76           H  
ATOM    581  HA  ILE A  38       5.005  95.588   3.913  1.00 85.76           H  
ATOM    582  HB  ILE A  38       5.620  93.019   2.364  1.00 85.76           H  
ATOM    583 HG12 ILE A  38       6.400  95.376   1.595  1.00 85.76           H  
ATOM    584 HG13 ILE A  38       4.710  95.767   1.363  1.00 85.76           H  
ATOM    585 HG21 ILE A  38       2.891  94.409   2.457  1.00 85.76           H  
ATOM    586 HG22 ILE A  38       3.258  92.774   3.046  1.00 85.76           H  
ATOM    587 HG23 ILE A  38       3.358  93.120   1.336  1.00 85.76           H  
ATOM    588 HD11 ILE A  38       6.158  93.452  -0.028  1.00 85.76           H  
ATOM    589 HD12 ILE A  38       5.848  95.048  -0.735  1.00 85.76           H  
ATOM    590 HD13 ILE A  38       4.496  93.984  -0.351  1.00 85.76           H  
ATOM    591  N   LEU A  39       5.153  92.723   5.534  1.00 87.17           N  
ATOM    592  CA  LEU A  39       4.531  91.962   6.609  1.00 87.17           C  
ATOM    593  C   LEU A  39       4.599  92.761   7.932  1.00 87.17           C  
ATOM    594  CB  LEU A  39       5.192  90.596   6.812  1.00 87.17           C  
ATOM    595  O   LEU A  39       3.647  92.768   8.706  1.00 87.17           O  
ATOM    596  CG  LEU A  39       4.998  89.616   5.644  1.00 87.17           C  
ATOM    597  CD1 LEU A  39       5.911  88.403   5.830  1.00 87.17           C  
ATOM    598  CD2 LEU A  39       3.551  89.153   5.507  1.00 87.17           C  
ATOM    599  H   LEU A  39       6.053  92.440   5.172  1.00 87.17           H  
ATOM    600  HA  LEU A  39       3.468  91.850   6.372  1.00 87.17           H  
ATOM    601  HB2 LEU A  39       4.789  90.141   7.726  1.00 87.17           H  
ATOM    602  HB3 LEU A  39       6.266  90.735   6.989  1.00 87.17           H  
ATOM    603  HG  LEU A  39       5.273  90.101   4.704  1.00 87.17           H  
ATOM    604 HD11 LEU A  39       5.716  87.901   6.783  1.00 87.17           H  
ATOM    605 HD12 LEU A  39       6.964  88.699   5.814  1.00 87.17           H  
ATOM    606 HD13 LEU A  39       5.754  87.677   5.028  1.00 87.17           H  
ATOM    607 HD21 LEU A  39       3.210  88.639   6.411  1.00 87.17           H  
ATOM    608 HD22 LEU A  39       3.464  88.458   4.667  1.00 87.17           H  
ATOM    609 HD23 LEU A  39       2.873  89.988   5.308  1.00 87.17           H  
ATOM    610  N   GLU A  40       5.758  93.355   8.218  1.00 86.46           N  
ATOM    611  CA  GLU A  40       5.978  94.094   9.456  1.00 86.46           C  
ATOM    612  C   GLU A  40       5.187  95.422   9.431  1.00 86.46           C  
ATOM    613  CB  GLU A  40       7.457  94.291   9.778  1.00 86.46           C  
ATOM    614  O   GLU A  40       4.686  95.881  10.453  1.00 86.46           O  
ATOM    615  CG  GLU A  40       8.106  92.959  10.169  1.00 86.46           C  
ATOM    616  CD  GLU A  40       9.509  93.042  10.726  1.00 86.46           C  
ATOM    617  OE1 GLU A  40      10.153  91.969  10.797  1.00 86.46           O  
ATOM    618  OE2 GLU A  40       9.943  94.148  11.116  1.00 86.46           O1-
ATOM    619  H   GLU A  40       6.507  93.266   7.546  1.00 86.46           H  
ATOM    620  HA  GLU A  40       5.520  93.501  10.257  1.00 86.46           H  
ATOM    621  HB2 GLU A  40       7.554  95.007  10.603  1.00 86.46           H  
ATOM    622  HB3 GLU A  40       7.987  94.728   8.923  1.00 86.46           H  
ATOM    623  HG2 GLU A  40       8.123  92.288   9.303  1.00 86.46           H  
ATOM    624  HG3 GLU A  40       7.498  92.468  10.941  1.00 86.46           H  
ATOM    625  N   ASP A  41       5.006  95.999   8.239  1.00 87.81           N  
ATOM    626  CA  ASP A  41       4.198  97.202   8.032  1.00 87.81           C  
ATOM    627  C   ASP A  41       2.762  96.858   8.512  1.00 87.81           C  
ATOM    628  CB  ASP A  41       4.080  97.606   6.566  1.00 87.81           C  
ATOM    629  O   ASP A  41       2.079  97.646   9.172  1.00 87.81           O  
ATOM    630  CG  ASP A  41       5.243  98.274   5.883  1.00 87.81           C  
ATOM    631  OD1 ASP A  41       6.163  98.784   6.562  1.00 87.81           O  
ATOM    632  OD2 ASP A  41       5.202  98.312   4.624  1.00 87.81           O1-
ATOM    633  H   ASP A  41       5.464  95.581   7.440  1.00 87.81           H  
ATOM    634  HA  ASP A  41       4.599  98.002   8.663  1.00 87.81           H  
ATOM    635  HB2 ASP A  41       3.252  98.322   6.474  1.00 87.81           H  
ATOM    636  HB3 ASP A  41       3.794  96.738   5.960  1.00 87.81           H  
ATOM    637  N   LEU A  42       2.266  95.677   8.115  1.00 86.67           N  
ATOM    638  CA  LEU A  42       0.915  95.238   8.454  1.00 86.67           C  
ATOM    639  C   LEU A  42       0.834  94.883   9.954  1.00 86.67           C  
ATOM    640  CB  LEU A  42       0.490  94.017   7.623  1.00 86.67           C  
ATOM    641  O   LEU A  42      -0.200  95.073  10.598  1.00 86.67           O  
ATOM    642  CG  LEU A  42       0.110  94.366   6.171  1.00 86.67           C  
ATOM    643  CD1 LEU A  42       0.134  93.108   5.301  1.00 86.67           C  
ATOM    644  CD2 LEU A  42      -1.279  95.004   6.091  1.00 86.67           C  
ATOM    645  H   LEU A  42       2.861  95.071   7.567  1.00 86.67           H  
ATOM    646  HA  LEU A  42       0.236  96.083   8.298  1.00 86.67           H  
ATOM    647  HB2 LEU A  42      -0.360  93.514   8.104  1.00 86.67           H  
ATOM    648  HB3 LEU A  42       1.307  93.285   7.619  1.00 86.67           H  
ATOM    649  HG  LEU A  42       0.842  95.071   5.761  1.00 86.67           H  
ATOM    650 HD11 LEU A  42      -0.602  92.372   5.642  1.00 86.67           H  
ATOM    651 HD12 LEU A  42       1.120  92.633   5.319  1.00 86.67           H  
ATOM    652 HD13 LEU A  42      -0.092  93.361   4.260  1.00 86.67           H  
ATOM    653 HD21 LEU A  42      -2.049  94.321   6.458  1.00 86.67           H  
ATOM    654 HD22 LEU A  42      -1.531  95.258   5.057  1.00 86.67           H  
ATOM    655 HD23 LEU A  42      -1.336  95.921   6.683  1.00 86.67           H  
ATOM    656  N   LEU A  43       1.906  94.293  10.488  1.00 86.27           N  
ATOM    657  CA  LEU A  43       1.951  93.824  11.870  1.00 86.27           C  
ATOM    658  C   LEU A  43       1.794  95.010  12.839  1.00 86.27           C  
ATOM    659  CB  LEU A  43       3.258  93.071  12.156  1.00 86.27           C  
ATOM    660  O   LEU A  43       1.162  94.883  13.887  1.00 86.27           O  
ATOM    661  CG  LEU A  43       3.342  92.392  13.539  1.00 86.27           C  
ATOM    662  CD1 LEU A  43       2.272  91.319  13.736  1.00 86.27           C  
ATOM    663  CD2 LEU A  43       4.730  91.771  13.719  1.00 86.27           C  
ATOM    664  H   LEU A  43       2.710  94.148   9.896  1.00 86.27           H  
ATOM    665  HA  LEU A  43       1.083  93.173  12.003  1.00 86.27           H  
ATOM    666  HB2 LEU A  43       4.096  93.773  12.070  1.00 86.27           H  
ATOM    667  HB3 LEU A  43       3.412  92.311  11.380  1.00 86.27           H  
ATOM    668  HG  LEU A  43       3.218  93.150  14.321  1.00 86.27           H  
ATOM    669 HD11 LEU A  43       2.342  90.547  12.963  1.00 86.27           H  
ATOM    670 HD12 LEU A  43       1.265  91.743  13.706  1.00 86.27           H  
ATOM    671 HD13 LEU A  43       2.388  90.830  14.709  1.00 86.27           H  
ATOM    672 HD21 LEU A  43       4.919  90.994  12.969  1.00 86.27           H  
ATOM    673 HD22 LEU A  43       4.828  91.315  14.710  1.00 86.27           H  
ATOM    674 HD23 LEU A  43       5.513  92.531  13.624  1.00 86.27           H  
ATOM    675  N   VAL A  44       2.404  96.157  12.526  1.00 86.40           N  
ATOM    676  CA  VAL A  44       2.342  97.338  13.397  1.00 86.40           C  
ATOM    677  C   VAL A  44       0.861  97.768  13.551  1.00 86.40           C  
ATOM    678  CB  VAL A  44       3.229  98.478  12.848  1.00 86.40           C  
ATOM    679  O   VAL A  44       0.417  98.209  14.611  1.00 86.40           O  
ATOM    680  CG1 VAL A  44       2.939  99.832  13.505  1.00 86.40           C  
ATOM    681  CG2 VAL A  44       4.712  98.144  13.056  1.00 86.40           C  
ATOM    682  H   VAL A  44       2.939  96.191  11.669  1.00 86.40           H  
ATOM    683  HA  VAL A  44       2.684  97.026  14.392  1.00 86.40           H  
ATOM    684  HB  VAL A  44       3.052  98.587  11.770  1.00 86.40           H  
ATOM    685 HG11 VAL A  44       3.024  99.771  14.596  1.00 86.40           H  
ATOM    686 HG12 VAL A  44       1.935 100.189  13.257  1.00 86.40           H  
ATOM    687 HG13 VAL A  44       3.645 100.593  13.154  1.00 86.40           H  
ATOM    688 HG21 VAL A  44       4.962  98.105  14.122  1.00 86.40           H  
ATOM    689 HG22 VAL A  44       5.348  98.904  12.589  1.00 86.40           H  
ATOM    690 HG23 VAL A  44       4.976  97.179  12.618  1.00 86.40           H  
ATOM    691  N   PHE A  45       0.100  97.699  12.451  1.00 83.92           N  
ATOM    692  CA  PHE A  45      -1.299  98.135  12.438  1.00 83.92           C  
ATOM    693  C   PHE A  45      -2.264  97.131  13.110  1.00 83.92           C  
ATOM    694  CB  PHE A  45      -1.790  98.472  11.021  1.00 83.92           C  
ATOM    695  O   PHE A  45      -3.459  97.391  13.260  1.00 83.92           O  
ATOM    696  CG  PHE A  45      -1.405  99.881  10.625  1.00 83.92           C  
ATOM    697  CD1 PHE A  45      -2.163 100.972  11.088  1.00 83.92           C  
ATOM    698  CD2 PHE A  45      -0.272 100.113   9.825  1.00 83.92           C  
ATOM    699  CE1 PHE A  45      -1.786 102.288  10.767  1.00 83.92           C  
ATOM    700  CE2 PHE A  45       0.122 101.430   9.524  1.00 83.92           C  
ATOM    701  CZ  PHE A  45      -0.637 102.517   9.992  1.00 83.92           C  
ATOM    702  H   PHE A  45       0.503  97.346  11.595  1.00 83.92           H  
ATOM    703  HA  PHE A  45      -1.357  99.028  13.076  1.00 83.92           H  
ATOM    704  HB2 PHE A  45      -2.879  98.387  10.946  1.00 83.92           H  
ATOM    705  HB3 PHE A  45      -1.394  97.754  10.291  1.00 83.92           H  
ATOM    706  HD1 PHE A  45      -3.040 100.798  11.693  1.00 83.92           H  
ATOM    707  HD2 PHE A  45       0.298  99.279   9.442  1.00 83.92           H  
ATOM    708  HE1 PHE A  45      -2.378 103.122  11.116  1.00 83.92           H  
ATOM    709  HE2 PHE A  45       1.008 101.607   8.931  1.00 83.92           H  
ATOM    710  HZ  PHE A  45      -0.336 103.527   9.756  1.00 83.92           H  
ATOM    711  N   THR A  46      -1.731  96.004  13.612  1.00 82.14           N  
ATOM    712  CA  THR A  46      -2.521  95.067  14.414  1.00 82.14           C  
ATOM    713  C   THR A  46      -2.665  95.563  15.871  1.00 82.14           C  
ATOM    714  CB  THR A  46      -1.991  93.620  14.425  1.00 82.14           C  
ATOM    715  O   THR A  46      -3.418  95.013  16.668  1.00 82.14           O  
ATOM    716  CG2 THR A  46      -1.902  92.999  13.039  1.00 82.14           C  
ATOM    717  OG1 THR A  46      -0.724  93.495  15.071  1.00 82.14           O  
ATOM    718  H   THR A  46      -0.755  95.809  13.439  1.00 82.14           H  
ATOM    719  HA  THR A  46      -3.536  95.056  13.998  1.00 82.14           H  
ATOM    720  HB  THR A  46      -2.682  93.012  15.013  1.00 82.14           H  
ATOM    721 HG21 THR A  46      -1.260  93.585  12.379  1.00 82.14           H  
ATOM    722 HG22 THR A  46      -2.892  92.916  12.585  1.00 82.14           H  
ATOM    723 HG23 THR A  46      -1.461  91.998  13.089  1.00 82.14           H  
ATOM    724  HG1 THR A  46      -0.070  94.061  14.607  1.00 82.14           H  
ATOM    725  N   TYR A  47      -1.910  96.609  16.222  1.00 82.74           N  
ATOM    726  CA  TYR A  47      -1.925  97.243  17.545  1.00 82.74           C  
ATOM    727  C   TYR A  47      -2.598  98.634  17.482  1.00 82.74           C  
ATOM    728  CB  TYR A  47      -0.506  97.381  18.124  1.00 82.74           C  
ATOM    729  O   TYR A  47      -2.460  99.471  18.372  1.00 82.74           O  
ATOM    730  CG  TYR A  47       0.175  96.051  18.370  1.00 82.74           C  
ATOM    731  CD1 TYR A  47      -0.003  95.378  19.594  1.00 82.74           C  
ATOM    732  CD2 TYR A  47       0.986  95.478  17.370  1.00 82.74           C  
ATOM    733  CE1 TYR A  47       0.616  94.130  19.814  1.00 82.74           C  
ATOM    734  CE2 TYR A  47       1.609  94.235  17.587  1.00 82.74           C  
ATOM    735  OH  TYR A  47       1.974  92.335  19.043  1.00 82.74           O  
ATOM    736  CZ  TYR A  47       1.413  93.553  18.805  1.00 82.74           C  
ATOM    737  H   TYR A  47      -1.287  97.003  15.532  1.00 82.74           H  
ATOM    738  HA  TYR A  47      -2.541  96.638  18.222  1.00 82.74           H  
ATOM    739  HB2 TYR A  47      -0.532  97.935  19.072  1.00 82.74           H  
ATOM    740  HB3 TYR A  47       0.118  97.988  17.454  1.00 82.74           H  
ATOM    741  HD1 TYR A  47      -0.616  95.818  20.367  1.00 82.74           H  
ATOM    742  HD2 TYR A  47       1.130  95.995  16.433  1.00 82.74           H  
ATOM    743  HE1 TYR A  47       0.479  93.616  20.755  1.00 82.74           H  
ATOM    744  HE2 TYR A  47       2.237  93.805  16.822  1.00 82.74           H  
ATOM    745  HH  TYR A  47       2.565  92.122  18.300  1.00 82.74           H  
ATOM    746  N   SER A  48      -3.400  98.863  16.437  1.00 79.58           N  
ATOM    747  CA  SER A  48      -4.217 100.070  16.309  1.00 79.58           C  
ATOM    748  C   SER A  48      -5.541  99.917  17.090  1.00 79.58           C  
ATOM    749  CB  SER A  48      -4.550 100.374  14.841  1.00 79.58           C  
ATOM    750  O   SER A  48      -6.105  98.834  17.238  1.00 79.58           O  
ATOM    751  OG  SER A  48      -5.415 101.502  14.744  1.00 79.58           O  
ATOM    752  H   SER A  48      -3.439  98.171  15.702  1.00 79.58           H  
ATOM    753  HA  SER A  48      -3.671 100.918  16.741  1.00 79.58           H  
ATOM    754  HB2 SER A  48      -5.052  99.527  14.362  1.00 79.58           H  
ATOM    755  HB3 SER A  48      -3.628 100.581  14.286  1.00 79.58           H  
ATOM    756  HG  SER A  48      -5.243 101.907  13.844  1.00 79.58           H  
ATOM    757  N   GLU A  49      -6.120 101.055  17.495  1.00 73.92           N  
ATOM    758  CA  GLU A  49      -7.458 101.097  18.093  1.00 73.92           C  
ATOM    759  C   GLU A  49      -8.538 100.716  17.054  1.00 73.92           C  
ATOM    760  CB  GLU A  49      -7.786 102.458  18.731  1.00 73.92           C  
ATOM    761  O   GLU A  49      -9.678 100.376  17.371  1.00 73.92           O  
ATOM    762  CG  GLU A  49      -7.624 103.662  17.795  1.00 73.92           C  
ATOM    763  CD  GLU A  49      -8.776 104.645  17.837  1.00 73.92           C  
ATOM    764  OE1 GLU A  49      -9.155 105.117  16.744  1.00 73.92           O  
ATOM    765  OE2 GLU A  49      -9.266 104.957  18.951  1.00 73.92           O1-
ATOM    766  H   GLU A  49      -5.605 101.917  17.386  1.00 73.92           H  
ATOM    767  HA  GLU A  49      -7.489 100.320  18.869  1.00 73.92           H  
ATOM    768  HB2 GLU A  49      -7.121 102.605  19.592  1.00 73.92           H  
ATOM    769  HB3 GLU A  49      -8.806 102.416  19.132  1.00 73.92           H  
ATOM    770  HG2 GLU A  49      -7.486 103.341  16.758  1.00 73.92           H  
ATOM    771  HG3 GLU A  49      -6.715 104.213  18.068  1.00 73.92           H  
ATOM    772  N   ARG A  50      -8.183 100.830  15.765  1.00 71.96           N  
ATOM    773  CA  ARG A  50      -9.061 100.518  14.653  1.00 71.96           C  
ATOM    774  C   ARG A  50      -8.758  99.118  14.070  1.00 71.96           C  
ATOM    775  CB  ARG A  50      -8.944 101.575  13.545  1.00 71.96           C  
ATOM    776  O   ARG A  50      -9.355  98.732  13.062  1.00 71.96           O  
ATOM    777  CG  ARG A  50      -9.260 102.993  14.040  1.00 71.96           C  
ATOM    778  CD  ARG A  50      -8.094 103.945  13.783  1.00 71.96           C  
ATOM    779  NE  ARG A  50      -8.315 105.241  14.419  1.00 71.96           N  
ATOM    780  NH1 ARG A  50      -6.927 106.439  12.988  1.00 71.96           N  
ATOM    781  NH2 ARG A  50      -8.208 107.542  14.485  1.00 71.96           N1+
ATOM    782  CZ  ARG A  50      -7.816 106.377  13.968  1.00 71.96           C  
ATOM    783  H   ARG A  50      -7.239 101.129  15.566  1.00 71.96           H  
ATOM    784  HA  ARG A  50     -10.098 100.483  15.008  1.00 71.96           H  
ATOM    785  HB2 ARG A  50      -9.639 101.327  12.733  1.00 71.96           H  
ATOM    786  HB3 ARG A  50      -7.941 101.529  13.101  1.00 71.96           H  
ATOM    787  HG2 ARG A  50      -9.525 102.997  15.102  1.00 71.96           H  
ATOM    788  HG3 ARG A  50     -10.146 103.373  13.516  1.00 71.96           H  
ATOM    789  HD2 ARG A  50      -8.010 104.082  12.701  1.00 71.96           H  
ATOM    790  HD3 ARG A  50      -7.165 103.537  14.188  1.00 71.96           H  
ATOM    791  HE  ARG A  50      -8.818 105.261  15.294  1.00 71.96           H  
ATOM    792 HH11 ARG A  50      -6.669 107.369  12.660  1.00 71.96           H  
ATOM    793 HH12 ARG A  50      -6.396 105.625  12.631  1.00 71.96           H  
ATOM    794 HH21 ARG A  50      -7.899 108.385  13.985  1.00 71.96           H  
ATOM    795 HH22 ARG A  50      -8.825 107.615  15.287  1.00 71.96           H  
ATOM    796  N   ALA A  51      -7.887  98.347  14.716  1.00 75.26           N  
ATOM    797  CA  ALA A  51      -7.299  97.145  14.114  1.00 75.26           C  
ATOM    798  C   ALA A  51      -8.352  96.153  13.583  1.00 75.26           C  
ATOM    799  CB  ALA A  51      -6.388  96.425  15.096  1.00 75.26           C  
ATOM    800  O   ALA A  51      -8.193  95.528  12.534  1.00 75.26           O  
ATOM    801  H   ALA A  51      -7.569  98.644  15.628  1.00 75.26           H  
ATOM    802  HA  ALA A  51      -6.713  97.484  13.254  1.00 75.26           H  
ATOM    803  HB1 ALA A  51      -6.930  96.122  15.999  1.00 75.26           H  
ATOM    804  HB2 ALA A  51      -5.559  97.068  15.401  1.00 75.26           H  
ATOM    805  HB3 ALA A  51      -5.959  95.525  14.645  1.00 75.26           H  
ATOM    806  N   SER A  52      -9.451  95.987  14.329  1.00 74.91           N  
ATOM    807  CA  SER A  52     -10.519  95.044  13.994  1.00 74.91           C  
ATOM    808  C   SER A  52     -11.457  95.570  12.883  1.00 74.91           C  
ATOM    809  CB  SER A  52     -11.325  94.671  15.240  1.00 74.91           C  
ATOM    810  O   SER A  52     -12.375  94.890  12.438  1.00 74.91           O  
ATOM    811  OG  SER A  52     -11.679  95.856  15.967  1.00 74.91           O  
ATOM    812  H   SER A  52      -9.569  96.564  15.149  1.00 74.91           H  
ATOM    813  HA  SER A  52     -10.056  94.139  13.582  1.00 74.91           H  
ATOM    814  HB2 SER A  52     -10.714  94.053  15.906  1.00 74.91           H  
ATOM    815  HB3 SER A  52     -12.241  94.126  14.993  1.00 74.91           H  
ATOM    816  HG  SER A  52     -12.131  95.557  16.777  1.00 74.91           H  
ATOM    817  N   LYS A  53     -11.193  96.797  12.401  1.00 77.41           N  
ATOM    818  CA  LYS A  53     -11.836  97.396  11.230  1.00 77.41           C  
ATOM    819  C   LYS A  53     -10.904  97.306   9.990  1.00 77.41           C  
ATOM    820  CB  LYS A  53     -12.195  98.867  11.482  1.00 77.41           C  
ATOM    821  O   LYS A  53     -11.323  97.533   8.859  1.00 77.41           O  
ATOM    822  CG  LYS A  53     -13.160  99.036  12.658  1.00 77.41           C  
ATOM    823  CD  LYS A  53     -13.432 100.510  12.962  1.00 77.41           C  
ATOM    824  CE  LYS A  53     -14.497 100.633  14.039  1.00 77.41           C  
ATOM    825  NZ  LYS A  53     -14.742 102.046  14.349  1.00 77.41           N1+
ATOM    826  H   LYS A  53     -10.489  97.349  12.869  1.00 77.41           H  
ATOM    827  HA  LYS A  53     -12.741  96.829  10.993  1.00 77.41           H  
ATOM    828  HB2 LYS A  53     -12.654  99.289  10.579  1.00 77.41           H  
ATOM    829  HB3 LYS A  53     -11.288  99.456  11.660  1.00 77.41           H  
ATOM    830  HG2 LYS A  53     -12.751  98.564  13.559  1.00 77.41           H  
ATOM    831  HG3 LYS A  53     -14.101  98.523  12.424  1.00 77.41           H  
ATOM    832  HD2 LYS A  53     -13.767 101.020  12.051  1.00 77.41           H  
ATOM    833  HD3 LYS A  53     -12.506 100.999  13.287  1.00 77.41           H  
ATOM    834  HE2 LYS A  53     -14.207 100.143  14.973  1.00 77.41           H  
ATOM    835  HE3 LYS A  53     -15.450 100.217  13.696  1.00 77.41           H  
ATOM    836  HZ1 LYS A  53     -14.078 102.433  15.053  1.00 77.41           H  
ATOM    837  HZ2 LYS A  53     -15.648 102.143  14.848  1.00 77.41           H  
ATOM    838  HZ3 LYS A  53     -14.754 102.681  13.546  1.00 77.41           H  
ATOM    839  N   LEU A  54      -9.624  97.050  10.248  1.00 81.26           N  
ATOM    840  CA  LEU A  54      -8.577  97.034   9.234  1.00 81.26           C  
ATOM    841  C   LEU A  54      -8.527  95.638   8.595  1.00 81.26           C  
ATOM    842  CB  LEU A  54      -7.199  97.403   9.786  1.00 81.26           C  
ATOM    843  O   LEU A  54      -8.449  95.522   7.373  1.00 81.26           O  
ATOM    844  CG  LEU A  54      -7.116  98.796  10.429  1.00 81.26           C  
ATOM    845  CD1 LEU A  54      -5.677  99.088  10.847  1.00 81.26           C  
ATOM    846  CD2 LEU A  54      -7.646  99.918   9.542  1.00 81.26           C  
ATOM    847  H   LEU A  54      -9.362  96.841  11.202  1.00 81.26           H  
ATOM    848  HA  LEU A  54      -8.863  97.727   8.436  1.00 81.26           H  
ATOM    849  HB2 LEU A  54      -6.461  97.328   8.978  1.00 81.26           H  
ATOM    850  HB3 LEU A  54      -6.890  96.660  10.531  1.00 81.26           H  
ATOM    851  HG  LEU A  54      -7.720  98.785  11.337  1.00 81.26           H  
ATOM    852 HD11 LEU A  54      -5.029  99.220   9.974  1.00 81.26           H  
ATOM    853 HD12 LEU A  54      -5.274  98.270  11.450  1.00 81.26           H  
ATOM    854 HD13 LEU A  54      -5.628  99.997  11.452  1.00 81.26           H  
ATOM    855 HD21 LEU A  54      -7.073  99.999   8.613  1.00 81.26           H  
ATOM    856 HD22 LEU A  54      -7.587 100.875  10.066  1.00 81.26           H  
ATOM    857 HD23 LEU A  54      -8.700  99.772   9.291  1.00 81.26           H  
ATOM    858  N   PHE A  55      -8.586  94.590   9.416  1.00 82.15           N  
ATOM    859  CA  PHE A  55      -8.486  93.208   8.917  1.00 82.15           C  
ATOM    860  C   PHE A  55      -9.892  92.598   8.691  1.00 82.15           C  
ATOM    861  CB  PHE A  55      -7.580  92.350   9.807  1.00 82.15           C  
ATOM    862  O   PHE A  55     -10.084  91.405   8.431  1.00 82.15           O  
ATOM    863  CG  PHE A  55      -6.171  92.915   9.814  1.00 82.15           C  
ATOM    864  CD1 PHE A  55      -5.297  92.650   8.747  1.00 82.15           C  
ATOM    865  CD2 PHE A  55      -5.775  93.800  10.830  1.00 82.15           C  
ATOM    866  CE1 PHE A  55      -4.017  93.235   8.716  1.00 82.15           C  
ATOM    867  CE2 PHE A  55      -4.522  94.426  10.766  1.00 82.15           C  
ATOM    868  CZ  PHE A  55      -3.625  94.117   9.733  1.00 82.15           C  
ATOM    869  H   PHE A  55      -8.733  94.763  10.401  1.00 82.15           H  
ATOM    870  HA  PHE A  55      -8.046  93.245   7.911  1.00 82.15           H  
ATOM    871  HB2 PHE A  55      -7.553  91.311   9.455  1.00 82.15           H  
ATOM    872  HB3 PHE A  55      -7.966  92.314  10.833  1.00 82.15           H  
ATOM    873  HD1 PHE A  55      -5.608  91.995   7.948  1.00 82.15           H  
ATOM    874  HD2 PHE A  55      -6.435  93.997  11.661  1.00 82.15           H  
ATOM    875  HE1 PHE A  55      -3.337  93.005   7.910  1.00 82.15           H  
ATOM    876  HE2 PHE A  55      -4.247  95.151  11.517  1.00 82.15           H  
ATOM    877  HZ  PHE A  55      -2.638  94.556   9.721  1.00 82.15           H  
ATOM    878  N   GLN A  56     -10.895  93.485   8.673  1.00 75.62           N  
ATOM    879  CA  GLN A  56     -12.314  93.163   8.532  1.00 75.62           C  
ATOM    880  C   GLN A  56     -12.669  92.869   7.056  1.00 75.62           C  
ATOM    881  CB  GLN A  56     -13.146  94.337   9.066  1.00 75.62           C  
ATOM    882  O   GLN A  56     -13.399  93.609   6.393  1.00 75.62           O  
ATOM    883  CG  GLN A  56     -14.606  93.975   9.325  1.00 75.62           C  
ATOM    884  CD  GLN A  56     -15.428  95.189   9.698  1.00 75.62           C  
ATOM    885  NE2 GLN A  56     -16.681  94.967  10.034  1.00 75.62           N  
ATOM    886  OE1 GLN A  56     -15.030  96.342   9.694  1.00 75.62           O  
ATOM    887  H   GLN A  56     -10.675  94.459   8.820  1.00 75.62           H  
ATOM    888  HA  GLN A  56     -12.513  92.259   9.120  1.00 75.62           H  
ATOM    889  HB2 GLN A  56     -13.082  95.189   8.376  1.00 75.62           H  
ATOM    890  HB3 GLN A  56     -12.708  94.686  10.005  1.00 75.62           H  
ATOM    891  HG2 GLN A  56     -14.670  93.244  10.140  1.00 75.62           H  
ATOM    892  HG3 GLN A  56     -15.065  93.526   8.438  1.00 75.62           H  
ATOM    893 HE21 GLN A  56     -17.283  95.740  10.278  1.00 75.62           H  
ATOM    894 HE22 GLN A  56     -17.041  94.022  10.048  1.00 75.62           H  
ATOM    895  N   GLY A  57     -12.220  91.705   6.573  1.00 73.19           N  
ATOM    896  CA  GLY A  57     -12.680  91.179   5.297  1.00 73.19           C  
ATOM    897  C   GLY A  57     -12.174  91.905   4.049  1.00 73.19           C  
ATOM    898  O   GLY A  57     -12.751  91.815   2.968  1.00 73.19           O  
ATOM    899  H   GLY A  57     -11.624  91.142   7.164  1.00 73.19           H  
ATOM    900  HA2 GLY A  57     -13.775  91.207   5.289  1.00 73.19           H  
ATOM    901  HA3 GLY A  57     -12.350  90.137   5.238  1.00 73.19           H  
ATOM    902  N   LYS A  58     -10.991  92.534   4.165  1.00 73.70           N  
ATOM    903  CA  LYS A  58     -10.357  93.183   3.010  1.00 73.70           C  
ATOM    904  C   LYS A  58      -9.661  92.147   2.081  1.00 73.70           C  
ATOM    905  CB  LYS A  58      -9.291  94.215   3.396  1.00 73.70           C  
ATOM    906  O   LYS A  58      -9.125  92.488   1.032  1.00 73.70           O  
ATOM    907  CG  LYS A  58      -9.533  95.055   4.640  1.00 73.70           C  
ATOM    908  CD  LYS A  58     -10.690  96.054   4.592  1.00 73.70           C  
ATOM    909  CE  LYS A  58     -10.774  96.733   5.956  1.00 73.70           C  
ATOM    910  NZ  LYS A  58     -11.745  97.819   5.982  1.00 73.70           N1+
ATOM    911  H   LYS A  58     -10.574  92.599   5.082  1.00 73.70           H  
ATOM    912  HA  LYS A  58     -11.145  93.670   2.423  1.00 73.70           H  
ATOM    913  HB2 LYS A  58      -9.110  94.875   2.539  1.00 73.70           H  
ATOM    914  HB3 LYS A  58      -8.344  93.687   3.564  1.00 73.70           H  
ATOM    915  HG2 LYS A  58      -8.611  95.622   4.817  1.00 73.70           H  
ATOM    916  HG3 LYS A  58      -9.652  94.395   5.505  1.00 73.70           H  
ATOM    917  HD2 LYS A  58     -11.633  95.544   4.366  1.00 73.70           H  
ATOM    918  HD3 LYS A  58     -10.512  96.793   3.802  1.00 73.70           H  
ATOM    919  HE2 LYS A  58      -9.820  97.184   6.236  1.00 73.70           H  
ATOM    920  HE3 LYS A  58     -11.082  96.013   6.720  1.00 73.70           H  
ATOM    921  HZ1 LYS A  58     -11.870  98.131   6.956  1.00 73.70           H  
ATOM    922  HZ2 LYS A  58     -12.651  97.638   5.556  1.00 73.70           H  
ATOM    923  HZ3 LYS A  58     -11.316  98.664   5.504  1.00 73.70           H  
ATOM    924  N   ASN A  59      -9.579  90.903   2.560  1.00 73.82           N  
ATOM    925  CA  ASN A  59      -8.992  89.765   1.848  1.00 73.82           C  
ATOM    926  C   ASN A  59      -7.454  89.857   1.782  1.00 73.82           C  
ATOM    927  CB  ASN A  59      -9.636  89.481   0.491  1.00 73.82           C  
ATOM    928  O   ASN A  59      -6.785  89.324   0.900  1.00 73.82           O  
ATOM    929  CG  ASN A  59     -10.976  88.811   0.676  1.00 73.82           C  
ATOM    930  ND2 ASN A  59     -11.896  89.066  -0.221  1.00 73.82           N  
ATOM    931  OD1 ASN A  59     -11.218  88.035   1.589  1.00 73.82           O  
ATOM    932  H   ASN A  59      -9.973  90.746   3.476  1.00 73.82           H  
ATOM    933  HA  ASN A  59      -9.166  88.914   2.517  1.00 73.82           H  
ATOM    934  HB2 ASN A  59      -9.026  88.786  -0.098  1.00 73.82           H  
ATOM    935  HB3 ASN A  59      -9.746  90.388  -0.112  1.00 73.82           H  
ATOM    936 HD21 ASN A  59     -12.801  88.624  -0.154  1.00 73.82           H  
ATOM    937 HD22 ASN A  59     -11.700  89.706  -0.977  1.00 73.82           H  
ATOM    938  N   ILE A  60      -6.872  90.363   2.878  1.00 82.19           N  
ATOM    939  CA  ILE A  60      -5.412  90.502   3.042  1.00 82.19           C  
ATOM    940  C   ILE A  60      -4.739  89.114   3.130  1.00 82.19           C  
ATOM    941  CB  ILE A  60      -5.124  91.381   4.295  1.00 82.19           C  
ATOM    942  O   ILE A  60      -3.564  88.947   2.820  1.00 82.19           O  
ATOM    943  CG1 ILE A  60      -5.337  92.863   3.919  1.00 82.19           C  
ATOM    944  CG2 ILE A  60      -3.723  91.187   4.887  1.00 82.19           C  
ATOM    945  CD1 ILE A  60      -5.482  93.792   5.115  1.00 82.19           C  
ATOM    946  H   ILE A  60      -7.467  90.688   3.627  1.00 82.19           H  
ATOM    947  HA  ILE A  60      -5.025  90.976   2.131  1.00 82.19           H  
ATOM    948  HB  ILE A  60      -5.841  91.113   5.083  1.00 82.19           H  
ATOM    949 HG12 ILE A  60      -6.239  92.963   3.307  1.00 82.19           H  
ATOM    950 HG13 ILE A  60      -4.501  93.206   3.298  1.00 82.19           H  
ATOM    951 HG21 ILE A  60      -2.948  91.421   4.154  1.00 82.19           H  
ATOM    952 HG22 ILE A  60      -3.574  90.161   5.239  1.00 82.19           H  
ATOM    953 HG23 ILE A  60      -3.564  91.833   5.754  1.00 82.19           H  
ATOM    954 HD11 ILE A  60      -6.295  93.465   5.770  1.00 82.19           H  
ATOM    955 HD12 ILE A  60      -5.714  94.805   4.773  1.00 82.19           H  
ATOM    956 HD13 ILE A  60      -4.559  93.847   5.697  1.00 82.19           H  
ATOM    957  N   HIS A  61      -5.459  88.139   3.692  1.00 78.20           N  
ATOM    958  CA  HIS A  61      -4.929  86.806   3.956  1.00 78.20           C  
ATOM    959  C   HIS A  61      -4.898  85.914   2.700  1.00 78.20           C  
ATOM    960  CB  HIS A  61      -5.660  86.105   5.102  1.00 78.20           C  
ATOM    961  O   HIS A  61      -4.227  84.892   2.656  1.00 78.20           O  
ATOM    962  CG  HIS A  61      -7.119  85.939   4.880  1.00 78.20           C  
ATOM    963  CD2 HIS A  61      -7.939  84.897   5.221  1.00 78.20           C  
ATOM    964  ND1 HIS A  61      -7.913  86.913   4.308  1.00 78.20           N  
ATOM    965  CE1 HIS A  61      -9.177  86.459   4.296  1.00 78.20           C  
ATOM    966  NE2 HIS A  61      -9.234  85.228   4.816  1.00 78.20           N  
ATOM    967  H   HIS A  61      -6.419  88.325   3.944  1.00 78.20           H  
ATOM    968  HA  HIS A  61      -3.886  86.939   4.263  1.00 78.20           H  
ATOM    969  HB2 HIS A  61      -5.525  86.687   6.023  1.00 78.20           H  
ATOM    970  HB3 HIS A  61      -5.206  85.122   5.279  1.00 78.20           H  
ATOM    971  HD2 HIS A  61      -7.639  83.985   5.715  1.00 78.20           H  
ATOM    972  HE2 HIS A  61     -10.056  84.647   4.899  1.00 78.20           H  
ATOM    973  HE1 HIS A  61     -10.028  87.011   3.922  1.00 78.20           H  
ATOM    974  N   VAL A  62      -5.651  86.307   1.662  1.00 74.18           N  
ATOM    975  CA  VAL A  62      -5.792  85.510   0.444  1.00 74.18           C  
ATOM    976  C   VAL A  62      -4.444  85.492  -0.324  1.00 74.18           C  
ATOM    977  CB  VAL A  62      -6.990  85.961  -0.419  1.00 74.18           C  
ATOM    978  O   VAL A  62      -3.927  84.408  -0.595  1.00 74.18           O  
ATOM    979  CG1 VAL A  62      -7.075  85.164  -1.725  1.00 74.18           C  
ATOM    980  CG2 VAL A  62      -8.308  85.801   0.350  1.00 74.18           C  
ATOM    981  H   VAL A  62      -6.130  87.194   1.722  1.00 74.18           H  
ATOM    982  HA  VAL A  62      -5.966  84.475   0.771  1.00 74.18           H  
ATOM    983  HB  VAL A  62      -6.889  87.019  -0.678  1.00 74.18           H  
ATOM    984 HG11 VAL A  62      -7.142  84.088  -1.530  1.00 74.18           H  
ATOM    985 HG12 VAL A  62      -6.201  85.342  -2.360  1.00 74.18           H  
ATOM    986 HG13 VAL A  62      -7.958  85.458  -2.303  1.00 74.18           H  
ATOM    987 HG21 VAL A  62      -8.461  84.764   0.666  1.00 74.18           H  
ATOM    988 HG22 VAL A  62      -9.160  86.094  -0.273  1.00 74.18           H  
ATOM    989 HG23 VAL A  62      -8.325  86.434   1.242  1.00 74.18           H  
ATOM    990  N   PRO A  63      -3.838  86.641  -0.693  1.00 79.11           N  
ATOM    991  CA  PRO A  63      -2.535  86.590  -1.356  1.00 79.11           C  
ATOM    992  C   PRO A  63      -1.453  86.092  -0.385  1.00 79.11           C  
ATOM    993  CB  PRO A  63      -2.260  88.022  -1.810  1.00 79.11           C  
ATOM    994  O   PRO A  63      -0.430  85.550  -0.799  1.00 79.11           O  
ATOM    995  CG  PRO A  63      -3.050  88.862  -0.818  1.00 79.11           C  
ATOM    996  CD  PRO A  63      -4.291  88.020  -0.569  1.00 79.11           C  
ATOM    997  HA  PRO A  63      -2.576  85.896  -2.202  1.00 79.11           H  
ATOM    998  HB2 PRO A  63      -2.663  88.176  -2.818  1.00 79.11           H  
ATOM    999  HB3 PRO A  63      -1.198  88.286  -1.822  1.00 79.11           H  
ATOM   1000  HG2 PRO A  63      -3.287  89.860  -1.189  1.00 79.11           H  
ATOM   1001  HG3 PRO A  63      -2.480  88.978   0.110  1.00 79.11           H  
ATOM   1002  HD2 PRO A  63      -4.707  88.216   0.412  1.00 79.11           H  
ATOM   1003  HD3 PRO A  63      -5.049  88.198  -1.337  1.00 79.11           H  
ATOM   1004  N   LEU A  64      -1.625  86.346   0.921  1.00 84.49           N  
ATOM   1005  CA  LEU A  64      -0.640  85.951   1.927  1.00 84.49           C  
ATOM   1006  C   LEU A  64      -0.479  84.418   1.915  1.00 84.49           C  
ATOM   1007  CB  LEU A  64      -1.057  86.451   3.314  1.00 84.49           C  
ATOM   1008  O   LEU A  64       0.633  83.907   2.005  1.00 84.49           O  
ATOM   1009  CG  LEU A  64      -0.092  86.122   4.467  1.00 84.49           C  
ATOM   1010  CD1 LEU A  64       1.321  86.635   4.213  1.00 84.49           C  
ATOM   1011  CD2 LEU A  64      -0.630  86.711   5.776  1.00 84.49           C  
ATOM   1012  H   LEU A  64      -2.442  86.865   1.210  1.00 84.49           H  
ATOM   1013  HA  LEU A  64       0.312  86.399   1.622  1.00 84.49           H  
ATOM   1014  HB2 LEU A  64      -2.030  86.018   3.566  1.00 84.49           H  
ATOM   1015  HB3 LEU A  64      -1.206  87.538   3.267  1.00 84.49           H  
ATOM   1016  HG  LEU A  64      -0.049  85.035   4.591  1.00 84.49           H  
ATOM   1017 HD11 LEU A  64       1.312  87.710   4.003  1.00 84.49           H  
ATOM   1018 HD12 LEU A  64       1.789  86.128   3.364  1.00 84.49           H  
ATOM   1019 HD13 LEU A  64       1.960  86.458   5.085  1.00 84.49           H  
ATOM   1020 HD21 LEU A  64      -0.672  87.805   5.732  1.00 84.49           H  
ATOM   1021 HD22 LEU A  64       0.008  86.430   6.621  1.00 84.49           H  
ATOM   1022 HD23 LEU A  64      -1.640  86.343   5.982  1.00 84.49           H  
ATOM   1023  N   LEU A  65      -1.596  83.686   1.858  1.00 77.47           N  
ATOM   1024  CA  LEU A  65      -1.554  82.225   1.871  1.00 77.47           C  
ATOM   1025  C   LEU A  65      -0.920  81.693   0.560  1.00 77.47           C  
ATOM   1026  CB  LEU A  65      -2.948  81.626   2.094  1.00 77.47           C  
ATOM   1027  O   LEU A  65      -0.251  80.664   0.557  1.00 77.47           O  
ATOM   1028  CG  LEU A  65      -3.456  81.803   3.544  1.00 77.47           C  
ATOM   1029  CD1 LEU A  65      -4.964  81.552   3.615  1.00 77.47           C  
ATOM   1030  CD2 LEU A  65      -2.734  80.875   4.524  1.00 77.47           C  
ATOM   1031  H   LEU A  65      -2.483  84.169   1.822  1.00 77.47           H  
ATOM   1032  HA  LEU A  65      -0.872  81.927   2.674  1.00 77.47           H  
ATOM   1033  HB2 LEU A  65      -2.941  80.558   1.842  1.00 77.47           H  
ATOM   1034  HB3 LEU A  65      -3.653  82.099   1.397  1.00 77.47           H  
ATOM   1035  HG  LEU A  65      -3.277  82.834   3.870  1.00 77.47           H  
ATOM   1036 HD11 LEU A  65      -5.210  80.523   3.337  1.00 77.47           H  
ATOM   1037 HD12 LEU A  65      -5.505  82.226   2.942  1.00 77.47           H  
ATOM   1038 HD13 LEU A  65      -5.339  81.727   4.629  1.00 77.47           H  
ATOM   1039 HD21 LEU A  65      -2.857  79.825   4.239  1.00 77.47           H  
ATOM   1040 HD22 LEU A  65      -3.133  80.997   5.536  1.00 77.47           H  
ATOM   1041 HD23 LEU A  65      -1.663  81.092   4.570  1.00 77.47           H  
ATOM   1042  N   ILE A  66      -1.158  82.398  -0.552  1.00 76.69           N  
ATOM   1043  CA  ILE A  66      -0.581  82.015  -1.849  1.00 76.69           C  
ATOM   1044  C   ILE A  66       0.941  82.325  -1.800  1.00 76.69           C  
ATOM   1045  CB  ILE A  66      -1.296  82.740  -3.015  1.00 76.69           C  
ATOM   1046  O   ILE A  66       1.776  81.575  -2.305  1.00 76.69           O  
ATOM   1047  CG1 ILE A  66      -2.768  82.273  -3.105  1.00 76.69           C  
ATOM   1048  CG2 ILE A  66      -0.575  82.499  -4.349  1.00 76.69           C  
ATOM   1049  CD1 ILE A  66      -3.621  83.114  -4.046  1.00 76.69           C  
ATOM   1050  H   ILE A  66      -1.729  83.228  -0.479  1.00 76.69           H  
ATOM   1051  HA  ILE A  66      -0.683  80.927  -1.955  1.00 76.69           H  
ATOM   1052  HB  ILE A  66      -1.283  83.820  -2.821  1.00 76.69           H  
ATOM   1053 HG12 ILE A  66      -3.236  82.311  -2.116  1.00 76.69           H  
ATOM   1054 HG13 ILE A  66      -2.808  81.224  -3.425  1.00 76.69           H  
ATOM   1055 HG21 ILE A  66      -0.524  81.430  -4.584  1.00 76.69           H  
ATOM   1056 HG22 ILE A  66       0.447  82.892  -4.328  1.00 76.69           H  
ATOM   1057 HG23 ILE A  66      -1.081  83.005  -5.176  1.00 76.69           H  
ATOM   1058 HD11 ILE A  66      -3.569  84.174  -3.783  1.00 76.69           H  
ATOM   1059 HD12 ILE A  66      -4.669  82.802  -3.978  1.00 76.69           H  
ATOM   1060 HD13 ILE A  66      -3.312  82.997  -5.088  1.00 76.69           H  
ATOM   1061  N   VAL A  67       1.295  83.480  -1.223  1.00 82.35           N  
ATOM   1062  CA  VAL A  67       2.684  83.928  -1.100  1.00 82.35           C  
ATOM   1063  C   VAL A  67       3.430  82.944  -0.179  1.00 82.35           C  
ATOM   1064  CB  VAL A  67       2.763  85.386  -0.598  1.00 82.35           C  
ATOM   1065  O   VAL A  67       4.580  82.593  -0.437  1.00 82.35           O  
ATOM   1066  CG1 VAL A  67       4.113  85.762   0.016  1.00 82.35           C  
ATOM   1067  CG2 VAL A  67       2.461  86.352  -1.750  1.00 82.35           C  
ATOM   1068  H   VAL A  67       0.566  84.077  -0.860  1.00 82.35           H  
ATOM   1069  HA  VAL A  67       3.144  83.839  -2.093  1.00 82.35           H  
ATOM   1070  HB  VAL A  67       2.010  85.538   0.183  1.00 82.35           H  
ATOM   1071 HG11 VAL A  67       4.929  85.617  -0.696  1.00 82.35           H  
ATOM   1072 HG12 VAL A  67       4.327  85.176   0.915  1.00 82.35           H  
ATOM   1073 HG13 VAL A  67       4.113  86.815   0.316  1.00 82.35           H  
ATOM   1074 HG21 VAL A  67       3.256  86.325  -2.502  1.00 82.35           H  
ATOM   1075 HG22 VAL A  67       2.377  87.378  -1.377  1.00 82.35           H  
ATOM   1076 HG23 VAL A  67       1.525  86.105  -2.258  1.00 82.35           H  
ATOM   1077  N   LEU A  68       2.792  82.518   0.914  1.00 79.88           N  
ATOM   1078  CA  LEU A  68       3.404  81.600   1.872  1.00 79.88           C  
ATOM   1079  C   LEU A  68       3.618  80.195   1.253  1.00 79.88           C  
ATOM   1080  CB  LEU A  68       2.585  81.488   3.164  1.00 79.88           C  
ATOM   1081  O   LEU A  68       4.538  79.487   1.657  1.00 79.88           O  
ATOM   1082  CG  LEU A  68       2.718  82.705   4.100  1.00 79.88           C  
ATOM   1083  CD1 LEU A  68       1.623  82.661   5.170  1.00 79.88           C  
ATOM   1084  CD2 LEU A  68       4.084  82.758   4.779  1.00 79.88           C  
ATOM   1085  H   LEU A  68       1.854  82.852   1.084  1.00 79.88           H  
ATOM   1086  HA  LEU A  68       4.410  81.983   2.079  1.00 79.88           H  
ATOM   1087  HB2 LEU A  68       2.878  80.586   3.716  1.00 79.88           H  
ATOM   1088  HB3 LEU A  68       1.531  81.356   2.897  1.00 79.88           H  
ATOM   1089  HG  LEU A  68       2.596  83.629   3.524  1.00 79.88           H  
ATOM   1090 HD11 LEU A  68       1.699  81.756   5.780  1.00 79.88           H  
ATOM   1091 HD12 LEU A  68       0.629  82.674   4.712  1.00 79.88           H  
ATOM   1092 HD13 LEU A  68       1.695  83.526   5.839  1.00 79.88           H  
ATOM   1093 HD21 LEU A  68       4.241  81.874   5.402  1.00 79.88           H  
ATOM   1094 HD22 LEU A  68       4.159  83.638   5.423  1.00 79.88           H  
ATOM   1095 HD23 LEU A  68       4.900  82.817   4.054  1.00 79.88           H  
ATOM   1096  N   ASP A  69       2.786  79.814   0.284  1.00 78.45           N  
ATOM   1097  CA  ASP A  69       2.965  78.548  -0.443  1.00 78.45           C  
ATOM   1098  C   ASP A  69       4.147  78.762  -1.426  1.00 78.45           C  
ATOM   1099  CB  ASP A  69       1.699  78.170  -1.197  1.00 78.45           C  
ATOM   1100  O   ASP A  69       5.026  77.917  -1.610  1.00 78.45           O  
ATOM   1101  CG  ASP A  69       1.784  76.684  -1.451  1.00 78.45           C  
ATOM   1102  OD1 ASP A  69       1.346  75.932  -0.548  1.00 78.45           O  
ATOM   1103  OD2 ASP A  69       2.245  76.300  -2.545  1.00 78.45           O1-
ATOM   1104  H   ASP A  69       2.045  80.447   0.018  1.00 78.45           H  
ATOM   1105  HA  ASP A  69       3.267  77.782   0.282  1.00 78.45           H  
ATOM   1106  HB2 ASP A  69       1.595  78.712  -2.143  1.00 78.45           H  
ATOM   1107  HB3 ASP A  69       0.802  78.377  -0.603  1.00 78.45           H  
ATOM   1108  N   SER A  70       4.145  79.915  -2.113  1.00 78.72           N  
ATOM   1109  CA  SER A  70       5.067  80.181  -3.221  1.00 78.72           C  
ATOM   1110  C   SER A  70       6.496  80.494  -2.730  1.00 78.72           C  
ATOM   1111  CB  SER A  70       4.574  81.347  -4.084  1.00 78.72           C  
ATOM   1112  O   SER A  70       7.482  80.032  -3.302  1.00 78.72           O  
ATOM   1113  OG  SER A  70       3.272  81.088  -4.610  1.00 78.72           O  
ATOM   1114  H   SER A  70       3.472  80.622  -1.856  1.00 78.72           H  
ATOM   1115  HA  SER A  70       5.107  79.267  -3.826  1.00 78.72           H  
ATOM   1116  HB2 SER A  70       5.250  81.512  -4.929  1.00 78.72           H  
ATOM   1117  HB3 SER A  70       4.526  82.281  -3.514  1.00 78.72           H  
ATOM   1118  HG  SER A  70       2.656  81.058  -3.847  1.00 78.72           H  
ATOM   1119  N   TYR A  71       6.615  81.328  -1.691  1.00 81.06           N  
ATOM   1120  CA  TYR A  71       7.902  81.729  -1.100  1.00 81.06           C  
ATOM   1121  C   TYR A  71       8.209  80.669  -0.004  1.00 81.06           C  
ATOM   1122  CB  TYR A  71       7.896  83.163  -0.550  1.00 81.06           C  
ATOM   1123  O   TYR A  71       8.423  80.929   1.185  1.00 81.06           O  
ATOM   1124  CG  TYR A  71       8.040  84.229  -1.627  1.00 81.06           C  
ATOM   1125  CD1 TYR A  71       9.261  84.913  -1.776  1.00 81.06           C  
ATOM   1126  CD2 TYR A  71       6.957  84.553  -2.468  1.00 81.06           C  
ATOM   1127  CE1 TYR A  71       9.400  85.923  -2.749  1.00 81.06           C  
ATOM   1128  CE2 TYR A  71       7.093  85.545  -3.457  1.00 81.06           C  
ATOM   1129  OH  TYR A  71       8.490  87.224  -4.520  1.00 81.06           O  
ATOM   1130  CZ  TYR A  71       8.311  86.244  -3.591  1.00 81.06           C  
ATOM   1131  H   TYR A  71       5.765  81.649  -1.250  1.00 81.06           H  
ATOM   1132  HA  TYR A  71       8.689  81.629  -1.859  1.00 81.06           H  
ATOM   1133  HB2 TYR A  71       8.722  83.286   0.163  1.00 81.06           H  
ATOM   1134  HB3 TYR A  71       6.987  83.364   0.030  1.00 81.06           H  
ATOM   1135  HD1 TYR A  71      10.097  84.662  -1.141  1.00 81.06           H  
ATOM   1136  HD2 TYR A  71       6.016  84.037  -2.352  1.00 81.06           H  
ATOM   1137  HE1 TYR A  71      10.336  86.452  -2.851  1.00 81.06           H  
ATOM   1138  HE2 TYR A  71       6.266  85.772  -4.112  1.00 81.06           H  
ATOM   1139  HH  TYR A  71       7.627  87.416  -4.961  1.00 81.06           H  
ATOM   1140  N   MET A  72       8.225  79.408  -0.458  1.00 76.64           N  
ATOM   1141  CA  MET A  72       8.178  78.209   0.381  1.00 76.64           C  
ATOM   1142  C   MET A  72       9.418  78.035   1.279  1.00 76.64           C  
ATOM   1143  CB  MET A  72       8.045  76.970  -0.525  1.00 76.64           C  
ATOM   1144  O   MET A  72       9.394  77.355   2.300  1.00 76.64           O  
ATOM   1145  CG  MET A  72       7.347  75.805   0.172  1.00 76.64           C  
ATOM   1146  SD  MET A  72       7.344  74.304  -0.879  1.00 76.64           S  
ATOM   1147  CE  MET A  72       6.213  74.862  -2.188  1.00 76.64           C  
ATOM   1148  H   MET A  72       8.111  79.274  -1.453  1.00 76.64           H  
ATOM   1149  HA  MET A  72       7.304  78.319   1.032  1.00 76.64           H  
ATOM   1150  HB2 MET A  72       9.037  76.661  -0.878  1.00 76.64           H  
ATOM   1151  HB3 MET A  72       7.475  77.238  -1.421  1.00 76.64           H  
ATOM   1152  HG2 MET A  72       6.316  76.060   0.440  1.00 76.64           H  
ATOM   1153  HG3 MET A  72       7.871  75.541   1.096  1.00 76.64           H  
ATOM   1154  HE1 MET A  72       5.979  74.012  -2.835  1.00 76.64           H  
ATOM   1155  HE2 MET A  72       6.679  75.635  -2.802  1.00 76.64           H  
ATOM   1156  HE3 MET A  72       5.280  75.233  -1.758  1.00 76.64           H  
ATOM   1157  N   ARG A  73      10.581  78.503   0.799  1.00 76.78           N  
ATOM   1158  CA  ARG A  73      11.875  78.236   1.436  1.00 76.78           C  
ATOM   1159  C   ARG A  73      12.498  79.488   2.084  1.00 76.78           C  
ATOM   1160  CB  ARG A  73      12.849  77.606   0.427  1.00 76.78           C  
ATOM   1161  O   ARG A  73      13.650  79.488   2.512  1.00 76.78           O  
ATOM   1162  CG  ARG A  73      12.370  76.234  -0.054  1.00 76.78           C  
ATOM   1163  CD  ARG A  73      13.345  75.598  -1.041  1.00 76.78           C  
ATOM   1164  NE  ARG A  73      12.812  74.315  -1.526  1.00 76.78           N  
ATOM   1165  NH1 ARG A  73      14.497  73.907  -3.076  1.00 76.78           N  
ATOM   1166  NH2 ARG A  73      12.745  72.440  -2.849  1.00 76.78           N1+
ATOM   1167  CZ  ARG A  73      13.353  73.571  -2.474  1.00 76.78           C  
ATOM   1168  H   ARG A  73      10.550  79.069  -0.037  1.00 76.78           H  
ATOM   1169  HA  ARG A  73      11.729  77.531   2.264  1.00 76.78           H  
ATOM   1170  HB2 ARG A  73      13.840  77.495   0.883  1.00 76.78           H  
ATOM   1171  HB3 ARG A  73      12.973  78.276  -0.434  1.00 76.78           H  
ATOM   1172  HG2 ARG A  73      11.391  76.322  -0.538  1.00 76.78           H  
ATOM   1173  HG3 ARG A  73      12.234  75.564   0.804  1.00 76.78           H  
ATOM   1174  HD2 ARG A  73      14.306  75.409  -0.553  1.00 76.78           H  
ATOM   1175  HD3 ARG A  73      13.483  76.261  -1.902  1.00 76.78           H  
ATOM   1176  HE  ARG A  73      11.953  73.975  -1.118  1.00 76.78           H  
ATOM   1177 HH11 ARG A  73      14.905  73.332  -3.801  1.00 76.78           H  
ATOM   1178 HH12 ARG A  73      14.999  74.745  -2.815  1.00 76.78           H  
ATOM   1179 HH21 ARG A  73      13.135  71.845  -3.569  1.00 76.78           H  
ATOM   1180 HH22 ARG A  73      11.868  72.142  -2.439  1.00 76.78           H  
ATOM   1181  N   VAL A  74      11.718  80.565   2.194  1.00 76.56           N  
ATOM   1182  CA  VAL A  74      12.187  81.818   2.777  1.00 76.56           C  
ATOM   1183  C   VAL A  74      11.681  81.825   4.238  1.00 76.56           C  
ATOM   1184  CB  VAL A  74      11.706  83.033   1.961  1.00 76.56           C  
ATOM   1185  O   VAL A  74      10.603  82.318   4.558  1.00 76.56           O  
ATOM   1186  CG1 VAL A  74      12.291  84.325   2.534  1.00 76.56           C  
ATOM   1187  CG2 VAL A  74      12.128  82.911   0.491  1.00 76.56           C  
ATOM   1188  H   VAL A  74      10.762  80.500   1.871  1.00 76.56           H  
ATOM   1189  HA  VAL A  74      13.284  81.822   2.794  1.00 76.56           H  
ATOM   1190  HB  VAL A  74      10.612  83.100   1.998  1.00 76.56           H  
ATOM   1191 HG11 VAL A  74      13.384  84.320   2.486  1.00 76.56           H  
ATOM   1192 HG12 VAL A  74      12.005  84.470   3.578  1.00 76.56           H  
ATOM   1193 HG13 VAL A  74      11.928  85.190   1.970  1.00 76.56           H  
ATOM   1194 HG21 VAL A  74      13.203  82.723   0.401  1.00 76.56           H  
ATOM   1195 HG22 VAL A  74      11.907  83.833  -0.056  1.00 76.56           H  
ATOM   1196 HG23 VAL A  74      11.595  82.096  -0.008  1.00 76.56           H  
ATOM   1197  N   ALA A  75      12.488  81.228   5.118  1.00 72.61           N  
ATOM   1198  CA  ALA A  75      12.050  80.886   6.471  1.00 72.61           C  
ATOM   1199  C   ALA A  75      11.622  82.111   7.305  1.00 72.61           C  
ATOM   1200  CB  ALA A  75      13.146  80.133   7.213  1.00 72.61           C  
ATOM   1201  O   ALA A  75      10.795  82.014   8.206  1.00 72.61           O  
ATOM   1202  H   ALA A  75      13.417  80.974   4.815  1.00 72.61           H  
ATOM   1203  HA  ALA A  75      11.166  80.245   6.362  1.00 72.61           H  
ATOM   1204  HB1 ALA A  75      14.047  80.747   7.318  1.00 72.61           H  
ATOM   1205  HB2 ALA A  75      13.425  79.221   6.675  1.00 72.61           H  
ATOM   1206  HB3 ALA A  75      12.817  79.851   8.218  1.00 72.61           H  
ATOM   1207  N   SER A  76      12.242  83.268   7.043  1.00 79.69           N  
ATOM   1208  CA  SER A  76      11.958  84.505   7.775  1.00 79.69           C  
ATOM   1209  C   SER A  76      10.541  85.006   7.438  1.00 79.69           C  
ATOM   1210  CB  SER A  76      12.975  85.594   7.420  1.00 79.69           C  
ATOM   1211  O   SER A  76       9.832  85.570   8.269  1.00 79.69           O  
ATOM   1212  OG  SER A  76      13.228  85.600   6.006  1.00 79.69           O  
ATOM   1213  H   SER A  76      12.932  83.292   6.307  1.00 79.69           H  
ATOM   1214  HA  SER A  76      11.981  84.291   8.850  1.00 79.69           H  
ATOM   1215  HB2 SER A  76      13.930  85.392   7.915  1.00 79.69           H  
ATOM   1216  HB3 SER A  76      12.623  86.587   7.719  1.00 79.69           H  
ATOM   1217  HG  SER A  76      13.743  86.409   5.825  1.00 79.69           H  
ATOM   1218  N   VAL A  77      10.156  84.854   6.166  1.00 82.86           N  
ATOM   1219  CA  VAL A  77       8.856  85.310   5.658  1.00 82.86           C  
ATOM   1220  C   VAL A  77       7.784  84.376   6.249  1.00 82.86           C  
ATOM   1221  CB  VAL A  77       8.866  85.324   4.116  1.00 82.86           C  
ATOM   1222  O   VAL A  77       6.654  84.773   6.508  1.00 82.86           O  
ATOM   1223  CG1 VAL A  77       7.476  85.346   3.481  1.00 82.86           C  
ATOM   1224  CG2 VAL A  77       9.676  86.528   3.624  1.00 82.86           C  
ATOM   1225  H   VAL A  77      10.787  84.392   5.526  1.00 82.86           H  
ATOM   1226  HA  VAL A  77       8.665  86.313   6.062  1.00 82.86           H  
ATOM   1227  HB  VAL A  77       9.360  84.416   3.752  1.00 82.86           H  
ATOM   1228 HG11 VAL A  77       6.917  86.238   3.771  1.00 82.86           H  
ATOM   1229 HG12 VAL A  77       6.892  84.463   3.757  1.00 82.86           H  
ATOM   1230 HG13 VAL A  77       7.558  85.338   2.389  1.00 82.86           H  
ATOM   1231 HG21 VAL A  77       9.186  87.471   3.889  1.00 82.86           H  
ATOM   1232 HG22 VAL A  77       9.794  86.499   2.537  1.00 82.86           H  
ATOM   1233 HG23 VAL A  77      10.678  86.540   4.064  1.00 82.86           H  
ATOM   1234  N   GLN A  78       8.150  83.102   6.423  1.00 79.52           N  
ATOM   1235  CA  GLN A  78       7.247  82.109   6.997  1.00 79.52           C  
ATOM   1236  C   GLN A  78       7.078  82.440   8.496  1.00 79.52           C  
ATOM   1237  CB  GLN A  78       7.785  80.691   6.796  1.00 79.52           C  
ATOM   1238  O   GLN A  78       5.974  82.512   9.026  1.00 79.52           O  
ATOM   1239  CG  GLN A  78       7.906  80.327   5.317  1.00 79.52           C  
ATOM   1240  CD  GLN A  78       6.590  79.943   4.683  1.00 79.52           C  
ATOM   1241  NE2 GLN A  78       6.566  79.955   3.370  1.00 79.52           N  
ATOM   1242  OE1 GLN A  78       5.606  79.580   5.310  1.00 79.52           O  
ATOM   1243  H   GLN A  78       9.084  82.824   6.159  1.00 79.52           H  
ATOM   1244  HA  GLN A  78       6.267  82.222   6.525  1.00 79.52           H  
ATOM   1245  HB2 GLN A  78       7.146  79.973   7.323  1.00 79.52           H  
ATOM   1246  HB3 GLN A  78       8.778  80.605   7.254  1.00 79.52           H  
ATOM   1247  HG2 GLN A  78       8.577  79.467   5.216  1.00 79.52           H  
ATOM   1248  HG3 GLN A  78       8.354  81.139   4.737  1.00 79.52           H  
ATOM   1249 HE21 GLN A  78       5.733  79.665   2.878  1.00 79.52           H  
ATOM   1250 HE22 GLN A  78       7.379  80.256   2.853  1.00 79.52           H  
ATOM   1251  N   GLN A  79       8.194  82.680   9.191  1.00 76.52           N  
ATOM   1252  CA  GLN A  79       8.185  82.916  10.633  1.00 76.52           C  
ATOM   1253  C   GLN A  79       7.363  84.186  10.946  1.00 76.52           C  
ATOM   1254  CB  GLN A  79       9.619  83.034  11.154  1.00 76.52           C  
ATOM   1255  O   GLN A  79       6.544  84.203  11.868  1.00 76.52           O  
ATOM   1256  CG  GLN A  79       9.706  83.145  12.675  1.00 76.52           C  
ATOM   1257  CD  GLN A  79      11.144  83.107  13.145  1.00 76.52           C  
ATOM   1258  NE2 GLN A  79      11.342  83.150  14.443  1.00 76.52           N  
ATOM   1259  OE1 GLN A  79      12.115  83.031  12.410  1.00 76.52           O  
ATOM   1260  H   GLN A  79       9.075  82.706   8.698  1.00 76.52           H  
ATOM   1261  HA  GLN A  79       7.676  82.064  11.100  1.00 76.52           H  
ATOM   1262  HB2 GLN A  79      10.121  83.897  10.698  1.00 76.52           H  
ATOM   1263  HB3 GLN A  79      10.184  82.150  10.830  1.00 76.52           H  
ATOM   1264  HG2 GLN A  79       9.169  82.314  13.147  1.00 76.52           H  
ATOM   1265  HG3 GLN A  79       9.258  84.082  13.021  1.00 76.52           H  
ATOM   1266 HE21 GLN A  79      12.281  83.120  14.813  1.00 76.52           H  
ATOM   1267 HE22 GLN A  79      10.554  83.213  15.071  1.00 76.52           H  
ATOM   1268  N   VAL A  80       7.615  85.272  10.203  1.00 84.84           N  
ATOM   1269  CA  VAL A  80       6.930  86.549  10.418  1.00 84.84           C  
ATOM   1270  C   VAL A  80       5.474  86.412   9.904  1.00 84.84           C  
ATOM   1271  CB  VAL A  80       7.678  87.721   9.747  1.00 84.84           C  
ATOM   1272  O   VAL A  80       4.539  86.927  10.511  1.00 84.84           O  
ATOM   1273  CG1 VAL A  80       6.893  89.034   9.839  1.00 84.84           C  
ATOM   1274  CG2 VAL A  80       9.051  87.938  10.398  1.00 84.84           C  
ATOM   1275  H   VAL A  80       8.297  85.203   9.460  1.00 84.84           H  
ATOM   1276  HA  VAL A  80       6.871  86.714  11.502  1.00 84.84           H  
ATOM   1277  HB  VAL A  80       7.829  87.493   8.684  1.00 84.84           H  
ATOM   1278 HG11 VAL A  80       6.697  89.310  10.881  1.00 84.84           H  
ATOM   1279 HG12 VAL A  80       5.933  88.961   9.323  1.00 84.84           H  
ATOM   1280 HG13 VAL A  80       7.451  89.852   9.371  1.00 84.84           H  
ATOM   1281 HG21 VAL A  80       8.947  88.235  11.447  1.00 84.84           H  
ATOM   1282 HG22 VAL A  80       9.603  88.729   9.878  1.00 84.84           H  
ATOM   1283 HG23 VAL A  80       9.665  87.034  10.370  1.00 84.84           H  
ATOM   1284  N   GLY A  81       5.283  85.749   8.759  1.00 83.49           N  
ATOM   1285  CA  GLY A  81       3.999  85.675   8.091  1.00 83.49           C  
ATOM   1286  C   GLY A  81       2.997  84.834   8.880  1.00 83.49           C  
ATOM   1287  O   GLY A  81       1.820  85.177   8.986  1.00 83.49           O  
ATOM   1288  H   GLY A  81       6.075  85.277   8.347  1.00 83.49           H  
ATOM   1289  HA2 GLY A  81       4.138  85.234   7.103  1.00 83.49           H  
ATOM   1290  HA3 GLY A  81       3.603  86.690   7.985  1.00 83.49           H  
ATOM   1291  N   TRP A  82       3.452  83.704   9.433  1.00 79.61           N  
ATOM   1292  CA  TRP A  82       2.581  82.851  10.243  1.00 79.61           C  
ATOM   1293  C   TRP A  82       2.328  83.528  11.605  1.00 79.61           C  
ATOM   1294  CB  TRP A  82       3.123  81.433  10.444  1.00 79.61           C  
ATOM   1295  O   TRP A  82       1.287  83.328  12.229  1.00 79.61           O  
ATOM   1296  CG  TRP A  82       2.818  80.555   9.268  1.00 79.61           C  
ATOM   1297  CD1 TRP A  82       3.592  80.293   8.193  1.00 79.61           C  
ATOM   1298  CD2 TRP A  82       1.581  79.806   9.049  1.00 79.61           C  
ATOM   1299  CE2 TRP A  82       1.667  79.146   7.785  1.00 79.61           C  
ATOM   1300  CE3 TRP A  82       0.394  79.617   9.794  1.00 79.61           C  
ATOM   1301  NE1 TRP A  82       2.910  79.492   7.302  1.00 79.61           N  
ATOM   1302  CH2 TRP A  82      -0.531  78.213   8.048  1.00 79.61           C  
ATOM   1303  CZ2 TRP A  82       0.629  78.356   7.277  1.00 79.61           C  
ATOM   1304  CZ3 TRP A  82      -0.653  78.817   9.296  1.00 79.61           C  
ATOM   1305  H   TRP A  82       4.418  83.450   9.291  1.00 79.61           H  
ATOM   1306  HA  TRP A  82       1.604  82.814   9.742  1.00 79.61           H  
ATOM   1307  HB2 TRP A  82       2.674  80.980  11.337  1.00 79.61           H  
ATOM   1308  HB3 TRP A  82       4.202  81.456  10.633  1.00 79.61           H  
ATOM   1309  HD1 TRP A  82       4.599  80.656   8.053  1.00 79.61           H  
ATOM   1310  HE1 TRP A  82       3.275  79.197   6.407  1.00 79.61           H  
ATOM   1311  HE3 TRP A  82       0.289  80.090  10.759  1.00 79.61           H  
ATOM   1312  HZ2 TRP A  82       0.727  77.875   6.315  1.00 79.61           H  
ATOM   1313  HZ3 TRP A  82      -1.549  78.679   9.883  1.00 79.61           H  
ATOM   1314  HH2 TRP A  82      -1.355  77.615   7.663  1.00 79.61           H  
ATOM   1315  N   SER A  83       3.292  84.333  12.076  1.00 80.71           N  
ATOM   1316  CA  SER A  83       3.117  85.100  13.315  1.00 80.71           C  
ATOM   1317  C   SER A  83       2.061  86.194  13.065  1.00 80.71           C  
ATOM   1318  CB  SER A  83       4.405  85.754  13.814  1.00 80.71           C  
ATOM   1319  O   SER A  83       1.216  86.481  13.911  1.00 80.71           O  
ATOM   1320  OG  SER A  83       5.364  84.771  14.202  1.00 80.71           O  
ATOM   1321  H   SER A  83       4.148  84.430  11.549  1.00 80.71           H  
ATOM   1322  HA  SER A  83       2.728  84.408  14.072  1.00 80.71           H  
ATOM   1323  HB2 SER A  83       4.197  86.370  14.696  1.00 80.71           H  
ATOM   1324  HB3 SER A  83       4.860  86.407  13.064  1.00 80.71           H  
ATOM   1325  HG  SER A  83       5.792  84.459  13.372  1.00 80.71           H  
ATOM   1326  N   LEU A  84       2.106  86.805  11.874  1.00 84.68           N  
ATOM   1327  CA  LEU A  84       1.131  87.803  11.449  1.00 84.68           C  
ATOM   1328  C   LEU A  84      -0.230  87.091  11.357  1.00 84.68           C  
ATOM   1329  CB  LEU A  84       1.520  88.447  10.111  1.00 84.68           C  
ATOM   1330  O   LEU A  84      -1.230  87.604  11.849  1.00 84.68           O  
ATOM   1331  CG  LEU A  84       0.505  89.469   9.556  1.00 84.68           C  
ATOM   1332  CD1 LEU A  84       0.332  90.672  10.478  1.00 84.68           C  
ATOM   1333  CD2 LEU A  84       0.946  89.943   8.170  1.00 84.68           C  
ATOM   1334  H   LEU A  84       2.843  86.539  11.236  1.00 84.68           H  
ATOM   1335  HA  LEU A  84       1.070  88.553  12.244  1.00 84.68           H  
ATOM   1336  HB2 LEU A  84       1.660  87.665   9.358  1.00 84.68           H  
ATOM   1337  HB3 LEU A  84       2.500  88.932  10.224  1.00 84.68           H  
ATOM   1338  HG  LEU A  84      -0.470  88.982   9.436  1.00 84.68           H  
ATOM   1339 HD11 LEU A  84       1.293  91.160  10.657  1.00 84.68           H  
ATOM   1340 HD12 LEU A  84      -0.092  90.382  11.444  1.00 84.68           H  
ATOM   1341 HD13 LEU A  84      -0.344  91.412  10.035  1.00 84.68           H  
ATOM   1342 HD21 LEU A  84       1.924  90.434   8.209  1.00 84.68           H  
ATOM   1343 HD22 LEU A  84       0.225  90.655   7.753  1.00 84.68           H  
ATOM   1344 HD23 LEU A  84       1.015  89.098   7.477  1.00 84.68           H  
ATOM   1345  N   LEU A  85      -0.282  85.912  10.730  1.00 81.77           N  
ATOM   1346  CA  LEU A  85      -1.540  85.182  10.570  1.00 81.77           C  
ATOM   1347  C   LEU A  85      -2.133  84.844  11.960  1.00 81.77           C  
ATOM   1348  CB  LEU A  85      -1.352  83.906   9.742  1.00 81.77           C  
ATOM   1349  O   LEU A  85      -3.343  84.936  12.160  1.00 81.77           O  
ATOM   1350  CG  LEU A  85      -2.670  83.372   9.142  1.00 81.77           C  
ATOM   1351  CD1 LEU A  85      -3.144  84.221   7.959  1.00 81.77           C  
ATOM   1352  CD2 LEU A  85      -2.483  81.926   8.686  1.00 81.77           C  
ATOM   1353  H   LEU A  85       0.568  85.532  10.336  1.00 81.77           H  
ATOM   1354  HA  LEU A  85      -2.230  85.875  10.078  1.00 81.77           H  
ATOM   1355  HB2 LEU A  85      -0.898  83.131  10.372  1.00 81.77           H  
ATOM   1356  HB3 LEU A  85      -0.645  84.089   8.923  1.00 81.77           H  
ATOM   1357  HG  LEU A  85      -3.454  83.378   9.908  1.00 81.77           H  
ATOM   1358 HD11 LEU A  85      -2.395  84.238   7.160  1.00 81.77           H  
ATOM   1359 HD12 LEU A  85      -3.346  85.254   8.258  1.00 81.77           H  
ATOM   1360 HD13 LEU A  85      -4.070  83.815   7.538  1.00 81.77           H  
ATOM   1361 HD21 LEU A  85      -1.673  81.837   7.955  1.00 81.77           H  
ATOM   1362 HD22 LEU A  85      -3.399  81.542   8.227  1.00 81.77           H  
ATOM   1363 HD23 LEU A  85      -2.250  81.287   9.542  1.00 81.77           H  
ATOM   1364  N   CYS A  86      -1.278  84.469  12.919  1.00 73.49           N  
ATOM   1365  CA  CYS A  86      -1.734  84.169  14.281  1.00 73.49           C  
ATOM   1366  C   CYS A  86      -2.297  85.448  14.932  1.00 73.49           C  
ATOM   1367  CB  CYS A  86      -0.639  83.619  15.196  1.00 73.49           C  
ATOM   1368  O   CYS A  86      -3.246  85.410  15.715  1.00 73.49           O  
ATOM   1369  SG  CYS A  86      -0.150  81.928  14.738  1.00 73.49           S  
ATOM   1370  H   CYS A  86      -0.297  84.404  12.688  1.00 73.49           H  
ATOM   1371  HA  CYS A  86      -2.569  83.462  14.203  1.00 73.49           H  
ATOM   1372  HB2 CYS A  86      -0.988  83.588  16.234  1.00 73.49           H  
ATOM   1373  HB3 CYS A  86       0.253  84.253  15.170  1.00 73.49           H  
ATOM   1374  HG  CYS A  86       0.393  82.254  13.550  1.00 73.49           H  
ATOM   1375  N   LYS A  87      -1.700  86.603  14.609  1.00 80.46           N  
ATOM   1376  CA  LYS A  87      -2.141  87.884  15.152  1.00 80.46           C  
ATOM   1377  C   LYS A  87      -3.454  88.304  14.445  1.00 80.46           C  
ATOM   1378  CB  LYS A  87      -1.037  88.933  15.016  1.00 80.46           C  
ATOM   1379  O   LYS A  87      -4.315  88.946  15.033  1.00 80.46           O  
ATOM   1380  CG  LYS A  87      -1.343  90.285  15.662  1.00 80.46           C  
ATOM   1381  CD  LYS A  87      -1.760  90.205  17.128  1.00 80.46           C  
ATOM   1382  CE  LYS A  87      -1.799  91.581  17.781  1.00 80.46           C  
ATOM   1383  NZ  LYS A  87      -2.387  91.469  19.115  1.00 80.46           N1+
ATOM   1384  H   LYS A  87      -0.954  86.594  13.927  1.00 80.46           H  
ATOM   1385  HA  LYS A  87      -2.381  87.714  16.207  1.00 80.46           H  
ATOM   1386  HB2 LYS A  87      -0.812  89.108  13.958  1.00 80.46           H  
ATOM   1387  HB3 LYS A  87      -0.115  88.537  15.462  1.00 80.46           H  
ATOM   1388  HG2 LYS A  87      -2.139  90.776  15.095  1.00 80.46           H  
ATOM   1389  HG3 LYS A  87      -0.447  90.910  15.570  1.00 80.46           H  
ATOM   1390  HD2 LYS A  87      -1.065  89.560  17.679  1.00 80.46           H  
ATOM   1391  HD3 LYS A  87      -2.750  89.746  17.193  1.00 80.46           H  
ATOM   1392  HE2 LYS A  87      -2.411  92.294  17.224  1.00 80.46           H  
ATOM   1393  HE3 LYS A  87      -0.791  91.981  17.901  1.00 80.46           H  
ATOM   1394  HZ1 LYS A  87      -2.183  92.214  19.776  1.00 80.46           H  
ATOM   1395  HZ2 LYS A  87      -2.258  90.538  19.581  1.00 80.46           H  
ATOM   1396  HZ3 LYS A  87      -3.439  91.414  19.044  1.00 80.46           H  
ATOM   1397  N   LEU A  88      -3.609  87.940  13.169  1.00 80.11           N  
ATOM   1398  CA  LEU A  88      -4.845  88.207  12.446  1.00 80.11           C  
ATOM   1399  C   LEU A  88      -5.979  87.317  13.013  1.00 80.11           C  
ATOM   1400  CB  LEU A  88      -4.748  87.989  10.933  1.00 80.11           C  
ATOM   1401  O   LEU A  88      -7.149  87.695  12.968  1.00 80.11           O  
ATOM   1402  CG  LEU A  88      -3.717  88.838  10.164  1.00 80.11           C  
ATOM   1403  CD1 LEU A  88      -4.094  88.898   8.680  1.00 80.11           C  
ATOM   1404  CD2 LEU A  88      -3.525  90.242  10.725  1.00 80.11           C  
ATOM   1405  H   LEU A  88      -2.843  87.463  12.715  1.00 80.11           H  
ATOM   1406  HA  LEU A  88      -5.140  89.242  12.659  1.00 80.11           H  
ATOM   1407  HB2 LEU A  88      -5.744  88.171  10.508  1.00 80.11           H  
ATOM   1408  HB3 LEU A  88      -4.529  86.934  10.733  1.00 80.11           H  
ATOM   1409  HG  LEU A  88      -2.752  88.330  10.212  1.00 80.11           H  
ATOM   1410 HD11 LEU A  88      -5.050  89.412   8.533  1.00 80.11           H  
ATOM   1411 HD12 LEU A  88      -4.182  87.890   8.261  1.00 80.11           H  
ATOM   1412 HD13 LEU A  88      -3.330  89.432   8.105  1.00 80.11           H  
ATOM   1413 HD21 LEU A  88      -4.482  90.756  10.833  1.00 80.11           H  
ATOM   1414 HD22 LEU A  88      -2.878  90.836  10.074  1.00 80.11           H  
ATOM   1415 HD23 LEU A  88      -3.044  90.215  11.708  1.00 80.11           H  
ATOM   1416  N   ILE A  89      -5.631  86.117  13.488  1.00 74.05           N  
ATOM   1417  CA  ILE A  89      -6.582  85.204  14.141  1.00 74.05           C  
ATOM   1418  C   ILE A  89      -7.048  85.807  15.491  1.00 74.05           C  
ATOM   1419  CB  ILE A  89      -5.988  83.776  14.285  1.00 74.05           C  
ATOM   1420  O   ILE A  89      -8.174  85.578  15.928  1.00 74.05           O  
ATOM   1421  CG1 ILE A  89      -5.967  83.081  12.904  1.00 74.05           C  
ATOM   1422  CG2 ILE A  89      -6.758  82.921  15.301  1.00 74.05           C  
ATOM   1423  CD1 ILE A  89      -5.143  81.802  12.855  1.00 74.05           C  
ATOM   1424  H   ILE A  89      -4.671  85.824  13.374  1.00 74.05           H  
ATOM   1425  HA  ILE A  89      -7.480  85.169  13.510  1.00 74.05           H  
ATOM   1426  HB  ILE A  89      -4.957  83.855  14.645  1.00 74.05           H  
ATOM   1427 HG12 ILE A  89      -5.565  83.762  12.147  1.00 74.05           H  
ATOM   1428 HG13 ILE A  89      -6.992  82.853  12.596  1.00 74.05           H  
ATOM   1429 HG21 ILE A  89      -7.823  82.873  15.051  1.00 74.05           H  
ATOM   1430 HG22 ILE A  89      -6.663  83.330  16.312  1.00 74.05           H  
ATOM   1431 HG23 ILE A  89      -6.373  81.899  15.347  1.00 74.05           H  
ATOM   1432 HD11 ILE A  89      -4.112  81.984  13.169  1.00 74.05           H  
ATOM   1433 HD12 ILE A  89      -5.119  81.415  11.831  1.00 74.05           H  
ATOM   1434 HD13 ILE A  89      -5.566  81.020  13.490  1.00 74.05           H  
ATOM   1435  N   GLU A  90      -6.170  86.574  16.146  1.00 72.60           N  
ATOM   1436  CA  GLU A  90      -6.474  87.225  17.427  1.00 72.60           C  
ATOM   1437  C   GLU A  90      -7.413  88.422  17.126  1.00 72.60           C  
ATOM   1438  CB  GLU A  90      -5.171  87.683  18.096  1.00 72.60           C  
ATOM   1439  O   GLU A  90      -8.450  88.618  17.755  1.00 72.60           O  
ATOM   1440  CG  GLU A  90      -5.350  88.280  19.494  1.00 72.60           C  
ATOM   1441  CD  GLU A  90      -4.364  89.406  19.618  1.00 72.60           C  
ATOM   1442  OE1 GLU A  90      -4.697  90.555  19.245  1.00 72.60           O  
ATOM   1443  OE2 GLU A  90      -3.196  89.188  20.016  1.00 72.60           O1-
ATOM   1444  H   GLU A  90      -5.280  86.752  15.704  1.00 72.60           H  
ATOM   1445  HA  GLU A  90      -7.012  86.511  18.061  1.00 72.60           H  
ATOM   1446  HB2 GLU A  90      -4.665  88.397  17.439  1.00 72.60           H  
ATOM   1447  HB3 GLU A  90      -4.489  86.826  18.172  1.00 72.60           H  
ATOM   1448  HG2 GLU A  90      -5.170  87.523  20.264  1.00 72.60           H  
ATOM   1449  HG3 GLU A  90      -6.359  88.676  19.649  1.00 72.60           H  
ATOM   1450  N   VAL A  91      -7.021  89.246  16.150  1.00 79.27           N  
ATOM   1451  CA  VAL A  91      -7.690  90.515  15.850  1.00 79.27           C  
ATOM   1452  C   VAL A  91      -9.007  90.282  15.060  1.00 79.27           C  
ATOM   1453  CB  VAL A  91      -6.716  91.452  15.094  1.00 79.27           C  
ATOM   1454  O   VAL A  91      -9.904  91.128  15.064  1.00 79.27           O  
ATOM   1455  CG1 VAL A  91      -7.388  92.698  14.514  1.00 79.27           C  
ATOM   1456  CG2 VAL A  91      -5.582  91.906  16.023  1.00 79.27           C  
ATOM   1457  H   VAL A  91      -6.226  88.963  15.595  1.00 79.27           H  
ATOM   1458  HA  VAL A  91      -7.985  90.969  16.805  1.00 79.27           H  
ATOM   1459  HB  VAL A  91      -6.269  90.903  14.254  1.00 79.27           H  
ATOM   1460 HG11 VAL A  91      -7.929  93.256  15.285  1.00 79.27           H  
ATOM   1461 HG12 VAL A  91      -8.086  92.439  13.713  1.00 79.27           H  
ATOM   1462 HG13 VAL A  91      -6.641  93.364  14.072  1.00 79.27           H  
ATOM   1463 HG21 VAL A  91      -5.972  92.474  16.875  1.00 79.27           H  
ATOM   1464 HG22 VAL A  91      -4.880  92.549  15.486  1.00 79.27           H  
ATOM   1465 HG23 VAL A  91      -5.016  91.057  16.416  1.00 79.27           H  
ATOM   1466  N   CYS A  92      -9.052  89.222  14.255  1.00 76.93           N  
ATOM   1467  CA  CYS A  92     -10.191  88.874  13.406  1.00 76.93           C  
ATOM   1468  C   CYS A  92     -10.282  87.333  13.288  1.00 76.93           C  
ATOM   1469  CB  CYS A  92     -10.063  89.492  12.002  1.00 76.93           C  
ATOM   1470  O   CYS A  92      -9.762  86.731  12.354  1.00 76.93           O  
ATOM   1471  SG  CYS A  92     -10.726  91.195  11.933  1.00 76.93           S  
ATOM   1472  H   CYS A  92      -8.239  88.624  14.220  1.00 76.93           H  
ATOM   1473  HA  CYS A  92     -11.114  89.236  13.873  1.00 76.93           H  
ATOM   1474  HB2 CYS A  92     -10.625  88.915  11.260  1.00 76.93           H  
ATOM   1475  HB3 CYS A  92      -9.017  89.519  11.677  1.00 76.93           H  
ATOM   1476  HG  CYS A  92     -10.324  91.561  13.165  1.00 76.93           H  
ATOM   1477  N   PRO A  93     -10.961  86.672  14.244  1.00 70.64           N  
ATOM   1478  CA  PRO A  93     -11.044  85.202  14.273  1.00 70.64           C  
ATOM   1479  C   PRO A  93     -11.602  84.507  13.017  1.00 70.64           C  
ATOM   1480  CB  PRO A  93     -11.944  84.894  15.471  1.00 70.64           C  
ATOM   1481  O   PRO A  93     -11.464  83.301  12.828  1.00 70.64           O  
ATOM   1482  CG  PRO A  93     -11.734  86.086  16.391  1.00 70.64           C  
ATOM   1483  CD  PRO A  93     -11.599  87.249  15.423  1.00 70.64           C  
ATOM   1484  HA  PRO A  93     -10.028  84.823  14.426  1.00 70.64           H  
ATOM   1485  HB2 PRO A  93     -11.684  83.945  15.950  1.00 70.64           H  
ATOM   1486  HB3 PRO A  93     -12.997  84.837  15.170  1.00 70.64           H  
ATOM   1487  HG2 PRO A  93     -10.804  85.957  16.957  1.00 70.64           H  
ATOM   1488  HG3 PRO A  93     -12.551  86.224  17.105  1.00 70.64           H  
ATOM   1489  HD2 PRO A  93     -12.580  87.629  15.117  1.00 70.64           H  
ATOM   1490  HD3 PRO A  93     -11.013  88.066  15.849  1.00 70.64           H  
ATOM   1491  N   GLY A  94     -12.228  85.275  12.114  1.00 69.25           N  
ATOM   1492  CA  GLY A  94     -12.660  84.759  10.826  1.00 69.25           C  
ATOM   1493  C   GLY A  94     -11.476  84.305   9.949  1.00 69.25           C  
ATOM   1494  O   GLY A  94     -11.627  83.582   8.967  1.00 69.25           O  
ATOM   1495  H   GLY A  94     -12.408  86.240  12.352  1.00 69.25           H  
ATOM   1496  HA2 GLY A  94     -13.203  85.551  10.305  1.00 69.25           H  
ATOM   1497  HA3 GLY A  94     -13.315  83.902  10.996  1.00 69.25           H  
ATOM   1498  N   THR A  95     -10.266  84.744  10.310  1.00 71.03           N  
ATOM   1499  CA  THR A  95      -9.030  84.302   9.665  1.00 71.03           C  
ATOM   1500  C   THR A  95      -8.829  82.791   9.939  1.00 71.03           C  
ATOM   1501  CB  THR A  95      -7.803  85.091  10.160  1.00 71.03           C  
ATOM   1502  O   THR A  95      -8.250  82.088   9.120  1.00 71.03           O  
ATOM   1503  CG2 THR A  95      -6.588  84.859   9.270  1.00 71.03           C  
ATOM   1504  OG1 THR A  95      -8.070  86.500  10.158  1.00 71.03           O  
ATOM   1505  H   THR A  95     -10.215  85.444  11.037  1.00 71.03           H  
ATOM   1506  HA  THR A  95      -9.174  84.442   8.587  1.00 71.03           H  
ATOM   1507  HB  THR A  95      -7.553  84.809  11.185  1.00 71.03           H  
ATOM   1508 HG21 THR A  95      -6.796  85.156   8.236  1.00 71.03           H  
ATOM   1509 HG22 THR A  95      -6.267  83.814   9.278  1.00 71.03           H  
ATOM   1510 HG23 THR A  95      -5.747  85.470   9.603  1.00 71.03           H  
ATOM   1511  HG1 THR A  95      -8.397  86.731  11.056  1.00 71.03           H  
ATOM   1512  N   MET A  96      -9.266  82.316  11.115  1.00 65.30           N  
ATOM   1513  CA  MET A  96      -9.138  80.893  11.475  1.00 65.30           C  
ATOM   1514  C   MET A  96     -10.184  80.117  10.652  1.00 65.30           C  
ATOM   1515  CB  MET A  96      -9.363  80.660  12.973  1.00 65.30           C  
ATOM   1516  O   MET A  96      -9.953  79.028  10.152  1.00 65.30           O  
ATOM   1517  CG  MET A  96      -9.323  79.191  13.406  1.00 65.30           C  
ATOM   1518  SD  MET A  96      -7.694  78.429  13.127  1.00 65.30           S  
ATOM   1519  CE  MET A  96      -8.229  76.731  12.809  1.00 65.30           C  
ATOM   1520  H   MET A  96      -9.715  82.952  11.758  1.00 65.30           H  
ATOM   1521  HA  MET A  96      -8.143  80.561  11.159  1.00 65.30           H  
ATOM   1522  HB2 MET A  96     -10.344  81.055  13.263  1.00 65.30           H  
ATOM   1523  HB3 MET A  96      -8.628  81.235  13.547  1.00 65.30           H  
ATOM   1524  HG2 MET A  96     -10.099  78.621  12.886  1.00 65.30           H  
ATOM   1525  HG3 MET A  96      -9.539  79.125  14.478  1.00 65.30           H  
ATOM   1526  HE1 MET A  96      -7.350  76.084  12.739  1.00 65.30           H  
ATOM   1527  HE2 MET A  96      -8.775  76.681  11.864  1.00 65.30           H  
ATOM   1528  HE3 MET A  96      -8.866  76.372  13.619  1.00 65.30           H  
ATOM   1529  N   GLN A  97     -11.378  80.710  10.523  1.00 66.28           N  
ATOM   1530  CA  GLN A  97     -12.481  80.070   9.808  1.00 66.28           C  
ATOM   1531  C   GLN A  97     -12.122  79.954   8.308  1.00 66.28           C  
ATOM   1532  CB  GLN A  97     -13.796  80.832   9.960  1.00 66.28           C  
ATOM   1533  O   GLN A  97     -12.627  79.103   7.585  1.00 66.28           O  
ATOM   1534  CG  GLN A  97     -14.323  80.806  11.393  1.00 66.28           C  
ATOM   1535  CD  GLN A  97     -15.586  81.623  11.488  1.00 66.28           C  
ATOM   1536  NE2 GLN A  97     -16.727  81.027  11.219  1.00 66.28           N  
ATOM   1537  OE1 GLN A  97     -15.605  82.813  11.762  1.00 66.28           O  
ATOM   1538  H   GLN A  97     -11.500  81.635  10.908  1.00 66.28           H  
ATOM   1539  HA  GLN A  97     -12.579  79.050  10.195  1.00 66.28           H  
ATOM   1540  HB2 GLN A  97     -14.550  80.397   9.292  1.00 66.28           H  
ATOM   1541  HB3 GLN A  97     -13.672  81.870   9.628  1.00 66.28           H  
ATOM   1542  HG2 GLN A  97     -13.596  81.226  12.096  1.00 66.28           H  
ATOM   1543  HG3 GLN A  97     -14.528  79.776  11.708  1.00 66.28           H  
ATOM   1544 HE21 GLN A  97     -17.588  81.553  11.242  1.00 66.28           H  
ATOM   1545 HE22 GLN A  97     -16.742  80.044  10.990  1.00 66.28           H  
ATOM   1546  N   SER A  98     -11.245  80.846   7.842  1.00 65.67           N  
ATOM   1547  CA  SER A  98     -10.757  80.825   6.462  1.00 65.67           C  
ATOM   1548  C   SER A  98      -9.804  79.638   6.199  1.00 65.67           C  
ATOM   1549  CB  SER A  98     -10.026  82.116   6.104  1.00 65.67           C  
ATOM   1550  O   SER A  98      -9.575  79.266   5.053  1.00 65.67           O  
ATOM   1551  OG  SER A  98     -10.877  83.264   6.211  1.00 65.67           O  
ATOM   1552  H   SER A  98     -10.911  81.565   8.468  1.00 65.67           H  
ATOM   1553  HA  SER A  98     -11.635  80.700   5.815  1.00 65.67           H  
ATOM   1554  HB2 SER A  98      -9.660  82.077   5.073  1.00 65.67           H  
ATOM   1555  HB3 SER A  98      -9.159  82.278   6.750  1.00 65.67           H  
ATOM   1556  HG  SER A  98     -11.240  83.275   7.125  1.00 65.67           H  
ATOM   1557  N   LEU A  99      -9.234  79.063   7.267  1.00 64.64           N  
ATOM   1558  CA  LEU A  99      -8.378  77.881   7.174  1.00 64.64           C  
ATOM   1559  C   LEU A  99      -9.255  76.600   7.232  1.00 64.64           C  
ATOM   1560  CB  LEU A  99      -7.322  77.826   8.286  1.00 64.64           C  
ATOM   1561  O   LEU A  99      -8.826  75.498   6.920  1.00 64.64           O  
ATOM   1562  CG  LEU A  99      -6.416  79.067   8.396  1.00 64.64           C  
ATOM   1563  CD1 LEU A  99      -5.389  78.866   9.512  1.00 64.64           C  
ATOM   1564  CD2 LEU A  99      -5.696  79.397   7.091  1.00 64.64           C  
ATOM   1565  H   LEU A  99      -9.460  79.439   8.176  1.00 64.64           H  
ATOM   1566  HA  LEU A  99      -7.895  77.871   6.190  1.00 64.64           H  
ATOM   1567  HB2 LEU A  99      -6.698  76.935   8.132  1.00 64.64           H  
ATOM   1568  HB3 LEU A  99      -7.822  77.673   9.252  1.00 64.64           H  
ATOM   1569  HG  LEU A  99      -7.035  79.927   8.670  1.00 64.64           H  
ATOM   1570 HD11 LEU A  99      -4.712  78.037   9.282  1.00 64.64           H  
ATOM   1571 HD12 LEU A  99      -5.883  78.648  10.463  1.00 64.64           H  
ATOM   1572 HD13 LEU A  99      -4.784  79.768   9.652  1.00 64.64           H  
ATOM   1573 HD21 LEU A  99      -5.071  78.561   6.763  1.00 64.64           H  
ATOM   1574 HD22 LEU A  99      -5.049  80.270   7.216  1.00 64.64           H  
ATOM   1575 HD23 LEU A  99      -6.402  79.639   6.292  1.00 64.64           H  
ATOM   1576  N   MET A 100     -10.491  76.774   7.716  1.00 59.59           N  
ATOM   1577  CA  MET A 100     -11.492  75.720   7.802  1.00 59.59           C  
ATOM   1578  C   MET A 100     -12.170  75.638   6.422  1.00 59.59           C  
ATOM   1579  CB  MET A 100     -12.514  75.968   8.918  1.00 59.59           C  
ATOM   1580  O   MET A 100     -12.247  74.567   5.819  1.00 59.59           O  
ATOM   1581  CG  MET A 100     -11.863  75.884  10.296  1.00 59.59           C  
ATOM   1582  SD  MET A 100     -13.056  76.232  11.629  1.00 59.59           S  
ATOM   1583  CE  MET A 100     -13.689  74.556  11.895  1.00 59.59           C  
ATOM   1584  H   MET A 100     -10.756  77.710   7.983  1.00 59.59           H  
ATOM   1585  HA  MET A 100     -10.976  74.768   7.966  1.00 59.59           H  
ATOM   1586  HB2 MET A 100     -13.321  75.231   8.836  1.00 59.59           H  
ATOM   1587  HB3 MET A 100     -12.987  76.947   8.791  1.00 59.59           H  
ATOM   1588  HG2 MET A 100     -11.061  76.623  10.384  1.00 59.59           H  
ATOM   1589  HG3 MET A 100     -11.417  74.899  10.460  1.00 59.59           H  
ATOM   1590  HE1 MET A 100     -14.440  74.578  12.689  1.00 59.59           H  
ATOM   1591  HE2 MET A 100     -12.881  73.887  12.201  1.00 59.59           H  
ATOM   1592  HE3 MET A 100     -14.158  74.174  10.985  1.00 59.59           H  
ATOM   1593  N   GLY A 101     -12.671  76.776   5.930  1.00 55.55           N  
ATOM   1594  CA  GLY A 101     -13.278  76.903   4.619  1.00 55.55           C  
ATOM   1595  C   GLY A 101     -14.779  76.586   4.580  1.00 55.55           C  
ATOM   1596  O   GLY A 101     -15.423  76.319   5.599  1.00 55.55           O  
ATOM   1597  H   GLY A 101     -12.613  77.598   6.515  1.00 55.55           H  
ATOM   1598  HA2 GLY A 101     -12.758  76.230   3.938  1.00 55.55           H  
ATOM   1599  HA3 GLY A 101     -13.127  77.936   4.291  1.00 55.55           H  
ATOM   1600  N   PRO A 102     -15.392  76.636   3.377  1.00 47.42           N  
ATOM   1601  CA  PRO A 102     -16.828  76.400   3.235  1.00 47.42           C  
ATOM   1602  C   PRO A 102     -17.189  74.917   3.471  1.00 47.42           C  
ATOM   1603  CB  PRO A 102     -17.147  76.813   1.798  1.00 47.42           C  
ATOM   1604  O   PRO A 102     -16.418  73.983   3.264  1.00 47.42           O  
ATOM   1605  CG  PRO A 102     -15.835  76.564   1.061  1.00 47.42           C  
ATOM   1606  CD  PRO A 102     -14.784  76.951   2.090  1.00 47.42           C  
ATOM   1607  HA  PRO A 102     -17.373  77.015   3.962  1.00 47.42           H  
ATOM   1608  HB2 PRO A 102     -17.386  77.883   1.763  1.00 47.42           H  
ATOM   1609  HB3 PRO A 102     -17.977  76.261   1.350  1.00 47.42           H  
ATOM   1610  HG2 PRO A 102     -15.749  77.138   0.135  1.00 47.42           H  
ATOM   1611  HG3 PRO A 102     -15.744  75.499   0.813  1.00 47.42           H  
ATOM   1612  HD2 PRO A 102     -13.843  76.417   1.949  1.00 47.42           H  
ATOM   1613  HD3 PRO A 102     -14.585  78.028   2.071  1.00 47.42           H  
ATOM   1614  N   GLN A 103     -18.452  74.706   3.851  1.00 45.56           N  
ATOM   1615  CA  GLN A 103     -18.982  73.435   4.344  1.00 45.56           C  
ATOM   1616  C   GLN A 103     -19.744  72.713   3.211  1.00 45.56           C  
ATOM   1617  CB  GLN A 103     -19.979  73.660   5.497  1.00 45.56           C  
ATOM   1618  O   GLN A 103     -20.339  71.649   3.372  1.00 45.56           O  
ATOM   1619  CG  GLN A 103     -19.523  74.674   6.549  1.00 45.56           C  
ATOM   1620  CD  GLN A 103     -20.563  75.733   6.848  1.00 45.56           C  
ATOM   1621  NE2 GLN A 103     -21.085  76.422   5.859  1.00 45.56           N  
ATOM   1622  OE1 GLN A 103     -20.910  76.010   7.982  1.00 45.56           O  
ATOM   1623  H   GLN A 103     -19.113  75.464   3.756  1.00 45.56           H  
ATOM   1624  HA  GLN A 103     -18.154  72.799   4.669  1.00 45.56           H  
ATOM   1625  HB2 GLN A 103     -20.149  72.694   5.992  1.00 45.56           H  
ATOM   1626  HB3 GLN A 103     -20.959  73.935   5.089  1.00 45.56           H  
ATOM   1627  HG2 GLN A 103     -18.597  75.192   6.279  1.00 45.56           H  
ATOM   1628  HG3 GLN A 103     -19.317  74.142   7.486  1.00 45.56           H  
ATOM   1629 HE21 GLN A 103     -21.752  77.157   6.052  1.00 45.56           H  
ATOM   1630 HE22 GLN A 103     -20.820  76.219   4.906  1.00 45.56           H  
ATOM   1631  N   ASP A 104     -19.900  73.462   2.108  1.00 41.75           N  
ATOM   1632  CA  ASP A 104     -21.093  73.500   1.285  1.00 41.75           C  
ATOM   1633  C   ASP A 104     -20.737  73.521  -0.215  1.00 41.75           C  
ATOM   1634  CB  ASP A 104     -22.000  74.640   1.777  1.00 41.75           C  
ATOM   1635  O   ASP A 104     -20.493  72.485  -0.835  1.00 41.75           O  
ATOM   1636  CG  ASP A 104     -21.146  75.866   2.035  1.00 41.75           C  
ATOM   1637  OD1 ASP A 104     -20.731  76.064   3.199  1.00 41.75           O  
ATOM   1638  OD2 ASP A 104     -20.797  76.521   1.027  1.00 41.75           O1-
ATOM   1639  H   ASP A 104     -19.211  74.177   1.919  1.00 41.75           H  
ATOM   1640  HA  ASP A 104     -21.651  72.567   1.436  1.00 41.75           H  
ATOM   1641  HB2 ASP A 104     -22.488  74.352   2.716  1.00 41.75           H  
ATOM   1642  HB3 ASP A 104     -22.788  74.868   1.051  1.00 41.75           H  
ATOM   1643  N   VAL A 105     -20.607  74.712  -0.842  1.00 36.13           N  
ATOM   1644  CA  VAL A 105     -20.489  74.851  -2.294  1.00 36.13           C  
ATOM   1645  C   VAL A 105     -19.027  74.614  -2.747  1.00 36.13           C  
ATOM   1646  CB  VAL A 105     -21.033  76.218  -2.779  1.00 36.13           C  
ATOM   1647  O   VAL A 105     -18.218  75.516  -2.938  1.00 36.13           O  
ATOM   1648  CG1 VAL A 105     -20.997  76.325  -4.310  1.00 36.13           C  
ATOM   1649  CG2 VAL A 105     -22.478  76.447  -2.315  1.00 36.13           C  
ATOM   1650  H   VAL A 105     -20.618  75.561  -0.296  1.00 36.13           H  
ATOM   1651  HA  VAL A 105     -21.097  74.055  -2.747  1.00 36.13           H  
ATOM   1652  HB  VAL A 105     -20.413  77.023  -2.364  1.00 36.13           H  
ATOM   1653 HG11 VAL A 105     -21.584  75.526  -4.776  1.00 36.13           H  
ATOM   1654 HG12 VAL A 105     -19.977  76.266  -4.699  1.00 36.13           H  
ATOM   1655 HG13 VAL A 105     -21.412  77.284  -4.641  1.00 36.13           H  
ATOM   1656 HG21 VAL A 105     -23.139  75.649  -2.670  1.00 36.13           H  
ATOM   1657 HG22 VAL A 105     -22.863  77.399  -2.698  1.00 36.13           H  
ATOM   1658 HG23 VAL A 105     -22.552  76.486  -1.224  1.00 36.13           H  
ATOM   1659  N   GLY A 106     -18.657  73.334  -2.739  1.00 39.60           N  
ATOM   1660  CA  GLY A 106     -17.940  72.685  -3.817  1.00 39.60           C  
ATOM   1661  C   GLY A 106     -16.445  72.954  -4.030  1.00 39.60           C  
ATOM   1662  O   GLY A 106     -15.730  72.105  -4.553  1.00 39.60           O  
ATOM   1663  H   GLY A 106     -18.864  72.779  -1.920  1.00 39.60           H  
ATOM   1664  HA2 GLY A 106     -18.443  72.959  -4.752  1.00 39.60           H  
ATOM   1665  HA3 GLY A 106     -18.064  71.607  -3.664  1.00 39.60           H  
ATOM   1666  N   ASN A 107     -16.013  74.204  -3.830  1.00 44.29           N  
ATOM   1667  CA  ASN A 107     -14.679  74.676  -4.241  1.00 44.29           C  
ATOM   1668  C   ASN A 107     -13.597  74.297  -3.199  1.00 44.29           C  
ATOM   1669  CB  ASN A 107     -14.679  76.180  -4.514  1.00 44.29           C  
ATOM   1670  O   ASN A 107     -12.724  75.075  -2.823  1.00 44.29           O  
ATOM   1671  CG  ASN A 107     -13.716  76.494  -5.637  1.00 44.29           C  
ATOM   1672  ND2 ASN A 107     -12.968  77.566  -5.517  1.00 44.29           N  
ATOM   1673  OD1 ASN A 107     -13.640  75.828  -6.657  1.00 44.29           O  
ATOM   1674  H   ASN A 107     -16.649  74.867  -3.413  1.00 44.29           H  
ATOM   1675  HA  ASN A 107     -14.420  74.116  -5.149  1.00 44.29           H  
ATOM   1676  HB2 ASN A 107     -14.445  76.760  -3.615  1.00 44.29           H  
ATOM   1677  HB3 ASN A 107     -15.665  76.513  -4.861  1.00 44.29           H  
ATOM   1678 HD21 ASN A 107     -12.339  77.829  -6.263  1.00 44.29           H  
ATOM   1679 HD22 ASN A 107     -13.020  78.126  -4.678  1.00 44.29           H  
ATOM   1680  N   ASP A 108     -13.574  73.008  -2.848  1.00 45.11           N  
ATOM   1681  CA  ASP A 108     -12.694  72.471  -1.806  1.00 45.11           C  
ATOM   1682  C   ASP A 108     -11.196  72.388  -2.203  1.00 45.11           C  
ATOM   1683  CB  ASP A 108     -13.196  71.119  -1.320  1.00 45.11           C  
ATOM   1684  O   ASP A 108     -10.336  72.018  -1.399  1.00 45.11           O  
ATOM   1685  CG  ASP A 108     -14.157  71.442  -0.212  1.00 45.11           C  
ATOM   1686  OD1 ASP A 108     -13.672  71.676   0.917  1.00 45.11           O  
ATOM   1687  OD2 ASP A 108     -15.385  71.425  -0.464  1.00 45.11           O1-
ATOM   1688  H   ASP A 108     -14.249  72.384  -3.266  1.00 45.11           H  
ATOM   1689  HA  ASP A 108     -12.707  73.218  -1.000  1.00 45.11           H  
ATOM   1690  HB2 ASP A 108     -12.392  70.497  -0.911  1.00 45.11           H  
ATOM   1691  HB3 ASP A 108     -13.684  70.542  -2.113  1.00 45.11           H  
ATOM   1692  N   TRP A 109     -10.857  72.941  -3.374  1.00 50.99           N  
ATOM   1693  CA  TRP A 109      -9.479  73.056  -3.847  1.00 50.99           C  
ATOM   1694  C   TRP A 109      -8.773  74.127  -2.992  1.00 50.99           C  
ATOM   1695  CB  TRP A 109      -9.391  73.469  -5.320  1.00 50.99           C  
ATOM   1696  O   TRP A 109      -7.567  74.079  -2.759  1.00 50.99           O  
ATOM   1697  CG  TRP A 109     -10.163  72.560  -6.223  1.00 50.99           C  
ATOM   1698  CD1 TRP A 109     -11.293  72.850  -6.908  1.00 50.99           C  
ATOM   1699  CD2 TRP A 109      -9.859  71.163  -6.530  1.00 50.99           C  
ATOM   1700  CE2 TRP A 109     -10.877  70.662  -7.400  1.00 50.99           C  
ATOM   1701  CE3 TRP A 109      -8.830  70.265  -6.167  1.00 50.99           C  
ATOM   1702  NE1 TRP A 109     -11.729  71.732  -7.586  1.00 50.99           N  
ATOM   1703  CH2 TRP A 109      -9.834  68.495  -7.485  1.00 50.99           C  
ATOM   1704  CZ2 TRP A 109     -10.877  69.344  -7.878  1.00 50.99           C  
ATOM   1705  CZ3 TRP A 109      -8.818  68.939  -6.644  1.00 50.99           C  
ATOM   1706  H   TRP A 109     -11.602  73.349  -3.922  1.00 50.99           H  
ATOM   1707  HA  TRP A 109      -8.980  72.097  -3.663  1.00 50.99           H  
ATOM   1708  HB2 TRP A 109      -8.341  73.488  -5.637  1.00 50.99           H  
ATOM   1709  HB3 TRP A 109      -9.762  74.496  -5.442  1.00 50.99           H  
ATOM   1710  HD1 TRP A 109     -11.781  73.813  -6.922  1.00 50.99           H  
ATOM   1711  HE1 TRP A 109     -12.568  71.699  -8.148  1.00 50.99           H  
ATOM   1712  HE3 TRP A 109      -8.038  70.601  -5.512  1.00 50.99           H  
ATOM   1713  HZ2 TRP A 109     -11.664  68.999  -8.533  1.00 50.99           H  
ATOM   1714  HZ3 TRP A 109      -8.019  68.272  -6.352  1.00 50.99           H  
ATOM   1715  HH2 TRP A 109      -9.820  67.469  -7.846  1.00 50.99           H  
ATOM   1716  N   GLU A 110      -9.549  75.101  -2.504  1.00 52.09           N  
ATOM   1717  CA  GLU A 110      -9.046  76.180  -1.653  1.00 52.09           C  
ATOM   1718  C   GLU A 110      -8.657  75.534  -0.304  1.00 52.09           C  
ATOM   1719  CB  GLU A 110     -10.130  77.228  -1.371  1.00 52.09           C  
ATOM   1720  O   GLU A 110      -7.658  75.872   0.330  1.00 52.09           O  
ATOM   1721  CG  GLU A 110     -10.572  78.000  -2.608  1.00 52.09           C  
ATOM   1722  CD  GLU A 110     -11.859  78.758  -2.345  1.00 52.09           C  
ATOM   1723  OE1 GLU A 110     -12.644  78.897  -3.313  1.00 52.09           O  
ATOM   1724  OE2 GLU A 110     -12.090  79.202  -1.198  1.00 52.09           O1-
ATOM   1725  H   GLU A 110     -10.543  75.063  -2.681  1.00 52.09           H  
ATOM   1726  HA  GLU A 110      -8.152  76.614  -2.113  1.00 52.09           H  
ATOM   1727  HB2 GLU A 110      -9.757  77.937  -0.619  1.00 52.09           H  
ATOM   1728  HB3 GLU A 110     -11.004  76.741  -0.917  1.00 52.09           H  
ATOM   1729  HG2 GLU A 110     -10.736  77.319  -3.450  1.00 52.09           H  
ATOM   1730  HG3 GLU A 110      -9.796  78.713  -2.908  1.00 52.09           H  
ATOM   1731  N   VAL A 111      -9.544  74.656   0.176  1.00 55.87           N  
ATOM   1732  CA  VAL A 111      -9.433  74.049   1.495  1.00 55.87           C  
ATOM   1733  C   VAL A 111      -8.239  73.081   1.456  1.00 55.87           C  
ATOM   1734  CB  VAL A 111     -10.748  73.352   1.894  1.00 55.87           C  
ATOM   1735  O   VAL A 111      -7.399  73.052   2.358  1.00 55.87           O  
ATOM   1736  CG1 VAL A 111     -10.648  72.729   3.284  1.00 55.87           C  
ATOM   1737  CG2 VAL A 111     -11.909  74.349   1.876  1.00 55.87           C  
ATOM   1738  H   VAL A 111     -10.343  74.431  -0.399  1.00 55.87           H  
ATOM   1739  HA  VAL A 111      -9.185  74.846   2.209  1.00 55.87           H  
ATOM   1740  HB  VAL A 111     -10.977  72.549   1.183  1.00 55.87           H  
ATOM   1741 HG11 VAL A 111     -10.338  73.471   4.026  1.00 55.87           H  
ATOM   1742 HG12 VAL A 111      -9.928  71.906   3.286  1.00 55.87           H  
ATOM   1743 HG13 VAL A 111     -11.611  72.316   3.604  1.00 55.87           H  
ATOM   1744 HG21 VAL A 111     -11.637  75.255   2.424  1.00 55.87           H  
ATOM   1745 HG22 VAL A 111     -12.811  73.928   2.331  1.00 55.87           H  
ATOM   1746 HG23 VAL A 111     -12.167  74.647   0.855  1.00 55.87           H  
ATOM   1747  N   LEU A 112      -8.172  72.254   0.401  1.00 60.23           N  
ATOM   1748  CA  LEU A 112      -7.099  71.278   0.257  1.00 60.23           C  
ATOM   1749  C   LEU A 112      -5.767  72.043   0.072  1.00 60.23           C  
ATOM   1750  CB  LEU A 112      -7.374  70.329  -0.912  1.00 60.23           C  
ATOM   1751  O   LEU A 112      -4.751  71.682   0.664  1.00 60.23           O  
ATOM   1752  CG  LEU A 112      -6.460  69.086  -0.946  1.00 60.23           C  
ATOM   1753  CD1 LEU A 112      -6.674  68.179   0.269  1.00 60.23           C  
ATOM   1754  CD2 LEU A 112      -6.718  68.293  -2.230  1.00 60.23           C  
ATOM   1755  H   LEU A 112      -8.893  72.313  -0.305  1.00 60.23           H  
ATOM   1756  HA  LEU A 112      -7.045  70.738   1.208  1.00 60.23           H  
ATOM   1757  HB2 LEU A 112      -7.272  70.878  -1.858  1.00 60.23           H  
ATOM   1758  HB3 LEU A 112      -8.419  69.993  -0.867  1.00 60.23           H  
ATOM   1759  HG  LEU A 112      -5.412  69.407  -0.958  1.00 60.23           H  
ATOM   1760 HD11 LEU A 112      -7.730  67.911   0.384  1.00 60.23           H  
ATOM   1761 HD12 LEU A 112      -6.341  68.660   1.193  1.00 60.23           H  
ATOM   1762 HD13 LEU A 112      -6.104  67.250   0.168  1.00 60.23           H  
ATOM   1763 HD21 LEU A 112      -7.751  67.933  -2.275  1.00 60.23           H  
ATOM   1764 HD22 LEU A 112      -6.053  67.424  -2.290  1.00 60.23           H  
ATOM   1765 HD23 LEU A 112      -6.535  68.913  -3.114  1.00 60.23           H  
ATOM   1766  N   GLY A 113      -5.765  73.097  -0.750  1.00 65.67           N  
ATOM   1767  CA  GLY A 113      -4.556  73.837  -1.069  1.00 65.67           C  
ATOM   1768  C   GLY A 113      -3.978  74.535   0.168  1.00 65.67           C  
ATOM   1769  O   GLY A 113      -2.769  74.528   0.406  1.00 65.67           O  
ATOM   1770  H   GLY A 113      -6.639  73.382  -1.172  1.00 65.67           H  
ATOM   1771  HA2 GLY A 113      -4.799  74.589  -1.824  1.00 65.67           H  
ATOM   1772  HA3 GLY A 113      -3.813  73.138  -1.466  1.00 65.67           H  
ATOM   1773  N   VAL A 114      -4.856  75.153   0.969  1.00 63.98           N  
ATOM   1774  CA  VAL A 114      -4.436  75.853   2.186  1.00 63.98           C  
ATOM   1775  C   VAL A 114      -3.954  74.808   3.232  1.00 63.98           C  
ATOM   1776  CB  VAL A 114      -5.563  76.762   2.714  1.00 63.98           C  
ATOM   1777  O   VAL A 114      -3.127  75.106   4.092  1.00 63.98           O  
ATOM   1778  CG1 VAL A 114      -5.308  77.281   4.130  1.00 63.98           C  
ATOM   1779  CG2 VAL A 114      -5.742  77.970   1.782  1.00 63.98           C  
ATOM   1780  H   VAL A 114      -5.833  75.125   0.713  1.00 63.98           H  
ATOM   1781  HA  VAL A 114      -3.554  76.456   1.931  1.00 63.98           H  
ATOM   1782  HB  VAL A 114      -6.504  76.198   2.736  1.00 63.98           H  
ATOM   1783 HG11 VAL A 114      -4.337  77.781   4.203  1.00 63.98           H  
ATOM   1784 HG12 VAL A 114      -5.337  76.471   4.865  1.00 63.98           H  
ATOM   1785 HG13 VAL A 114      -6.081  78.001   4.417  1.00 63.98           H  
ATOM   1786 HG21 VAL A 114      -4.851  78.608   1.792  1.00 63.98           H  
ATOM   1787 HG22 VAL A 114      -6.597  78.578   2.096  1.00 63.98           H  
ATOM   1788 HG23 VAL A 114      -5.914  77.666   0.746  1.00 63.98           H  
ATOM   1789  N   HIS A 115      -4.510  73.595   3.171  1.00 70.57           N  
ATOM   1790  CA  HIS A 115      -4.111  72.530   4.093  1.00 70.57           C  
ATOM   1791  C   HIS A 115      -2.784  71.906   3.636  1.00 70.57           C  
ATOM   1792  CB  HIS A 115      -5.183  71.466   4.276  1.00 70.57           C  
ATOM   1793  O   HIS A 115      -1.963  71.488   4.453  1.00 70.57           O  
ATOM   1794  CG  HIS A 115      -6.402  71.998   4.948  1.00 70.57           C  
ATOM   1795  CD2 HIS A 115      -6.687  73.220   5.501  1.00 70.57           C  
ATOM   1796  ND1 HIS A 115      -7.540  71.236   5.051  1.00 70.57           N1+
ATOM   1797  CE1 HIS A 115      -8.487  71.982   5.637  1.00 70.57           C  
ATOM   1798  NE2 HIS A 115      -8.014  73.199   5.943  1.00 70.57           N  
ATOM   1799  H   HIS A 115      -5.179  73.405   2.438  1.00 70.57           H  
ATOM   1800  HA  HIS A 115      -3.889  72.997   5.062  1.00 70.57           H  
ATOM   1801  HB2 HIS A 115      -4.795  70.642   4.885  1.00 70.57           H  
ATOM   1802  HB3 HIS A 115      -5.480  71.041   3.310  1.00 70.57           H  
ATOM   1803  HD1 HIS A 115      -7.652  70.215   4.718  1.00 70.57           H  
ATOM   1804  HD2 HIS A 115      -6.005  74.054   5.581  1.00 70.57           H  
ATOM   1805  HE2 HIS A 115      -8.549  74.000   6.431  1.00 70.57           H  
ATOM   1806  HE1 HIS A 115      -9.495  71.648   5.836  1.00 70.57           H  
ATOM   1807  N   GLN A 116      -2.542  71.890   2.321  1.00 73.22           N  
ATOM   1808  CA  GLN A 116      -1.287  71.408   1.751  1.00 73.22           C  
ATOM   1809  C   GLN A 116      -0.164  72.384   2.184  1.00 73.22           C  
ATOM   1810  CB  GLN A 116      -1.383  71.321   0.230  1.00 73.22           C  
ATOM   1811  O   GLN A 116       0.990  71.999   2.343  1.00 73.22           O  
ATOM   1812  CG  GLN A 116      -0.181  70.616  -0.388  1.00 73.22           C  
ATOM   1813  CD  GLN A 116      -0.265  70.704  -1.892  1.00 73.22           C  
ATOM   1814  NE2 GLN A 116      -0.792  69.680  -2.516  1.00 73.22           N  
ATOM   1815  OE1 GLN A 116       0.125  71.701  -2.509  1.00 73.22           O  
ATOM   1816  H   GLN A 116      -3.241  72.262   1.696  1.00 73.22           H  
ATOM   1817  HA  GLN A 116      -1.077  70.427   2.193  1.00 73.22           H  
ATOM   1818  HB2 GLN A 116      -1.478  72.325  -0.201  1.00 73.22           H  
ATOM   1819  HB3 GLN A 116      -2.294  70.779  -0.054  1.00 73.22           H  
ATOM   1820  HG2 GLN A 116      -0.133  69.572  -0.063  1.00 73.22           H  
ATOM   1821  HG3 GLN A 116       0.758  71.085  -0.083  1.00 73.22           H  
ATOM   1822 HE21 GLN A 116      -0.885  69.695  -3.521  1.00 73.22           H  
ATOM   1823 HE22 GLN A 116      -1.104  68.875  -1.991  1.00 73.22           H  
ATOM   1824  N   LEU A 117      -0.505  73.665   2.364  1.00 72.42           N  
ATOM   1825  CA  LEU A 117       0.440  74.688   2.836  1.00 72.42           C  
ATOM   1826  C   LEU A 117       0.976  74.247   4.226  1.00 72.42           C  
ATOM   1827  CB  LEU A 117      -0.253  76.052   2.964  1.00 72.42           C  
ATOM   1828  O   LEU A 117       2.159  74.368   4.532  1.00 72.42           O  
ATOM   1829  CG  LEU A 117       0.637  77.283   2.707  1.00 72.42           C  
ATOM   1830  CD1 LEU A 117      -0.151  78.543   3.069  1.00 72.42           C  
ATOM   1831  CD2 LEU A 117       1.974  77.270   3.442  1.00 72.42           C  
ATOM   1832  H   LEU A 117      -1.446  73.954   2.138  1.00 72.42           H  
ATOM   1833  HA  LEU A 117       1.271  74.719   2.128  1.00 72.42           H  
ATOM   1834  HB2 LEU A 117      -0.707  76.147   3.959  1.00 72.42           H  
ATOM   1835  HB3 LEU A 117      -1.083  76.109   2.248  1.00 72.42           H  
ATOM   1836  HG  LEU A 117       0.853  77.328   1.635  1.00 72.42           H  
ATOM   1837 HD11 LEU A 117      -0.396  78.569   4.136  1.00 72.42           H  
ATOM   1838 HD12 LEU A 117      -1.089  78.593   2.505  1.00 72.42           H  
ATOM   1839 HD13 LEU A 117       0.426  79.439   2.835  1.00 72.42           H  
ATOM   1840 HD21 LEU A 117       1.844  77.097   4.512  1.00 72.42           H  
ATOM   1841 HD22 LEU A 117       2.496  78.223   3.319  1.00 72.42           H  
ATOM   1842 HD23 LEU A 117       2.635  76.495   3.042  1.00 72.42           H  
ATOM   1843  N   ILE A 118       0.066  73.767   5.080  1.00 72.63           N  
ATOM   1844  CA  ILE A 118       0.412  73.394   6.454  1.00 72.63           C  
ATOM   1845  C   ILE A 118       1.301  72.133   6.382  1.00 72.63           C  
ATOM   1846  CB  ILE A 118      -0.849  73.179   7.327  1.00 72.63           C  
ATOM   1847  O   ILE A 118       2.248  71.970   7.154  1.00 72.63           O  
ATOM   1848  CG1 ILE A 118      -1.618  74.510   7.474  1.00 72.63           C  
ATOM   1849  CG2 ILE A 118      -0.485  72.618   8.711  1.00 72.63           C  
ATOM   1850  CD1 ILE A 118      -3.002  74.353   8.085  1.00 72.63           C  
ATOM   1851  H   ILE A 118      -0.878  73.645   4.743  1.00 72.63           H  
ATOM   1852  HA  ILE A 118       1.027  74.201   6.872  1.00 72.63           H  
ATOM   1853  HB  ILE A 118      -1.504  72.449   6.836  1.00 72.63           H  
ATOM   1854 HG12 ILE A 118      -1.744  74.985   6.495  1.00 72.63           H  
ATOM   1855 HG13 ILE A 118      -1.033  75.205   8.088  1.00 72.63           H  
ATOM   1856 HG21 ILE A 118       0.207  73.284   9.239  1.00 72.63           H  
ATOM   1857 HG22 ILE A 118      -0.014  71.634   8.627  1.00 72.63           H  
ATOM   1858 HG23 ILE A 118      -1.370  72.482   9.338  1.00 72.63           H  
ATOM   1859 HD11 ILE A 118      -3.600  73.629   7.523  1.00 72.63           H  
ATOM   1860 HD12 ILE A 118      -3.529  75.313   8.068  1.00 72.63           H  
ATOM   1861 HD13 ILE A 118      -2.949  74.026   9.126  1.00 72.63           H  
ATOM   1862  N   LEU A 119       0.963  71.201   5.481  1.00 76.88           N  
ATOM   1863  CA  LEU A 119       1.727  69.965   5.336  1.00 76.88           C  
ATOM   1864  C   LEU A 119       3.116  70.275   4.734  1.00 76.88           C  
ATOM   1865  CB  LEU A 119       0.985  68.917   4.503  1.00 76.88           C  
ATOM   1866  O   LEU A 119       4.117  69.645   5.085  1.00 76.88           O  
ATOM   1867  CG  LEU A 119      -0.328  68.420   5.148  1.00 76.88           C  
ATOM   1868  CD1 LEU A 119      -1.049  67.462   4.199  1.00 76.88           C  
ATOM   1869  CD2 LEU A 119      -0.098  67.732   6.495  1.00 76.88           C  
ATOM   1870  H   LEU A 119       0.163  71.372   4.888  1.00 76.88           H  
ATOM   1871  HA  LEU A 119       1.926  69.581   6.344  1.00 76.88           H  
ATOM   1872  HB2 LEU A 119       1.649  68.059   4.329  1.00 76.88           H  
ATOM   1873  HB3 LEU A 119       0.764  69.334   3.512  1.00 76.88           H  
ATOM   1874  HG  LEU A 119      -0.991  69.274   5.319  1.00 76.88           H  
ATOM   1875 HD11 LEU A 119      -0.459  66.557   4.033  1.00 76.88           H  
ATOM   1876 HD12 LEU A 119      -1.234  67.935   3.229  1.00 76.88           H  
ATOM   1877 HD13 LEU A 119      -2.018  67.160   4.611  1.00 76.88           H  
ATOM   1878 HD21 LEU A 119       0.613  66.904   6.402  1.00 76.88           H  
ATOM   1879 HD22 LEU A 119      -1.037  67.329   6.888  1.00 76.88           H  
ATOM   1880 HD23 LEU A 119       0.285  68.430   7.244  1.00 76.88           H  
ATOM   1881  N   LYS A 120       3.200  71.262   3.829  1.00 77.00           N  
ATOM   1882  CA  LYS A 120       4.474  71.712   3.273  1.00 77.00           C  
ATOM   1883  C   LYS A 120       5.304  72.318   4.424  1.00 77.00           C  
ATOM   1884  CB  LYS A 120       4.306  72.794   2.200  1.00 77.00           C  
ATOM   1885  O   LYS A 120       6.489  72.044   4.565  1.00 77.00           O  
ATOM   1886  CG  LYS A 120       3.898  72.256   0.826  1.00 77.00           C  
ATOM   1887  CD  LYS A 120       3.221  73.368   0.020  1.00 77.00           C  
ATOM   1888  CE  LYS A 120       2.834  72.938  -1.384  1.00 77.00           C  
ATOM   1889  NZ  LYS A 120       1.786  73.817  -1.905  1.00 77.00           N1+
ATOM   1890  H   LYS A 120       2.345  71.718   3.542  1.00 77.00           H  
ATOM   1891  HA  LYS A 120       5.014  70.840   2.885  1.00 77.00           H  
ATOM   1892  HB2 LYS A 120       5.248  73.346   2.076  1.00 77.00           H  
ATOM   1893  HB3 LYS A 120       3.573  73.532   2.543  1.00 77.00           H  
ATOM   1894  HG2 LYS A 120       3.206  71.413   0.933  1.00 77.00           H  
ATOM   1895  HG3 LYS A 120       4.782  71.882   0.297  1.00 77.00           H  
ATOM   1896  HD2 LYS A 120       3.866  74.252  -0.027  1.00 77.00           H  
ATOM   1897  HD3 LYS A 120       2.321  73.661   0.567  1.00 77.00           H  
ATOM   1898  HE2 LYS A 120       2.438  71.921  -1.392  1.00 77.00           H  
ATOM   1899  HE3 LYS A 120       3.679  72.982  -2.077  1.00 77.00           H  
ATOM   1900  HZ1 LYS A 120       1.026  73.319  -2.392  1.00 77.00           H  
ATOM   1901  HZ2 LYS A 120       2.137  74.603  -2.502  1.00 77.00           H  
ATOM   1902  HZ3 LYS A 120       1.347  74.410  -1.158  1.00 77.00           H  
ATOM   1903  N   MET A 121       4.677  73.189   5.221  1.00 77.10           N  
ATOM   1904  CA  MET A 121       5.366  73.902   6.298  1.00 77.10           C  
ATOM   1905  C   MET A 121       5.881  72.883   7.335  1.00 77.10           C  
ATOM   1906  CB  MET A 121       4.453  74.975   6.899  1.00 77.10           C  
ATOM   1907  O   MET A 121       7.027  72.959   7.780  1.00 77.10           O  
ATOM   1908  CG  MET A 121       5.012  75.640   8.156  1.00 77.10           C  
ATOM   1909  SD  MET A 121       4.126  75.072   9.647  1.00 77.10           S  
ATOM   1910  CE  MET A 121       2.742  76.233   9.592  1.00 77.10           C  
ATOM   1911  H   MET A 121       3.700  73.375   5.055  1.00 77.10           H  
ATOM   1912  HA  MET A 121       6.245  74.365   5.843  1.00 77.10           H  
ATOM   1913  HB2 MET A 121       3.451  74.566   7.072  1.00 77.10           H  
ATOM   1914  HB3 MET A 121       4.317  75.752   6.133  1.00 77.10           H  
ATOM   1915  HG2 MET A 121       4.918  76.729   8.087  1.00 77.10           H  
ATOM   1916  HG3 MET A 121       6.072  75.426   8.303  1.00 77.10           H  
ATOM   1917  HE1 MET A 121       2.070  76.045  10.431  1.00 77.10           H  
ATOM   1918  HE2 MET A 121       2.180  76.112   8.665  1.00 77.10           H  
ATOM   1919  HE3 MET A 121       3.116  77.255   9.682  1.00 77.10           H  
ATOM   1920  N   LEU A 122       5.026  71.923   7.712  1.00 76.98           N  
ATOM   1921  CA  LEU A 122       5.425  70.907   8.680  1.00 76.98           C  
ATOM   1922  C   LEU A 122       6.543  69.988   8.120  1.00 76.98           C  
ATOM   1923  CB  LEU A 122       4.235  70.053   9.136  1.00 76.98           C  
ATOM   1924  O   LEU A 122       7.295  69.386   8.883  1.00 76.98           O  
ATOM   1925  CG  LEU A 122       3.291  70.753  10.135  1.00 76.98           C  
ATOM   1926  CD1 LEU A 122       2.035  69.902  10.342  1.00 76.98           C  
ATOM   1927  CD2 LEU A 122       3.966  70.999  11.487  1.00 76.98           C  
ATOM   1928  H   LEU A 122       4.091  71.934   7.332  1.00 76.98           H  
ATOM   1929  HA  LEU A 122       5.881  71.431   9.528  1.00 76.98           H  
ATOM   1930  HB2 LEU A 122       4.602  69.127   9.598  1.00 76.98           H  
ATOM   1931  HB3 LEU A 122       3.661  69.746   8.254  1.00 76.98           H  
ATOM   1932  HG  LEU A 122       2.979  71.721   9.726  1.00 76.98           H  
ATOM   1933 HD11 LEU A 122       2.282  68.925  10.772  1.00 76.98           H  
ATOM   1934 HD12 LEU A 122       1.519  69.731   9.391  1.00 76.98           H  
ATOM   1935 HD13 LEU A 122       1.332  70.402  11.017  1.00 76.98           H  
ATOM   1936 HD21 LEU A 122       4.369  70.071  11.906  1.00 76.98           H  
ATOM   1937 HD22 LEU A 122       3.253  71.409  12.208  1.00 76.98           H  
ATOM   1938 HD23 LEU A 122       4.785  71.718  11.400  1.00 76.98           H  
ATOM   1939  N   THR A 123       6.642  69.877   6.792  1.00 80.68           N  
ATOM   1940  CA  THR A 123       7.645  69.023   6.145  1.00 80.68           C  
ATOM   1941  C   THR A 123       8.958  69.811   5.994  1.00 80.68           C  
ATOM   1942  CB  THR A 123       7.196  68.533   4.751  1.00 80.68           C  
ATOM   1943  O   THR A 123      10.050  69.304   6.236  1.00 80.68           O  
ATOM   1944  CG2 THR A 123       8.213  67.601   4.098  1.00 80.68           C  
ATOM   1945  OG1 THR A 123       5.977  67.793   4.838  1.00 80.68           O  
ATOM   1946  H   THR A 123       6.052  70.465   6.220  1.00 80.68           H  
ATOM   1947  HA  THR A 123       7.837  68.170   6.804  1.00 80.68           H  
ATOM   1948  HB  THR A 123       7.012  69.377   4.077  1.00 80.68           H  
ATOM   1949 HG21 THR A 123       8.424  66.740   4.742  1.00 80.68           H  
ATOM   1950 HG22 THR A 123       9.154  68.113   3.874  1.00 80.68           H  
ATOM   1951 HG23 THR A 123       7.814  67.200   3.160  1.00 80.68           H  
ATOM   1952  HG1 THR A 123       5.276  68.431   5.098  1.00 80.68           H  
ATOM   1953  N   VAL A 124       8.875  71.025   5.437  1.00 76.16           N  
ATOM   1954  CA  VAL A 124      10.041  71.774   4.964  1.00 76.16           C  
ATOM   1955  C   VAL A 124      10.660  72.586   6.122  1.00 76.16           C  
ATOM   1956  CB  VAL A 124       9.668  72.667   3.753  1.00 76.16           C  
ATOM   1957  O   VAL A 124      11.842  72.943   6.089  1.00 76.16           O  
ATOM   1958  CG1 VAL A 124      10.855  73.485   3.228  1.00 76.16           C  
ATOM   1959  CG2 VAL A 124       9.135  71.819   2.587  1.00 76.16           C  
ATOM   1960  H   VAL A 124       7.959  71.443   5.354  1.00 76.16           H  
ATOM   1961  HA  VAL A 124      10.804  71.048   4.656  1.00 76.16           H  
ATOM   1962  HB  VAL A 124       8.881  73.371   4.053  1.00 76.16           H  
ATOM   1963 HG11 VAL A 124      11.696  72.836   2.961  1.00 76.16           H  
ATOM   1964 HG12 VAL A 124      11.206  74.211   3.965  1.00 76.16           H  
ATOM   1965 HG13 VAL A 124      10.570  74.053   2.335  1.00 76.16           H  
ATOM   1966 HG21 VAL A 124       9.895  71.113   2.235  1.00 76.16           H  
ATOM   1967 HG22 VAL A 124       8.851  72.457   1.743  1.00 76.16           H  
ATOM   1968 HG23 VAL A 124       8.250  71.242   2.867  1.00 76.16           H  
ATOM   1969  N   HIS A 125       9.845  72.959   7.114  1.00 72.15           N  
ATOM   1970  CA  HIS A 125      10.238  73.867   8.189  1.00 72.15           C  
ATOM   1971  C   HIS A 125      10.207  73.143   9.553  1.00 72.15           C  
ATOM   1972  CB  HIS A 125       9.393  75.148   8.267  1.00 72.15           C  
ATOM   1973  O   HIS A 125      10.093  73.774  10.608  1.00 72.15           O  
ATOM   1974  CG  HIS A 125       9.115  75.804   6.963  1.00 72.15           C  
ATOM   1975  ND1 HIS A 125       7.841  76.167   6.617  1.00 72.15           N  
ATOM   1976  CD2 HIS A 125       9.918  76.082   5.881  1.00 72.15           C  
ATOM   1977  NE2 HIS A 125       9.149  76.614   4.917  1.00 72.15           N  
ATOM   1978  CE1 HIS A 125       7.875  76.697   5.321  1.00 72.15           C  
ATOM   1979  H   HIS A 125       8.916  72.565   7.138  1.00 72.15           H  
ATOM   1980  HA  HIS A 125      11.284  74.158   8.034  1.00 72.15           H  
ATOM   1981  HB2 HIS A 125       9.902  75.870   8.917  1.00 72.15           H  
ATOM   1982  HB3 HIS A 125       8.437  74.930   8.760  1.00 72.15           H  
ATOM   1983  HD2 HIS A 125      10.982  75.904   5.818  1.00 72.15           H  
ATOM   1984  HE2 HIS A 125       9.509  76.930   3.949  1.00 72.15           H  
ATOM   1985  HE1 HIS A 125       7.095  77.068   4.796  1.00 72.15           H  
ATOM   1986  N   ASN A 126      10.460  71.830   9.528  1.00 75.66           N  
ATOM   1987  CA  ASN A 126      10.480  70.974  10.727  1.00 75.66           C  
ATOM   1988  C   ASN A 126      11.512  71.436  11.774  1.00 75.66           C  
ATOM   1989  CB  ASN A 126      10.727  69.496  10.408  1.00 75.66           C  
ATOM   1990  O   ASN A 126      11.399  71.187  12.970  1.00 75.66           O  
ATOM   1991  CG  ASN A 126      12.145  69.237   9.946  1.00 75.66           C  
ATOM   1992  ND2 ASN A 126      12.705  68.113  10.319  1.00 75.66           N  
ATOM   1993  OD1 ASN A 126      12.767  70.016   9.232  1.00 75.66           O  
ATOM   1994  H   ASN A 126      10.560  71.398   8.621  1.00 75.66           H  
ATOM   1995  HA  ASN A 126       9.490  71.085  11.187  1.00 75.66           H  
ATOM   1996  HB2 ASN A 126      10.050  69.150   9.619  1.00 75.66           H  
ATOM   1997  HB3 ASN A 126      10.527  68.896  11.304  1.00 75.66           H  
ATOM   1998 HD21 ASN A 126      13.644  67.892  10.018  1.00 75.66           H  
ATOM   1999 HD22 ASN A 126      12.199  67.467  10.908  1.00 75.66           H  
ATOM   2000  N   ALA A 127      12.575  72.108  11.319  1.00 79.77           N  
ATOM   2001  CA  ALA A 127      13.650  72.563  12.189  1.00 79.77           C  
ATOM   2002  C   ALA A 127      13.271  73.838  12.982  1.00 79.77           C  
ATOM   2003  CB  ALA A 127      14.910  72.829  11.375  1.00 79.77           C  
ATOM   2004  O   ALA A 127      14.023  74.319  13.831  1.00 79.77           O  
ATOM   2005  H   ALA A 127      12.618  72.310  10.330  1.00 79.77           H  
ATOM   2006  HA  ALA A 127      13.850  71.777  12.928  1.00 79.77           H  
ATOM   2007  HB1 ALA A 127      14.747  73.631  10.645  1.00 79.77           H  
ATOM   2008  HB2 ALA A 127      15.214  71.933  10.824  1.00 79.77           H  
ATOM   2009  HB3 ALA A 127      15.741  73.132  12.020  1.00 79.77           H  
ATOM   2010  N   SER A 128      12.116  74.437  12.676  1.00 80.32           N  
ATOM   2011  CA  SER A 128      11.619  75.614  13.368  1.00 80.32           C  
ATOM   2012  C   SER A 128      10.586  75.153  14.407  1.00 80.32           C  
ATOM   2013  CB  SER A 128      10.959  76.612  12.417  1.00 80.32           C  
ATOM   2014  O   SER A 128       9.481  74.710  14.091  1.00 80.32           O  
ATOM   2015  OG  SER A 128      10.421  77.729  13.137  1.00 80.32           O  
ATOM   2016  H   SER A 128      11.545  74.015  11.958  1.00 80.32           H  
ATOM   2017  HA  SER A 128      12.440  76.122  13.887  1.00 80.32           H  
ATOM   2018  HB2 SER A 128      10.150  76.149  11.848  1.00 80.32           H  
ATOM   2019  HB3 SER A 128      11.699  76.987  11.701  1.00 80.32           H  
ATOM   2020  HG  SER A 128      10.335  78.451  12.485  1.00 80.32           H  
ATOM   2021  N   VAL A 129      10.951  75.298  15.686  1.00 82.69           N  
ATOM   2022  CA  VAL A 129      10.085  74.872  16.789  1.00 82.69           C  
ATOM   2023  C   VAL A 129       8.809  75.743  16.790  1.00 82.69           C  
ATOM   2024  CB  VAL A 129      10.829  74.895  18.142  1.00 82.69           C  
ATOM   2025  O   VAL A 129       7.721  75.311  17.154  1.00 82.69           O  
ATOM   2026  CG1 VAL A 129      11.152  76.301  18.655  1.00 82.69           C  
ATOM   2027  CG2 VAL A 129      10.056  74.114  19.209  1.00 82.69           C  
ATOM   2028  H   VAL A 129      11.854  75.699  15.893  1.00 82.69           H  
ATOM   2029  HA  VAL A 129       9.771  73.848  16.556  1.00 82.69           H  
ATOM   2030  HB  VAL A 129      11.789  74.383  18.001  1.00 82.69           H  
ATOM   2031 HG11 VAL A 129      10.247  76.853  18.929  1.00 82.69           H  
ATOM   2032 HG12 VAL A 129      11.699  76.883  17.908  1.00 82.69           H  
ATOM   2033 HG13 VAL A 129      11.781  76.243  19.550  1.00 82.69           H  
ATOM   2034 HG21 VAL A 129       9.103  74.595  19.452  1.00 82.69           H  
ATOM   2035 HG22 VAL A 129      10.639  74.043  20.133  1.00 82.69           H  
ATOM   2036 HG23 VAL A 129       9.846  73.095  18.870  1.00 82.69           H  
ATOM   2037  N   ASN A 130       8.957  77.017  16.406  1.00 78.54           N  
ATOM   2038  CA  ASN A 130       7.859  77.975  16.472  1.00 78.54           C  
ATOM   2039  C   ASN A 130       6.809  77.582  15.428  1.00 78.54           C  
ATOM   2040  CB  ASN A 130       8.303  79.405  16.189  1.00 78.54           C  
ATOM   2041  O   ASN A 130       5.608  77.656  15.672  1.00 78.54           O  
ATOM   2042  CG  ASN A 130       9.099  79.927  17.349  1.00 78.54           C  
ATOM   2043  ND2 ASN A 130       8.469  80.606  18.276  1.00 78.54           N  
ATOM   2044  OD1 ASN A 130      10.289  79.721  17.474  1.00 78.54           O  
ATOM   2045  H   ASN A 130       9.859  77.313  16.058  1.00 78.54           H  
ATOM   2046  HA  ASN A 130       7.398  77.887  17.464  1.00 78.54           H  
ATOM   2047  HB2 ASN A 130       7.435  80.056  16.023  1.00 78.54           H  
ATOM   2048  HB3 ASN A 130       8.924  79.469  15.287  1.00 78.54           H  
ATOM   2049 HD21 ASN A 130       8.975  80.951  19.080  1.00 78.54           H  
ATOM   2050 HD22 ASN A 130       7.479  80.787  18.186  1.00 78.54           H  
ATOM   2051  N   LEU A 131       7.270  77.250  14.216  1.00 78.33           N  
ATOM   2052  CA  LEU A 131       6.363  76.887  13.131  1.00 78.33           C  
ATOM   2053  C   LEU A 131       5.780  75.495  13.429  1.00 78.33           C  
ATOM   2054  CB  LEU A 131       7.053  76.918  11.767  1.00 78.33           C  
ATOM   2055  O   LEU A 131       4.627  75.220  13.125  1.00 78.33           O  
ATOM   2056  CG  LEU A 131       7.360  78.345  11.264  1.00 78.33           C  
ATOM   2057  CD1 LEU A 131       8.227  78.289  10.005  1.00 78.33           C  
ATOM   2058  CD2 LEU A 131       6.083  79.129  10.956  1.00 78.33           C  
ATOM   2059  H   LEU A 131       8.267  77.238  14.059  1.00 78.33           H  
ATOM   2060  HA  LEU A 131       5.517  77.580  13.155  1.00 78.33           H  
ATOM   2061  HB2 LEU A 131       6.428  76.410  11.026  1.00 78.33           H  
ATOM   2062  HB3 LEU A 131       7.978  76.335  11.819  1.00 78.33           H  
ATOM   2063  HG  LEU A 131       7.922  78.888  12.033  1.00 78.33           H  
ATOM   2064 HD11 LEU A 131       7.712  77.769   9.191  1.00 78.33           H  
ATOM   2065 HD12 LEU A 131       9.169  77.770  10.204  1.00 78.33           H  
ATOM   2066 HD13 LEU A 131       8.476  79.298   9.659  1.00 78.33           H  
ATOM   2067 HD21 LEU A 131       5.439  78.580  10.261  1.00 78.33           H  
ATOM   2068 HD22 LEU A 131       6.323  80.093  10.500  1.00 78.33           H  
ATOM   2069 HD23 LEU A 131       5.508  79.336  11.863  1.00 78.33           H  
ATOM   2070  N   SER A 132       6.578  74.616  14.035  1.00 82.63           N  
ATOM   2071  CA  SER A 132       6.119  73.268  14.364  1.00 82.63           C  
ATOM   2072  C   SER A 132       4.961  73.355  15.375  1.00 82.63           C  
ATOM   2073  CB  SER A 132       7.232  72.392  14.935  1.00 82.63           C  
ATOM   2074  O   SER A 132       3.950  72.674  15.243  1.00 82.63           O  
ATOM   2075  OG  SER A 132       8.241  72.152  13.957  1.00 82.63           O  
ATOM   2076  H   SER A 132       7.520  74.903  14.259  1.00 82.63           H  
ATOM   2077  HA  SER A 132       5.734  72.829  13.436  1.00 82.63           H  
ATOM   2078  HB2 SER A 132       6.832  71.418  15.239  1.00 82.63           H  
ATOM   2079  HB3 SER A 132       7.700  72.841  15.816  1.00 82.63           H  
ATOM   2080  HG  SER A 132       8.728  72.993  13.818  1.00 82.63           H  
ATOM   2081  N   VAL A 133       5.104  74.202  16.403  1.00 82.83           N  
ATOM   2082  CA  VAL A 133       4.053  74.384  17.405  1.00 82.83           C  
ATOM   2083  C   VAL A 133       2.832  75.016  16.701  1.00 82.83           C  
ATOM   2084  CB  VAL A 133       4.526  75.236  18.603  1.00 82.83           C  
ATOM   2085  O   VAL A 133       1.697  74.598  16.915  1.00 82.83           O  
ATOM   2086  CG1 VAL A 133       3.365  75.692  19.497  1.00 82.83           C  
ATOM   2087  CG2 VAL A 133       5.512  74.444  19.469  1.00 82.83           C  
ATOM   2088  H   VAL A 133       5.962  74.733  16.468  1.00 82.83           H  
ATOM   2089  HA  VAL A 133       3.744  73.386  17.745  1.00 82.83           H  
ATOM   2090  HB  VAL A 133       5.039  76.133  18.232  1.00 82.83           H  
ATOM   2091 HG11 VAL A 133       2.768  74.840  19.840  1.00 82.83           H  
ATOM   2092 HG12 VAL A 133       2.702  76.386  18.971  1.00 82.83           H  
ATOM   2093 HG13 VAL A 133       3.740  76.218  20.382  1.00 82.83           H  
ATOM   2094 HG21 VAL A 133       5.019  73.585  19.938  1.00 82.83           H  
ATOM   2095 HG22 VAL A 133       5.919  75.074  20.268  1.00 82.83           H  
ATOM   2096 HG23 VAL A 133       6.354  74.069  18.883  1.00 82.83           H  
ATOM   2097  N   ILE A 134       3.043  76.073  15.903  1.00 79.77           N  
ATOM   2098  CA  ILE A 134       1.930  76.766  15.242  1.00 79.77           C  
ATOM   2099  C   ILE A 134       1.207  75.764  14.311  1.00 79.77           C  
ATOM   2100  CB  ILE A 134       2.410  78.026  14.476  1.00 79.77           C  
ATOM   2101  O   ILE A 134      -0.021  75.716  14.263  1.00 79.77           O  
ATOM   2102  CG1 ILE A 134       2.780  79.143  15.479  1.00 79.77           C  
ATOM   2103  CG2 ILE A 134       1.353  78.533  13.483  1.00 79.77           C  
ATOM   2104  CD1 ILE A 134       3.575  80.283  14.853  1.00 79.77           C  
ATOM   2105  H   ILE A 134       3.987  76.406  15.774  1.00 79.77           H  
ATOM   2106  HA  ILE A 134       1.212  77.048  16.024  1.00 79.77           H  
ATOM   2107  HB  ILE A 134       3.304  77.764  13.896  1.00 79.77           H  
ATOM   2108 HG12 ILE A 134       3.375  78.730  16.301  1.00 79.77           H  
ATOM   2109 HG13 ILE A 134       1.870  79.547  15.939  1.00 79.77           H  
ATOM   2110 HG21 ILE A 134       0.400  78.726  13.986  1.00 79.77           H  
ATOM   2111 HG22 ILE A 134       1.175  77.806  12.684  1.00 79.77           H  
ATOM   2112 HG23 ILE A 134       1.672  79.455  12.992  1.00 79.77           H  
ATOM   2113 HD11 ILE A 134       4.478  79.910  14.360  1.00 79.77           H  
ATOM   2114 HD12 ILE A 134       3.883  80.992  15.628  1.00 79.77           H  
ATOM   2115 HD13 ILE A 134       2.987  80.837  14.117  1.00 79.77           H  
ATOM   2116  N   GLY A 135       1.974  75.004  13.529  1.00 79.34           N  
ATOM   2117  CA  GLY A 135       1.446  74.108  12.525  1.00 79.34           C  
ATOM   2118  C   GLY A 135       0.642  72.983  13.168  1.00 79.34           C  
ATOM   2119  O   GLY A 135      -0.445  72.639  12.716  1.00 79.34           O  
ATOM   2120  H   GLY A 135       2.975  75.078  13.644  1.00 79.34           H  
ATOM   2121  HA2 GLY A 135       2.278  73.682  11.961  1.00 79.34           H  
ATOM   2122  HA3 GLY A 135       0.789  74.674  11.857  1.00 79.34           H  
ATOM   2123  N   LEU A 136       1.189  72.396  14.238  1.00 85.25           N  
ATOM   2124  CA  LEU A 136       0.535  71.290  14.919  1.00 85.25           C  
ATOM   2125  C   LEU A 136      -0.714  71.812  15.663  1.00 85.25           C  
ATOM   2126  CB  LEU A 136       1.458  70.571  15.907  1.00 85.25           C  
ATOM   2127  O   LEU A 136      -1.721  71.122  15.772  1.00 85.25           O  
ATOM   2128  CG  LEU A 136       2.562  69.715  15.255  1.00 85.25           C  
ATOM   2129  CD1 LEU A 136       3.532  69.221  16.333  1.00 85.25           C  
ATOM   2130  CD2 LEU A 136       1.995  68.517  14.489  1.00 85.25           C  
ATOM   2131  H   LEU A 136       2.071  72.753  14.577  1.00 85.25           H  
ATOM   2132  HA  LEU A 136       0.169  70.599  14.153  1.00 85.25           H  
ATOM   2133  HB2 LEU A 136       0.851  69.920  16.546  1.00 85.25           H  
ATOM   2134  HB3 LEU A 136       1.917  71.312  16.575  1.00 85.25           H  
ATOM   2135  HG  LEU A 136       3.130  70.328  14.547  1.00 85.25           H  
ATOM   2136 HD11 LEU A 136       3.022  68.588  17.068  1.00 85.25           H  
ATOM   2137 HD12 LEU A 136       3.985  70.064  16.867  1.00 85.25           H  
ATOM   2138 HD13 LEU A 136       4.343  68.636  15.888  1.00 85.25           H  
ATOM   2139 HD21 LEU A 136       1.364  67.895  15.134  1.00 85.25           H  
ATOM   2140 HD22 LEU A 136       2.803  67.887  14.102  1.00 85.25           H  
ATOM   2141 HD23 LEU A 136       1.397  68.836  13.631  1.00 85.25           H  
ATOM   2142  N   LYS A 137      -0.631  73.015  16.241  1.00 81.20           N  
ATOM   2143  CA  LYS A 137      -1.738  73.572  17.019  1.00 81.20           C  
ATOM   2144  C   LYS A 137      -2.853  74.067  16.074  1.00 81.20           C  
ATOM   2145  CB  LYS A 137      -1.245  74.668  17.966  1.00 81.20           C  
ATOM   2146  O   LYS A 137      -4.022  74.124  16.446  1.00 81.20           O  
ATOM   2147  CG  LYS A 137      -2.062  74.752  19.261  1.00 81.20           C  
ATOM   2148  CD  LYS A 137      -1.255  75.457  20.359  1.00 81.20           C  
ATOM   2149  CE  LYS A 137      -1.866  75.241  21.735  1.00 81.20           C  
ATOM   2150  NZ  LYS A 137      -0.917  75.695  22.758  1.00 81.20           N1+
ATOM   2151  H   LYS A 137       0.224  73.541  16.131  1.00 81.20           H  
ATOM   2152  HA  LYS A 137      -2.162  72.741  17.595  1.00 81.20           H  
ATOM   2153  HB2 LYS A 137      -1.222  75.645  17.469  1.00 81.20           H  
ATOM   2154  HB3 LYS A 137      -0.217  74.433  18.256  1.00 81.20           H  
ATOM   2155  HG2 LYS A 137      -2.316  73.742  19.600  1.00 81.20           H  
ATOM   2156  HG3 LYS A 137      -3.006  75.278  19.082  1.00 81.20           H  
ATOM   2157  HD2 LYS A 137      -1.186  76.529  20.137  1.00 81.20           H  
ATOM   2158  HD3 LYS A 137      -0.228  75.073  20.363  1.00 81.20           H  
ATOM   2159  HE2 LYS A 137      -2.062  74.184  21.937  1.00 81.20           H  
ATOM   2160  HE3 LYS A 137      -2.788  75.815  21.864  1.00 81.20           H  
ATOM   2161  HZ1 LYS A 137      -1.215  75.518  23.721  1.00 81.20           H  
ATOM   2162  HZ2 LYS A 137      -0.579  76.653  22.667  1.00 81.20           H  
ATOM   2163  HZ3 LYS A 137      -0.035  75.104  22.721  1.00 81.20           H  
ATOM   2164  N   THR A 138      -2.481  74.436  14.850  1.00 76.58           N  
ATOM   2165  CA  THR A 138      -3.461  74.775  13.810  1.00 76.58           C  
ATOM   2166  C   THR A 138      -4.140  73.454  13.376  1.00 76.58           C  
ATOM   2167  CB  THR A 138      -2.816  75.480  12.601  1.00 76.58           C  
ATOM   2168  O   THR A 138      -5.346  73.400  13.158  1.00 76.58           O  
ATOM   2169  CG2 THR A 138      -3.842  75.887  11.551  1.00 76.58           C  
ATOM   2170  OG1 THR A 138      -2.166  76.688  13.014  1.00 76.58           O  
ATOM   2171  H   THR A 138      -1.496  74.469  14.631  1.00 76.58           H  
ATOM   2172  HA  THR A 138      -4.218  75.421  14.272  1.00 76.58           H  
ATOM   2173  HB  THR A 138      -2.060  74.842  12.130  1.00 76.58           H  
ATOM   2174 HG21 THR A 138      -4.602  76.550  11.980  1.00 76.58           H  
ATOM   2175 HG22 THR A 138      -4.340  75.020  11.113  1.00 76.58           H  
ATOM   2176 HG23 THR A 138      -3.357  76.447  10.744  1.00 76.58           H  
ATOM   2177  HG1 THR A 138      -1.404  76.422  13.574  1.00 76.58           H  
ATOM   2178  N   LEU A 139      -3.343  72.390  13.227  1.00 81.81           N  
ATOM   2179  CA  LEU A 139      -3.821  71.070  12.799  1.00 81.81           C  
ATOM   2180  C   LEU A 139      -4.836  70.533  13.837  1.00 81.81           C  
ATOM   2181  CB  LEU A 139      -2.630  70.112  12.635  1.00 81.81           C  
ATOM   2182  O   LEU A 139      -5.858  69.951  13.495  1.00 81.81           O  
ATOM   2183  CG  LEU A 139      -2.972  68.683  12.184  1.00 81.81           C  
ATOM   2184  CD1 LEU A 139      -3.595  68.664  10.793  1.00 81.81           C  
ATOM   2185  CD2 LEU A 139      -1.710  67.815  12.202  1.00 81.81           C  
ATOM   2186  H   LEU A 139      -2.360  72.511  13.425  1.00 81.81           H  
ATOM   2187  HA  LEU A 139      -4.348  71.216  11.850  1.00 81.81           H  
ATOM   2188  HB2 LEU A 139      -2.097  70.040  13.588  1.00 81.81           H  
ATOM   2189  HB3 LEU A 139      -1.919  70.551  11.923  1.00 81.81           H  
ATOM   2190  HG  LEU A 139      -3.682  68.241  12.892  1.00 81.81           H  
ATOM   2191 HD11 LEU A 139      -2.945  69.151  10.058  1.00 81.81           H  
ATOM   2192 HD12 LEU A 139      -4.558  69.180  10.792  1.00 81.81           H  
ATOM   2193 HD13 LEU A 139      -3.772  67.637  10.458  1.00 81.81           H  
ATOM   2194 HD21 LEU A 139      -0.959  68.187  11.497  1.00 81.81           H  
ATOM   2195 HD22 LEU A 139      -1.948  66.781  11.933  1.00 81.81           H  
ATOM   2196 HD23 LEU A 139      -1.261  67.801  13.201  1.00 81.81           H  
ATOM   2197  N   ASP A 140      -4.516  70.715  15.121  1.00 79.41           N  
ATOM   2198  CA  ASP A 140      -5.335  70.254  16.252  1.00 79.41           C  
ATOM   2199  C   ASP A 140      -6.735  70.916  16.173  1.00 79.41           C  
ATOM   2200  CB  ASP A 140      -4.641  70.638  17.551  1.00 79.41           C  
ATOM   2201  O   ASP A 140      -7.774  70.292  16.398  1.00 79.41           O  
ATOM   2202  CG  ASP A 140      -5.381  70.066  18.712  1.00 79.41           C  
ATOM   2203  OD1 ASP A 140      -5.772  68.883  18.686  1.00 79.41           O  
ATOM   2204  OD2 ASP A 140      -5.569  70.764  19.734  1.00 79.41           O1-
ATOM   2205  H   ASP A 140      -3.639  71.176  15.320  1.00 79.41           H  
ATOM   2206  HA  ASP A 140      -5.462  69.171  16.139  1.00 79.41           H  
ATOM   2207  HB2 ASP A 140      -4.570  71.726  17.659  1.00 79.41           H  
ATOM   2208  HB3 ASP A 140      -3.619  70.242  17.575  1.00 79.41           H  
ATOM   2209  N   LEU A 141      -6.754  72.221  15.874  1.00 74.35           N  
ATOM   2210  CA  LEU A 141      -8.000  72.976  15.812  1.00 74.35           C  
ATOM   2211  C   LEU A 141      -8.786  72.609  14.529  1.00 74.35           C  
ATOM   2212  CB  LEU A 141      -7.745  74.487  15.836  1.00 74.35           C  
ATOM   2213  O   LEU A 141     -10.016  72.675  14.487  1.00 74.35           O  
ATOM   2214  CG  LEU A 141      -7.226  75.020  17.185  1.00 74.35           C  
ATOM   2215  CD1 LEU A 141      -6.755  76.468  17.021  1.00 74.35           C  
ATOM   2216  CD2 LEU A 141      -8.289  74.945  18.282  1.00 74.35           C  
ATOM   2217  H   LEU A 141      -5.880  72.680  15.664  1.00 74.35           H  
ATOM   2218  HA  LEU A 141      -8.629  72.667  16.654  1.00 74.35           H  
ATOM   2219  HB2 LEU A 141      -8.672  75.016  15.580  1.00 74.35           H  
ATOM   2220  HB3 LEU A 141      -7.023  74.739  15.047  1.00 74.35           H  
ATOM   2221  HG  LEU A 141      -6.366  74.422  17.508  1.00 74.35           H  
ATOM   2222 HD11 LEU A 141      -7.577  77.120  16.706  1.00 74.35           H  
ATOM   2223 HD12 LEU A 141      -5.961  76.536  16.270  1.00 74.35           H  
ATOM   2224 HD13 LEU A 141      -6.355  76.856  17.964  1.00 74.35           H  
ATOM   2225 HD21 LEU A 141      -9.197  75.486  17.994  1.00 74.35           H  
ATOM   2226 HD22 LEU A 141      -7.917  75.385  19.214  1.00 74.35           H  
ATOM   2227 HD23 LEU A 141      -8.565  73.910  18.502  1.00 74.35           H  
ATOM   2228  N   LEU A 142      -8.063  72.321  13.443  1.00 75.90           N  
ATOM   2229  CA  LEU A 142      -8.668  72.013  12.152  1.00 75.90           C  
ATOM   2230  C   LEU A 142      -9.364  70.635  12.159  1.00 75.90           C  
ATOM   2231  CB  LEU A 142      -7.630  72.031  11.021  1.00 75.90           C  
ATOM   2232  O   LEU A 142     -10.416  70.458  11.539  1.00 75.90           O  
ATOM   2233  CG  LEU A 142      -7.241  73.436  10.529  1.00 75.90           C  
ATOM   2234  CD1 LEU A 142      -6.108  73.330   9.508  1.00 75.90           C  
ATOM   2235  CD2 LEU A 142      -8.415  74.182   9.903  1.00 75.90           C  
ATOM   2236  H   LEU A 142      -7.056  72.320  13.524  1.00 75.90           H  
ATOM   2237  HA  LEU A 142      -9.465  72.744  11.981  1.00 75.90           H  
ATOM   2238  HB2 LEU A 142      -8.009  71.462  10.166  1.00 75.90           H  
ATOM   2239  HB3 LEU A 142      -6.729  71.499  11.347  1.00 75.90           H  
ATOM   2240  HG  LEU A 142      -6.884  74.033  11.374  1.00 75.90           H  
ATOM   2241 HD11 LEU A 142      -6.414  72.748   8.633  1.00 75.90           H  
ATOM   2242 HD12 LEU A 142      -5.231  72.845   9.948  1.00 75.90           H  
ATOM   2243 HD13 LEU A 142      -5.806  74.323   9.161  1.00 75.90           H  
ATOM   2244 HD21 LEU A 142      -8.852  73.616   9.075  1.00 75.90           H  
ATOM   2245 HD22 LEU A 142      -8.086  75.152   9.521  1.00 75.90           H  
ATOM   2246 HD23 LEU A 142      -9.198  74.382  10.636  1.00 75.90           H  
ATOM   2247  N   LEU A 143      -8.749  69.641  12.812  1.00 77.37           N  
ATOM   2248  CA  LEU A 143      -9.233  68.261  12.809  1.00 77.37           C  
ATOM   2249  C   LEU A 143     -10.414  68.018  13.797  1.00 77.37           C  
ATOM   2250  CB  LEU A 143      -8.107  67.260  13.097  1.00 77.37           C  
ATOM   2251  O   LEU A 143     -10.806  66.882  14.092  1.00 77.37           O  
ATOM   2252  CG  LEU A 143      -7.071  67.082  11.971  1.00 77.37           C  
ATOM   2253  CD1 LEU A 143      -5.942  66.170  12.462  1.00 77.37           C  
ATOM   2254  CD2 LEU A 143      -7.691  66.482  10.709  1.00 77.37           C  
ATOM   2255  H   LEU A 143      -7.921  69.874  13.340  1.00 77.37           H  
ATOM   2256  HA  LEU A 143      -9.666  68.067  11.820  1.00 77.37           H  
ATOM   2257  HB2 LEU A 143      -8.540  66.275  13.308  1.00 77.37           H  
ATOM   2258  HB3 LEU A 143      -7.589  67.574  14.012  1.00 77.37           H  
ATOM   2259  HG  LEU A 143      -6.639  68.056  11.717  1.00 77.37           H  
ATOM   2260 HD11 LEU A 143      -6.317  65.171  12.709  1.00 77.37           H  
ATOM   2261 HD12 LEU A 143      -5.466  66.583  13.357  1.00 77.37           H  
ATOM   2262 HD13 LEU A 143      -5.170  66.055  11.694  1.00 77.37           H  
ATOM   2263 HD21 LEU A 143      -8.224  65.552  10.934  1.00 77.37           H  
ATOM   2264 HD22 LEU A 143      -6.918  66.253   9.969  1.00 77.37           H  
ATOM   2265 HD23 LEU A 143      -8.394  67.176  10.240  1.00 77.37           H  
ATOM   2266  N   THR A 144     -11.074  69.108  14.210  1.00 71.76           N  
ATOM   2267  CA  THR A 144     -12.313  69.087  14.986  1.00 71.76           C  
ATOM   2268  C   THR A 144     -13.523  68.714  14.105  1.00 71.76           C  
ATOM   2269  CB  THR A 144     -12.587  70.463  15.633  1.00 71.76           C  
ATOM   2270  O   THR A 144     -14.557  68.251  14.587  1.00 71.76           O  
ATOM   2271  CG2 THR A 144     -11.644  70.745  16.799  1.00 71.76           C  
ATOM   2272  OG1 THR A 144     -12.480  71.507  14.652  1.00 71.76           O  
ATOM   2273  H   THR A 144     -10.682  70.017  14.008  1.00 71.76           H  
ATOM   2274  HA  THR A 144     -12.226  68.306  15.751  1.00 71.76           H  
ATOM   2275  HB  THR A 144     -13.616  70.495  16.009  1.00 71.76           H  
ATOM   2276 HG21 THR A 144     -10.599  70.746  16.476  1.00 71.76           H  
ATOM   2277 HG22 THR A 144     -11.762  69.999  17.591  1.00 71.76           H  
ATOM   2278 HG23 THR A 144     -11.844  71.736  17.219  1.00 71.76           H  
ATOM   2279  HG1 THR A 144     -11.609  71.957  14.740  1.00 71.76           H  
ATOM   2280  N   SER A 145     -13.444  69.023  12.804  1.00 70.59           N  
ATOM   2281  CA  SER A 145     -14.571  68.863  11.896  1.00 70.59           C  
ATOM   2282  C   SER A 145     -14.439  67.567  11.068  1.00 70.59           C  
ATOM   2283  CB  SER A 145     -14.700  70.048  10.936  1.00 70.59           C  
ATOM   2284  O   SER A 145     -13.363  67.156  10.635  1.00 70.59           O  
ATOM   2285  OG  SER A 145     -15.832  69.907  10.072  1.00 70.59           O  
ATOM   2286  H   SER A 145     -12.559  69.348  12.441  1.00 70.59           H  
ATOM   2287  HA  SER A 145     -15.499  68.793  12.478  1.00 70.59           H  
ATOM   2288  HB2 SER A 145     -13.815  70.130  10.305  1.00 70.59           H  
ATOM   2289  HB3 SER A 145     -14.806  70.981  11.501  1.00 70.59           H  
ATOM   2290  HG  SER A 145     -16.091  70.813   9.814  1.00 70.59           H  
ATOM   2291  N   GLY A 146     -15.604  66.991  10.751  1.00 67.80           N  
ATOM   2292  CA  GLY A 146     -15.694  65.772   9.972  1.00 67.80           C  
ATOM   2293  C   GLY A 146     -15.331  66.004   8.502  1.00 67.80           C  
ATOM   2294  O   GLY A 146     -14.844  65.106   7.821  1.00 67.80           O  
ATOM   2295  H   GLY A 146     -16.451  67.426  11.089  1.00 67.80           H  
ATOM   2296  HA2 GLY A 146     -16.721  65.404  10.030  1.00 67.80           H  
ATOM   2297  HA3 GLY A 146     -15.007  65.032  10.394  1.00 67.80           H  
ATOM   2298  N   LYS A 147     -15.621  67.212   7.994  1.00 68.70           N  
ATOM   2299  CA  LYS A 147     -15.330  67.528   6.591  1.00 68.70           C  
ATOM   2300  C   LYS A 147     -13.797  67.682   6.442  1.00 68.70           C  
ATOM   2301  CB  LYS A 147     -16.001  68.840   6.153  1.00 68.70           C  
ATOM   2302  O   LYS A 147     -13.205  67.376   5.417  1.00 68.70           O  
ATOM   2303  CG  LYS A 147     -16.121  68.935   4.624  1.00 68.70           C  
ATOM   2304  CD  LYS A 147     -16.015  70.377   4.118  1.00 68.70           C  
ATOM   2305  CE  LYS A 147     -16.351  70.459   2.634  1.00 68.70           C  
ATOM   2306  NZ  LYS A 147     -15.884  71.723   2.083  1.00 68.70           N1+
ATOM   2307  H   LYS A 147     -16.039  67.900   8.603  1.00 68.70           H  
ATOM   2308  HA  LYS A 147     -15.660  66.682   5.977  1.00 68.70           H  
ATOM   2309  HB2 LYS A 147     -15.439  69.697   6.546  1.00 68.70           H  
ATOM   2310  HB3 LYS A 147     -17.008  68.910   6.583  1.00 68.70           H  
ATOM   2311  HG2 LYS A 147     -17.080  68.499   4.319  1.00 68.70           H  
ATOM   2312  HG3 LYS A 147     -15.340  68.344   4.132  1.00 68.70           H  
ATOM   2313  HD2 LYS A 147     -14.997  70.743   4.301  1.00 68.70           H  
ATOM   2314  HD3 LYS A 147     -16.694  71.023   4.685  1.00 68.70           H  
ATOM   2315  HE2 LYS A 147     -17.431  70.408   2.468  1.00 68.70           H  
ATOM   2316  HE3 LYS A 147     -15.863  69.665   2.060  1.00 68.70           H  
ATOM   2317  HZ1 LYS A 147     -16.109  71.783   1.063  1.00 68.70           H  
ATOM   2318  HZ2 LYS A 147     -14.839  71.756   1.993  1.00 68.70           H  
ATOM   2319  HZ3 LYS A 147     -16.157  72.607   2.543  1.00 68.70           H  
ATOM   2320  N   ILE A 148     -13.190  68.264   7.475  1.00 71.10           N  
ATOM   2321  CA  ILE A 148     -11.780  68.645   7.436  1.00 71.10           C  
ATOM   2322  C   ILE A 148     -10.913  67.401   7.705  1.00 71.10           C  
ATOM   2323  CB  ILE A 148     -11.481  69.809   8.406  1.00 71.10           C  
ATOM   2324  O   ILE A 148      -9.720  67.377   7.445  1.00 71.10           O  
ATOM   2325  CG1 ILE A 148     -12.285  71.060   7.984  1.00 71.10           C  
ATOM   2326  CG2 ILE A 148      -9.982  70.116   8.455  1.00 71.10           C  
ATOM   2327  CD1 ILE A 148     -12.197  72.213   8.973  1.00 71.10           C  
ATOM   2328  H   ILE A 148     -13.714  68.417   8.325  1.00 71.10           H  
ATOM   2329  HA  ILE A 148     -11.550  68.961   6.412  1.00 71.10           H  
ATOM   2330  HB  ILE A 148     -11.795  69.515   9.415  1.00 71.10           H  
ATOM   2331 HG12 ILE A 148     -13.346  70.803   7.881  1.00 71.10           H  
ATOM   2332 HG13 ILE A 148     -11.952  71.407   6.997  1.00 71.10           H  
ATOM   2333 HG21 ILE A 148      -9.546  70.129   7.453  1.00 71.10           H  
ATOM   2334 HG22 ILE A 148      -9.449  69.361   9.042  1.00 71.10           H  
ATOM   2335 HG23 ILE A 148      -9.774  71.080   8.919  1.00 71.10           H  
ATOM   2336 HD11 ILE A 148     -12.400  71.888   9.997  1.00 71.10           H  
ATOM   2337 HD12 ILE A 148     -12.936  72.974   8.710  1.00 71.10           H  
ATOM   2338 HD13 ILE A 148     -11.213  72.685   8.955  1.00 71.10           H  
ATOM   2339  N   THR A 149     -11.530  66.348   8.253  1.00 74.00           N  
ATOM   2340  CA  THR A 149     -10.818  65.098   8.532  1.00 74.00           C  
ATOM   2341  C   THR A 149     -10.356  64.486   7.197  1.00 74.00           C  
ATOM   2342  CB  THR A 149     -11.719  64.134   9.324  1.00 74.00           C  
ATOM   2343  O   THR A 149      -9.254  63.970   7.095  1.00 74.00           O  
ATOM   2344  CG2 THR A 149     -11.137  62.737   9.460  1.00 74.00           C  
ATOM   2345  OG1 THR A 149     -11.929  64.633  10.662  1.00 74.00           O  
ATOM   2346  H   THR A 149     -12.510  66.416   8.487  1.00 74.00           H  
ATOM   2347  HA  THR A 149      -9.929  65.360   9.117  1.00 74.00           H  
ATOM   2348  HB  THR A 149     -12.705  64.051   8.855  1.00 74.00           H  
ATOM   2349 HG21 THR A 149     -10.146  62.767   9.926  1.00 74.00           H  
ATOM   2350 HG22 THR A 149     -11.060  62.229   8.495  1.00 74.00           H  
ATOM   2351 HG23 THR A 149     -11.782  62.133  10.104  1.00 74.00           H  
ATOM   2352  HG1 THR A 149     -12.273  65.552  10.576  1.00 74.00           H  
ATOM   2353  N   LEU A 150     -11.244  64.497   6.192  1.00 72.60           N  
ATOM   2354  CA  LEU A 150     -10.924  63.938   4.867  1.00 72.60           C  
ATOM   2355  C   LEU A 150      -9.885  64.881   4.204  1.00 72.60           C  
ATOM   2356  CB  LEU A 150     -12.188  63.856   4.001  1.00 72.60           C  
ATOM   2357  O   LEU A 150      -8.913  64.475   3.588  1.00 72.60           O  
ATOM   2358  CG  LEU A 150     -13.268  62.892   4.533  1.00 72.60           C  
ATOM   2359  CD1 LEU A 150     -14.516  62.977   3.650  1.00 72.60           C  
ATOM   2360  CD2 LEU A 150     -12.781  61.444   4.600  1.00 72.60           C  
ATOM   2361  H   LEU A 150     -12.154  64.904   6.353  1.00 72.60           H  
ATOM   2362  HA  LEU A 150     -10.448  62.962   5.002  1.00 72.60           H  
ATOM   2363  HB2 LEU A 150     -11.914  63.570   2.979  1.00 72.60           H  
ATOM   2364  HB3 LEU A 150     -12.632  64.857   3.915  1.00 72.60           H  
ATOM   2365  HG  LEU A 150     -13.560  63.200   5.544  1.00 72.60           H  
ATOM   2366 HD11 LEU A 150     -14.296  62.674   2.621  1.00 72.60           H  
ATOM   2367 HD12 LEU A 150     -14.906  64.000   3.627  1.00 72.60           H  
ATOM   2368 HD13 LEU A 150     -15.310  62.327   4.033  1.00 72.60           H  
ATOM   2369 HD21 LEU A 150     -12.430  61.097   3.623  1.00 72.60           H  
ATOM   2370 HD22 LEU A 150     -13.589  60.778   4.922  1.00 72.60           H  
ATOM   2371 HD23 LEU A 150     -11.964  61.330   5.319  1.00 72.60           H  
ATOM   2372  N   LEU A 151     -10.161  66.185   4.332  1.00 73.08           N  
ATOM   2373  CA  LEU A 151      -9.366  67.221   3.688  1.00 73.08           C  
ATOM   2374  C   LEU A 151      -8.067  67.596   4.454  1.00 73.08           C  
ATOM   2375  CB  LEU A 151     -10.216  68.467   3.410  1.00 73.08           C  
ATOM   2376  O   LEU A 151      -7.470  68.633   4.214  1.00 73.08           O  
ATOM   2377  CG  LEU A 151     -11.436  68.191   2.509  1.00 73.08           C  
ATOM   2378  CD1 LEU A 151     -12.380  69.387   2.548  1.00 73.08           C  
ATOM   2379  CD2 LEU A 151     -11.028  67.899   1.064  1.00 73.08           C  
ATOM   2380  H   LEU A 151     -10.967  66.459   4.875  1.00 73.08           H  
ATOM   2381  HA  LEU A 151      -9.007  66.813   2.735  1.00 73.08           H  
ATOM   2382  HB2 LEU A 151      -9.599  69.249   2.949  1.00 73.08           H  
ATOM   2383  HB3 LEU A 151     -10.554  68.878   4.368  1.00 73.08           H  
ATOM   2384  HG  LEU A 151     -11.994  67.326   2.887  1.00 73.08           H  
ATOM   2385 HD11 LEU A 151     -11.888  70.276   2.147  1.00 73.08           H  
ATOM   2386 HD12 LEU A 151     -12.700  69.606   3.572  1.00 73.08           H  
ATOM   2387 HD13 LEU A 151     -13.278  69.186   1.955  1.00 73.08           H  
ATOM   2388 HD21 LEU A 151     -10.436  68.720   0.644  1.00 73.08           H  
ATOM   2389 HD22 LEU A 151     -11.912  67.765   0.431  1.00 73.08           H  
ATOM   2390 HD23 LEU A 151     -10.435  66.982   0.994  1.00 73.08           H  
ATOM   2391  N   ILE A 152      -7.540  66.629   5.209  1.00 74.29           N  
ATOM   2392  CA  ILE A 152      -6.146  66.520   5.654  1.00 74.29           C  
ATOM   2393  C   ILE A 152      -5.827  64.989   5.798  1.00 74.29           C  
ATOM   2394  CB  ILE A 152      -5.780  67.299   6.953  1.00 74.29           C  
ATOM   2395  O   ILE A 152      -5.027  64.570   6.622  1.00 74.29           O  
ATOM   2396  CG1 ILE A 152      -6.476  68.666   7.073  1.00 74.29           C  
ATOM   2397  CG2 ILE A 152      -4.253  67.503   7.011  1.00 74.29           C  
ATOM   2398  CD1 ILE A 152      -6.204  69.415   8.366  1.00 74.29           C  
ATOM   2399  H   ILE A 152      -8.133  65.852   5.464  1.00 74.29           H  
ATOM   2400  HA  ILE A 152      -5.530  66.892   4.825  1.00 74.29           H  
ATOM   2401  HB  ILE A 152      -6.078  66.691   7.816  1.00 74.29           H  
ATOM   2402 HG12 ILE A 152      -7.558  68.543   6.996  1.00 74.29           H  
ATOM   2403 HG13 ILE A 152      -6.156  69.301   6.245  1.00 74.29           H  
ATOM   2404 HG21 ILE A 152      -3.925  68.225   6.255  1.00 74.29           H  
ATOM   2405 HG22 ILE A 152      -3.700  66.577   6.837  1.00 74.29           H  
ATOM   2406 HG23 ILE A 152      -3.941  67.874   7.990  1.00 74.29           H  
ATOM   2407 HD11 ILE A 152      -6.439  68.798   9.237  1.00 74.29           H  
ATOM   2408 HD12 ILE A 152      -6.828  70.312   8.408  1.00 74.29           H  
ATOM   2409 HD13 ILE A 152      -5.163  69.743   8.431  1.00 74.29           H  
ATOM   2410  N   LEU A 153      -6.386  64.195   4.880  1.00 74.23           N  
ATOM   2411  CA  LEU A 153      -6.093  62.763   4.733  1.00 74.23           C  
ATOM   2412  C   LEU A 153      -6.018  62.364   3.241  1.00 74.23           C  
ATOM   2413  CB  LEU A 153      -7.135  61.863   5.421  1.00 74.23           C  
ATOM   2414  O   LEU A 153      -5.133  61.610   2.847  1.00 74.23           O  
ATOM   2415  CG  LEU A 153      -6.953  61.677   6.940  1.00 74.23           C  
ATOM   2416  CD1 LEU A 153      -8.125  60.864   7.504  1.00 74.23           C  
ATOM   2417  CD2 LEU A 153      -5.645  60.962   7.286  1.00 74.23           C  
ATOM   2418  H   LEU A 153      -7.055  64.606   4.245  1.00 74.23           H  
ATOM   2419  HA  LEU A 153      -5.092  62.582   5.137  1.00 74.23           H  
ATOM   2420  HB2 LEU A 153      -7.118  60.868   4.955  1.00 74.23           H  
ATOM   2421  HB3 LEU A 153      -8.137  62.264   5.224  1.00 74.23           H  
ATOM   2422  HG  LEU A 153      -6.952  62.657   7.429  1.00 74.23           H  
ATOM   2423 HD11 LEU A 153      -8.131  59.845   7.102  1.00 74.23           H  
ATOM   2424 HD12 LEU A 153      -9.084  61.326   7.253  1.00 74.23           H  
ATOM   2425 HD13 LEU A 153      -8.061  60.797   8.595  1.00 74.23           H  
ATOM   2426 HD21 LEU A 153      -5.557  60.012   6.748  1.00 74.23           H  
ATOM   2427 HD22 LEU A 153      -5.591  60.746   8.357  1.00 74.23           H  
ATOM   2428 HD23 LEU A 153      -4.778  61.575   7.037  1.00 74.23           H  
ATOM   2429  N   ASP A 154      -7.000  62.810   2.450  1.00 73.02           N  
ATOM   2430  CA  ASP A 154      -7.133  62.504   1.022  1.00 73.02           C  
ATOM   2431  C   ASP A 154      -6.087  63.367   0.264  1.00 73.02           C  
ATOM   2432  CB  ASP A 154      -8.538  62.807   0.522  1.00 73.02           C  
ATOM   2433  O   ASP A 154      -6.363  64.357  -0.417  1.00 73.02           O  
ATOM   2434  CG  ASP A 154      -9.445  61.733   1.045  1.00 73.02           C  
ATOM   2435  OD1 ASP A 154      -9.557  60.670   0.391  1.00 73.02           O  
ATOM   2436  OD2 ASP A 154     -10.088  61.947   2.105  1.00 73.02           O1-
ATOM   2437  H   ASP A 154      -7.714  63.380   2.879  1.00 73.02           H  
ATOM   2438  HA  ASP A 154      -6.871  61.449   0.870  1.00 73.02           H  
ATOM   2439  HB2 ASP A 154      -8.575  62.797  -0.574  1.00 73.02           H  
ATOM   2440  HB3 ASP A 154      -8.885  63.795   0.847  1.00 73.02           H  
ATOM   2441  N   GLU A 155      -4.805  63.004   0.438  1.00 69.23           N  
ATOM   2442  CA  GLU A 155      -3.634  63.696  -0.110  1.00 69.23           C  
ATOM   2443  C   GLU A 155      -2.529  62.628  -0.276  1.00 69.23           C  
ATOM   2444  CB  GLU A 155      -3.205  64.826   0.853  1.00 69.23           C  
ATOM   2445  O   GLU A 155      -2.594  61.511   0.229  1.00 69.23           O  
ATOM   2446  CG  GLU A 155      -3.089  66.201   0.187  1.00 69.23           C  
ATOM   2447  CD  GLU A 155      -1.817  66.477  -0.562  1.00 69.23           C  
ATOM   2448  OE1 GLU A 155      -1.625  67.614  -1.048  1.00 69.23           O  
ATOM   2449  OE2 GLU A 155      -0.951  65.580  -0.690  1.00 69.23           O1-
ATOM   2450  H   GLU A 155      -4.612  62.205   1.024  1.00 69.23           H  
ATOM   2451  HA  GLU A 155      -3.895  64.083  -1.101  1.00 69.23           H  
ATOM   2452  HB2 GLU A 155      -2.264  64.574   1.357  1.00 69.23           H  
ATOM   2453  HB3 GLU A 155      -3.951  64.927   1.653  1.00 69.23           H  
ATOM   2454  HG2 GLU A 155      -3.153  66.965   0.973  1.00 69.23           H  
ATOM   2455  HG3 GLU A 155      -3.936  66.369  -0.487  1.00 69.23           H  
ATOM   2456  N   GLU A 156      -1.430  62.995  -0.957  1.00 67.06           N  
ATOM   2457  CA  GLU A 156      -0.254  62.141  -1.145  1.00 67.06           C  
ATOM   2458  C   GLU A 156       0.770  62.494  -0.041  1.00 67.06           C  
ATOM   2459  CB  GLU A 156       0.370  62.328  -2.530  1.00 67.06           C  
ATOM   2460  O   GLU A 156       1.664  61.727   0.328  1.00 67.06           O  
ATOM   2461  CG  GLU A 156      -0.562  61.855  -3.645  1.00 67.06           C  
ATOM   2462  CD  GLU A 156       0.056  61.824  -5.025  1.00 67.06           C  
ATOM   2463  OE1 GLU A 156      -0.708  61.590  -5.993  1.00 67.06           O  
ATOM   2464  OE2 GLU A 156       1.290  62.005  -5.163  1.00 67.06           O1-
ATOM   2465  H   GLU A 156      -1.368  63.951  -1.275  1.00 67.06           H  
ATOM   2466  HA  GLU A 156      -0.538  61.094  -0.993  1.00 67.06           H  
ATOM   2467  HB2 GLU A 156       1.314  61.769  -2.573  1.00 67.06           H  
ATOM   2468  HB3 GLU A 156       0.632  63.382  -2.693  1.00 67.06           H  
ATOM   2469  HG2 GLU A 156      -1.447  62.501  -3.686  1.00 67.06           H  
ATOM   2470  HG3 GLU A 156      -0.910  60.838  -3.427  1.00 67.06           H  
ATOM   2471  N   SER A 157       0.672  63.723   0.472  1.00 68.10           N  
ATOM   2472  CA  SER A 157       1.549  64.289   1.483  1.00 68.10           C  
ATOM   2473  C   SER A 157       1.109  63.725   2.847  1.00 68.10           C  
ATOM   2474  CB  SER A 157       1.422  65.818   1.524  1.00 68.10           C  
ATOM   2475  O   SER A 157       0.001  63.967   3.317  1.00 68.10           O  
ATOM   2476  OG  SER A 157       1.682  66.401   0.244  1.00 68.10           O  
ATOM   2477  H   SER A 157      -0.097  64.298   0.161  1.00 68.10           H  
ATOM   2478  HA  SER A 157       2.577  63.999   1.242  1.00 68.10           H  
ATOM   2479  HB2 SER A 157       2.137  66.238   2.239  1.00 68.10           H  
ATOM   2480  HB3 SER A 157       0.422  66.138   1.835  1.00 68.10           H  
ATOM   2481  HG  SER A 157       0.891  66.178  -0.309  1.00 68.10           H  
ATOM   2482  N   ASP A 158       2.001  62.950   3.466  1.00 78.96           N  
ATOM   2483  CA  ASP A 158       1.716  62.271   4.731  1.00 78.96           C  
ATOM   2484  C   ASP A 158       1.730  63.300   5.895  1.00 78.96           C  
ATOM   2485  CB  ASP A 158       2.726  61.154   4.981  1.00 78.96           C  
ATOM   2486  O   ASP A 158       2.323  64.380   5.846  1.00 78.96           O  
ATOM   2487  CG  ASP A 158       2.503  60.510   6.331  1.00 78.96           C  
ATOM   2488  OD1 ASP A 158       1.320  60.353   6.724  1.00 78.96           O  
ATOM   2489  OD2 ASP A 158       3.515  60.273   7.017  1.00 78.96           O1-
ATOM   2490  H   ASP A 158       2.913  62.847   3.046  1.00 78.96           H  
ATOM   2491  HA  ASP A 158       0.701  61.859   4.657  1.00 78.96           H  
ATOM   2492  HB2 ASP A 158       3.748  61.553   4.937  1.00 78.96           H  
ATOM   2493  HB3 ASP A 158       2.646  60.384   4.205  1.00 78.96           H  
ATOM   2494  N   ILE A 159       1.074  62.903   6.987  1.00 84.64           N  
ATOM   2495  CA  ILE A 159       0.962  63.651   8.228  1.00 84.64           C  
ATOM   2496  C   ILE A 159       1.754  62.907   9.348  1.00 84.64           C  
ATOM   2497  CB  ILE A 159      -0.523  63.835   8.652  1.00 84.64           C  
ATOM   2498  O   ILE A 159       2.214  63.531  10.306  1.00 84.64           O  
ATOM   2499  CG1 ILE A 159      -1.467  64.196   7.480  1.00 84.64           C  
ATOM   2500  CG2 ILE A 159      -0.625  64.945   9.712  1.00 84.64           C  
ATOM   2501  CD1 ILE A 159      -2.061  62.983   6.775  1.00 84.64           C  
ATOM   2502  H   ILE A 159       0.643  61.990   6.972  1.00 84.64           H  
ATOM   2503  HA  ILE A 159       1.440  64.629   8.092  1.00 84.64           H  
ATOM   2504  HB  ILE A 159      -0.883  62.909   9.119  1.00 84.64           H  
ATOM   2505 HG12 ILE A 159      -0.952  64.830   6.750  1.00 84.64           H  
ATOM   2506 HG13 ILE A 159      -2.313  64.785   7.857  1.00 84.64           H  
ATOM   2507 HG21 ILE A 159      -0.289  65.907   9.312  1.00 84.64           H  
ATOM   2508 HG22 ILE A 159      -0.026  64.715  10.595  1.00 84.64           H  
ATOM   2509 HG23 ILE A 159      -1.661  65.062  10.049  1.00 84.64           H  
ATOM   2510 HD11 ILE A 159      -1.313  62.375   6.267  1.00 84.64           H  
ATOM   2511 HD12 ILE A 159      -2.774  63.308   6.012  1.00 84.64           H  
ATOM   2512 HD13 ILE A 159      -2.592  62.345   7.488  1.00 84.64           H  
ATOM   2513  N   PHE A 160       1.734  61.572   9.312  1.00 86.61           N  
ATOM   2514  CA  PHE A 160       2.249  60.730  10.393  1.00 86.61           C  
ATOM   2515  C   PHE A 160       3.760  60.936  10.546  1.00 86.61           C  
ATOM   2516  CB  PHE A 160       1.960  59.236  10.184  1.00 86.61           C  
ATOM   2517  O   PHE A 160       4.253  61.168  11.645  1.00 86.61           O  
ATOM   2518  CG  PHE A 160       0.511  58.884  10.451  1.00 86.61           C  
ATOM   2519  CD1 PHE A 160       0.078  58.648  11.769  1.00 86.61           C  
ATOM   2520  CD2 PHE A 160      -0.409  58.818   9.389  1.00 86.61           C  
ATOM   2521  CE1 PHE A 160      -1.270  58.347  12.030  1.00 86.61           C  
ATOM   2522  CE2 PHE A 160      -1.758  58.513   9.646  1.00 86.61           C  
ATOM   2523  CZ  PHE A 160      -2.186  58.276  10.966  1.00 86.61           C  
ATOM   2524  H   PHE A 160       1.302  61.107   8.527  1.00 86.61           H  
ATOM   2525  HA  PHE A 160       1.785  61.085  11.322  1.00 86.61           H  
ATOM   2526  HB2 PHE A 160       2.587  58.632  10.854  1.00 86.61           H  
ATOM   2527  HB3 PHE A 160       2.233  58.920   9.170  1.00 86.61           H  
ATOM   2528  HD1 PHE A 160       0.784  58.698  12.584  1.00 86.61           H  
ATOM   2529  HD2 PHE A 160      -0.079  59.001   8.377  1.00 86.61           H  
ATOM   2530  HE1 PHE A 160      -1.602  58.173  13.043  1.00 86.61           H  
ATOM   2531  HE2 PHE A 160      -2.465  58.460   8.832  1.00 86.61           H  
ATOM   2532  HZ  PHE A 160      -3.221  58.037  11.162  1.00 86.61           H  
ATOM   2533  N   MET A 161       4.492  60.861   9.430  1.00 83.87           N  
ATOM   2534  CA  MET A 161       5.941  61.006   9.448  1.00 83.87           C  
ATOM   2535  C   MET A 161       6.333  62.403   9.960  1.00 83.87           C  
ATOM   2536  CB  MET A 161       6.561  60.813   8.060  1.00 83.87           C  
ATOM   2537  O   MET A 161       7.409  62.620  10.501  1.00 83.87           O  
ATOM   2538  CG  MET A 161       6.698  59.349   7.648  1.00 83.87           C  
ATOM   2539  SD  MET A 161       7.900  58.391   8.646  1.00 83.87           S  
ATOM   2540  CE  MET A 161       9.417  59.315   8.298  1.00 83.87           C  
ATOM   2541  H   MET A 161       4.023  60.674   8.554  1.00 83.87           H  
ATOM   2542  HA  MET A 161       6.331  60.288  10.176  1.00 83.87           H  
ATOM   2543  HB2 MET A 161       7.540  61.304   8.005  1.00 83.87           H  
ATOM   2544  HB3 MET A 161       5.947  61.330   7.311  1.00 83.87           H  
ATOM   2545  HG2 MET A 161       7.010  59.287   6.600  1.00 83.87           H  
ATOM   2546  HG3 MET A 161       5.734  58.838   7.724  1.00 83.87           H  
ATOM   2547  HE1 MET A 161      10.273  58.739   8.661  1.00 83.87           H  
ATOM   2548  HE2 MET A 161       9.412  60.276   8.817  1.00 83.87           H  
ATOM   2549  HE3 MET A 161       9.537  59.470   7.223  1.00 83.87           H  
ATOM   2550  N   LEU A 162       5.480  63.404   9.708  1.00 83.89           N  
ATOM   2551  CA  LEU A 162       5.780  64.787  10.078  1.00 83.89           C  
ATOM   2552  C   LEU A 162       5.621  64.927  11.606  1.00 83.89           C  
ATOM   2553  CB  LEU A 162       4.869  65.792   9.368  1.00 83.89           C  
ATOM   2554  O   LEU A 162       6.334  65.678  12.275  1.00 83.89           O  
ATOM   2555  CG  LEU A 162       4.738  65.595   7.845  1.00 83.89           C  
ATOM   2556  CD1 LEU A 162       3.945  66.758   7.246  1.00 83.89           C  
ATOM   2557  CD2 LEU A 162       6.086  65.453   7.141  1.00 83.89           C  
ATOM   2558  H   LEU A 162       4.601  63.198   9.256  1.00 83.89           H  
ATOM   2559  HA  LEU A 162       6.832  64.986   9.841  1.00 83.89           H  
ATOM   2560  HB2 LEU A 162       5.248  66.800   9.579  1.00 83.89           H  
ATOM   2561  HB3 LEU A 162       3.863  65.757   9.806  1.00 83.89           H  
ATOM   2562  HG  LEU A 162       4.168  64.678   7.662  1.00 83.89           H  
ATOM   2563 HD11 LEU A 162       4.489  67.700   7.358  1.00 83.89           H  
ATOM   2564 HD12 LEU A 162       2.972  66.865   7.736  1.00 83.89           H  
ATOM   2565 HD13 LEU A 162       3.766  66.603   6.178  1.00 83.89           H  
ATOM   2566 HD21 LEU A 162       6.738  66.300   7.367  1.00 83.89           H  
ATOM   2567 HD22 LEU A 162       5.953  65.396   6.056  1.00 83.89           H  
ATOM   2568 HD23 LEU A 162       6.605  64.540   7.444  1.00 83.89           H  
ATOM   2569  N   ILE A 163       4.625  64.227  12.161  1.00 87.93           N  
ATOM   2570  CA  ILE A 163       4.400  64.203  13.604  1.00 87.93           C  
ATOM   2571  C   ILE A 163       5.585  63.431  14.226  1.00 87.93           C  
ATOM   2572  CB  ILE A 163       3.041  63.562  13.966  1.00 87.93           C  
ATOM   2573  O   ILE A 163       6.109  63.808  15.275  1.00 87.93           O  
ATOM   2574  CG1 ILE A 163       1.872  64.465  13.514  1.00 87.93           C  
ATOM   2575  CG2 ILE A 163       2.950  63.306  15.475  1.00 87.93           C  
ATOM   2576  CD1 ILE A 163       0.550  63.712  13.421  1.00 87.93           C  
ATOM   2577  H   ILE A 163       4.019  63.686  11.560  1.00 87.93           H  
ATOM   2578  HA  ILE A 163       4.450  65.236  13.973  1.00 87.93           H  
ATOM   2579  HB  ILE A 163       2.952  62.595  13.456  1.00 87.93           H  
ATOM   2580 HG12 ILE A 163       2.079  64.899  12.531  1.00 87.93           H  
ATOM   2581 HG13 ILE A 163       1.760  65.309  14.206  1.00 87.93           H  
ATOM   2582 HG21 ILE A 163       3.242  64.196  16.040  1.00 87.93           H  
ATOM   2583 HG22 ILE A 163       3.607  62.482  15.772  1.00 87.93           H  
ATOM   2584 HG23 ILE A 163       1.940  63.035  15.779  1.00 87.93           H  
ATOM   2585 HD11 ILE A 163       0.622  62.881  12.712  1.00 87.93           H  
ATOM   2586 HD12 ILE A 163      -0.240  64.384  13.070  1.00 87.93           H  
ATOM   2587 HD13 ILE A 163       0.237  63.308  14.387  1.00 87.93           H  
ATOM   2588  N   PHE A 164       5.981  62.319  13.599  1.00 86.90           N  
ATOM   2589  CA  PHE A 164       7.065  61.487  14.115  1.00 86.90           C  
ATOM   2590  C   PHE A 164       8.381  62.287  14.082  1.00 86.90           C  
ATOM   2591  CB  PHE A 164       7.270  60.191  13.324  1.00 86.90           C  
ATOM   2592  O   PHE A 164       9.176  62.202  15.009  1.00 86.90           O  
ATOM   2593  CG  PHE A 164       6.201  59.117  13.412  1.00 86.90           C  
ATOM   2594  CD1 PHE A 164       5.033  59.240  14.198  1.00 86.90           C  
ATOM   2595  CD2 PHE A 164       6.408  57.962  12.636  1.00 86.90           C  
ATOM   2596  CE1 PHE A 164       4.109  58.184  14.247  1.00 86.90           C  
ATOM   2597  CE2 PHE A 164       5.483  56.912  12.679  1.00 86.90           C  
ATOM   2598  CZ  PHE A 164       4.358  57.019  13.505  1.00 86.90           C  
ATOM   2599  H   PHE A 164       5.503  62.055  12.749  1.00 86.90           H  
ATOM   2600  HA  PHE A 164       6.849  61.274  15.169  1.00 86.90           H  
ATOM   2601  HB2 PHE A 164       8.209  59.729  13.661  1.00 86.90           H  
ATOM   2602  HB3 PHE A 164       7.410  60.440  12.265  1.00 86.90           H  
ATOM   2603  HD1 PHE A 164       4.851  60.145  14.759  1.00 86.90           H  
ATOM   2604  HD2 PHE A 164       7.282  57.885  12.007  1.00 86.90           H  
ATOM   2605  HE1 PHE A 164       3.217  58.267  14.849  1.00 86.90           H  
ATOM   2606  HE2 PHE A 164       5.637  56.026  12.080  1.00 86.90           H  
ATOM   2607  HZ  PHE A 164       3.669  56.190  13.572  1.00 86.90           H  
ATOM   2608  N   ASP A 165       8.616  63.055  13.018  1.00 84.49           N  
ATOM   2609  CA  ASP A 165       9.828  63.872  12.885  1.00 84.49           C  
ATOM   2610  C   ASP A 165       9.774  64.918  14.016  1.00 84.49           C  
ATOM   2611  CB  ASP A 165       9.917  64.532  11.522  1.00 84.49           C  
ATOM   2612  O   ASP A 165      10.719  65.065  14.793  1.00 84.49           O  
ATOM   2613  CG  ASP A 165      11.313  65.093  11.454  1.00 84.49           C  
ATOM   2614  OD1 ASP A 165      12.188  64.404  10.881  1.00 84.49           O  
ATOM   2615  OD2 ASP A 165      11.524  66.227  11.945  1.00 84.49           O1-
ATOM   2616  H   ASP A 165       7.922  63.077  12.285  1.00 84.49           H  
ATOM   2617  HA  ASP A 165      10.686  63.214  13.076  1.00 84.49           H  
ATOM   2618  HB2 ASP A 165       9.178  65.328  11.386  1.00 84.49           H  
ATOM   2619  HB3 ASP A 165       9.774  63.803  10.717  1.00 84.49           H  
ATOM   2620  N   ALA A 166       8.657  65.649  14.135  1.00 86.33           N  
ATOM   2621  CA  ALA A 166       8.534  66.679  15.159  1.00 86.33           C  
ATOM   2622  C   ALA A 166       8.732  66.105  16.581  1.00 86.33           C  
ATOM   2623  CB  ALA A 166       7.185  67.378  15.075  1.00 86.33           C  
ATOM   2624  O   ALA A 166       9.323  66.744  17.453  1.00 86.33           O  
ATOM   2625  H   ALA A 166       7.923  65.526  13.454  1.00 86.33           H  
ATOM   2626  HA  ALA A 166       9.339  67.403  14.984  1.00 86.33           H  
ATOM   2627  HB1 ALA A 166       6.359  66.679  15.243  1.00 86.33           H  
ATOM   2628  HB2 ALA A 166       7.042  67.833  14.089  1.00 86.33           H  
ATOM   2629  HB3 ALA A 166       7.109  68.169  15.827  1.00 86.33           H  
ATOM   2630  N   MET A 167       8.211  64.898  16.833  1.00 90.30           N  
ATOM   2631  CA  MET A 167       8.332  64.268  18.145  1.00 90.30           C  
ATOM   2632  C   MET A 167       9.780  63.778  18.395  1.00 90.30           C  
ATOM   2633  CB  MET A 167       7.375  63.084  18.325  1.00 90.30           C  
ATOM   2634  O   MET A 167      10.230  63.687  19.534  1.00 90.30           O  
ATOM   2635  CG  MET A 167       5.949  63.554  18.598  1.00 90.30           C  
ATOM   2636  SD  MET A 167       4.824  62.141  18.871  1.00 90.30           S  
ATOM   2637  CE  MET A 167       5.223  61.792  20.604  1.00 90.30           C  
ATOM   2638  H   MET A 167       7.759  64.407  16.074  1.00 90.30           H  
ATOM   2639  HA  MET A 167       8.132  65.037  18.902  1.00 90.30           H  
ATOM   2640  HB2 MET A 167       7.723  62.471  19.166  1.00 90.30           H  
ATOM   2641  HB3 MET A 167       7.403  62.440  17.438  1.00 90.30           H  
ATOM   2642  HG2 MET A 167       5.563  64.123  17.748  1.00 90.30           H  
ATOM   2643  HG3 MET A 167       5.908  64.217  19.469  1.00 90.30           H  
ATOM   2644  HE1 MET A 167       4.621  60.945  20.943  1.00 90.30           H  
ATOM   2645  HE2 MET A 167       4.989  62.658  21.227  1.00 90.30           H  
ATOM   2646  HE3 MET A 167       6.276  61.524  20.717  1.00 90.30           H  
ATOM   2647  N   HIS A 168      10.478  63.386  17.330  1.00 86.52           N  
ATOM   2648  CA  HIS A 168      11.838  62.831  17.391  1.00 86.52           C  
ATOM   2649  C   HIS A 168      12.866  63.985  17.437  1.00 86.52           C  
ATOM   2650  CB  HIS A 168      12.107  61.921  16.186  1.00 86.52           C  
ATOM   2651  O   HIS A 168      13.905  63.897  18.092  1.00 86.52           O  
ATOM   2652  CG  HIS A 168      13.429  61.248  16.239  1.00 86.52           C  
ATOM   2653  CD2 HIS A 168      14.606  61.563  15.616  1.00 86.52           C  
ATOM   2654  ND1 HIS A 168      13.658  60.129  16.999  1.00 86.52           N  
ATOM   2655  CE1 HIS A 168      14.944  59.775  16.840  1.00 86.52           C  
ATOM   2656  NE2 HIS A 168      15.570  60.623  16.010  1.00 86.52           N  
ATOM   2657  H   HIS A 168      10.056  63.523  16.423  1.00 86.52           H  
ATOM   2658  HA  HIS A 168      11.934  62.270  18.329  1.00 86.52           H  
ATOM   2659  HB2 HIS A 168      12.031  62.493  15.253  1.00 86.52           H  
ATOM   2660  HB3 HIS A 168      11.331  61.147  16.137  1.00 86.52           H  
ATOM   2661  HD2 HIS A 168      14.766  62.390  14.940  1.00 86.52           H  
ATOM   2662  HE2 HIS A 168      16.538  60.592  15.726  1.00 86.52           H  
ATOM   2663  HE1 HIS A 168      15.411  58.925  17.316  1.00 86.52           H  
ATOM   2664  N   SER A 169      12.629  65.029  16.634  1.00 84.83           N  
ATOM   2665  CA  SER A 169      13.536  66.171  16.484  1.00 84.83           C  
ATOM   2666  C   SER A 169      13.541  67.064  17.739  1.00 84.83           C  
ATOM   2667  CB  SER A 169      13.181  67.014  15.248  1.00 84.83           C  
ATOM   2668  O   SER A 169      14.514  67.767  18.020  1.00 84.83           O  
ATOM   2669  OG  SER A 169      13.547  66.305  14.062  1.00 84.83           O  
ATOM   2670  H   SER A 169      11.804  65.007  16.051  1.00 84.83           H  
ATOM   2671  HA  SER A 169      14.546  65.757  16.375  1.00 84.83           H  
ATOM   2672  HB2 SER A 169      13.732  67.960  15.247  1.00 84.83           H  
ATOM   2673  HB3 SER A 169      12.112  67.251  15.217  1.00 84.83           H  
ATOM   2674  HG  SER A 169      12.801  66.372  13.414  1.00 84.83           H  
ATOM   2675  N   PHE A 170      12.423  67.073  18.477  1.00 87.95           N  
ATOM   2676  CA  PHE A 170      12.248  67.915  19.659  1.00 87.95           C  
ATOM   2677  C   PHE A 170      11.903  67.039  20.887  1.00 87.95           C  
ATOM   2678  CB  PHE A 170      11.163  68.985  19.449  1.00 87.95           C  
ATOM   2679  O   PHE A 170      10.795  67.108  21.426  1.00 87.95           O  
ATOM   2680  CG  PHE A 170      11.483  69.957  18.338  1.00 87.95           C  
ATOM   2681  CD1 PHE A 170      12.578  70.839  18.443  1.00 87.95           C  
ATOM   2682  CD2 PHE A 170      10.695  69.972  17.171  1.00 87.95           C  
ATOM   2683  CE1 PHE A 170      12.883  71.721  17.390  1.00 87.95           C  
ATOM   2684  CE2 PHE A 170      11.004  70.849  16.115  1.00 87.95           C  
ATOM   2685  CZ  PHE A 170      12.097  71.724  16.225  1.00 87.95           C  
ATOM   2686  H   PHE A 170      11.680  66.442  18.215  1.00 87.95           H  
ATOM   2687  HA  PHE A 170      13.190  68.424  19.890  1.00 87.95           H  
ATOM   2688  HB2 PHE A 170      11.021  69.563  20.372  1.00 87.95           H  
ATOM   2689  HB3 PHE A 170      10.197  68.502  19.255  1.00 87.95           H  
ATOM   2690  HD1 PHE A 170      13.184  70.837  19.337  1.00 87.95           H  
ATOM   2691  HD2 PHE A 170       9.848  69.307  17.086  1.00 87.95           H  
ATOM   2692  HE1 PHE A 170      13.722  72.395  17.477  1.00 87.95           H  
ATOM   2693  HE2 PHE A 170      10.399  70.850  15.221  1.00 87.95           H  
ATOM   2694  HZ  PHE A 170      12.334  72.397  15.414  1.00 87.95           H  
ATOM   2695  N   PRO A 171      12.864  66.234  21.396  1.00 84.81           N  
ATOM   2696  CA  PRO A 171      12.577  65.333  22.519  1.00 84.81           C  
ATOM   2697  C   PRO A 171      12.406  66.082  23.861  1.00 84.81           C  
ATOM   2698  CB  PRO A 171      13.786  64.398  22.568  1.00 84.81           C  
ATOM   2699  O   PRO A 171      11.845  65.561  24.819  1.00 84.81           O  
ATOM   2700  CG  PRO A 171      14.920  65.245  22.001  1.00 84.81           C  
ATOM   2701  CD  PRO A 171      14.233  66.066  20.921  1.00 84.81           C  
ATOM   2702  HA  PRO A 171      11.654  64.781  22.325  1.00 84.81           H  
ATOM   2703  HB2 PRO A 171      13.613  63.538  21.908  1.00 84.81           H  
ATOM   2704  HB3 PRO A 171      14.013  64.020  23.569  1.00 84.81           H  
ATOM   2705  HG2 PRO A 171      15.745  64.643  21.608  1.00 84.81           H  
ATOM   2706  HG3 PRO A 171      15.322  65.903  22.780  1.00 84.81           H  
ATOM   2707  HD2 PRO A 171      14.719  67.031  20.760  1.00 84.81           H  
ATOM   2708  HD3 PRO A 171      14.201  65.513  19.982  1.00 84.81           H  
ATOM   2709  N   ALA A 172      13.024  67.264  23.950  1.00 85.52           N  
ATOM   2710  CA  ALA A 172      13.066  68.084  25.156  1.00 85.52           C  
ATOM   2711  C   ALA A 172      12.117  69.288  24.995  1.00 85.52           C  
ATOM   2712  CB  ALA A 172      14.497  68.527  25.433  1.00 85.52           C  
ATOM   2713  O   ALA A 172      12.514  70.452  24.962  1.00 85.52           O  
ATOM   2714  H   ALA A 172      13.478  67.611  23.117  1.00 85.52           H  
ATOM   2715  HA  ALA A 172      12.708  67.499  26.011  1.00 85.52           H  
ATOM   2716  HB1 ALA A 172      14.899  69.119  24.603  1.00 85.52           H  
ATOM   2717  HB2 ALA A 172      15.152  67.661  25.570  1.00 85.52           H  
ATOM   2718  HB3 ALA A 172      14.548  69.142  26.338  1.00 85.52           H  
ATOM   2719  N   ASN A 173      10.813  68.989  24.898  1.00 88.80           N  
ATOM   2720  CA  ASN A 173       9.748  69.995  24.889  1.00 88.80           C  
ATOM   2721  C   ASN A 173       8.426  69.310  25.309  1.00 88.80           C  
ATOM   2722  CB  ASN A 173       9.620  70.663  23.519  1.00 88.80           C  
ATOM   2723  O   ASN A 173       8.279  68.101  25.140  1.00 88.80           O  
ATOM   2724  CG  ASN A 173       8.479  71.643  23.506  1.00 88.80           C  
ATOM   2725  ND2 ASN A 173       8.573  72.700  24.274  1.00 88.80           N  
ATOM   2726  OD1 ASN A 173       7.452  71.441  22.889  1.00 88.80           O  
ATOM   2727  H   ASN A 173      10.546  68.019  24.815  1.00 88.80           H  
ATOM   2728  HA  ASN A 173      10.002  70.740  25.653  1.00 88.80           H  
ATOM   2729  HB2 ASN A 173       9.441  69.915  22.737  1.00 88.80           H  
ATOM   2730  HB3 ASN A 173      10.541  71.192  23.250  1.00 88.80           H  
ATOM   2731 HD21 ASN A 173       7.794  73.340  24.350  1.00 88.80           H  
ATOM   2732 HD22 ASN A 173       9.423  72.876  24.790  1.00 88.80           H  
ATOM   2733  N   ASP A 174       7.518  70.099  25.871  1.00 86.25           N  
ATOM   2734  CA  ASP A 174       6.191  69.730  26.339  1.00 86.25           C  
ATOM   2735  C   ASP A 174       5.165  69.832  25.189  1.00 86.25           C  
ATOM   2736  CB  ASP A 174       5.775  70.539  27.565  1.00 86.25           C  
ATOM   2737  O   ASP A 174       4.588  68.833  24.764  1.00 86.25           O  
ATOM   2738  CG  ASP A 174       5.821  72.036  27.383  1.00 86.25           C  
ATOM   2739  OD1 ASP A 174       6.431  72.500  26.385  1.00 86.25           O  
ATOM   2740  OD2 ASP A 174       5.258  72.757  28.229  1.00 86.25           O1-
ATOM   2741  H   ASP A 174       7.784  71.066  25.989  1.00 86.25           H  
ATOM   2742  HA  ASP A 174       6.229  68.670  26.624  1.00 86.25           H  
ATOM   2743  HB2 ASP A 174       6.441  70.297  28.403  1.00 86.25           H  
ATOM   2744  HB3 ASP A 174       4.757  70.258  27.862  1.00 86.25           H  
ATOM   2745  N   GLU A 175       4.921  71.047  24.684  1.00 87.50           N  
ATOM   2746  CA  GLU A 175       3.818  71.307  23.763  1.00 87.50           C  
ATOM   2747  C   GLU A 175       3.943  70.487  22.466  1.00 87.50           C  
ATOM   2748  CB  GLU A 175       3.670  72.801  23.434  1.00 87.50           C  
ATOM   2749  O   GLU A 175       2.943  70.022  21.920  1.00 87.50           O  
ATOM   2750  CG  GLU A 175       2.828  73.545  24.478  1.00 87.50           C  
ATOM   2751  CD  GLU A 175       1.365  73.631  24.102  1.00 87.50           C  
ATOM   2752  OE1 GLU A 175       0.511  73.057  24.827  1.00 87.50           O  
ATOM   2753  OE2 GLU A 175       1.049  74.338  23.111  1.00 87.50           O1-
ATOM   2754  H   GLU A 175       5.478  71.826  25.006  1.00 87.50           H  
ATOM   2755  HA  GLU A 175       2.910  70.946  24.261  1.00 87.50           H  
ATOM   2756  HB2 GLU A 175       3.223  72.926  22.440  1.00 87.50           H  
ATOM   2757  HB3 GLU A 175       4.665  73.262  23.384  1.00 87.50           H  
ATOM   2758  HG2 GLU A 175       3.191  74.578  24.550  1.00 87.50           H  
ATOM   2759  HG3 GLU A 175       2.946  73.104  25.475  1.00 87.50           H  
ATOM   2760  N   VAL A 176       5.157  70.346  21.914  1.00 89.07           N  
ATOM   2761  CA  VAL A 176       5.341  69.594  20.669  1.00 89.07           C  
ATOM   2762  C   VAL A 176       5.019  68.103  20.932  1.00 89.07           C  
ATOM   2763  CB  VAL A 176       6.762  69.755  20.084  1.00 89.07           C  
ATOM   2764  O   VAL A 176       4.476  67.407  20.075  1.00 89.07           O  
ATOM   2765  CG1 VAL A 176       7.002  68.813  18.898  1.00 89.07           C  
ATOM   2766  CG2 VAL A 176       7.000  71.191  19.610  1.00 89.07           C  
ATOM   2767  H   VAL A 176       5.950  70.778  22.366  1.00 89.07           H  
ATOM   2768  HA  VAL A 176       4.594  69.959  19.952  1.00 89.07           H  
ATOM   2769  HB  VAL A 176       7.505  69.519  20.857  1.00 89.07           H  
ATOM   2770 HG11 VAL A 176       6.213  68.913  18.146  1.00 89.07           H  
ATOM   2771 HG12 VAL A 176       7.044  67.767  19.219  1.00 89.07           H  
ATOM   2772 HG13 VAL A 176       7.955  69.037  18.413  1.00 89.07           H  
ATOM   2773 HG21 VAL A 176       6.310  71.458  18.802  1.00 89.07           H  
ATOM   2774 HG22 VAL A 176       8.021  71.310  19.232  1.00 89.07           H  
ATOM   2775 HG23 VAL A 176       6.867  71.912  20.420  1.00 89.07           H  
ATOM   2776  N   GLN A 177       5.435  67.588  22.095  1.00 90.71           N  
ATOM   2777  CA  GLN A 177       5.220  66.177  22.424  1.00 90.71           C  
ATOM   2778  C   GLN A 177       3.713  65.990  22.683  1.00 90.71           C  
ATOM   2779  CB  GLN A 177       6.031  65.745  23.647  1.00 90.71           C  
ATOM   2780  O   GLN A 177       3.088  65.018  22.263  1.00 90.71           O  
ATOM   2781  CG  GLN A 177       7.532  65.752  23.370  1.00 90.71           C  
ATOM   2782  CD  GLN A 177       7.940  64.687  22.386  1.00 90.71           C  
ATOM   2783  NE2 GLN A 177       9.034  64.918  21.697  1.00 90.71           N  
ATOM   2784  OE1 GLN A 177       7.338  63.637  22.227  1.00 90.71           O  
ATOM   2785  H   GLN A 177       5.881  68.193  22.771  1.00 90.71           H  
ATOM   2786  HA  GLN A 177       5.473  65.576  21.542  1.00 90.71           H  
ATOM   2787  HB2 GLN A 177       5.713  64.743  23.965  1.00 90.71           H  
ATOM   2788  HB3 GLN A 177       5.827  66.413  24.493  1.00 90.71           H  
ATOM   2789  HG2 GLN A 177       8.076  65.551  24.298  1.00 90.71           H  
ATOM   2790  HG3 GLN A 177       7.854  66.732  23.000  1.00 90.71           H  
ATOM   2791 HE21 GLN A 177       9.372  64.228  21.041  1.00 90.71           H  
ATOM   2792 HE22 GLN A 177       9.537  65.784  21.824  1.00 90.71           H  
ATOM   2793  N   LYS A 178       3.131  66.954  23.402  1.00 88.09           N  
ATOM   2794  CA  LYS A 178       1.726  66.963  23.782  1.00 88.09           C  
ATOM   2795  C   LYS A 178       0.868  67.019  22.508  1.00 88.09           C  
ATOM   2796  CB  LYS A 178       1.462  68.190  24.651  1.00 88.09           C  
ATOM   2797  O   LYS A 178      -0.096  66.271  22.357  1.00 88.09           O  
ATOM   2798  CG  LYS A 178       0.101  68.203  25.330  1.00 88.09           C  
ATOM   2799  CD  LYS A 178      -0.109  69.564  25.999  1.00 88.09           C  
ATOM   2800  CE  LYS A 178      -1.114  70.407  25.234  1.00 88.09           C  
ATOM   2801  NZ  LYS A 178      -1.293  71.686  25.915  1.00 88.09           N1+
ATOM   2802  H   LYS A 178       3.716  67.719  23.706  1.00 88.09           H  
ATOM   2803  HA  LYS A 178       1.507  66.027  24.306  1.00 88.09           H  
ATOM   2804  HB2 LYS A 178       1.564  69.098  24.046  1.00 88.09           H  
ATOM   2805  HB3 LYS A 178       2.226  68.253  25.435  1.00 88.09           H  
ATOM   2806  HG2 LYS A 178       0.075  67.413  26.089  1.00 88.09           H  
ATOM   2807  HG3 LYS A 178      -0.703  67.985  24.618  1.00 88.09           H  
ATOM   2808  HD2 LYS A 178       0.838  70.111  26.103  1.00 88.09           H  
ATOM   2809  HD3 LYS A 178      -0.461  69.403  27.017  1.00 88.09           H  
ATOM   2810  HE2 LYS A 178      -2.090  69.920  25.174  1.00 88.09           H  
ATOM   2811  HE3 LYS A 178      -0.774  70.624  24.216  1.00 88.09           H  
ATOM   2812  HZ1 LYS A 178      -2.153  72.153  25.644  1.00 88.09           H  
ATOM   2813  HZ2 LYS A 178      -0.481  72.325  25.732  1.00 88.09           H  
ATOM   2814  HZ3 LYS A 178      -1.433  71.549  26.952  1.00 88.09           H  
ATOM   2815  N   LEU A 179       1.191  67.951  21.606  1.00 89.05           N  
ATOM   2816  CA  LEU A 179       0.443  68.140  20.374  1.00 89.05           C  
ATOM   2817  C   LEU A 179       0.676  66.941  19.440  1.00 89.05           C  
ATOM   2818  CB  LEU A 179       0.799  69.443  19.657  1.00 89.05           C  
ATOM   2819  O   LEU A 179      -0.222  66.561  18.691  1.00 89.05           O  
ATOM   2820  CG  LEU A 179       0.295  70.708  20.382  1.00 89.05           C  
ATOM   2821  CD1 LEU A 179       0.976  71.946  19.798  1.00 89.05           C  
ATOM   2822  CD2 LEU A 179      -1.225  70.856  20.285  1.00 89.05           C  
ATOM   2823  H   LEU A 179       1.984  68.549  21.791  1.00 89.05           H  
ATOM   2824  HA  LEU A 179      -0.619  68.124  20.636  1.00 89.05           H  
ATOM   2825  HB2 LEU A 179       0.370  69.424  18.648  1.00 89.05           H  
ATOM   2826  HB3 LEU A 179       1.887  69.495  19.523  1.00 89.05           H  
ATOM   2827  HG  LEU A 179       0.555  70.654  21.445  1.00 89.05           H  
ATOM   2828 HD11 LEU A 179       0.730  72.073  18.740  1.00 89.05           H  
ATOM   2829 HD12 LEU A 179       2.066  71.875  19.886  1.00 89.05           H  
ATOM   2830 HD13 LEU A 179       0.662  72.848  20.333  1.00 89.05           H  
ATOM   2831 HD21 LEU A 179      -1.554  70.904  19.242  1.00 89.05           H  
ATOM   2832 HD22 LEU A 179      -1.554  71.772  20.787  1.00 89.05           H  
ATOM   2833 HD23 LEU A 179      -1.743  70.022  20.767  1.00 89.05           H  
ATOM   2834  N   GLY A 180       1.871  66.346  19.483  1.00 89.12           N  
ATOM   2835  CA  GLY A 180       2.188  65.177  18.687  1.00 89.12           C  
ATOM   2836  C   GLY A 180       1.330  63.993  19.145  1.00 89.12           C  
ATOM   2837  O   GLY A 180       0.740  63.271  18.345  1.00 89.12           O  
ATOM   2838  H   GLY A 180       2.567  66.730  20.105  1.00 89.12           H  
ATOM   2839  HA2 GLY A 180       3.245  64.944  18.819  1.00 89.12           H  
ATOM   2840  HA3 GLY A 180       1.973  65.398  17.637  1.00 89.12           H  
ATOM   2841  N   CYS A 181       1.221  63.809  20.465  1.00 89.18           N  
ATOM   2842  CA  CYS A 181       0.408  62.729  21.027  1.00 89.18           C  
ATOM   2843  C   CYS A 181      -1.083  63.020  20.741  1.00 89.18           C  
ATOM   2844  CB  CYS A 181       0.570  62.570  22.542  1.00 89.18           C  
ATOM   2845  O   CYS A 181      -1.882  62.115  20.504  1.00 89.18           O  
ATOM   2846  SG  CYS A 181       2.252  62.067  23.024  1.00 89.18           S  
ATOM   2847  H   CYS A 181       1.697  64.454  21.080  1.00 89.18           H  
ATOM   2848  HA  CYS A 181       0.666  61.801  20.503  1.00 89.18           H  
ATOM   2849  HB2 CYS A 181      -0.125  61.811  22.918  1.00 89.18           H  
ATOM   2850  HB3 CYS A 181       0.339  63.506  23.062  1.00 89.18           H  
ATOM   2851  HG  CYS A 181       2.862  63.201  22.629  1.00 89.18           H  
ATOM   2852  N   LYS A 182      -1.471  64.298  20.831  1.00 87.71           N  
ATOM   2853  CA  LYS A 182      -2.854  64.723  20.616  1.00 87.71           C  
ATOM   2854  C   LYS A 182      -3.214  64.546  19.131  1.00 87.71           C  
ATOM   2855  CB  LYS A 182      -3.046  66.171  21.068  1.00 87.71           C  
ATOM   2856  O   LYS A 182      -4.312  64.103  18.801  1.00 87.71           O  
ATOM   2857  CG  LYS A 182      -4.507  66.625  21.040  1.00 87.71           C  
ATOM   2858  CD  LYS A 182      -4.689  67.902  21.869  1.00 87.71           C  
ATOM   2859  CE  LYS A 182      -6.155  68.224  22.131  1.00 87.71           C  
ATOM   2860  NZ  LYS A 182      -6.735  68.895  20.973  1.00 87.71           N1+
ATOM   2861  H   LYS A 182      -0.775  64.996  21.054  1.00 87.71           H  
ATOM   2862  HA  LYS A 182      -3.494  64.053  21.201  1.00 87.71           H  
ATOM   2863  HB2 LYS A 182      -2.456  66.851  20.445  1.00 87.71           H  
ATOM   2864  HB3 LYS A 182      -2.663  66.265  22.091  1.00 87.71           H  
ATOM   2865  HG2 LYS A 182      -5.148  65.831  21.434  1.00 87.71           H  
ATOM   2866  HG3 LYS A 182      -4.822  66.793  20.005  1.00 87.71           H  
ATOM   2867  HD2 LYS A 182      -4.180  68.742  21.380  1.00 87.71           H  
ATOM   2868  HD3 LYS A 182      -4.194  67.774  22.837  1.00 87.71           H  
ATOM   2869  HE2 LYS A 182      -6.261  68.914  22.973  1.00 87.71           H  
ATOM   2870  HE3 LYS A 182      -6.755  67.330  22.321  1.00 87.71           H  
ATOM   2871  HZ1 LYS A 182      -6.469  68.465  20.049  1.00 87.71           H  
ATOM   2872  HZ2 LYS A 182      -6.299  69.836  20.792  1.00 87.71           H  
ATOM   2873  HZ3 LYS A 182      -7.743  69.030  20.961  1.00 87.71           H  
ATOM   2874  N   ALA A 183      -2.303  64.925  18.233  1.00 87.46           N  
ATOM   2875  CA  ALA A 183      -2.536  64.807  16.802  1.00 87.46           C  
ATOM   2876  C   ALA A 183      -2.667  63.320  16.425  1.00 87.46           C  
ATOM   2877  CB  ALA A 183      -1.428  65.457  15.991  1.00 87.46           C  
ATOM   2878  O   ALA A 183      -3.426  62.960  15.526  1.00 87.46           O  
ATOM   2879  H   ALA A 183      -1.435  65.323  18.561  1.00 87.46           H  
ATOM   2880  HA  ALA A 183      -3.495  65.291  16.580  1.00 87.46           H  
ATOM   2881  HB1 ALA A 183      -0.454  65.005  16.207  1.00 87.46           H  
ATOM   2882  HB2 ALA A 183      -1.358  66.527  16.213  1.00 87.46           H  
ATOM   2883  HB3 ALA A 183      -1.619  65.347  14.918  1.00 87.46           H  
ATOM   2884  N   LEU A 184      -1.923  62.451  17.122  1.00 89.61           N  
ATOM   2885  CA  LEU A 184      -2.014  61.015  16.904  1.00 89.61           C  
ATOM   2886  C   LEU A 184      -3.375  60.529  17.440  1.00 89.61           C  
ATOM   2887  CB  LEU A 184      -0.849  60.248  17.534  1.00 89.61           C  
ATOM   2888  O   LEU A 184      -4.092  59.819  16.744  1.00 89.61           O  
ATOM   2889  CG  LEU A 184       0.461  60.384  16.731  1.00 89.61           C  
ATOM   2890  CD1 LEU A 184       1.645  59.855  17.540  1.00 89.61           C  
ATOM   2891  CD2 LEU A 184       0.402  59.663  15.385  1.00 89.61           C  
ATOM   2892  H   LEU A 184      -1.320  62.818  17.844  1.00 89.61           H  
ATOM   2893  HA  LEU A 184      -2.048  60.848  15.822  1.00 89.61           H  
ATOM   2894  HB2 LEU A 184      -1.106  59.187  17.621  1.00 89.61           H  
ATOM   2895  HB3 LEU A 184      -0.688  60.606  18.559  1.00 89.61           H  
ATOM   2896  HG  LEU A 184       0.639  61.443  16.532  1.00 89.61           H  
ATOM   2897 HD11 LEU A 184       1.516  58.795  17.788  1.00 89.61           H  
ATOM   2898 HD12 LEU A 184       1.756  60.416  18.473  1.00 89.61           H  
ATOM   2899 HD13 LEU A 184       2.579  59.961  16.979  1.00 89.61           H  
ATOM   2900 HD21 LEU A 184       0.221  58.591  15.513  1.00 89.61           H  
ATOM   2901 HD22 LEU A 184       1.347  59.786  14.846  1.00 89.61           H  
ATOM   2902 HD23 LEU A 184      -0.382  60.068  14.740  1.00 89.61           H  
ATOM   2903  N   HIS A 185      -3.761  60.942  18.655  1.00 88.39           N  
ATOM   2904  CA  HIS A 185      -5.074  60.580  19.218  1.00 88.39           C  
ATOM   2905  C   HIS A 185      -6.163  61.022  18.217  1.00 88.39           C  
ATOM   2906  CB  HIS A 185      -5.302  61.140  20.641  1.00 88.39           C  
ATOM   2907  O   HIS A 185      -7.032  60.237  17.825  1.00 88.39           O  
ATOM   2908  CG  HIS A 185      -6.666  61.679  20.921  1.00 88.39           C  
ATOM   2909  CD2 HIS A 185      -7.899  61.160  20.647  1.00 88.39           C  
ATOM   2910  ND1 HIS A 185      -6.831  62.974  21.416  1.00 88.39           N  
ATOM   2911  CE1 HIS A 185      -8.152  63.209  21.404  1.00 88.39           C  
ATOM   2912  NE2 HIS A 185      -8.816  62.143  20.934  1.00 88.39           N  
ATOM   2913  H   HIS A 185      -3.128  61.517  19.192  1.00 88.39           H  
ATOM   2914  HA  HIS A 185      -5.107  59.484  19.257  1.00 88.39           H  
ATOM   2915  HB2 HIS A 185      -4.576  61.934  20.850  1.00 88.39           H  
ATOM   2916  HB3 HIS A 185      -5.088  60.351  21.372  1.00 88.39           H  
ATOM   2917  HD2 HIS A 185      -8.112  60.168  20.277  1.00 88.39           H  
ATOM   2918  HE2 HIS A 185      -9.817  62.074  20.811  1.00 88.39           H  
ATOM   2919  HE1 HIS A 185      -8.617  64.129  21.727  1.00 88.39           H  
ATOM   2920  N   VAL A 186      -6.122  62.295  17.806  1.00 84.43           N  
ATOM   2921  CA  VAL A 186      -7.176  62.894  16.990  1.00 84.43           C  
ATOM   2922  C   VAL A 186      -7.244  62.217  15.595  1.00 84.43           C  
ATOM   2923  CB  VAL A 186      -6.991  64.428  16.918  1.00 84.43           C  
ATOM   2924  O   VAL A 186      -8.277  62.247  14.931  1.00 84.43           O  
ATOM   2925  CG1 VAL A 186      -7.858  65.094  15.854  1.00 84.43           C  
ATOM   2926  CG2 VAL A 186      -7.323  65.078  18.269  1.00 84.43           C  
ATOM   2927  H   VAL A 186      -5.354  62.878  18.108  1.00 84.43           H  
ATOM   2928  HA  VAL A 186      -8.130  62.657  17.480  1.00 84.43           H  
ATOM   2929  HB  VAL A 186      -5.945  64.653  16.674  1.00 84.43           H  
ATOM   2930 HG11 VAL A 186      -8.913  64.850  15.995  1.00 84.43           H  
ATOM   2931 HG12 VAL A 186      -7.558  64.782  14.850  1.00 84.43           H  
ATOM   2932 HG13 VAL A 186      -7.757  66.183  15.902  1.00 84.43           H  
ATOM   2933 HG21 VAL A 186      -8.379  64.938  18.524  1.00 84.43           H  
ATOM   2934 HG22 VAL A 186      -7.124  66.155  18.240  1.00 84.43           H  
ATOM   2935 HG23 VAL A 186      -6.727  64.658  19.082  1.00 84.43           H  
ATOM   2936  N   LEU A 187      -6.132  61.648  15.121  1.00 86.58           N  
ATOM   2937  CA  LEU A 187      -6.115  60.876  13.881  1.00 86.58           C  
ATOM   2938  C   LEU A 187      -6.647  59.443  14.137  1.00 86.58           C  
ATOM   2939  CB  LEU A 187      -4.717  60.816  13.251  1.00 86.58           C  
ATOM   2940  O   LEU A 187      -7.289  58.845  13.276  1.00 86.58           O  
ATOM   2941  CG  LEU A 187      -4.297  62.129  12.553  1.00 86.58           C  
ATOM   2942  CD1 LEU A 187      -2.799  62.104  12.238  1.00 86.58           C  
ATOM   2943  CD2 LEU A 187      -5.082  62.373  11.262  1.00 86.58           C  
ATOM   2944  H   LEU A 187      -5.282  61.733  15.661  1.00 86.58           H  
ATOM   2945  HA  LEU A 187      -6.829  61.333  13.187  1.00 86.58           H  
ATOM   2946  HB2 LEU A 187      -4.676  59.998  12.519  1.00 86.58           H  
ATOM   2947  HB3 LEU A 187      -3.983  60.561  14.027  1.00 86.58           H  
ATOM   2948  HG  LEU A 187      -4.486  62.974  13.224  1.00 86.58           H  
ATOM   2949 HD11 LEU A 187      -2.557  61.314  11.520  1.00 86.58           H  
ATOM   2950 HD12 LEU A 187      -2.209  61.932  13.144  1.00 86.58           H  
ATOM   2951 HD13 LEU A 187      -2.477  63.058  11.808  1.00 86.58           H  
ATOM   2952 HD21 LEU A 187      -4.970  61.534  10.569  1.00 86.58           H  
ATOM   2953 HD22 LEU A 187      -4.726  63.278  10.756  1.00 86.58           H  
ATOM   2954 HD23 LEU A 187      -6.149  62.513  11.458  1.00 86.58           H  
ATOM   2955  N   PHE A 188      -6.343  58.874  15.309  1.00 89.23           N  
ATOM   2956  CA  PHE A 188      -6.694  57.490  15.644  1.00 89.23           C  
ATOM   2957  C   PHE A 188      -8.213  57.298  15.816  1.00 89.23           C  
ATOM   2958  CB  PHE A 188      -6.024  56.976  16.926  1.00 89.23           C  
ATOM   2959  O   PHE A 188      -8.739  56.196  15.735  1.00 89.23           O  
ATOM   2960  CG  PHE A 188      -4.526  56.751  16.899  1.00 89.23           C  
ATOM   2961  CD1 PHE A 188      -3.802  56.532  15.709  1.00 89.23           C  
ATOM   2962  CD2 PHE A 188      -3.857  56.714  18.136  1.00 89.23           C  
ATOM   2963  CE1 PHE A 188      -2.410  56.355  15.758  1.00 89.23           C  
ATOM   2964  CE2 PHE A 188      -2.470  56.521  18.184  1.00 89.23           C  
ATOM   2965  CZ  PHE A 188      -1.747  56.378  16.995  1.00 89.23           C  
ATOM   2966  H   PHE A 188      -5.860  59.432  15.998  1.00 89.23           H  
ATOM   2967  HA  PHE A 188      -6.416  56.874  14.785  1.00 89.23           H  
ATOM   2968  HB2 PHE A 188      -6.472  56.017  17.211  1.00 89.23           H  
ATOM   2969  HB3 PHE A 188      -6.257  57.674  17.742  1.00 89.23           H  
ATOM   2970  HD1 PHE A 188      -4.317  56.502  14.761  1.00 89.23           H  
ATOM   2971  HD2 PHE A 188      -4.414  56.835  19.053  1.00 89.23           H  
ATOM   2972  HE1 PHE A 188      -1.851  56.201  14.847  1.00 89.23           H  
ATOM   2973  HE2 PHE A 188      -1.960  56.481  19.135  1.00 89.23           H  
ATOM   2974  HZ  PHE A 188      -0.671  56.285  17.029  1.00 89.23           H  
ATOM   2975  N   GLU A 189      -8.928  58.402  16.056  1.00 82.59           N  
ATOM   2976  CA  GLU A 189     -10.387  58.400  16.132  1.00 82.59           C  
ATOM   2977  C   GLU A 189     -11.022  58.104  14.746  1.00 82.59           C  
ATOM   2978  CB  GLU A 189     -10.904  59.791  16.511  1.00 82.59           C  
ATOM   2979  O   GLU A 189     -12.215  57.816  14.622  1.00 82.59           O  
ATOM   2980  CG  GLU A 189     -10.703  60.202  17.960  1.00 82.59           C  
ATOM   2981  CD  GLU A 189     -11.161  61.632  18.191  1.00 82.59           C  
ATOM   2982  OE1 GLU A 189     -11.094  62.066  19.366  1.00 82.59           O  
ATOM   2983  OE2 GLU A 189     -11.560  62.317  17.218  1.00 82.59           O1-
ATOM   2984  H   GLU A 189      -8.438  59.274  16.187  1.00 82.59           H  
ATOM   2985  HA  GLU A 189     -10.712  57.625  16.835  1.00 82.59           H  
ATOM   2986  HB2 GLU A 189     -11.978  59.855  16.288  1.00 82.59           H  
ATOM   2987  HB3 GLU A 189     -10.405  60.523  15.865  1.00 82.59           H  
ATOM   2988  HG2 GLU A 189      -9.646  60.131  18.233  1.00 82.59           H  
ATOM   2989  HG3 GLU A 189     -11.267  59.536  18.622  1.00 82.59           H  
ATOM   2990  N   ARG A 190     -10.272  58.407  13.677  1.00 82.14           N  
ATOM   2991  CA  ARG A 190     -10.774  58.546  12.316  1.00 82.14           C  
ATOM   2992  C   ARG A 190     -10.240  57.406  11.401  1.00 82.14           C  
ATOM   2993  CB  ARG A 190     -10.400  59.932  11.744  1.00 82.14           C  
ATOM   2994  O   ARG A 190     -10.061  57.586  10.195  1.00 82.14           O  
ATOM   2995  CG  ARG A 190     -10.472  61.122  12.719  1.00 82.14           C  
ATOM   2996  CD  ARG A 190     -11.861  61.474  13.242  1.00 82.14           C  
ATOM   2997  NE  ARG A 190     -11.793  62.365  14.418  1.00 82.14           N  
ATOM   2998  NH1 ARG A 190     -11.382  64.392  13.305  1.00 82.14           N  
ATOM   2999  NH2 ARG A 190     -11.440  64.282  15.584  1.00 82.14           N1+
ATOM   3000  CZ  ARG A 190     -11.527  63.663  14.410  1.00 82.14           C  
ATOM   3001  H   ARG A 190      -9.285  58.562  13.825  1.00 82.14           H  
ATOM   3002  HA  ARG A 190     -11.866  58.450  12.324  1.00 82.14           H  
ATOM   3003  HB2 ARG A 190     -11.024  60.128  10.865  1.00 82.14           H  
ATOM   3004  HB3 ARG A 190      -9.366  59.891  11.373  1.00 82.14           H  
ATOM   3005  HG2 ARG A 190     -10.049  62.005  12.227  1.00 82.14           H  
ATOM   3006  HG3 ARG A 190      -9.809  60.921  13.564  1.00 82.14           H  
ATOM   3007  HD2 ARG A 190     -12.392  60.575  13.571  1.00 82.14           H  
ATOM   3008  HD3 ARG A 190     -12.486  61.942  12.475  1.00 82.14           H  
ATOM   3009  HE  ARG A 190     -11.921  61.916  15.313  1.00 82.14           H  
ATOM   3010 HH11 ARG A 190     -11.165  65.382  13.417  1.00 82.14           H  
ATOM   3011 HH12 ARG A 190     -11.513  64.046  12.359  1.00 82.14           H  
ATOM   3012 HH21 ARG A 190     -11.240  65.267  15.660  1.00 82.14           H  
ATOM   3013 HH22 ARG A 190     -11.486  63.684  16.435  1.00 82.14           H  
ATOM   3014  N   VAL A 191     -10.019  56.234  11.998  1.00 81.68           N  
ATOM   3015  CA  VAL A 191      -9.586  55.021  11.304  1.00 81.68           C  
ATOM   3016  C   VAL A 191     -10.313  53.757  11.852  1.00 81.68           C  
ATOM   3017  CB  VAL A 191      -8.046  54.849  11.343  1.00 81.68           C  
ATOM   3018  O   VAL A 191     -11.052  53.793  12.834  1.00 81.68           O  
ATOM   3019  CG1 VAL A 191      -7.330  55.826  10.406  1.00 81.68           C  
ATOM   3020  CG2 VAL A 191      -7.484  54.984  12.756  1.00 81.68           C  
ATOM   3021  H   VAL A 191     -10.093  56.193  13.004  1.00 81.68           H  
ATOM   3022  HA  VAL A 191      -9.902  55.105  10.254  1.00 81.68           H  
ATOM   3023  HB  VAL A 191      -7.795  53.843  10.998  1.00 81.68           H  
ATOM   3024 HG11 VAL A 191      -7.433  56.862  10.743  1.00 81.68           H  
ATOM   3025 HG12 VAL A 191      -7.727  55.753   9.389  1.00 81.68           H  
ATOM   3026 HG13 VAL A 191      -6.259  55.598  10.362  1.00 81.68           H  
ATOM   3027 HG21 VAL A 191      -7.562  56.015  13.107  1.00 81.68           H  
ATOM   3028 HG22 VAL A 191      -6.426  54.701  12.783  1.00 81.68           H  
ATOM   3029 HG23 VAL A 191      -8.025  54.345  13.457  1.00 81.68           H  
ATOM   3030  N   SER A 192     -10.151  52.646  11.135  1.00 81.23           N  
ATOM   3031  CA  SER A 192     -10.809  51.369  11.436  1.00 81.23           C  
ATOM   3032  C   SER A 192     -10.085  50.499  12.499  1.00 81.23           C  
ATOM   3033  CB  SER A 192     -10.936  50.527  10.154  1.00 81.23           C  
ATOM   3034  O   SER A 192      -8.903  50.664  12.795  1.00 81.23           O  
ATOM   3035  OG  SER A 192      -9.645  50.173   9.649  1.00 81.23           O  
ATOM   3036  H   SER A 192      -9.568  52.695  10.312  1.00 81.23           H  
ATOM   3037  HA  SER A 192     -11.813  51.592  11.818  1.00 81.23           H  
ATOM   3038  HB2 SER A 192     -11.474  51.075   9.372  1.00 81.23           H  
ATOM   3039  HB3 SER A 192     -11.479  49.595  10.343  1.00 81.23           H  
ATOM   3040  HG  SER A 192      -9.316  50.959   9.161  1.00 81.23           H  
ATOM   3041  N   GLU A 193     -10.795  49.476  12.996  1.00 80.05           N  
ATOM   3042  CA  GLU A 193     -10.219  48.475  13.899  1.00 80.05           C  
ATOM   3043  C   GLU A 193      -8.988  47.777  13.253  1.00 80.05           C  
ATOM   3044  CB  GLU A 193     -11.226  47.374  14.304  1.00 80.05           C  
ATOM   3045  O   GLU A 193      -8.069  47.323  13.932  1.00 80.05           O  
ATOM   3046  CG  GLU A 193     -12.377  47.854  15.199  1.00 80.05           C  
ATOM   3047  CD  GLU A 193     -12.959  46.839  16.184  1.00 80.05           C  
ATOM   3048  OE1 GLU A 193     -13.984  47.175  16.822  1.00 80.05           O  
ATOM   3049  OE2 GLU A 193     -12.339  45.771  16.396  1.00 80.05           O1-
ATOM   3050  H   GLU A 193     -11.784  49.436  12.800  1.00 80.05           H  
ATOM   3051  HA  GLU A 193      -9.864  49.018  14.781  1.00 80.05           H  
ATOM   3052  HB2 GLU A 193     -10.669  46.576  14.809  1.00 80.05           H  
ATOM   3053  HB3 GLU A 193     -11.652  46.911  13.404  1.00 80.05           H  
ATOM   3054  HG2 GLU A 193     -13.190  48.231  14.568  1.00 80.05           H  
ATOM   3055  HG3 GLU A 193     -12.031  48.698  15.806  1.00 80.05           H  
ATOM   3056  N   GLU A 194      -9.042  47.599  11.925  1.00 77.93           N  
ATOM   3057  CA  GLU A 194      -8.008  46.895  11.171  1.00 77.93           C  
ATOM   3058  C   GLU A 194      -6.713  47.734  11.211  1.00 77.93           C  
ATOM   3059  CB  GLU A 194      -8.455  46.652   9.730  1.00 77.93           C  
ATOM   3060  O   GLU A 194      -5.614  47.229  11.424  1.00 77.93           O  
ATOM   3061  CG  GLU A 194      -9.689  45.752   9.657  1.00 77.93           C  
ATOM   3062  CD  GLU A 194     -10.129  45.711   8.227  1.00 77.93           C  
ATOM   3063  OE1 GLU A 194      -9.551  44.925   7.434  1.00 77.93           O  
ATOM   3064  OE2 GLU A 194     -11.046  46.467   7.835  1.00 77.93           O1-
ATOM   3065  H   GLU A 194      -9.855  47.948  11.437  1.00 77.93           H  
ATOM   3066  HA  GLU A 194      -7.805  45.945  11.681  1.00 77.93           H  
ATOM   3067  HB2 GLU A 194      -7.631  46.195   9.166  1.00 77.93           H  
ATOM   3068  HB3 GLU A 194      -8.663  47.609   9.233  1.00 77.93           H  
ATOM   3069  HG2 GLU A 194     -10.512  46.131  10.272  1.00 77.93           H  
ATOM   3070  HG3 GLU A 194      -9.451  44.741  10.007  1.00 77.93           H  
ATOM   3071  N   GLN A 195      -6.845  49.049  10.994  1.00 80.43           N  
ATOM   3072  CA  GLN A 195      -5.697  49.967  10.927  1.00 80.43           C  
ATOM   3073  C   GLN A 195      -5.114  50.202  12.341  1.00 80.43           C  
ATOM   3074  CB  GLN A 195      -6.111  51.309  10.332  1.00 80.43           C  
ATOM   3075  O   GLN A 195      -3.934  50.485  12.538  1.00 80.43           O  
ATOM   3076  CG  GLN A 195      -6.396  51.207   8.835  1.00 80.43           C  
ATOM   3077  CD  GLN A 195      -7.270  52.359   8.409  1.00 80.43           C  
ATOM   3078  NE2 GLN A 195      -6.735  53.269   7.625  1.00 80.43           N  
ATOM   3079  OE1 GLN A 195      -8.435  52.477   8.779  1.00 80.43           O  
ATOM   3080  H   GLN A 195      -7.777  49.419  10.871  1.00 80.43           H  
ATOM   3081  HA  GLN A 195      -4.926  49.486  10.321  1.00 80.43           H  
ATOM   3082  HB2 GLN A 195      -5.323  52.057  10.489  1.00 80.43           H  
ATOM   3083  HB3 GLN A 195      -6.991  51.685  10.869  1.00 80.43           H  
ATOM   3084  HG2 GLN A 195      -6.935  50.287   8.583  1.00 80.43           H  
ATOM   3085  HG3 GLN A 195      -5.460  51.197   8.268  1.00 80.43           H  
ATOM   3086 HE21 GLN A 195      -7.283  54.064   7.328  1.00 80.43           H  
ATOM   3087 HE22 GLN A 195      -5.778  53.174   7.320  1.00 80.43           H  
ATOM   3088  N   LEU A 196      -5.991  50.145  13.350  1.00 83.99           N  
ATOM   3089  CA  LEU A 196      -5.555  50.290  14.734  1.00 83.99           C  
ATOM   3090  C   LEU A 196      -4.894  48.970  15.224  1.00 83.99           C  
ATOM   3091  CB  LEU A 196      -6.718  50.726  15.622  1.00 83.99           C  
ATOM   3092  O   LEU A 196      -4.180  48.953  16.224  1.00 83.99           O  
ATOM   3093  CG  LEU A 196      -7.188  52.170  15.366  1.00 83.99           C  
ATOM   3094  CD1 LEU A 196      -8.571  52.390  15.983  1.00 83.99           C  
ATOM   3095  CD2 LEU A 196      -6.205  53.202  15.916  1.00 83.99           C  
ATOM   3096  H   LEU A 196      -6.965  49.988  13.134  1.00 83.99           H  
ATOM   3097  HA  LEU A 196      -4.755  51.039  14.764  1.00 83.99           H  
ATOM   3098  HB2 LEU A 196      -6.458  50.603  16.681  1.00 83.99           H  
ATOM   3099  HB3 LEU A 196      -7.560  50.063  15.414  1.00 83.99           H  
ATOM   3100  HG  LEU A 196      -7.279  52.327  14.286  1.00 83.99           H  
ATOM   3101 HD11 LEU A 196      -8.548  52.244  17.067  1.00 83.99           H  
ATOM   3102 HD12 LEU A 196      -9.302  51.691  15.565  1.00 83.99           H  
ATOM   3103 HD13 LEU A 196      -8.931  53.404  15.785  1.00 83.99           H  
ATOM   3104 HD21 LEU A 196      -6.106  53.118  17.003  1.00 83.99           H  
ATOM   3105 HD22 LEU A 196      -6.554  54.213  15.687  1.00 83.99           H  
ATOM   3106 HD23 LEU A 196      -5.211  53.095  15.472  1.00 83.99           H  
ATOM   3107  N   THR A 197      -5.146  47.861  14.517  1.00 82.79           N  
ATOM   3108  CA  THR A 197      -4.416  46.599  14.730  1.00 82.79           C  
ATOM   3109  C   THR A 197      -3.043  46.786  14.047  1.00 82.79           C  
ATOM   3110  CB  THR A 197      -5.143  45.356  14.183  1.00 82.79           C  
ATOM   3111  O   THR A 197      -1.997  46.564  14.650  1.00 82.79           O  
ATOM   3112  CG2 THR A 197      -4.448  44.072  14.618  1.00 82.79           C  
ATOM   3113  OG1 THR A 197      -6.493  45.270  14.673  1.00 82.79           O  
ATOM   3114  H   THR A 197      -5.829  47.911  13.774  1.00 82.79           H  
ATOM   3115  HA  THR A 197      -4.251  46.494  15.805  1.00 82.79           H  
ATOM   3116  HB  THR A 197      -5.198  45.375  13.090  1.00 82.79           H  
ATOM   3117 HG21 THR A 197      -4.448  43.972  15.707  1.00 82.79           H  
ATOM   3118 HG22 THR A 197      -3.419  44.029  14.267  1.00 82.79           H  
ATOM   3119 HG23 THR A 197      -4.977  43.198  14.228  1.00 82.79           H  
ATOM   3120  HG1 THR A 197      -6.941  46.117  14.452  1.00 82.79           H  
ATOM   3121  N   GLU A 198      -3.048  47.281  12.803  1.00 81.52           N  
ATOM   3122  CA  GLU A 198      -1.850  47.527  11.966  1.00 81.52           C  
ATOM   3123  C   GLU A 198      -0.812  48.354  12.771  1.00 81.52           C  
ATOM   3124  CB  GLU A 198      -2.311  48.272  10.705  1.00 81.52           C  
ATOM   3125  O   GLU A 198       0.378  48.051  12.809  1.00 81.52           O  
ATOM   3126  CG  GLU A 198      -1.264  48.590   9.647  1.00 81.52           C  
ATOM   3127  CD  GLU A 198      -1.852  49.458   8.532  1.00 81.52           C  
ATOM   3128  OE1 GLU A 198      -1.222  49.490   7.448  1.00 81.52           O  
ATOM   3129  OE2 GLU A 198      -2.910  50.099   8.740  1.00 81.52           O1-
ATOM   3130  H   GLU A 198      -3.944  47.478  12.381  1.00 81.52           H  
ATOM   3131  HA  GLU A 198      -1.413  46.555  11.719  1.00 81.52           H  
ATOM   3132  HB2 GLU A 198      -2.753  49.218  11.017  1.00 81.52           H  
ATOM   3133  HB3 GLU A 198      -3.118  47.699  10.228  1.00 81.52           H  
ATOM   3134  HG2 GLU A 198      -0.871  47.661   9.219  1.00 81.52           H  
ATOM   3135  HG3 GLU A 198      -0.425  49.140  10.086  1.00 81.52           H  
ATOM   3136  N   PHE A 199      -1.286  49.409  13.440  1.00 83.16           N  
ATOM   3137  CA  PHE A 199      -0.411  50.307  14.204  1.00 83.16           C  
ATOM   3138  C   PHE A 199       0.246  49.571  15.409  1.00 83.16           C  
ATOM   3139  CB  PHE A 199      -1.206  51.522  14.709  1.00 83.16           C  
ATOM   3140  O   PHE A 199       1.322  49.938  15.897  1.00 83.16           O  
ATOM   3141  CG  PHE A 199      -0.346  52.747  14.929  1.00 83.16           C  
ATOM   3142  CD1 PHE A 199       0.187  53.026  16.200  1.00 83.16           C  
ATOM   3143  CD2 PHE A 199      -0.082  53.612  13.855  1.00 83.16           C  
ATOM   3144  CE1 PHE A 199       0.993  54.158  16.390  1.00 83.16           C  
ATOM   3145  CE2 PHE A 199       0.712  54.750  14.056  1.00 83.16           C  
ATOM   3146  CZ  PHE A 199       1.281  55.008  15.315  1.00 83.16           C  
ATOM   3147  H   PHE A 199      -2.276  49.594  13.377  1.00 83.16           H  
ATOM   3148  HA  PHE A 199       0.399  50.607  13.528  1.00 83.16           H  
ATOM   3149  HB2 PHE A 199      -1.745  51.277  15.633  1.00 83.16           H  
ATOM   3150  HB3 PHE A 199      -1.986  51.793  13.986  1.00 83.16           H  
ATOM   3151  HD1 PHE A 199      -0.024  52.367  17.030  1.00 83.16           H  
ATOM   3152  HD2 PHE A 199      -0.489  53.402  12.878  1.00 83.16           H  
ATOM   3153  HE1 PHE A 199       1.392  54.375  17.370  1.00 83.16           H  
ATOM   3154  HE2 PHE A 199       0.886  55.433  13.237  1.00 83.16           H  
ATOM   3155  HZ  PHE A 199       1.937  55.856  15.452  1.00 83.16           H  
ATOM   3156  N   VAL A 200      -0.457  48.576  15.961  1.00 82.91           N  
ATOM   3157  CA  VAL A 200       0.027  47.777  17.091  1.00 82.91           C  
ATOM   3158  C   VAL A 200       0.949  46.660  16.549  1.00 82.91           C  
ATOM   3159  CB  VAL A 200      -1.133  47.274  17.972  1.00 82.91           C  
ATOM   3160  O   VAL A 200       1.922  46.265  17.196  1.00 82.91           O  
ATOM   3161  CG1 VAL A 200      -0.722  46.164  18.942  1.00 82.91           C  
ATOM   3162  CG2 VAL A 200      -1.699  48.450  18.778  1.00 82.91           C  
ATOM   3163  H   VAL A 200      -1.347  48.337  15.547  1.00 82.91           H  
ATOM   3164  HA  VAL A 200       0.679  48.421  17.688  1.00 82.91           H  
ATOM   3165  HB  VAL A 200      -1.933  46.874  17.337  1.00 82.91           H  
ATOM   3166 HG11 VAL A 200       0.101  46.480  19.590  1.00 82.91           H  
ATOM   3167 HG12 VAL A 200      -0.411  45.263  18.403  1.00 82.91           H  
ATOM   3168 HG13 VAL A 200      -1.563  45.879  19.584  1.00 82.91           H  
ATOM   3169 HG21 VAL A 200      -0.920  48.946  19.367  1.00 82.91           H  
ATOM   3170 HG22 VAL A 200      -2.468  48.117  19.479  1.00 82.91           H  
ATOM   3171 HG23 VAL A 200      -2.148  49.196  18.116  1.00 82.91           H  
ATOM   3172  N   GLU A 201       0.640  46.149  15.353  1.00 81.99           N  
ATOM   3173  CA  GLU A 201       1.424  45.102  14.725  1.00 81.99           C  
ATOM   3174  C   GLU A 201       2.823  45.633  14.359  1.00 81.99           C  
ATOM   3175  CB  GLU A 201       0.758  44.532  13.478  1.00 81.99           C  
ATOM   3176  O   GLU A 201       3.808  44.889  14.428  1.00 81.99           O  
ATOM   3177  CG  GLU A 201      -0.402  43.614  13.841  1.00 81.99           C  
ATOM   3178  CD  GLU A 201      -1.009  43.174  12.541  1.00 81.99           C  
ATOM   3179  OE1 GLU A 201      -0.499  42.187  11.960  1.00 81.99           O  
ATOM   3180  OE2 GLU A 201      -1.987  43.807  12.082  1.00 81.99           O1-
ATOM   3181  H   GLU A 201      -0.171  46.516  14.877  1.00 81.99           H  
ATOM   3182  HA  GLU A 201       1.578  44.312  15.472  1.00 81.99           H  
ATOM   3183  HB2 GLU A 201       1.495  43.964  12.894  1.00 81.99           H  
ATOM   3184  HB3 GLU A 201       0.417  45.343  12.823  1.00 81.99           H  
ATOM   3185  HG2 GLU A 201      -1.143  44.126  14.458  1.00 81.99           H  
ATOM   3186  HG3 GLU A 201      -0.050  42.742  14.402  1.00 81.99           H  
ATOM   3187  N   ASN A 202       2.921  46.901  13.946  1.00 80.03           N  
ATOM   3188  CA  ASN A 202       4.191  47.527  13.533  1.00 80.03           C  
ATOM   3189  C   ASN A 202       5.000  48.017  14.771  1.00 80.03           C  
ATOM   3190  CB  ASN A 202       3.938  48.681  12.573  1.00 80.03           C  
ATOM   3191  O   ASN A 202       6.231  48.032  14.759  1.00 80.03           O  
ATOM   3192  CG  ASN A 202       5.148  48.874  11.689  1.00 80.03           C  
ATOM   3193  ND2 ASN A 202       5.695  50.064  11.683  1.00 80.03           N  
ATOM   3194  OD1 ASN A 202       5.599  47.968  10.999  1.00 80.03           O  
ATOM   3195  H   ASN A 202       2.076  47.454  13.932  1.00 80.03           H  
ATOM   3196  HA  ASN A 202       4.793  46.739  13.065  1.00 80.03           H  
ATOM   3197  HB2 ASN A 202       3.673  49.593  13.114  1.00 80.03           H  
ATOM   3198  HB3 ASN A 202       3.100  48.456  11.902  1.00 80.03           H  
ATOM   3199 HD21 ASN A 202       6.503  50.245  11.103  1.00 80.03           H  
ATOM   3200 HD22 ASN A 202       5.312  50.799  12.259  1.00 80.03           H  
ATOM   3201  N   LYS A 203       4.289  48.358  15.858  1.00 82.46           N  
ATOM   3202  CA  LYS A 203       4.837  48.860  17.121  1.00 82.46           C  
ATOM   3203  C   LYS A 203       5.347  50.329  17.128  1.00 82.46           C  
ATOM   3204  CB  LYS A 203       5.852  47.930  17.829  1.00 82.46           C  
ATOM   3205  O   LYS A 203       6.109  50.726  18.010  1.00 82.46           O  
ATOM   3206  CG  LYS A 203       5.304  46.547  18.197  1.00 82.46           C  
ATOM   3207  CD  LYS A 203       5.603  45.505  17.126  1.00 82.46           C  
ATOM   3208  CE  LYS A 203       4.827  44.219  17.343  1.00 82.46           C  
ATOM   3209  NZ  LYS A 203       4.981  43.378  16.133  1.00 82.46           N1+
ATOM   3210  H   LYS A 203       3.297  48.168  15.823  1.00 82.46           H  
ATOM   3211  HA  LYS A 203       3.953  48.902  17.768  1.00 82.46           H  
ATOM   3212  HB2 LYS A 203       6.146  48.405  18.774  1.00 82.46           H  
ATOM   3213  HB3 LYS A 203       6.775  47.842  17.246  1.00 82.46           H  
ATOM   3214  HG2 LYS A 203       4.230  46.608  18.400  1.00 82.46           H  
ATOM   3215  HG3 LYS A 203       5.776  46.216  19.131  1.00 82.46           H  
ATOM   3216  HD2 LYS A 203       6.679  45.292  17.112  1.00 82.46           H  
ATOM   3217  HD3 LYS A 203       5.361  45.903  16.143  1.00 82.46           H  
ATOM   3218  HE2 LYS A 203       3.756  44.387  17.472  1.00 82.46           H  
ATOM   3219  HE3 LYS A 203       5.214  43.644  18.189  1.00 82.46           H  
ATOM   3220  HZ1 LYS A 203       4.460  42.499  16.188  1.00 82.46           H  
ATOM   3221  HZ2 LYS A 203       5.959  43.188  15.897  1.00 82.46           H  
ATOM   3222  HZ3 LYS A 203       4.586  43.899  15.316  1.00 82.46           H  
ATOM   3223  N   ASP A 204       4.727  51.163  16.302  1.00 81.07           N  
ATOM   3224  CA  ASP A 204       5.042  52.602  16.248  1.00 81.07           C  
ATOM   3225  C   ASP A 204       4.617  53.309  17.561  1.00 81.07           C  
ATOM   3226  CB  ASP A 204       4.339  53.292  15.098  1.00 81.07           C  
ATOM   3227  O   ASP A 204       5.037  54.419  17.895  1.00 81.07           O  
ATOM   3228  CG  ASP A 204       5.095  52.904  13.866  1.00 81.07           C  
ATOM   3229  OD1 ASP A 204       6.029  53.644  13.482  1.00 81.07           O  
ATOM   3230  OD2 ASP A 204       4.729  51.852  13.296  1.00 81.07           O1-
ATOM   3231  H   ASP A 204       4.060  50.785  15.645  1.00 81.07           H  
ATOM   3232  HA  ASP A 204       6.135  52.694  16.185  1.00 81.07           H  
ATOM   3233  HB2 ASP A 204       4.351  54.381  15.208  1.00 81.07           H  
ATOM   3234  HB3 ASP A 204       3.298  52.969  15.011  1.00 81.07           H  
ATOM   3235  N   TYR A 205       3.738  52.649  18.331  1.00 84.19           N  
ATOM   3236  CA  TYR A 205       3.272  53.177  19.611  1.00 84.19           C  
ATOM   3237  C   TYR A 205       4.379  53.225  20.692  1.00 84.19           C  
ATOM   3238  CB  TYR A 205       2.002  52.490  20.134  1.00 84.19           C  
ATOM   3239  O   TYR A 205       4.211  53.802  21.768  1.00 84.19           O  
ATOM   3240  CG  TYR A 205       2.181  51.073  20.629  1.00 84.19           C  
ATOM   3241  CD1 TYR A 205       2.126  49.991  19.732  1.00 84.19           C  
ATOM   3242  CD2 TYR A 205       2.408  50.834  21.999  1.00 84.19           C  
ATOM   3243  CE1 TYR A 205       2.283  48.672  20.201  1.00 84.19           C  
ATOM   3244  CE2 TYR A 205       2.572  49.515  22.473  1.00 84.19           C  
ATOM   3245  OH  TYR A 205       2.655  47.142  21.983  1.00 84.19           O  
ATOM   3246  CZ  TYR A 205       2.512  48.431  21.571  1.00 84.19           C  
ATOM   3247  H   TYR A 205       3.395  51.759  17.997  1.00 84.19           H  
ATOM   3248  HA  TYR A 205       3.018  54.229  19.420  1.00 84.19           H  
ATOM   3249  HB2 TYR A 205       1.235  52.492  19.350  1.00 84.19           H  
ATOM   3250  HB3 TYR A 205       1.583  53.085  20.956  1.00 84.19           H  
ATOM   3251  HD1 TYR A 205       1.963  50.172  18.680  1.00 84.19           H  
ATOM   3252  HD2 TYR A 205       2.457  51.663  22.689  1.00 84.19           H  
ATOM   3253  HE1 TYR A 205       2.228  47.843  19.510  1.00 84.19           H  
ATOM   3254  HE2 TYR A 205       2.744  49.336  23.524  1.00 84.19           H  
ATOM   3255  HH  TYR A 205       2.538  47.111  22.949  1.00 84.19           H  
ATOM   3256  N   MET A 206       5.565  52.697  20.369  1.00 83.88           N  
ATOM   3257  CA  MET A 206       6.750  52.818  21.214  1.00 83.88           C  
ATOM   3258  C   MET A 206       7.178  54.302  21.326  1.00 83.88           C  
ATOM   3259  CB  MET A 206       7.925  52.010  20.649  1.00 83.88           C  
ATOM   3260  O   MET A 206       7.850  54.703  22.275  1.00 83.88           O  
ATOM   3261  CG  MET A 206       7.769  50.499  20.824  1.00 83.88           C  
ATOM   3262  SD  MET A 206       7.957  49.939  22.550  1.00 83.88           S  
ATOM   3263  CE  MET A 206       9.749  50.123  22.737  1.00 83.88           C  
ATOM   3264  H   MET A 206       5.643  52.182  19.503  1.00 83.88           H  
ATOM   3265  HA  MET A 206       6.474  52.494  22.223  1.00 83.88           H  
ATOM   3266  HB2 MET A 206       8.869  52.345  21.094  1.00 83.88           H  
ATOM   3267  HB3 MET A 206       8.018  52.222  19.575  1.00 83.88           H  
ATOM   3268  HG2 MET A 206       8.504  49.971  20.207  1.00 83.88           H  
ATOM   3269  HG3 MET A 206       6.780  50.175  20.489  1.00 83.88           H  
ATOM   3270  HE1 MET A 206      10.048  49.716  23.706  1.00 83.88           H  
ATOM   3271  HE2 MET A 206      10.036  51.176  22.706  1.00 83.88           H  
ATOM   3272  HE3 MET A 206      10.275  49.571  21.954  1.00 83.88           H  
ATOM   3273  N   ILE A 207       6.826  55.119  20.321  1.00 83.98           N  
ATOM   3274  CA  ILE A 207       7.162  56.551  20.307  1.00 83.98           C  
ATOM   3275  C   ILE A 207       6.344  57.230  21.440  1.00 83.98           C  
ATOM   3276  CB  ILE A 207       6.872  57.179  18.920  1.00 83.98           C  
ATOM   3277  O   ILE A 207       6.797  58.155  22.111  1.00 83.98           O  
ATOM   3278  CG1 ILE A 207       7.763  56.525  17.835  1.00 83.98           C  
ATOM   3279  CG2 ILE A 207       7.085  58.698  18.940  1.00 83.98           C  
ATOM   3280  CD1 ILE A 207       7.378  56.913  16.414  1.00 83.98           C  
ATOM   3281  H   ILE A 207       6.317  54.722  19.543  1.00 83.98           H  
ATOM   3282  HA  ILE A 207       8.224  56.649  20.565  1.00 83.98           H  
ATOM   3283  HB  ILE A 207       5.820  56.995  18.665  1.00 83.98           H  
ATOM   3284 HG12 ILE A 207       7.701  55.433  17.902  1.00 83.98           H  
ATOM   3285 HG13 ILE A 207       8.814  56.787  18.008  1.00 83.98           H  
ATOM   3286 HG21 ILE A 207       8.116  58.951  19.211  1.00 83.98           H  
ATOM   3287 HG22 ILE A 207       6.417  59.180  19.659  1.00 83.98           H  
ATOM   3288 HG23 ILE A 207       6.868  59.150  17.968  1.00 83.98           H  
ATOM   3289 HD11 ILE A 207       6.320  56.708  16.226  1.00 83.98           H  
ATOM   3290 HD12 ILE A 207       7.966  56.333  15.695  1.00 83.98           H  
ATOM   3291 HD13 ILE A 207       7.571  57.971  16.216  1.00 83.98           H  
ATOM   3292  N   LEU A 208       5.096  56.776  21.613  1.00 86.69           N  
ATOM   3293  CA  LEU A 208       4.189  57.336  22.614  1.00 86.69           C  
ATOM   3294  C   LEU A 208       4.696  56.943  24.017  1.00 86.69           C  
ATOM   3295  CB  LEU A 208       2.759  56.814  22.439  1.00 86.69           C  
ATOM   3296  O   LEU A 208       4.600  57.708  24.975  1.00 86.69           O  
ATOM   3297  CG  LEU A 208       2.079  57.270  21.135  1.00 86.69           C  
ATOM   3298  CD1 LEU A 208       0.829  56.429  20.889  1.00 86.69           C  
ATOM   3299  CD2 LEU A 208       1.704  58.749  21.192  1.00 86.69           C  
ATOM   3300  H   LEU A 208       4.783  56.012  21.031  1.00 86.69           H  
ATOM   3301  HA  LEU A 208       4.233  58.429  22.545  1.00 86.69           H  
ATOM   3302  HB2 LEU A 208       2.149  57.130  23.297  1.00 86.69           H  
ATOM   3303  HB3 LEU A 208       2.766  55.718  22.476  1.00 86.69           H  
ATOM   3304  HG  LEU A 208       2.753  57.114  20.285  1.00 86.69           H  
ATOM   3305 HD11 LEU A 208       0.147  56.483  21.742  1.00 86.69           H  
ATOM   3306 HD12 LEU A 208       1.091  55.378  20.738  1.00 86.69           H  
ATOM   3307 HD13 LEU A 208       0.299  56.768  19.993  1.00 86.69           H  
ATOM   3308 HD21 LEU A 208       1.112  58.976  22.085  1.00 86.69           H  
ATOM   3309 HD22 LEU A 208       1.109  59.036  20.321  1.00 86.69           H  
ATOM   3310 HD23 LEU A 208       2.598  59.379  21.203  1.00 86.69           H  
ATOM   3311  N   LEU A 209       5.193  55.705  24.138  1.00 84.43           N  
ATOM   3312  CA  LEU A 209       5.704  55.208  25.410  1.00 84.43           C  
ATOM   3313  C   LEU A 209       7.012  55.946  25.794  1.00 84.43           C  
ATOM   3314  CB  LEU A 209       5.929  53.694  25.399  1.00 84.43           C  
ATOM   3315  O   LEU A 209       7.342  56.073  26.969  1.00 84.43           O  
ATOM   3316  CG  LEU A 209       4.633  52.861  25.284  1.00 84.43           C  
ATOM   3317  CD1 LEU A 209       4.981  51.374  25.196  1.00 84.43           C  
ATOM   3318  CD2 LEU A 209       3.675  53.092  26.454  1.00 84.43           C  
ATOM   3319  H   LEU A 209       5.213  55.110  23.323  1.00 84.43           H  
ATOM   3320  HA  LEU A 209       4.977  55.480  26.180  1.00 84.43           H  
ATOM   3321  HB2 LEU A 209       6.460  53.402  26.315  1.00 84.43           H  
ATOM   3322  HB3 LEU A 209       6.598  53.434  24.568  1.00 84.43           H  
ATOM   3323  HG  LEU A 209       4.110  53.135  24.361  1.00 84.43           H  
ATOM   3324 HD11 LEU A 209       5.533  51.040  26.081  1.00 84.43           H  
ATOM   3325 HD12 LEU A 209       5.596  51.173  24.314  1.00 84.43           H  
ATOM   3326 HD13 LEU A 209       4.075  50.766  25.115  1.00 84.43           H  
ATOM   3327 HD21 LEU A 209       4.172  52.921  27.415  1.00 84.43           H  
ATOM   3328 HD22 LEU A 209       2.816  52.415  26.393  1.00 84.43           H  
ATOM   3329 HD23 LEU A 209       3.276  54.111  26.450  1.00 84.43           H  
ATOM   3330  N   SER A 210       7.745  56.432  24.785  1.00 83.49           N  
ATOM   3331  CA  SER A 210       8.972  57.213  24.995  1.00 83.49           C  
ATOM   3332  C   SER A 210       8.579  58.575  25.614  1.00 83.49           C  
ATOM   3333  CB  SER A 210       9.737  57.443  23.686  1.00 83.49           C  
ATOM   3334  O   SER A 210       9.252  59.096  26.507  1.00 83.49           O  
ATOM   3335  OG  SER A 210      11.118  57.693  23.941  1.00 83.49           O  
ATOM   3336  H   SER A 210       7.426  56.263  23.842  1.00 83.49           H  
ATOM   3337  HA  SER A 210       9.592  56.682  25.726  1.00 83.49           H  
ATOM   3338  HB2 SER A 210       9.336  58.289  23.119  1.00 83.49           H  
ATOM   3339  HB3 SER A 210       9.687  56.552  23.052  1.00 83.49           H  
ATOM   3340  HG  SER A 210      11.549  57.817  23.076  1.00 83.49           H  
ATOM   3341  N   ALA A 211       7.485  59.161  25.112  1.00 84.88           N  
ATOM   3342  CA  ALA A 211       6.991  60.435  25.624  1.00 84.88           C  
ATOM   3343  C   ALA A 211       6.407  60.213  27.038  1.00 84.88           C  
ATOM   3344  CB  ALA A 211       5.942  61.035  24.701  1.00 84.88           C  
ATOM   3345  O   ALA A 211       6.638  60.989  27.961  1.00 84.88           O  
ATOM   3346  H   ALA A 211       6.986  58.687  24.373  1.00 84.88           H  
ATOM   3347  HA  ALA A 211       7.843  61.118  25.717  1.00 84.88           H  
ATOM   3348  HB1 ALA A 211       5.072  60.379  24.593  1.00 84.88           H  
ATOM   3349  HB2 ALA A 211       6.355  61.204  23.701  1.00 84.88           H  
ATOM   3350  HB3 ALA A 211       5.584  61.994  25.092  1.00 84.88           H  
ATOM   3351  N   LEU A 212       5.612  59.147  27.195  1.00 82.28           N  
ATOM   3352  CA  LEU A 212       4.895  58.860  28.443  1.00 82.28           C  
ATOM   3353  C   LEU A 212       5.871  58.627  29.608  1.00 82.28           C  
ATOM   3354  CB  LEU A 212       4.032  57.596  28.278  1.00 82.28           C  
ATOM   3355  O   LEU A 212       5.600  58.975  30.750  1.00 82.28           O  
ATOM   3356  CG  LEU A 212       3.188  57.195  29.505  1.00 82.28           C  
ATOM   3357  CD1 LEU A 212       2.144  58.251  29.859  1.00 82.28           C  
ATOM   3358  CD2 LEU A 212       2.510  55.844  29.264  1.00 82.28           C  
ATOM   3359  H   LEU A 212       5.469  58.526  26.410  1.00 82.28           H  
ATOM   3360  HA  LEU A 212       4.288  59.742  28.671  1.00 82.28           H  
ATOM   3361  HB2 LEU A 212       4.689  56.754  28.029  1.00 82.28           H  
ATOM   3362  HB3 LEU A 212       3.376  57.734  27.413  1.00 82.28           H  
ATOM   3363  HG  LEU A 212       3.847  57.064  30.371  1.00 82.28           H  
ATOM   3364 HD11 LEU A 212       1.462  58.431  29.025  1.00 82.28           H  
ATOM   3365 HD12 LEU A 212       2.618  59.201  30.122  1.00 82.28           H  
ATOM   3366 HD13 LEU A 212       1.547  57.934  30.720  1.00 82.28           H  
ATOM   3367 HD21 LEU A 212       1.819  55.882  28.417  1.00 82.28           H  
ATOM   3368 HD22 LEU A 212       1.944  55.534  30.148  1.00 82.28           H  
ATOM   3369 HD23 LEU A 212       3.255  55.067  29.059  1.00 82.28           H  
ATOM   3370  N   THR A 213       6.971  57.910  29.346  1.00 82.01           N  
ATOM   3371  CA  THR A 213       7.897  57.511  30.410  1.00 82.01           C  
ATOM   3372  C   THR A 213       8.750  58.707  30.874  1.00 82.01           C  
ATOM   3373  CB  THR A 213       8.812  56.335  30.017  1.00 82.01           C  
ATOM   3374  O   THR A 213       9.278  58.719  31.985  1.00 82.01           O  
ATOM   3375  CG2 THR A 213       8.077  54.999  30.102  1.00 82.01           C  
ATOM   3376  OG1 THR A 213       9.337  56.494  28.696  1.00 82.01           O  
ATOM   3377  H   THR A 213       7.178  57.657  28.390  1.00 82.01           H  
ATOM   3378  HA  THR A 213       7.298  57.228  31.286  1.00 82.01           H  
ATOM   3379  HB  THR A 213       9.673  56.291  30.693  1.00 82.01           H  
ATOM   3380 HG21 THR A 213       7.200  54.982  29.446  1.00 82.01           H  
ATOM   3381 HG22 THR A 213       7.746  54.795  31.125  1.00 82.01           H  
ATOM   3382 HG23 THR A 213       8.731  54.182  29.777  1.00 82.01           H  
ATOM   3383  HG1 THR A 213       8.647  56.209  28.059  1.00 82.01           H  
ATOM   3384  N   ASN A 214       8.910  59.696  29.991  1.00 83.78           N  
ATOM   3385  CA  ASN A 214       9.703  60.892  30.272  1.00 83.78           C  
ATOM   3386  C   ASN A 214       8.805  61.907  31.010  1.00 83.78           C  
ATOM   3387  CB  ASN A 214      10.247  61.533  28.998  1.00 83.78           C  
ATOM   3388  O   ASN A 214       9.171  62.450  32.046  1.00 83.78           O  
ATOM   3389  CG  ASN A 214      11.573  60.922  28.635  1.00 83.78           C  
ATOM   3390  ND2 ASN A 214      11.570  59.933  27.772  1.00 83.78           N  
ATOM   3391  OD1 ASN A 214      12.633  61.294  29.113  1.00 83.78           O  
ATOM   3392  H   ASN A 214       8.426  59.629  29.106  1.00 83.78           H  
ATOM   3393  HA  ASN A 214      10.515  60.619  30.956  1.00 83.78           H  
ATOM   3394  HB2 ASN A 214      10.425  62.606  29.141  1.00 83.78           H  
ATOM   3395  HB3 ASN A 214       9.548  61.438  28.159  1.00 83.78           H  
ATOM   3396 HD21 ASN A 214      12.439  59.488  27.511  1.00 83.78           H  
ATOM   3397 HD22 ASN A 214      10.700  59.615  27.370  1.00 83.78           H  
ATOM   3398  N   PHE A 215       7.646  62.204  30.410  1.00 87.44           N  
ATOM   3399  CA  PHE A 215       6.759  63.293  30.825  1.00 87.44           C  
ATOM   3400  C   PHE A 215       5.585  62.736  31.655  1.00 87.44           C  
ATOM   3401  CB  PHE A 215       6.253  64.099  29.623  1.00 87.44           C  
ATOM   3402  O   PHE A 215       4.419  63.080  31.482  1.00 87.44           O  
ATOM   3403  CG  PHE A 215       7.362  64.844  28.914  1.00 87.44           C  
ATOM   3404  CD1 PHE A 215       7.802  66.088  29.403  1.00 87.44           C  
ATOM   3405  CD2 PHE A 215       7.975  64.293  27.773  1.00 87.44           C  
ATOM   3406  CE1 PHE A 215       8.849  66.773  28.757  1.00 87.44           C  
ATOM   3407  CE2 PHE A 215       9.047  64.957  27.151  1.00 87.44           C  
ATOM   3408  CZ  PHE A 215       9.474  66.205  27.634  1.00 87.44           C  
ATOM   3409  H   PHE A 215       7.362  61.622  29.634  1.00 87.44           H  
ATOM   3410  HA  PHE A 215       7.315  63.959  31.498  1.00 87.44           H  
ATOM   3411  HB2 PHE A 215       5.501  64.829  29.949  1.00 87.44           H  
ATOM   3412  HB3 PHE A 215       5.738  63.441  28.913  1.00 87.44           H  
ATOM   3413  HD1 PHE A 215       7.337  66.518  30.277  1.00 87.44           H  
ATOM   3414  HD2 PHE A 215       7.621  63.354  27.374  1.00 87.44           H  
ATOM   3415  HE1 PHE A 215       9.170  67.736  29.125  1.00 87.44           H  
ATOM   3416  HE2 PHE A 215       9.540  64.508  26.302  1.00 87.44           H  
ATOM   3417  HZ  PHE A 215      10.283  66.727  27.143  1.00 87.44           H  
ATOM   3418  N   LYS A 216       5.930  61.934  32.669  1.00 81.54           N  
ATOM   3419  CA  LYS A 216       4.959  61.323  33.579  1.00 81.54           C  
ATOM   3420  C   LYS A 216       4.478  62.250  34.723  1.00 81.54           C  
ATOM   3421  CB  LYS A 216       5.483  59.989  34.137  1.00 81.54           C  
ATOM   3422  O   LYS A 216       3.591  61.901  35.492  1.00 81.54           O  
ATOM   3423  CG  LYS A 216       6.721  60.094  35.045  1.00 81.54           C  
ATOM   3424  CD  LYS A 216       6.377  59.916  36.528  1.00 81.54           C  
ATOM   3425  CE  LYS A 216       7.610  59.893  37.426  1.00 81.54           C  
ATOM   3426  NZ  LYS A 216       8.138  61.231  37.638  1.00 81.54           N1+
ATOM   3427  H   LYS A 216       6.912  61.715  32.772  1.00 81.54           H  
ATOM   3428  HA  LYS A 216       4.062  61.106  32.984  1.00 81.54           H  
ATOM   3429  HB2 LYS A 216       5.751  59.350  33.287  1.00 81.54           H  
ATOM   3430  HB3 LYS A 216       4.673  59.469  34.663  1.00 81.54           H  
ATOM   3431  HG2 LYS A 216       7.256  61.033  34.880  1.00 81.54           H  
ATOM   3432  HG3 LYS A 216       7.415  59.291  34.761  1.00 81.54           H  
ATOM   3433  HD2 LYS A 216       5.858  58.957  36.649  1.00 81.54           H  
ATOM   3434  HD3 LYS A 216       5.681  60.694  36.859  1.00 81.54           H  
ATOM   3435  HE2 LYS A 216       8.414  59.285  37.001  1.00 81.54           H  
ATOM   3436  HE3 LYS A 216       7.357  59.501  38.415  1.00 81.54           H  
ATOM   3437  HZ1 LYS A 216       8.255  61.820  36.772  1.00 81.54           H  
ATOM   3438  HZ2 LYS A 216       9.007  61.328  38.158  1.00 81.54           H  
ATOM   3439  HZ3 LYS A 216       7.447  61.868  38.116  1.00 81.54           H  
ATOM   3440  N   ASP A 217       5.122  63.412  34.836  1.00 83.26           N  
ATOM   3441  CA  ASP A 217       4.895  64.409  35.892  1.00 83.26           C  
ATOM   3442  C   ASP A 217       4.075  65.583  35.299  1.00 83.26           C  
ATOM   3443  CB  ASP A 217       6.214  64.928  36.453  1.00 83.26           C  
ATOM   3444  O   ASP A 217       4.294  66.762  35.569  1.00 83.26           O  
ATOM   3445  CG  ASP A 217       6.982  63.762  36.969  1.00 83.26           C  
ATOM   3446  OD1 ASP A 217       6.699  63.255  38.082  1.00 83.26           O  
ATOM   3447  OD2 ASP A 217       7.885  63.264  36.257  1.00 83.26           O1-
ATOM   3448  H   ASP A 217       5.820  63.630  34.138  1.00 83.26           H  
ATOM   3449  HA  ASP A 217       4.287  63.959  36.687  1.00 83.26           H  
ATOM   3450  HB2 ASP A 217       6.042  65.644  37.265  1.00 83.26           H  
ATOM   3451  HB3 ASP A 217       6.796  65.446  35.681  1.00 83.26           H  
ATOM   3452  N   GLU A 218       3.065  65.234  34.483  1.00 86.18           N  
ATOM   3453  CA  GLU A 218       2.217  66.160  33.719  1.00 86.18           C  
ATOM   3454  C   GLU A 218       0.877  65.407  33.490  1.00 86.18           C  
ATOM   3455  CB  GLU A 218       2.966  66.501  32.413  1.00 86.18           C  
ATOM   3456  O   GLU A 218       0.838  64.173  33.539  1.00 86.18           O  
ATOM   3457  CG  GLU A 218       2.638  67.874  31.829  1.00 86.18           C  
ATOM   3458  CD  GLU A 218       1.278  67.789  31.205  1.00 86.18           C  
ATOM   3459  OE1 GLU A 218       0.316  68.262  31.855  1.00 86.18           O  
ATOM   3460  OE2 GLU A 218       1.158  67.120  30.150  1.00 86.18           O1-
ATOM   3461  H   GLU A 218       2.909  64.246  34.341  1.00 86.18           H  
ATOM   3462  HA  GLU A 218       2.042  67.052  34.329  1.00 86.18           H  
ATOM   3463  HB2 GLU A 218       2.797  65.710  31.670  1.00 86.18           H  
ATOM   3464  HB3 GLU A 218       4.048  66.501  32.604  1.00 86.18           H  
ATOM   3465  HG2 GLU A 218       3.365  68.135  31.052  1.00 86.18           H  
ATOM   3466  HG3 GLU A 218       2.679  68.654  32.597  1.00 86.18           H  
ATOM   3467  N   GLU A 219      -0.221  66.133  33.236  1.00 87.02           N  
ATOM   3468  CA  GLU A 219      -1.545  65.551  33.048  1.00 87.02           C  
ATOM   3469  C   GLU A 219      -1.890  65.466  31.547  1.00 87.02           C  
ATOM   3470  CB  GLU A 219      -2.648  66.336  33.778  1.00 87.02           C  
ATOM   3471  O   GLU A 219      -2.471  64.478  31.095  1.00 87.02           O  
ATOM   3472  CG  GLU A 219      -3.877  65.450  34.001  1.00 87.02           C  
ATOM   3473  CD  GLU A 219      -5.160  66.217  34.162  1.00 87.02           C  
ATOM   3474  OE1 GLU A 219      -5.714  66.193  35.290  1.00 87.02           O  
ATOM   3475  OE2 GLU A 219      -5.657  66.771  33.159  1.00 87.02           O1-
ATOM   3476  H   GLU A 219      -0.111  67.127  33.092  1.00 87.02           H  
ATOM   3477  HA  GLU A 219      -1.519  64.523  33.431  1.00 87.02           H  
ATOM   3478  HB2 GLU A 219      -2.914  67.242  33.220  1.00 87.02           H  
ATOM   3479  HB3 GLU A 219      -2.283  66.674  34.756  1.00 87.02           H  
ATOM   3480  HG2 GLU A 219      -3.710  64.809  34.875  1.00 87.02           H  
ATOM   3481  HG3 GLU A 219      -4.037  64.779  33.150  1.00 87.02           H  
ATOM   3482  N   GLU A 220      -1.680  66.554  30.791  1.00 85.11           N  
ATOM   3483  CA  GLU A 220      -2.184  66.656  29.430  1.00 85.11           C  
ATOM   3484  C   GLU A 220      -1.513  65.602  28.523  1.00 85.11           C  
ATOM   3485  CB  GLU A 220      -1.975  68.028  28.790  1.00 85.11           C  
ATOM   3486  O   GLU A 220      -2.161  64.967  27.692  1.00 85.11           O  
ATOM   3487  CG  GLU A 220      -2.988  69.091  29.219  1.00 85.11           C  
ATOM   3488  CD  GLU A 220      -3.007  70.105  28.100  1.00 85.11           C  
ATOM   3489  OE1 GLU A 220      -3.717  69.867  27.096  1.00 85.11           O  
ATOM   3490  OE2 GLU A 220      -2.229  71.090  28.145  1.00 85.11           O1-
ATOM   3491  H   GLU A 220      -1.174  67.335  31.185  1.00 85.11           H  
ATOM   3492  HA  GLU A 220      -3.253  66.408  29.457  1.00 85.11           H  
ATOM   3493  HB2 GLU A 220      -2.031  67.896  27.702  1.00 85.11           H  
ATOM   3494  HB3 GLU A 220      -0.964  68.394  29.001  1.00 85.11           H  
ATOM   3495  HG2 GLU A 220      -2.700  69.551  30.170  1.00 85.11           H  
ATOM   3496  HG3 GLU A 220      -3.991  68.667  29.334  1.00 85.11           H  
ATOM   3497  N   ILE A 221      -0.195  65.424  28.661  1.00 88.82           N  
ATOM   3498  CA  ILE A 221       0.546  64.454  27.855  1.00 88.82           C  
ATOM   3499  C   ILE A 221       0.027  63.052  28.254  1.00 88.82           C  
ATOM   3500  CB  ILE A 221       2.078  64.593  28.034  1.00 88.82           C  
ATOM   3501  O   ILE A 221      -0.205  62.191  27.402  1.00 88.82           O  
ATOM   3502  CG1 ILE A 221       2.558  65.915  27.394  1.00 88.82           C  
ATOM   3503  CG2 ILE A 221       2.822  63.406  27.401  1.00 88.82           C  
ATOM   3504  CD1 ILE A 221       3.958  66.337  27.810  1.00 88.82           C  
ATOM   3505  H   ILE A 221       0.301  65.960  29.359  1.00 88.82           H  
ATOM   3506  HA  ILE A 221       0.268  64.613  26.804  1.00 88.82           H  
ATOM   3507  HB  ILE A 221       2.314  64.609  29.106  1.00 88.82           H  
ATOM   3508 HG12 ILE A 221       1.879  66.734  27.652  1.00 88.82           H  
ATOM   3509 HG13 ILE A 221       2.533  65.820  26.305  1.00 88.82           H  
ATOM   3510 HG21 ILE A 221       2.548  63.286  26.348  1.00 88.82           H  
ATOM   3511 HG22 ILE A 221       2.594  62.471  27.922  1.00 88.82           H  
ATOM   3512 HG23 ILE A 221       3.906  63.536  27.450  1.00 88.82           H  
ATOM   3513 HD11 ILE A 221       4.037  66.414  28.898  1.00 88.82           H  
ATOM   3514 HD12 ILE A 221       4.192  67.318  27.386  1.00 88.82           H  
ATOM   3515 HD13 ILE A 221       4.714  65.636  27.446  1.00 88.82           H  
ATOM   3516  N   VAL A 222      -0.112  62.814  29.565  1.00 89.68           N  
ATOM   3517  CA  VAL A 222      -0.523  61.510  30.091  1.00 89.68           C  
ATOM   3518  C   VAL A 222      -1.963  61.223  29.606  1.00 89.68           C  
ATOM   3519  CB  VAL A 222      -0.397  61.450  31.628  1.00 89.68           C  
ATOM   3520  O   VAL A 222      -2.278  60.117  29.167  1.00 89.68           O  
ATOM   3521  CG1 VAL A 222      -1.034  60.188  32.217  1.00 89.68           C  
ATOM   3522  CG2 VAL A 222       1.078  61.498  32.047  1.00 89.68           C  
ATOM   3523  H   VAL A 222       0.084  63.569  30.206  1.00 89.68           H  
ATOM   3524  HA  VAL A 222       0.124  60.755  29.626  1.00 89.68           H  
ATOM   3525  HB  VAL A 222      -0.905  62.317  32.069  1.00 89.68           H  
ATOM   3526 HG11 VAL A 222      -0.630  59.283  31.753  1.00 89.68           H  
ATOM   3527 HG12 VAL A 222      -2.119  60.191  32.077  1.00 89.68           H  
ATOM   3528 HG13 VAL A 222      -0.852  60.126  33.295  1.00 89.68           H  
ATOM   3529 HG21 VAL A 222       1.625  60.630  31.670  1.00 89.68           H  
ATOM   3530 HG22 VAL A 222       1.172  61.499  33.138  1.00 89.68           H  
ATOM   3531 HG23 VAL A 222       1.574  62.397  31.668  1.00 89.68           H  
ATOM   3532  N   LEU A 223      -2.840  62.231  29.672  1.00 89.44           N  
ATOM   3533  CA  LEU A 223      -4.244  62.101  29.286  1.00 89.44           C  
ATOM   3534  C   LEU A 223      -4.322  61.773  27.782  1.00 89.44           C  
ATOM   3535  CB  LEU A 223      -5.004  63.395  29.602  1.00 89.44           C  
ATOM   3536  O   LEU A 223      -5.103  60.921  27.352  1.00 89.44           O  
ATOM   3537  CG  LEU A 223      -6.480  63.421  29.168  1.00 89.44           C  
ATOM   3538  CD1 LEU A 223      -7.294  62.307  29.823  1.00 89.44           C  
ATOM   3539  CD2 LEU A 223      -7.084  64.788  29.499  1.00 89.44           C  
ATOM   3540  H   LEU A 223      -2.514  63.130  29.994  1.00 89.44           H  
ATOM   3541  HA  LEU A 223      -4.654  61.254  29.846  1.00 89.44           H  
ATOM   3542  HB2 LEU A 223      -4.493  64.239  29.121  1.00 89.44           H  
ATOM   3543  HB3 LEU A 223      -4.946  63.581  30.683  1.00 89.44           H  
ATOM   3544  HG  LEU A 223      -6.539  63.297  28.081  1.00 89.44           H  
ATOM   3545 HD11 LEU A 223      -7.206  62.346  30.913  1.00 89.44           H  
ATOM   3546 HD12 LEU A 223      -6.962  61.318  29.492  1.00 89.44           H  
ATOM   3547 HD13 LEU A 223      -8.353  62.398  29.563  1.00 89.44           H  
ATOM   3548 HD21 LEU A 223      -7.040  64.993  30.574  1.00 89.44           H  
ATOM   3549 HD22 LEU A 223      -8.131  64.839  29.183  1.00 89.44           H  
ATOM   3550 HD23 LEU A 223      -6.542  65.587  28.982  1.00 89.44           H  
ATOM   3551  N   HIS A 224      -3.548  62.491  26.959  1.00 90.15           N  
ATOM   3552  CA  HIS A 224      -3.610  62.298  25.509  1.00 90.15           C  
ATOM   3553  C   HIS A 224      -2.943  60.970  25.096  1.00 90.15           C  
ATOM   3554  CB  HIS A 224      -3.039  63.476  24.716  1.00 90.15           C  
ATOM   3555  O   HIS A 224      -3.328  60.351  24.105  1.00 90.15           O  
ATOM   3556  CG  HIS A 224      -3.962  64.657  24.760  1.00 90.15           C  
ATOM   3557  CD2 HIS A 224      -5.113  64.928  24.067  1.00 90.15           C  
ATOM   3558  ND1 HIS A 224      -3.755  65.715  25.607  1.00 90.15           N  
ATOM   3559  CE1 HIS A 224      -4.746  66.601  25.442  1.00 90.15           C  
ATOM   3560  NE2 HIS A 224      -5.598  66.175  24.497  1.00 90.15           N  
ATOM   3561  H   HIS A 224      -2.918  63.178  27.346  1.00 90.15           H  
ATOM   3562  HA  HIS A 224      -4.671  62.181  25.256  1.00 90.15           H  
ATOM   3563  HB2 HIS A 224      -2.897  63.188  23.666  1.00 90.15           H  
ATOM   3564  HB3 HIS A 224      -2.046  63.751  25.095  1.00 90.15           H  
ATOM   3565  HD1 HIS A 224      -2.928  65.817  26.295  1.00 90.15           H  
ATOM   3566  HD2 HIS A 224      -5.568  64.294  23.321  1.00 90.15           H  
ATOM   3567  HE1 HIS A 224      -4.845  67.526  25.991  1.00 90.15           H  
ATOM   3568  N   VAL A 225      -1.955  60.499  25.870  1.00 89.30           N  
ATOM   3569  CA  VAL A 225      -1.370  59.177  25.648  1.00 89.30           C  
ATOM   3570  C   VAL A 225      -2.418  58.134  26.098  1.00 89.30           C  
ATOM   3571  CB  VAL A 225      -0.018  58.957  26.344  1.00 89.30           C  
ATOM   3572  O   VAL A 225      -2.596  57.109  25.443  1.00 89.30           O  
ATOM   3573  CG1 VAL A 225       0.397  57.481  26.289  1.00 89.30           C  
ATOM   3574  CG2 VAL A 225       1.080  59.786  25.674  1.00 89.30           C  
ATOM   3575  H   VAL A 225      -1.645  61.054  26.654  1.00 89.30           H  
ATOM   3576  HA  VAL A 225      -1.247  59.050  24.565  1.00 89.30           H  
ATOM   3577  HB  VAL A 225      -0.092  59.261  27.395  1.00 89.30           H  
ATOM   3578 HG11 VAL A 225       0.320  57.082  25.272  1.00 89.30           H  
ATOM   3579 HG12 VAL A 225      -0.227  56.869  26.948  1.00 89.30           H  
ATOM   3580 HG13 VAL A 225       1.431  57.350  26.611  1.00 89.30           H  
ATOM   3581 HG21 VAL A 225       1.276  59.426  24.658  1.00 89.30           H  
ATOM   3582 HG22 VAL A 225       2.016  59.719  26.239  1.00 89.30           H  
ATOM   3583 HG23 VAL A 225       0.807  60.841  25.607  1.00 89.30           H  
ATOM   3584  N   LEU A 226      -3.123  58.387  27.206  1.00 90.29           N  
ATOM   3585  CA  LEU A 226      -4.177  57.487  27.656  1.00 90.29           C  
ATOM   3586  C   LEU A 226      -5.290  57.438  26.588  1.00 90.29           C  
ATOM   3587  CB  LEU A 226      -4.762  57.860  29.019  1.00 90.29           C  
ATOM   3588  O   LEU A 226      -5.839  56.366  26.326  1.00 90.29           O  
ATOM   3589  CG  LEU A 226      -3.913  57.366  30.208  1.00 90.29           C  
ATOM   3590  CD1 LEU A 226      -4.368  58.071  31.486  1.00 90.29           C  
ATOM   3591  CD2 LEU A 226      -4.026  55.851  30.404  1.00 90.29           C  
ATOM   3592  H   LEU A 226      -2.922  59.229  27.727  1.00 90.29           H  
ATOM   3593  HA  LEU A 226      -3.744  56.482  27.682  1.00 90.29           H  
ATOM   3594  HB2 LEU A 226      -5.771  57.441  29.119  1.00 90.29           H  
ATOM   3595  HB3 LEU A 226      -4.883  58.947  29.078  1.00 90.29           H  
ATOM   3596  HG  LEU A 226      -2.860  57.617  30.036  1.00 90.29           H  
ATOM   3597 HD11 LEU A 226      -5.419  57.853  31.702  1.00 90.29           H  
ATOM   3598 HD12 LEU A 226      -4.260  59.155  31.390  1.00 90.29           H  
ATOM   3599 HD13 LEU A 226      -3.768  57.751  32.344  1.00 90.29           H  
ATOM   3600 HD21 LEU A 226      -5.066  55.548  30.570  1.00 90.29           H  
ATOM   3601 HD22 LEU A 226      -3.441  55.529  31.273  1.00 90.29           H  
ATOM   3602 HD23 LEU A 226      -3.651  55.301  29.538  1.00 90.29           H  
ATOM   3603  N   HIS A 227      -5.606  58.570  25.946  1.00 90.08           N  
ATOM   3604  CA  HIS A 227      -6.557  58.576  24.830  1.00 90.08           C  
ATOM   3605  C   HIS A 227      -6.021  57.701  23.674  1.00 90.08           C  
ATOM   3606  CB  HIS A 227      -6.855  59.959  24.244  1.00 90.08           C  
ATOM   3607  O   HIS A 227      -6.785  57.062  22.952  1.00 90.08           O  
ATOM   3608  CG  HIS A 227      -7.991  60.663  24.906  1.00 90.08           C  
ATOM   3609  CD2 HIS A 227      -8.026  61.833  25.615  1.00 90.08           C  
ATOM   3610  ND1 HIS A 227      -9.290  60.219  24.799  1.00 90.08           N1+
ATOM   3611  CE1 HIS A 227     -10.082  61.093  25.439  1.00 90.08           C  
ATOM   3612  NE2 HIS A 227      -9.359  62.099  25.954  1.00 90.08           N  
ATOM   3613  H   HIS A 227      -5.182  59.437  26.246  1.00 90.08           H  
ATOM   3614  HA  HIS A 227      -7.475  58.106  25.195  1.00 90.08           H  
ATOM   3615  HB2 HIS A 227      -7.120  59.860  23.185  1.00 90.08           H  
ATOM   3616  HB3 HIS A 227      -5.962  60.590  24.270  1.00 90.08           H  
ATOM   3617  HD1 HIS A 227      -9.615  59.324  24.289  1.00 90.08           H  
ATOM   3618  HD2 HIS A 227      -7.173  62.445  25.869  1.00 90.08           H  
ATOM   3619  HE2 HIS A 227      -9.730  62.943  26.516  1.00 90.08           H  
ATOM   3620  HE1 HIS A 227     -11.154  60.999  25.527  1.00 90.08           H  
ATOM   3621  N   CYS A 228      -4.698  57.695  23.476  1.00 90.05           N  
ATOM   3622  CA  CYS A 228      -4.089  56.870  22.438  1.00 90.05           C  
ATOM   3623  C   CYS A 228      -4.213  55.392  22.847  1.00 90.05           C  
ATOM   3624  CB  CYS A 228      -2.614  57.154  22.171  1.00 90.05           C  
ATOM   3625  O   CYS A 228      -4.541  54.543  22.025  1.00 90.05           O  
ATOM   3626  SG  CYS A 228      -2.334  58.775  21.406  1.00 90.05           S  
ATOM   3627  H   CYS A 228      -4.112  58.252  24.081  1.00 90.05           H  
ATOM   3628  HA  CYS A 228      -4.677  56.998  21.520  1.00 90.05           H  
ATOM   3629  HB2 CYS A 228      -2.214  56.396  21.489  1.00 90.05           H  
ATOM   3630  HB3 CYS A 228      -2.014  57.103  23.082  1.00 90.05           H  
ATOM   3631  HG  CYS A 228      -2.795  59.522  22.430  1.00 90.05           H  
ATOM   3632  N   LEU A 229      -3.922  55.068  24.112  1.00 89.39           N  
ATOM   3633  CA  LEU A 229      -3.989  53.686  24.604  1.00 89.39           C  
ATOM   3634  C   LEU A 229      -5.465  53.214  24.617  1.00 89.39           C  
ATOM   3635  CB  LEU A 229      -3.375  53.561  26.001  1.00 89.39           C  
ATOM   3636  O   LEU A 229      -5.778  52.048  24.382  1.00 89.39           O  
ATOM   3637  CG  LEU A 229      -1.850  53.795  26.034  1.00 89.39           C  
ATOM   3638  CD1 LEU A 229      -1.379  53.941  27.481  1.00 89.39           C  
ATOM   3639  CD2 LEU A 229      -1.072  52.670  25.348  1.00 89.39           C  
ATOM   3640  H   LEU A 229      -3.659  55.809  24.745  1.00 89.39           H  
ATOM   3641  HA  LEU A 229      -3.468  53.050  23.880  1.00 89.39           H  
ATOM   3642  HB2 LEU A 229      -3.600  52.570  26.413  1.00 89.39           H  
ATOM   3643  HB3 LEU A 229      -3.866  54.280  26.670  1.00 89.39           H  
ATOM   3644  HG  LEU A 229      -1.609  54.728  25.514  1.00 89.39           H  
ATOM   3645 HD11 LEU A 229      -1.621  53.051  28.070  1.00 89.39           H  
ATOM   3646 HD12 LEU A 229      -1.853  54.803  27.959  1.00 89.39           H  
ATOM   3647 HD13 LEU A 229      -0.296  54.098  27.523  1.00 89.39           H  
ATOM   3648 HD21 LEU A 229      -1.284  51.701  25.812  1.00 89.39           H  
ATOM   3649 HD22 LEU A 229       0.007  52.847  25.419  1.00 89.39           H  
ATOM   3650 HD23 LEU A 229      -1.319  52.600  24.284  1.00 89.39           H  
ATOM   3651  N   HIS A 230      -6.377  54.151  24.884  1.00 88.97           N  
ATOM   3652  CA  HIS A 230      -7.835  53.947  24.817  1.00 88.97           C  
ATOM   3653  C   HIS A 230      -8.202  53.649  23.352  1.00 88.97           C  
ATOM   3654  CB  HIS A 230      -8.566  55.166  25.387  1.00 88.97           C  
ATOM   3655  O   HIS A 230      -8.961  52.725  23.066  1.00 88.97           O  
ATOM   3656  CG  HIS A 230      -9.949  55.423  24.922  1.00 88.97           C  
ATOM   3657  CD2 HIS A 230     -11.077  54.649  24.925  1.00 88.97           C  
ATOM   3658  ND1 HIS A 230     -10.286  56.632  24.362  1.00 88.97           N  
ATOM   3659  CE1 HIS A 230     -11.591  56.591  24.044  1.00 88.97           C  
ATOM   3660  NE2 HIS A 230     -12.121  55.400  24.370  1.00 88.97           N  
ATOM   3661  H   HIS A 230      -6.056  55.076  25.133  1.00 88.97           H  
ATOM   3662  HA  HIS A 230      -8.082  53.056  25.399  1.00 88.97           H  
ATOM   3663  HB2 HIS A 230      -7.996  56.062  25.137  1.00 88.97           H  
ATOM   3664  HB3 HIS A 230      -8.556  55.112  26.482  1.00 88.97           H  
ATOM   3665  HD2 HIS A 230     -11.151  53.636  25.292  1.00 88.97           H  
ATOM   3666  HE2 HIS A 230     -13.079  55.106  24.240  1.00 88.97           H  
ATOM   3667  HE1 HIS A 230     -12.138  57.404  23.589  1.00 88.97           H  
ATOM   3668  N   SER A 231      -7.676  54.451  22.420  1.00 89.09           N  
ATOM   3669  CA  SER A 231      -7.981  54.297  20.998  1.00 89.09           C  
ATOM   3670  C   SER A 231      -7.333  53.020  20.430  1.00 89.09           C  
ATOM   3671  CB  SER A 231      -7.508  55.490  20.166  1.00 89.09           C  
ATOM   3672  O   SER A 231      -7.917  52.312  19.613  1.00 89.09           O  
ATOM   3673  OG  SER A 231      -8.143  56.699  20.577  1.00 89.09           O  
ATOM   3674  H   SER A 231      -7.062  55.195  22.717  1.00 89.09           H  
ATOM   3675  HA  SER A 231      -9.068  54.208  20.921  1.00 89.09           H  
ATOM   3676  HB2 SER A 231      -7.752  55.333  19.110  1.00 89.09           H  
ATOM   3677  HB3 SER A 231      -6.426  55.634  20.237  1.00 89.09           H  
ATOM   3678  HG  SER A 231      -7.882  56.859  21.510  1.00 89.09           H  
ATOM   3679  N   LEU A 232      -6.082  52.755  20.813  1.00 88.21           N  
ATOM   3680  CA  LEU A 232      -5.318  51.627  20.292  1.00 88.21           C  
ATOM   3681  C   LEU A 232      -5.825  50.293  20.873  1.00 88.21           C  
ATOM   3682  CB  LEU A 232      -3.814  51.763  20.567  1.00 88.21           C  
ATOM   3683  O   LEU A 232      -5.511  49.225  20.360  1.00 88.21           O  
ATOM   3684  CG  LEU A 232      -3.121  52.848  19.718  1.00 88.21           C  
ATOM   3685  CD1 LEU A 232      -1.735  53.148  20.294  1.00 88.21           C  
ATOM   3686  CD2 LEU A 232      -2.987  52.431  18.253  1.00 88.21           C  
ATOM   3687  H   LEU A 232      -5.650  53.367  21.491  1.00 88.21           H  
ATOM   3688  HA  LEU A 232      -5.513  51.567  19.215  1.00 88.21           H  
ATOM   3689  HB2 LEU A 232      -3.313  50.802  20.388  1.00 88.21           H  
ATOM   3690  HB3 LEU A 232      -3.669  51.977  21.634  1.00 88.21           H  
ATOM   3691  HG  LEU A 232      -3.708  53.772  19.750  1.00 88.21           H  
ATOM   3692 HD11 LEU A 232      -1.114  52.246  20.312  1.00 88.21           H  
ATOM   3693 HD12 LEU A 232      -1.812  53.526  21.319  1.00 88.21           H  
ATOM   3694 HD13 LEU A 232      -1.217  53.905  19.697  1.00 88.21           H  
ATOM   3695 HD21 LEU A 232      -2.355  51.544  18.151  1.00 88.21           H  
ATOM   3696 HD22 LEU A 232      -2.533  53.235  17.666  1.00 88.21           H  
ATOM   3697 HD23 LEU A 232      -3.956  52.208  17.801  1.00 88.21           H  
ATOM   3698  N   ALA A 233      -6.606  50.352  21.951  1.00 86.28           N  
ATOM   3699  CA  ALA A 233      -7.293  49.204  22.524  1.00 86.28           C  
ATOM   3700  C   ALA A 233      -8.768  49.152  22.086  1.00 86.28           C  
ATOM   3701  CB  ALA A 233      -7.206  49.205  24.036  1.00 86.28           C  
ATOM   3702  O   ALA A 233      -9.562  48.348  22.583  1.00 86.28           O  
ATOM   3703  H   ALA A 233      -6.761  51.255  22.375  1.00 86.28           H  
ATOM   3704  HA  ALA A 233      -6.831  48.287  22.140  1.00 86.28           H  
ATOM   3705  HB1 ALA A 233      -7.762  50.055  24.437  1.00 86.28           H  
ATOM   3706  HB2 ALA A 233      -6.168  49.275  24.375  1.00 86.28           H  
ATOM   3707  HB3 ALA A 233      -7.643  48.295  24.461  1.00 86.28           H  
ATOM   3708  N   ILE A 234      -9.129  49.904  21.033  1.00 83.74           N  
ATOM   3709  CA  ILE A 234     -10.429  49.751  20.403  1.00 83.74           C  
ATOM   3710  C   ILE A 234     -10.479  48.364  19.732  1.00 83.74           C  
ATOM   3711  CB  ILE A 234     -10.835  50.896  19.439  1.00 83.74           C  
ATOM   3712  O   ILE A 234     -11.475  47.664  19.946  1.00 83.74           O  
ATOM   3713  CG1 ILE A 234     -11.179  52.161  20.254  1.00 83.74           C  
ATOM   3714  CG2 ILE A 234     -12.034  50.507  18.559  1.00 83.74           C  
ATOM   3715  CD1 ILE A 234     -11.365  53.411  19.404  1.00 83.74           C  
ATOM   3716  H   ILE A 234      -8.479  50.589  20.675  1.00 83.74           H  
ATOM   3717  HA  ILE A 234     -11.167  49.719  21.213  1.00 83.74           H  
ATOM   3718  HB  ILE A 234     -10.000  51.122  18.769  1.00 83.74           H  
ATOM   3719 HG12 ILE A 234     -10.381  52.354  20.974  1.00 83.74           H  
ATOM   3720 HG13 ILE A 234     -12.089  51.992  20.844  1.00 83.74           H  
ATOM   3721 HG21 ILE A 234     -12.909  50.257  19.168  1.00 83.74           H  
ATOM   3722 HG22 ILE A 234     -11.801  49.646  17.927  1.00 83.74           H  
ATOM   3723 HG23 ILE A 234     -12.312  51.316  17.878  1.00 83.74           H  
ATOM   3724 HD11 ILE A 234     -10.499  53.581  18.756  1.00 83.74           H  
ATOM   3725 HD12 ILE A 234     -11.483  54.287  20.049  1.00 83.74           H  
ATOM   3726 HD13 ILE A 234     -12.260  53.346  18.778  1.00 83.74           H  
ATOM   3727  N   PRO A 235      -9.530  47.969  18.856  1.00 82.04           N  
ATOM   3728  CA  PRO A 235      -9.754  46.776  18.052  1.00 82.04           C  
ATOM   3729  C   PRO A 235      -9.980  45.502  18.860  1.00 82.04           C  
ATOM   3730  CB  PRO A 235      -8.480  46.594  17.234  1.00 82.04           C  
ATOM   3731  O   PRO A 235      -9.281  45.188  19.823  1.00 82.04           O  
ATOM   3732  CG  PRO A 235      -7.933  48.001  17.163  1.00 82.04           C  
ATOM   3733  CD  PRO A 235      -8.268  48.593  18.517  1.00 82.04           C  
ATOM   3734  HA  PRO A 235     -10.598  47.002  17.406  1.00 82.04           H  
ATOM   3735  HB2 PRO A 235      -8.686  46.162  16.251  1.00 82.04           H  
ATOM   3736  HB3 PRO A 235      -7.758  45.938  17.731  1.00 82.04           H  
ATOM   3737  HG2 PRO A 235      -8.486  48.539  16.394  1.00 82.04           H  
ATOM   3738  HG3 PRO A 235      -6.871  48.034  16.930  1.00 82.04           H  
ATOM   3739  HD2 PRO A 235      -7.546  48.287  19.274  1.00 82.04           H  
ATOM   3740  HD3 PRO A 235      -8.330  49.681  18.487  1.00 82.04           H  
ATOM   3741  N   CYS A 236     -10.899  44.662  18.366  1.00 76.42           N  
ATOM   3742  CA  CYS A 236     -11.213  43.380  19.002  1.00 76.42           C  
ATOM   3743  C   CYS A 236      -9.964  42.471  19.024  1.00 76.42           C  
ATOM   3744  CB  CYS A 236     -12.341  42.628  18.291  1.00 76.42           C  
ATOM   3745  O   CYS A 236      -9.837  41.574  19.852  1.00 76.42           O  
ATOM   3746  SG  CYS A 236     -13.940  43.496  18.430  1.00 76.42           S  
ATOM   3747  H   CYS A 236     -11.433  44.948  17.558  1.00 76.42           H  
ATOM   3748  HA  CYS A 236     -11.472  43.587  20.049  1.00 76.42           H  
ATOM   3749  HB2 CYS A 236     -12.468  41.631  18.728  1.00 76.42           H  
ATOM   3750  HB3 CYS A 236     -12.115  42.494  17.228  1.00 76.42           H  
ATOM   3751  HG  CYS A 236     -13.626  44.510  17.594  1.00 76.42           H  
ATOM   3752  N   ASN A 237      -9.057  42.714  18.071  1.00 79.08           N  
ATOM   3753  CA  ASN A 237      -7.795  41.981  17.944  1.00 79.08           C  
ATOM   3754  C   ASN A 237      -6.839  42.363  19.102  1.00 79.08           C  
ATOM   3755  CB  ASN A 237      -7.088  42.352  16.641  1.00 79.08           C  
ATOM   3756  O   ASN A 237      -5.963  41.598  19.499  1.00 79.08           O  
ATOM   3757  CG  ASN A 237      -7.887  41.927  15.437  1.00 79.08           C  
ATOM   3758  ND2 ASN A 237      -7.910  42.745  14.413  1.00 79.08           N  
ATOM   3759  OD1 ASN A 237      -8.493  40.868  15.365  1.00 79.08           O  
ATOM   3760  H   ASN A 237      -9.280  43.445  17.413  1.00 79.08           H  
ATOM   3761  HA  ASN A 237      -8.011  40.909  18.015  1.00 79.08           H  
ATOM   3762  HB2 ASN A 237      -6.110  41.859  16.577  1.00 79.08           H  
ATOM   3763  HB3 ASN A 237      -6.906  43.432  16.605  1.00 79.08           H  
ATOM   3764 HD21 ASN A 237      -8.423  42.497  13.579  1.00 79.08           H  
ATOM   3765 HD22 ASN A 237      -7.413  43.624  14.457  1.00 79.08           H  
ATOM   3766  N   ASN A 238      -6.927  43.624  19.533  1.00 84.89           N  
ATOM   3767  CA  ASN A 238      -5.904  44.249  20.369  1.00 84.89           C  
ATOM   3768  C   ASN A 238      -6.168  43.984  21.856  1.00 84.89           C  
ATOM   3769  CB  ASN A 238      -5.787  45.752  20.139  1.00 84.89           C  
ATOM   3770  O   ASN A 238      -5.321  44.233  22.712  1.00 84.89           O  
ATOM   3771  CG  ASN A 238      -5.063  46.059  18.849  1.00 84.89           C  
ATOM   3772  ND2 ASN A 238      -4.825  47.325  18.625  1.00 84.89           N  
ATOM   3773  OD1 ASN A 238      -4.743  45.206  18.041  1.00 84.89           O  
ATOM   3774  H   ASN A 238      -7.747  44.158  19.279  1.00 84.89           H  
ATOM   3775  HA  ASN A 238      -4.948  43.759  20.147  1.00 84.89           H  
ATOM   3776  HB2 ASN A 238      -5.221  46.222  20.951  1.00 84.89           H  
ATOM   3777  HB3 ASN A 238      -6.774  46.224  20.117  1.00 84.89           H  
ATOM   3778 HD21 ASN A 238      -4.367  47.609  17.771  1.00 84.89           H  
ATOM   3779 HD22 ASN A 238      -5.098  48.018  19.307  1.00 84.89           H  
ATOM   3780  N   VAL A 239      -7.366  43.475  22.167  1.00 82.80           N  
ATOM   3781  CA  VAL A 239      -7.787  43.232  23.549  1.00 82.80           C  
ATOM   3782  C   VAL A 239      -6.889  42.132  24.161  1.00 82.80           C  
ATOM   3783  CB  VAL A 239      -9.287  42.864  23.625  1.00 82.80           C  
ATOM   3784  O   VAL A 239      -6.611  42.131  25.356  1.00 82.80           O  
ATOM   3785  CG1 VAL A 239      -9.719  42.482  25.044  1.00 82.80           C  
ATOM   3786  CG2 VAL A 239     -10.167  44.026  23.149  1.00 82.80           C  
ATOM   3787  H   VAL A 239      -8.010  43.271  21.416  1.00 82.80           H  
ATOM   3788  HA  VAL A 239      -7.589  44.153  24.112  1.00 82.80           H  
ATOM   3789  HB  VAL A 239      -9.480  42.002  22.972  1.00 82.80           H  
ATOM   3790 HG11 VAL A 239      -9.451  43.259  25.765  1.00 82.80           H  
ATOM   3791 HG12 VAL A 239      -9.248  41.550  25.363  1.00 82.80           H  
ATOM   3792 HG13 VAL A 239     -10.802  42.329  25.096  1.00 82.80           H  
ATOM   3793 HG21 VAL A 239     -10.005  44.924  23.755  1.00 82.80           H  
ATOM   3794 HG22 VAL A 239     -11.229  43.764  23.213  1.00 82.80           H  
ATOM   3795 HG23 VAL A 239      -9.961  44.281  22.107  1.00 82.80           H  
ATOM   3796  N   GLU A 240      -6.457  41.163  23.346  1.00 80.57           N  
ATOM   3797  CA  GLU A 240      -5.589  40.077  23.820  1.00 80.57           C  
ATOM   3798  C   GLU A 240      -4.125  40.587  23.805  1.00 80.57           C  
ATOM   3799  CB  GLU A 240      -5.769  38.829  22.951  1.00 80.57           C  
ATOM   3800  O   GLU A 240      -3.313  40.281  24.681  1.00 80.57           O  
ATOM   3801  CG  GLU A 240      -4.973  37.635  23.477  1.00 80.57           C  
ATOM   3802  CD  GLU A 240      -5.504  36.342  22.899  1.00 80.57           C  
ATOM   3803  OE1 GLU A 240      -4.735  35.652  22.190  1.00 80.57           O  
ATOM   3804  OE2 GLU A 240      -6.678  36.012  23.179  1.00 80.57           O1-
ATOM   3805  H   GLU A 240      -6.693  41.211  22.365  1.00 80.57           H  
ATOM   3806  HA  GLU A 240      -5.850  39.855  24.861  1.00 80.57           H  
ATOM   3807  HB2 GLU A 240      -5.464  39.035  21.916  1.00 80.57           H  
ATOM   3808  HB3 GLU A 240      -6.838  38.587  22.906  1.00 80.57           H  
ATOM   3809  HG2 GLU A 240      -5.051  37.565  24.568  1.00 80.57           H  
ATOM   3810  HG3 GLU A 240      -3.910  37.750  23.235  1.00 80.57           H  
ATOM   3811  N   VAL A 241      -3.759  41.304  22.739  1.00 81.19           N  
ATOM   3812  CA  VAL A 241      -2.366  41.704  22.502  1.00 81.19           C  
ATOM   3813  C   VAL A 241      -1.926  42.705  23.592  1.00 81.19           C  
ATOM   3814  CB  VAL A 241      -2.177  42.297  21.087  1.00 81.19           C  
ATOM   3815  O   VAL A 241      -0.801  42.653  24.079  1.00 81.19           O  
ATOM   3816  CG1 VAL A 241      -0.756  42.828  20.866  1.00 81.19           C  
ATOM   3817  CG2 VAL A 241      -2.480  41.249  20.009  1.00 81.19           C  
ATOM   3818  H   VAL A 241      -4.462  41.550  22.057  1.00 81.19           H  
ATOM   3819  HA  VAL A 241      -1.747  40.805  22.619  1.00 81.19           H  
ATOM   3820  HB  VAL A 241      -2.870  43.137  20.952  1.00 81.19           H  
ATOM   3821 HG11 VAL A 241      -0.007  42.058  21.084  1.00 81.19           H  
ATOM   3822 HG12 VAL A 241      -0.551  43.696  21.500  1.00 81.19           H  
ATOM   3823 HG13 VAL A 241      -0.617  43.148  19.828  1.00 81.19           H  
ATOM   3824 HG21 VAL A 241      -1.784  40.405  20.074  1.00 81.19           H  
ATOM   3825 HG22 VAL A 241      -2.389  41.686  19.009  1.00 81.19           H  
ATOM   3826 HG23 VAL A 241      -3.494  40.853  20.102  1.00 81.19           H  
ATOM   3827  N   LEU A 242      -2.793  43.666  23.927  1.00 80.09           N  
ATOM   3828  CA  LEU A 242      -2.478  44.717  24.894  1.00 80.09           C  
ATOM   3829  C   LEU A 242      -2.895  44.317  26.335  1.00 80.09           C  
ATOM   3830  CB  LEU A 242      -3.103  46.059  24.498  1.00 80.09           C  
ATOM   3831  O   LEU A 242      -2.906  45.124  27.266  1.00 80.09           O  
ATOM   3832  CG  LEU A 242      -2.669  46.597  23.118  1.00 80.09           C  
ATOM   3833  CD1 LEU A 242      -3.422  47.894  22.811  1.00 80.09           C  
ATOM   3834  CD2 LEU A 242      -1.161  46.848  23.033  1.00 80.09           C  
ATOM   3835  H   LEU A 242      -3.709  43.647  23.503  1.00 80.09           H  
ATOM   3836  HA  LEU A 242      -1.388  44.827  24.944  1.00 80.09           H  
ATOM   3837  HB2 LEU A 242      -2.849  46.802  25.261  1.00 80.09           H  
ATOM   3838  HB3 LEU A 242      -4.197  45.964  24.520  1.00 80.09           H  
ATOM   3839  HG  LEU A 242      -2.938  45.867  22.344  1.00 80.09           H  
ATOM   3840 HD11 LEU A 242      -3.165  48.685  23.523  1.00 80.09           H  
ATOM   3841 HD12 LEU A 242      -4.503  47.733  22.857  1.00 80.09           H  
ATOM   3842 HD13 LEU A 242      -3.180  48.256  21.807  1.00 80.09           H  
ATOM   3843 HD21 LEU A 242      -0.824  47.517  23.832  1.00 80.09           H  
ATOM   3844 HD22 LEU A 242      -0.898  47.308  22.074  1.00 80.09           H  
ATOM   3845 HD23 LEU A 242      -0.596  45.914  23.108  1.00 80.09           H  
ATOM   3846  N   MET A 243      -3.096  43.012  26.548  1.00 81.33           N  
ATOM   3847  CA  MET A 243      -3.296  42.399  27.860  1.00 81.33           C  
ATOM   3848  C   MET A 243      -2.232  41.320  28.169  1.00 81.33           C  
ATOM   3849  CB  MET A 243      -4.692  41.770  27.974  1.00 81.33           C  
ATOM   3850  O   MET A 243      -2.254  40.695  29.233  1.00 81.33           O  
ATOM   3851  CG  MET A 243      -5.808  42.788  28.203  1.00 81.33           C  
ATOM   3852  SD  MET A 243      -5.752  43.593  29.846  1.00 81.33           S  
ATOM   3853  CE  MET A 243      -6.231  42.190  30.884  1.00 81.33           C  
ATOM   3854  H   MET A 243      -3.097  42.394  25.749  1.00 81.33           H  
ATOM   3855  HA  MET A 243      -3.149  43.162  28.632  1.00 81.33           H  
ATOM   3856  HB2 MET A 243      -4.720  41.013  28.765  1.00 81.33           H  
ATOM   3857  HB3 MET A 243      -4.905  41.217  27.050  1.00 81.33           H  
ATOM   3858  HG2 MET A 243      -6.786  42.306  28.097  1.00 81.33           H  
ATOM   3859  HG3 MET A 243      -5.754  43.581  27.451  1.00 81.33           H  
ATOM   3860  HE1 MET A 243      -6.257  42.511  31.928  1.00 81.33           H  
ATOM   3861  HE2 MET A 243      -5.510  41.373  30.808  1.00 81.33           H  
ATOM   3862  HE3 MET A 243      -7.227  41.840  30.607  1.00 81.33           H  
ATOM   3863  N   SER A 244      -1.301  41.085  27.238  1.00 70.19           N  
ATOM   3864  CA  SER A 244      -0.320  40.008  27.312  1.00 70.19           C  
ATOM   3865  C   SER A 244       1.119  40.560  27.216  1.00 70.19           C  
ATOM   3866  CB  SER A 244      -0.614  38.919  26.273  1.00 70.19           C  
ATOM   3867  O   SER A 244       1.375  41.748  27.038  1.00 70.19           O  
ATOM   3868  OG  SER A 244      -0.691  39.453  24.957  1.00 70.19           O  
ATOM   3869  H   SER A 244      -1.275  41.695  26.433  1.00 70.19           H  
ATOM   3870  HA  SER A 244      -0.388  39.540  28.303  1.00 70.19           H  
ATOM   3871  HB2 SER A 244      -1.568  38.425  26.494  1.00 70.19           H  
ATOM   3872  HB3 SER A 244       0.162  38.148  26.270  1.00 70.19           H  
ATOM   3873  HG  SER A 244      -1.619  39.760  24.839  1.00 70.19           H  
ATOM   3874  N   GLY A 245       2.094  39.679  27.471  1.00 63.65           N  
ATOM   3875  CA  GLY A 245       3.485  40.072  27.516  1.00 63.65           C  
ATOM   3876  C   GLY A 245       3.710  40.941  28.761  1.00 63.65           C  
ATOM   3877  O   GLY A 245       3.155  40.705  29.835  1.00 63.65           O  
ATOM   3878  H   GLY A 245       1.831  38.720  27.648  1.00 63.65           H  
ATOM   3879  HA2 GLY A 245       3.737  40.617  26.601  1.00 63.65           H  
ATOM   3880  HA3 GLY A 245       4.101  39.172  27.594  1.00 63.65           H  
ATOM   3881  N   ASN A 246       4.517  41.998  28.590  1.00 60.99           N  
ATOM   3882  CA  ASN A 246       4.850  42.952  29.656  1.00 60.99           C  
ATOM   3883  C   ASN A 246       4.661  44.398  29.145  1.00 60.99           C  
ATOM   3884  CB  ASN A 246       6.262  42.728  30.197  1.00 60.99           C  
ATOM   3885  O   ASN A 246       5.278  45.343  29.625  1.00 60.99           O  
ATOM   3886  CG  ASN A 246       6.312  41.652  31.258  1.00 60.99           C  
ATOM   3887  ND2 ASN A 246       7.503  41.379  31.736  1.00 60.99           N  
ATOM   3888  OD1 ASN A 246       5.347  41.043  31.683  1.00 60.99           O  
ATOM   3889  H   ASN A 246       4.891  42.162  27.667  1.00 60.99           H  
ATOM   3890  HA  ASN A 246       4.113  42.845  30.463  1.00 60.99           H  
ATOM   3891  HB2 ASN A 246       6.654  43.637  30.669  1.00 60.99           H  
ATOM   3892  HB3 ASN A 246       6.951  42.459  29.388  1.00 60.99           H  
ATOM   3893 HD21 ASN A 246       7.612  40.672  32.449  1.00 60.99           H  
ATOM   3894 HD22 ASN A 246       8.312  41.878  31.391  1.00 60.99           H  
ATOM   3895  N   VAL A 247       3.701  44.561  28.231  1.00 61.05           N  
ATOM   3896  CA  VAL A 247       3.270  45.862  27.694  1.00 61.05           C  
ATOM   3897  C   VAL A 247       1.722  45.814  27.741  1.00 61.05           C  
ATOM   3898  CB  VAL A 247       3.830  46.127  26.279  1.00 61.05           C  
ATOM   3899  O   VAL A 247       1.007  45.956  26.755  1.00 61.05           O  
ATOM   3900  CG1 VAL A 247       3.592  47.585  25.870  1.00 61.05           C  
ATOM   3901  CG2 VAL A 247       5.332  45.834  26.175  1.00 61.05           C  
ATOM   3902  H   VAL A 247       3.246  43.731  27.879  1.00 61.05           H  
ATOM   3903  HA  VAL A 247       3.600  46.652  28.380  1.00 61.05           H  
ATOM   3904  HB  VAL A 247       3.318  45.479  25.556  1.00 61.05           H  
ATOM   3905 HG11 VAL A 247       4.068  48.277  26.573  1.00 61.05           H  
ATOM   3906 HG12 VAL A 247       2.526  47.826  25.829  1.00 61.05           H  
ATOM   3907 HG13 VAL A 247       4.011  47.778  24.877  1.00 61.05           H  
ATOM   3908 HG21 VAL A 247       5.902  46.415  26.909  1.00 61.05           H  
ATOM   3909 HG22 VAL A 247       5.710  46.090  25.179  1.00 61.05           H  
ATOM   3910 HG23 VAL A 247       5.545  44.773  26.334  1.00 61.05           H  
ATOM   3911  N   ARG A 248       1.233  45.565  28.960  1.00 73.23           N  
ATOM   3912  CA  ARG A 248      -0.180  45.322  29.219  1.00 73.23           C  
ATOM   3913  C   ARG A 248      -0.823  46.672  29.603  1.00 73.23           C  
ATOM   3914  CB  ARG A 248      -0.370  44.349  30.399  1.00 73.23           C  
ATOM   3915  O   ARG A 248      -0.335  47.360  30.498  1.00 73.23           O  
ATOM   3916  CG  ARG A 248       0.533  43.112  30.351  1.00 73.23           C  
ATOM   3917  CD  ARG A 248       0.430  42.292  31.637  1.00 73.23           C  
ATOM   3918  NE  ARG A 248       1.603  41.430  31.802  1.00 73.23           N  
ATOM   3919  NH1 ARG A 248       1.317  41.048  34.089  1.00 73.23           N  
ATOM   3920  NH2 ARG A 248       3.201  40.323  33.016  1.00 73.23           N1+
ATOM   3921  CZ  ARG A 248       2.022  40.944  32.960  1.00 73.23           C  
ATOM   3922  H   ARG A 248       1.882  45.525  29.732  1.00 73.23           H  
ATOM   3923  HA  ARG A 248      -0.638  44.909  28.318  1.00 73.23           H  
ATOM   3924  HB2 ARG A 248      -1.422  44.039  30.441  1.00 73.23           H  
ATOM   3925  HB3 ARG A 248      -0.176  44.880  31.339  1.00 73.23           H  
ATOM   3926  HG2 ARG A 248       1.579  43.410  30.227  1.00 73.23           H  
ATOM   3927  HG3 ARG A 248       0.282  42.488  29.489  1.00 73.23           H  
ATOM   3928  HD2 ARG A 248      -0.461  41.659  31.611  1.00 73.23           H  
ATOM   3929  HD3 ARG A 248       0.390  42.972  32.492  1.00 73.23           H  
ATOM   3930  HE  ARG A 248       2.149  41.216  30.980  1.00 73.23           H  
ATOM   3931 HH11 ARG A 248       1.672  40.702  34.967  1.00 73.23           H  
ATOM   3932 HH12 ARG A 248       0.420  41.534  34.130  1.00 73.23           H  
ATOM   3933 HH21 ARG A 248       3.571  39.937  33.869  1.00 73.23           H  
ATOM   3934 HH22 ARG A 248       3.855  40.398  32.228  1.00 73.23           H  
ATOM   3935  N   CYS A 249      -1.966  46.992  28.999  1.00 80.14           N  
ATOM   3936  CA  CYS A 249      -2.593  48.304  29.194  1.00 80.14           C  
ATOM   3937  C   CYS A 249      -3.006  48.524  30.661  1.00 80.14           C  
ATOM   3938  CB  CYS A 249      -3.835  48.521  28.321  1.00 80.14           C  
ATOM   3939  O   CYS A 249      -3.010  49.645  31.161  1.00 80.14           O  
ATOM   3940  SG  CYS A 249      -3.406  49.333  26.750  1.00 80.14           S  
ATOM   3941  H   CYS A 249      -2.378  46.326  28.362  1.00 80.14           H  
ATOM   3942  HA  CYS A 249      -1.819  49.059  28.996  1.00 80.14           H  
ATOM   3943  HB2 CYS A 249      -4.563  49.171  28.817  1.00 80.14           H  
ATOM   3944  HB3 CYS A 249      -4.342  47.576  28.101  1.00 80.14           H  
ATOM   3945  HG  CYS A 249      -4.663  49.493  26.300  1.00 80.14           H  
ATOM   3946  N   TYR A 250      -3.385  47.452  31.364  1.00 83.08           N  
ATOM   3947  CA  TYR A 250      -3.872  47.606  32.736  1.00 83.08           C  
ATOM   3948  C   TYR A 250      -2.734  48.131  33.638  1.00 83.08           C  
ATOM   3949  CB  TYR A 250      -4.527  46.343  33.322  1.00 83.08           C  
ATOM   3950  O   TYR A 250      -2.956  48.726  34.688  1.00 83.08           O  
ATOM   3951  CG  TYR A 250      -3.578  45.253  33.778  1.00 83.08           C  
ATOM   3952  CD1 TYR A 250      -3.377  44.100  32.993  1.00 83.08           C  
ATOM   3953  CD2 TYR A 250      -2.904  45.389  35.001  1.00 83.08           C  
ATOM   3954  CE1 TYR A 250      -2.502  43.087  33.435  1.00 83.08           C  
ATOM   3955  CE2 TYR A 250      -2.006  44.401  35.422  1.00 83.08           C  
ATOM   3956  OH  TYR A 250      -0.971  42.252  35.091  1.00 83.08           O  
ATOM   3957  CZ  TYR A 250      -1.797  43.245  34.651  1.00 83.08           C  
ATOM   3958  H   TYR A 250      -3.304  46.536  30.948  1.00 83.08           H  
ATOM   3959  HA  TYR A 250      -4.638  48.388  32.695  1.00 83.08           H  
ATOM   3960  HB2 TYR A 250      -5.238  45.928  32.596  1.00 83.08           H  
ATOM   3961  HB3 TYR A 250      -5.133  46.630  34.192  1.00 83.08           H  
ATOM   3962  HD1 TYR A 250      -3.895  43.992  32.051  1.00 83.08           H  
ATOM   3963  HD2 TYR A 250      -3.078  46.258  35.620  1.00 83.08           H  
ATOM   3964  HE1 TYR A 250      -2.369  42.191  32.846  1.00 83.08           H  
ATOM   3965  HE2 TYR A 250      -1.469  44.528  36.349  1.00 83.08           H  
ATOM   3966  HH  TYR A 250      -0.964  42.341  36.078  1.00 83.08           H  
ATOM   3967  N   ASN A 251      -1.485  47.784  33.279  1.00 82.98           N  
ATOM   3968  CA  ASN A 251      -0.303  48.060  34.102  1.00 82.98           C  
ATOM   3969  C   ASN A 251       0.052  49.556  34.050  1.00 82.98           C  
ATOM   3970  CB  ASN A 251       0.906  47.255  33.633  1.00 82.98           C  
ATOM   3971  O   ASN A 251       0.825  50.050  34.858  1.00 82.98           O  
ATOM   3972  CG  ASN A 251       1.766  46.815  34.790  1.00 82.98           C  
ATOM   3973  OD1 ASN A 251       2.050  45.540  34.898  1.00 82.98           O  
ATOM   3974  ND2 ASN A 251       2.232  47.583  35.603  1.00 82.98           N  
ATOM   3975  H   ASN A 251      -1.353  47.272  32.418  1.00 82.98           H  
ATOM   3976  HA  ASN A 251      -0.573  47.827  35.140  1.00 82.98           H  
ATOM   3977  HB2 ASN A 251       1.532  47.820  32.931  1.00 82.98           H  
ATOM   3978  HB3 ASN A 251       0.582  46.344  33.117  1.00 82.98           H  
ATOM   3979 HD21 ASN A 251       2.825  47.236  36.344  1.00 82.98           H  
ATOM   3980 HD22 ASN A 251       2.027  48.570  35.541  1.00 82.98           H  
ATOM   3981  N   ILE A 252      -0.515  50.264  33.072  1.00 80.94           N  
ATOM   3982  CA  ILE A 252      -0.381  51.713  32.944  1.00 80.94           C  
ATOM   3983  C   ILE A 252      -1.605  52.310  33.689  1.00 80.94           C  
ATOM   3984  CB  ILE A 252      -0.311  52.137  31.457  1.00 80.94           C  
ATOM   3985  O   ILE A 252      -1.489  53.290  34.421  1.00 80.94           O  
ATOM   3986  CG1 ILE A 252       0.926  51.491  30.785  1.00 80.94           C  
ATOM   3987  CG2 ILE A 252      -0.272  53.666  31.334  1.00 80.94           C  
ATOM   3988  CD1 ILE A 252       1.022  51.731  29.286  1.00 80.94           C  
ATOM   3989  H   ILE A 252      -1.130  49.780  32.433  1.00 80.94           H  
ATOM   3990  HA  ILE A 252       0.519  52.042  33.477  1.00 80.94           H  
ATOM   3991  HB  ILE A 252      -1.210  51.783  30.937  1.00 80.94           H  
ATOM   3992 HG12 ILE A 252       0.903  50.405  30.937  1.00 80.94           H  
ATOM   3993 HG13 ILE A 252       1.843  51.856  31.265  1.00 80.94           H  
ATOM   3994 HG21 ILE A 252       0.607  54.080  31.839  1.00 80.94           H  
ATOM   3995 HG22 ILE A 252      -1.163  54.124  31.774  1.00 80.94           H  
ATOM   3996 HG23 ILE A 252      -0.244  53.984  30.288  1.00 80.94           H  
ATOM   3997 HD11 ILE A 252       0.107  51.412  28.778  1.00 80.94           H  
ATOM   3998 HD12 ILE A 252       1.855  51.156  28.868  1.00 80.94           H  
ATOM   3999 HD13 ILE A 252       1.207  52.784  29.056  1.00 80.94           H  
ATOM   4000  N   VAL A 253      -2.785  51.750  33.423  1.00 86.06           N  
ATOM   4001  CA  VAL A 253      -4.048  52.273  33.949  1.00 86.06           C  
ATOM   4002  C   VAL A 253      -4.079  52.196  35.486  1.00 86.06           C  
ATOM   4003  CB  VAL A 253      -5.248  51.515  33.339  1.00 86.06           C  
ATOM   4004  O   VAL A 253      -4.504  53.138  36.146  1.00 86.06           O  
ATOM   4005  CG1 VAL A 253      -6.551  51.737  34.108  1.00 86.06           C  
ATOM   4006  CG2 VAL A 253      -5.456  51.933  31.884  1.00 86.06           C  
ATOM   4007  H   VAL A 253      -2.815  50.953  32.802  1.00 86.06           H  
ATOM   4008  HA  VAL A 253      -4.090  53.337  33.682  1.00 86.06           H  
ATOM   4009  HB  VAL A 253      -5.042  50.440  33.356  1.00 86.06           H  
ATOM   4010 HG11 VAL A 253      -6.702  52.800  34.307  1.00 86.06           H  
ATOM   4011 HG12 VAL A 253      -6.540  51.209  35.067  1.00 86.06           H  
ATOM   4012 HG13 VAL A 253      -7.412  51.365  33.546  1.00 86.06           H  
ATOM   4013 HG21 VAL A 253      -5.749  52.987  31.816  1.00 86.06           H  
ATOM   4014 HG22 VAL A 253      -6.248  51.330  31.428  1.00 86.06           H  
ATOM   4015 HG23 VAL A 253      -4.550  51.798  31.288  1.00 86.06           H  
ATOM   4016  N   VAL A 254      -3.725  51.037  36.052  1.00 86.23           N  
ATOM   4017  CA  VAL A 254      -3.878  50.811  37.494  1.00 86.23           C  
ATOM   4018  C   VAL A 254      -2.955  51.802  38.235  1.00 86.23           C  
ATOM   4019  CB  VAL A 254      -3.612  49.336  37.848  1.00 86.23           C  
ATOM   4020  O   VAL A 254      -3.295  52.339  39.285  1.00 86.23           O  
ATOM   4021  CG1 VAL A 254      -3.452  49.106  39.350  1.00 86.23           C  
ATOM   4022  CG2 VAL A 254      -4.761  48.456  37.340  1.00 86.23           C  
ATOM   4023  H   VAL A 254      -3.377  50.298  35.459  1.00 86.23           H  
ATOM   4024  HA  VAL A 254      -4.908  51.086  37.758  1.00 86.23           H  
ATOM   4025  HB  VAL A 254      -2.683  49.009  37.363  1.00 86.23           H  
ATOM   4026 HG11 VAL A 254      -4.327  49.460  39.905  1.00 86.23           H  
ATOM   4027 HG12 VAL A 254      -2.570  49.626  39.727  1.00 86.23           H  
ATOM   4028 HG13 VAL A 254      -3.316  48.042  39.569  1.00 86.23           H  
ATOM   4029 HG21 VAL A 254      -5.682  48.653  37.899  1.00 86.23           H  
ATOM   4030 HG22 VAL A 254      -4.513  47.397  37.457  1.00 86.23           H  
ATOM   4031 HG23 VAL A 254      -4.974  48.627  36.281  1.00 86.23           H  
ATOM   4032  N   GLU A 255      -1.751  52.020  37.698  1.00 84.01           N  
ATOM   4033  CA  GLU A 255      -0.789  52.931  38.308  1.00 84.01           C  
ATOM   4034  C   GLU A 255      -1.233  54.394  38.074  1.00 84.01           C  
ATOM   4035  CB  GLU A 255       0.636  52.655  37.831  1.00 84.01           C  
ATOM   4036  O   GLU A 255      -1.026  55.271  38.910  1.00 84.01           O  
ATOM   4037  CG  GLU A 255       1.106  51.229  38.155  1.00 84.01           C  
ATOM   4038  CD  GLU A 255       0.921  50.870  39.618  1.00 84.01           C  
ATOM   4039  OE1 GLU A 255       0.190  49.885  39.880  1.00 84.01           O  
ATOM   4040  OE2 GLU A 255       1.464  51.610  40.470  1.00 84.01           O1-
ATOM   4041  H   GLU A 255      -1.509  51.529  36.850  1.00 84.01           H  
ATOM   4042  HA  GLU A 255      -0.847  52.794  39.390  1.00 84.01           H  
ATOM   4043  HB2 GLU A 255       1.318  53.379  38.294  1.00 84.01           H  
ATOM   4044  HB3 GLU A 255       0.709  52.814  36.748  1.00 84.01           H  
ATOM   4045  HG2 GLU A 255       2.168  51.128  37.904  1.00 84.01           H  
ATOM   4046  HG3 GLU A 255       0.565  50.506  37.533  1.00 84.01           H  
ATOM   4047  N   ALA A 256      -1.898  54.662  36.945  1.00 85.76           N  
ATOM   4048  CA  ALA A 256      -2.441  55.987  36.675  1.00 85.76           C  
ATOM   4049  C   ALA A 256      -3.621  56.267  37.634  1.00 85.76           C  
ATOM   4050  CB  ALA A 256      -2.899  56.142  35.233  1.00 85.76           C  
ATOM   4051  O   ALA A 256      -3.822  57.397  38.084  1.00 85.76           O  
ATOM   4052  H   ALA A 256      -2.059  53.913  36.285  1.00 85.76           H  
ATOM   4053  HA  ALA A 256      -1.657  56.721  36.894  1.00 85.76           H  
ATOM   4054  HB1 ALA A 256      -3.694  55.433  34.982  1.00 85.76           H  
ATOM   4055  HB2 ALA A 256      -2.069  55.977  34.539  1.00 85.76           H  
ATOM   4056  HB3 ALA A 256      -3.293  57.149  35.059  1.00 85.76           H  
ATOM   4057  N   MET A 257      -4.442  55.247  37.914  1.00 89.18           N  
ATOM   4058  CA  MET A 257      -5.590  55.395  38.808  1.00 89.18           C  
ATOM   4059  C   MET A 257      -5.124  55.607  40.271  1.00 89.18           C  
ATOM   4060  CB  MET A 257      -6.556  54.206  38.743  1.00 89.18           C  
ATOM   4061  O   MET A 257      -5.830  56.217  41.076  1.00 89.18           O  
ATOM   4062  CG  MET A 257      -7.384  54.215  37.457  1.00 89.18           C  
ATOM   4063  SD  MET A 257      -8.527  52.789  37.417  1.00 89.18           S  
ATOM   4064  CE  MET A 257      -9.974  53.561  38.184  1.00 89.18           C  
ATOM   4065  H   MET A 257      -4.262  54.352  37.481  1.00 89.18           H  
ATOM   4066  HA  MET A 257      -6.107  56.317  38.516  1.00 89.18           H  
ATOM   4067  HB2 MET A 257      -7.233  54.248  39.606  1.00 89.18           H  
ATOM   4068  HB3 MET A 257      -5.994  53.267  38.829  1.00 89.18           H  
ATOM   4069  HG2 MET A 257      -6.737  54.142  36.580  1.00 89.18           H  
ATOM   4070  HG3 MET A 257      -7.952  55.145  37.356  1.00 89.18           H  
ATOM   4071  HE1 MET A 257     -10.742  52.800  38.344  1.00 89.18           H  
ATOM   4072  HE2 MET A 257     -10.384  54.327  37.522  1.00 89.18           H  
ATOM   4073  HE3 MET A 257      -9.716  53.996  39.153  1.00 89.18           H  
ATOM   4074  N   LYS A 258      -3.937  55.071  40.605  1.00 86.19           N  
ATOM   4075  CA  LYS A 258      -3.305  55.249  41.910  1.00 86.19           C  
ATOM   4076  C   LYS A 258      -2.694  56.665  42.000  1.00 86.19           C  
ATOM   4077  CB  LYS A 258      -2.158  54.252  42.137  1.00 86.19           C  
ATOM   4078  O   LYS A 258      -2.761  57.315  43.040  1.00 86.19           O  
ATOM   4079  CG  LYS A 258      -2.626  52.841  42.488  1.00 86.19           C  
ATOM   4080  CD  LYS A 258      -1.487  51.837  42.293  1.00 86.19           C  
ATOM   4081  CE  LYS A 258      -1.931  50.414  42.568  1.00 86.19           C  
ATOM   4082  NZ  LYS A 258      -0.899  49.474  42.124  1.00 86.19           N1+
ATOM   4083  H   LYS A 258      -3.451  54.547  39.891  1.00 86.19           H  
ATOM   4084  HA  LYS A 258      -4.070  55.166  42.689  1.00 86.19           H  
ATOM   4085  HB2 LYS A 258      -1.512  54.605  42.952  1.00 86.19           H  
ATOM   4086  HB3 LYS A 258      -1.523  54.220  41.245  1.00 86.19           H  
ATOM   4087  HG2 LYS A 258      -3.481  52.554  41.867  1.00 86.19           H  
ATOM   4088  HG3 LYS A 258      -2.956  52.820  43.531  1.00 86.19           H  
ATOM   4089  HD2 LYS A 258      -0.639  52.099  42.938  1.00 86.19           H  
ATOM   4090  HD3 LYS A 258      -1.140  51.908  41.263  1.00 86.19           H  
ATOM   4091  HE2 LYS A 258      -2.849  50.168  42.029  1.00 86.19           H  
ATOM   4092  HE3 LYS A 258      -2.077  50.258  43.640  1.00 86.19           H  
ATOM   4093  HZ1 LYS A 258      -1.273  48.494  42.220  1.00 86.19           H  
ATOM   4094  HZ2 LYS A 258      -0.022  49.526  42.634  1.00 86.19           H  
ATOM   4095  HZ3 LYS A 258      -0.617  49.582  41.116  1.00 86.19           H  
ATOM   4096  N   ALA A 259      -1.981  57.069  40.947  1.00 85.35           N  
ATOM   4097  CA  ALA A 259      -1.206  58.305  40.941  1.00 85.35           C  
ATOM   4098  C   ALA A 259      -2.107  59.545  40.801  1.00 85.35           C  
ATOM   4099  CB  ALA A 259      -0.177  58.295  39.820  1.00 85.35           C  
ATOM   4100  O   ALA A 259      -1.813  60.612  41.337  1.00 85.35           O  
ATOM   4101  H   ALA A 259      -1.973  56.478  40.129  1.00 85.35           H  
ATOM   4102  HA  ALA A 259      -0.696  58.383  41.909  1.00 85.35           H  
ATOM   4103  HB1 ALA A 259      -0.652  58.168  38.843  1.00 85.35           H  
ATOM   4104  HB2 ALA A 259       0.533  57.471  39.953  1.00 85.35           H  
ATOM   4105  HB3 ALA A 259       0.388  59.233  39.797  1.00 85.35           H  
ATOM   4106  N   PHE A 260      -3.195  59.415  40.032  1.00 89.60           N  
ATOM   4107  CA  PHE A 260      -4.089  60.519  39.690  1.00 89.60           C  
ATOM   4108  C   PHE A 260      -5.511  60.222  40.237  1.00 89.60           C  
ATOM   4109  CB  PHE A 260      -4.150  60.761  38.171  1.00 89.60           C  
ATOM   4110  O   PHE A 260      -6.464  60.019  39.473  1.00 89.60           O  
ATOM   4111  CG  PHE A 260      -2.865  61.290  37.572  1.00 89.60           C  
ATOM   4112  CD1 PHE A 260      -2.639  62.677  37.485  1.00 89.60           C  
ATOM   4113  CD2 PHE A 260      -1.908  60.397  37.052  1.00 89.60           C  
ATOM   4114  CE1 PHE A 260      -1.456  63.166  36.898  1.00 89.60           C  
ATOM   4115  CE2 PHE A 260      -0.721  60.886  36.475  1.00 89.60           C  
ATOM   4116  CZ  PHE A 260      -0.497  62.271  36.395  1.00 89.60           C  
ATOM   4117  H   PHE A 260      -3.439  58.490  39.705  1.00 89.60           H  
ATOM   4118  HA  PHE A 260      -3.743  61.441  40.172  1.00 89.60           H  
ATOM   4119  HB2 PHE A 260      -4.949  61.479  37.942  1.00 89.60           H  
ATOM   4120  HB3 PHE A 260      -4.439  59.843  37.648  1.00 89.60           H  
ATOM   4121  HD1 PHE A 260      -3.374  63.368  37.869  1.00 89.60           H  
ATOM   4122  HD2 PHE A 260      -2.085  59.332  37.096  1.00 89.60           H  
ATOM   4123  HE1 PHE A 260      -1.286  64.230  36.835  1.00 89.60           H  
ATOM   4124  HE2 PHE A 260       0.017  60.196  36.094  1.00 89.60           H  
ATOM   4125  HZ  PHE A 260       0.412  62.647  35.948  1.00 89.60           H  
ATOM   4126  N   PRO A 261      -5.714  60.244  41.573  1.00 84.69           N  
ATOM   4127  CA  PRO A 261      -7.041  59.989  42.140  1.00 84.69           C  
ATOM   4128  C   PRO A 261      -8.004  61.184  41.960  1.00 84.69           C  
ATOM   4129  CB  PRO A 261      -6.774  59.736  43.624  1.00 84.69           C  
ATOM   4130  O   PRO A 261      -9.219  61.055  42.109  1.00 84.69           O  
ATOM   4131  CG  PRO A 261      -5.527  60.566  43.908  1.00 84.69           C  
ATOM   4132  CD  PRO A 261      -4.721  60.431  42.625  1.00 84.69           C  
ATOM   4133  HA  PRO A 261      -7.495  59.118  41.658  1.00 84.69           H  
ATOM   4134  HB2 PRO A 261      -6.546  58.675  43.783  1.00 84.69           H  
ATOM   4135  HB3 PRO A 261      -7.609  60.008  44.277  1.00 84.69           H  
ATOM   4136  HG2 PRO A 261      -4.976  60.219  44.786  1.00 84.69           H  
ATOM   4137  HG3 PRO A 261      -5.801  61.614  44.073  1.00 84.69           H  
ATOM   4138  HD2 PRO A 261      -4.104  61.311  42.431  1.00 84.69           H  
ATOM   4139  HD3 PRO A 261      -4.098  59.537  42.664  1.00 84.69           H  
ATOM   4140  N   MET A 262      -7.444  62.384  41.772  1.00 88.28           N  
ATOM   4141  CA  MET A 262      -8.182  63.647  41.697  1.00 88.28           C  
ATOM   4142  C   MET A 262      -8.002  64.201  40.271  1.00 88.28           C  
ATOM   4143  CB  MET A 262      -7.664  64.645  42.743  1.00 88.28           C  
ATOM   4144  O   MET A 262      -7.237  65.126  40.005  1.00 88.28           O  
ATOM   4145  CG  MET A 262      -7.950  64.246  44.191  1.00 88.28           C  
ATOM   4146  SD  MET A 262      -9.726  64.321  44.589  1.00 88.28           S  
ATOM   4147  CE  MET A 262      -9.651  63.702  46.288  1.00 88.28           C  
ATOM   4148  H   MET A 262      -6.443  62.418  41.643  1.00 88.28           H  
ATOM   4149  HA  MET A 262      -9.251  63.467  41.845  1.00 88.28           H  
ATOM   4150  HB2 MET A 262      -8.081  65.642  42.547  1.00 88.28           H  
ATOM   4151  HB3 MET A 262      -6.575  64.747  42.632  1.00 88.28           H  
ATOM   4152  HG2 MET A 262      -7.427  64.938  44.860  1.00 88.28           H  
ATOM   4153  HG3 MET A 262      -7.580  63.238  44.394  1.00 88.28           H  
ATOM   4154  HE1 MET A 262     -10.660  63.681  46.707  1.00 88.28           H  
ATOM   4155  HE2 MET A 262      -9.031  64.358  46.905  1.00 88.28           H  
ATOM   4156  HE3 MET A 262      -9.246  62.687  46.305  1.00 88.28           H  
ATOM   4157  N   SER A 263      -8.708  63.579  39.316  1.00 89.14           N  
ATOM   4158  CA  SER A 263      -8.702  63.975  37.907  1.00 89.14           C  
ATOM   4159  C   SER A 263      -9.711  63.061  37.196  1.00 89.14           C  
ATOM   4160  CB  SER A 263      -7.347  63.840  37.197  1.00 89.14           C  
ATOM   4161  O   SER A 263      -9.467  61.877  36.960  1.00 89.14           O  
ATOM   4162  OG  SER A 263      -7.461  64.293  35.843  1.00 89.14           O  
ATOM   4163  H   SER A 263      -9.312  62.814  39.581  1.00 89.14           H  
ATOM   4164  HA  SER A 263      -9.036  65.017  37.851  1.00 89.14           H  
ATOM   4165  HB2 SER A 263      -7.000  62.802  37.179  1.00 89.14           H  
ATOM   4166  HB3 SER A 263      -6.574  64.435  37.695  1.00 89.14           H  
ATOM   4167  HG  SER A 263      -6.735  64.961  35.708  1.00 89.14           H  
ATOM   4168  N   GLU A 264     -10.898  63.617  36.939  1.00 89.27           N  
ATOM   4169  CA  GLU A 264     -12.024  62.903  36.363  1.00 89.27           C  
ATOM   4170  C   GLU A 264     -11.653  62.470  34.936  1.00 89.27           C  
ATOM   4171  CB  GLU A 264     -13.330  63.710  36.437  1.00 89.27           C  
ATOM   4172  O   GLU A 264     -12.037  61.401  34.472  1.00 89.27           O  
ATOM   4173  CG  GLU A 264     -13.463  64.913  35.502  1.00 89.27           C  
ATOM   4174  CD  GLU A 264     -12.396  65.983  35.574  1.00 89.27           C  
ATOM   4175  OE1 GLU A 264     -12.259  66.702  34.556  1.00 89.27           O  
ATOM   4176  OE2 GLU A 264     -11.636  66.009  36.569  1.00 89.27           O1-
ATOM   4177  H   GLU A 264     -11.022  64.591  37.177  1.00 89.27           H  
ATOM   4178  HA  GLU A 264     -12.144  61.987  36.954  1.00 89.27           H  
ATOM   4179  HB2 GLU A 264     -13.474  64.060  37.466  1.00 89.27           H  
ATOM   4180  HB3 GLU A 264     -14.163  63.031  36.221  1.00 89.27           H  
ATOM   4181  HG2 GLU A 264     -14.422  65.406  35.709  1.00 89.27           H  
ATOM   4182  HG3 GLU A 264     -13.523  64.554  34.467  1.00 89.27           H  
ATOM   4183  N   ARG A 265     -10.878  63.309  34.233  1.00 89.76           N  
ATOM   4184  CA  ARG A 265     -10.528  63.078  32.832  1.00 89.76           C  
ATOM   4185  C   ARG A 265      -9.741  61.751  32.705  1.00 89.76           C  
ATOM   4186  CB  ARG A 265      -9.644  64.219  32.307  1.00 89.76           C  
ATOM   4187  O   ARG A 265      -9.990  60.942  31.816  1.00 89.76           O  
ATOM   4188  CG  ARG A 265     -10.429  65.467  31.884  1.00 89.76           C  
ATOM   4189  CD  ARG A 265      -9.719  66.756  32.306  1.00 89.76           C  
ATOM   4190  NE  ARG A 265      -9.941  67.001  33.734  1.00 89.76           N  
ATOM   4191  NH1 ARG A 265      -7.768  67.449  34.411  1.00 89.76           N  
ATOM   4192  NH2 ARG A 265      -9.408  67.242  35.957  1.00 89.76           N1+
ATOM   4193  CZ  ARG A 265      -9.042  67.229  34.673  1.00 89.76           C  
ATOM   4194  H   ARG A 265     -10.539  64.141  34.694  1.00 89.76           H  
ATOM   4195  HA  ARG A 265     -11.455  62.977  32.255  1.00 89.76           H  
ATOM   4196  HB2 ARG A 265      -9.090  63.871  31.430  1.00 89.76           H  
ATOM   4197  HB3 ARG A 265      -8.885  64.473  33.058  1.00 89.76           H  
ATOM   4198  HG2 ARG A 265     -11.444  65.450  32.295  1.00 89.76           H  
ATOM   4199  HG3 ARG A 265     -10.532  65.459  30.792  1.00 89.76           H  
ATOM   4200  HD2 ARG A 265     -10.146  67.607  31.767  1.00 89.76           H  
ATOM   4201  HD3 ARG A 265      -8.652  66.707  32.073  1.00 89.76           H  
ATOM   4202  HE  ARG A 265     -10.910  66.967  34.019  1.00 89.76           H  
ATOM   4203 HH11 ARG A 265      -7.051  67.263  35.122  1.00 89.76           H  
ATOM   4204 HH12 ARG A 265      -7.311  67.363  33.498  1.00 89.76           H  
ATOM   4205 HH21 ARG A 265      -8.740  67.424  36.687  1.00 89.76           H  
ATOM   4206 HH22 ARG A 265     -10.361  66.948  36.225  1.00 89.76           H  
ATOM   4207  N   ILE A 266      -8.737  61.586  33.568  1.00 91.13           N  
ATOM   4208  CA  ILE A 266      -7.879  60.402  33.516  1.00 91.13           C  
ATOM   4209  C   ILE A 266      -8.712  59.179  33.948  1.00 91.13           C  
ATOM   4210  CB  ILE A 266      -6.589  60.609  34.349  1.00 91.13           C  
ATOM   4211  O   ILE A 266      -8.536  58.072  33.439  1.00 91.13           O  
ATOM   4212  CG1 ILE A 266      -5.611  61.474  33.517  1.00 91.13           C  
ATOM   4213  CG2 ILE A 266      -5.946  59.285  34.782  1.00 91.13           C  
ATOM   4214  CD1 ILE A 266      -4.304  61.808  34.215  1.00 91.13           C  
ATOM   4215  H   ILE A 266      -8.571  62.300  34.263  1.00 91.13           H  
ATOM   4216  HA  ILE A 266      -7.621  60.227  32.463  1.00 91.13           H  
ATOM   4217  HB  ILE A 266      -6.837  61.159  35.267  1.00 91.13           H  
ATOM   4218 HG12 ILE A 266      -6.101  62.419  33.252  1.00 91.13           H  
ATOM   4219 HG13 ILE A 266      -5.380  60.968  32.572  1.00 91.13           H  
ATOM   4220 HG21 ILE A 266      -5.710  58.657  33.920  1.00 91.13           H  
ATOM   4221 HG22 ILE A 266      -6.610  58.721  35.445  1.00 91.13           H  
ATOM   4222 HG23 ILE A 266      -5.024  59.446  35.345  1.00 91.13           H  
ATOM   4223 HD11 ILE A 266      -4.496  62.321  35.160  1.00 91.13           H  
ATOM   4224 HD12 ILE A 266      -3.699  62.465  33.583  1.00 91.13           H  
ATOM   4225 HD13 ILE A 266      -3.704  60.915  34.407  1.00 91.13           H  
ATOM   4226  N   GLN A 267      -9.585  59.368  34.942  1.00 92.49           N  
ATOM   4227  CA  GLN A 267     -10.382  58.280  35.506  1.00 92.49           C  
ATOM   4228  C   GLN A 267     -11.436  57.838  34.455  1.00 92.49           C  
ATOM   4229  CB  GLN A 267     -11.033  58.710  36.822  1.00 92.49           C  
ATOM   4230  O   GLN A 267     -11.703  56.652  34.266  1.00 92.49           O  
ATOM   4231  CG  GLN A 267      -9.993  58.990  37.913  1.00 92.49           C  
ATOM   4232  CD  GLN A 267      -9.514  57.747  38.619  1.00 92.49           C  
ATOM   4233  NE2 GLN A 267      -8.390  57.857  39.292  1.00 92.49           N  
ATOM   4234  OE1 GLN A 267     -10.124  56.694  38.636  1.00 92.49           O  
ATOM   4235  H   GLN A 267      -9.709  60.305  35.300  1.00 92.49           H  
ATOM   4236  HA  GLN A 267      -9.715  57.426  35.672  1.00 92.49           H  
ATOM   4237  HB2 GLN A 267     -11.743  57.943  37.152  1.00 92.49           H  
ATOM   4238  HB3 GLN A 267     -11.619  59.622  36.657  1.00 92.49           H  
ATOM   4239  HG2 GLN A 267     -10.439  59.633  38.678  1.00 92.49           H  
ATOM   4240  HG3 GLN A 267      -9.122  59.517  37.513  1.00 92.49           H  
ATOM   4241 HE21 GLN A 267      -8.038  57.070  39.820  1.00 92.49           H  
ATOM   4242 HE22 GLN A 267      -7.878  58.728  39.282  1.00 92.49           H  
ATOM   4243  N   GLU A 268     -12.032  58.808  33.753  1.00 90.91           N  
ATOM   4244  CA  GLU A 268     -13.050  58.595  32.719  1.00 90.91           C  
ATOM   4245  C   GLU A 268     -12.407  57.789  31.570  1.00 90.91           C  
ATOM   4246  CB  GLU A 268     -13.602  59.943  32.242  1.00 90.91           C  
ATOM   4247  O   GLU A 268     -12.914  56.739  31.163  1.00 90.91           O  
ATOM   4248  CG  GLU A 268     -14.657  59.841  31.147  1.00 90.91           C  
ATOM   4249  CD  GLU A 268     -15.182  61.202  30.719  1.00 90.91           C  
ATOM   4250  OE1 GLU A 268     -15.665  61.291  29.566  1.00 90.91           O  
ATOM   4251  OE2 GLU A 268     -15.141  62.154  31.532  1.00 90.91           O1-
ATOM   4252  H   GLU A 268     -11.763  59.762  33.944  1.00 90.91           H  
ATOM   4253  HA  GLU A 268     -13.846  57.982  33.158  1.00 90.91           H  
ATOM   4254  HB2 GLU A 268     -12.785  60.582  31.885  1.00 90.91           H  
ATOM   4255  HB3 GLU A 268     -14.036  60.458  33.109  1.00 90.91           H  
ATOM   4256  HG2 GLU A 268     -15.504  59.242  31.500  1.00 90.91           H  
ATOM   4257  HG3 GLU A 268     -14.241  59.340  30.265  1.00 90.91           H  
ATOM   4258  N   VAL A 269     -11.269  58.270  31.054  1.00 90.95           N  
ATOM   4259  CA  VAL A 269     -10.598  57.627  29.922  1.00 90.95           C  
ATOM   4260  C   VAL A 269     -10.097  56.227  30.362  1.00 90.95           C  
ATOM   4261  CB  VAL A 269      -9.473  58.513  29.356  1.00 90.95           C  
ATOM   4262  O   VAL A 269     -10.129  55.272  29.585  1.00 90.95           O  
ATOM   4263  CG1 VAL A 269      -8.652  57.797  28.281  1.00 90.95           C  
ATOM   4264  CG2 VAL A 269     -10.065  59.783  28.735  1.00 90.95           C  
ATOM   4265  H   VAL A 269     -10.881  59.116  31.448  1.00 90.95           H  
ATOM   4266  HA  VAL A 269     -11.363  57.455  29.153  1.00 90.95           H  
ATOM   4267  HB  VAL A 269      -8.793  58.804  30.167  1.00 90.95           H  
ATOM   4268 HG11 VAL A 269      -9.289  57.452  27.460  1.00 90.95           H  
ATOM   4269 HG12 VAL A 269      -8.121  56.932  28.689  1.00 90.95           H  
ATOM   4270 HG13 VAL A 269      -7.900  58.473  27.862  1.00 90.95           H  
ATOM   4271 HG21 VAL A 269     -10.727  59.536  27.897  1.00 90.95           H  
ATOM   4272 HG22 VAL A 269      -9.269  60.433  28.360  1.00 90.95           H  
ATOM   4273 HG23 VAL A 269     -10.652  60.361  29.453  1.00 90.95           H  
ATOM   4274  N   SER A 270      -9.640  56.113  31.612  1.00 91.14           N  
ATOM   4275  CA  SER A 270      -9.173  54.833  32.151  1.00 91.14           C  
ATOM   4276  C   SER A 270     -10.339  53.831  32.163  1.00 91.14           C  
ATOM   4277  CB  SER A 270      -8.639  54.951  33.579  1.00 91.14           C  
ATOM   4278  O   SER A 270     -10.195  52.663  31.820  1.00 91.14           O  
ATOM   4279  OG  SER A 270      -7.382  55.625  33.600  1.00 91.14           O  
ATOM   4280  H   SER A 270      -9.633  56.935  32.199  1.00 91.14           H  
ATOM   4281  HA  SER A 270      -8.395  54.460  31.474  1.00 91.14           H  
ATOM   4282  HB2 SER A 270      -8.494  53.959  34.013  1.00 91.14           H  
ATOM   4283  HB3 SER A 270      -9.330  55.483  34.238  1.00 91.14           H  
ATOM   4284  HG  SER A 270      -7.590  56.577  33.482  1.00 91.14           H  
ATOM   4285  N   CYS A 271     -11.518  54.284  32.600  1.00 90.39           N  
ATOM   4286  CA  CYS A 271     -12.688  53.417  32.696  1.00 90.39           C  
ATOM   4287  C   CYS A 271     -13.192  53.067  31.281  1.00 90.39           C  
ATOM   4288  CB  CYS A 271     -13.831  54.017  33.516  1.00 90.39           C  
ATOM   4289  O   CYS A 271     -13.686  51.962  31.056  1.00 90.39           O  
ATOM   4290  SG  CYS A 271     -13.408  54.124  35.289  1.00 90.39           S  
ATOM   4291  H   CYS A 271     -11.596  55.256  32.863  1.00 90.39           H  
ATOM   4292  HA  CYS A 271     -12.362  52.471  33.146  1.00 90.39           H  
ATOM   4293  HB2 CYS A 271     -14.723  53.387  33.437  1.00 90.39           H  
ATOM   4294  HB3 CYS A 271     -14.098  55.017  33.159  1.00 90.39           H  
ATOM   4295  HG  CYS A 271     -12.507  55.118  35.157  1.00 90.39           H  
ATOM   4296  N   CYS A 272     -13.103  54.005  30.333  1.00 89.81           N  
ATOM   4297  CA  CYS A 272     -13.529  53.753  28.947  1.00 89.81           C  
ATOM   4298  C   CYS A 272     -12.610  52.692  28.299  1.00 89.81           C  
ATOM   4299  CB  CYS A 272     -13.476  54.996  28.055  1.00 89.81           C  
ATOM   4300  O   CYS A 272     -13.022  51.899  27.453  1.00 89.81           O  
ATOM   4301  SG  CYS A 272     -14.749  56.222  28.473  1.00 89.81           S  
ATOM   4302  H   CYS A 272     -12.739  54.911  30.589  1.00 89.81           H  
ATOM   4303  HA  CYS A 272     -14.540  53.327  28.978  1.00 89.81           H  
ATOM   4304  HB2 CYS A 272     -13.636  54.715  27.009  1.00 89.81           H  
ATOM   4305  HB3 CYS A 272     -12.497  55.482  28.114  1.00 89.81           H  
ATOM   4306  HG  CYS A 272     -14.266  56.543  29.688  1.00 89.81           H  
ATOM   4307  N   LEU A 273     -11.329  52.714  28.684  1.00 89.35           N  
ATOM   4308  CA  LEU A 273     -10.323  51.760  28.207  1.00 89.35           C  
ATOM   4309  C   LEU A 273     -10.670  50.392  28.830  1.00 89.35           C  
ATOM   4310  CB  LEU A 273      -8.925  52.284  28.559  1.00 89.35           C  
ATOM   4311  O   LEU A 273     -10.775  49.382  28.145  1.00 89.35           O  
ATOM   4312  CG  LEU A 273      -7.734  51.318  28.449  1.00 89.35           C  
ATOM   4313  CD1 LEU A 273      -7.693  50.524  27.153  1.00 89.35           C  
ATOM   4314  CD2 LEU A 273      -6.434  52.121  28.575  1.00 89.35           C  
ATOM   4315  H   LEU A 273     -11.049  53.397  29.373  1.00 89.35           H  
ATOM   4316  HA  LEU A 273     -10.432  51.668  27.120  1.00 89.35           H  
ATOM   4317  HB2 LEU A 273      -8.927  52.668  29.586  1.00 89.35           H  
ATOM   4318  HB3 LEU A 273      -8.737  53.163  27.929  1.00 89.35           H  
ATOM   4319  HG  LEU A 273      -7.785  50.610  29.285  1.00 89.35           H  
ATOM   4320 HD11 LEU A 273      -7.611  51.193  26.298  1.00 89.35           H  
ATOM   4321 HD12 LEU A 273      -8.580  49.906  27.012  1.00 89.35           H  
ATOM   4322 HD13 LEU A 273      -6.827  49.856  27.138  1.00 89.35           H  
ATOM   4323 HD21 LEU A 273      -6.272  52.757  27.698  1.00 89.35           H  
ATOM   4324 HD22 LEU A 273      -5.571  51.456  28.672  1.00 89.35           H  
ATOM   4325 HD23 LEU A 273      -6.460  52.777  29.450  1.00 89.35           H  
ATOM   4326  N   LEU A 274     -10.878  50.355  30.148  1.00 90.20           N  
ATOM   4327  CA  LEU A 274     -11.199  49.108  30.841  1.00 90.20           C  
ATOM   4328  C   LEU A 274     -12.520  48.509  30.306  1.00 90.20           C  
ATOM   4329  CB  LEU A 274     -11.319  49.315  32.354  1.00 90.20           C  
ATOM   4330  O   LEU A 274     -12.661  47.295  30.173  1.00 90.20           O  
ATOM   4331  CG  LEU A 274      -9.972  49.560  33.060  1.00 90.20           C  
ATOM   4332  CD1 LEU A 274     -10.225  50.090  34.473  1.00 90.20           C  
ATOM   4333  CD2 LEU A 274      -9.120  48.290  33.121  1.00 90.20           C  
ATOM   4334  H   LEU A 274     -10.806  51.217  30.669  1.00 90.20           H  
ATOM   4335  HA  LEU A 274     -10.411  48.389  30.599  1.00 90.20           H  
ATOM   4336  HB2 LEU A 274     -11.804  48.440  32.807  1.00 90.20           H  
ATOM   4337  HB3 LEU A 274     -11.991  50.161  32.545  1.00 90.20           H  
ATOM   4338  HG  LEU A 274      -9.401  50.318  32.515  1.00 90.20           H  
ATOM   4339 HD11 LEU A 274     -10.871  49.411  35.038  1.00 90.20           H  
ATOM   4340 HD12 LEU A 274     -10.717  51.067  34.438  1.00 90.20           H  
ATOM   4341 HD13 LEU A 274      -9.287  50.211  35.024  1.00 90.20           H  
ATOM   4342 HD21 LEU A 274      -9.668  47.468  33.592  1.00 90.20           H  
ATOM   4343 HD22 LEU A 274      -8.205  48.461  33.698  1.00 90.20           H  
ATOM   4344 HD23 LEU A 274      -8.818  47.964  32.122  1.00 90.20           H  
ATOM   4345  N   HIS A 275     -13.508  49.368  30.035  1.00 89.08           N  
ATOM   4346  CA  HIS A 275     -14.839  48.954  29.556  1.00 89.08           C  
ATOM   4347  C   HIS A 275     -14.698  48.181  28.229  1.00 89.08           C  
ATOM   4348  CB  HIS A 275     -15.735  50.180  29.362  1.00 89.08           C  
ATOM   4349  O   HIS A 275     -15.372  47.180  27.978  1.00 89.08           O  
ATOM   4350  CG  HIS A 275     -17.075  49.900  28.796  1.00 89.08           C  
ATOM   4351  ND1 HIS A 275     -18.127  49.482  29.572  1.00 89.08           N  
ATOM   4352  CD2 HIS A 275     -17.549  50.037  27.512  1.00 89.08           C  
ATOM   4353  NE2 HIS A 275     -18.850  49.705  27.510  1.00 89.08           N  
ATOM   4354  CE1 HIS A 275     -19.247  49.349  28.741  1.00 89.08           C  
ATOM   4355  H   HIS A 275     -13.351  50.353  30.198  1.00 89.08           H  
ATOM   4356  HA  HIS A 275     -15.262  48.277  30.306  1.00 89.08           H  
ATOM   4357  HB2 HIS A 275     -15.233  50.915  28.722  1.00 89.08           H  
ATOM   4358  HB3 HIS A 275     -15.871  50.667  30.334  1.00 89.08           H  
ATOM   4359  HD2 HIS A 275     -16.975  50.355  26.654  1.00 89.08           H  
ATOM   4360  HE2 HIS A 275     -19.489  49.721  26.639  1.00 89.08           H  
ATOM   4361  HE1 HIS A 275     -20.171  49.044  29.013  1.00 89.08           H  
ATOM   4362  N   ARG A 276     -13.849  48.680  27.320  1.00 87.17           N  
ATOM   4363  CA  ARG A 276     -13.657  48.029  26.027  1.00 87.17           C  
ATOM   4364  C   ARG A 276     -12.884  46.709  26.230  1.00 87.17           C  
ATOM   4365  CB  ARG A 276     -12.942  48.960  25.049  1.00 87.17           C  
ATOM   4366  O   ARG A 276     -13.108  45.733  25.518  1.00 87.17           O  
ATOM   4367  CG  ARG A 276     -12.659  48.364  23.666  1.00 87.17           C  
ATOM   4368  CD  ARG A 276     -13.883  47.860  22.896  1.00 87.17           C  
ATOM   4369  NE  ARG A 276     -13.493  47.448  21.537  1.00 87.17           N  
ATOM   4370  NH1 ARG A 276     -15.634  47.208  20.653  1.00 87.17           N  
ATOM   4371  NH2 ARG A 276     -13.783  46.959  19.334  1.00 87.17           N1+
ATOM   4372  CZ  ARG A 276     -14.308  47.206  20.524  1.00 87.17           C  
ATOM   4373  H   ARG A 276     -13.327  49.512  27.557  1.00 87.17           H  
ATOM   4374  HA  ARG A 276     -14.651  47.771  25.642  1.00 87.17           H  
ATOM   4375  HB2 ARG A 276     -11.985  49.282  25.480  1.00 87.17           H  
ATOM   4376  HB3 ARG A 276     -13.540  49.872  24.925  1.00 87.17           H  
ATOM   4377  HG2 ARG A 276     -11.928  47.551  23.751  1.00 87.17           H  
ATOM   4378  HG3 ARG A 276     -12.172  49.144  23.071  1.00 87.17           H  
ATOM   4379  HD2 ARG A 276     -14.624  48.663  22.818  1.00 87.17           H  
ATOM   4380  HD3 ARG A 276     -14.317  46.994  23.398  1.00 87.17           H  
ATOM   4381  HE  ARG A 276     -12.501  47.420  21.354  1.00 87.17           H  
ATOM   4382 HH11 ARG A 276     -16.191  46.977  19.841  1.00 87.17           H  
ATOM   4383 HH12 ARG A 276     -16.076  47.338  21.547  1.00 87.17           H  
ATOM   4384 HH21 ARG A 276     -14.258  46.938  18.416  1.00 87.17           H  
ATOM   4385 HH22 ARG A 276     -12.771  46.977  19.230  1.00 87.17           H  
ATOM   4386  N   LEU A 277     -11.936  46.706  27.170  1.00 85.83           N  
ATOM   4387  CA  LEU A 277     -11.119  45.528  27.436  1.00 85.83           C  
ATOM   4388  C   LEU A 277     -11.990  44.399  28.037  1.00 85.83           C  
ATOM   4389  CB  LEU A 277      -9.944  45.825  28.375  1.00 85.83           C  
ATOM   4390  O   LEU A 277     -11.723  43.214  27.841  1.00 85.83           O  
ATOM   4391  CG  LEU A 277      -8.819  46.667  27.738  1.00 85.83           C  
ATOM   4392  CD1 LEU A 277      -7.832  47.117  28.818  1.00 85.83           C  
ATOM   4393  CD2 LEU A 277      -8.073  45.904  26.643  1.00 85.83           C  
ATOM   4394  H   LEU A 277     -11.806  47.547  27.714  1.00 85.83           H  
ATOM   4395  HA  LEU A 277     -10.766  45.153  26.469  1.00 85.83           H  
ATOM   4396  HB2 LEU A 277      -9.516  44.879  28.735  1.00 85.83           H  
ATOM   4397  HB3 LEU A 277     -10.320  46.339  29.267  1.00 85.83           H  
ATOM   4398  HG  LEU A 277      -9.249  47.563  27.282  1.00 85.83           H  
ATOM   4399 HD11 LEU A 277      -7.403  46.261  29.347  1.00 85.83           H  
ATOM   4400 HD12 LEU A 277      -8.327  47.755  29.555  1.00 85.83           H  
ATOM   4401 HD13 LEU A 277      -7.009  47.692  28.383  1.00 85.83           H  
ATOM   4402 HD21 LEU A 277      -7.723  44.932  27.003  1.00 85.83           H  
ATOM   4403 HD22 LEU A 277      -7.203  46.469  26.294  1.00 85.83           H  
ATOM   4404 HD23 LEU A 277      -8.716  45.735  25.775  1.00 85.83           H  
ATOM   4405  N   THR A 278     -13.031  44.765  28.803  1.00 83.97           N  
ATOM   4406  CA  THR A 278     -13.961  43.812  29.407  1.00 83.97           C  
ATOM   4407  C   THR A 278     -14.984  43.195  28.421  1.00 83.97           C  
ATOM   4408  CB  THR A 278     -14.711  44.378  30.636  1.00 83.97           C  
ATOM   4409  O   THR A 278     -15.889  42.466  28.815  1.00 83.97           O  
ATOM   4410  CG2 THR A 278     -13.811  44.436  31.865  1.00 83.97           C  
ATOM   4411  OG1 THR A 278     -15.226  45.692  30.418  1.00 83.97           O  
ATOM   4412  H   THR A 278     -13.172  45.749  28.978  1.00 83.97           H  
ATOM   4413  HA  THR A 278     -13.360  42.952  29.732  1.00 83.97           H  
ATOM   4414  HB  THR A 278     -15.564  43.742  30.892  1.00 83.97           H  
ATOM   4415 HG21 THR A 278     -12.965  45.113  31.711  1.00 83.97           H  
ATOM   4416 HG22 THR A 278     -13.426  43.445  32.121  1.00 83.97           H  
ATOM   4417 HG23 THR A 278     -14.369  44.819  32.725  1.00 83.97           H  
ATOM   4418  HG1 THR A 278     -15.546  45.776  29.498  1.00 83.97           H  
ATOM   4419  N   LEU A 279     -14.752  43.351  27.111  1.00 73.02           N  
ATOM   4420  CA  LEU A 279     -15.447  42.569  26.092  1.00 73.02           C  
ATOM   4421  C   LEU A 279     -14.671  41.261  25.775  1.00 73.02           C  
ATOM   4422  CB  LEU A 279     -15.679  43.361  24.801  1.00 73.02           C  
ATOM   4423  O   LEU A 279     -15.113  40.433  24.980  1.00 73.02           O  
ATOM   4424  CG  LEU A 279     -16.492  44.662  24.961  1.00 73.02           C  
ATOM   4425  CD1 LEU A 279     -16.775  45.254  23.578  1.00 73.02           C  
ATOM   4426  CD2 LEU A 279     -17.810  44.466  25.710  1.00 73.02           C  
ATOM   4427  H   LEU A 279     -14.045  44.008  26.816  1.00 73.02           H  
ATOM   4428  HA  LEU A 279     -16.411  42.235  26.495  1.00 73.02           H  
ATOM   4429  HB2 LEU A 279     -16.190  42.711  24.077  1.00 73.02           H  
ATOM   4430  HB3 LEU A 279     -14.709  43.605  24.348  1.00 73.02           H  
ATOM   4431  HG  LEU A 279     -15.888  45.386  25.521  1.00 73.02           H  
ATOM   4432 HD11 LEU A 279     -17.467  44.623  23.009  1.00 73.02           H  
ATOM   4433 HD12 LEU A 279     -15.854  45.345  22.996  1.00 73.02           H  
ATOM   4434 HD13 LEU A 279     -17.220  46.251  23.666  1.00 73.02           H  
ATOM   4435 HD21 LEU A 279     -18.419  43.684  25.244  1.00 73.02           H  
ATOM   4436 HD22 LEU A 279     -18.395  45.392  25.715  1.00 73.02           H  
ATOM   4437 HD23 LEU A 279     -17.639  44.190  26.755  1.00 73.02           H  
ATOM   4438  N   GLY A 280     -13.493  41.102  26.391  1.00 65.44           N  
ATOM   4439  CA  GLY A 280     -12.735  39.870  26.400  1.00 65.44           C  
ATOM   4440  C   GLY A 280     -12.711  39.341  27.837  1.00 65.44           C  
ATOM   4441  O   GLY A 280     -12.498  40.079  28.794  1.00 65.44           O  
ATOM   4442  H   GLY A 280     -13.124  41.891  26.901  1.00 65.44           H  
ATOM   4443  HA2 GLY A 280     -11.710  40.093  26.093  1.00 65.44           H  
ATOM   4444  HA3 GLY A 280     -13.168  39.133  25.717  1.00 65.44           H  
ATOM   4445  N   ASN A 281     -12.886  38.024  27.993  1.00 71.12           N  
ATOM   4446  CA  ASN A 281     -13.070  37.371  29.298  1.00 71.12           C  
ATOM   4447  C   ASN A 281     -11.758  37.215  30.119  1.00 71.12           C  
ATOM   4448  CB  ASN A 281     -13.758  36.013  29.167  1.00 71.12           C  
ATOM   4449  O   ASN A 281     -11.528  36.229  30.818  1.00 71.12           O  
ATOM   4450  CG  ASN A 281     -15.164  36.168  28.658  1.00 71.12           C  
ATOM   4451  ND2 ASN A 281     -16.116  36.425  29.524  1.00 71.12           N  
ATOM   4452  OD1 ASN A 281     -15.447  36.074  27.480  1.00 71.12           O  
ATOM   4453  H   ASN A 281     -12.928  37.456  27.159  1.00 71.12           H  
ATOM   4454  HA  ASN A 281     -13.706  38.038  29.891  1.00 71.12           H  
ATOM   4455  HB2 ASN A 281     -13.804  35.495  30.133  1.00 71.12           H  
ATOM   4456  HB3 ASN A 281     -13.209  35.357  28.481  1.00 71.12           H  
ATOM   4457 HD21 ASN A 281     -17.068  36.541  29.208  1.00 71.12           H  
ATOM   4458 HD22 ASN A 281     -15.897  36.506  30.507  1.00 71.12           H  
ATOM   4459  N   PHE A 282     -10.972  38.291  30.177  1.00 79.44           N  
ATOM   4460  CA  PHE A 282      -9.709  38.375  30.924  1.00 79.44           C  
ATOM   4461  C   PHE A 282      -9.948  38.956  32.342  1.00 79.44           C  
ATOM   4462  CB  PHE A 282      -8.675  39.229  30.175  1.00 79.44           C  
ATOM   4463  O   PHE A 282      -9.074  39.535  32.985  1.00 79.44           O  
ATOM   4464  CG  PHE A 282      -8.333  38.665  28.815  1.00 79.44           C  
ATOM   4465  CD1 PHE A 282      -7.573  37.485  28.711  1.00 79.44           C  
ATOM   4466  CD2 PHE A 282      -8.807  39.294  27.648  1.00 79.44           C  
ATOM   4467  CE1 PHE A 282      -7.295  36.927  27.453  1.00 79.44           C  
ATOM   4468  CE2 PHE A 282      -8.539  38.728  26.388  1.00 79.44           C  
ATOM   4469  CZ  PHE A 282      -7.792  37.541  26.293  1.00 79.44           C  
ATOM   4470  H   PHE A 282     -11.260  39.107  29.656  1.00 79.44           H  
ATOM   4471  HA  PHE A 282      -9.326  37.358  31.072  1.00 79.44           H  
ATOM   4472  HB2 PHE A 282      -7.750  39.312  30.758  1.00 79.44           H  
ATOM   4473  HB3 PHE A 282      -9.051  40.255  30.067  1.00 79.44           H  
ATOM   4474  HD1 PHE A 282      -7.201  37.005  29.604  1.00 79.44           H  
ATOM   4475  HD2 PHE A 282      -9.376  40.209  27.720  1.00 79.44           H  
ATOM   4476  HE1 PHE A 282      -6.701  36.029  27.378  1.00 79.44           H  
ATOM   4477  HE2 PHE A 282      -8.907  39.206  25.493  1.00 79.44           H  
ATOM   4478  HZ  PHE A 282      -7.601  37.100  25.326  1.00 79.44           H  
ATOM   4479  N   PHE A 283     -11.151  38.682  32.859  1.00 84.50           N  
ATOM   4480  CA  PHE A 283     -11.652  39.245  34.111  1.00 84.50           C  
ATOM   4481  C   PHE A 283     -10.783  38.797  35.297  1.00 84.50           C  
ATOM   4482  CB  PHE A 283     -13.108  38.826  34.371  1.00 84.50           C  
ATOM   4483  O   PHE A 283     -10.597  39.520  36.270  1.00 84.50           O  
ATOM   4484  CG  PHE A 283     -14.136  39.141  33.296  1.00 84.50           C  
ATOM   4485  CD1 PHE A 283     -13.921  40.101  32.290  1.00 84.50           C  
ATOM   4486  CD2 PHE A 283     -15.361  38.443  33.347  1.00 84.50           C  
ATOM   4487  CE1 PHE A 283     -14.918  40.348  31.331  1.00 84.50           C  
ATOM   4488  CE2 PHE A 283     -16.357  38.693  32.387  1.00 84.50           C  
ATOM   4489  CZ  PHE A 283     -16.130  39.639  31.374  1.00 84.50           C  
ATOM   4490  H   PHE A 283     -11.786  38.133  32.297  1.00 84.50           H  
ATOM   4491  HA  PHE A 283     -11.559  40.334  34.039  1.00 84.50           H  
ATOM   4492  HB2 PHE A 283     -13.449  39.285  35.307  1.00 84.50           H  
ATOM   4493  HB3 PHE A 283     -13.120  37.738  34.527  1.00 84.50           H  
ATOM   4494  HD1 PHE A 283     -12.990  40.647  32.254  1.00 84.50           H  
ATOM   4495  HD2 PHE A 283     -15.534  37.716  34.127  1.00 84.50           H  
ATOM   4496  HE1 PHE A 283     -14.753  41.085  30.560  1.00 84.50           H  
ATOM   4497  HE2 PHE A 283     -17.295  38.159  32.428  1.00 84.50           H  
ATOM   4498  HZ  PHE A 283     -16.888  39.821  30.625  1.00 84.50           H  
ATOM   4499  N   ASN A 284     -10.280  37.552  35.229  1.00 83.49           N  
ATOM   4500  CA  ASN A 284      -9.534  36.973  36.348  1.00 83.49           C  
ATOM   4501  C   ASN A 284      -8.120  37.573  36.438  1.00 83.49           C  
ATOM   4502  CB  ASN A 284      -9.428  35.454  36.272  1.00 83.49           C  
ATOM   4503  O   ASN A 284      -7.429  37.427  37.438  1.00 83.49           O  
ATOM   4504  CG  ASN A 284      -9.690  34.885  37.642  1.00 83.49           C  
ATOM   4505  ND2 ASN A 284      -8.781  35.067  38.571  1.00 83.49           N  
ATOM   4506  OD1 ASN A 284     -10.715  34.308  37.934  1.00 83.49           O  
ATOM   4507  H   ASN A 284     -10.423  37.022  34.382  1.00 83.49           H  
ATOM   4508  HA  ASN A 284     -10.047  37.291  37.265  1.00 83.49           H  
ATOM   4509  HB2 ASN A 284      -8.445  35.116  35.925  1.00 83.49           H  
ATOM   4510  HB3 ASN A 284     -10.179  35.032  35.593  1.00 83.49           H  
ATOM   4511 HD21 ASN A 284      -8.943  34.729  39.509  1.00 83.49           H  
ATOM   4512 HD22 ASN A 284      -7.920  35.546  38.349  1.00 83.49           H  
ATOM   4513  N   ILE A 285      -7.676  38.259  35.378  1.00 83.33           N  
ATOM   4514  CA  ILE A 285      -6.401  38.973  35.388  1.00 83.33           C  
ATOM   4515  C   ILE A 285      -6.711  40.331  36.060  1.00 83.33           C  
ATOM   4516  CB  ILE A 285      -5.805  39.156  33.970  1.00 83.33           C  
ATOM   4517  O   ILE A 285      -5.946  40.825  36.882  1.00 83.33           O  
ATOM   4518  CG1 ILE A 285      -5.625  37.786  33.278  1.00 83.33           C  
ATOM   4519  CG2 ILE A 285      -4.476  39.922  34.044  1.00 83.33           C  
ATOM   4520  CD1 ILE A 285      -5.005  37.863  31.888  1.00 83.33           C  
ATOM   4521  H   ILE A 285      -8.277  38.355  34.571  1.00 83.33           H  
ATOM   4522  HA  ILE A 285      -5.696  38.433  36.032  1.00 83.33           H  
ATOM   4523  HB  ILE A 285      -6.492  39.757  33.362  1.00 83.33           H  
ATOM   4524 HG12 ILE A 285      -6.602  37.299  33.177  1.00 83.33           H  
ATOM   4525 HG13 ILE A 285      -5.008  37.129  33.904  1.00 83.33           H  
ATOM   4526 HG21 ILE A 285      -3.724  39.358  34.607  1.00 83.33           H  
ATOM   4527 HG22 ILE A 285      -4.602  40.895  34.527  1.00 83.33           H  
ATOM   4528 HG23 ILE A 285      -4.076  40.123  33.046  1.00 83.33           H  
ATOM   4529 HD11 ILE A 285      -5.525  38.591  31.261  1.00 83.33           H  
ATOM   4530 HD12 ILE A 285      -5.065  36.886  31.397  1.00 83.33           H  
ATOM   4531 HD13 ILE A 285      -3.947  38.138  31.936  1.00 83.33           H  
ATOM   4532  N   LEU A 286      -7.804  40.965  35.636  1.00 85.74           N  
ATOM   4533  CA  LEU A 286      -8.145  42.319  36.072  1.00 85.74           C  
ATOM   4534  C   LEU A 286      -8.419  42.344  37.597  1.00 85.74           C  
ATOM   4535  CB  LEU A 286      -9.364  42.859  35.305  1.00 85.74           C  
ATOM   4536  O   LEU A 286      -8.010  43.263  38.301  1.00 85.74           O  
ATOM   4537  CG  LEU A 286      -9.129  43.070  33.792  1.00 85.74           C  
ATOM   4538  CD1 LEU A 286     -10.459  43.355  33.089  1.00 85.74           C  
ATOM   4539  CD2 LEU A 286      -8.157  44.213  33.499  1.00 85.74           C  
ATOM   4540  H   LEU A 286      -8.403  40.503  34.967  1.00 85.74           H  
ATOM   4541  HA  LEU A 286      -7.263  42.948  35.905  1.00 85.74           H  
ATOM   4542  HB2 LEU A 286      -9.689  43.806  35.754  1.00 85.74           H  
ATOM   4543  HB3 LEU A 286     -10.202  42.162  35.439  1.00 85.74           H  
ATOM   4544  HG  LEU A 286      -8.715  42.154  33.357  1.00 85.74           H  
ATOM   4545 HD11 LEU A 286     -10.935  44.256  33.491  1.00 85.74           H  
ATOM   4546 HD12 LEU A 286     -11.153  42.519  33.214  1.00 85.74           H  
ATOM   4547 HD13 LEU A 286     -10.309  43.501  32.013  1.00 85.74           H  
ATOM   4548 HD21 LEU A 286      -8.543  45.165  33.875  1.00 85.74           H  
ATOM   4549 HD22 LEU A 286      -8.011  44.327  32.419  1.00 85.74           H  
ATOM   4550 HD23 LEU A 286      -7.174  44.035  33.944  1.00 85.74           H  
ATOM   4551  N   VAL A 287      -9.150  41.343  38.106  1.00 84.75           N  
ATOM   4552  CA  VAL A 287      -9.520  41.298  39.532  1.00 84.75           C  
ATOM   4553  C   VAL A 287      -8.226  41.179  40.377  1.00 84.75           C  
ATOM   4554  CB  VAL A 287     -10.512  40.143  39.802  1.00 84.75           C  
ATOM   4555  O   VAL A 287      -8.050  41.881  41.368  1.00 84.75           O  
ATOM   4556  CG1 VAL A 287     -10.671  39.815  41.289  1.00 84.75           C  
ATOM   4557  CG2 VAL A 287     -11.890  40.495  39.231  1.00 84.75           C  
ATOM   4558  H   VAL A 287      -9.464  40.607  37.489  1.00 84.75           H
[truncated: 3,118,514 more chars]
