# Supplementary material for: DegraderTCM: A Computationally Sparing Approach for Predicting Ternary Degradation Complexes
Source: ACS Med Chem Lett. 2023 Dec 13;15(1):45–53. doi: 10.1021/acsmedchemlett.3c00362 (PMC10788944; doi:10.1021/acsmedchemlett.3c00362)
Supplement: Supplementary file 2 — ml3c00362_si_002.zip [file ml3c00362_si_002.zip › TC models/Case_studies/ER/ARV471_ER_CRBN.pdb]

HEADER    TRANSCRIPTION                                       ar-471-w
REMARK  99                                                                      
REMARK  99 MOE v2022.02 (Chemical Computing Group ULC) Mon Jul 24 16:03:53 2023 
SEQRES   1    595  MET THR MET THR LEU HIS THR LYS ALA SER GLY MET ALA
SEQRES   2    595  LEU LEU HIS GLN ILE GLN GLY ASN GLU LEU GLU PRO LEU
SEQRES   3    595  ASN ARG PRO GLN LEU LYS ILE PRO LEU GLU ARG PRO LEU
SEQRES   4    595  GLY GLU VAL TYR LEU ASP SER SER LYS PRO ALA VAL TYR
SEQRES   5    595  ASN TYR PRO GLU GLY ALA ALA TYR GLU PHE ASN ALA ALA
SEQRES   6    595  ALA ALA ALA ASN ALA GLN VAL TYR GLY GLN THR GLY LEU
SEQRES   7    595  PRO TYR GLY PRO GLY SER GLU ALA ALA ALA PHE GLY SER
SEQRES   8    595  ASN GLY LEU GLY GLY PHE PRO PRO LEU ASN SER VAL SER
SEQRES   9    595  PRO SER PRO LEU MET LEU LEU HIS PRO PRO PRO GLN LEU
SEQRES  10    595  SER PRO PHE LEU GLN PRO HIS GLY GLN GLN VAL PRO TYR
SEQRES  11    595  TYR LEU GLU ASN GLU PRO SER GLY TYR THR VAL ARG GLU
SEQRES  12    595  ALA GLY PRO PRO ALA PHE TYR ARG PRO ASN SER ASP ASN
SEQRES  13    595  ARG ARG GLN GLY GLY ARG GLU ARG LEU ALA SER THR ASN
SEQRES  14    595  ASP LYS GLY SER MET ALA MET GLU SER ALA LYS GLU THR
SEQRES  15    595  ARG TYR CYS ALA VAL CYS ASN ASP TYR ALA SER GLY TYR
SEQRES  16    595  HIS TYR GLY VAL TRP SER CYS GLU GLY CYS LYS ALA PHE
SEQRES  17    595  PHE LYS ARG SER ILE GLN GLY HIS ASN ASP TYR MET CYS
SEQRES  18    595  PRO ALA THR ASN GLN CYS THR ILE ASP LYS ASN ARG ARG
SEQRES  19    595  LYS SER CYS GLN ALA CYS ARG LEU ARG LYS CYS TYR GLU
SEQRES  20    595  VAL GLY MET MET LYS GLY GLY ILE ARG LYS ASP ARG ARG
SEQRES  21    595  GLY GLY ARG MET LEU LYS HIS LYS ARG GLN ARG ASP ASP
SEQRES  22    595  GLY GLU GLY ARG GLY GLU VAL GLY SER ALA GLY ASP MET
SEQRES  23    595  ARG ALA ALA ASN LEU TRP PRO SER PRO LEU MET ILE LYS
SEQRES  24    595  ARG SER LYS LYS ASN SER LEU ALA LEU SER LEU THR ALA
SEQRES  25    595  ASP GLN MET VAL SER ALA LEU LEU ASP ALA GLU PRO PRO
SEQRES  26    595  ILE LEU TYR SER GLU TYR ASP PRO THR ARG PRO PHE SER
SEQRES  27    595  GLU ALA SER MET MET GLY LEU LEU THR ASN LEU ALA ASP
SEQRES  28    595  ARG GLU LEU VAL HIS MET ILE ASN TRP ALA LYS ARG VAL
SEQRES  29    595  PRO GLY PHE VAL ASP LEU THR LEU HIS ASP GLN VAL HIS
SEQRES  30    595  LEU LEU GLU CYS ALA TRP LEU GLU ILE LEU MET ILE GLY
SEQRES  31    595  LEU VAL TRP ARG SER MET GLU HIS PRO GLY LYS LEU LEU
SEQRES  32    595  PHE ALA PRO ASN LEU LEU LEU ASP ARG ASN GLN GLY LYS
SEQRES  33    595  CYS VAL GLU GLY MET VAL GLU ILE PHE ASP MET LEU LEU
SEQRES  34    595  ALA THR SER SER ARG PHE ARG MET MET ASN LEU GLN GLY
SEQRES  35    595  GLU GLU PHE VAL CYS LEU LYS SER ILE ILE LEU LEU ASN
SEQRES  36    595  SER GLY VAL TYR THR PHE LEU SER SER THR LEU LYS SER
SEQRES  37    595  LEU GLU GLU LYS ASP HIS ILE HIS ARG VAL LEU ASP LYS
SEQRES  38    595  ILE THR ASP THR LEU ILE HIS LEU MET ALA LYS ALA GLY
SEQRES  39    595  LEU THR LEU GLN GLN GLN HIS GLN ARG LEU ALA GLN LEU
SEQRES  40    595  LEU LEU ILE LEU SER HIS ILE ARG HIS MET SER ASN LYS
SEQRES  41    595  GLY MET GLU HIS LEU TYR SER MET LYS CYS LYS ASN VAL
SEQRES  42    595  VAL PRO LEU TYR ASP LEU LEU LEU GLU MET LEU ASP ALA
SEQRES  43    595  HIS ARG LEU HIS ALA PRO THR SER ARG GLY GLY ALA SER
SEQRES  44    595  VAL GLU GLU THR ASP GLN SER HIS LEU ALA THR ALA GLY
SEQRES  45    595  SER THR SER SER HIS SER LEU GLN LYS TYR TYR ILE THR
SEQRES  46    595  GLY GLU ALA GLU GLY PHE PRO ALA THR VAL
HELIX    1   1 GLY     11  ILE     18  1               Generated by MOE    8
HELIX    2   2 GLU    203  SER    212  1               Generated by MOE   10
HELIX    3   3 GLN    238  TYR    246  1               Generated by MOE    9
HELIX    4   4 LEU    306  SER    309  1               Generated by MOE    4
HELIX    5   5 GLN    314  LEU    320  1               Generated by MOE    7
HELIX    6   6 GLU    339  LEU    345  1               Generated by MOE    7
HELIX    7   7 ASN    348  ALA    361  1               Generated by MOE   14
HELIX    8   8 PHE    367  ASP    369  5               Generated by MOE    3
HELIX    9   9 ASP    374  ALA    382  1               Generated by MOE    9
HELIX   10  10 GLU    385  MET    388  1               Generated by MOE    4
HELIX   11  11 GLN    414  LYS    416  5               Generated by MOE    3
HELIX   12  12 VAL    422  MET    438  1               Generated by MOE   17
HELIX   13  13 GLY    442  LEU    454  1               Generated by MOE   13
HELIX   14  14 GLU    470  LYS    492  1               Generated by MOE   23
HELIX   15  15 LEU    497  LEU    508  1               Generated by MOE   12
HELIX   16  16 ILE    510  LYS    531  1               Generated by MOE   22
HELIX   17  17 ASP    538  LEU    544  1               Generated by MOE    7
HELIX   18  18 HIS    547  HIS    550  1               Generated by MOE    4
HELIX   19  19 LEU     53  SER     56  1               Generated by MOE    4
HELIX   20  20 VAL    107  VAL    110  1               Generated by MOE    4
HELIX   21  21 ASP    149  GLY    151  5               Generated by MOE    3
HELIX   22  22 THR    193  SER    195  5               Generated by MOE    3
HELIX   23  23 LEU    202  GLN    206  5               Generated by MOE    5
HELIX   24  24 LYS    222  LYS    231  1               Generated by MOE   10
HELIX   25  25 PHE    232  LEU    237  5               Generated by MOE    6
HELIX   26  26 ARG    242  TYR    245  1               Generated by MOE    4
HELIX   27  27 ALA    250  ASP    255  1               Generated by MOE    6
HELIX   28  28 LYS    258  LEU    261  1               Generated by MOE    4
HELIX   29  29 ASP    279  VAL    284  1               Generated by MOE    6
HELIX   30  30 LEU    294  GLN    297  1               Generated by MOE    4
HELIX   31  31 ALA    304  MET    315  1               Generated by MOE   12
HELIX   32  32 LYS    334  GLU    336  5               Generated by MOE    3
SHEET    1       TYR   184  CYS   185                  Generated by MOE
SHEET    2       ASP   190  TYR   191                  Generated by MOE
SHEET    3       GLY   194  HIS   196                  Generated by MOE
SHEET    4       VAL   199  SER   201                  Generated by MOE
SHEET    5       LEU   402  ALA   405                  Generated by MOE
SHEET    6       LEU   408  LEU   410                  Generated by MOE
SHEET    7       CYS    78  VAL    83                  Generated by MOE
SHEET    8       THR    96  LEU   101                  Generated by MOE
SHEET    9       THR   119  VAL   122                  Generated by MOE
SHEET   10       PHE   135  GLU   147                  Generated by MOE
SHEET   11       ILE   154  ARG   171                  Generated by MOE
SHEET   12       GLN   178  ILE   184                  Generated by MOE
SHEET   13       SER   320  CYS   323                  Generated by MOE
SHEET   14       GLU   330  THR   333                  Generated by MOE
SHEET   15       MET   346  VAL   350                  Generated by MOE
SHEET   16       VAL   356  VAL   362                  Generated by MOE
SHEET   17       LEU   368  LEU   370                  Generated by MOE
SHEET   18       TYR   384  CYS   391                  Generated by MOE
SHEET   19       HIS   397  ALA   404                  Generated by MOE
SHEET   20       LYS   413  THR   418                  Generated by MOE
SHEET   21       LEU   422  THR   425                  Generated by MOE
LINK         N33 LIG     1                 C13 LVY     2     1555   1555  1.39
ATOM      1  N   MET     1      68.811  13.284  32.444  1.00 35.33           N1+
ATOM      2  CA  MET     1      67.765  13.442  33.457  1.00 35.33           C  
ATOM      3  C   MET     1      67.568  12.124  34.223  1.00 35.33           C  
ATOM      4  CB  MET     1      66.463  13.891  32.790  1.00 35.33           C  
ATOM      5  O   MET     1      67.260  11.075  33.660  1.00 35.33           O  
ATOM      6  CG  MET     1      66.668  15.175  31.984  1.00 35.33           C  
ATOM      7  SD  MET     1      65.100  16.087  31.839  1.00 35.33           S  
ATOM      8  CE  MET     1      65.755  17.596  31.079  1.00 35.33           C  
ATOM      9  H1  MET     1      68.564  12.527  31.779  1.00 35.33           H  
ATOM     10  H2  MET     1      69.706  12.996  32.838  1.00 35.33           H  
ATOM     11  H3  MET     1      68.885  14.191  32.006  1.00 35.33           H  
ATOM     12  HA  MET     1      68.096  14.221  34.153  1.00 35.33           H  
ATOM     13  HB2 MET     1      65.722  14.044  33.580  1.00 35.33           H  
ATOM     14  HB3 MET     1      66.060  13.103  32.139  1.00 35.33           H  
ATOM     15  HG2 MET     1      67.045  14.945  30.982  1.00 35.33           H  
ATOM     16  HG3 MET     1      67.387  15.832  32.485  1.00 35.33           H  
ATOM     17  HE1 MET     1      66.229  17.364  30.121  1.00 35.33           H  
ATOM     18  HE2 MET     1      66.478  18.075  31.743  1.00 35.33           H  
ATOM     19  HE3 MET     1      64.932  18.293  30.901  1.00 35.33           H  
ATOM     20  N   THR     2      67.824  12.234  35.577  1.00 25.94           N  
ATOM     21  CA  THR     2      67.806  11.136  36.547  1.00 25.94           C  
ATOM     22  C   THR     2      66.416  10.970  37.159  1.00 25.94           C  
ATOM     23  CB  THR     2      68.766  11.467  37.728  1.00 25.94           C  
ATOM     24  O   THR     2      65.960  11.824  37.918  1.00 25.94           O  
ATOM     25  CG2 THR     2      70.226  11.350  37.340  1.00 25.94           C  
ATOM     26  OG1 THR     2      68.564  12.822  38.160  1.00 25.94           O  
ATOM     27  H   THR     2      68.030  13.138  35.993  1.00 25.94           H  
ATOM     28  HA  THR     2      68.102  10.205  36.067  1.00 25.94           H  
ATOM     29  HB  THR     2      68.565  10.801  38.576  1.00 25.94           H  
ATOM     30 HG21 THR     2      70.463  10.323  37.053  1.00 25.94           H  
ATOM     31 HG22 THR     2      70.867  11.641  38.179  1.00 25.94           H  
ATOM     32 HG23 THR     2      70.478  12.025  36.515  1.00 25.94           H  
ATOM     33  HG1 THR     2      68.450  12.802  39.142  1.00 25.94           H  
ATOM     34  N   MET     3      65.739   9.811  36.847  1.00 30.84           N  
ATOM     35  CA  MET     3      64.455   9.456  37.469  1.00 30.84           C  
ATOM     36  C   MET     3      64.163   8.017  37.037  1.00 30.84           C  
ATOM     37  CB  MET     3      63.328  10.431  37.077  1.00 30.84           C  
ATOM     38  O   MET     3      64.477   7.602  35.924  1.00 30.84           O  
ATOM     39  CG  MET     3      61.958  10.093  37.662  1.00 30.84           C  
ATOM     40  SD  MET     3      60.935   9.107  36.521  1.00 30.84           S  
ATOM     41  CE  MET     3      60.144  10.425  35.590  1.00 30.84           C  
ATOM     42  H   MET     3      66.124   9.154  36.154  1.00 30.84           H  
ATOM     43  HA  MET     3      64.601   9.485  38.554  1.00 30.84           H  
ATOM     44  HB2 MET     3      63.279  10.558  35.991  1.00 30.84           H  
ATOM     45  HB3 MET     3      63.591  11.420  37.467  1.00 30.84           H  
ATOM     46  HG2 MET     3      61.410  11.008  37.904  1.00 30.84           H  
ATOM     47  HG3 MET     3      62.066   9.549  38.606  1.00 30.84           H  
ATOM     48  HE1 MET     3      59.554   9.992  34.779  1.00 30.84           H  
ATOM     49  HE2 MET     3      60.904  11.081  35.168  1.00 30.84           H  
ATOM     50  HE3 MET     3      59.469  10.995  36.228  1.00 30.84           H  
ATOM     51  N   THR     4      63.475   7.238  37.937  1.00 30.42           N  
ATOM     52  CA  THR     4      62.880   5.966  37.530  1.00 30.42           C  
ATOM     53  C   THR     4      61.512   5.991  38.200  1.00 30.42           C  
ATOM     54  CB  THR     4      63.682   4.690  37.827  1.00 30.42           C  
ATOM     55  O   THR     4      61.316   6.503  39.301  1.00 30.42           O  
ATOM     56  CG2 THR     4      64.812   4.512  36.824  1.00 30.42           C  
ATOM     57  OG1 THR     4      64.220   4.688  39.150  1.00 30.42           O  
ATOM     58  H   THR     4      63.309   7.532  38.898  1.00 30.42           H  
ATOM     59  HA  THR     4      62.700   6.013  36.448  1.00 30.42           H  
ATOM     60  HB  THR     4      63.021   3.819  37.757  1.00 30.42           H  
ATOM     61 HG21 THR     4      64.428   4.394  35.806  1.00 30.42           H  
ATOM     62 HG22 THR     4      65.412   3.635  37.078  1.00 30.42           H  
ATOM     63 HG23 THR     4      65.486   5.369  36.839  1.00 30.42           H  
ATOM     64  HG1 THR     4      64.984   4.070  39.190  1.00 30.42           H  
ATOM     65  N   LEU     5      60.510   5.485  37.397  1.00 29.22           N  
ATOM     66  CA  LEU     5      59.116   5.800  37.656  1.00 29.22           C  
ATOM     67  C   LEU     5      58.600   5.226  38.991  1.00 29.22           C  
ATOM     68  CB  LEU     5      58.202   5.303  36.518  1.00 29.22           C  
ATOM     69  O   LEU     5      59.152   4.312  39.595  1.00 29.22           O  
ATOM     70  CG  LEU     5      58.294   6.111  35.217  1.00 29.22           C  
ATOM     71  CD1 LEU     5      57.603   5.334  34.096  1.00 29.22           C  
ATOM     72  CD2 LEU     5      57.636   7.485  35.327  1.00 29.22           C  
ATOM     73  H   LEU     5      60.759   4.932  36.581  1.00 29.22           H  
ATOM     74  HA  LEU     5      59.058   6.882  37.738  1.00 29.22           H  
ATOM     75  HB2 LEU     5      57.151   5.323  36.825  1.00 29.22           H  
ATOM     76  HB3 LEU     5      58.441   4.249  36.318  1.00 29.22           H  
ATOM     77  HG  LEU     5      59.348   6.251  34.969  1.00 29.22           H  
ATOM     78 HD11 LEU     5      56.553   5.133  34.338  1.00 29.22           H  
ATOM     79 HD12 LEU     5      58.097   4.372  33.930  1.00 29.22           H  
ATOM     80 HD13 LEU     5      57.625   5.900  33.159  1.00 29.22           H  
ATOM     81 HD21 LEU     5      56.559   7.387  35.480  1.00 29.22           H  
ATOM     82 HD22 LEU     5      57.790   8.058  34.407  1.00 29.22           H  
ATOM     83 HD23 LEU     5      58.039   8.071  36.152  1.00 29.22           H  
ATOM     84  N   HIS     6      57.364   5.753  39.350  1.00 38.45           N  
ATOM     85  CA  HIS     6      56.550   5.234  40.453  1.00 38.45           C  
ATOM     86  C   HIS     6      55.765   3.956  40.056  1.00 38.45           C  
ATOM     87  CB  HIS     6      55.574   6.294  40.986  1.00 38.45           C  
ATOM     88  O   HIS     6      54.912   3.456  40.789  1.00 38.45           O  
ATOM     89  CG  HIS     6      56.204   7.446  41.689  1.00 38.45           C  
ATOM     90  ND1 HIS     6      55.485   8.555  42.061  1.00 38.45           N  
ATOM     91  CD2 HIS     6      57.471   7.683  42.166  1.00 38.45           C  
ATOM     92  NE2 HIS     6      57.550   8.900  42.788  1.00 38.45           N  
ATOM     93  CE1 HIS     6      56.327   9.379  42.750  1.00 38.45           C  
ATOM     94  H   HIS     6      56.995   6.547  38.839  1.00 38.45           H  
ATOM     95  HA  HIS     6      57.239   4.923  41.243  1.00 38.45           H  
ATOM     96  HB2 HIS     6      54.848   5.836  41.668  1.00 38.45           H  
ATOM     97  HB3 HIS     6      54.996   6.701  40.156  1.00 38.45           H  
ATOM     98  HD1 HIS     6      54.508   8.739  41.862  1.00 38.45           H  
ATOM     99  HD2 HIS     6      58.335   7.043  42.063  1.00 38.45           H  
ATOM    100  HE1 HIS     6      55.991  10.306  43.193  1.00 38.45           H  
ATOM    101  N   THR     7      56.179   3.379  38.883  1.00 33.48           N  
ATOM    102  CA  THR     7      56.079   1.973  38.506  1.00 33.48           C  
ATOM    103  C   THR     7      54.685   1.448  38.155  1.00 33.48           C  
ATOM    104  CB  THR     7      56.840   0.983  39.409  1.00 33.48           C  
ATOM    105  O   THR     7      54.412   0.251  38.178  1.00 33.48           O  
ATOM    106  CG2 THR     7      58.313   1.331  39.568  1.00 33.48           C  
ATOM    107  OG1 THR     7      56.254   0.897  40.701  1.00 33.48           O  
ATOM    108  H   THR     7      56.622   4.010  38.234  1.00 33.48           H  
ATOM    109  HA  THR     7      56.598   1.949  37.536  1.00 33.48           H  
ATOM    110  HB  THR     7      56.778  -0.015  38.963  1.00 33.48           H  
ATOM    111 HG21 THR     7      58.798   1.517  38.606  1.00 33.48           H  
ATOM    112 HG22 THR     7      58.840   0.516  40.072  1.00 33.48           H  
ATOM    113 HG23 THR     7      58.434   2.194  40.223  1.00 33.48           H  
ATOM    114  HG1 THR     7      56.897   0.485  41.299  1.00 33.48           H  
ATOM    115  N   LYS     8      53.858   2.372  37.559  1.00 31.30           N  
ATOM    116  CA  LYS     8      52.651   2.036  36.807  1.00 31.30           C  
ATOM    117  C   LYS     8      51.378   1.795  37.625  1.00 31.30           C  
ATOM    118  CB  LYS     8      52.869   0.877  35.819  1.00 31.30           C  
ATOM    119  O   LYS     8      50.280   2.139  37.180  1.00 31.30           O  
ATOM    120  CG  LYS     8      51.873   0.910  34.656  1.00 31.30           C  
ATOM    121  CD  LYS     8      52.118  -0.216  33.653  1.00 31.30           C  
ATOM    122  CE  LYS     8      53.421  -0.052  32.878  1.00 31.30           C  
ATOM    123  NZ  LYS     8      54.305  -1.198  33.126  1.00 31.30           N1+
ATOM    124  H   LYS     8      54.127   3.352  37.635  1.00 31.30           H  
ATOM    125  HA  LYS     8      52.473   2.937  36.213  1.00 31.30           H  
ATOM    126  HB2 LYS     8      52.777  -0.089  36.330  1.00 31.30           H  
ATOM    127  HB3 LYS     8      53.889   0.937  35.422  1.00 31.30           H  
ATOM    128  HG2 LYS     8      51.922   1.878  34.142  1.00 31.30           H  
ATOM    129  HG3 LYS     8      50.852   0.804  35.039  1.00 31.30           H  
ATOM    130  HD2 LYS     8      51.288  -0.205  32.936  1.00 31.30           H  
ATOM    131  HD3 LYS     8      52.064  -1.179  34.175  1.00 31.30           H  
ATOM    132  HE2 LYS     8      53.982   0.852  33.130  1.00 31.30           H  
ATOM    133  HE3 LYS     8      53.227  -0.053  31.801  1.00 31.30           H  
ATOM    134  HZ1 LYS     8      55.165  -1.222  32.575  1.00 31.30           H  
ATOM    135  HZ2 LYS     8      53.827  -2.119  32.986  1.00 31.30           H  
ATOM    136  HZ3 LYS     8      54.667  -1.285  34.155  1.00 31.30           H  
ATOM    137  N   ALA     9      51.477   1.050  38.771  1.00 32.69           N  
ATOM    138  CA  ALA     9      50.335   0.790  39.660  1.00 32.69           C  
ATOM    139  C   ALA     9      49.125   0.105  38.969  1.00 32.69           C  
ATOM    140  CB  ALA     9      49.928   2.070  40.388  1.00 32.69           C  
ATOM    141  O   ALA     9      49.226  -0.524  37.919  1.00 32.69           O  
ATOM    142  H   ALA     9      52.395   0.691  39.076  1.00 32.69           H  
ATOM    143  HA  ALA     9      50.699   0.067  40.400  1.00 32.69           H  
ATOM    144  HB1 ALA     9      50.765   2.764  40.507  1.00 32.69           H  
ATOM    145  HB2 ALA     9      49.534   1.827  41.379  1.00 32.69           H  
ATOM    146  HB3 ALA     9      49.127   2.599  39.872  1.00 32.69           H  
ATOM    147  N   SER    10      47.925   0.198  39.664  1.00 41.30           N  
ATOM    148  CA  SER    10      46.651  -0.252  39.101  1.00 41.30           C  
ATOM    149  C   SER    10      45.476   0.413  39.859  1.00 41.30           C  
ATOM    150  CB  SER    10      46.497  -1.774  39.200  1.00 41.30           C  
ATOM    151  O   SER    10      45.574   0.897  40.988  1.00 41.30           O  
ATOM    152  OG  SER    10      45.204  -2.250  38.830  1.00 41.30           O  
ATOM    153  H   SER    10      47.888   0.593  40.599  1.00 41.30           H  
ATOM    154  HA  SER    10      46.609   0.064  38.053  1.00 41.30           H  
ATOM    155  HB2 SER    10      46.649  -2.086  40.237  1.00 41.30           H  
ATOM    156  HB3 SER    10      47.238  -2.284  38.579  1.00 41.30           H  
ATOM    157  HG  SER    10      44.970  -1.855  37.935  1.00 41.30           H  
ATOM    158  N   GLY    11      44.272   0.293  39.190  1.00 36.34           N  
ATOM    159  CA  GLY    11      42.999   0.659  39.759  1.00 36.34           C  
ATOM    160  C   GLY    11      42.445  -0.456  40.635  1.00 36.34           C  
ATOM    161  O   GLY    11      41.565  -0.240  41.469  1.00 36.34           O  
ATOM    162  H   GLY    11      44.266  -0.135  38.237  1.00 36.34           H  
ATOM    163  HA2 GLY    11      42.302   0.842  38.937  1.00 36.34           H  
ATOM    164  HA3 GLY    11      43.117   1.564  40.360  1.00 36.34           H  
ATOM    165  N   MET    12      42.946  -1.722  40.435  1.00 39.65           N  
ATOM    166  CA  MET    12      42.379  -2.891  41.113  1.00 39.65           C  
ATOM    167  C   MET    12      42.621  -2.826  42.633  1.00 39.65           C  
ATOM    168  CB  MET    12      42.950  -4.192  40.533  1.00 39.65           C  
ATOM    169  O   MET    12      41.892  -3.408  43.434  1.00 39.65           O  
ATOM    170  CG  MET    12      42.509  -4.440  39.085  1.00 39.65           C  
ATOM    171  SD  MET    12      40.822  -5.133  38.979  1.00 39.65           S  
ATOM    172  CE  MET    12      41.245  -6.891  38.980  1.00 39.65           C  
ATOM    173  H   MET    12      43.713  -1.849  39.760  1.00 39.65           H  
ATOM    174  HA  MET    12      41.293  -2.849  40.975  1.00 39.65           H  
ATOM    175  HB2 MET    12      42.688  -5.047  41.168  1.00 39.65           H  
ATOM    176  HB3 MET    12      44.047  -4.133  40.553  1.00 39.65           H  
ATOM    177  HG2 MET    12      43.205  -5.134  38.601  1.00 39.65           H  
ATOM    178  HG3 MET    12      42.530  -3.517  38.499  1.00 39.65           H  
ATOM    179  HE1 MET    12      41.818  -7.147  39.875  1.00 39.65           H  
ATOM    180  HE2 MET    12      41.830  -7.140  38.091  1.00 39.65           H  
ATOM    181  HE3 MET    12      40.327  -7.484  38.964  1.00 39.65           H  
ATOM    182  N   ALA    13      43.733  -2.115  43.031  1.00 42.89           N  
ATOM    183  CA  ALA    13      44.043  -1.872  44.442  1.00 42.89           C  
ATOM    184  C   ALA    13      43.026  -0.854  45.004  1.00 42.89           C  
ATOM    185  CB  ALA    13      45.438  -1.276  44.551  1.00 42.89           C  
ATOM    186  O   ALA    13      42.511  -0.939  46.117  1.00 42.89           O  
ATOM    187  H   ALA    13      44.337  -1.750  42.299  1.00 42.89           H  
ATOM    188  HA  ALA    13      43.952  -2.811  44.998  1.00 42.89           H  
ATOM    189  HB1 ALA    13      46.193  -1.988  44.206  1.00 42.89           H  
ATOM    190  HB2 ALA    13      45.651  -0.990  45.584  1.00 42.89           H  
ATOM    191  HB3 ALA    13      45.547  -0.373  43.938  1.00 42.89           H  
ATOM    192  N   LEU    14      42.826   0.217  44.150  1.00 42.51           N  
ATOM    193  CA  LEU    14      42.029   1.398  44.478  1.00 42.51           C  
ATOM    194  C   LEU    14      40.543   1.025  44.499  1.00 42.51           C  
ATOM    195  CB  LEU    14      42.314   2.522  43.468  1.00 42.51           C  
ATOM    196  O   LEU    14      39.759   1.536  45.300  1.00 42.51           O  
ATOM    197  CG  LEU    14      41.529   3.835  43.666  1.00 42.51           C  
ATOM    198  CD1 LEU    14      41.721   4.441  45.053  1.00 42.51           C  
ATOM    199  CD2 LEU    14      41.952   4.852  42.600  1.00 42.51           C  
ATOM    200  H   LEU    14      43.249   0.161  43.226  1.00 42.51           H  
ATOM    201  HA  LEU    14      42.321   1.702  45.487  1.00 42.51           H  
ATOM    202  HB2 LEU    14      42.101   2.157  42.456  1.00 42.51           H  
ATOM    203  HB3 LEU    14      43.390   2.739  43.487  1.00 42.51           H  
ATOM    204  HG  LEU    14      40.461   3.635  43.521  1.00 42.51           H  
ATOM    205 HD11 LEU    14      42.782   4.536  45.300  1.00 42.51           H  
ATOM    206 HD12 LEU    14      41.248   3.826  45.822  1.00 42.51           H  
ATOM    207 HD13 LEU    14      41.267   5.436  45.114  1.00 42.51           H  
ATOM    208 HD21 LEU    14      43.007   5.122  42.709  1.00 42.51           H  
ATOM    209 HD22 LEU    14      41.357   5.768  42.678  1.00 42.51           H  
ATOM    210 HD23 LEU    14      41.808   4.447  41.593  1.00 42.51           H  
ATOM    211  N   LEU    15      40.128   0.133  43.532  1.00 38.01           N  
ATOM    212  CA  LEU    15      38.761  -0.375  43.536  1.00 38.01           C  
ATOM    213  C   LEU    15      38.520  -1.086  44.873  1.00 38.01           C  
ATOM    214  CB  LEU    15      38.489  -1.349  42.384  1.00 38.01           C  
ATOM    215  O   LEU    15      37.447  -1.001  45.469  1.00 38.01           O  
ATOM    216  CG  LEU    15      38.289  -0.674  41.013  1.00 38.01           C  
ATOM    217  CD1 LEU    15      38.245  -1.735  39.911  1.00 38.01           C  
ATOM    218  CD2 LEU    15      37.011   0.165  40.964  1.00 38.01           C  
ATOM    219  H   LEU    15      40.774  -0.142  42.775  1.00 38.01           H  
ATOM    220  HA  LEU    15      38.087   0.487  43.511  1.00 38.01           H  
ATOM    221  HB2 LEU    15      37.594  -1.941  42.613  1.00 38.01           H  
ATOM    222  HB3 LEU    15      39.316  -2.069  42.319  1.00 38.01           H  
ATOM    223  HG  LEU    15      39.136  -0.014  40.807  1.00 38.01           H  
ATOM    224 HD11 LEU    15      37.418  -2.435  40.068  1.00 38.01           H  
ATOM    225 HD12 LEU    15      39.176  -2.309  39.887  1.00 38.01           H  
ATOM    226 HD13 LEU    15      38.116  -1.272  38.927  1.00 38.01           H  
ATOM    227 HD21 LEU    15      36.132  -0.429  41.236  1.00 38.01           H  
ATOM    228 HD22 LEU    15      36.848   0.568  39.959  1.00 38.01           H  
ATOM    229 HD23 LEU    15      37.072   1.017  41.646  1.00 38.01           H  
ATOM    230  N   HIS    16      39.561  -1.856  45.336  1.00 43.24           N  
ATOM    231  CA  HIS    16      39.462  -2.575  46.601  1.00 43.24           C  
ATOM    232  C   HIS    16      39.597  -1.657  47.835  1.00 43.24           C  
ATOM    233  CB  HIS    16      40.386  -3.797  46.634  1.00 43.24           C  
ATOM    234  O   HIS    16      39.113  -1.977  48.920  1.00 43.24           O  
ATOM    235  CG  HIS    16      39.758  -4.945  45.903  1.00 43.24           C  
ATOM    236  CD2 HIS    16      38.953  -5.021  44.784  1.00 43.24           C  
ATOM    237  ND1 HIS    16      39.908  -6.248  46.298  1.00 43.24           N  
ATOM    238  CE1 HIS    16      39.087  -7.008  45.513  1.00 43.24           C  
ATOM    239  NE2 HIS    16      38.467  -6.291  44.604  1.00 43.24           N  
ATOM    240  H   HIS    16      40.411  -1.940  44.779  1.00 43.24           H  
ATOM    241  HA  HIS    16      38.427  -2.928  46.666  1.00 43.24           H  
ATOM    242  HB2 HIS    16      40.570  -4.095  47.674  1.00 43.24           H  
ATOM    243  HB3 HIS    16      41.362  -3.569  46.191  1.00 43.24           H  
ATOM    244  HD1 HIS    16      40.528  -6.620  47.034  1.00 43.24           H  
ATOM    245  HD2 HIS    16      38.641  -4.215  44.132  1.00 43.24           H  
ATOM    246  HE1 HIS    16      39.006  -8.074  45.656  1.00 43.24           H  
ATOM    247  N   GLN    17      40.301  -0.485  47.660  1.00 45.15           N  
ATOM    248  CA  GLN    17      40.330   0.597  48.666  1.00 45.15           C  
ATOM    249  C   GLN    17      38.900   1.199  48.791  1.00 45.15           C  
ATOM    250  CB  GLN    17      41.378   1.654  48.256  1.00 45.15           C  
ATOM    251  O   GLN    17      38.477   1.651  49.856  1.00 45.15           O  
ATOM    252  CG  GLN    17      41.756   2.701  49.314  1.00 45.15           C  
ATOM    253  CD  GLN    17      42.864   3.642  48.817  1.00 45.15           C  
ATOM    254  NE2 GLN    17      42.970   4.824  49.507  1.00 45.15           N  
ATOM    255  OE1 GLN    17      43.623   3.390  47.884  1.00 45.15           O  
ATOM    256  H   GLN    17      40.882  -0.410  46.820  1.00 45.15           H  
ATOM    257  HA  GLN    17      40.591   0.141  49.627  1.00 45.15           H  
ATOM    258  HB2 GLN    17      41.022   2.190  47.373  1.00 45.15           H  
ATOM    259  HB3 GLN    17      42.296   1.134  47.951  1.00 45.15           H  
ATOM    260  HG2 GLN    17      42.121   2.208  50.221  1.00 45.15           H  
ATOM    261  HG3 GLN    17      40.878   3.299  49.580  1.00 45.15           H  
ATOM    262 HE21 GLN    17      43.677   5.508  49.228  1.00 45.15           H  
ATOM    263 HE22 GLN    17      42.377   5.055  50.297  1.00 45.15           H  
ATOM    264  N   ILE    18      38.193   1.307  47.604  1.00 40.56           N  
ATOM    265  CA  ILE    18      36.831   1.861  47.487  1.00 40.56           C  
ATOM    266  C   ILE    18      35.717   0.828  47.815  1.00 40.56           C  
ATOM    267  CB  ILE    18      36.628   2.499  46.081  1.00 40.56           C  
ATOM    268  O   ILE    18      34.628   1.181  48.295  1.00 40.56           O  
ATOM    269  CG1 ILE    18      37.489   3.781  45.954  1.00 40.56           C  
ATOM    270  CG2 ILE    18      35.158   2.823  45.782  1.00 40.56           C  
ATOM    271  CD1 ILE    18      37.581   4.319  44.531  1.00 40.56           C  
ATOM    272  H   ILE    18      38.683   1.013  46.751  1.00 40.56           H  
ATOM    273  HA  ILE    18      36.738   2.640  48.255  1.00 40.56           H  
ATOM    274  HB  ILE    18      36.961   1.780  45.321  1.00 40.56           H  
ATOM    275 HG12 ILE    18      38.509   3.585  46.302  1.00 40.56           H  
ATOM    276 HG13 ILE    18      37.088   4.565  46.609  1.00 40.56           H  
ATOM    277 HG21 ILE    18      34.740   3.490  46.544  1.00 40.56           H  
ATOM    278 HG22 ILE    18      34.548   1.915  45.745  1.00 40.56           H  
ATOM    279 HG23 ILE    18      35.041   3.304  44.807  1.00 40.56           H  
ATOM    280 HD11 ILE    18      37.907   3.539  43.835  1.00 40.56           H  
ATOM    281 HD12 ILE    18      38.307   5.137  44.487  1.00 40.56           H  
ATOM    282 HD13 ILE    18      36.623   4.716  44.184  1.00 40.56           H  
ATOM    283  N   GLN    19      35.923  -0.479  47.424  1.00 43.57           N  
ATOM    284  CA  GLN    19      34.969  -1.551  47.738  1.00 43.57           C  
ATOM    285  C   GLN    19      34.802  -1.752  49.256  1.00 43.57           C  
ATOM    286  CB  GLN    19      35.332  -2.894  47.089  1.00 43.57           C  
ATOM    287  O   GLN    19      33.825  -2.333  49.728  1.00 43.57           O  
ATOM    288  CG  GLN    19      34.866  -2.992  45.632  1.00 43.57           C  
ATOM    289  CD  GLN    19      35.617  -4.023  44.811  1.00 43.57           C  
ATOM    290  OE1 GLN    19      35.981  -3.808  43.656  1.00 43.57           O  
ATOM    291  NE2 GLN    19      35.835  -5.233  45.402  1.00 43.57           N  
ATOM    292  H   GLN    19      36.743  -0.696  46.834  1.00 43.57           H  
ATOM    293  HA  GLN    19      33.995  -1.216  47.370  1.00 43.57           H  
ATOM    294  HB2 GLN    19      34.861  -3.716  47.644  1.00 43.57           H  
ATOM    295  HB3 GLN    19      36.408  -3.066  47.169  1.00 43.57           H  
ATOM    296  HG2 GLN    19      34.994  -2.027  45.129  1.00 43.57           H  
ATOM    297  HG3 GLN    19      33.798  -3.238  45.595  1.00 43.57           H  
ATOM    298 HE21 GLN    19      36.396  -5.913  44.884  1.00 43.57           H  
ATOM    299 HE22 GLN    19      35.514  -5.487  46.326  1.00 43.57           H  
ATOM    300  N   GLY    20      35.835  -1.266  50.025  1.00 37.52           N  
ATOM    301  CA  GLY    20      35.782  -1.268  51.468  1.00 37.52           C  
ATOM    302  C   GLY    20      35.030  -0.077  52.073  1.00 37.52           C  
ATOM    303  O   GLY    20      34.812  -0.039  53.283  1.00 37.52           O  
ATOM    304  H   GLY    20      36.670  -0.914  49.560  1.00 37.52           H  
ATOM    305  HA2 GLY    20      36.814  -1.238  51.833  1.00 37.52           H  
ATOM    306  HA3 GLY    20      35.302  -2.189  51.815  1.00 37.52           H  
ATOM    307  N   ASN    21      34.701   0.954  51.215  1.00 36.31           N  
ATOM    308  CA  ASN    21      34.089   2.201  51.672  1.00 36.31           C  
ATOM    309  C   ASN    21      32.584   2.184  51.328  1.00 36.31           C  
ATOM    310  CB  ASN    21      34.763   3.417  51.026  1.00 36.31           C  
ATOM    311  O   ASN    21      32.087   1.445  50.474  1.00 36.31           O  
ATOM    312  CG  ASN    21      34.955   4.486  52.073  1.00 36.31           C  
ATOM    313  ND2 ASN    21      34.000   5.455  52.116  1.00 36.31           N  
ATOM    314  OD1 ASN    21      35.869   4.457  52.892  1.00 36.31           O  
ATOM    315  H   ASN    21      34.859   0.832  50.217  1.00 36.31           H  
ATOM    316  HA  ASN    21      34.171   2.239  52.765  1.00 36.31           H  
ATOM    317  HB2 ASN    21      34.186   3.811  50.181  1.00 36.31           H  
ATOM    318  HB3 ASN    21      35.760   3.167  50.645  1.00 36.31           H  
ATOM    319 HD21 ASN    21      34.049   6.167  52.834  1.00 36.31           H  
ATOM    320 HD22 ASN    21      33.187   5.572  51.445  1.00 36.31           H  
ATOM    321  N   GLU    22      31.875   3.143  52.032  1.00 36.13           N  
ATOM    322  CA  GLU    22      30.438   3.372  51.937  1.00 36.13           C  
ATOM    323  C   GLU    22      29.655   2.317  52.747  1.00 36.13           C  
ATOM    324  CB  GLU    22      29.874   3.505  50.516  1.00 36.13           C  
ATOM    325  O   GLU    22      28.490   2.019  52.494  1.00 36.13           O  
ATOM    326  CG  GLU    22      30.691   4.333  49.535  1.00 36.13           C  
ATOM    327  CD  GLU    22      31.044   5.744  49.984  1.00 36.13           C  
ATOM    328  OE1 GLU    22      32.098   5.826  50.686  1.00 36.13           O  
ATOM    329  OE2 GLU    22      30.281   6.648  49.538  1.00 36.13           O1-
ATOM    330  H   GLU    22      32.378   3.786  52.641  1.00 36.13           H  
ATOM    331  HA  GLU    22      30.269   4.322  52.461  1.00 36.13           H  
ATOM    332  HB2 GLU    22      28.867   3.937  50.586  1.00 36.13           H  
ATOM    333  HB3 GLU    22      29.731   2.508  50.078  1.00 36.13           H  
ATOM    334  HG2 GLU    22      30.116   4.408  48.607  1.00 36.13           H  
ATOM    335  HG3 GLU    22      31.623   3.820  49.279  1.00 36.13           H  
ATOM    336  N   LEU    23      30.316   1.855  53.867  1.00 27.98           N  
ATOM    337  CA  LEU    23      29.716   0.906  54.801  1.00 27.98           C  
ATOM    338  C   LEU    23      29.191   1.588  56.080  1.00 27.98           C  
ATOM    339  CB  LEU    23      30.719  -0.198  55.176  1.00 27.98           C  
ATOM    340  O   LEU    23      28.748   0.934  57.024  1.00 27.98           O  
ATOM    341  CG  LEU    23      31.313  -0.977  53.983  1.00 27.98           C  
ATOM    342  CD1 LEU    23      32.315  -2.017  54.493  1.00 27.98           C  
ATOM    343  CD2 LEU    23      30.242  -1.666  53.138  1.00 27.98           C  
ATOM    344  H   LEU    23      31.266   2.173  54.031  1.00 27.98           H  
ATOM    345  HA  LEU    23      28.834   0.457  54.331  1.00 27.98           H  
ATOM    346  HB2 LEU    23      30.235  -0.907  55.862  1.00 27.98           H  
ATOM    347  HB3 LEU    23      31.544   0.254  55.744  1.00 27.98           H  
ATOM    348  HG  LEU    23      31.862  -0.280  53.338  1.00 27.98           H  
ATOM    349 HD11 LEU    23      31.824  -2.766  55.123  1.00 27.98           H  
ATOM    350 HD12 LEU    23      33.104  -1.541  55.084  1.00 27.98           H  
ATOM    351 HD13 LEU    23      32.793  -2.538  53.656  1.00 27.98           H  
ATOM    352 HD21 LEU    23      29.619  -2.328  53.748  1.00 27.98           H  
ATOM    353 HD22 LEU    23      30.700  -2.268  52.346  1.00 27.98           H  
ATOM    354 HD23 LEU    23      29.588  -0.937  52.649  1.00 27.98           H  
ATOM    355  N   GLU    24      29.206   2.966  56.069  1.00 30.43           N  
ATOM    356  CA  GLU    24      28.740   3.762  57.206  1.00 30.43           C  
ATOM    357  C   GLU    24      27.255   4.107  56.935  1.00 30.43           C  
ATOM    358  CB  GLU    24      29.598   5.021  57.382  1.00 30.43           C  
ATOM    359  O   GLU    24      26.900   4.663  55.888  1.00 30.43           O  
ATOM    360  CG  GLU    24      29.384   5.682  58.746  1.00 30.43           C  
ATOM    361  CD  GLU    24      30.396   6.769  59.129  1.00 30.43           C  
ATOM    362  OE1 GLU    24      30.256   7.224  60.302  1.00 30.43           O  
ATOM    363  OE2 GLU    24      31.258   7.065  58.257  1.00 30.43           O1-
ATOM    364  H   GLU    24      29.513   3.442  55.228  1.00 30.43           H  
ATOM    365  HA  GLU    24      28.848   3.137  58.095  1.00 30.43           H  
ATOM    366  HB2 GLU    24      29.393   5.745  56.584  1.00 30.43           H  
ATOM    367  HB3 GLU    24      30.655   4.742  57.280  1.00 30.43           H  
ATOM    368  HG2 GLU    24      29.444   4.917  59.531  1.00 30.43           H  
ATOM    369  HG3 GLU    24      28.380   6.119  58.793  1.00 30.43           H  
ATOM    370  N   PRO    25      26.327   3.744  57.897  1.00 30.44           N  
ATOM    371  CA  PRO    25      24.876   3.896  57.702  1.00 30.44           C  
ATOM    372  C   PRO    25      24.378   5.349  57.898  1.00 30.44           C  
ATOM    373  CB  PRO    25      24.278   2.942  58.738  1.00 30.44           C  
ATOM    374  O   PRO    25      23.573   5.691  58.765  1.00 30.44           O  
ATOM    375  CG  PRO    25      25.271   3.026  59.891  1.00 30.44           C  
ATOM    376  CD  PRO    25      26.615   3.112  59.181  1.00 30.44           C  
ATOM    377  HA  PRO    25      24.609   3.589  56.683  1.00 30.44           H  
ATOM    378  HB2 PRO    25      24.271   1.920  58.339  1.00 30.44           H  
ATOM    379  HB3 PRO    25      23.258   3.191  59.045  1.00 30.44           H  
ATOM    380  HG2 PRO    25      25.210   2.171  60.569  1.00 30.44           H  
ATOM    381  HG3 PRO    25      25.095   3.937  60.474  1.00 30.44           H  
ATOM    382  HD2 PRO    25      27.346   3.694  59.747  1.00 30.44           H  
ATOM    383  HD3 PRO    25      27.018   2.113  58.986  1.00 30.44           H  
ATOM    384  N   LEU    26      24.852   6.228  56.945  1.00 30.35           N  
ATOM    385  CA  LEU    26      24.549   7.660  56.957  1.00 30.35           C  
ATOM    386  C   LEU    26      23.113   7.932  56.447  1.00 30.35           C  
ATOM    387  CB  LEU    26      25.576   8.442  56.120  1.00 30.35           C  
ATOM    388  O   LEU    26      22.851   8.372  55.329  1.00 30.35           O  
ATOM    389  CG  LEU    26      27.025   8.369  56.644  1.00 30.35           C  
ATOM    390  CD1 LEU    26      27.970   9.057  55.656  1.00 30.35           C  
ATOM    391  CD2 LEU    26      27.179   9.001  58.028  1.00 30.35           C  
ATOM    392  H   LEU    26      25.476   5.850  56.222  1.00 30.35           H  
ATOM    393  HA  LEU    26      24.582   8.002  57.998  1.00 30.35           H  
ATOM    394  HB2 LEU    26      25.267   9.495  56.063  1.00 30.35           H  
ATOM    395  HB3 LEU    26      25.555   8.062  55.089  1.00 30.35           H  
ATOM    396  HG  LEU    26      27.332   7.320  56.713  1.00 30.35           H  
ATOM    397 HD11 LEU    26      27.727  10.119  55.546  1.00 30.35           H  
ATOM    398 HD12 LEU    26      27.907   8.589  54.668  1.00 30.35           H  
ATOM    399 HD13 LEU    26      29.010   8.980  55.993  1.00 30.35           H  
ATOM    400 HD21 LEU    26      26.809  10.032  58.038  1.00 30.35           H  
ATOM    401 HD22 LEU    26      28.230   9.017  58.334  1.00 30.35           H  
ATOM    402 HD23 LEU    26      26.632   8.435  58.788  1.00 30.35           H  
ATOM    403  N   ASN    27      22.132   7.635  57.378  1.00 25.93           N  
ATOM    404  CA  ASN    27      20.726   7.975  57.167  1.00 25.93           C  
ATOM    405  C   ASN    27      20.478   9.447  57.583  1.00 25.93           C  
ATOM    406  CB  ASN    27      19.832   7.065  58.009  1.00 25.93           C  
ATOM    407  O   ASN    27      20.727   9.871  58.711  1.00 25.93           O  
ATOM    408  CG  ASN    27      18.370   7.221  57.658  1.00 25.93           C  
ATOM    409  ND2 ASN    27      17.521   6.583  58.521  1.00 25.93           N  
ATOM    410  OD1 ASN    27      17.947   7.833  56.685  1.00 25.93           O  
ATOM    411  H   ASN    27      22.431   7.146  58.230  1.00 25.93           H  
ATOM    412  HA  ASN    27      20.505   7.847  56.101  1.00 25.93           H  
ATOM    413  HB2 ASN    27      19.964   7.266  59.079  1.00 25.93           H  
ATOM    414  HB3 ASN    27      20.100   6.015  57.840  1.00 25.93           H  
ATOM    415 HD21 ASN    27      16.526   6.656  58.349  1.00 25.93           H  
ATOM    416 HD22 ASN    27      17.836   6.039  59.316  1.00 25.93           H  
ATOM    417  N   ARG    28      19.912  10.217  56.590  1.00 29.13           N  
ATOM    418  CA  ARG    28      19.313  11.537  56.779  1.00 29.13           C  
ATOM    419  C   ARG    28      18.249  11.634  55.663  1.00 29.13           C  
ATOM    420  CB  ARG    28      20.311  12.693  56.616  1.00 29.13           C  
ATOM    421  O   ARG    28      18.437  11.082  54.572  1.00 29.13           O  
ATOM    422  CG  ARG    28      21.168  12.981  57.858  1.00 29.13           C  
ATOM    423  CD  ARG    28      21.854  14.343  57.721  1.00 29.13           C  
ATOM    424  NE  ARG    28      22.718  14.672  58.870  1.00 29.13           N  
ATOM    425  NH1 ARG    28      23.148  16.865  58.111  1.00 29.13           N  
ATOM    426  NH2 ARG    28      24.199  16.073  60.041  1.00 29.13           N1+
ATOM    427  CZ  ARG    28      23.351  15.870  59.004  1.00 29.13           C  
ATOM    428  H   ARG    28      19.856   9.845  55.641  1.00 29.13           H  
ATOM    429  HA  ARG    28      18.836  11.557  57.763  1.00 29.13           H  
ATOM    430  HB2 ARG    28      19.754  13.605  56.365  1.00 29.13           H  
ATOM    431  HB3 ARG    28      20.972  12.500  55.760  1.00 29.13           H  
ATOM    432  HG2 ARG    28      21.923  12.198  57.989  1.00 29.13           H  
ATOM    433  HG3 ARG    28      20.545  12.984  58.760  1.00 29.13           H  
ATOM    434  HD2 ARG    28      21.085  15.119  57.647  1.00 29.13           H  
ATOM    435  HD3 ARG    28      22.478  14.352  56.821  1.00 29.13           H  
ATOM    436  HE  ARG    28      22.868  13.973  59.590  1.00 29.13           H  
ATOM    437 HH11 ARG    28      23.608  17.761  58.202  1.00 29.13           H  
ATOM    438 HH12 ARG    28      22.523  16.749  57.323  1.00 29.13           H  
ATOM    439 HH21 ARG    28      24.698  16.947  60.153  1.00 29.13           H  
ATOM    440 HH22 ARG    28      24.392  15.351  60.726  1.00 29.13           H  
ATOM    441  N   PRO    29      17.115  12.380  55.903  1.00 29.73           N  
ATOM    442  CA  PRO    29      16.055  12.499  54.901  1.00 29.73           C  
ATOM    443  C   PRO    29      16.427  13.445  53.742  1.00 29.73           C  
ATOM    444  CB  PRO    29      14.865  13.058  55.683  1.00 29.73           C  
ATOM    445  O   PRO    29      17.252  14.352  53.831  1.00 29.73           O  
ATOM    446  CG  PRO    29      15.531  13.899  56.768  1.00 29.73           C  
ATOM    447  CD  PRO    29      16.769  13.091  57.125  1.00 29.73           C  
ATOM    448  HA  PRO    29      15.835  11.507  54.489  1.00 29.73           H  
ATOM    449  HB2 PRO    29      14.308  12.236  56.151  1.00 29.73           H  
ATOM    450  HB3 PRO    29      14.168  13.644  55.076  1.00 29.73           H  
ATOM    451  HG2 PRO    29      14.882  14.074  57.630  1.00 29.73           H  
ATOM    452  HG3 PRO    29      15.823  14.874  56.358  1.00 29.73           H  
ATOM    453  HD2 PRO    29      17.599  13.716  57.466  1.00 29.73           H  
ATOM    454  HD3 PRO    29      16.548  12.344  57.894  1.00 29.73           H  
ATOM    455  N   GLN    30      15.688  13.211  52.596  1.00 27.49           N  
ATOM    456  CA  GLN    30      15.923  13.952  51.368  1.00 27.49           C  
ATOM    457  C   GLN    30      15.068  15.227  51.430  1.00 27.49           C  
ATOM    458  CB  GLN    30      15.479  13.146  50.150  1.00 27.49           C  
ATOM    459  O   GLN    30      13.837  15.199  51.374  1.00 27.49           O  
ATOM    460  CG  GLN    30      16.308  11.890  49.886  1.00 27.49           C  
ATOM    461  CD  GLN    30      15.616  11.013  48.863  1.00 27.49           C  
ATOM    462  NE2 GLN    30      16.425  10.151  48.196  1.00 27.49           N  
ATOM    463  OE1 GLN    30      14.404  11.052  48.644  1.00 27.49           O  
ATOM    464  H   GLN    30      14.954  12.510  52.609  1.00 27.49           H  
ATOM    465  HA  GLN    30      16.986  14.208  51.292  1.00 27.49           H  
ATOM    466  HB2 GLN    30      15.532  13.789  49.263  1.00 27.49           H  
ATOM    467  HB3 GLN    30      14.422  12.875  50.271  1.00 27.49           H  
ATOM    468  HG2 GLN    30      16.424  11.293  50.797  1.00 27.49           H  
ATOM    469  HG3 GLN    30      17.307  12.164  49.530  1.00 27.49           H  
ATOM    470 HE21 GLN    30      15.979   9.475  47.516  1.00 27.49           H  
ATOM    471 HE22 GLN    30      17.428  10.078  48.304  1.00 27.49           H  
ATOM    472  N   LEU    31      15.779  16.402  51.547  1.00 29.01           N  
ATOM    473  CA  LEU    31      15.123  17.705  51.663  1.00 29.01           C  
ATOM    474  C   LEU    31      14.510  18.168  50.315  1.00 29.01           C  
ATOM    475  CB  LEU    31      16.095  18.761  52.216  1.00 29.01           C  
ATOM    476  O   LEU    31      14.798  19.233  49.770  1.00 29.01           O  
ATOM    477  CG  LEU    31      16.681  18.445  53.609  1.00 29.01           C  
ATOM    478  CD1 LEU    31      17.650  19.556  54.022  1.00 29.01           C  
ATOM    479  CD2 LEU    31      15.602  18.276  54.679  1.00 29.01           C  
ATOM    480  H   LEU    31      16.794  16.360  51.586  1.00 29.01           H  
ATOM    481  HA  LEU    31      14.275  17.591  52.350  1.00 29.01           H  
ATOM    482  HB2 LEU    31      15.582  19.731  52.258  1.00 29.01           H  
ATOM    483  HB3 LEU    31      16.925  18.886  51.507  1.00 29.01           H  
ATOM    484  HG  LEU    31      17.256  17.512  53.555  1.00 29.01           H  
ATOM    485 HD11 LEU    31      17.135  20.520  54.110  1.00 29.01           H  
ATOM    486 HD12 LEU    31      18.453  19.666  53.286  1.00 29.01           H  
ATOM    487 HD13 LEU    31      18.113  19.330  54.989  1.00 29.01           H  
ATOM    488 HD21 LEU    31      14.945  19.151  54.722  1.00 29.01           H  
ATOM    489 HD22 LEU    31      16.053  18.144  55.668  1.00 29.01           H  
ATOM    490 HD23 LEU    31      14.985  17.393  54.488  1.00 29.01           H  
ATOM    491  N   LYS    32      13.486  17.364  49.845  1.00 28.80           N  
ATOM    492  CA  LYS    32      12.645  17.719  48.696  1.00 28.80           C  
ATOM    493  C   LYS    32      11.573  18.716  49.186  1.00 28.80           C  
ATOM    494  CB  LYS    32      12.015  16.467  48.063  1.00 28.80           C  
ATOM    495  O   LYS    32      10.387  18.427  49.321  1.00 28.80           O  
ATOM    496  CG  LYS    32      12.897  15.887  46.949  1.00 28.80           C  
ATOM    497  CD  LYS    32      12.497  14.457  46.561  1.00 28.80           C  
ATOM    498  CE  LYS    32      13.122  13.459  47.520  1.00 28.80           C  
ATOM    499  NZ  LYS    32      12.775  12.073  47.159  1.00 28.80           N1+
ATOM    500  H   LYS    32      13.305  16.490  50.355  1.00 28.80           H  
ATOM    501  HA  LYS    32      13.263  18.245  47.958  1.00 28.80           H  
ATOM    502  HB2 LYS    32      11.044  16.709  47.614  1.00 28.80           H  
ATOM    503  HB3 LYS    32      11.818  15.715  48.836  1.00 28.80           H  
ATOM    504  HG2 LYS    32      13.954  15.911  47.243  1.00 28.80           H  
ATOM    505  HG3 LYS    32      12.803  16.532  46.067  1.00 28.80           H  
ATOM    506  HD2 LYS    32      12.862  14.253  45.547  1.00 28.80           H  
ATOM    507  HD3 LYS    32      11.406  14.352  46.538  1.00 28.80           H  
ATOM    508  HE2 LYS    32      12.790  13.609  48.551  1.00 28.80           H  
ATOM    509  HE3 LYS    32      14.212  13.523  47.470  1.00 28.80           H  
ATOM    510  HZ1 LYS    32      13.352  11.444  47.789  1.00 28.80           H  
ATOM    511  HZ2 LYS    32      13.044  11.803  46.206  1.00 28.80           H  
ATOM    512  HZ3 LYS    32      11.792  11.835  47.323  1.00 28.80           H  
ATOM    513  N   ILE    33      12.094  19.961  49.466  1.00 31.64           N  
ATOM    514  CA  ILE    33      11.281  21.104  49.882  1.00 31.64           C  
ATOM    515  C   ILE    33      10.843  21.782  48.563  1.00 31.64           C  
ATOM    516  CB  ILE    33      12.130  22.057  50.770  1.00 31.64           C  
ATOM    517  O   ILE    33      11.634  21.867  47.612  1.00 31.64           O  
ATOM    518  CG1 ILE    33      12.551  21.334  52.075  1.00 31.64           C  
ATOM    519  CG2 ILE    33      11.398  23.363  51.096  1.00 31.64           C  
ATOM    520  CD1 ILE    33      13.572  22.103  52.903  1.00 31.64           C  
ATOM    521  H   ILE    33      13.104  20.095  49.362  1.00 31.64           H  
ATOM    522  HA  ILE    33      10.424  20.726  50.442  1.00 31.64           H  
ATOM    523  HB  ILE    33      13.042  22.323  50.217  1.00 31.64           H  
ATOM    524 HG12 ILE    33      12.992  20.360  51.839  1.00 31.64           H  
ATOM    525 HG13 ILE    33      11.666  21.133  52.691  1.00 31.64           H  
ATOM    526 HG21 ILE    33      10.489  23.173  51.676  1.00 31.64           H  
ATOM    527 HG22 ILE    33      11.124  23.909  50.189  1.00 31.64           H  
ATOM    528 HG23 ILE    33      12.031  24.041  51.676  1.00 31.64           H  
ATOM    529 HD11 ILE    33      14.447  22.367  52.301  1.00 31.64           H  
ATOM    530 HD12 ILE    33      13.912  21.487  53.741  1.00 31.64           H  
ATOM    531 HD13 ILE    33      13.147  23.019  53.322  1.00 31.64           H  
ATOM    532  N   PRO    34       9.592  22.370  48.494  1.00 31.76           N  
ATOM    533  CA  PRO    34       9.172  23.209  47.358  1.00 31.76           C  
ATOM    534  C   PRO    34      10.005  24.496  47.215  1.00 31.76           C  
ATOM    535  CB  PRO    34       7.697  23.527  47.645  1.00 31.76           C  
ATOM    536  O   PRO    34       9.508  25.618  47.114  1.00 31.76           O  
ATOM    537  CG  PRO    34       7.256  22.419  48.589  1.00 31.76           C  
ATOM    538  CD  PRO    34       8.496  22.183  49.433  1.00 31.76           C  
ATOM    539  HA  PRO    34       9.281  22.617  46.442  1.00 31.76           H  
ATOM    540  HB2 PRO    34       7.099  23.555  46.729  1.00 31.76           H  
ATOM    541  HB3 PRO    34       7.576  24.493  48.149  1.00 31.76           H  
ATOM    542  HG2 PRO    34       7.013  21.518  48.014  1.00 31.76           H  
ATOM    543  HG3 PRO    34       6.383  22.691  49.188  1.00 31.76           H  
ATOM    544  HD2 PRO    34       8.589  22.936  50.221  1.00 31.76           H  
ATOM    545  HD3 PRO    34       8.495  21.185  49.875  1.00 31.76           H  
ATOM    546  N   LEU    35      11.358  24.295  47.035  1.00 31.92           N  
ATOM    547  CA  LEU    35      12.334  25.376  46.884  1.00 31.92           C  
ATOM    548  C   LEU    35      12.282  25.930  45.441  1.00 31.92           C  
ATOM    549  CB  LEU    35      13.729  24.868  47.281  1.00 31.92           C  
ATOM    550  O   LEU    35      13.267  26.037  44.716  1.00 31.92           O  
ATOM    551  CG  LEU    35      14.774  25.973  47.540  1.00 31.92           C  
ATOM    552  CD1 LEU    35      14.428  26.824  48.763  1.00 31.92           C  
ATOM    553  CD2 LEU    35      16.154  25.339  47.732  1.00 31.92           C  
ATOM    554  H   LEU    35      11.693  23.320  47.017  1.00 31.92           H  
ATOM    555  HA  LEU    35      12.014  26.183  47.552  1.00 31.92           H  
ATOM    556  HB2 LEU    35      14.099  24.194  46.497  1.00 31.92           H  
ATOM    557  HB3 LEU    35      13.643  24.253  48.188  1.00 31.92           H  
ATOM    558  HG  LEU    35      14.833  26.636  46.669  1.00 31.92           H  
ATOM    559 HD11 LEU    35      14.292  26.202  49.655  1.00 31.92           H  
ATOM    560 HD12 LEU    35      13.511  27.399  48.605  1.00 31.92           H  
ATOM    561 HD13 LEU    35      15.227  27.544  48.973  1.00 31.92           H  
ATOM    562 HD21 LEU    35      16.167  24.667  48.598  1.00 31.92           H  
ATOM    563 HD22 LEU    35      16.918  26.108  47.889  1.00 31.92           H  
ATOM    564 HD23 LEU    35      16.443  24.760  46.849  1.00 31.92           H  
ATOM    565  N   GLU    36      11.038  26.409  45.091  1.00 31.31           N  
ATOM    566  CA  GLU    36      10.747  27.094  43.841  1.00 31.31           C  
ATOM    567  C   GLU    36       9.602  28.026  44.226  1.00 31.31           C  
ATOM    568  CB  GLU    36      10.351  26.117  42.730  1.00 31.31           C  
ATOM    569  O   GLU    36       8.456  27.635  44.447  1.00 31.31           O  
ATOM    570  CG  GLU    36      10.412  26.746  41.336  1.00 31.31           C  
ATOM    571  CD  GLU    36       9.249  27.696  41.041  1.00 31.31           C  
ATOM    572  OE1 GLU    36       8.319  27.199  40.347  1.00 31.31           O  
ATOM    573  OE2 GLU    36       9.380  28.870  41.493  1.00 31.31           O1-
ATOM    574  H   GLU    36      10.269  26.269  45.759  1.00 31.31           H  
ATOM    575  HA  GLU    36      11.637  27.662  43.547  1.00 31.31           H  
ATOM    576  HB2 GLU    36       9.351  25.704  42.911  1.00 31.31           H  
ATOM    577  HB3 GLU    36      11.044  25.266  42.741  1.00 31.31           H  
ATOM    578  HG2 GLU    36      10.396  25.943  40.589  1.00 31.31           H  
ATOM    579  HG3 GLU    36      11.360  27.278  41.193  1.00 31.31           H  
ATOM    580  N   ARG    37      10.019  29.321  44.445  1.00 31.06           N  
ATOM    581  CA  ARG    37       9.065  30.389  44.642  1.00 31.06           C  
ATOM    582  C   ARG    37       9.825  31.675  44.298  1.00 31.06           C  
ATOM    583  CB  ARG    37       8.571  30.407  46.088  1.00 31.06           C  
ATOM    584  O   ARG    37      10.918  31.913  44.829  1.00 31.06           O  
ATOM    585  CG  ARG    37       7.321  31.263  46.218  1.00 31.06           C  
ATOM    586  CD  ARG    37       6.654  31.076  47.570  1.00 31.06           C  
ATOM    587  NE  ARG    37       5.405  31.846  47.591  1.00 31.06           N  
ATOM    588  NH1 ARG    37       4.366  30.625  49.325  1.00 31.06           N  
ATOM    589  NH2 ARG    37       3.221  32.324  48.237  1.00 31.06           N1+
ATOM    590  CZ  ARG    37       4.344  31.590  48.383  1.00 31.06           C  
ATOM    591  H   ARG    37      11.007  29.550  44.436  1.00 31.06           H  
ATOM    592  HA  ARG    37       8.234  30.207  43.955  1.00 31.06           H  
ATOM    593  HB2 ARG    37       9.350  30.774  46.768  1.00 31.06           H  
ATOM    594  HB3 ARG    37       8.338  29.386  46.416  1.00 31.06           H  
ATOM    595  HG2 ARG    37       6.599  30.990  45.438  1.00 31.06           H  
ATOM    596  HG3 ARG    37       7.563  32.321  46.065  1.00 31.06           H  
ATOM    597  HD2 ARG    37       7.297  31.438  48.378  1.00 31.06           H  
ATOM    598  HD3 ARG    37       6.422  30.017  47.720  1.00 31.06           H  
ATOM    599  HE  ARG    37       5.307  32.598  46.918  1.00 31.06           H  
ATOM    600 HH11 ARG    37       3.572  30.474  49.935  1.00 31.06           H  
ATOM    601 HH12 ARG    37       5.178  30.038  49.466  1.00 31.06           H  
ATOM    602 HH21 ARG    37       2.405  32.139  48.803  1.00 31.06           H  
ATOM    603 HH22 ARG    37       3.144  33.061  47.547  1.00 31.06           H  
ATOM    604  N   PRO    38       9.269  32.541  43.382  1.00 29.48           N  
ATOM    605  CA  PRO    38       9.994  33.713  42.878  1.00 29.48           C  
ATOM    606  C   PRO    38      10.086  34.865  43.898  1.00 29.48           C  
ATOM    607  CB  PRO    38       9.223  34.103  41.615  1.00 29.48           C  
ATOM    608  O   PRO    38       9.736  36.020  43.656  1.00 29.48           O  
ATOM    609  CG  PRO    38       7.793  33.696  41.948  1.00 29.48           C  
ATOM    610  CD  PRO    38       7.981  32.397  42.714  1.00 29.48           C  
ATOM    611  HA  PRO    38      11.022  33.422  42.629  1.00 29.48           H  
ATOM    612  HB2 PRO    38       9.580  33.507  40.766  1.00 29.48           H  
ATOM    613  HB3 PRO    38       9.304  35.159  41.341  1.00 29.48           H  
ATOM    614  HG2 PRO    38       7.166  33.573  41.060  1.00 29.48           H  
ATOM    615  HG3 PRO    38       7.330  34.452  42.593  1.00 29.48           H  
ATOM    616  HD2 PRO    38       7.181  32.220  43.436  1.00 29.48           H  
ATOM    617  HD3 PRO    38       8.048  31.542  42.033  1.00 29.48           H  
ATOM    618  N   LEU    39      10.743  34.533  45.065  1.00 35.18           N  
ATOM    619  CA  LEU    39      10.982  35.486  46.139  1.00 35.18           C  
ATOM    620  C   LEU    39      12.251  36.300  45.799  1.00 35.18           C  
ATOM    621  CB  LEU    39      11.141  34.770  47.489  1.00 35.18           C  
ATOM    622  O   LEU    39      13.369  35.992  46.208  1.00 35.18           O  
ATOM    623  CG  LEU    39       9.907  33.964  47.944  1.00 35.18           C  
ATOM    624  CD1 LEU    39      10.219  33.232  49.251  1.00 35.18           C  
ATOM    625  CD2 LEU    39       8.665  34.837  48.123  1.00 35.18           C  
ATOM    626  H   LEU    39      11.069  33.561  45.162  1.00 35.18           H  
ATOM    627  HA  LEU    39      10.140  36.187  46.185  1.00 35.18           H  
ATOM    628  HB2 LEU    39      11.394  35.512  48.258  1.00 35.18           H  
ATOM    629  HB3 LEU    39      12.000  34.086  47.434  1.00 35.18           H  
ATOM    630  HG  LEU    39       9.681  33.204  47.188  1.00 35.18           H  
ATOM    631 HD11 LEU    39      10.448  33.938  50.057  1.00 35.18           H  
ATOM    632 HD12 LEU    39      11.079  32.565  49.128  1.00 35.18           H  
ATOM    633 HD13 LEU    39       9.367  32.621  49.568  1.00 35.18           H  
ATOM    634 HD21 LEU    39       8.857  35.665  48.814  1.00 35.18           H  
ATOM    635 HD22 LEU    39       7.831  34.250  48.522  1.00 35.18           H  
ATOM    636 HD23 LEU    39       8.332  35.258  47.169  1.00 35.18           H  
ATOM    637  N   GLY    40      12.007  37.364  44.948  1.00 31.51           N  
ATOM    638  CA  GLY    40      13.013  38.367  44.639  1.00 31.51           C  
ATOM    639  C   GLY    40      13.026  39.528  45.648  1.00 31.51           C  
ATOM    640  O   GLY    40      12.246  39.591  46.594  1.00 31.51           O  
ATOM    641  H   GLY    40      11.081  37.429  44.522  1.00 31.51           H  
ATOM    642  HA2 GLY    40      12.785  38.766  43.646  1.00 31.51           H  
ATOM    643  HA3 GLY    40      14.003  37.901  44.623  1.00 31.51           H  
ATOM    644  N   GLU    41      13.991  40.482  45.352  1.00 29.13           N  
ATOM    645  CA  GLU    41      14.291  41.681  46.156  1.00 29.13           C  
ATOM    646  C   GLU    41      15.136  41.284  47.387  1.00 29.13           C  
ATOM    647  CB  GLU    41      13.061  42.503  46.571  1.00 29.13           C  
ATOM    648  O   GLU    41      15.036  40.181  47.933  1.00 29.13           O  
ATOM    649  CG  GLU    41      12.234  43.037  45.401  1.00 29.13           C  
ATOM    650  CD  GLU    41      12.849  44.193  44.607  1.00 29.13           C  
ATOM    651  OE1 GLU    41      12.115  44.643  43.681  1.00 29.13           O  
ATOM    652  OE2 GLU    41      14.000  44.568  44.965  1.00 29.13           O1-
ATOM    653  H   GLU    41      14.558  40.349  44.523  1.00 29.13           H  
ATOM    654  HA  GLU    41      14.938  42.274  45.502  1.00 29.13           H  
ATOM    655  HB2 GLU    41      13.380  43.346  47.192  1.00 29.13           H  
ATOM    656  HB3 GLU    41      12.410  41.909  47.220  1.00 29.13           H  
ATOM    657  HG2 GLU    41      11.283  43.410  45.802  1.00 29.13           H  
ATOM    658  HG3 GLU    41      11.985  42.230  44.703  1.00 29.13           H  
ATOM    659  N   VAL    42      16.029  42.175  47.919  1.00 33.83           N  
ATOM    660  CA  VAL    42      16.408  43.540  47.517  1.00 33.83           C  
ATOM    661  C   VAL    42      17.863  43.429  47.012  1.00 33.83           C  
ATOM    662  CB  VAL    42      16.330  44.508  48.725  1.00 33.83           C  
ATOM    663  O   VAL    42      18.679  42.648  47.503  1.00 33.83           O  
ATOM    664  CG1 VAL    42      16.751  45.937  48.360  1.00 33.83           C  
ATOM    665  CG2 VAL    42      14.921  44.556  49.329  1.00 33.83           C  
ATOM    666  H   VAL    42      16.541  41.791  48.706  1.00 33.83           H  
ATOM    667  HA  VAL    42      15.765  43.882  46.706  1.00 33.83           H  
ATOM    668  HB  VAL    42      17.012  44.152  49.509  1.00 33.83           H  
ATOM    669 HG11 VAL    42      16.172  46.316  47.511  1.00 33.83           H  
ATOM    670 HG12 VAL    42      17.813  45.988  48.105  1.00 33.83           H  
ATOM    671 HG13 VAL    42      16.596  46.617  49.205  1.00 33.83           H  
ATOM    672 HG21 VAL    42      14.198  44.960  48.613  1.00 33.83           H  
ATOM    673 HG22 VAL    42      14.904  45.198  50.216  1.00 33.83           H  
ATOM    674 HG23 VAL    42      14.581  43.564  49.642  1.00 33.83           H  
ATOM    675  N   TYR    43      18.197  44.328  46.017  1.00 34.70           N  
ATOM    676  CA  TYR    43      19.546  44.404  45.441  1.00 34.70           C  
ATOM    677  C   TYR    43      19.824  45.865  45.031  1.00 34.70           C  
ATOM    678  CB  TYR    43      19.663  43.473  44.222  1.00 34.70           C  
ATOM    679  O   TYR    43      18.913  46.676  44.878  1.00 34.70           O  
ATOM    680  CG  TYR    43      20.977  42.727  44.182  1.00 34.70           C  
ATOM    681  CD1 TYR    43      21.988  43.090  43.282  1.00 34.70           C  
ATOM    682  CD2 TYR    43      21.196  41.656  45.062  1.00 34.70           C  
ATOM    683  CE1 TYR    43      23.201  42.397  43.263  1.00 34.70           C  
ATOM    684  CE2 TYR    43      22.409  40.966  45.044  1.00 34.70           C  
ATOM    685  OH  TYR    43      24.570  40.635  44.160  1.00 34.70           O  
ATOM    686  CZ  TYR    43      23.401  41.339  44.146  1.00 34.70           C  
ATOM    687  H   TYR    43      17.501  44.978  45.655  1.00 34.70           H  
ATOM    688  HA  TYR    43      20.258  44.137  46.231  1.00 34.70           H  
ATOM    689  HB2 TYR    43      19.526  44.032  43.287  1.00 34.70           H  
ATOM    690  HB3 TYR    43      18.863  42.720  44.228  1.00 34.70           H  
ATOM    691  HD1 TYR    43      21.841  43.914  42.585  1.00 34.70           H  
ATOM    692  HD2 TYR    43      20.420  41.355  45.765  1.00 34.70           H  
ATOM    693  HE1 TYR    43      23.969  42.694  42.555  1.00 34.70           H  
ATOM    694  HE2 TYR    43      22.575  40.139  45.728  1.00 34.70           H  
ATOM    695  HH  TYR    43      25.163  41.004  43.485  1.00 34.70           H  
ATOM    696  N   LEU    44      21.160  46.167  44.837  1.00 31.35           N  
ATOM    697  CA  LEU    44      21.639  47.502  44.435  1.00 31.35           C  
ATOM    698  C   LEU    44      21.996  47.472  42.933  1.00 31.35           C  
ATOM    699  CB  LEU    44      22.864  47.903  45.274  1.00 31.35           C  
ATOM    700  O   LEU    44      22.269  46.417  42.351  1.00 31.35           O  
ATOM    701  CG  LEU    44      22.518  48.682  46.560  1.00 31.35           C  
ATOM    702  CD1 LEU    44      21.686  47.865  47.548  1.00 31.35           C  
ATOM    703  CD2 LEU    44      23.807  49.155  47.238  1.00 31.35           C  
ATOM    704  H   LEU    44      21.857  45.434  44.941  1.00 31.35           H  
ATOM    705  HA  LEU    44      20.821  48.218  44.567  1.00 31.35           H  
ATOM    706  HB2 LEU    44      23.534  48.528  44.675  1.00 31.35           H  
ATOM    707  HB3 LEU    44      23.453  47.012  45.533  1.00 31.35           H  
ATOM    708  HG  LEU    44      21.942  49.575  46.284  1.00 31.35           H  
ATOM    709 HD11 LEU    44      22.168  46.909  47.778  1.00 31.35           H  
ATOM    710 HD12 LEU    44      20.687  47.661  47.152  1.00 31.35           H  
ATOM    711 HD13 LEU    44      21.552  48.410  48.488  1.00 31.35           H  
ATOM    712 HD21 LEU    44      24.429  48.307  47.544  1.00 31.35           H  
ATOM    713 HD22 LEU    44      23.582  49.750  48.130  1.00 31.35           H  
ATOM    714 HD23 LEU    44      24.396  49.782  46.561  1.00 31.35           H  
ATOM    715  N   ASP    45      22.087  48.645  42.229  1.00 31.09           N  
ATOM    716  CA  ASP    45      21.981  50.045  42.670  1.00 31.09           C  
ATOM    717  C   ASP    45      21.037  50.787  41.696  1.00 31.09           C  
ATOM    718  CB  ASP    45      23.366  50.692  42.614  1.00 31.09           C  
ATOM    719  O   ASP    45      20.807  50.396  40.550  1.00 31.09           O  
ATOM    720  CG  ASP    45      23.242  52.077  43.226  1.00 31.09           C  
ATOM    721  OD1 ASP    45      23.196  53.030  42.392  1.00 31.09           O  
ATOM    722  OD2 ASP    45      23.113  52.094  44.481  1.00 31.09           O1-
ATOM    723  H   ASP    45      22.268  48.509  41.239  1.00 31.09           H  
ATOM    724  HA  ASP    45      21.553  50.081  43.675  1.00 31.09           H  
ATOM    725  HB2 ASP    45      23.730  50.764  41.581  1.00 31.09           H  
ATOM    726  HB3 ASP    45      24.107  50.113  43.176  1.00 31.09           H  
ATOM    727  N   SER    46      20.522  51.971  42.185  1.00 33.64           N  
ATOM    728  CA  SER    46      19.930  53.037  41.362  1.00 33.64           C  
ATOM    729  C   SER    46      18.593  52.709  40.665  1.00 33.64           C  
ATOM    730  CB  SER    46      20.934  53.612  40.350  1.00 33.64           C  
ATOM    731  O   SER    46      17.732  53.576  40.489  1.00 33.64           O  
ATOM    732  OG  SER    46      21.906  54.441  40.994  1.00 33.64           O  
ATOM    733  H   SER    46      20.620  52.168  43.179  1.00 33.64           H  
ATOM    734  HA  SER    46      19.691  53.823  42.092  1.00 33.64           H  
ATOM    735  HB2 SER    46      20.420  54.245  39.619  1.00 33.64           H  
ATOM    736  HB3 SER    46      21.462  52.834  39.790  1.00 33.64           H  
ATOM    737  HG  SER    46      22.467  53.843  41.602  1.00 33.64           H  
ATOM    738  N   SER    47      18.473  51.445  40.133  1.00 31.90           N  
ATOM    739  CA  SER    47      17.317  50.910  39.404  1.00 31.90           C  
ATOM    740  C   SER    47      17.500  51.204  37.904  1.00 31.90           C  
ATOM    741  CB  SER    47      15.940  51.309  39.960  1.00 31.90           C  
ATOM    742  O   SER    47      18.201  50.500  37.180  1.00 31.90           O  
ATOM    743  OG  SER    47      15.613  52.678  39.677  1.00 31.90           O  
ATOM    744  H   SER    47      19.288  50.823  40.220  1.00 31.90           H  
ATOM    745  HA  SER    47      17.399  49.821  39.513  1.00 31.90           H  
ATOM    746  HB2 SER    47      15.888  51.159  41.044  1.00 31.90           H  
ATOM    747  HB3 SER    47      15.160  50.699  39.492  1.00 31.90           H  
ATOM    748  HG  SER    47      16.306  53.217  40.145  1.00 31.90           H  
ATOM    749  N   LYS    48      16.921  52.379  37.474  1.00 32.78           N  
ATOM    750  CA  LYS    48      17.111  52.969  36.153  1.00 32.78           C  
ATOM    751  C   LYS    48      16.365  52.193  35.042  1.00 32.78           C  
ATOM    752  CB  LYS    48      18.602  53.186  35.851  1.00 32.78           C  
ATOM    753  O   LYS    48      16.940  51.802  34.021  1.00 32.78           O  
ATOM    754  CG  LYS    48      18.826  54.316  34.845  1.00 32.78           C  
ATOM    755  CD  LYS    48      20.318  54.530  34.598  1.00 32.78           C  
ATOM    756  CE  LYS    48      20.545  55.699  33.657  1.00 32.78           C  
ATOM    757  NZ  LYS    48      21.999  55.884  33.463  1.00 32.78           N1+
ATOM    758  H   LYS    48      16.314  52.861  38.147  1.00 32.78           H  
ATOM    759  HA  LYS    48      16.632  53.954  36.218  1.00 32.78           H  
ATOM    760  HB2 LYS    48      19.061  52.265  35.475  1.00 32.78           H  
ATOM    761  HB3 LYS    48      19.129  53.444  36.780  1.00 32.78           H  
ATOM    762  HG2 LYS    48      18.383  55.242  35.230  1.00 32.78           H  
ATOM    763  HG3 LYS    48      18.326  54.088  33.897  1.00 32.78           H  
ATOM    764  HD2 LYS    48      20.757  53.617  34.175  1.00 32.78           H  
ATOM    765  HD3 LYS    48      20.826  54.718  35.552  1.00 32.78           H  
ATOM    766  HE2 LYS    48      20.158  56.636  34.069  1.00 32.78           H  
ATOM    767  HE3 LYS    48      20.110  55.524  32.669  1.00 32.78           H  
ATOM    768  HZ1 LYS    48      22.191  56.703  32.871  1.00 32.78           H  
ATOM    769  HZ2 LYS    48      22.435  55.069  33.010  1.00 32.78           H  
ATOM    770  HZ3 LYS    48      22.477  56.029  34.364  1.00 32.78           H  
ATOM    771  N   PRO    49      14.994  52.063  35.175  1.00 30.63           N  
ATOM    772  CA  PRO    49      14.201  51.422  34.135  1.00 30.63           C  
ATOM    773  C   PRO    49      14.028  52.347  32.917  1.00 30.63           C  
ATOM    774  CB  PRO    49      12.853  51.155  34.808  1.00 30.63           C  
ATOM    775  O   PRO    49      14.321  53.540  32.912  1.00 30.63           O  
ATOM    776  CG  PRO    49      12.730  52.314  35.793  1.00 30.63           C  
ATOM    777  CD  PRO    49      14.157  52.491  36.290  1.00 30.63           C  
ATOM    778  HA  PRO    49      14.687  50.496  33.807  1.00 30.63           H  
ATOM    779  HB2 PRO    49      12.894  50.209  35.362  1.00 30.63           H  
ATOM    780  HB3 PRO    49      12.005  51.111  34.118  1.00 30.63           H  
ATOM    781  HG2 PRO    49      12.025  52.111  36.605  1.00 30.63           H  
ATOM    782  HG3 PRO    49      12.397  53.217  35.269  1.00 30.63           H  
ATOM    783  HD2 PRO    49      14.377  53.521  36.581  1.00 30.63           H  
ATOM    784  HD3 PRO    49      14.351  51.822  37.133  1.00 30.63           H  
ATOM    785  N   ALA    50      13.465  51.702  31.835  1.00 33.01           N  
ATOM    786  CA  ALA    50      13.153  52.380  30.587  1.00 33.01           C  
ATOM    787  C   ALA    50      12.104  51.522  29.878  1.00 33.01           C  
ATOM    788  CB  ALA    50      14.385  52.536  29.707  1.00 33.01           C  
ATOM    789  O   ALA    50      11.964  50.322  30.116  1.00 33.01           O  
ATOM    790  H   ALA    50      13.237  50.710  31.876  1.00 33.01           H  
ATOM    791  HA  ALA    50      12.727  53.362  30.820  1.00 33.01           H  
ATOM    792  HB1 ALA    50      15.162  53.119  30.213  1.00 33.01           H  
ATOM    793  HB2 ALA    50      14.137  53.042  28.768  1.00 33.01           H  
ATOM    794  HB3 ALA    50      14.815  51.560  29.452  1.00 33.01           H  
ATOM    795  N   VAL    51      11.361  52.194  28.931  1.00 29.12           N  
ATOM    796  CA  VAL    51      10.314  51.532  28.159  1.00 29.12           C  
ATOM    797  C   VAL    51      11.021  51.038  26.888  1.00 29.12           C  
ATOM    798  CB  VAL    51       9.157  52.499  27.828  1.00 29.12           C  
ATOM    799  O   VAL    51      11.350  51.798  25.981  1.00 29.12           O  
ATOM    800  CG1 VAL    51       8.076  51.800  26.995  1.00 29.12           C  
ATOM    801  CG2 VAL    51       8.520  53.060  29.105  1.00 29.12           C  
ATOM    802  H   VAL    51      11.550  53.171  28.734  1.00 29.12           H  
ATOM    803  HA  VAL    51       9.930  50.678  28.730  1.00 29.12           H  
ATOM    804  HB  VAL    51       9.540  53.346  27.245  1.00 29.12           H  
ATOM    805 HG11 VAL    51       7.669  50.931  27.522  1.00 29.12           H  
ATOM    806 HG12 VAL    51       8.471  51.459  26.033  1.00 29.12           H  
ATOM    807 HG13 VAL    51       7.248  52.485  26.782  1.00 29.12           H  
ATOM    808 HG21 VAL    51       8.140  52.255  29.745  1.00 29.12           H  
ATOM    809 HG22 VAL    51       7.682  53.722  28.862  1.00 29.12           H  
ATOM    810 HG23 VAL    51       9.240  53.645  29.686  1.00 29.12           H  
ATOM    811  N   TYR    52      11.315  49.690  26.907  1.00 29.22           N  
ATOM    812  CA  TYR    52      11.925  48.982  25.787  1.00 29.22           C  
ATOM    813  C   TYR    52      11.297  47.587  25.759  1.00 29.22           C  
ATOM    814  CB  TYR    52      13.447  48.838  25.955  1.00 29.22           C  
ATOM    815  O   TYR    52      10.856  47.035  26.768  1.00 29.22           O  
ATOM    816  CG  TYR    52      14.215  49.794  25.075  1.00 29.22           C  
ATOM    817  CD1 TYR    52      14.623  49.404  23.791  1.00 29.22           C  
ATOM    818  CD2 TYR    52      14.501  51.092  25.518  1.00 29.22           C  
ATOM    819  CE1 TYR    52      15.305  50.299  22.966  1.00 29.22           C  
ATOM    820  CE2 TYR    52      15.181  51.989  24.695  1.00 29.22           C  
ATOM    821  OH  TYR    52      16.229  52.434  22.582  1.00 29.22           O  
ATOM    822  CZ  TYR    52      15.574  51.584  23.423  1.00 29.22           C  
ATOM    823  H   TYR    52      11.110  49.150  27.747  1.00 29.22           H  
ATOM    824  HA  TYR    52      11.660  49.502  24.858  1.00 29.22           H  
ATOM    825  HB2 TYR    52      13.780  47.819  25.716  1.00 29.22           H  
ATOM    826  HB3 TYR    52      13.744  48.998  27.001  1.00 29.22           H  
ATOM    827  HD1 TYR    52      14.414  48.402  23.423  1.00 29.22           H  
ATOM    828  HD2 TYR    52      14.181  51.418  26.505  1.00 29.22           H  
ATOM    829  HE1 TYR    52      15.622  49.999  21.971  1.00 29.22           H  
ATOM    830  HE2 TYR    52      15.386  52.991  25.059  1.00 29.22           H  
ATOM    831  HH  TYR    52      16.305  53.293  23.029  1.00 29.22           H  
ATOM    832  N   ASN    53      11.324  46.988  24.518  1.00 27.82           N  
ATOM    833  CA  ASN    53      10.920  45.603  24.305  1.00 27.82           C  
ATOM    834  C   ASN    53      11.379  45.239  22.893  1.00 27.82           C  
ATOM    835  CB  ASN    53       9.409  45.410  24.440  1.00 27.82           C  
ATOM    836  O   ASN    53      11.533  46.086  22.014  1.00 27.82           O  
ATOM    837  CG  ASN    53       9.098  44.415  25.532  1.00 27.82           C  
ATOM    838  ND2 ASN    53       9.376  44.851  26.798  1.00 27.82           N  
ATOM    839  OD1 ASN    53       8.639  43.301  25.301  1.00 27.82           O  
ATOM    840  H   ASN    53      11.636  47.503  23.694  1.00 27.82           H  
ATOM    841  HA  ASN    53      11.484  44.992  25.021  1.00 27.82           H  
ATOM    842  HB2 ASN    53       8.958  45.035  23.513  1.00 27.82           H  
ATOM    843  HB3 ASN    53       8.894  46.347  24.683  1.00 27.82           H  
ATOM    844 HD21 ASN    53       9.162  44.255  27.587  1.00 27.82           H  
ATOM    845 HD22 ASN    53       9.819  45.762  26.984  1.00 27.82           H  
ATOM    846  N   TYR    54      11.576  43.889  22.706  1.00 30.85           N  
ATOM    847  CA  TYR    54      11.952  43.328  21.406  1.00 30.85           C  
ATOM    848  C   TYR    54      11.688  41.821  21.527  1.00 30.85           C  
ATOM    849  CB  TYR    54      13.426  43.625  21.079  1.00 30.85           C  
ATOM    850  O   TYR    54      12.590  41.037  21.831  1.00 30.85           O  
ATOM    851  CG  TYR    54      13.749  43.385  19.623  1.00 30.85           C  
ATOM    852  CD1 TYR    54      14.241  42.144  19.195  1.00 30.85           C  
ATOM    853  CD2 TYR    54      13.534  44.397  18.676  1.00 30.85           C  
ATOM    854  CE1 TYR    54      14.521  41.922  17.847  1.00 30.85           C  
ATOM    855  CE2 TYR    54      13.821  44.178  17.327  1.00 30.85           C  
ATOM    856  OH  TYR    54      14.626  42.689  15.621  1.00 30.85           O  
ATOM    857  CZ  TYR    54      14.318  42.943  16.925  1.00 30.85           C  
ATOM    858  H   TYR    54      11.457  43.245  23.485  1.00 30.85           H  
ATOM    859  HA  TYR    54      11.304  43.774  20.644  1.00 30.85           H  
ATOM    860  HB2 TYR    54      14.104  43.037  21.712  1.00 30.85           H  
ATOM    861  HB3 TYR    54      13.669  44.670  21.311  1.00 30.85           H  
ATOM    862  HD1 TYR    54      14.400  41.338  19.909  1.00 30.85           H  
ATOM    863  HD2 TYR    54      13.144  45.364  18.991  1.00 30.85           H  
ATOM    864  HE1 TYR    54      14.893  40.955  17.520  1.00 30.85           H  
ATOM    865  HE2 TYR    54      13.649  44.977  16.613  1.00 30.85           H  
ATOM    866  HH  TYR    54      14.584  43.519  15.117  1.00 30.85           H  
ATOM    867  N   PRO    55      10.375  41.412  21.419  1.00 34.03           N  
ATOM    868  CA  PRO    55      10.016  40.007  21.578  1.00 34.03           C  
ATOM    869  C   PRO    55      10.280  39.223  20.282  1.00 34.03           C  
ATOM    870  CB  PRO    55       8.518  40.048  21.877  1.00 34.03           C  
ATOM    871  O   PRO    55      10.372  39.736  19.165  1.00 34.03           O  
ATOM    872  CG  PRO    55       8.040  41.249  21.064  1.00 34.03           C  
ATOM    873  CD  PRO    55       9.196  42.234  21.173  1.00 34.03           C  
ATOM    874  HA  PRO    55      10.588  39.559  22.398  1.00 34.03           H  
ATOM    875  HB2 PRO    55       8.356  40.244  22.944  1.00 34.03           H  
ATOM    876  HB3 PRO    55       7.984  39.131  21.610  1.00 34.03           H  
ATOM    877  HG2 PRO    55       7.099  41.666  21.434  1.00 34.03           H  
ATOM    878  HG3 PRO    55       7.892  40.957  20.018  1.00 34.03           H  
ATOM    879  HD2 PRO    55       9.321  42.829  20.264  1.00 34.03           H  
ATOM    880  HD3 PRO    55       9.063  42.905  22.027  1.00 34.03           H  
ATOM    881  N   GLU    56      10.284  37.861  20.465  1.00 29.04           N  
ATOM    882  CA  GLU    56      10.406  36.868  19.403  1.00 29.04           C  
ATOM    883  C   GLU    56       9.123  36.831  18.538  1.00 29.04           C  
ATOM    884  CB  GLU    56      10.683  35.459  19.967  1.00 29.04           C  
ATOM    885  O   GLU    56       8.461  35.811  18.345  1.00 29.04           O  
ATOM    886  CG  GLU    56      11.827  35.378  20.979  1.00 29.04           C  
ATOM    887  CD  GLU    56      11.345  35.664  22.408  1.00 29.04           C  
ATOM    888  OE1 GLU    56      11.732  34.836  23.277  1.00 29.04           O  
ATOM    889  OE2 GLU    56      10.618  36.700  22.533  1.00 29.04           O1-
ATOM    890  H   GLU    56      10.259  37.487  21.450  1.00 29.04           H  
ATOM    891  HA  GLU    56      11.235  37.176  18.755  1.00 29.04           H  
ATOM    892  HB2 GLU    56      10.918  34.798  19.122  1.00 29.04           H  
ATOM    893  HB3 GLU    56       9.771  35.052  20.426  1.00 29.04           H  
ATOM    894  HG2 GLU    56      12.637  36.068  20.722  1.00 29.04           H  
ATOM    895  HG3 GLU    56      12.245  34.363  20.954  1.00 29.04           H  
ATOM    896  N   GLY    57       8.822  38.020  17.905  1.00 29.10           N  
ATOM    897  CA  GLY    57       7.655  38.160  17.068  1.00 29.10           C  
ATOM    898  C   GLY    57       7.939  37.710  15.639  1.00 29.10           C  
ATOM    899  O   GLY    57       8.548  38.422  14.843  1.00 29.10           O  
ATOM    900  H   GLY    57       9.443  38.824  18.062  1.00 29.10           H  
ATOM    901  HA2 GLY    57       7.376  39.219  17.051  1.00 29.10           H  
ATOM    902  HA3 GLY    57       6.820  37.593  17.493  1.00 29.10           H  
ATOM    903  N   ALA    58       7.494  36.437  15.343  1.00 31.46           N  
ATOM    904  CA  ALA    58       7.544  35.865  14.002  1.00 31.46           C  
ATOM    905  C   ALA    58       6.536  34.709  13.935  1.00 31.46           C  
ATOM    906  CB  ALA    58       8.939  35.350  13.666  1.00 31.46           C  
ATOM    907  O   ALA    58       6.171  34.103  14.942  1.00 31.46           O  
ATOM    908  H   ALA    58       7.131  35.845  16.092  1.00 31.46           H  
ATOM    909  HA  ALA    58       7.251  36.643  13.288  1.00 31.46           H  
ATOM    910  HB1 ALA    58       9.680  36.154  13.710  1.00 31.46           H  
ATOM    911  HB2 ALA    58       8.968  34.917  12.661  1.00 31.46           H  
ATOM    912  HB3 ALA    58       9.252  34.571  14.371  1.00 31.46           H  
ATOM    913  N   ALA    59       6.121  34.382  12.658  1.00 27.24           N  
ATOM    914  CA  ALA    59       5.207  33.279  12.396  1.00 27.24           C  
ATOM    915  C   ALA    59       5.398  32.844  10.940  1.00 27.24           C  
ATOM    916  CB  ALA    59       3.759  33.688  12.633  1.00 27.24           C  
ATOM    917  O   ALA    59       5.852  33.596  10.079  1.00 27.24           O  
ATOM    918  H   ALA    59       6.448  34.911  11.852  1.00 27.24           H  
ATOM    919  HA  ALA    59       5.473  32.449  13.060  1.00 27.24           H  
ATOM    920  HB1 ALA    59       3.604  34.014  13.667  1.00 27.24           H  
ATOM    921  HB2 ALA    59       3.076  32.855  12.434  1.00 27.24           H  
ATOM    922  HB3 ALA    59       3.470  34.517  11.976  1.00 27.24           H  
ATOM    923  N   TYR    60       4.986  31.552  10.708  1.00 29.89           N  
ATOM    924  CA  TYR    60       4.961  30.915   9.397  1.00 29.89           C  
ATOM    925  C   TYR    60       4.150  29.626   9.582  1.00 29.89           C  
ATOM    926  CB  TYR    60       6.352  30.647   8.795  1.00 29.89           C  
ATOM    927  O   TYR    60       3.991  29.116  10.692  1.00 29.89           O  
ATOM    928  CG  TYR    60       7.293  29.856   9.678  1.00 29.89           C  
ATOM    929  CD1 TYR    60       8.172  30.515  10.549  1.00 29.89           C  
ATOM    930  CD2 TYR    60       7.286  28.454   9.654  1.00 29.89           C  
ATOM    931  CE1 TYR    60       9.015  29.786  11.389  1.00 29.89           C  
ATOM    932  CE2 TYR    60       8.127  27.723  10.496  1.00 29.89           C  
ATOM    933  OH  TYR    60       9.812  27.721  12.209  1.00 29.89           O  
ATOM    934  CZ  TYR    60       8.982  28.397  11.361  1.00 29.89           C  
ATOM    935  H   TYR    60       4.668  30.970  11.483  1.00 29.89           H  
ATOM    936  HA  TYR    60       4.404  31.579   8.725  1.00 29.89           H  
ATOM    937  HB2 TYR    60       6.832  31.602   8.547  1.00 29.89           H  
ATOM    938  HB3 TYR    60       6.248  30.121   7.838  1.00 29.89           H  
ATOM    939  HD1 TYR    60       8.203  31.602  10.583  1.00 29.89           H  
ATOM    940  HD2 TYR    60       6.616  27.918   8.985  1.00 29.89           H  
ATOM    941  HE1 TYR    60       9.690  30.301  12.066  1.00 29.89           H  
ATOM    942  HE2 TYR    60       8.094  26.638  10.463  1.00 29.89           H  
ATOM    943  HH  TYR    60       9.643  26.770  12.105  1.00 29.89           H  
ATOM    944  N   GLU    61       3.646  29.089   8.421  1.00 26.35           N  
ATOM    945  CA  GLU    61       2.880  27.852   8.409  1.00 26.35           C  
ATOM    946  C   GLU    61       3.262  27.107   7.125  1.00 26.35           C  
ATOM    947  CB  GLU    61       1.364  28.089   8.430  1.00 26.35           C  
ATOM    948  O   GLU    61       3.683  27.683   6.123  1.00 26.35           O  
ATOM    949  CG  GLU    61       0.850  28.549   9.793  1.00 26.35           C  
ATOM    950  CD  GLU    61      -0.675  28.449   9.864  1.00 26.35           C  
ATOM    951  OE1 GLU    61      -1.121  27.866  10.892  1.00 26.35           O  
ATOM    952  OE2 GLU    61      -1.305  28.957   8.896  1.00 26.35           O1-
ATOM    953  H   GLU    61       3.803  29.536   7.521  1.00 26.35           H  
ATOM    954  HA  GLU    61       3.182  27.237   9.266  1.00 26.35           H  
ATOM    955  HB2 GLU    61       0.845  27.162   8.152  1.00 26.35           H  
ATOM    956  HB3 GLU    61       1.093  28.828   7.664  1.00 26.35           H  
ATOM    957  HG2 GLU    61       1.138  29.588   9.984  1.00 26.35           H  
ATOM    958  HG3 GLU    61       1.286  27.932  10.587  1.00 26.35           H  
ATOM    959  N   PHE    62       3.044  25.747   7.208  1.00 30.90           N  
ATOM    960  CA  PHE    62       3.206  24.838   6.077  1.00 30.90           C  
ATOM    961  C   PHE    62       2.479  23.558   6.510  1.00 30.90           C  
ATOM    962  CB  PHE    62       4.684  24.544   5.798  1.00 30.90           C  
ATOM    963  O   PHE    62       2.629  23.081   7.636  1.00 30.90           O  
ATOM    964  CG  PHE    62       4.896  23.958   4.424  1.00 30.90           C  
ATOM    965  CD1 PHE    62       4.934  22.571   4.234  1.00 30.90           C  
ATOM    966  CD2 PHE    62       5.030  24.804   3.313  1.00 30.90           C  
ATOM    967  CE1 PHE    62       5.105  22.039   2.954  1.00 30.90           C  
ATOM    968  CE2 PHE    62       5.202  24.270   2.036  1.00 30.90           C  
ATOM    969  CZ  PHE    62       5.238  22.888   1.856  1.00 30.90           C  
ATOM    970  H   PHE    62       2.757  25.333   8.094  1.00 30.90           H  
ATOM    971  HA  PHE    62       2.710  25.293   5.212  1.00 30.90           H  
ATOM    972  HB2 PHE    62       5.100  23.867   6.555  1.00 30.90           H  
ATOM    973  HB3 PHE    62       5.283  25.461   5.875  1.00 30.90           H  
ATOM    974  HD1 PHE    62       4.830  21.895   5.080  1.00 30.90           H  
ATOM    975  HD2 PHE    62       5.001  25.885   3.439  1.00 30.90           H  
ATOM    976  HE1 PHE    62       5.133  20.962   2.813  1.00 30.90           H  
ATOM    977  HE2 PHE    62       5.309  24.933   1.181  1.00 30.90           H  
ATOM    978  HZ  PHE    62       5.368  22.471   0.861  1.00 30.90           H  
ATOM    979  N   ASN    63       1.632  23.020   5.571  1.00 27.96           N  
ATOM    980  CA  ASN    63       0.788  21.851   5.838  1.00 27.96           C  
ATOM    981  C   ASN    63       0.248  21.402   4.464  1.00 27.96           C  
ATOM    982  CB  ASN    63      -0.353  22.192   6.804  1.00 27.96           C  
ATOM    983  O   ASN    63       0.506  22.020   3.431  1.00 27.96           O  
ATOM    984  CG  ASN    63      -0.912  20.952   7.470  1.00 27.96           C  
ATOM    985  ND2 ASN    63      -1.669  21.198   8.580  1.00 27.96           N  
ATOM    986  OD1 ASN    63      -0.758  19.818   7.022  1.00 27.96           O  
ATOM    987  H   ASN    63       1.574  23.414   4.632  1.00 27.96           H  
ATOM    988  HA  ASN    63       1.436  21.061   6.237  1.00 27.96           H  
ATOM    989  HB2 ASN    63      -1.174  22.697   6.280  1.00 27.96           H  
ATOM    990  HB3 ASN    63      -0.008  22.869   7.594  1.00 27.96           H  
ATOM    991 HD21 ASN    63      -2.112  20.427   9.065  1.00 27.96           H  
ATOM    992 HD22 ASN    63      -1.804  22.132   8.949  1.00 27.96           H  
ATOM    993  N   ALA    64      -0.509  20.248   4.490  1.00 29.60           N  
ATOM    994  CA  ALA    64      -1.155  19.668   3.313  1.00 29.60           C  
ATOM    995  C   ALA    64      -0.148  19.029   2.343  1.00 29.60           C  
ATOM    996  CB  ALA    64      -2.107  20.631   2.614  1.00 29.60           C  
ATOM    997  O   ALA    64      -0.382  18.870   1.147  1.00 29.60           O  
ATOM    998  H   ALA    64      -0.648  19.772   5.392  1.00 29.60           H  
ATOM    999  HA  ALA    64      -1.752  18.835   3.707  1.00 29.60           H  
ATOM   1000  HB1 ALA    64      -2.793  21.095   3.331  1.00 29.60           H  
ATOM   1001  HB2 ALA    64      -2.707  20.104   1.864  1.00 29.60           H  
ATOM   1002  HB3 ALA    64      -1.571  21.429   2.091  1.00 29.60           H  
ATOM   1003  N   ALA    65       0.948  18.469   2.970  1.00 30.75           N  
ATOM   1004  CA  ALA    65       1.931  17.669   2.260  1.00 30.75           C  
ATOM   1005  C   ALA    65       1.524  16.201   2.427  1.00 30.75           C  
ATOM   1006  CB  ALA    65       3.326  17.885   2.824  1.00 30.75           C  
ATOM   1007  O   ALA    65       1.238  15.711   3.519  1.00 30.75           O  
ATOM   1008  H   ALA    65       1.043  18.600   3.972  1.00 30.75           H  
ATOM   1009  HA  ALA    65       1.920  17.944   1.199  1.00 30.75           H  
ATOM   1010  HB1 ALA    65       3.623  18.934   2.732  1.00 30.75           H  
ATOM   1011  HB2 ALA    65       4.061  17.270   2.294  1.00 30.75           H  
ATOM   1012  HB3 ALA    65       3.375  17.619   3.887  1.00 30.75           H  
ATOM   1013  N   ALA    66       1.529  15.478   1.254  1.00 28.81           N  
ATOM   1014  CA  ALA    66       1.193  14.061   1.204  1.00 28.81           C  
ATOM   1015  C   ALA    66       1.757  13.503  -0.105  1.00 28.81           C  
ATOM   1016  CB  ALA    66      -0.312  13.836   1.255  1.00 28.81           C  
ATOM   1017  O   ALA    66       1.930  14.214  -1.094  1.00 28.81           O  
ATOM   1018  H   ALA    66       1.773  15.914   0.366  1.00 28.81           H  
ATOM   1019  HA  ALA    66       1.676  13.564   2.053  1.00 28.81           H  
ATOM   1020  HB1 ALA    66      -0.742  14.236   2.179  1.00 28.81           H  
ATOM   1021  HB2 ALA    66      -0.553  12.769   1.202  1.00 28.81           H  
ATOM   1022  HB3 ALA    66      -0.814  14.331   0.415  1.00 28.81           H  
ATOM   1023  N   ALA    67       2.025  12.147  -0.066  1.00 30.36           N  
ATOM   1024  CA  ALA    67       2.610  11.417  -1.187  1.00 30.36           C  
ATOM   1025  C   ALA    67       4.088  11.830  -1.380  1.00 30.36           C  
ATOM   1026  CB  ALA    67       1.768  11.527  -2.456  1.00 30.36           C  
ATOM   1027  O   ALA    67       4.683  12.588  -0.615  1.00 30.36           O  
ATOM   1028  H   ALA    67       1.829  11.627   0.781  1.00 30.36           H  
ATOM   1029  HA  ALA    67       2.621  10.366  -0.872  1.00 30.36           H  
ATOM   1030  HB1 ALA    67       0.703  11.397  -2.234  1.00 30.36           H  
ATOM   1031  HB2 ALA    67       2.049  10.758  -3.184  1.00 30.36           H  
ATOM   1032  HB3 ALA    67       1.898  12.496  -2.949  1.00 30.36           H  
ATOM   1033  N   ALA    68       4.699  11.211  -2.453  1.00 35.22           N  
ATOM   1034  CA  ALA    68       6.070  11.479  -2.864  1.00 35.22           C  
ATOM   1035  C   ALA    68       6.189  10.965  -4.303  1.00 35.22           C  
ATOM   1036  CB  ALA    68       7.080  10.773  -1.969  1.00 35.22           C  
ATOM   1037  O   ALA    68       5.403  10.138  -4.768  1.00 35.22           O  
ATOM   1038  H   ALA    68       4.196  10.530  -3.017  1.00 35.22           H  
ATOM   1039  HA  ALA    68       6.233  12.562  -2.845  1.00 35.22           H  
ATOM   1040  HB1 ALA    68       6.990  11.105  -0.930  1.00 35.22           H  
ATOM   1041  HB2 ALA    68       8.105  10.970  -2.300  1.00 35.22           H  
ATOM   1042  HB3 ALA    68       6.930   9.687  -1.985  1.00 35.22           H  
ATOM   1043  N   ASN    69       7.252  11.481  -5.012  1.00 34.50           N  
ATOM   1044  CA  ASN    69       7.546  11.081  -6.390  1.00 34.50           C  
ATOM   1045  C   ASN    69       8.988  11.535  -6.673  1.00 34.50           C  
ATOM   1046  CB  ASN    69       6.560  11.704  -7.383  1.00 34.50           C  
ATOM   1047  O   ASN    69       9.603  12.283  -5.914  1.00 34.50           O  
ATOM   1048  CG  ASN    69       6.450  10.856  -8.632  1.00 34.50           C  
ATOM   1049  ND2 ASN    69       5.267  10.974  -9.305  1.00 34.50           N  
ATOM   1050  OD1 ASN    69       7.361  10.136  -9.036  1.00 34.50           O  
ATOM   1051  H   ASN    69       7.890  12.155  -4.591  1.00 34.50           H  
ATOM   1052  HA  ASN    69       7.512   9.985  -6.421  1.00 34.50           H  
ATOM   1053  HB2 ASN    69       6.873  12.711  -7.682  1.00 34.50           H  
ATOM   1054  HB3 ASN    69       5.561  11.791  -6.939  1.00 34.50           H  
ATOM   1055 HD21 ASN    69       5.144  10.458 -10.169  1.00 34.50           H  
ATOM   1056 HD22 ASN    69       4.498  11.545  -8.974  1.00 34.50           H  
ATOM   1057  N   ALA    70       9.515  11.031  -7.840  1.00 31.14           N  
ATOM   1058  CA  ALA    70      10.877  11.291  -8.272  1.00 31.14           C  
ATOM   1059  C   ALA    70      10.871  12.373  -9.360  1.00 31.14           C  
ATOM   1060  CB  ALA    70      11.518  10.017  -8.808  1.00 31.14           C  
ATOM   1061  O   ALA    70       9.894  12.630 -10.061  1.00 31.14           O  
ATOM   1062  H   ALA    70       8.907  10.481  -8.462  1.00 31.14           H  
ATOM   1063  HA  ALA    70      11.459  11.659  -7.419  1.00 31.14           H  
ATOM   1064  HB1 ALA    70      11.512   9.229  -8.047  1.00 31.14           H  
ATOM   1065  HB2 ALA    70      12.556  10.191  -9.110  1.00 31.14           H  
ATOM   1066  HB3 ALA    70      10.978   9.640  -9.684  1.00 31.14           H  
ATOM   1067  N   GLN    71      12.103  12.968  -9.538  1.00 36.65           N  
ATOM   1068  CA  GLN    71      12.389  13.880 -10.638  1.00 36.65           C  
ATOM   1069  C   GLN    71      13.532  13.219 -11.419  1.00 36.65           C  
ATOM   1070  CB  GLN    71      12.829  15.256 -10.137  1.00 36.65           C  
ATOM   1071  O   GLN    71      14.470  12.655 -10.856  1.00 36.65           O  
ATOM   1072  CG  GLN    71      11.672  16.058  -9.536  1.00 36.65           C  
ATOM   1073  CD  GLN    71      12.138  17.404  -9.021  1.00 36.65           C  
ATOM   1074  NE2 GLN    71      11.132  18.296  -8.773  1.00 36.65           N  
ATOM   1075  OE1 GLN    71      13.312  17.690  -8.816  1.00 36.65           O  
ATOM   1076  H   GLN    71      12.877  12.743  -8.919  1.00 36.65           H  
ATOM   1077  HA  GLN    71      11.513  13.971 -11.289  1.00 36.65           H  
ATOM   1078  HB2 GLN    71      13.263  15.829 -10.968  1.00 36.65           H  
ATOM   1079  HB3 GLN    71      13.630  15.145  -9.395  1.00 36.65           H  
ATOM   1080  HG2 GLN    71      11.223  15.519  -8.694  1.00 36.65           H  
ATOM   1081  HG3 GLN    71      10.893  16.215 -10.291  1.00 36.65           H  
ATOM   1082 HE21 GLN    71      11.373  19.215  -8.420  1.00 36.65           H  
ATOM   1083 HE22 GLN    71      10.154  18.082  -8.922  1.00 36.65           H  
ATOM   1084  N   VAL    72      13.431  13.338 -12.788  1.00 33.69           N  
ATOM   1085  CA  VAL    72      14.426  12.780 -13.706  1.00 33.69           C  
ATOM   1086  C   VAL    72      14.613  13.867 -14.780  1.00 33.69           C  
ATOM   1087  CB  VAL    72      13.952  11.454 -14.345  1.00 33.69           C  
ATOM   1088  O   VAL    72      13.651  14.477 -15.244  1.00 33.69           O  
ATOM   1089  CG1 VAL    72      15.052  10.829 -15.211  1.00 33.69           C  
ATOM   1090  CG2 VAL    72      13.513  10.427 -13.294  1.00 33.69           C  
ATOM   1091  H   VAL    72      12.656  13.842 -13.213  1.00 33.69           H  
ATOM   1092  HA  VAL    72      15.364  12.628 -13.161  1.00 33.69           H  
ATOM   1093  HB  VAL    72      13.089  11.655 -14.993  1.00 33.69           H  
ATOM   1094 HG11 VAL    72      15.952  10.623 -14.621  1.00 33.69           H  
ATOM   1095 HG12 VAL    72      15.333  11.484 -16.039  1.00 33.69           H  
ATOM   1096 HG13 VAL    72      14.713   9.884 -15.649  1.00 33.69           H  
ATOM   1097 HG21 VAL    72      14.318  10.221 -12.580  1.00 33.69           H  
ATOM   1098 HG22 VAL    72      13.234   9.480 -13.769  1.00 33.69           H  
ATOM   1099 HG23 VAL    72      12.638  10.774 -12.736  1.00 33.69           H  
ATOM   1100  N   TYR    73      15.928  14.069 -15.153  1.00 35.68           N  
ATOM   1101  CA  TYR    73      16.388  15.079 -16.109  1.00 35.68           C  
ATOM   1102  C   TYR    73      16.469  16.449 -15.404  1.00 35.68           C  
ATOM   1103  CB  TYR    73      15.578  15.223 -17.410  1.00 35.68           C  
ATOM   1104  O   TYR    73      15.538  16.917 -14.747  1.00 35.68           O  
ATOM   1105  CG  TYR    73      15.479  13.950 -18.220  1.00 35.68           C  
ATOM   1106  CD1 TYR    73      16.606  13.415 -18.859  1.00 35.68           C  
ATOM   1107  CD2 TYR    73      14.249  13.285 -18.344  1.00 35.68           C  
ATOM   1108  CE1 TYR    73      16.506  12.233 -19.594  1.00 35.68           C  
ATOM   1109  CE2 TYR    73      14.148  12.101 -19.078  1.00 35.68           C  
ATOM   1110  OH  TYR    73      15.231  10.429 -20.423  1.00 35.68           O  
ATOM   1111  CZ  TYR    73      15.282  11.584 -19.696  1.00 35.68           C  
ATOM   1112  H   TYR    73      16.649  13.498 -14.726  1.00 35.68           H  
ATOM   1113  HA  TYR    73      17.392  14.738 -16.372  1.00 35.68           H  
ATOM   1114  HB2 TYR    73      16.048  15.987 -18.044  1.00 35.68           H  
ATOM   1115  HB3 TYR    73      14.575  15.618 -17.206  1.00 35.68           H  
ATOM   1116  HD1 TYR    73      17.568  13.916 -18.795  1.00 35.68           H  
ATOM   1117  HD2 TYR    73      13.363  13.686 -17.855  1.00 35.68           H  
ATOM   1118  HE1 TYR    73      17.382  11.820 -20.088  1.00 35.68           H  
ATOM   1119  HE2 TYR    73      13.186  11.604 -19.151  1.00 35.68           H  
ATOM   1120  HH  TYR    73      14.318  10.099 -20.405  1.00 35.68           H  
ATOM   1121  N   GLY    74      17.625  17.174 -15.526  1.00 35.45           N  
ATOM   1122  CA  GLY    74      18.836  16.776 -16.208  1.00 35.45           C  
ATOM   1123  C   GLY    74      19.955  17.784 -16.003  1.00 35.45           C  
ATOM   1124  O   GLY    74      19.761  18.977 -15.796  1.00 35.45           O  
ATOM   1125  H   GLY    74      17.608  18.086 -15.075  1.00 35.45           H  
ATOM   1126  HA2 GLY    74      18.626  16.686 -17.278  1.00 35.45           H  
ATOM   1127  HA3 GLY    74      19.147  15.802 -15.817  1.00 35.45           H  
ATOM   1128  N   GLN    75      21.199  17.211 -16.128  1.00 33.92           N  
ATOM   1129  CA  GLN    75      22.453  17.948 -16.060  1.00 33.92           C  
ATOM   1130  C   GLN    75      23.366  17.190 -17.031  1.00 33.92           C  
ATOM   1131  CB  GLN    75      23.056  17.955 -14.651  1.00 33.92           C  
ATOM   1132  O   GLN    75      23.152  16.010 -17.326  1.00 33.92           O  
ATOM   1133  CG  GLN    75      22.218  18.748 -13.645  1.00 33.92           C  
ATOM   1134  CD  GLN    75      22.873  18.830 -12.281  1.00 33.92           C  
ATOM   1135  NE2 GLN    75      22.156  19.559 -11.370  1.00 33.92           N  
ATOM   1136  OE1 GLN    75      23.938  18.299 -11.989  1.00 33.92           O  
ATOM   1137  H   GLN    75      21.286  16.212 -16.308  1.00 33.92           H  
ATOM   1138  HA  GLN    75      22.295  18.968 -16.428  1.00 33.92           H  
ATOM   1139  HB2 GLN    75      24.067  18.381 -14.692  1.00 33.92           H  
ATOM   1140  HB3 GLN    75      23.179  16.925 -14.291  1.00 33.92           H  
ATOM   1141  HG2 GLN    75      21.238  18.278 -13.510  1.00 33.92           H  
ATOM   1142  HG3 GLN    75      22.061  19.770 -14.010  1.00 33.92           H  
ATOM   1143 HE21 GLN    75      22.524  19.669 -10.432  1.00 33.92           H  
ATOM   1144 HE22 GLN    75      21.267  19.993 -11.586  1.00 33.92           H  
ATOM   1145  N   THR    76      24.433  17.911 -17.515  1.00 35.98           N  
ATOM   1146  CA  THR    76      25.348  17.438 -18.561  1.00 35.98           C  
ATOM   1147  C   THR    76      24.712  17.640 -19.948  1.00 35.98           C  
ATOM   1148  CB  THR    76      25.893  15.995 -18.425  1.00 35.98           C  
ATOM   1149  O   THR    76      23.499  17.618 -20.150  1.00 35.98           O  
ATOM   1150  CG2 THR    76      26.520  15.721 -17.063  1.00 35.98           C  
ATOM   1151  OG1 THR    76      24.905  14.996 -18.690  1.00 35.98           O  
ATOM   1152  H   THR    76      24.593  18.847 -17.157  1.00 35.98           H  
ATOM   1153  HA  THR    76      26.204  18.124 -18.492  1.00 35.98           H  
ATOM   1154  HB  THR    76      26.669  15.847 -19.186  1.00 35.98           H  
ATOM   1155 HG21 THR    76      27.304  16.449 -16.833  1.00 35.98           H  
ATOM   1156 HG22 THR    76      26.961  14.719 -17.045  1.00 35.98           H  
ATOM   1157 HG23 THR    76      25.774  15.742 -16.262  1.00 35.98           H  
ATOM   1158  HG1 THR    76      24.100  15.233 -18.163  1.00 35.98           H  
ATOM   1159  N   GLY    77      25.645  17.816 -20.951  1.00 38.58           N  
ATOM   1160  CA  GLY    77      25.282  17.894 -22.353  1.00 38.58           C  
ATOM   1161  C   GLY    77      26.573  17.785 -23.154  1.00 38.58           C  
ATOM   1162  O   GLY    77      27.631  18.247 -22.727  1.00 38.58           O  
ATOM   1163  H   GLY    77      26.636  17.908 -20.739  1.00 38.58           H  
ATOM   1164  HA2 GLY    77      24.810  18.862 -22.546  1.00 38.58           H  
ATOM   1165  HA3 GLY    77      24.586  17.086 -22.594  1.00 38.58           H  
ATOM   1166  N   LEU    78      26.445  17.137 -24.358  1.00 33.84           N  
ATOM   1167  CA  LEU    78      27.560  16.875 -25.269  1.00 33.84           C  
ATOM   1168  C   LEU    78      26.926  16.648 -26.655  1.00 33.84           C  
ATOM   1169  CB  LEU    78      28.323  15.587 -24.893  1.00 33.84           C  
ATOM   1170  O   LEU    78      25.773  16.208 -26.740  1.00 33.84           O  
ATOM   1171  CG  LEU    78      29.287  15.684 -23.695  1.00 33.84           C  
ATOM   1172  CD1 LEU    78      29.886  14.304 -23.404  1.00 33.84           C  
ATOM   1173  CD2 LEU    78      30.417  16.688 -23.933  1.00 33.84           C  
ATOM   1174  H   LEU    78      25.536  16.807 -24.677  1.00 33.84           H  
ATOM   1175  HA  LEU    78      28.202  17.758 -25.291  1.00 33.84           H  
ATOM   1176  HB2 LEU    78      28.896  15.233 -25.760  1.00 33.84           H  
ATOM   1177  HB3 LEU    78      27.589  14.795 -24.687  1.00 33.84           H  
ATOM   1178  HG  LEU    78      28.730  15.985 -22.802  1.00 33.84           H  
ATOM   1179 HD11 LEU    78      30.469  13.935 -24.255  1.00 33.84           H  
ATOM   1180 HD12 LEU    78      29.097  13.574 -23.191  1.00 33.84           H  
ATOM   1181 HD13 LEU    78      30.547  14.342 -22.532  1.00 33.84           H  
ATOM   1182 HD21 LEU    78      30.986  16.437 -24.835  1.00 33.84           H  
ATOM   1183 HD22 LEU    78      31.114  16.693 -23.087  1.00 33.84           H  
ATOM   1184 HD23 LEU    78      30.037  17.707 -24.043  1.00 33.84           H  
ATOM   1185  N   PRO    79      27.716  16.861 -27.767  1.00 47.62           N  
ATOM   1186  CA  PRO    79      29.067  17.427 -27.835  1.00 47.62           C  
ATOM   1187  C   PRO    79      29.080  18.972 -27.858  1.00 47.62           C  
ATOM   1188  CB  PRO    79      29.597  16.888 -29.166  1.00 47.62           C  
ATOM   1189  O   PRO    79      28.090  19.646 -28.127  1.00 47.62           O  
ATOM   1190  CG  PRO    79      28.351  16.872 -30.049  1.00 47.62           C  
ATOM   1191  CD  PRO    79      27.237  16.481 -29.088  1.00 47.62           C  
ATOM   1192  HA  PRO    79      29.672  17.082 -26.993  1.00 47.62           H  
ATOM   1193  HB2 PRO    79      29.960  15.861 -29.033  1.00 47.62           H  
ATOM   1194  HB3 PRO    79      30.404  17.482 -29.603  1.00 47.62           H  
ATOM   1195  HG2 PRO    79      28.437  16.182 -30.893  1.00 47.62           H  
ATOM   1196  HG3 PRO    79      28.159  17.872 -30.451  1.00 47.62           H  
ATOM   1197  HD2 PRO    79      26.291  16.984 -29.311  1.00 47.62           H  
ATOM   1198  HD3 PRO    79      27.067  15.399 -29.090  1.00 47.62           H  
ATOM   1199  N   TYR    80      30.340  19.502 -27.628  1.00 38.22           N  
ATOM   1200  CA  TYR    80      30.688  20.921 -27.784  1.00 38.22           C  
ATOM   1201  C   TYR    80      30.213  21.830 -26.619  1.00 38.22           C  
ATOM   1202  CB  TYR    80      30.264  21.530 -29.141  1.00 38.22           C  
ATOM   1203  O   TYR    80      29.397  21.479 -25.772  1.00 38.22           O  
ATOM   1204  CG  TYR    80      30.803  20.804 -30.354  1.00 38.22           C  
ATOM   1205  CD1 TYR    80      32.183  20.720 -30.589  1.00 38.22           C  
ATOM   1206  CD2 TYR    80      29.919  20.232 -31.281  1.00 38.22           C  
ATOM   1207  CE1 TYR    80      32.668  20.059 -31.719  1.00 38.22           C  
ATOM   1208  CE2 TYR    80      30.403  19.574 -32.414  1.00 38.22           C  
ATOM   1209  OH  TYR    80      32.291  18.858 -33.716  1.00 38.22           O  
ATOM   1210  CZ  TYR    80      31.776  19.491 -32.622  1.00 38.22           C  
ATOM   1211  H   TYR    80      31.082  18.880 -27.330  1.00 38.22           H  
ATOM   1212  HA  TYR    80      31.785  20.930 -27.726  1.00 38.22           H  
ATOM   1213  HB2 TYR    80      30.606  22.570 -29.215  1.00 38.22           H  
ATOM   1214  HB3 TYR    80      29.171  21.597 -29.197  1.00 38.22           H  
ATOM   1215  HD1 TYR    80      32.889  21.172 -29.897  1.00 38.22           H  
ATOM   1216  HD2 TYR    80      28.844  20.293 -31.122  1.00 38.22           H  
ATOM   1217  HE1 TYR    80      33.737  19.995 -31.900  1.00 38.22           H  
ATOM   1218  HE2 TYR    80      29.697  19.135 -33.113  1.00 38.22           H  
ATOM   1219  HH  TYR    80      31.557  18.579 -34.286  1.00 38.22           H  
ATOM   1220  N   GLY    81      30.805  23.089 -26.640  1.00 40.38           N  
ATOM   1221  CA  GLY    81      30.348  24.201 -25.812  1.00 40.38           C  
ATOM   1222  C   GLY    81      29.509  25.101 -26.720  1.00 40.38           C  
ATOM   1223  O   GLY    81      28.373  24.750 -27.058  1.00 40.38           O  
ATOM   1224  H   GLY    81      31.573  23.271 -27.273  1.00 40.38           H  
ATOM   1225  HA2 GLY    81      31.220  24.705 -25.394  1.00 40.38           H  
ATOM   1226  HA3 GLY    81      29.720  23.843 -24.991  1.00 40.38           H  
ATOM   1227  N   PRO    82      30.107  26.225 -27.262  1.00 49.15           N  
ATOM   1228  CA  PRO    82      31.429  26.798 -26.980  1.00 49.15           C  
ATOM   1229  C   PRO    82      31.434  27.709 -25.734  1.00 49.15           C  
ATOM   1230  CB  PRO    82      31.712  27.639 -28.229  1.00 49.15           C  
ATOM   1231  O   PRO    82      30.410  28.127 -25.198  1.00 49.15           O  
ATOM   1232  CG  PRO    82      30.330  28.165 -28.606  1.00 49.15           C  
ATOM   1233  CD  PRO    82      29.406  27.001 -28.277  1.00 49.15           C  
ATOM   1234  HA  PRO    82      32.173  26.007 -26.853  1.00 49.15           H  
ATOM   1235  HB2 PRO    82      32.089  26.995 -29.034  1.00 49.15           H  
ATOM   1236  HB3 PRO    82      32.431  28.448 -28.072  1.00 49.15           H  
ATOM   1237  HG2 PRO    82      30.262  28.470 -29.654  1.00 49.15           H  
ATOM   1238  HG3 PRO    82      30.077  29.032 -27.985  1.00 49.15           H  
ATOM   1239  HD2 PRO    82      28.431  27.328 -27.903  1.00 49.15           H  
ATOM   1240  HD3 PRO    82      29.250  26.355 -29.148  1.00 49.15           H  
ATOM   1241  N   GLY    83      32.708  28.056 -25.310  1.00 39.06           N  
ATOM   1242  CA  GLY    83      32.911  28.983 -24.202  1.00 39.06           C  
ATOM   1243  C   GLY    83      32.829  28.276 -22.851  1.00 39.06           C  
ATOM   1244  O   GLY    83      32.561  27.075 -22.747  1.00 39.06           O  
ATOM   1245  H   GLY    83      33.524  27.658 -25.759  1.00 39.06           H  
ATOM   1246  HA2 GLY    83      32.131  29.744 -24.257  1.00 39.06           H  
ATOM   1247  HA3 GLY    83      33.898  29.436 -24.322  1.00 39.06           H  
ATOM   1248  N   SER    84      33.050  29.006 -21.715  1.00 41.18           N  
ATOM   1249  CA  SER    84      33.472  30.416 -21.510  1.00 41.18           C  
ATOM   1250  C   SER    84      33.628  30.548 -19.973  1.00 41.18           C  
ATOM   1251  CB  SER    84      32.445  31.412 -22.058  1.00 41.18           C  
ATOM   1252  O   SER    84      33.030  29.765 -19.222  1.00 41.18           O  
ATOM   1253  OG  SER    84      32.844  31.921 -23.331  1.00 41.18           O  
ATOM   1254  H   SER    84      32.902  28.473 -20.858  1.00 41.18           H  
ATOM   1255  HA  SER    84      34.446  30.523 -21.998  1.00 41.18           H  
ATOM   1256  HB2 SER    84      32.263  32.257 -21.398  1.00 41.18           H  
ATOM   1257  HB3 SER    84      31.472  30.927 -22.198  1.00 41.18           H  
ATOM   1258  HG  SER    84      33.577  32.618 -23.209  1.00 41.18           H  
ATOM   1259  N   GLU    85      34.425  31.511 -19.411  1.00 40.31           N  
ATOM   1260  CA  GLU    85      35.185  32.591 -20.049  1.00 40.31           C  
ATOM   1261  C   GLU    85      36.448  32.939 -19.227  1.00 40.31           C  
ATOM   1262  CB  GLU    85      34.306  33.865 -20.136  1.00 40.31           C  
ATOM   1263  O   GLU    85      36.535  32.662 -18.033  1.00 40.31           O  
ATOM   1264  CG  GLU    85      34.728  34.907 -21.176  1.00 40.31           C  
ATOM   1265  CD  GLU    85      35.364  34.173 -22.345  1.00 40.31           C  
ATOM   1266  OE1 GLU    85      34.559  33.539 -23.086  1.00 40.31           O  
ATOM   1267  OE2 GLU    85      36.631  34.151 -22.302  1.00 40.31           O1-
ATOM   1268  H   GLU    85      34.495  31.466 -18.397  1.00 40.31           H  
ATOM   1269  HA  GLU    85      35.497  32.196 -21.015  1.00 40.31           H  
ATOM   1270  HB2 GLU    85      34.271  34.357 -19.154  1.00 40.31           H  
ATOM   1271  HB3 GLU    85      33.267  33.597 -20.336  1.00 40.31           H  
ATOM   1272  HG2 GLU    85      35.443  35.613 -20.740  1.00 40.31           H  
ATOM   1273  HG3 GLU    85      33.864  35.490 -21.512  1.00 40.31           H  
ATOM   1274  N   ALA    86      37.381  33.675 -19.943  1.00 41.18           N  
ATOM   1275  CA  ALA    86      38.570  34.336 -19.406  1.00 41.18           C  
ATOM   1276  C   ALA    86      39.740  33.378 -19.147  1.00 41.18           C  
ATOM   1277  CB  ALA    86      38.265  35.150 -18.149  1.00 41.18           C  
ATOM   1278  O   ALA    86      39.587  32.273 -18.620  1.00 41.18           O  
ATOM   1279  H   ALA    86      37.226  33.803 -20.974  1.00 41.18           H  
ATOM   1280  HA  ALA    86      38.861  35.026 -20.203  1.00 41.18           H  
ATOM   1281  HB1 ALA    86      37.429  35.837 -18.323  1.00 41.18           H  
ATOM   1282  HB2 ALA    86      39.129  35.739 -17.831  1.00 41.18           H  
ATOM   1283  HB3 ALA    86      38.005  34.510 -17.300  1.00 41.18           H  
ATOM   1284  N   ALA    87      41.016  33.780 -19.450  1.00 40.44           N  
ATOM   1285  CA  ALA    87      41.552  34.935 -20.194  1.00 40.44           C  
ATOM   1286  C   ALA    87      43.069  34.728 -20.228  1.00 40.44           C  
ATOM   1287  CB  ALA    87      41.305  36.268 -19.492  1.00 40.44           C  
ATOM   1288  O   ALA    87      43.649  34.182 -19.282  1.00 40.44           O  
ATOM   1289  H   ALA    87      41.723  33.130 -19.108  1.00 40.44           H  
ATOM   1290  HA  ALA    87      41.128  34.925 -21.202  1.00 40.44           H  
ATOM   1291  HB1 ALA    87      40.283  36.621 -19.647  1.00 40.44           H  
ATOM   1292  HB2 ALA    87      41.972  37.053 -19.860  1.00 40.44           H  
ATOM   1293  HB3 ALA    87      41.475  36.183 -18.412  1.00 40.44           H  
ATOM   1294  N   ALA    88      43.837  35.198 -21.250  1.00 40.57           N  
ATOM   1295  CA  ALA    88      43.498  35.607 -22.620  1.00 40.57           C  
ATOM   1296  C   ALA    88      44.749  35.443 -23.537  1.00 40.57           C  
ATOM   1297  CB  ALA    88      42.980  37.036 -22.685  1.00 40.57           C  
ATOM   1298  O   ALA    88      44.901  36.078 -24.577  1.00 40.57           O  
ATOM   1299  H   ALA    88      44.818  35.242 -20.995  1.00 40.57           H  
ATOM   1300  HA  ALA    88      42.731  34.917 -22.991  1.00 40.57           H  
ATOM   1301  HB1 ALA    88      42.036  37.144 -22.144  1.00 40.57           H  
ATOM   1302  HB2 ALA    88      42.797  37.346 -23.719  1.00 40.57           H  
ATOM   1303  HB3 ALA    88      43.701  37.737 -22.248  1.00 40.57           H  
ATOM   1304  N   PHE    89      45.589  34.410 -23.150  1.00 39.95           N  
ATOM   1305  CA  PHE    89      46.836  34.015 -23.825  1.00 39.95           C  
ATOM   1306  C   PHE    89      47.966  35.054 -23.651  1.00 39.95           C  
ATOM   1307  CB  PHE    89      46.666  33.674 -25.317  1.00 39.95           C  
ATOM   1308  O   PHE    89      47.763  36.270 -23.662  1.00 39.95           O  
ATOM   1309  CG  PHE    89      45.636  32.595 -25.565  1.00 39.95           C  
ATOM   1310  CD1 PHE    89      45.908  31.260 -25.238  1.00 39.95           C  
ATOM   1311  CD2 PHE    89      44.381  32.920 -26.098  1.00 39.95           C  
ATOM   1312  CE1 PHE    89      44.942  30.271 -25.433  1.00 39.95           C  
ATOM   1313  CE2 PHE    89      43.415  31.930 -26.292  1.00 39.95           C  
ATOM   1314  CZ  PHE    89      43.696  30.606 -25.959  1.00 39.95           C  
ATOM   1315  H   PHE    89      45.306  33.851 -22.352  1.00 39.95           H  
ATOM   1316  HA  PHE    89      47.137  33.107 -23.290  1.00 39.95           H  
ATOM   1317  HB2 PHE    89      47.622  33.338 -25.737  1.00 39.95           H  
ATOM   1318  HB3 PHE    89      46.411  34.572 -25.894  1.00 39.95           H  
ATOM   1319  HD1 PHE    89      46.874  30.981 -24.824  1.00 39.95           H  
ATOM   1320  HD2 PHE    89      44.144  33.951 -26.352  1.00 39.95           H  
ATOM   1321  HE1 PHE    89      45.162  29.240 -25.169  1.00 39.95           H  
ATOM   1322  HE2 PHE    89      42.441  32.194 -26.697  1.00 39.95           H  
ATOM   1323  HZ  PHE    89      42.939  29.840 -26.104  1.00 39.95           H  
ATOM   1324  N   GLY    90      49.258  34.604 -23.527  1.00 36.45           N  
ATOM   1325  CA  GLY    90      49.750  33.236 -23.372  1.00 36.45           C  
ATOM   1326  C   GLY    90      51.282  33.233 -23.340  1.00 36.45           C  
ATOM   1327  O   GLY    90      51.931  34.130 -23.887  1.00 36.45           O  
ATOM   1328  H   GLY    90      49.962  35.340 -23.532  1.00 36.45           H  
ATOM   1329  HA2 GLY    90      49.406  32.641 -24.221  1.00 36.45           H  
ATOM   1330  HA3 GLY    90      49.332  32.846 -22.442  1.00 36.45           H  
ATOM   1331  N   SER    91      51.941  32.202 -22.727  1.00 37.78           N  
ATOM   1332  CA  SER    91      51.395  31.052 -21.995  1.00 37.78           C  
ATOM   1333  C   SER    91      52.535  30.439 -21.164  1.00 37.78           C  
ATOM   1334  CB  SER    91      50.816  29.980 -22.921  1.00 37.78           C  
ATOM   1335  O   SER    91      53.723  30.629 -21.432  1.00 37.78           O  
ATOM   1336  OG  SER    91      49.429  30.232 -23.146  1.00 37.78           O  
ATOM   1337  H   SER    91      52.957  32.260 -22.786  1.00 37.78           H  
ATOM   1338  HA  SER    91      50.631  31.431 -21.308  1.00 37.78           H  
ATOM   1339  HB2 SER    91      50.891  28.980 -22.479  1.00 37.78           H  
ATOM   1340  HB3 SER    91      51.327  29.966 -23.889  1.00 37.78           H  
ATOM   1341  HG  SER    91      49.104  29.506 -23.710  1.00 37.78           H  
ATOM   1342  N   ASN    92      52.121  29.676 -20.089  1.00 38.05           N  
ATOM   1343  CA  ASN    92      53.009  28.991 -19.138  1.00 38.05           C  
ATOM   1344  C   ASN    92      53.805  29.976 -18.266  1.00 38.05           C  
ATOM   1345  CB  ASN    92      53.959  27.973 -19.775  1.00 38.05           C  
ATOM   1346  O   ASN    92      53.825  29.889 -17.037  1.00 38.05           O  
ATOM   1347  CG  ASN    92      53.312  26.621 -19.954  1.00 38.05           C  
ATOM   1348  ND2 ASN    92      54.167  25.656 -20.413  1.00 38.05           N  
ATOM   1349  OD1 ASN    92      52.133  26.376 -19.728  1.00 38.05           O  
ATOM   1350  H   ASN    92      51.124  29.564 -19.925  1.00 38.05           H  
ATOM   1351  HA  ASN    92      52.327  28.486 -18.442  1.00 38.05           H  
ATOM   1352  HB2 ASN    92      54.833  27.820 -19.129  1.00 38.05           H  
ATOM   1353  HB3 ASN    92      54.332  28.303 -20.749  1.00 38.05           H  
ATOM   1354 HD21 ASN    92      53.804  24.725 -20.581  1.00 38.05           H  
ATOM   1355 HD22 ASN    92      55.150  25.827 -20.589  1.00 38.05           H  
ATOM   1356  N   GLY    93      54.614  30.852 -18.958  1.00 41.71           N  
ATOM   1357  CA  GLY    93      55.488  31.801 -18.296  1.00 41.71           C  
ATOM   1358  C   GLY    93      56.732  31.107 -17.749  1.00 41.71           C  
ATOM   1359  O   GLY    93      57.842  31.259 -18.250  1.00 41.71           O  
ATOM   1360  H   GLY    93      54.585  30.839 -19.984  1.00 41.71           H  
ATOM   1361  HA2 GLY    93      54.948  32.287 -17.477  1.00 41.71           H  
ATOM   1362  HA3 GLY    93      55.786  32.558 -19.028  1.00 41.71           H  
ATOM   1363  N   LEU    94      56.466  30.311 -16.650  1.00 41.49           N  
ATOM   1364  CA  LEU    94      57.483  29.647 -15.837  1.00 41.49           C  
ATOM   1365  C   LEU    94      58.261  30.683 -14.985  1.00 41.49           C  
ATOM   1366  CB  LEU    94      58.431  28.730 -16.631  1.00 41.49           C  
ATOM   1367  O   LEU    94      58.129  31.899 -15.116  1.00 41.49           O  
ATOM   1368  CG  LEU    94      57.737  27.717 -17.565  1.00 41.49           C  
ATOM   1369  CD1 LEU    94      58.792  26.891 -18.307  1.00 41.49           C  
ATOM   1370  CD2 LEU    94      56.785  26.785 -16.815  1.00 41.49           C  
ATOM   1371  H   LEU    94      55.477  30.179 -16.409  1.00 41.49           H  
ATOM   1372  HA  LEU    94      56.921  29.038 -15.117  1.00 41.49           H  
ATOM   1373  HB2 LEU    94      59.068  28.179 -15.928  1.00 41.49           H  
ATOM   1374  HB3 LEU    94      59.123  29.344 -17.222  1.00 41.49           H  
ATOM   1375  HG  LEU    94      57.160  28.261 -18.321  1.00 41.49           H  
ATOM   1376 HD11 LEU    94      59.402  26.306 -17.610  1.00 41.49           H  
ATOM   1377 HD12 LEU    94      59.461  27.540 -18.881  1.00 41.49           H  
ATOM   1378 HD13 LEU    94      58.319  26.196 -19.009  1.00 41.49           H  
ATOM   1379 HD21 LEU    94      57.300  26.259 -16.005  1.00 41.49           H  
ATOM   1380 HD22 LEU    94      56.365  26.033 -17.492  1.00 41.49           H  
ATOM   1381 HD23 LEU    94      55.944  27.337 -16.385  1.00 41.49           H  
ATOM   1382  N   GLY    95      59.096  30.131 -14.020  1.00 37.71           N  
ATOM   1383  CA  GLY    95      59.872  30.996 -13.144  1.00 37.71           C  
ATOM   1384  C   GLY    95      60.964  30.296 -12.341  1.00 37.71           C  
ATOM   1385  O   GLY    95      61.304  30.701 -11.230  1.00 37.71           O  
ATOM   1386  H   GLY    95      59.139  29.125 -13.891  1.00 37.71           H  
ATOM   1387  HA2 GLY    95      59.170  31.463 -12.445  1.00 37.71           H  
ATOM   1388  HA3 GLY    95      60.341  31.782 -13.746  1.00 37.71           H  
ATOM   1389  N   GLY    96      61.641  29.297 -13.010  1.00 38.92           N  
ATOM   1390  CA  GLY    96      62.731  28.566 -12.385  1.00 38.92           C  
ATOM   1391  C   GLY    96      62.224  27.408 -11.523  1.00 38.92           C  
ATOM   1392  O   GLY    96      61.055  27.027 -11.529  1.00 38.92           O  
ATOM   1393  H   GLY    96      61.377  29.063 -13.959  1.00 38.92           H  
ATOM   1394  HA2 GLY    96      63.326  29.247 -11.768  1.00 38.92           H  
ATOM   1395  HA3 GLY    96      63.360  28.159 -13.183  1.00 38.92           H  
ATOM   1396  N   PHE    97      63.216  26.811 -10.763  1.00 40.39           N  
ATOM   1397  CA  PHE    97      62.957  25.643  -9.917  1.00 40.39           C  
ATOM   1398  C   PHE    97      63.798  25.824  -8.642  1.00 40.39           C  
ATOM   1399  CB  PHE    97      63.386  24.325 -10.585  1.00 40.39           C  
ATOM   1400  O   PHE    97      64.910  26.361  -8.710  1.00 40.39           O  
ATOM   1401  CG  PHE    97      62.751  24.028 -11.922  1.00 40.39           C  
ATOM   1402  CD1 PHE    97      61.363  23.886 -12.048  1.00 40.39           C  
ATOM   1403  CD2 PHE    97      63.554  23.865 -13.061  1.00 40.39           C  
ATOM   1404  CE1 PHE    97      60.789  23.610 -13.291  1.00 40.39           C  
ATOM   1405  CE2 PHE    97      62.981  23.577 -14.299  1.00 40.39           C  
ATOM   1406  CZ  PHE    97      61.598  23.454 -14.414  1.00 40.39           C  
ATOM   1407  H   PHE    97      64.162  27.186 -10.760  1.00 40.39           H  
ATOM   1408  HA  PHE    97      61.891  25.628  -9.686  1.00 40.39           H  
ATOM   1409  HB2 PHE    97      63.153  23.483  -9.920  1.00 40.39           H  
ATOM   1410  HB3 PHE    97      64.480  24.315 -10.694  1.00 40.39           H  
ATOM   1411  HD1 PHE    97      60.712  24.017 -11.187  1.00 40.39           H  
ATOM   1412  HD2 PHE    97      64.636  23.959 -12.991  1.00 40.39           H  
ATOM   1413  HE1 PHE    97      59.709  23.526 -13.383  1.00 40.39           H  
ATOM   1414  HE2 PHE    97      63.613  23.449 -15.174  1.00 40.39           H  
ATOM   1415  HZ  PHE    97      61.148  23.244 -15.380  1.00 40.39           H  
ATOM   1416  N   PRO    98      63.308  25.316  -7.453  1.00 49.53           N  
ATOM   1417  CA  PRO    98      64.078  25.454  -6.213  1.00 49.53           C  
ATOM   1418  C   PRO    98      65.489  24.842  -6.101  1.00 49.53           C  
ATOM   1419  CB  PRO    98      63.156  24.902  -5.119  1.00 49.53           C  
ATOM   1420  O   PRO    98      66.316  25.440  -5.393  1.00 49.53           O  
ATOM   1421  CG  PRO    98      61.763  25.019  -5.721  1.00 49.53           C  
ATOM   1422  CD  PRO    98      61.997  24.730  -7.194  1.00 49.53           C  
ATOM   1423  HA  PRO    98      64.200  26.537  -6.069  1.00 49.53           H  
ATOM   1424  HB2 PRO    98      63.249  25.466  -4.185  1.00 49.53           H  
ATOM   1425  HB3 PRO    98      63.375  23.858  -4.888  1.00 49.53           H  
ATOM   1426  HG2 PRO    98      61.396  26.045  -5.596  1.00 49.53           H  
ATOM   1427  HG3 PRO    98      61.038  24.343  -5.262  1.00 49.53           H  
ATOM   1428  HD2 PRO    98      62.054  23.657  -7.395  1.00 49.53           H  
ATOM   1429  HD3 PRO    98      61.215  25.170  -7.815  1.00 49.53           H  
ATOM   1430  N   PRO    99      65.815  23.615  -6.641  1.00 43.35           N  
ATOM   1431  CA  PRO    99      64.989  22.623  -7.335  1.00 43.35           C  
ATOM   1432  C   PRO    99      64.261  21.658  -6.374  1.00 43.35           C  
ATOM   1433  CB  PRO    99      66.013  21.842  -8.166  1.00 43.35           C  
ATOM   1434  O   PRO    99      64.478  21.626  -5.166  1.00 43.35           O  
ATOM   1435  CG  PRO    99      67.228  21.802  -7.247  1.00 43.35           C  
ATOM   1436  CD  PRO    99      67.200  23.165  -6.572  1.00 43.35           C  
ATOM   1437  HA  PRO    99      64.253  23.098  -7.976  1.00 43.35           H  
ATOM   1438  HB2 PRO    99      66.260  22.404  -9.076  1.00 43.35           H  
ATOM   1439  HB3 PRO    99      65.690  20.840  -8.460  1.00 43.35           H  
ATOM   1440  HG2 PRO    99      68.163  21.620  -7.785  1.00 43.35           H  
ATOM   1441  HG3 PRO    99      67.110  21.008  -6.500  1.00 43.35           H  
ATOM   1442  HD2 PRO    99      67.537  23.119  -5.531  1.00 43.35           H  
ATOM   1443  HD3 PRO    99      67.821  23.890  -7.110  1.00 43.35           H  
ATOM   1444  N   LEU   100      63.372  20.810  -7.022  1.00 38.69           N  
ATOM   1445  CA  LEU   100      62.540  19.802  -6.348  1.00 38.69           C  
ATOM   1446  C   LEU   100      61.305  20.483  -5.718  1.00 38.69           C  
ATOM   1447  CB  LEU   100      63.298  18.916  -5.341  1.00 38.69           C  
ATOM   1448  O   LEU   100      61.258  21.697  -5.504  1.00 38.69           O  
ATOM   1449  CG  LEU   100      64.543  18.202  -5.907  1.00 38.69           C  
ATOM   1450  CD1 LEU   100      65.245  17.426  -4.790  1.00 38.69           C  
ATOM   1451  CD2 LEU   100      64.194  17.252  -7.054  1.00 38.69           C  
ATOM   1452  H   LEU   100      63.265  20.891  -8.026  1.00 38.69           H  
ATOM   1453  HA  LEU   100      62.161  19.180  -7.166  1.00 38.69           H  
ATOM   1454  HB2 LEU   100      62.622  18.155  -4.937  1.00 38.69           H  
ATOM   1455  HB3 LEU   100      63.588  19.512  -4.467  1.00 38.69           H  
ATOM   1456  HG  LEU   100      65.253  18.947  -6.284  1.00 38.69           H  
ATOM   1457 HD11 LEU   100      64.593  16.650  -4.373  1.00 38.69           H  
ATOM   1458 HD12 LEU   100      65.538  18.097  -3.975  1.00 38.69           H  
ATOM   1459 HD13 LEU   100      66.153  16.940  -5.163  1.00 38.69           H  
ATOM   1460 HD21 LEU   100      63.435  16.524  -6.750  1.00 38.69           H  
ATOM   1461 HD22 LEU   100      65.080  16.699  -7.383  1.00 38.69           H  
ATOM   1462 HD23 LEU   100      63.815  17.799  -7.923  1.00 38.69           H  
ATOM   1463  N   ASN   101      60.205  19.730  -5.405  1.00 34.20           N  
ATOM   1464  CA  ASN   101      59.953  18.292  -5.556  1.00 34.20           C  
ATOM   1465  C   ASN   101      58.629  18.138  -6.325  1.00 34.20           C  
ATOM   1466  CB  ASN   101      59.845  17.624  -4.181  1.00 34.20           C  
ATOM   1467  O   ASN   101      57.854  19.074  -6.508  1.00 34.20           O  
ATOM   1468  CG  ASN   101      60.097  16.136  -4.272  1.00 34.20           C  
ATOM   1469  ND2 ASN   101      59.906  15.457  -3.104  1.00 34.20           N  
ATOM   1470  OD1 ASN   101      60.438  15.576  -5.310  1.00 34.20           O  
ATOM   1471  H   ASN   101      59.435  20.289  -5.049  1.00 34.20           H  
ATOM   1472  HA  ASN   101      60.745  17.855  -6.168  1.00 34.20           H  
ATOM   1473  HB2 ASN   101      58.857  17.792  -3.736  1.00 34.20           H  
ATOM   1474  HB3 ASN   101      60.594  18.038  -3.493  1.00 34.20           H  
ATOM   1475 HD21 ASN   101      60.046  14.454  -3.098  1.00 34.20           H  
ATOM   1476 HD22 ASN   101      59.617  15.900  -2.241  1.00 34.20           H  
ATOM   1477  N   SER   102      58.397  16.852  -6.754  1.00 32.96           N  
ATOM   1478  CA  SER   102      57.159  16.403  -7.391  1.00 32.96           C  
ATOM   1479  C   SER   102      56.342  15.585  -6.364  1.00 32.96           C  
ATOM   1480  CB  SER   102      57.501  15.599  -8.650  1.00 32.96           C  
ATOM   1481  O   SER   102      56.733  15.405  -5.212  1.00 32.96           O  
ATOM   1482  OG  SER   102      58.452  14.581  -8.343  1.00 32.96           O  
ATOM   1483  H   SER   102      59.099  16.121  -6.592  1.00 32.96           H  
ATOM   1484  HA  SER   102      56.551  17.273  -7.665  1.00 32.96           H  
ATOM   1485  HB2 SER   102      57.957  16.262  -9.394  1.00 32.96           H  
ATOM   1486  HB3 SER   102      56.623  15.128  -9.100  1.00 32.96           H  
ATOM   1487  HG  SER   102      58.872  14.305  -9.177  1.00 32.96           H  
ATOM   1488  N   VAL   103      55.130  15.102  -6.841  1.00 36.43           N  
ATOM   1489  CA  VAL   103      54.202  14.237  -6.086  1.00 36.43           C  
ATOM   1490  C   VAL   103      53.340  15.122  -5.161  1.00 36.43           C  
ATOM   1491  CB  VAL   103      54.885  13.080  -5.306  1.00 36.43           C  
ATOM   1492  O   VAL   103      53.821  15.738  -4.206  1.00 36.43           O  
ATOM   1493  CG1 VAL   103      53.868  12.178  -4.597  1.00 36.43           C  
ATOM   1494  CG2 VAL   103      55.747  12.211  -6.231  1.00 36.43           C  
ATOM   1495  H   VAL   103      54.828  15.361  -7.772  1.00 36.43           H  
ATOM   1496  HA  VAL   103      53.576  13.792  -6.860  1.00 36.43           H  
ATOM   1497  HB  VAL   103      55.530  13.487  -4.520  1.00 36.43           H  
ATOM   1498 HG11 VAL   103      53.224  11.660  -5.313  1.00 36.43           H  
ATOM   1499 HG12 VAL   103      53.236  12.745  -3.908  1.00 36.43           H  
ATOM   1500 HG13 VAL   103      54.383  11.412  -4.006  1.00 36.43           H  
ATOM   1501 HG21 VAL   103      55.149  11.784  -7.043  1.00 36.43           H  
ATOM   1502 HG22 VAL   103      56.199  11.382  -5.674  1.00 36.43           H  
ATOM   1503 HG23 VAL   103      56.566  12.783  -6.678  1.00 36.43           H  
ATOM   1504  N   SER   104      52.001  15.273  -5.423  1.00 34.16           N  
ATOM   1505  CA  SER   104      51.169  14.739  -6.515  1.00 34.16           C  
ATOM   1506  C   SER   104      49.882  15.580  -6.564  1.00 34.16           C  
ATOM   1507  CB  SER   104      50.780  13.271  -6.301  1.00 34.16           C  
ATOM   1508  O   SER   104      49.412  16.085  -5.537  1.00 34.16           O  
ATOM   1509  OG  SER   104      51.558  12.440  -7.163  1.00 34.16           O  
ATOM   1510  H   SER   104      51.519  15.864  -4.748  1.00 34.16           H  
ATOM   1511  HA  SER   104      51.736  14.879  -7.440  1.00 34.16           H  
ATOM   1512  HB2 SER   104      49.728  13.086  -6.542  1.00 34.16           H  
ATOM   1513  HB3 SER   104      50.952  12.952  -5.268  1.00 34.16           H  
ATOM   1514  HG  SER   104      51.245  11.527  -7.027  1.00 34.16           H  
ATOM   1515  N   PRO   105      49.230  15.692  -7.776  1.00 34.33           N  
ATOM   1516  CA  PRO   105      48.046  16.541  -7.965  1.00 34.33           C  
ATOM   1517  C   PRO   105      46.757  15.919  -7.385  1.00 34.33           C  
ATOM   1518  CB  PRO   105      47.977  16.719  -9.484  1.00 34.33           C  
ATOM   1519  O   PRO   105      45.722  15.814  -8.038  1.00 34.33           O  
ATOM   1520  CG  PRO   105      48.509  15.389 -10.006  1.00 34.33           C  
ATOM   1521  CD  PRO   105      49.630  15.063  -9.031  1.00 34.33           C  
ATOM   1522  HA  PRO   105      48.200  17.502  -7.460  1.00 34.33           H  
ATOM   1523  HB2 PRO   105      48.654  17.526  -9.793  1.00 34.33           H  
ATOM   1524  HB3 PRO   105      46.980  16.951  -9.870  1.00 34.33           H  
ATOM   1525  HG2 PRO   105      48.857  15.445 -11.041  1.00 34.33           H  
ATOM   1526  HG3 PRO   105      47.725  14.624  -9.950  1.00 34.33           H  
ATOM   1527  HD2 PRO   105      49.774  13.987  -8.902  1.00 34.33           H  
ATOM   1528  HD3 PRO   105      50.574  15.516  -9.350  1.00 34.33           H  
ATOM   1529  N   SER   106      46.836  15.637  -6.034  1.00 32.02           N  
ATOM   1530  CA  SER   106      45.765  15.057  -5.214  1.00 32.02           C  
ATOM   1531  C   SER   106      45.612  13.541  -5.445  1.00 32.02           C  
ATOM   1532  CB  SER   106      44.410  15.760  -5.362  1.00 32.02           C  
ATOM   1533  O   SER   106      45.820  13.020  -6.544  1.00 32.02           O  
ATOM   1534  OG  SER   106      44.515  17.125  -4.956  1.00 32.02           O  
ATOM   1535  H   SER   106      47.731  15.842  -5.572  1.00 32.02           H  
ATOM   1536  HA  SER   106      46.126  15.218  -4.191  1.00 32.02           H  
ATOM   1537  HB2 SER   106      43.653  15.292  -4.725  1.00 32.02           H  
ATOM   1538  HB3 SER   106      44.015  15.726  -6.380  1.00 32.02           H  
ATOM   1539  HG  SER   106      45.159  17.543  -5.557  1.00 32.02           H  
ATOM   1540  N   PRO   107      45.179  12.784  -4.368  1.00 39.15           N  
ATOM   1541  CA  PRO   107      44.871  11.362  -4.522  1.00 39.15           C  
ATOM   1542  C   PRO   107      43.511  11.154  -5.211  1.00 39.15           C  
ATOM   1543  CB  PRO   107      44.841  10.832  -3.089  1.00 39.15           C  
ATOM   1544  O   PRO   107      42.659  12.035  -5.307  1.00 39.15           O  
ATOM   1545  CG  PRO   107      44.344  12.033  -2.289  1.00 39.15           C  
ATOM   1546  CD  PRO   107      45.000  13.216  -2.987  1.00 39.15           C  
ATOM   1547  HA  PRO   107      45.647  10.872  -5.122  1.00 39.15           H  
ATOM   1548  HB2 PRO   107      45.857  10.576  -2.766  1.00 39.15           H  
ATOM   1549  HB3 PRO   107      44.204   9.954  -2.950  1.00 39.15           H  
ATOM   1550  HG2 PRO   107      44.604  11.975  -1.228  1.00 39.15           H  
ATOM   1551  HG3 PRO   107      43.253  12.108  -2.368  1.00 39.15           H  
ATOM   1552  HD2 PRO   107      44.394  14.123  -2.924  1.00 39.15           H  
ATOM   1553  HD3 PRO   107      45.992  13.422  -2.572  1.00 39.15           H  
ATOM   1554  N   LEU   108      43.311   9.859  -5.659  1.00 38.08           N  
ATOM   1555  CA  LEU   108      42.081   9.459  -6.330  1.00 38.08           C  
ATOM   1556  C   LEU   108      41.145   8.843  -5.282  1.00 38.08           C  
ATOM   1557  CB  LEU   108      42.342   8.429  -7.438  1.00 38.08           C  
ATOM   1558  O   LEU   108      41.535   8.105  -4.379  1.00 38.08           O  
ATOM   1559  CG  LEU   108      43.271   8.919  -8.567  1.00 38.08           C  
ATOM   1560  CD1 LEU   108      43.512   7.784  -9.566  1.00 38.08           C  
ATOM   1561  CD2 LEU   108      42.711  10.140  -9.298  1.00 38.08           C  
ATOM   1562  H   LEU   108      44.016   9.149  -5.497  1.00 38.08           H  
ATOM   1563  HA  LEU   108      41.597  10.348  -6.747  1.00 38.08           H  
ATOM   1564  HB2 LEU   108      41.382   8.115  -7.869  1.00 38.08           H  
ATOM   1565  HB3 LEU   108      42.780   7.526  -6.991  1.00 38.08           H  
ATOM   1566  HG  LEU   108      44.243   9.193  -8.139  1.00 38.08           H  
ATOM   1567 HD11 LEU   108      42.577   7.467 -10.042  1.00 38.08           H  
ATOM   1568 HD12 LEU   108      43.951   6.913  -9.068  1.00 38.08           H  
ATOM   1569 HD13 LEU   108      44.203   8.099 -10.355  1.00 38.08           H  
ATOM   1570 HD21 LEU   108      41.705   9.944  -9.684  1.00 38.08           H  
ATOM   1571 HD22 LEU   108      43.350  10.412 -10.145  1.00 38.08           H  
ATOM   1572 HD23 LEU   108      42.661  11.011  -8.639  1.00 38.08           H  
ATOM   1573  N   MET   109      39.808   9.128  -5.497  1.00 30.61           N  
ATOM   1574  CA  MET   109      38.761   8.576  -4.648  1.00 30.61           C  
ATOM   1575  C   MET   109      38.333   7.222  -5.238  1.00 30.61           C  
ATOM   1576  CB  MET   109      37.552   9.523  -4.555  1.00 30.61           C  
ATOM   1577  O   MET   109      38.318   6.984  -6.445  1.00 30.61           O  
ATOM   1578  CG  MET   109      37.220   9.952  -3.123  1.00 30.61           C  
ATOM   1579  SD  MET   109      36.632   8.562  -2.104  1.00 30.61           S  
ATOM   1580  CE  MET   109      36.263   9.477  -0.587  1.00 30.61           C  
ATOM   1581  H   MET   109      39.547   9.716  -6.282  1.00 30.61           H  
ATOM   1582  HA  MET   109      39.200   8.399  -3.659  1.00 30.61           H  
ATOM   1583  HB2 MET   109      36.661   9.077  -5.016  1.00 30.61           H  
ATOM   1584  HB3 MET   109      37.753  10.441  -5.123  1.00 30.61           H  
ATOM   1585  HG2 MET   109      36.431  10.711  -3.155  1.00 30.61           H  
ATOM   1586  HG3 MET   109      38.101  10.398  -2.650  1.00 30.61           H  
ATOM   1587  HE1 MET   109      35.889   8.783   0.170  1.00 30.61           H  
ATOM   1588  HE2 MET   109      35.496  10.233  -0.775  1.00 30.61           H  
ATOM   1589  HE3 MET   109      37.167   9.957  -0.203  1.00 30.61           H  
ATOM   1590  N   LEU   110      37.883   6.328  -4.289  1.00 31.21           N  
ATOM   1591  CA  LEU   110      37.366   5.008  -4.638  1.00 31.21           C  
ATOM   1592  C   LEU   110      36.280   4.746  -3.587  1.00 31.21           C  
ATOM   1593  CB  LEU   110      38.482   3.955  -4.592  1.00 31.21           C  
ATOM   1594  O   LEU   110      36.535   4.459  -2.418  1.00 31.21           O  
ATOM   1595  CG  LEU   110      38.217   2.719  -5.478  1.00 31.21           C  
ATOM   1596  CD1 LEU   110      39.390   1.743  -5.363  1.00 31.21           C  
ATOM   1597  CD2 LEU   110      36.911   1.999  -5.146  1.00 31.21           C  
ATOM   1598  H   LEU   110      37.893   6.589  -3.304  1.00 31.21           H  
ATOM   1599  HA  LEU   110      36.930   5.059  -5.642  1.00 31.21           H  
ATOM   1600  HB2 LEU   110      38.667   3.634  -3.558  1.00 31.21           H  
ATOM   1601  HB3 LEU   110      39.420   4.413  -4.935  1.00 31.21           H  
ATOM   1602  HG  LEU   110      38.162   3.051  -6.523  1.00 31.21           H  
ATOM   1603 HD11 LEU   110      39.492   1.363  -4.340  1.00 31.21           H  
ATOM   1604 HD12 LEU   110      40.331   2.230  -5.639  1.00 31.21           H  
ATOM   1605 HD13 LEU   110      39.251   0.886  -6.030  1.00 31.21           H  
ATOM   1606 HD21 LEU   110      36.850   1.753  -4.082  1.00 31.21           H  
ATOM   1607 HD22 LEU   110      36.824   1.065  -5.713  1.00 31.21           H  
ATOM   1608 HD23 LEU   110      36.043   2.611  -5.408  1.00 31.21           H  
ATOM   1609  N   LEU   111      34.997   4.985  -4.041  1.00 33.98           N  
ATOM   1610  CA  LEU   111      33.843   4.886  -3.152  1.00 33.98           C  
ATOM   1611  C   LEU   111      33.421   3.408  -3.109  1.00 33.98           C  
ATOM   1612  CB  LEU   111      32.703   5.779  -3.660  1.00 33.98           C  
ATOM   1613  O   LEU   111      32.790   2.865  -4.014  1.00 33.98           O  
ATOM   1614  CG  LEU   111      31.444   5.787  -2.769  1.00 33.98           C  
ATOM   1615  CD1 LEU   111      31.729   6.290  -1.353  1.00 33.98           C  
ATOM   1616  CD2 LEU   111      30.360   6.653  -3.416  1.00 33.98           C  
ATOM   1617  H   LEU   111      34.840   5.222  -5.015  1.00 33.98           H  
ATOM   1618  HA  LEU   111      34.158   5.213  -2.156  1.00 33.98           H  
ATOM   1619  HB2 LEU   111      32.417   5.463  -4.673  1.00 33.98           H  
ATOM   1620  HB3 LEU   111      33.079   6.807  -3.763  1.00 33.98           H  
ATOM   1621  HG  LEU   111      31.048   4.766  -2.695  1.00 33.98           H  
ATOM   1622 HD11 LEU   111      32.200   7.279  -1.371  1.00 33.98           H  
ATOM   1623 HD12 LEU   111      32.390   5.606  -0.813  1.00 33.98           H  
ATOM   1624 HD13 LEU   111      30.803   6.368  -0.774  1.00 33.98           H  
ATOM   1625 HD21 LEU   111      30.686   7.695  -3.510  1.00 33.98           H  
ATOM   1626 HD22 LEU   111      29.442   6.639  -2.820  1.00 33.98           H  
ATOM   1627 HD23 LEU   111      30.112   6.284  -4.417  1.00 33.98           H  
ATOM   1628  N   HIS   112      33.869   2.731  -1.990  1.00 32.77           N  
ATOM   1629  CA  HIS   112      33.514   1.331  -1.742  1.00 32.77           C  
ATOM   1630  C   HIS   112      32.046   1.242  -1.279  1.00 32.77           C  
ATOM   1631  CB  HIS   112      34.371   0.704  -0.636  1.00 32.77           C  
ATOM   1632  O   HIS   112      31.561   2.072  -0.504  1.00 32.77           O  
ATOM   1633  CG  HIS   112      35.742   0.372  -1.101  1.00 32.77           C  
ATOM   1634  CD2 HIS   112      36.891   1.129  -1.035  1.00 32.77           C  
ATOM   1635  ND1 HIS   112      35.995  -0.841  -1.697  1.00 32.77           N  
ATOM   1636  CE1 HIS   112      37.276  -0.823  -1.985  1.00 32.77           C  
ATOM   1637  NE2 HIS   112      37.862   0.351  -1.604  1.00 32.77           N  
ATOM   1638  H   HIS   112      34.479   3.219  -1.339  1.00 32.77           H  
ATOM   1639  HA  HIS   112      33.647   0.801  -2.690  1.00 32.77           H  
ATOM   1640  HB2 HIS   112      33.904  -0.219  -0.270  1.00 32.77           H  
ATOM   1641  HB3 HIS   112      34.429   1.377   0.230  1.00 32.77           H  
ATOM   1642  HD2 HIS   112      37.098   2.122  -0.660  1.00 32.77           H  
ATOM   1643  HE2 HIS   112      38.835   0.598  -1.724  1.00 32.77           H  
ATOM   1644  HE1 HIS   112      37.830  -1.619  -2.464  1.00 32.77           H  
ATOM   1645  N   PRO   113      31.314   0.149  -1.712  1.00 40.30           N  
ATOM   1646  CA  PRO   113      29.921  -0.047  -1.300  1.00 40.30           C  
ATOM   1647  C   PRO   113      29.831  -0.619   0.134  1.00 40.30           C  
ATOM   1648  CB  PRO   113      29.384  -1.063  -2.311  1.00 40.30           C  
ATOM   1649  O   PRO   113      30.452  -1.635   0.464  1.00 40.30           O  
ATOM   1650  CG  PRO   113      30.611  -1.896  -2.675  1.00 40.30           C  
ATOM   1651  CD  PRO   113      31.752  -0.890  -2.636  1.00 40.30           C  
ATOM   1652  HA  PRO   113      29.393   0.904  -1.390  1.00 40.30           H  
ATOM   1653  HB2 PRO   113      29.025  -0.540  -3.206  1.00 40.30           H  
ATOM   1654  HB3 PRO   113      28.566  -1.677  -1.923  1.00 40.30           H  
ATOM   1655  HG2 PRO   113      30.517  -2.383  -3.650  1.00 40.30           H  
ATOM   1656  HG3 PRO   113      30.772  -2.679  -1.926  1.00 40.30           H  
ATOM   1657  HD2 PRO   113      32.693  -1.336  -2.301  1.00 40.30           H  
ATOM   1658  HD3 PRO   113      31.904  -0.426  -3.617  1.00 40.30           H  
ATOM   1659  N   PRO   114      29.025   0.046   1.039  1.00 41.48           N  
ATOM   1660  CA  PRO   114      28.902  -0.415   2.420  1.00 41.48           C  
ATOM   1661  C   PRO   114      27.929  -1.604   2.566  1.00 41.48           C  
ATOM   1662  CB  PRO   114      28.353   0.806   3.162  1.00 41.48           C  
ATOM   1663  O   PRO   114      26.957  -1.755   1.814  1.00 41.48           O  
ATOM   1664  CG  PRO   114      27.498   1.501   2.106  1.00 41.48           C  
ATOM   1665  CD  PRO   114      28.268   1.269   0.813  1.00 41.48           C  
ATOM   1666  HA  PRO   114      29.895  -0.694   2.785  1.00 41.48           H  
ATOM   1667  HB2 PRO   114      29.179   1.467   3.452  1.00 41.48           H  
ATOM   1668  HB3 PRO   114      27.779   0.560   4.060  1.00 41.48           H  
ATOM   1669  HG2 PRO   114      27.343   2.563   2.316  1.00 41.48           H  
ATOM   1670  HG3 PRO   114      26.513   1.022   2.050  1.00 41.48           H  
ATOM   1671  HD2 PRO   114      27.605   1.159  -0.050  1.00 41.48           H  
ATOM   1672  HD3 PRO   114      28.978   2.080   0.623  1.00 41.48           H  
ATOM   1673  N   PRO   115      28.140  -2.440   3.652  1.00 39.30           N  
ATOM   1674  CA  PRO   115      27.253  -3.567   3.933  1.00 39.30           C  
ATOM   1675  C   PRO   115      25.917  -3.065   4.501  1.00 39.30           C  
ATOM   1676  CB  PRO   115      28.010  -4.399   4.966  1.00 39.30           C  
ATOM   1677  O   PRO   115      25.819  -2.124   5.286  1.00 39.30           O  
ATOM   1678  CG  PRO   115      28.848  -3.362   5.709  1.00 39.30           C  
ATOM   1679  CD  PRO   115      29.226  -2.368   4.621  1.00 39.30           C  
ATOM   1680  HA  PRO   115      27.076  -4.129   3.009  1.00 39.30           H  
ATOM   1681  HB2 PRO   115      28.677  -5.106   4.457  1.00 39.30           H  
ATOM   1682  HB3 PRO   115      27.358  -4.965   5.639  1.00 39.30           H  
ATOM   1683  HG2 PRO   115      29.721  -3.796   6.203  1.00 39.30           H  
ATOM   1684  HG3 PRO   115      28.237  -2.868   6.474  1.00 39.30           H  
ATOM   1685  HD2 PRO   115      29.345  -1.352   5.006  1.00 39.30           H  
ATOM   1686  HD3 PRO   115      30.148  -2.669   4.112  1.00 39.30           H  
ATOM   1687  N   GLN   116      24.832  -3.784   4.047  1.00 34.15           N  
ATOM   1688  CA  GLN   116      23.448  -3.370   4.256  1.00 34.15           C  
ATOM   1689  C   GLN   116      22.625  -4.647   4.489  1.00 34.15           C  
ATOM   1690  CB  GLN   116      22.935  -2.627   3.013  1.00 34.15           C  
ATOM   1691  O   GLN   116      23.076  -5.773   4.276  1.00 34.15           O  
ATOM   1692  CG  GLN   116      23.511  -1.216   2.874  1.00 34.15           C  
ATOM   1693  CD  GLN   116      23.457  -0.781   1.430  1.00 34.15           C  
ATOM   1694  NE2 GLN   116      24.625  -0.955   0.741  1.00 34.15           N  
ATOM   1695  OE1 GLN   116      22.435  -0.354   0.905  1.00 34.15           O  
ATOM   1696  H   GLN   116      24.963  -4.654   3.536  1.00 34.15           H  
ATOM   1697  HA  GLN   116      23.377  -2.738   5.148  1.00 34.15           H  
ATOM   1698  HB2 GLN   116      21.841  -2.546   3.037  1.00 34.15           H  
ATOM   1699  HB3 GLN   116      23.165  -3.222   2.118  1.00 34.15           H  
ATOM   1700  HG2 GLN   116      24.546  -1.153   3.216  1.00 34.15           H  
ATOM   1701  HG3 GLN   116      22.936  -0.505   3.478  1.00 34.15           H  
ATOM   1702 HE21 GLN   116      24.657  -0.712  -0.239  1.00 34.15           H  
ATOM   1703 HE22 GLN   116      25.484  -1.327   1.170  1.00 34.15           H  
ATOM   1704  N   LEU   117      21.334  -4.422   4.924  1.00 32.44           N  
ATOM   1705  CA  LEU   117      20.417  -5.528   5.161  1.00 32.44           C  
ATOM   1706  C   LEU   117      19.796  -5.935   3.813  1.00 32.44           C  
ATOM   1707  CB  LEU   117      19.294  -5.152   6.137  1.00 32.44           C  
ATOM   1708  O   LEU   117      19.520  -5.130   2.926  1.00 32.44           O  
ATOM   1709  CG  LEU   117      19.772  -4.760   7.550  1.00 32.44           C  
ATOM   1710  CD1 LEU   117      18.573  -4.322   8.396  1.00 32.44           C  
ATOM   1711  CD2 LEU   117      20.510  -5.900   8.253  1.00 32.44           C  
ATOM   1712  H   LEU   117      20.991  -3.478   5.056  1.00 32.44           H  
ATOM   1713  HA  LEU   117      20.990  -6.379   5.545  1.00 32.44           H  
ATOM   1714  HB2 LEU   117      18.588  -5.990   6.214  1.00 32.44           H  
ATOM   1715  HB3 LEU   117      18.720  -4.315   5.715  1.00 32.44           H  
ATOM   1716  HG  LEU   117      20.454  -3.905   7.474  1.00 32.44           H  
ATOM   1717 HD11 LEU   117      17.854  -5.138   8.520  1.00 32.44           H  
ATOM   1718 HD12 LEU   117      18.054  -3.479   7.928  1.00 32.44           H  
ATOM   1719 HD13 LEU   117      18.897  -4.001   9.392  1.00 32.44           H  
ATOM   1720 HD21 LEU   117      19.897  -6.807   8.290  1.00 32.44           H  
ATOM   1721 HD22 LEU   117      20.763  -5.622   9.282  1.00 32.44           H  
ATOM   1722 HD23 LEU   117      21.448  -6.141   7.745  1.00 32.44           H  
ATOM   1723  N   SER   118      19.518  -7.286   3.729  1.00 30.64           N  
ATOM   1724  CA  SER   118      18.892  -7.876   2.546  1.00 30.64           C  
ATOM   1725  C   SER   118      17.370  -7.681   2.650  1.00 30.64           C  
ATOM   1726  CB  SER   118      19.215  -9.369   2.443  1.00 30.64           C  
ATOM   1727  O   SER   118      16.791  -7.664   3.743  1.00 30.64           O  
ATOM   1728  OG  SER   118      20.598  -9.541   2.134  1.00 30.64           O  
ATOM   1729  H   SER   118      19.742  -7.897   4.504  1.00 30.64           H  
ATOM   1730  HA  SER   118      19.287  -7.341   1.675  1.00 30.64           H  
ATOM   1731  HB2 SER   118      18.629  -9.855   1.657  1.00 30.64           H  
ATOM   1732  HB3 SER   118      19.010  -9.884   3.386  1.00 30.64           H  
ATOM   1733  HG  SER   118      20.761 -10.498   2.054  1.00 30.64           H  
ATOM   1734  N   PRO   119      16.661  -7.583   1.467  1.00 30.47           N  
ATOM   1735  CA  PRO   119      15.216  -7.334   1.451  1.00 30.47           C  
ATOM   1736  C   PRO   119      14.406  -8.582   1.859  1.00 30.47           C  
ATOM   1737  CB  PRO   119      14.934  -6.901   0.011  1.00 30.47           C  
ATOM   1738  O   PRO   119      13.759  -9.267   1.069  1.00 30.47           O  
ATOM   1739  CG  PRO   119      15.981  -7.664  -0.793  1.00 30.47           C  
ATOM   1740  CD  PRO   119      17.201  -7.629   0.113  1.00 30.47           C  
ATOM   1741  HA  PRO   119      14.973  -6.528   2.155  1.00 30.47           H  
ATOM   1742  HB2 PRO   119      15.114  -5.824  -0.092  1.00 30.47           H  
ATOM   1743  HB3 PRO   119      13.914  -7.106  -0.328  1.00 30.47           H  
ATOM   1744  HG2 PRO   119      16.173  -7.219  -1.773  1.00 30.47           H  
ATOM   1745  HG3 PRO   119      15.655  -8.700  -0.947  1.00 30.47           H  
ATOM   1746  HD2 PRO   119      17.853  -8.494  -0.028  1.00 30.47           H  
ATOM   1747  HD3 PRO   119      17.783  -6.714  -0.045  1.00 30.47           H  
ATOM   1748  N   PHE   120      14.443  -8.843   3.215  1.00 33.31           N  
ATOM   1749  CA  PHE   120      13.641  -9.895   3.830  1.00 33.31           C  
ATOM   1750  C   PHE   120      12.166  -9.460   3.891  1.00 33.31           C  
ATOM   1751  CB  PHE   120      14.111 -10.236   5.253  1.00 33.31           C  
ATOM   1752  O   PHE   120      11.667  -8.888   4.857  1.00 33.31           O  
ATOM   1753  CG  PHE   120      15.313 -11.149   5.269  1.00 33.31           C  
ATOM   1754  CD1 PHE   120      15.160 -12.520   5.012  1.00 33.31           C  
ATOM   1755  CD2 PHE   120      16.589 -10.643   5.543  1.00 33.31           C  
ATOM   1756  CE1 PHE   120      16.267 -13.369   5.028  1.00 33.31           C  
ATOM   1757  CE2 PHE   120      17.693 -11.496   5.566  1.00 33.31           C  
ATOM   1758  CZ  PHE   120      17.533 -12.856   5.304  1.00 33.31           C  
ATOM   1759  H   PHE   120      15.096  -8.289   3.783  1.00 33.31           H  
ATOM   1760  HA  PHE   120      13.704 -10.783   3.188  1.00 33.31           H  
ATOM   1761  HB2 PHE   120      13.311 -10.741   5.811  1.00 33.31           H  
ATOM   1762  HB3 PHE   120      14.328  -9.319   5.818  1.00 33.31           H  
ATOM   1763  HD1 PHE   120      14.175 -12.933   4.804  1.00 33.31           H  
ATOM   1764  HD2 PHE   120      16.728  -9.584   5.747  1.00 33.31           H  
ATOM   1765  HE1 PHE   120      16.140 -14.430   4.829  1.00 33.31           H  
ATOM   1766  HE2 PHE   120      18.680 -11.101   5.791  1.00 33.31           H  
ATOM   1767  HZ  PHE   120      18.396 -13.515   5.319  1.00 33.31           H  
ATOM   1768  N   LEU   121      11.456  -9.779   2.749  1.00 33.15           N  
ATOM   1769  CA  LEU   121      10.001  -9.739   2.711  1.00 33.15           C  
ATOM   1770  C   LEU   121       9.483 -10.997   3.446  1.00 33.15           C  
ATOM   1771  CB  LEU   121       9.464  -9.714   1.274  1.00 33.15           C  
ATOM   1772  O   LEU   121      10.167 -12.008   3.599  1.00 33.15           O  
ATOM   1773  CG  LEU   121       9.909  -8.495   0.440  1.00 33.15           C  
ATOM   1774  CD1 LEU   121       9.373  -8.624  -0.988  1.00 33.15           C  
ATOM   1775  CD2 LEU   121       9.447  -7.171   1.048  1.00 33.15           C  
ATOM   1776  H   LEU   121      11.986 -10.055   1.921  1.00 33.15           H  
ATOM   1777  HA  LEU   121       9.661  -8.863   3.274  1.00 33.15           H  
ATOM   1778  HB2 LEU   121       8.367  -9.753   1.296  1.00 33.15           H  
ATOM   1779  HB3 LEU   121       9.786 -10.630   0.759  1.00 33.15           H  
ATOM   1780  HG  LEU   121      11.004  -8.480   0.380  1.00 33.15           H  
ATOM   1781 HD11 LEU   121       8.278  -8.633  -1.003  1.00 33.15           H  
ATOM   1782 HD12 LEU   121       9.727  -9.549  -1.455  1.00 33.15           H  
ATOM   1783 HD13 LEU   121       9.713  -7.788  -1.608  1.00 33.15           H  
ATOM   1784 HD21 LEU   121       8.362  -7.160   1.198  1.00 33.15           H  
ATOM   1785 HD22 LEU   121       9.707  -6.332   0.394  1.00 33.15           H  
ATOM   1786 HD23 LEU   121       9.928  -6.987   2.014  1.00 33.15           H  
ATOM   1787  N   GLN   122       8.183 -10.877   3.899  1.00 28.42           N  
ATOM   1788  CA  GLN   122       7.527 -11.905   4.695  1.00 28.42           C  
ATOM   1789  C   GLN   122       6.362 -12.428   3.848  1.00 28.42           C  
ATOM   1790  CB  GLN   122       6.976 -11.304   5.994  1.00 28.42           C  
ATOM   1791  O   GLN   122       5.615 -11.643   3.254  1.00 28.42           O  
ATOM   1792  CG  GLN   122       8.086 -10.900   6.970  1.00 28.42           C  
ATOM   1793  CD  GLN   122       7.621  -9.909   8.017  1.00 28.42           C  
ATOM   1794  NE2 GLN   122       6.460 -10.231   8.661  1.00 28.42           N  
ATOM   1795  OE1 GLN   122       8.255  -8.901   8.312  1.00 28.42           O  
ATOM   1796  H   GLN   122       7.639 -10.054   3.662  1.00 28.42           H  
ATOM   1797  HA  GLN   122       8.244 -12.695   4.923  1.00 28.42           H  
ATOM   1798  HB2 GLN   122       6.317 -12.035   6.479  1.00 28.42           H  
ATOM   1799  HB3 GLN   122       6.348 -10.433   5.763  1.00 28.42           H  
ATOM   1800  HG2 GLN   122       8.918 -10.429   6.436  1.00 28.42           H  
ATOM   1801  HG3 GLN   122       8.482 -11.785   7.480  1.00 28.42           H  
ATOM   1802 HE21 GLN   122       6.132  -9.598   9.381  1.00 28.42           H  
ATOM   1803 HE22 GLN   122       5.905 -11.057   8.469  1.00 28.42           H  
ATOM   1804  N   PRO   123       6.165 -13.791   3.814  1.00 35.70           N  
ATOM   1805  CA  PRO   123       5.026 -14.365   3.110  1.00 35.70           C  
ATOM   1806  C   PRO   123       3.753 -14.230   3.958  1.00 35.70           C  
ATOM   1807  CB  PRO   123       5.404 -15.834   2.930  1.00 35.70           C  
ATOM   1808  O   PRO   123       3.751 -14.118   5.184  1.00 35.70           O  
ATOM   1809  CG  PRO   123       6.251 -16.128   4.166  1.00 35.70           C  
ATOM   1810  CD  PRO   123       7.004 -14.827   4.404  1.00 35.70           C  
ATOM   1811  HA  PRO   123       4.876 -13.858   2.151  1.00 35.70           H  
ATOM   1812  HB2 PRO   123       6.022 -15.952   2.032  1.00 35.70           H  
ATOM   1813  HB3 PRO   123       4.545 -16.507   2.849  1.00 35.70           H  
ATOM   1814  HG2 PRO   123       6.921 -16.982   4.030  1.00 35.70           H  
ATOM   1815  HG3 PRO   123       5.599 -16.345   5.020  1.00 35.70           H  
ATOM   1816  HD2 PRO   123       7.170 -14.631   5.468  1.00 35.70           H  
ATOM   1817  HD3 PRO   123       7.966 -14.819   3.881  1.00 35.70           H  
ATOM   1818  N   HIS   124       2.584 -14.343   3.239  1.00 33.68           N  
ATOM   1819  CA  HIS   124       1.249 -14.230   3.839  1.00 33.68           C  
ATOM   1820  C   HIS   124       0.860 -15.457   4.695  1.00 33.68           C  
ATOM   1821  CB  HIS   124       0.179 -14.003   2.754  1.00 33.68           C  
ATOM   1822  O   HIS   124      -0.246 -15.993   4.611  1.00 33.68           O  
ATOM   1823  CG  HIS   124       0.479 -12.851   1.856  1.00 33.68           C  
ATOM   1824  ND1 HIS   124       1.508 -12.934   0.940  1.00 33.68           N  
ATOM   1825  CD2 HIS   124      -0.149 -11.628   1.766  1.00 33.68           C  
ATOM   1826  NE2 HIS   124       0.523 -10.954   0.783  1.00 33.68           N  
ATOM   1827  CE1 HIS   124       1.509 -11.777   0.318  1.00 33.68           C  
ATOM   1828  H   HIS   124       2.620 -14.442   2.224  1.00 33.68           H  
ATOM   1829  HA  HIS   124       1.275 -13.365   4.516  1.00 33.68           H  
ATOM   1830  HB2 HIS   124      -0.801 -13.851   3.224  1.00 33.68           H  
ATOM   1831  HB3 HIS   124       0.086 -14.903   2.131  1.00 33.68           H  
ATOM   1832  HD2 HIS   124      -0.986 -11.192   2.294  1.00 33.68           H  
ATOM   1833  HE2 HIS   124       0.329 -10.017   0.456  1.00 33.68           H  
ATOM   1834  HE1 HIS   124       2.189 -11.481  -0.469  1.00 33.68           H  
ATOM   1835  N   GLY   125       1.765 -15.826   5.671  1.00 31.52           N  
ATOM   1836  CA  GLY   125       1.489 -16.920   6.590  1.00 31.52           C  
ATOM   1837  C   GLY   125       2.749 -17.415   7.290  1.00 31.52           C  
ATOM   1838  O   GLY   125       3.860 -16.938   7.049  1.00 31.52           O  
ATOM   1839  H   GLY   125       2.653 -15.309   5.754  1.00 31.52           H  
ATOM   1840  HA2 GLY   125       1.028 -17.744   6.038  1.00 31.52           H  
ATOM   1841  HA3 GLY   125       0.783 -16.547   7.338  1.00 31.52           H  
ATOM   1842  N   GLN   126       2.632 -18.415   8.219  1.00 34.03           N  
ATOM   1843  CA  GLN   126       1.456 -19.169   8.670  1.00 34.03           C  
ATOM   1844  C   GLN   126       1.448 -19.123  10.214  1.00 34.03           C  
ATOM   1845  CB  GLN   126       1.522 -20.627   8.179  1.00 34.03           C  
ATOM   1846  O   GLN   126       2.426 -18.766  10.870  1.00 34.03           O  
ATOM   1847  CG  GLN   126       1.230 -20.758   6.683  1.00 34.03           C  
ATOM   1848  CD  GLN   126       1.533 -22.138   6.132  1.00 34.03           C  
ATOM   1849  NE2 GLN   126       0.850 -23.170   6.709  1.00 34.03           N  
ATOM   1850  OE1 GLN   126       2.311 -22.318   5.200  1.00 34.03           O  
ATOM   1851  H   GLN   126       3.512 -18.641   8.676  1.00 34.03           H  
ATOM   1852  HA  GLN   126       0.544 -18.683   8.310  1.00 34.03           H  
ATOM   1853  HB2 GLN   126       0.803 -21.240   8.735  1.00 34.03           H  
ATOM   1854  HB3 GLN   126       2.511 -21.050   8.401  1.00 34.03           H  
ATOM   1855  HG2 GLN   126       1.838 -20.048   6.112  1.00 34.03           H  
ATOM   1856  HG3 GLN   126       0.177 -20.528   6.480  1.00 34.03           H  
ATOM   1857 HE21 GLN   126       1.018 -24.104   6.353  1.00 34.03           H  
ATOM   1858 HE22 GLN   126       0.186 -23.063   7.465  1.00 34.03           H  
ATOM   1859  N   GLN   127       0.265 -19.535  10.795  1.00 30.82           N  
ATOM   1860  CA  GLN   127       0.073 -19.576  12.242  1.00 30.82           C  
ATOM   1861  C   GLN   127      -0.598 -20.909  12.609  1.00 30.82           C  
ATOM   1862  CB  GLN   127      -0.823 -18.432  12.738  1.00 30.82           C  
ATOM   1863  O   GLN   127      -1.228 -21.585  11.799  1.00 30.82           O  
ATOM   1864  CG  GLN   127      -0.157 -17.062  12.653  1.00 30.82           C  
ATOM   1865  CD  GLN   127      -0.979 -15.999  13.358  1.00 30.82           C  
ATOM   1866  NE2 GLN   127      -0.506 -14.730  13.173  1.00 30.82           N  
ATOM   1867  OE1 GLN   127      -1.965 -16.224  14.051  1.00 30.82           O  
ATOM   1868  H   GLN   127      -0.513 -19.854  10.226  1.00 30.82           H  
ATOM   1869  HA  GLN   127       1.048 -19.538  12.742  1.00 30.82           H  
ATOM   1870  HB2 GLN   127      -1.109 -18.621  13.781  1.00 30.82           H  
ATOM   1871  HB3 GLN   127      -1.763 -18.416  12.170  1.00 30.82           H  
ATOM   1872  HG2 GLN   127      -0.023 -16.767  11.606  1.00 30.82           H  
ATOM   1873  HG3 GLN   127       0.830 -17.088  13.129  1.00 30.82           H  
ATOM   1874 HE21 GLN   127      -1.001 -13.962  13.609  1.00 30.82           H  
ATOM   1875 HE22 GLN   127       0.317 -14.517  12.623  1.00 30.82           H  
ATOM   1876  N   VAL   128      -0.497 -21.218  13.953  1.00 31.50           N  
ATOM   1877  CA  VAL   128      -1.221 -22.332  14.571  1.00 31.50           C  
ATOM   1878  C   VAL   128      -2.373 -21.633  15.317  1.00 31.50           C  
ATOM   1879  CB  VAL   128      -0.315 -23.114  15.547  1.00 31.50           C  
ATOM   1880  O   VAL   128      -2.128 -20.859  16.251  1.00 31.50           O  
ATOM   1881  CG1 VAL   128      -1.089 -24.248  16.228  1.00 31.50           C  
ATOM   1882  CG2 VAL   128       0.903 -23.700  14.824  1.00 31.50           C  
ATOM   1883  H   VAL   128       0.057 -20.636  14.576  1.00 31.50           H  
ATOM   1884  HA  VAL   128      -1.581 -23.009  13.795  1.00 31.50           H  
ATOM   1885  HB  VAL   128       0.054 -22.439  16.331  1.00 31.50           H  
ATOM   1886 HG11 VAL   128      -1.509 -24.940  15.490  1.00 31.50           H  
ATOM   1887 HG12 VAL   128      -1.911 -23.859  16.836  1.00 31.50           H  
ATOM   1888 HG13 VAL   128      -0.434 -24.820  16.894  1.00 31.50           H  
ATOM   1889 HG21 VAL   128       0.599 -24.367  14.011  1.00 31.50           H  
ATOM   1890 HG22 VAL   128       1.527 -24.275  15.517  1.00 31.50           H  
ATOM   1891 HG23 VAL   128       1.532 -22.911  14.399  1.00 31.50           H  
ATOM   1892  N   PRO   129      -3.664 -21.865  14.887  1.00 35.61           N  
ATOM   1893  CA  PRO   129      -4.806 -21.266  15.576  1.00 35.61           C  
ATOM   1894  C   PRO   129      -4.936 -21.731  17.032  1.00 35.61           C  
ATOM   1895  CB  PRO   129      -6.033 -21.730  14.783  1.00 35.61           C  
ATOM   1896  O   PRO   129      -4.447 -22.773  17.462  1.00 35.61           O  
ATOM   1897  CG  PRO   129      -5.473 -22.086  13.415  1.00 35.61           C  
ATOM   1898  CD  PRO   129      -4.096 -22.643  13.736  1.00 35.61           C  
ATOM   1899  HA  PRO   129      -4.689 -20.176  15.540  1.00 35.61           H  
ATOM   1900  HB2 PRO   129      -6.804 -20.956  14.727  1.00 35.61           H  
ATOM   1901  HB3 PRO   129      -6.491 -22.618  15.237  1.00 35.61           H  
ATOM   1902  HG2 PRO   129      -5.377 -21.177  12.809  1.00 35.61           H  
ATOM   1903  HG3 PRO   129      -6.098 -22.797  12.868  1.00 35.61           H  
ATOM   1904  HD2 PRO   129      -4.144 -23.693  14.042  1.00 35.61           H  
ATOM   1905  HD3 PRO   129      -3.416 -22.541  12.889  1.00 35.61           H  
ATOM   1906  N   TYR   130      -5.709 -20.884  17.804  1.00 31.97           N  
ATOM   1907  CA  TYR   130      -5.915 -21.090  19.233  1.00 31.97           C  
ATOM   1908  C   TYR   130      -7.340 -21.578  19.492  1.00 31.97           C  
ATOM   1909  CB  TYR   130      -5.668 -19.791  20.021  1.00 31.97           C  
ATOM   1910  O   TYR   130      -8.273 -21.398  18.713  1.00 31.97           O  
ATOM   1911  CG  TYR   130      -4.328 -19.834  20.713  1.00 31.97           C  
ATOM   1912  CD1 TYR   130      -4.258 -20.086  22.091  1.00 31.97           C  
ATOM   1913  CD2 TYR   130      -3.145 -19.686  19.974  1.00 31.97           C  
ATOM   1914  CE1 TYR   130      -3.020 -20.204  22.717  1.00 31.97           C  
ATOM   1915  CE2 TYR   130      -1.905 -19.793  20.599  1.00 31.97           C  
ATOM   1916  OH  TYR   130      -0.654 -20.214  22.595  1.00 31.97           O  
ATOM   1917  CZ  TYR   130      -1.859 -20.058  21.964  1.00 31.97           C  
ATOM   1918  H   TYR   130      -6.183 -20.100  17.369  1.00 31.97           H  
ATOM   1919  HA  TYR   130      -5.244 -21.890  19.572  1.00 31.97           H  
ATOM   1920  HB2 TYR   130      -6.450 -19.617  20.771  1.00 31.97           H  
ATOM   1921  HB3 TYR   130      -5.696 -18.911  19.364  1.00 31.97           H  
ATOM   1922  HD1 TYR   130      -5.168 -20.198  22.679  1.00 31.97           H  
ATOM   1923  HD2 TYR   130      -3.181 -19.509  18.900  1.00 31.97           H  
ATOM   1924  HE1 TYR   130      -2.967 -20.397  23.784  1.00 31.97           H  
ATOM   1925  HE2 TYR   130      -1.002 -19.696  20.004  1.00 31.97           H  
ATOM   1926  HH  TYR   130      -0.044 -19.612  22.126  1.00 31.97           H  
ATOM   1927  N   TYR   131      -7.490 -22.158  20.743  1.00 32.75           N  
ATOM   1928  CA  TYR   131      -8.805 -22.563  21.229  1.00 32.75           C  
ATOM   1929  C   TYR   131      -9.509 -21.308  21.763  1.00 32.75           C  
ATOM   1930  CB  TYR   131      -8.729 -23.589  22.368  1.00 32.75           C  
ATOM   1931  O   TYR   131      -8.989 -20.544  22.575  1.00 32.75           O  
ATOM   1932  CG  TYR   131      -8.516 -24.993  21.857  1.00 32.75           C  
ATOM   1933  CD1 TYR   131      -9.618 -25.790  21.515  1.00 32.75           C  
ATOM   1934  CD2 TYR   131      -7.223 -25.510  21.693  1.00 32.75           C  
ATOM   1935  CE1 TYR   131      -9.433 -27.082  21.022  1.00 32.75           C  
ATOM   1936  CE2 TYR   131      -7.036 -26.802  21.197  1.00 32.75           C  
ATOM   1937  OH  TYR   131      -7.924 -28.838  20.388  1.00 32.75           O  
ATOM   1938  CZ  TYR   131      -8.141 -27.577  20.866  1.00 32.75           C  
ATOM   1939  H   TYR   131      -6.682 -22.287  21.343  1.00 32.75           H  
ATOM   1940  HA  TYR   131      -9.373 -22.965  20.382  1.00 32.75           H  
ATOM   1941  HB2 TYR   131      -9.656 -23.575  22.956  1.00 32.75           H  
ATOM   1942  HB3 TYR   131      -7.931 -23.330  23.077  1.00 32.75           H  
ATOM   1943  HD1 TYR   131     -10.631 -25.410  21.638  1.00 32.75           H  
ATOM   1944  HD2 TYR   131      -6.355 -24.912  21.953  1.00 32.75           H  
ATOM   1945  HE1 TYR   131     -10.303 -27.682  20.772  1.00 32.75           H  
ATOM   1946  HE2 TYR   131      -6.034 -27.201  21.072  1.00 32.75           H  
ATOM   1947  HH  TYR   131      -8.793 -29.247  20.245  1.00 32.75           H  
ATOM   1948  N   LEU   132     -10.786 -21.141  21.272  1.00 39.20           N  
ATOM   1949  CA  LEU   132     -11.669 -20.053  21.696  1.00 39.20           C  
ATOM   1950  C   LEU   132     -13.073 -20.669  21.607  1.00 39.20           C  
ATOM   1951  CB  LEU   132     -11.505 -18.854  20.749  1.00 39.20           C  
ATOM   1952  O   LEU   132     -13.509 -21.153  20.562  1.00 39.20           O  
ATOM   1953  CG  LEU   132     -11.880 -17.490  21.363  1.00 39.20           C  
ATOM   1954  CD1 LEU   132     -11.532 -16.372  20.375  1.00 39.20           C  
ATOM   1955  CD2 LEU   132     -13.354 -17.388  21.750  1.00 39.20           C  
ATOM   1956  H   LEU   132     -11.157 -21.776  20.568  1.00 39.20           H  
ATOM   1957  HA  LEU   132     -11.417 -19.780  22.726  1.00 39.20           H  
ATOM   1958  HB2 LEU   132     -12.081 -19.013  19.828  1.00 39.20           H  
ATOM   1959  HB3 LEU   132     -10.453 -18.795  20.437  1.00 39.20           H  
ATOM   1960  HG  LEU   132     -11.277 -17.335  22.266  1.00 39.20           H  
ATOM   1961 HD11 LEU   132     -12.110 -16.465  19.449  1.00 39.20           H  
ATOM   1962 HD12 LEU   132     -10.468 -16.397  20.116  1.00 39.20           H  
ATOM   1963 HD13 LEU   132     -11.743 -15.389  20.809  1.00 39.20           H  
ATOM   1964 HD21 LEU   132     -14.008 -17.678  20.920  1.00 39.20           H  
ATOM   1965 HD22 LEU   132     -13.612 -16.363  22.039  1.00 39.20           H  
ATOM   1966 HD23 LEU   132     -13.579 -18.023  22.609  1.00 39.20           H  
ATOM   1967  N   GLU   133     -13.757 -20.711  22.803  1.00 36.08           N  
ATOM   1968  CA  GLU   133     -15.084 -21.315  22.920  1.00 36.08           C  
ATOM   1969  C   GLU   133     -16.100 -20.211  22.592  1.00 36.08           C  
ATOM   1970  CB  GLU   133     -15.303 -21.893  24.322  1.00 36.08           C  
ATOM   1971  O   GLU   133     -16.215 -19.184  23.259  1.00 36.08           O  
ATOM   1972  CG  GLU   133     -14.424 -23.125  24.559  1.00 36.08           C  
ATOM   1973  CD  GLU   133     -14.591 -23.760  25.940  1.00 36.08           C  
ATOM   1974  OE1 GLU   133     -14.492 -25.019  25.957  1.00 36.08           O  
ATOM   1975  OE2 GLU   133     -14.794 -22.957  26.893  1.00 36.08           O1-
ATOM   1976  H   GLU   133     -13.353 -20.301  23.639  1.00 36.08           H  
ATOM   1977  HA  GLU   133     -15.167 -22.119  22.179  1.00 36.08           H  
ATOM   1978  HB2 GLU   133     -16.357 -22.172  24.446  1.00 36.08           H  
ATOM   1979  HB3 GLU   133     -15.096 -21.127  25.081  1.00 36.08           H  
ATOM   1980  HG2 GLU   133     -13.364 -22.862  24.457  1.00 36.08           H  
ATOM   1981  HG3 GLU   133     -14.645 -23.880  23.794  1.00 36.08           H  
ATOM   1982  N   ASN   134     -16.813 -20.439  21.428  1.00 32.63           N  
ATOM   1983  CA  ASN   134     -17.723 -19.444  20.862  1.00 32.63           C  
ATOM   1984  C   ASN   134     -19.101 -19.612  21.521  1.00 32.63           C  
ATOM   1985  CB  ASN   134     -17.885 -19.658  19.354  1.00 32.63           C  
ATOM   1986  O   ASN   134     -19.581 -20.716  21.768  1.00 32.63           O  
ATOM   1987  CG  ASN   134     -17.949 -18.342  18.616  1.00 32.63           C  
ATOM   1988  ND2 ASN   134     -18.978 -18.226  17.725  1.00 32.63           N  
ATOM   1989  OD1 ASN   134     -17.116 -17.453  18.760  1.00 32.63           O  
ATOM   1990  H   ASN   134     -16.707 -21.329  20.955  1.00 32.63           H  
ATOM   1991  HA  ASN   134     -17.325 -18.451  21.101  1.00 32.63           H  
ATOM   1992  HB2 ASN   134     -18.765 -20.270  19.122  1.00 32.63           H  
ATOM   1993  HB3 ASN   134     -17.018 -20.187  18.937  1.00 32.63           H  
ATOM   1994 HD21 ASN   134     -19.040 -17.384  17.164  1.00 32.63           H  
ATOM   1995 HD22 ASN   134     -19.692 -18.933  17.594  1.00 32.63           H  
ATOM   1996  N   GLU   135     -19.774 -18.421  21.701  1.00 38.13           N  
ATOM   1997  CA  GLU   135     -21.129 -18.329  22.255  1.00 38.13           C  
ATOM   1998  C   GLU   135     -21.804 -17.156  21.522  1.00 38.13           C  
ATOM   1999  CB  GLU   135     -21.084 -18.040  23.765  1.00 38.13           C  
ATOM   2000  O   GLU   135     -21.149 -16.173  21.155  1.00 38.13           O  
ATOM   2001  CG  GLU   135     -21.213 -19.299  24.623  1.00 38.13           C  
ATOM   2002  CD  GLU   135     -22.692 -19.654  24.746  1.00 38.13           C  
ATOM   2003  OE1 GLU   135     -23.115 -20.524  23.935  1.00 38.13           O  
ATOM   2004  OE2 GLU   135     -23.329 -18.999  25.617  1.00 38.13           O1-
ATOM   2005  H   GLU   135     -19.336 -17.536  21.452  1.00 38.13           H  
ATOM   2006  HA  GLU   135     -21.651 -19.261  22.028  1.00 38.13           H  
ATOM   2007  HB2 GLU   135     -21.874 -17.328  24.039  1.00 38.13           H  
ATOM   2008  HB3 GLU   135     -20.135 -17.548  24.016  1.00 38.13           H  
ATOM   2009  HG2 GLU   135     -20.824 -19.099  25.629  1.00 38.13           H  
ATOM   2010  HG3 GLU   135     -20.638 -20.135  24.215  1.00 38.13           H  
ATOM   2011  N   PRO   136     -23.164 -17.226  21.316  1.00 35.48           N  
ATOM   2012  CA  PRO   136     -23.877 -16.156  20.644  1.00 35.48           C  
ATOM   2013  C   PRO   136     -24.182 -15.007  21.617  1.00 35.48           C  
ATOM   2014  CB  PRO   136     -25.170 -16.814  20.168  1.00 35.48           C  
ATOM   2015  O   PRO   136     -24.303 -15.124  22.836  1.00 35.48           O  
ATOM   2016  CG  PRO   136     -25.455 -17.841  21.259  1.00 35.48           C  
ATOM   2017  CD  PRO   136     -24.070 -18.305  21.695  1.00 35.48           C  
ATOM   2018  HA  PRO   136     -23.285 -15.772  19.806  1.00 35.48           H  
ATOM   2019  HB2 PRO   136     -24.995 -17.333  19.218  1.00 35.48           H  
ATOM   2020  HB3 PRO   136     -26.000 -16.114  20.032  1.00 35.48           H  
ATOM   2021  HG2 PRO   136     -26.083 -18.667  20.912  1.00 35.48           H  
ATOM   2022  HG3 PRO   136     -25.970 -17.360  22.099  1.00 35.48           H  
ATOM   2023  HD2 PRO   136     -24.029 -18.455  22.772  1.00 35.48           H  
ATOM   2024  HD3 PRO   136     -23.766 -19.218  21.175  1.00 35.48           H  
ATOM   2025  N   SER   137     -24.395 -13.799  20.985  1.00 38.24           N  
ATOM   2026  CA  SER   137     -24.847 -12.610  21.704  1.00 38.24           C  
ATOM   2027  C   SER   137     -25.104 -11.551  20.642  1.00 38.24           C  
ATOM   2028  CB  SER   137     -23.831 -12.119  22.735  1.00 38.24           C  
ATOM   2029  O   SER   137     -24.614 -11.618  19.511  1.00 38.24           O  
ATOM   2030  OG  SER   137     -23.978 -12.833  23.962  1.00 38.24           O  
ATOM   2031  H   SER   137     -24.236 -13.702  19.984  1.00 38.24           H  
ATOM   2032  HA  SER   137     -25.796 -12.872  22.190  1.00 38.24           H  
ATOM   2033  HB2 SER   137     -23.979 -11.059  22.967  1.00 38.24           H  
ATOM   2034  HB3 SER   137     -22.801 -12.244  22.384  1.00 38.24           H  
ATOM   2035  HG  SER   137     -24.010 -13.797  23.737  1.00 38.24           H  
ATOM   2036  N   GLY   138     -25.990 -10.556  20.984  1.00 37.70           N  
ATOM   2037  CA  GLY   138     -26.311  -9.466  20.071  1.00 37.70           C  
ATOM   2038  C   GLY   138     -27.208  -9.872  18.897  1.00 37.70           C  
ATOM   2039  O   GLY   138     -28.010  -9.089  18.388  1.00 37.70           O  
ATOM   2040  H   GLY   138     -26.439 -10.563  21.894  1.00 37.70           H  
ATOM   2041  HA2 GLY   138     -25.379  -9.058  19.667  1.00 37.70           H  
ATOM   2042  HA3 GLY   138     -26.825  -8.697  20.655  1.00 37.70           H  
ATOM   2043  N   TYR   139     -26.896 -11.070  18.299  1.00 33.55           N  
ATOM   2044  CA  TYR   139     -27.652 -11.767  17.256  1.00 33.55           C  
ATOM   2045  C   TYR   139     -27.276 -11.243  15.858  1.00 33.55           C  
ATOM   2046  CB  TYR   139     -29.179 -11.757  17.437  1.00 33.55           C  
ATOM   2047  O   TYR   139     -27.341 -11.964  14.863  1.00 33.55           O  
ATOM   2048  CG  TYR   139     -29.683 -12.189  18.798  1.00 33.55           C  
ATOM   2049  CD1 TYR   139     -29.399 -13.460  19.318  1.00 33.55           C  
ATOM   2050  CD2 TYR   139     -30.487 -11.316  19.550  1.00 33.55           C  
ATOM   2051  CE1 TYR   139     -29.907 -13.846  20.563  1.00 33.55           C  
ATOM   2052  CE2 TYR   139     -31.002 -11.703  20.790  1.00 33.55           C  
ATOM   2053  OH  TYR   139     -31.216 -13.392  22.483  1.00 33.55           O  
ATOM   2054  CZ  TYR   139     -30.712 -12.970  21.285  1.00 33.55           C  
ATOM   2055  H   TYR   139     -26.016 -11.502  18.590  1.00 33.55           H  
ATOM   2056  HA  TYR   139     -27.289 -12.802  17.299  1.00 33.55           H  
ATOM   2057  HB2 TYR   139     -29.636 -12.415  16.686  1.00 33.55           H  
ATOM   2058  HB3 TYR   139     -29.568 -10.759  17.208  1.00 33.55           H  
ATOM   2059  HD1 TYR   139     -28.792 -14.165  18.756  1.00 33.55           H  
ATOM   2060  HD2 TYR   139     -30.719 -10.322  19.169  1.00 33.55           H  
ATOM   2061  HE1 TYR   139     -29.685 -14.832  20.963  1.00 33.55           H  
ATOM   2062  HE2 TYR   139     -31.627 -11.009  21.344  1.00 33.55           H  
ATOM   2063  HH  TYR   139     -31.805 -12.699  22.827  1.00 33.55           H  
ATOM   2064  N   THR   140     -27.016  -9.891  15.794  1.00 36.39           N  
ATOM   2065  CA  THR   140     -26.447  -9.181  14.649  1.00 36.39           C  
ATOM   2066  C   THR   140     -27.379  -9.218  13.437  1.00 36.39           C  
ATOM   2067  CB  THR   140     -25.029  -9.671  14.249  1.00 36.39           C  
ATOM   2068  O   THR   140     -27.295 -10.120  12.595  1.00 36.39           O  
ATOM   2069  CG2 THR   140     -24.000  -9.365  15.332  1.00 36.39           C  
ATOM   2070  OG1 THR   140     -24.969 -11.076  13.992  1.00 36.39           O  
ATOM   2071  H   THR   140     -27.228  -9.351  16.633  1.00 36.39           H  
ATOM   2072  HA  THR   140     -26.346  -8.148  14.975  1.00 36.39           H  
ATOM   2073  HB  THR   140     -24.722  -9.166  13.326  1.00 36.39           H  
ATOM   2074 HG21 THR   140     -23.962  -8.294  15.556  1.00 36.39           H  
ATOM   2075 HG22 THR   140     -23.004  -9.688  15.011  1.00 36.39           H  
ATOM   2076 HG23 THR   140     -24.222  -9.911  16.256  1.00 36.39           H  
ATOM   2077  HG1 THR   140     -25.842 -11.332  13.613  1.00 36.39           H  
ATOM   2078  N   VAL   141     -28.359  -8.289  13.255  1.00 39.06           N  
ATOM   2079  CA  VAL   141     -28.758  -7.062  13.964  1.00 39.06           C  
ATOM   2080  C   VAL   141     -27.669  -5.988  13.788  1.00 39.06           C  
ATOM   2081  CB  VAL   141     -29.174  -7.262  15.438  1.00 39.06           C  
ATOM   2082  O   VAL   141     -26.709  -5.893  14.554  1.00 39.06           O  
ATOM   2083  CG1 VAL   141     -29.734  -5.963  16.035  1.00 39.06           C  
ATOM   2084  CG2 VAL   141     -30.237  -8.358  15.575  1.00 39.06           C  
ATOM   2085  H   VAL   141     -28.920  -8.532  12.448  1.00 39.06           H  
ATOM   2086  HA  VAL   141     -29.656  -6.729  13.435  1.00 39.06           H  
ATOM   2087  HB  VAL   141     -28.306  -7.539  16.041  1.00 39.06           H  
ATOM   2088 HG11 VAL   141     -30.609  -5.614  15.477  1.00 39.06           H  
ATOM   2089 HG12 VAL   141     -28.986  -5.164  16.028  1.00 39.06           H  
ATOM   2090 HG13 VAL   141     -30.037  -6.115  17.076  1.00 39.06           H  
ATOM   2091 HG21 VAL   141     -31.137  -8.109  15.003  1.00 39.06           H  
ATOM   2092 HG22 VAL   141     -30.530  -8.484  16.623  1.00 39.06           H  
ATOM   2093 HG23 VAL   141     -29.869  -9.324  15.219  1.00 39.06           H  
ATOM   2094  N   ARG   142     -27.720  -5.138  12.719  1.00 34.87           N  
ATOM   2095  CA  ARG   142     -28.712  -5.052  11.638  1.00 34.87           C  
ATOM   2096  C   ARG   142     -28.062  -4.499  10.343  1.00 34.87           C  
ATOM   2097  CB  ARG   142     -29.863  -4.149  12.118  1.00 34.87           C  
ATOM   2098  O   ARG   142     -28.734  -4.056   9.407  1.00 34.87           O  
ATOM   2099  CG  ARG   142     -31.097  -4.185  11.216  1.00 34.87           C  
ATOM   2100  CD  ARG   142     -31.383  -2.821  10.593  1.00 34.87           C  
ATOM   2101  NE  ARG   142     -32.347  -2.927   9.493  1.00 34.87           N  
ATOM   2102  NH1 ARG   142     -30.800  -3.855   7.947  1.00 34.87           N  
ATOM   2103  NH2 ARG   142     -33.019  -3.502   7.329  1.00 34.87           N1+
ATOM   2104  CZ  ARG   142     -32.040  -3.427   8.269  1.00 34.87           C  
ATOM   2105  H   ARG   142     -26.962  -4.458  12.716  1.00 34.87           H  
ATOM   2106  HA  ARG   142     -29.070  -6.062  11.414  1.00 34.87           H  
ATOM   2107  HB2 ARG   142     -29.496  -3.121  12.238  1.00 34.87           H  
ATOM   2108  HB3 ARG   142     -30.175  -4.465  13.121  1.00 34.87           H  
ATOM   2109  HG2 ARG   142     -31.972  -4.477  11.811  1.00 34.87           H  
ATOM   2110  HG3 ARG   142     -31.001  -4.960  10.448  1.00 34.87           H  
ATOM   2111  HD2 ARG   142     -30.484  -2.322  10.216  1.00 34.87           H  
ATOM   2112  HD3 ARG   142     -31.815  -2.152  11.345  1.00 34.87           H  
ATOM   2113  HE  ARG   142     -33.267  -2.531   9.627  1.00 34.87           H  
ATOM   2114 HH11 ARG   142     -30.573  -4.224   7.035  1.00 34.87           H  
ATOM   2115 HH12 ARG   142     -29.992  -3.816   8.600  1.00 34.87           H  
ATOM   2116 HH21 ARG   142     -32.835  -3.862   6.400  1.00 34.87           H  
ATOM   2117 HH22 ARG   142     -33.971  -3.202   7.513  1.00 34.87           H  
ATOM   2118  N   GLU   143     -26.689  -4.632  10.314  1.00 37.43           N  
ATOM   2119  CA  GLU   143     -25.779  -3.962   9.376  1.00 37.43           C  
ATOM   2120  C   GLU   143     -24.487  -4.793   9.396  1.00 37.43           C  
ATOM   2121  CB  GLU   143     -25.439  -2.553   9.901  1.00 37.43           C  
ATOM   2122  O   GLU   143     -24.141  -5.378  10.430  1.00 37.43           O  
ATOM   2123  CG  GLU   143     -26.591  -1.555   9.793  1.00 37.43           C  
ATOM   2124  CD  GLU   143     -26.270  -0.144  10.301  1.00 37.43           C  
ATOM   2125  OE1 GLU   143     -27.294   0.578  10.483  1.00 37.43           O  
ATOM   2126  OE2 GLU   143     -25.051   0.127  10.467  1.00 37.43           O1-
ATOM   2127  H   GLU   143     -26.236  -5.233  11.002  1.00 37.43           H  
ATOM   2128  HA  GLU   143     -26.232  -3.941   8.382  1.00 37.43           H  
ATOM   2129  HB2 GLU   143     -24.567  -2.158   9.368  1.00 37.43           H  
ATOM   2130  HB3 GLU   143     -25.127  -2.619  10.953  1.00 37.43           H  
ATOM   2131  HG2 GLU   143     -27.448  -1.908  10.376  1.00 37.43           H  
ATOM   2132  HG3 GLU   143     -26.911  -1.470   8.748  1.00 37.43           H  
ATOM   2133  N   ALA   144     -23.678  -4.864   8.302  1.00 39.07           N  
ATOM   2134  CA  ALA   144     -23.846  -4.410   6.919  1.00 39.07           C  
ATOM   2135  C   ALA   144     -22.663  -5.018   6.136  1.00 39.07           C  
ATOM   2136  CB  ALA   144     -23.824  -2.895   6.764  1.00 39.07           C  
ATOM   2137  O   ALA   144     -21.675  -5.489   6.702  1.00 39.07           O  
ATOM   2138  H   ALA   144     -22.801  -5.355   8.484  1.00 39.07           H  
ATOM   2139  HA  ALA   144     -24.784  -4.825   6.536  1.00 39.07           H  
ATOM   2140  HB1 ALA   144     -24.740  -2.444   7.153  1.00 39.07           H  
ATOM   2141  HB2 ALA   144     -23.748  -2.599   5.713  1.00 39.07           H  
ATOM   2142  HB3 ALA   144     -22.974  -2.454   7.295  1.00 39.07           H  
ATOM   2143  N   GLY   145     -22.780  -4.968   4.765  1.00 39.61           N  
ATOM   2144  CA  GLY   145     -21.707  -5.399   3.892  1.00 39.61           C  
ATOM   2145  C   GLY   145     -22.182  -5.324   2.447  1.00 39.61           C  
ATOM   2146  O   GLY   145     -23.384  -5.260   2.171  1.00 39.61           O  
ATOM   2147  H   GLY   145     -23.628  -4.626   4.320  1.00 39.61           H  
ATOM   2148  HA2 GLY   145     -21.433  -6.430   4.137  1.00 39.61           H  
ATOM   2149  HA3 GLY   145     -20.853  -4.739   4.065  1.00 39.61           H  
ATOM   2150  N   PRO   146     -21.204  -5.359   1.480  1.00 40.86           N  
ATOM   2151  CA  PRO   146     -21.546  -5.432   0.063  1.00 40.86           C  
ATOM   2152  C   PRO   146     -21.915  -6.882  -0.309  1.00 40.86           C  
ATOM   2153  CB  PRO   146     -20.256  -5.014  -0.643  1.00 40.86           C  
ATOM   2154  O   PRO   146     -21.447  -7.853   0.299  1.00 40.86           O  
ATOM   2155  CG  PRO   146     -19.162  -5.512   0.300  1.00 40.86           C  
ATOM   2156  CD  PRO   146     -19.762  -5.313   1.683  1.00 40.86           C  
ATOM   2157  HA  PRO   146     -22.379  -4.758  -0.151  1.00 40.86           H  
ATOM   2158  HB2 PRO   146     -20.208  -3.920  -0.710  1.00 40.86           H  
ATOM   2159  HB3 PRO   146     -20.148  -5.427  -1.650  1.00 40.86           H  
ATOM   2160  HG2 PRO   146     -18.216  -4.978   0.172  1.00 40.86           H  
ATOM   2161  HG3 PRO   146     -18.973  -6.577   0.125  1.00 40.86           H  
ATOM   2162  HD2 PRO   146     -19.447  -6.081   2.396  1.00 40.86           H  
ATOM   2163  HD3 PRO   146     -19.512  -4.327   2.088  1.00 40.86           H  
ATOM   2164  N   PRO   147     -22.704  -7.070  -1.427  1.00 39.85           N  
ATOM   2165  CA  PRO   147     -23.082  -8.410  -1.898  1.00 39.85           C  
ATOM   2166  C   PRO   147     -21.904  -9.110  -2.612  1.00 39.85           C  
ATOM   2167  CB  PRO   147     -24.261  -8.141  -2.834  1.00 39.85           C  
ATOM   2168  O   PRO   147     -21.982  -9.597  -3.740  1.00 39.85           O  
ATOM   2169  CG  PRO   147     -23.921  -6.778  -3.429  1.00 39.85           C  
ATOM   2170  CD  PRO   147     -23.301  -6.032  -2.257  1.00 39.85           C  
ATOM   2171  HA  PRO   147     -23.378  -9.037  -1.049  1.00 39.85           H  
ATOM   2172  HB2 PRO   147     -25.186  -8.060  -2.250  1.00 39.85           H  
ATOM   2173  HB3 PRO   147     -24.412  -8.905  -3.601  1.00 39.85           H  
ATOM   2174  HG2 PRO   147     -24.793  -6.262  -3.840  1.00 39.85           H  
ATOM   2175  HG3 PRO   147     -23.184  -6.895  -4.233  1.00 39.85           H  
ATOM   2176  HD2 PRO   147     -22.550  -5.302  -2.571  1.00 39.85           H  
ATOM   2177  HD3 PRO   147     -24.066  -5.524  -1.660  1.00 39.85           H  
ATOM   2178  N   ALA   148     -20.779  -9.264  -1.827  1.00 41.90           N  
ATOM   2179  CA  ALA   148     -19.526  -9.832  -2.314  1.00 41.90           C  
ATOM   2180  C   ALA   148     -19.590 -11.370  -2.334  1.00 41.90           C  
ATOM   2181  CB  ALA   148     -18.357  -9.333  -1.474  1.00 41.90           C  
ATOM   2182  O   ALA   148     -18.848 -12.089  -1.667  1.00 41.90           O  
ATOM   2183  H   ALA   148     -20.840  -8.949  -0.850  1.00 41.90           H  
ATOM   2184  HA  ALA   148     -19.384  -9.499  -3.350  1.00 41.90           H  
ATOM   2185  HB1 ALA   148     -18.284  -8.242  -1.524  1.00 41.90           H  
ATOM   2186  HB2 ALA   148     -17.410  -9.754  -1.829  1.00 41.90           H  
ATOM   2187  HB3 ALA   148     -18.474  -9.612  -0.421  1.00 41.90           H  
ATOM   2188  N   PHE   149     -20.509 -11.874  -3.235  1.00 35.06           N  
ATOM   2189  CA  PHE   149     -20.670 -13.305  -3.444  1.00 35.06           C  
ATOM   2190  C   PHE   149     -19.515 -13.833  -4.311  1.00 35.06           C  
ATOM   2191  CB  PHE   149     -21.985 -13.653  -4.155  1.00 35.06           C  
ATOM   2192  O   PHE   149     -19.167 -13.303  -5.363  1.00 35.06           O  
ATOM   2193  CG  PHE   149     -23.181 -13.554  -3.240  1.00 35.06           C  
ATOM   2194  CD1 PHE   149     -23.460 -14.583  -2.330  1.00 35.06           C  
ATOM   2195  CD2 PHE   149     -24.015 -12.430  -3.275  1.00 35.06           C  
ATOM   2196  CE1 PHE   149     -24.553 -14.489  -1.470  1.00 35.06           C  
ATOM   2197  CE2 PHE   149     -25.110 -12.338  -2.414  1.00 35.06           C  
ATOM   2198  CZ  PHE   149     -25.377 -13.365  -1.511  1.00 35.06           C  
ATOM   2199  H   PHE   149     -21.089 -11.203  -3.752  1.00 35.06           H  
ATOM   2200  HA  PHE   149     -20.628 -13.787  -2.459  1.00 35.06           H  
ATOM   2201  HB2 PHE   149     -21.946 -14.677  -4.551  1.00 35.06           H  
ATOM   2202  HB3 PHE   149     -22.131 -13.007  -5.032  1.00 35.06           H  
ATOM   2203  HD1 PHE   149     -22.826 -15.466  -2.289  1.00 35.06           H  
ATOM   2204  HD2 PHE   149     -23.816 -11.618  -3.970  1.00 35.06           H  
ATOM   2205  HE1 PHE   149     -24.764 -15.291  -0.767  1.00 35.06           H  
ATOM   2206  HE2 PHE   149     -25.754 -11.464  -2.447  1.00 35.06           H  
ATOM   2207  HZ  PHE   149     -26.228 -13.291  -0.840  1.00 35.06           H  
ATOM   2208  N   TYR   150     -18.942 -14.985  -3.806  1.00 30.02           N  
ATOM   2209  CA  TYR   150     -17.900 -15.749  -4.495  1.00 30.02           C  
ATOM   2210  C   TYR   150     -17.906 -17.109  -3.784  1.00 30.02           C  
ATOM   2211  CB  TYR   150     -16.531 -15.071  -4.350  1.00 30.02           C  
ATOM   2212  O   TYR   150     -18.156 -17.200  -2.579  1.00 30.02           O  
ATOM   2213  CG  TYR   150     -15.564 -15.455  -5.445  1.00 30.02           C  
ATOM   2214  CD1 TYR   150     -14.569 -16.417  -5.223  1.00 30.02           C  
ATOM   2215  CD2 TYR   150     -15.651 -14.837  -6.702  1.00 30.02           C  
ATOM   2216  CE1 TYR   150     -13.670 -16.750  -6.238  1.00 30.02           C  
ATOM   2217  CE2 TYR   150     -14.750 -15.165  -7.713  1.00 30.02           C  
ATOM   2218  OH  TYR   150     -12.899 -16.401  -8.488  1.00 30.02           O  
ATOM   2219  CZ  TYR   150     -13.767 -16.119  -7.475  1.00 30.02           C  
ATOM   2220  H   TYR   150     -19.229 -15.338  -2.894  1.00 30.02           H  
ATOM   2221  HA  TYR   150     -18.204 -15.860  -5.541  1.00 30.02           H  
ATOM   2222  HB2 TYR   150     -16.087 -15.296  -3.371  1.00 30.02           H  
ATOM   2223  HB3 TYR   150     -16.636 -13.978  -4.371  1.00 30.02           H  
ATOM   2224  HD1 TYR   150     -14.477 -16.903  -4.254  1.00 30.02           H  
ATOM   2225  HD2 TYR   150     -16.413 -14.083  -6.893  1.00 30.02           H  
ATOM   2226  HE1 TYR   150     -12.897 -17.487  -6.042  1.00 30.02           H  
ATOM   2227  HE2 TYR   150     -14.809 -14.674  -8.681  1.00 30.02           H  
ATOM   2228  HH  TYR   150     -12.357 -17.166  -8.230  1.00 30.02           H  
ATOM   2229  N   ARG   151     -17.631 -18.201  -4.578  1.00 37.51           N  
ATOM   2230  CA  ARG   151     -17.641 -19.567  -4.049  1.00 37.51           C  
ATOM   2231  C   ARG   151     -16.960 -20.479  -5.079  1.00 37.51           C  
ATOM   2232  CB  ARG   151     -19.088 -20.053  -3.821  1.00 37.51           C  
ATOM   2233  O   ARG   151     -17.169 -20.327  -6.287  1.00 37.51           O  
ATOM   2234  CG  ARG   151     -19.358 -20.432  -2.362  1.00 37.51           C  
ATOM   2235  CD  ARG   151     -20.840 -20.692  -2.129  1.00 37.51           C  
ATOM   2236  NE  ARG   151     -21.107 -21.092  -0.737  1.00 37.51           N  
ATOM   2237  NH1 ARG   151     -20.606 -23.393  -1.014  1.00 37.51           N  
ATOM   2238  NH2 ARG   151     -21.356 -22.594   1.031  1.00 37.51           N1+
ATOM   2239  CZ  ARG   151     -21.021 -22.357  -0.255  1.00 37.51           C  
ATOM   2240  H   ARG   151     -17.418 -18.082  -5.567  1.00 37.51           H  
ATOM   2241  HA  ARG   151     -17.075 -19.543  -3.113  1.00 37.51           H  
ATOM   2242  HB2 ARG   151     -19.310 -20.927  -4.448  1.00 37.51           H  
ATOM   2243  HB3 ARG   151     -19.801 -19.275  -4.121  1.00 37.51           H  
ATOM   2244  HG2 ARG   151     -19.029 -19.630  -1.691  1.00 37.51           H  
ATOM   2245  HG3 ARG   151     -18.779 -21.322  -2.095  1.00 37.51           H  
ATOM   2246  HD2 ARG   151     -21.240 -21.457  -2.804  1.00 37.51           H  
ATOM   2247  HD3 ARG   151     -21.419 -19.780  -2.313  1.00 37.51           H  
ATOM   2248  HE  ARG   151     -21.447 -20.369  -0.114  1.00 37.51           H  
ATOM   2249 HH11 ARG   151     -20.576 -24.334  -0.638  1.00 37.51           H  
ATOM   2250 HH12 ARG   151     -20.315 -23.271  -1.977  1.00 37.51           H  
ATOM   2251 HH21 ARG   151     -21.312 -23.523   1.434  1.00 37.51           H  
ATOM   2252 HH22 ARG   151     -21.668 -21.846   1.638  1.00 37.51           H  
ATOM   2253  N   PRO   152     -16.157 -21.496  -4.602  1.00 44.57           N  
ATOM   2254  CA  PRO   152     -15.584 -22.495  -5.501  1.00 44.57           C  
ATOM   2255  C   PRO   152     -16.584 -23.623  -5.814  1.00 44.57           C  
ATOM   2256  CB  PRO   152     -14.398 -23.052  -4.714  1.00 44.57           C  
ATOM   2257  O   PRO   152     -17.487 -23.964  -5.049  1.00 44.57           O  
ATOM   2258  CG  PRO   152     -14.882 -22.981  -3.268  1.00 44.57           C  
ATOM   2259  CD  PRO   152     -15.713 -21.706  -3.229  1.00 44.57           C  
ATOM   2260  HA  PRO   152     -15.265 -22.023  -6.438  1.00 44.57           H  
ATOM   2261  HB2 PRO   152     -13.528 -22.396  -4.838  1.00 44.57           H  
ATOM   2262  HB3 PRO   152     -14.110 -24.066  -5.004  1.00 44.57           H  
ATOM   2263  HG2 PRO   152     -14.061 -22.968  -2.545  1.00 44.57           H  
ATOM   2264  HG3 PRO   152     -15.513 -23.849  -3.041  1.00 44.57           H  
ATOM   2265  HD2 PRO   152     -16.567 -21.789  -2.553  1.00 44.57           H  
ATOM   2266  HD3 PRO   152     -15.106 -20.843  -2.935  1.00 44.57           H  
ATOM   2267  N   ASN   153     -16.313 -24.288  -6.991  1.00 37.23           N  
ATOM   2268  CA  ASN   153     -16.968 -25.532  -7.446  1.00 37.23           C  
ATOM   2269  C   ASN   153     -16.179 -25.912  -8.703  1.00 37.23           C  
ATOM   2270  CB  ASN   153     -18.450 -25.320  -7.750  1.00 37.23           C  
ATOM   2271  O   ASN   153     -15.515 -25.055  -9.303  1.00 37.23           O  
ATOM   2272  CG  ASN   153     -19.312 -26.146  -6.823  1.00 37.23           C  
ATOM   2273  ND2 ASN   153     -19.267 -25.787  -5.508  1.00 37.23           N  
ATOM   2274  OD1 ASN   153     -20.004 -27.078  -7.218  1.00 37.23           O  
ATOM   2275  H   ASN   153     -15.606 -23.916  -7.629  1.00 37.23           H  
ATOM   2276  HA  ASN   153     -16.791 -26.288  -6.673  1.00 37.23           H  
ATOM   2277  HB2 ASN   153     -18.697 -25.607  -8.778  1.00 37.23           H  
ATOM   2278  HB3 ASN   153     -18.748 -24.270  -7.638  1.00 37.23           H  
ATOM   2279 HD21 ASN   153     -19.826 -26.299  -4.840  1.00 37.23           H  
ATOM   2280 HD22 ASN   153     -18.665 -25.022  -5.175  1.00 37.23           H  
ATOM   2281  N   SER   154     -16.168 -27.184  -9.178  1.00 40.93           N  
ATOM   2282  CA  SER   154     -16.859 -28.450  -8.804  1.00 40.93           C  
ATOM   2283  C   SER   154     -15.837 -29.555  -9.131  1.00 40.93           C  
ATOM   2284  CB  SER   154     -18.131 -28.625  -9.639  1.00 40.93           C  
ATOM   2285  O   SER   154     -14.822 -29.273  -9.791  1.00 40.93           O  
ATOM   2286  OG  SER   154     -17.906 -28.286 -11.011  1.00 40.93           O  
ATOM   2287  H   SER   154     -15.513 -27.306  -9.952  1.00 40.93           H  
ATOM   2288  HA  SER   154     -17.072 -28.434  -7.735  1.00 40.93           H  
ATOM   2289  HB2 SER   154     -18.922 -27.964  -9.283  1.00 40.93           H  
ATOM   2290  HB3 SER   154     -18.511 -29.648  -9.605  1.00 40.93           H  
ATOM   2291  HG  SER   154     -17.548 -27.378 -11.014  1.00 40.93           H  
ATOM   2292  N   ASP   155     -15.958 -30.850  -8.741  1.00 40.18           N  
ATOM   2293  CA  ASP   155     -16.930 -31.709  -8.019  1.00 40.18           C  
ATOM   2294  C   ASP   155     -17.766 -32.573  -9.027  1.00 40.18           C  
ATOM   2295  CB  ASP   155     -17.757 -31.025  -6.937  1.00 40.18           C  
ATOM   2296  O   ASP   155     -17.951 -32.242 -10.198  1.00 40.18           O  
ATOM   2297  CG  ASP   155     -18.271 -31.984  -5.849  1.00 40.18           C  
ATOM   2298  OD1 ASP   155     -18.309 -33.217  -6.159  1.00 40.18           O  
ATOM   2299  OD2 ASP   155     -18.605 -31.435  -4.763  1.00 40.18           O1-
ATOM   2300  H   ASP   155     -15.153 -31.370  -9.076  1.00 40.18           H  
ATOM   2301  HA  ASP   155     -16.267 -32.431  -7.521  1.00 40.18           H  
ATOM   2302  HB2 ASP   155     -18.627 -30.520  -7.370  1.00 40.18           H  
ATOM   2303  HB3 ASP   155     -17.146 -30.271  -6.427  1.00 40.18           H  
ATOM   2304  N   ASN   156     -18.291 -33.722  -8.461  1.00 46.05           N  
ATOM   2305  CA  ASN   156     -18.872 -34.915  -9.091  1.00 46.05           C  
ATOM   2306  C   ASN   156     -17.741 -35.921  -9.360  1.00 46.05           C  
ATOM   2307  CB  ASN   156     -19.655 -34.688 -10.383  1.00 46.05           C  
ATOM   2308  O   ASN   156     -16.722 -35.595  -9.977  1.00 46.05           O  
ATOM   2309  CG  ASN   156     -20.882 -33.833 -10.162  1.00 46.05           C  
ATOM   2310  ND2 ASN   156     -20.679 -32.501 -10.387  1.00 46.05           N  
ATOM   2311  OD1 ASN   156     -21.965 -34.289  -9.794  1.00 46.05           O  
ATOM   2312  H   ASN   156     -18.262 -33.726  -7.407  1.00 46.05           H  
ATOM   2313  HA  ASN   156     -19.541 -35.323  -8.330  1.00 46.05           H  
ATOM   2314  HB2 ASN   156     -20.000 -35.644 -10.793  1.00 46.05           H  
ATOM   2315  HB3 ASN   156     -19.026 -34.249 -11.166  1.00 46.05           H  
ATOM   2316 HD21 ASN   156     -21.433 -31.834 -10.307  1.00 46.05           H  
ATOM   2317 HD22 ASN   156     -19.742 -32.150 -10.616  1.00 46.05           H  
ATOM   2318  N   ARG   157     -17.855 -37.218  -8.932  1.00 38.47           N  
ATOM   2319  CA  ARG   157     -18.877 -37.954  -8.163  1.00 38.47           C  
ATOM   2320  C   ARG   157     -18.111 -39.179  -7.578  1.00 38.47           C  
ATOM   2321  CB  ARG   157     -20.039 -38.423  -9.059  1.00 38.47           C  
ATOM   2322  O   ARG   157     -17.001 -39.520  -7.991  1.00 38.47           O  
ATOM   2323  CG  ARG   157     -21.424 -38.390  -8.384  1.00 38.47           C  
ATOM   2324  CD  ARG   157     -22.133 -37.041  -8.535  1.00 38.47           C  
ATOM   2325  NE  ARG   157     -23.484 -37.066  -7.944  1.00 38.47           N  
ATOM   2326  NH1 ARG   157     -24.149 -34.987  -8.877  1.00 38.47           N  
ATOM   2327  NH2 ARG   157     -25.661 -36.233  -7.647  1.00 38.47           N1+
ATOM   2328  CZ  ARG   157     -24.417 -36.096  -8.163  1.00 38.47           C  
ATOM   2329  H   ARG   157     -17.045 -37.782  -9.194  1.00 38.47           H  
ATOM   2330  HA  ARG   157     -19.215 -37.310  -7.346  1.00 38.47           H  
ATOM   2331  HB2 ARG   157     -19.849 -39.456  -9.378  1.00 38.47           H  
ATOM   2332  HB3 ARG   157     -20.080 -37.834  -9.982  1.00 38.47           H  
ATOM   2333  HG2 ARG   157     -21.360 -38.660  -7.326  1.00 38.47           H  
ATOM   2334  HG3 ARG   157     -22.055 -39.154  -8.855  1.00 38.47           H  
ATOM   2335  HD2 ARG   157     -22.232 -36.816  -9.601  1.00 38.47           H  
ATOM   2336  HD3 ARG   157     -21.565 -36.263  -8.021  1.00 38.47           H  
ATOM   2337  HE  ARG   157     -23.753 -37.852  -7.366  1.00 38.47           H  
ATOM   2338 HH11 ARG   157     -24.821 -34.246  -9.012  1.00 38.47           H  
ATOM   2339 HH12 ARG   157     -23.205 -34.787  -9.264  1.00 38.47           H  
ATOM   2340 HH21 ARG   157     -26.357 -35.511  -7.782  1.00 38.47           H  
ATOM   2341 HH22 ARG   157     -25.942 -37.052  -7.123  1.00 38.47           H  
ATOM   2342  N   ARG   158     -18.773 -39.861  -6.578  1.00 39.79           N  
ATOM   2343  CA  ARG   158     -18.127 -40.926  -5.813  1.00 39.79           C  
ATOM   2344  C   ARG   158     -18.320 -42.310  -6.471  1.00 39.79           C  
ATOM   2345  CB  ARG   158     -18.721 -41.000  -4.396  1.00 39.79           C  
ATOM   2346  O   ARG   158     -19.265 -42.560  -7.214  1.00 39.79           O  
ATOM   2347  CG  ARG   158     -18.627 -39.702  -3.595  1.00 39.79           C  
ATOM   2348  CD  ARG   158     -19.245 -39.893  -2.210  1.00 39.79           C  
ATOM   2349  NE  ARG   158     -19.277 -38.626  -1.470  1.00 39.79           N  
ATOM   2350  NH1 ARG   158     -20.122 -39.568   0.530  1.00 39.79           N  
ATOM   2351  NH2 ARG   158     -19.636 -37.289   0.413  1.00 39.79           N1+
ATOM   2352  CZ  ARG   158     -19.678 -38.506  -0.179  1.00 39.79           C  
ATOM   2353  H   ARG   158     -19.738 -39.646  -6.366  1.00 39.79           H  
ATOM   2354  HA  ARG   158     -17.052 -40.712  -5.756  1.00 39.79           H  
ATOM   2355  HB2 ARG   158     -18.221 -41.795  -3.830  1.00 39.79           H  
ATOM   2356  HB3 ARG   158     -19.777 -41.285  -4.471  1.00 39.79           H  
ATOM   2357  HG2 ARG   158     -19.153 -38.891  -4.113  1.00 39.79           H  
ATOM   2358  HG3 ARG   158     -17.581 -39.391  -3.495  1.00 39.79           H  
ATOM   2359  HD2 ARG   158     -18.651 -40.614  -1.639  1.00 39.79           H  
ATOM   2360  HD3 ARG   158     -20.275 -40.251  -2.305  1.00 39.79           H  
ATOM   2361  HE  ARG   158     -18.970 -37.780  -1.936  1.00 39.79           H  
ATOM   2362 HH11 ARG   158     -20.416 -39.478   1.494  1.00 39.79           H  
ATOM   2363 HH12 ARG   158     -20.181 -40.487   0.111  1.00 39.79           H  
ATOM   2364 HH21 ARG   158     -19.930 -37.153   1.373  1.00 39.79           H  
ATOM   2365 HH22 ARG   158     -19.302 -36.470  -0.083  1.00 39.79           H  
ATOM   2366  N   GLN   159     -17.426 -43.268  -6.005  1.00 41.21           N  
ATOM   2367  CA  GLN   159     -17.601 -44.714  -6.182  1.00 41.21           C  
ATOM   2368  C   GLN   159     -17.196 -45.164  -7.600  1.00 41.21           C  
ATOM   2369  CB  GLN   159     -19.016 -45.196  -5.806  1.00 41.21           C  
ATOM   2370  O   GLN   159     -17.333 -44.457  -8.599  1.00 41.21           O  
ATOM   2371  CG  GLN   159     -19.394 -44.859  -4.356  1.00 41.21           C  
ATOM   2372  CD  GLN   159     -20.848 -44.448  -4.227  1.00 41.21           C  
ATOM   2373  NE2 GLN   159     -21.727 -45.465  -4.481  1.00 41.21           N  
ATOM   2374  OE1 GLN   159     -21.214 -43.323  -3.903  1.00 41.21           O  
ATOM   2375  H   GLN   159     -16.594 -42.959  -5.513  1.00 41.21           H  
ATOM   2376  HA  GLN   159     -16.888 -45.157  -5.477  1.00 41.21           H  
ATOM   2377  HB2 GLN   159     -19.087 -46.282  -5.938  1.00 41.21           H  
ATOM   2378  HB3 GLN   159     -19.754 -44.789  -6.506  1.00 41.21           H  
ATOM   2379  HG2 GLN   159     -18.788 -44.047  -3.944  1.00 41.21           H  
ATOM   2380  HG3 GLN   159     -19.218 -45.731  -3.715  1.00 41.21           H  
ATOM   2381 HE21 GLN   159     -22.722 -45.286  -4.439  1.00 41.21           H  
ATOM   2382 HE22 GLN   159     -21.430 -46.403  -4.718  1.00 41.21           H  
ATOM   2383  N   GLY   160     -16.676 -46.422  -7.754  1.00 35.14           N  
ATOM   2384  CA  GLY   160     -16.397 -47.430  -6.745  1.00 35.14           C  
ATOM   2385  C   GLY   160     -16.053 -48.747  -7.427  1.00 35.14           C  
ATOM   2386  O   GLY   160     -15.563 -48.805  -8.553  1.00 35.14           O  
ATOM   2387  H   GLY   160     -16.440 -46.665  -8.715  1.00 35.14           H  
ATOM   2388  HA2 GLY   160     -17.267 -47.551  -6.095  1.00 35.14           H  
ATOM   2389  HA3 GLY   160     -15.541 -47.100  -6.149  1.00 35.14           H  
ATOM   2390  N   GLY   161     -16.319 -49.857  -6.657  1.00 41.92           N  
ATOM   2391  CA  GLY   161     -16.071 -51.204  -7.134  1.00 41.92           C  
ATOM   2392  C   GLY   161     -16.744 -52.198  -6.187  1.00 41.92           C  
ATOM   2393  O   GLY   161     -17.258 -51.841  -5.126  1.00 41.92           O  
ATOM   2394  H   GLY   161     -16.710 -49.784  -5.720  1.00 41.92           H  
ATOM   2395  HA2 GLY   161     -14.990 -51.378  -7.144  1.00 41.92           H  
ATOM   2396  HA3 GLY   161     -16.472 -51.314  -8.146  1.00 41.92           H  
ATOM   2397  N   ARG   162     -16.703 -53.509  -6.630  1.00 37.46           N  
ATOM   2398  CA  ARG   162     -17.303 -54.613  -5.870  1.00 37.46           C  
ATOM   2399  C   ARG   162     -16.530 -55.942  -6.101  1.00 37.46           C  
ATOM   2400  CB  ARG   162     -18.785 -54.767  -6.254  1.00 37.46           C  
ATOM   2401  O   ARG   162     -17.073 -57.046  -5.996  1.00 37.46           O  
ATOM   2402  CG  ARG   162     -19.584 -55.613  -5.249  1.00 37.46           C  
ATOM   2403  CD  ARG   162     -20.570 -56.537  -5.959  1.00 37.46           C  
ATOM   2404  NE  ARG   162     -20.978 -57.684  -5.132  1.00 37.46           N  
ATOM   2405  NH1 ARG   162     -18.883 -58.813  -5.319  1.00 37.46           N  
ATOM   2406  NH2 ARG   162     -20.686 -59.843  -4.281  1.00 37.46           N1+
ATOM   2407  CZ  ARG   162     -20.175 -58.764  -4.921  1.00 37.46           C  
ATOM   2408  H   ARG   162     -16.262 -53.725  -7.522  1.00 37.46           H  
ATOM   2409  HA  ARG   162     -17.215 -54.370  -4.804  1.00 37.46           H  
ATOM   2410  HB2 ARG   162     -18.841 -55.196  -7.263  1.00 37.46           H  
ATOM   2411  HB3 ARG   162     -19.261 -53.780  -6.321  1.00 37.46           H  
ATOM   2412  HG2 ARG   162     -20.136 -54.949  -4.573  1.00 37.46           H  
ATOM   2413  HG3 ARG   162     -18.921 -56.188  -4.596  1.00 37.46           H  
ATOM   2414  HD2 ARG   162     -20.165 -56.942  -6.894  1.00 37.46           H  
ATOM   2415  HD3 ARG   162     -21.477 -55.984  -6.226  1.00 37.46           H  
ATOM   2416  HE  ARG   162     -21.941 -57.742  -4.820  1.00 37.46           H  
ATOM   2417 HH11 ARG   162     -18.321 -59.643  -5.199  1.00 37.46           H  
ATOM   2418 HH12 ARG   162     -18.363 -58.013  -5.721  1.00 37.46           H  
ATOM   2419 HH21 ARG   162     -20.113 -60.659  -4.110  1.00 37.46           H  
ATOM   2420 HH22 ARG   162     -21.648 -59.872  -3.967  1.00 37.46           H  
ATOM   2421  N   GLU   163     -15.169 -55.761  -6.267  1.00 46.08           N  
ATOM   2422  CA  GLU   163     -14.179 -56.842  -6.445  1.00 46.08           C  
ATOM   2423  C   GLU   163     -12.888 -56.331  -5.761  1.00 46.08           C  
ATOM   2424  CB  GLU   163     -13.953 -57.176  -7.924  1.00 46.08           C  
ATOM   2425  O   GLU   163     -12.805 -55.138  -5.422  1.00 46.08           O  
ATOM   2426  CG  GLU   163     -15.213 -57.600  -8.679  1.00 46.08           C  
ATOM   2427  CD  GLU   163     -14.989 -58.197 -10.078  1.00 46.08           C  
ATOM   2428  OE1 GLU   163     -16.061 -58.504 -10.680  1.00 46.08           O  
ATOM   2429  OE2 GLU   163     -13.794 -58.330 -10.460  1.00 46.08           O1-
ATOM   2430  H   GLU   163     -14.792 -54.813  -6.236  1.00 46.08           H  
ATOM   2431  HA  GLU   163     -14.557 -57.707  -5.897  1.00 46.08           H  
ATOM   2432  HB2 GLU   163     -13.227 -57.989  -7.992  1.00 46.08           H  
ATOM   2433  HB3 GLU   163     -13.502 -56.313  -8.434  1.00 46.08           H  
ATOM   2434  HG2 GLU   163     -15.878 -56.738  -8.796  1.00 46.08           H  
ATOM   2435  HG3 GLU   163     -15.748 -58.358  -8.095  1.00 46.08           H  
ATOM   2436  N   ARG   164     -11.806 -57.118  -5.493  1.00 40.32           N  
ATOM   2437  CA  ARG   164     -11.368 -58.499  -5.807  1.00 40.32           C  
ATOM   2438  C   ARG   164     -10.691 -58.531  -7.207  1.00 40.32           C  
ATOM   2439  CB  ARG   164     -12.391 -59.606  -5.509  1.00 40.32           C  
ATOM   2440  O   ARG   164     -10.737 -57.562  -7.972  1.00 40.32           O  
ATOM   2441  CG  ARG   164     -12.522 -59.906  -4.003  1.00 40.32           C  
ATOM   2442  CD  ARG   164     -13.383 -61.147  -3.735  1.00 40.32           C  
ATOM   2443  NE  ARG   164     -13.418 -61.494  -2.297  1.00 40.32           N  
ATOM   2444  NH1 ARG   164     -14.928 -63.309  -2.558  1.00 40.32           N  
ATOM   2445  NH2 ARG   164     -14.218 -62.679  -0.433  1.00 40.32           N1+
ATOM   2446  CZ  ARG   164     -14.186 -62.493  -1.773  1.00 40.32           C  
ATOM   2447  H   ARG   164     -11.101 -56.575  -5.003  1.00 40.32           H  
ATOM   2448  HA  ARG   164     -10.523 -58.650  -5.120  1.00 40.32           H  
ATOM   2449  HB2 ARG   164     -12.092 -60.530  -6.002  1.00 40.32           H  
ATOM   2450  HB3 ARG   164     -13.371 -59.378  -5.928  1.00 40.32           H  
ATOM   2451  HG2 ARG   164     -12.950 -59.041  -3.483  1.00 40.32           H  
ATOM   2452  HG3 ARG   164     -11.527 -60.073  -3.571  1.00 40.32           H  
ATOM   2453  HD2 ARG   164     -12.972 -62.008  -4.272  1.00 40.32           H  
ATOM   2454  HD3 ARG   164     -14.409 -60.957  -4.067  1.00 40.32           H  
ATOM   2455  HE  ARG   164     -12.864 -60.944  -1.651  1.00 40.32           H  
ATOM   2456 HH11 ARG   164     -15.530 -64.024  -2.167  1.00 40.32           H  
ATOM   2457 HH12 ARG   164     -14.854 -63.248  -3.567  1.00 40.32           H  
ATOM   2458 HH21 ARG   164     -14.733 -63.441  -0.006  1.00 40.32           H  
ATOM   2459 HH22 ARG   164     -13.650 -62.109   0.184  1.00 40.32           H  
ATOM   2460  N   LEU   165      -9.949 -59.605  -7.611  1.00 41.78           N  
ATOM   2461  CA  LEU   165      -9.562 -60.837  -6.919  1.00 41.78           C  
ATOM   2462  C   LEU   165      -8.068 -61.024  -7.231  1.00 41.78           C  
ATOM   2463  CB  LEU   165     -10.372 -62.030  -7.461  1.00 41.78           C  
ATOM   2464  O   LEU   165      -7.648 -61.239  -8.367  1.00 41.78           O  
ATOM   2465  CG  LEU   165     -10.549 -63.182  -6.449  1.00 41.78           C  
ATOM   2466  CD1 LEU   165     -11.512 -64.226  -7.022  1.00 41.78           C  
ATOM   2467  CD2 LEU   165      -9.232 -63.854  -6.066  1.00 41.78           C  
ATOM   2468  H   LEU   165      -9.593 -59.498  -8.560  1.00 41.78           H  
ATOM   2469  HA  LEU   165      -9.720 -60.706  -5.845  1.00 41.78           H  
ATOM   2470  HB2 LEU   165      -9.919 -62.421  -8.382  1.00 41.78           H  
ATOM   2471  HB3 LEU   165     -11.370 -61.682  -7.757  1.00 41.78           H  
ATOM   2472  HG  LEU   165     -11.002 -62.780  -5.535  1.00 41.78           H  
ATOM   2473 HD11 LEU   165     -11.113 -64.672  -7.940  1.00 41.78           H  
ATOM   2474 HD12 LEU   165     -12.481 -63.774  -7.257  1.00 41.78           H  
ATOM   2475 HD13 LEU   165     -11.687 -65.032  -6.302  1.00 41.78           H  
ATOM   2476 HD21 LEU   165      -8.673 -64.172  -6.953  1.00 41.78           H  
ATOM   2477 HD22 LEU   165      -9.412 -64.739  -5.446  1.00 41.78           H  
ATOM   2478 HD23 LEU   165      -8.600 -63.182  -5.480  1.00 41.78           H  
ATOM   2479  N   ALA   166      -7.236 -60.886  -6.142  1.00 44.08           N  
ATOM   2480  CA  ALA   166      -5.793 -61.100  -6.207  1.00 44.08           C  
ATOM   2481  C   ALA   166      -5.366 -61.551  -4.807  1.00 44.08           C  
ATOM   2482  CB  ALA   166      -5.057 -59.833  -6.612  1.00 44.08           C  
ATOM   2483  O   ALA   166      -6.076 -61.355  -3.815  1.00 44.08           O  
ATOM   2484  H   ALA   166      -7.609 -60.639  -5.228  1.00 44.08           H  
ATOM   2485  HA  ALA   166      -5.589 -61.905  -6.923  1.00 44.08           H  
ATOM   2486  HB1 ALA   166      -5.385 -59.486  -7.597  1.00 44.08           H  
ATOM   2487  HB2 ALA   166      -3.976 -60.002  -6.652  1.00 44.08           H  
ATOM   2488  HB3 ALA   166      -5.239 -59.024  -5.896  1.00 44.08           H  
ATOM   2489  N   SER   167      -4.160 -62.205  -4.729  1.00 38.44           N  
ATOM   2490  CA  SER   167      -3.605 -62.715  -3.470  1.00 38.44           C  
ATOM   2491  C   SER   167      -2.209 -63.245  -3.797  1.00 38.44           C  
ATOM   2492  CB  SER   167      -4.497 -63.797  -2.846  1.00 38.44           C  
ATOM   2493  O   SER   167      -1.818 -63.362  -4.959  1.00 38.44           O  
ATOM   2494  OG  SER   167      -5.604 -63.212  -2.151  1.00 38.44           O  
ATOM   2495  H   SER   167      -3.596 -62.359  -5.565  1.00 38.44           H  
ATOM   2496  HA  SER   167      -3.511 -61.859  -2.791  1.00 38.44           H  
ATOM   2497  HB2 SER   167      -3.950 -64.400  -2.115  1.00 38.44           H  
ATOM   2498  HB3 SER   167      -4.893 -64.477  -3.607  1.00 38.44           H  
ATOM   2499  HG  SER   167      -5.970 -62.487  -2.716  1.00 38.44           H  
ATOM   2500  N   THR   168      -1.429 -63.547  -2.703  1.00 51.84           N  
ATOM   2501  CA  THR   168      -0.052 -64.019  -2.833  1.00 51.84           C  
ATOM   2502  C   THR   168       0.200 -65.016  -1.696  1.00 51.84           C  
ATOM   2503  CB  THR   168       0.978 -62.872  -2.752  1.00 51.84           C  
ATOM   2504  O   THR   168      -0.444 -65.002  -0.644  1.00 51.84           O  
ATOM   2505  CG2 THR   168       1.048 -62.045  -4.030  1.00 51.84           C  
ATOM   2506  OG1 THR   168       0.674 -61.993  -1.663  1.00 51.84           O  
ATOM   2507  H   THR   168      -1.791 -63.470  -1.755  1.00 51.84           H  
ATOM   2508  HA  THR   168       0.055 -64.556  -3.784  1.00 51.84           H  
ATOM   2509  HB  THR   168       1.977 -63.281  -2.558  1.00 51.84           H  
ATOM   2510 HG21 THR   168       1.266 -62.671  -4.900  1.00 51.84           H  
ATOM   2511 HG22 THR   168       1.834 -61.286  -3.944  1.00 51.84           H  
ATOM   2512 HG23 THR   168       0.116 -61.499  -4.208  1.00 51.84           H  
ATOM   2513  HG1 THR   168      -0.191 -61.588  -1.850  1.00 51.84           H  
ATOM   2514  N   ASN   169       1.229 -65.900  -1.953  1.00 38.06           N  
ATOM   2515  CA  ASN   169       1.769 -66.806  -0.942  1.00 38.06           C  
ATOM   2516  C   ASN   169       3.056 -67.371  -1.550  1.00 38.06           C  
ATOM   2517  CB  ASN   169       0.811 -67.949  -0.597  1.00 38.06           C  
ATOM   2518  O   ASN   169       3.052 -68.004  -2.603  1.00 38.06           O  
ATOM   2519  CG  ASN   169       0.447 -67.920   0.870  1.00 38.06           C  
ATOM   2520  ND2 ASN   169      -0.264 -66.821   1.259  1.00 38.06           N  
ATOM   2521  OD1 ASN   169       0.745 -68.816   1.653  1.00 38.06           O  
ATOM   2522  H   ASN   169       1.649 -65.939  -2.880  1.00 38.06           H  
ATOM   2523  HA  ASN   169       2.010 -66.194  -0.064  1.00 38.06           H  
ATOM   2524  HB2 ASN   169       1.255 -68.931  -0.800  1.00 38.06           H  
ATOM   2525  HB3 ASN   169      -0.120 -67.893  -1.175  1.00 38.06           H  
ATOM   2526 HD21 ASN   169      -0.584 -66.733   2.214  1.00 38.06           H  
ATOM   2527 HD22 ASN   169      -0.493 -66.058   0.606  1.00 38.06           H  
ATOM   2528  N   ASP   170       4.192 -67.046  -0.850  1.00 49.84           N  
ATOM   2529  CA  ASP   170       5.545 -67.483  -1.219  1.00 49.84           C  
ATOM   2530  C   ASP   170       6.343 -67.373   0.110  1.00 49.84           C  
ATOM   2531  CB  ASP   170       6.115 -66.652  -2.367  1.00 49.84           C  
ATOM   2532  O   ASP   170       5.837 -66.909   1.135  1.00 49.84           O  
ATOM   2533  CG  ASP   170       7.256 -67.400  -3.060  1.00 49.84           C  
ATOM   2534  OD1 ASP   170       8.077 -67.957  -2.261  1.00 49.84           O  
ATOM   2535  OD2 ASP   170       7.267 -67.369  -4.321  1.00 49.84           O1-
ATOM   2536  H   ASP   170       4.141 -66.483  -0.001  1.00 49.84           H  
ATOM   2537  HA  ASP   170       5.482 -68.544  -1.493  1.00 49.84           H  
ATOM   2538  HB2 ASP   170       6.500 -65.692  -2.004  1.00 49.84           H  
ATOM   2539  HB3 ASP   170       5.339 -66.432  -3.110  1.00 49.84           H  
ATOM   2540  N   LYS   171       7.614 -67.888   0.074  1.00 40.77           N  
ATOM   2541  CA  LYS   171       8.407 -68.212   1.256  1.00 40.77           C  
ATOM   2542  C   LYS   171       9.750 -67.456   1.244  1.00 40.77           C  
ATOM   2543  CB  LYS   171       8.593 -69.732   1.371  1.00 40.77           C  
ATOM   2544  O   LYS   171      10.831 -67.975   1.528  1.00 40.77           O  
ATOM   2545  CG  LYS   171       7.255 -70.464   1.538  1.00 40.77           C  
ATOM   2546  CD  LYS   171       7.444 -71.972   1.697  1.00 40.77           C  
ATOM   2547  CE  LYS   171       6.096 -72.675   1.809  1.00 40.77           C  
ATOM   2548  NZ  LYS   171       6.326 -74.133   1.954  1.00 40.77           N1+
ATOM   2549  H   LYS   171       8.019 -68.049  -0.889  1.00 40.77           H  
ATOM   2550  HA  LYS   171       7.871 -67.860   2.147  1.00 40.77           H  
ATOM   2551  HB2 LYS   171       9.237 -69.960   2.230  1.00 40.77           H  
ATOM   2552  HB3 LYS   171       9.110 -70.112   0.480  1.00 40.77           H  
ATOM   2553  HG2 LYS   171       6.616 -70.280   0.667  1.00 40.77           H  
ATOM   2554  HG3 LYS   171       6.728 -70.068   2.415  1.00 40.77           H  
ATOM   2555  HD2 LYS   171       8.049 -72.176   2.589  1.00 40.77           H  
ATOM   2556  HD3 LYS   171       7.997 -72.366   0.835  1.00 40.77           H  
ATOM   2557  HE2 LYS   171       5.485 -72.538   0.913  1.00 40.77           H  
ATOM   2558  HE3 LYS   171       5.537 -72.352   2.692  1.00 40.77           H  
ATOM   2559  HZ1 LYS   171       5.441 -74.653   2.026  1.00 40.77           H  
ATOM   2560  HZ2 LYS   171       6.873 -74.353   2.798  1.00 40.77           H  
ATOM   2561  HZ3 LYS   171       6.839 -74.511   1.145  1.00 40.77           H  
ATOM   2562  N   GLY   172       9.618 -66.092   1.067  1.00 41.34           N  
ATOM   2563  CA  GLY   172      10.748 -65.177   0.995  1.00 41.34           C  
ATOM   2564  C   GLY   172      11.464 -64.906   2.327  1.00 41.34           C  
ATOM   2565  O   GLY   172      11.576 -63.776   2.807  1.00 41.34           O  
ATOM   2566  H   GLY   172       8.679 -65.723   0.945  1.00 41.34           H  
ATOM   2567  HA2 GLY   172      10.370 -64.227   0.603  1.00 41.34           H  
ATOM   2568  HA3 GLY   172      11.478 -65.582   0.286  1.00 41.34           H  
ATOM   2569  N   SER   173      12.097 -66.003   2.872  1.00 35.69           N  
ATOM   2570  CA  SER   173      12.874 -65.983   4.119  1.00 35.69           C  
ATOM   2571  C   SER   173      14.184 -65.151   4.063  1.00 35.69           C  
ATOM   2572  CB  SER   173      13.211 -67.422   4.546  1.00 35.69           C  
ATOM   2573  O   SER   173      15.256 -65.605   4.474  1.00 35.69           O  
ATOM   2574  OG  SER   173      13.905 -67.464   5.791  1.00 35.69           O  
ATOM   2575  H   SER   173      11.953 -66.896   2.379  1.00 35.69           H  
ATOM   2576  HA  SER   173      12.250 -65.510   4.889  1.00 35.69           H  
ATOM   2577  HB2 SER   173      13.831 -67.923   3.794  1.00 35.69           H  
ATOM   2578  HB3 SER   173      12.293 -68.009   4.657  1.00 35.69           H  
ATOM   2579  HG  SER   173      14.721 -66.931   5.659  1.00 35.69           H  
ATOM   2580  N   MET   174      14.031 -63.828   3.707  1.00 44.11           N  
ATOM   2581  CA  MET   174      15.119 -62.845   3.736  1.00 44.11           C  
ATOM   2582  C   MET   174      15.011 -61.991   5.026  1.00 44.11           C  
ATOM   2583  CB  MET   174      15.095 -61.997   2.448  1.00 44.11           C  
ATOM   2584  O   MET   174      14.188 -62.217   5.913  1.00 44.11           O  
ATOM   2585  CG  MET   174      16.376 -62.127   1.615  1.00 44.11           C  
ATOM   2586  SD  MET   174      17.822 -61.395   2.451  1.00 44.11           S  
ATOM   2587  CE  MET   174      19.090 -61.840   1.240  1.00 44.11           C  
ATOM   2588  H   MET   174      13.085 -63.517   3.446  1.00 44.11           H  
ATOM   2589  HA  MET   174      16.062 -63.397   3.820  1.00 44.11           H  
ATOM   2590  HB2 MET   174      14.898 -60.939   2.663  1.00 44.11           H  
ATOM   2591  HB3 MET   174      14.266 -62.323   1.806  1.00 44.11           H  
ATOM   2592  HG2 MET   174      16.236 -61.608   0.661  1.00 44.11           H  
ATOM   2593  HG3 MET   174      16.577 -63.183   1.403  1.00 44.11           H  
ATOM   2594  HE1 MET   174      20.059 -61.465   1.578  1.00 44.11           H  
ATOM   2595  HE2 MET   174      18.863 -61.392   0.269  1.00 44.11           H  
ATOM   2596  HE3 MET   174      19.154 -62.927   1.138  1.00 44.11           H  
ATOM   2597  N   ALA   175      15.952 -60.977   5.117  1.00 37.61           N  
ATOM   2598  CA  ALA   175      16.019 -60.073   6.258  1.00 37.61           C  
ATOM   2599  C   ALA   175      14.953 -58.976   6.102  1.00 37.61           C  
ATOM   2600  CB  ALA   175      17.395 -59.434   6.375  1.00 37.61           C  
ATOM   2601  O   ALA   175      14.618 -58.499   5.017  1.00 37.61           O  
ATOM   2602  H   ALA   175      16.609 -60.832   4.353  1.00 37.61           H  
ATOM   2603  HA  ALA   175      15.804 -60.653   7.163  1.00 37.61           H  
ATOM   2604  HB1 ALA   175      18.172 -60.198   6.480  1.00 37.61           H  
ATOM   2605  HB2 ALA   175      17.447 -58.768   7.243  1.00 37.61           H  
ATOM   2606  HB3 ALA   175      17.632 -58.838   5.486  1.00 37.61           H  
ATOM   2607  N   MET   176      14.434 -58.524   7.301  1.00 35.81           N  
ATOM   2608  CA  MET   176      13.304 -57.596   7.361  1.00 35.81           C  
ATOM   2609  C   MET   176      13.836 -56.149   7.366  1.00 35.81           C  
ATOM   2610  CB  MET   176      12.443 -57.920   8.588  1.00 35.81           C  
ATOM   2611  O   MET   176      13.652 -55.365   8.297  1.00 35.81           O  
ATOM   2612  CG  MET   176      11.049 -57.304   8.477  1.00 35.81           C  
ATOM   2613  SD  MET   176      10.017 -57.718   9.922  1.00 35.81           S  
ATOM   2614  CE  MET   176      10.741 -56.583  11.131  1.00 35.81           C  
ATOM   2615  H   MET   176      14.845 -58.837   8.174  1.00 35.81           H  
ATOM   2616  HA  MET   176      12.707 -57.728   6.450  1.00 35.81           H  
ATOM   2617  HB2 MET   176      12.954 -57.582   9.498  1.00 35.81           H  
ATOM   2618  HB3 MET   176      12.340 -59.011   8.675  1.00 35.81           H  
ATOM   2619  HG2 MET   176      10.541 -57.702   7.592  1.00 35.81           H  
ATOM   2620  HG3 MET   176      11.090 -56.217   8.365  1.00 35.81           H  
ATOM   2621  HE1 MET   176      10.160 -56.631  12.056  1.00 35.81           H  
ATOM   2622  HE2 MET   176      10.711 -55.555  10.759  1.00 35.81           H  
ATOM   2623  HE3 MET   176      11.771 -56.864  11.361  1.00 35.81           H  
ATOM   2624  N   GLU   177      14.486 -55.790   6.201  1.00 36.33           N  
ATOM   2625  CA  GLU   177      15.067 -54.465   5.993  1.00 36.33           C  
ATOM   2626  C   GLU   177      13.952 -53.570   5.418  1.00 36.33           C  
ATOM   2627  CB  GLU   177      16.293 -54.572   5.084  1.00 36.33           C  
ATOM   2628  O   GLU   177      13.620 -53.581   4.236  1.00 36.33           O  
ATOM   2629  CG  GLU   177      17.078 -53.267   5.041  1.00 36.33           C  
ATOM   2630  CD  GLU   177      18.527 -53.375   4.553  1.00 36.33           C  
ATOM   2631  OE1 GLU   177      19.197 -52.320   4.763  1.00 36.33           O  
ATOM   2632  OE2 GLU   177      18.876 -54.472   4.039  1.00 36.33           O1-
ATOM   2633  H   GLU   177      14.557 -56.484   5.451  1.00 36.33           H  
ATOM   2634  HA  GLU   177      15.376 -54.078   6.972  1.00 36.33           H  
ATOM   2635  HB2 GLU   177      16.002 -54.863   4.066  1.00 36.33           H  
ATOM   2636  HB3 GLU   177      16.937 -55.377   5.461  1.00 36.33           H  
ATOM   2637  HG2 GLU   177      17.118 -52.832   6.049  1.00 36.33           H  
ATOM   2638  HG3 GLU   177      16.558 -52.544   4.401  1.00 36.33           H  
ATOM   2639  N   SER   178      13.258 -52.873   6.395  1.00 44.47           N  
ATOM   2640  CA  SER   178      12.037 -52.117   6.117  1.00 44.47           C  
ATOM   2641  C   SER   178      12.302 -50.595   6.002  1.00 44.47           C  
ATOM   2642  CB  SER   178      10.998 -52.439   7.197  1.00 44.47           C  
ATOM   2643  O   SER   178      13.418 -50.109   5.814  1.00 44.47           O  
ATOM   2644  OG  SER   178       9.731 -51.888   6.840  1.00 44.47           O  
ATOM   2645  H   SER   178      13.611 -52.901   7.347  1.00 44.47           H  
ATOM   2646  HA  SER   178      11.640 -52.420   5.140  1.00 44.47           H  
ATOM   2647  HB2 SER   178      11.292 -52.027   8.169  1.00 44.47           H  
ATOM   2648  HB3 SER   178      10.879 -53.524   7.301  1.00 44.47           H  
ATOM   2649  HG  SER   178       9.067 -52.288   7.431  1.00 44.47           H  
ATOM   2650  N   ALA   179      11.161 -49.812   6.064  1.00 48.63           N  
ATOM   2651  CA  ALA   179      11.120 -48.381   5.758  1.00 48.63           C  
ATOM   2652  C   ALA   179      11.832 -47.501   6.809  1.00 48.63           C  
ATOM   2653  CB  ALA   179       9.674 -47.934   5.565  1.00 48.63           C  
ATOM   2654  O   ALA   179      11.284 -46.592   7.430  1.00 48.63           O  
ATOM   2655  H   ALA   179      10.293 -50.302   6.318  1.00 48.63           H  
ATOM   2656  HA  ALA   179      11.659 -48.242   4.812  1.00 48.63           H  
ATOM   2657  HB1 ALA   179       9.188 -48.519   4.777  1.00 48.63           H  
ATOM   2658  HB2 ALA   179       9.623 -46.877   5.286  1.00 48.63           H  
ATOM   2659  HB3 ALA   179       9.093 -48.068   6.485  1.00 48.63           H  
ATOM   2660  N   LYS   180      13.191 -47.742   6.902  1.00 57.84           N  
ATOM   2661  CA  LYS   180      14.067 -46.884   7.678  1.00 57.84           C  
ATOM   2662  C   LYS   180      14.422 -45.649   6.833  1.00 57.84           C  
ATOM   2663  CB  LYS   180      15.379 -47.573   8.072  1.00 57.84           C  
ATOM   2664  O   LYS   180      15.188 -45.700   5.873  1.00 57.84           O  
ATOM   2665  CG  LYS   180      15.237 -48.435   9.326  1.00 57.84           C  
ATOM   2666  CD  LYS   180      16.617 -48.771   9.896  1.00 57.84           C  
ATOM   2667  CE  LYS   180      16.505 -49.466  11.240  1.00 57.84           C  
ATOM   2668  NZ  LYS   180      17.850 -49.532  11.862  1.00 57.84           N1+
ATOM   2669  H   LYS   180      13.576 -48.544   6.384  1.00 57.84           H  
ATOM   2670  HA  LYS   180      13.533 -46.558   8.579  1.00 57.84           H  
ATOM   2671  HB2 LYS   180      16.135 -46.800   8.267  1.00 57.84           H  
ATOM   2672  HB3 LYS   180      15.766 -48.182   7.245  1.00 57.84           H  
ATOM   2673  HG2 LYS   180      14.684 -49.353   9.095  1.00 57.84           H  
ATOM   2674  HG3 LYS   180      14.663 -47.890  10.085  1.00 57.84           H  
ATOM   2675  HD2 LYS   180      17.194 -47.844  10.014  1.00 57.84           H  
ATOM   2676  HD3 LYS   180      17.170 -49.402   9.189  1.00 57.84           H  
ATOM   2677  HE2 LYS   180      16.138 -50.493  11.146  1.00 57.84           H  
ATOM   2678  HE3 LYS   180      15.871 -48.911  11.938  1.00 57.84           H  
ATOM   2679  HZ1 LYS   180      17.810 -49.935  12.808  1.00 57.84           H  
ATOM   2680  HZ2 LYS   180      18.266 -48.595  11.962  1.00 57.84           H  
ATOM   2681  HZ3 LYS   180      18.494 -50.109  11.302  1.00 57.84           H  
ATOM   2682  N   GLU   181      13.794 -44.493   7.254  1.00 72.22           N  
ATOM   2683  CA  GLU   181      14.135 -43.189   6.710  1.00 72.22           C  
ATOM   2684  C   GLU   181      15.430 -42.691   7.390  1.00 72.22           C  
ATOM   2685  CB  GLU   181      13.052 -42.143   6.998  1.00 72.22           C  
ATOM   2686  O   GLU   181      15.833 -43.116   8.474  1.00 72.22           O  
ATOM   2687  CG  GLU   181      11.652 -42.467   6.483  1.00 72.22           C  
ATOM   2688  CD  GLU   181      10.616 -41.403   6.878  1.00 72.22           C  
ATOM   2689  OE1 GLU   181      11.075 -40.344   7.429  1.00 72.22           O  
ATOM   2690  OE2 GLU   181       9.416 -41.693   6.626  1.00 72.22           O1-
ATOM   2691  H   GLU   181      13.071 -44.549   7.965  1.00 72.22           H  
ATOM   2692  HA  GLU   181      14.308 -43.286   5.632  1.00 72.22           H  
ATOM   2693  HB2 GLU   181      13.374 -41.197   6.546  1.00 72.22           H  
ATOM   2694  HB3 GLU   181      13.002 -41.970   8.082  1.00 72.22           H  
ATOM   2695  HG2 GLU   181      11.310 -43.428   6.883  1.00 72.22           H  
ATOM   2696  HG3 GLU   181      11.666 -42.546   5.390  1.00 72.22           H  
ATOM   2697  N   THR   182      16.046 -41.648   6.725  1.00 81.90           N  
ATOM   2698  CA  THR   182      17.144 -40.890   7.301  1.00 81.90           C  
ATOM   2699  C   THR   182      16.581 -39.589   7.908  1.00 81.90           C  
ATOM   2700  CB  THR   182      18.250 -40.570   6.272  1.00 81.90           C  
ATOM   2701  O   THR   182      15.460 -39.130   7.672  1.00 81.90           O  
ATOM   2702  CG2 THR   182      18.947 -41.829   5.768  1.00 81.90           C  
ATOM   2703  OG1 THR   182      17.695 -39.874   5.155  1.00 81.90           O  
ATOM   2704  H   THR   182      15.717 -41.358   5.808  1.00 81.90           H  
ATOM   2705  HA  THR   182      17.580 -41.468   8.125  1.00 81.90           H  
ATOM   2706  HB  THR   182      19.001 -39.911   6.722  1.00 81.90           H  
ATOM   2707 HG21 THR   182      19.381 -42.401   6.594  1.00 81.90           H  
ATOM   2708 HG22 THR   182      19.749 -41.565   5.070  1.00 81.90           H  
ATOM   2709 HG23 THR   182      18.255 -42.473   5.215  1.00 81.90           H  
ATOM   2710  HG1 THR   182      18.434 -39.612   4.574  1.00 81.90           H  
ATOM   2711  N   ARG   183      17.506 -38.958   8.726  1.00 91.91           N  
ATOM   2712  CA  ARG   183      17.371 -37.594   9.214  1.00 91.91           C  
ATOM   2713  C   ARG   183      18.838 -37.108   9.233  1.00 91.91           C  
ATOM   2714  CB  ARG   183      16.712 -37.507  10.595  1.00 91.91           C  
ATOM   2715  O   ARG   183      19.779 -37.843   9.548  1.00 91.91           O  
ATOM   2716  CG  ARG   183      15.244 -37.973  10.660  1.00 91.91           C  
ATOM   2717  CD  ARG   183      14.260 -37.075   9.911  1.00 91.91           C  
ATOM   2718  NE  ARG   183      12.873 -37.580   9.994  1.00 91.91           N  
ATOM   2719  NH1 ARG   183      12.971 -38.986   8.078  1.00 91.91           N  
ATOM   2720  NH2 ARG   183      11.012 -38.795   9.209  1.00 91.91           N1+
ATOM   2721  CZ  ARG   183      12.309 -38.439   9.102  1.00 91.91           C  
ATOM   2722  H   ARG   183      18.361 -39.442   8.997  1.00 91.91           H  
ATOM   2723  HA  ARG   183      16.810 -37.012   8.476  1.00 91.91           H  
ATOM   2724  HB2 ARG   183      16.775 -36.474  10.960  1.00 91.91           H  
ATOM   2725  HB3 ARG   183      17.290 -38.114  11.304  1.00 91.91           H  
ATOM   2726  HG2 ARG   183      14.941 -37.998  11.715  1.00 91.91           H  
ATOM   2727  HG3 ARG   183      15.156 -39.006  10.310  1.00 91.91           H  
ATOM   2728  HD2 ARG   183      14.522 -36.941   8.858  1.00 91.91           H  
ATOM   2729  HD3 ARG   183      14.257 -36.074  10.358  1.00 91.91           H  
ATOM   2730  HE  ARG   183      12.243 -37.191  10.686  1.00 91.91           H  
ATOM   2731 HH11 ARG   183      12.358 -39.627   7.516  1.00 91.91           H  
ATOM   2732 HH12 ARG   183      13.988 -38.944   7.908  1.00 91.91           H  
ATOM   2733 HH21 ARG   183      10.727 -39.514   8.475  1.00 91.91           H  
ATOM   2734 HH22 ARG   183      10.361 -38.488   9.910  1.00 91.91           H  
ATOM   2735  N   TYR   184      19.020 -35.810   8.817  1.00 96.84           N  
ATOM   2736  CA  TYR   184      20.350 -35.268   8.512  1.00 96.84           C  
ATOM   2737  C   TYR   184      20.878 -34.468   9.714  1.00 96.84           C  
ATOM   2738  CB  TYR   184      20.316 -34.375   7.261  1.00 96.84           C  
ATOM   2739  O   TYR   184      20.130 -33.931  10.532  1.00 96.84           O  
ATOM   2740  CG  TYR   184      20.283 -35.175   5.977  1.00 96.84           C  
ATOM   2741  CD1 TYR   184      21.458 -35.353   5.235  1.00 96.84           C  
ATOM   2742  CD2 TYR   184      19.095 -35.757   5.511  1.00 96.84           C  
ATOM   2743  CE1 TYR   184      21.448 -36.096   4.054  1.00 96.84           C  
ATOM   2744  CE2 TYR   184      19.086 -36.513   4.336  1.00 96.84           C  
ATOM   2745  OH  TYR   184      20.227 -37.440   2.483  1.00 96.84           O  
ATOM   2746  CZ  TYR   184      20.264 -36.682   3.619  1.00 96.84           C  
ATOM   2747  H   TYR   184      18.224 -35.187   8.718  1.00 96.84           H  
ATOM   2748  HA  TYR   184      21.031 -36.110   8.349  1.00 96.84           H  
ATOM   2749  HB2 TYR   184      21.192 -33.713   7.239  1.00 96.84           H  
ATOM   2750  HB3 TYR   184      19.448 -33.703   7.286  1.00 96.84           H  
ATOM   2751  HD1 TYR   184      22.394 -34.913   5.571  1.00 96.84           H  
ATOM   2752  HD2 TYR   184      18.165 -35.629   6.059  1.00 96.84           H  
ATOM   2753  HE1 TYR   184      22.375 -36.203   3.499  1.00 96.84           H  
ATOM   2754  HE2 TYR   184      18.162 -36.966   3.985  1.00 96.84           H  
ATOM   2755  HH  TYR   184      21.130 -37.478   2.124  1.00 96.84           H  
ATOM   2756  N   CYS   185      22.262 -34.375   9.749  1.00 98.15           N  
ATOM   2757  CA  CYS   185      22.996 -33.628  10.773  1.00 98.15           C  
ATOM   2758  C   CYS   185      23.157 -32.187  10.277  1.00 98.15           C  
ATOM   2759  CB  CYS   185      24.384 -34.244  10.988  1.00 98.15           C  
ATOM   2760  O   CYS   185      23.914 -31.875   9.353  1.00 98.15           O  
ATOM   2761  SG  CYS   185      25.344 -33.453  12.318  1.00 98.15           S  
ATOM   2762  H   CYS   185      22.807 -34.849   9.008  1.00 98.15           H  
ATOM   2763  HA  CYS   185      22.414 -33.664  11.694  1.00 98.15           H  
ATOM   2764  HB2 CYS   185      24.981 -34.167  10.077  1.00 98.15           H  
ATOM   2765  HB3 CYS   185      24.290 -35.309  11.227  1.00 98.15           H  
ATOM   2766  HG  CYS   185      26.494 -34.118  12.102  1.00 98.15           H  
ATOM   2767  N   ALA   186      22.392 -31.264  10.967  1.00 96.82           N  
ATOM   2768  CA  ALA   186      22.252 -29.877  10.522  1.00 96.82           C  
ATOM   2769  C   ALA   186      23.546 -29.036  10.539  1.00 96.82           C  
ATOM   2770  CB  ALA   186      21.187 -29.174  11.357  1.00 96.82           C  
ATOM   2771  O   ALA   186      23.619 -27.945   9.977  1.00 96.82           O  
ATOM   2772  H   ALA   186      21.857 -31.585  11.778  1.00 96.82           H  
ATOM   2773  HA  ALA   186      21.926 -29.921   9.475  1.00 96.82           H  
ATOM   2774  HB1 ALA   186      20.242 -29.728  11.333  1.00 96.82           H  
ATOM   2775  HB2 ALA   186      20.996 -28.164  10.984  1.00 96.82           H  
ATOM   2776  HB3 ALA   186      21.498 -29.091  12.405  1.00 96.82           H  
ATOM   2777  N   VAL   187      24.589 -29.570  11.261  1.00 97.90           N  
ATOM   2778  CA  VAL   187      25.892 -28.915  11.397  1.00 97.90           C  
ATOM   2779  C   VAL   187      26.669 -29.025  10.070  1.00 97.90           C  
ATOM   2780  CB  VAL   187      26.707 -29.591  12.528  1.00 97.90           C  
ATOM   2781  O   VAL   187      27.538 -28.205   9.770  1.00 97.90           O  
ATOM   2782  CG1 VAL   187      28.122 -29.022  12.673  1.00 97.90           C  
ATOM   2783  CG2 VAL   187      25.999 -29.503  13.884  1.00 97.90           C  
ATOM   2784  H   VAL   187      24.429 -30.456  11.732  1.00 97.90           H  
ATOM   2785  HA  VAL   187      25.722 -27.852  11.604  1.00 97.90           H  
ATOM   2786  HB  VAL   187      26.806 -30.652  12.280  1.00 97.90           H  
ATOM   2787 HG11 VAL   187      28.100 -27.943  12.844  1.00 97.90           H  
ATOM   2788 HG12 VAL   187      28.732 -29.219  11.787  1.00 97.90           H  
ATOM   2789 HG13 VAL   187      28.643 -29.490  13.515  1.00 97.90           H  
ATOM   2790 HG21 VAL   187      25.887 -28.463  14.199  1.00 97.90           H  
ATOM   2791 HG22 VAL   187      26.574 -30.027  14.655  1.00 97.90           H  
ATOM   2792 HG23 VAL   187      25.006 -29.961  13.857  1.00 97.90           H  
ATOM   2793  N   CYS   188      26.483 -30.203   9.349  1.00 97.85           N  
ATOM   2794  CA  CYS   188      27.376 -30.522   8.229  1.00 97.85           C  
ATOM   2795  C   CYS   188      26.892 -31.549   7.189  1.00 97.85           C  
ATOM   2796  CB  CYS   188      28.773 -30.947   8.721  1.00 97.85           C  
ATOM   2797  O   CYS   188      27.683 -32.028   6.370  1.00 97.85           O  
ATOM   2798  SG  CYS   188      28.726 -32.465   9.732  1.00 97.85           S  
ATOM   2799  H   CYS   188      25.710 -30.821   9.606  1.00 97.85           H  
ATOM   2800  HA  CYS   188      27.494 -29.590   7.659  1.00 97.85           H  
ATOM   2801  HB2 CYS   188      29.227 -30.161   9.329  1.00 97.85           H  
ATOM   2802  HB3 CYS   188      29.445 -31.149   7.883  1.00 97.85           H  
ATOM   2803  HG  CYS   188      28.267 -31.865  10.839  1.00 97.85           H  
ATOM   2804  N   ASN   189      25.548 -31.849   7.151  1.00 96.38           N  
ATOM   2805  CA  ASN   189      24.986 -32.677   6.073  1.00 96.38           C  
ATOM   2806  C   ASN   189      25.510 -34.129   6.102  1.00 96.38           C  
ATOM   2807  CB  ASN   189      25.104 -32.054   4.677  1.00 96.38           C  
ATOM   2808  O   ASN   189      25.404 -34.909   5.157  1.00 96.38           O  
ATOM   2809  CG  ASN   189      24.181 -30.867   4.497  1.00 96.38           C  
ATOM   2810  ND2 ASN   189      24.459 -30.112   3.388  1.00 96.38           N  
ATOM   2811  OD1 ASN   189      23.248 -30.603   5.246  1.00 96.38           O  
ATOM   2812  H   ASN   189      24.893 -31.486   7.851  1.00 96.38           H  
ATOM   2813  HA  ASN   189      23.922 -32.774   6.332  1.00 96.38           H  
ATOM   2814  HB2 ASN   189      24.821 -32.783   3.907  1.00 96.38           H  
ATOM   2815  HB3 ASN   189      26.131 -31.745   4.456  1.00 96.38           H  
ATOM   2816 HD21 ASN   189      23.892 -29.295   3.188  1.00 96.38           H  
ATOM   2817 HD22 ASN   189      25.206 -30.341   2.743  1.00 96.38           H  
ATOM   2818  N   ASP   190      25.908 -34.539   7.362  1.00 96.81           N  
ATOM   2819  CA  ASP   190      26.112 -35.937   7.709  1.00 96.81           C  
ATOM   2820  C   ASP   190      24.708 -36.472   8.061  1.00 96.81           C  
ATOM   2821  CB  ASP   190      27.111 -36.093   8.853  1.00 96.81           C  
ATOM   2822  O   ASP   190      23.700 -35.762   8.089  1.00 96.81           O  
ATOM   2823  CG  ASP   190      27.619 -37.517   9.041  1.00 96.81           C  
ATOM   2824  OD1 ASP   190      27.198 -38.377   8.200  1.00 96.81           O  
ATOM   2825  OD2 ASP   190      28.448 -37.697   9.988  1.00 96.81           O1-
ATOM   2826  H   ASP   190      26.000 -33.825   8.076  1.00 96.81           H  
ATOM   2827  HA  ASP   190      26.452 -36.456   6.806  1.00 96.81           H  
ATOM   2828  HB2 ASP   190      26.670 -35.761   9.798  1.00 96.81           H  
ATOM   2829  HB3 ASP   190      27.989 -35.465   8.661  1.00 96.81           H  
ATOM   2830  N   TYR   191      24.653 -37.820   8.326  1.00 97.09           N  
ATOM   2831  CA  TYR   191      23.401 -38.513   8.645  1.00 97.09           C  
ATOM   2832  C   TYR   191      23.327 -38.566  10.167  1.00 97.09           C  
ATOM   2833  CB  TYR   191      23.351 -39.943   8.086  1.00 97.09           C  
ATOM   2834  O   TYR   191      24.303 -38.888  10.846  1.00 97.09           O  
ATOM   2835  CG  TYR   191      23.577 -40.093   6.595  1.00 97.09           C  
ATOM   2836  CD1 TYR   191      23.353 -39.052   5.682  1.00 97.09           C  
ATOM   2837  CD2 TYR   191      24.006 -41.335   6.096  1.00 97.09           C  
ATOM   2838  CE1 TYR   191      23.615 -39.228   4.323  1.00 97.09           C  
ATOM   2839  CE2 TYR   191      24.258 -41.515   4.732  1.00 97.09           C  
ATOM   2840  OH  TYR   191      24.316 -40.562   2.520  1.00 97.09           O  
ATOM   2841  CZ  TYR   191      24.069 -40.453   3.856  1.00 97.09           C  
ATOM   2842  H   TYR   191      25.537 -38.350   8.334  1.00 97.09           H  
ATOM   2843  HA  TYR   191      22.559 -37.927   8.262  1.00 97.09           H  
ATOM   2844  HB2 TYR   191      22.379 -40.390   8.330  1.00 97.09           H  
ATOM   2845  HB3 TYR   191      24.111 -40.545   8.603  1.00 97.09           H  
ATOM   2846  HD1 TYR   191      22.980 -38.084   6.007  1.00 97.09           H  
ATOM   2847  HD2 TYR   191      24.146 -42.181   6.769  1.00 97.09           H  
ATOM   2848  HE1 TYR   191      23.454 -38.414   3.624  1.00 97.09           H  
ATOM   2849  HE2 TYR   191      24.594 -42.485   4.377  1.00 97.09           H  
ATOM   2850  HH  TYR   191      24.491 -41.495   2.311  1.00 97.09           H  
ATOM   2851  N   ALA   192      22.110 -38.245  10.718  1.00 97.13           N  
ATOM   2852  CA  ALA   192      21.969 -38.118  12.155  1.00 97.13           C  
ATOM   2853  C   ALA   192      21.887 -39.505  12.799  1.00 97.13           C  
ATOM   2854  CB  ALA   192      20.734 -37.305  12.522  1.00 97.13           C  
ATOM   2855  O   ALA   192      21.515 -40.511  12.194  1.00 97.13           O  
ATOM   2856  H   ALA   192      21.269 -38.102  10.141  1.00 97.13           H  
ATOM   2857  HA  ALA   192      22.863 -37.610  12.524  1.00 97.13           H  
ATOM   2858  HB1 ALA   192      20.766 -36.314  12.059  1.00 97.13           H  
ATOM   2859  HB2 ALA   192      20.648 -37.169  13.603  1.00 97.13           H  
ATOM   2860  HB3 ALA   192      19.817 -37.804  12.191  1.00 97.13           H  
ATOM   2861  N   SER   193      22.183 -39.485  14.148  1.00 95.11           N  
ATOM   2862  CA  SER   193      21.911 -40.614  15.024  1.00 95.11           C  
ATOM   2863  C   SER   193      20.693 -40.324  15.907  1.00 95.11           C  
ATOM   2864  CB  SER   193      23.098 -40.926  15.917  1.00 95.11           C  
ATOM   2865  O   SER   193      20.054 -41.235  16.434  1.00 95.11           O  
ATOM   2866  OG  SER   193      23.413 -39.796  16.733  1.00 95.11           O  
ATOM   2867  H   SER   193      22.578 -38.640  14.581  1.00 95.11           H  
ATOM   2868  HA  SER   193      21.668 -41.493  14.416  1.00 95.11           H  
ATOM   2869  HB2 SER   193      23.980 -41.164  15.314  1.00 95.11           H  
ATOM   2870  HB3 SER   193      22.878 -41.774  16.575  1.00 95.11           H  
ATOM   2871  HG  SER   193      24.113 -40.145  17.382  1.00 95.11           H  
ATOM   2872  N   GLY   194      20.479 -38.985  16.191  1.00 93.54           N  
ATOM   2873  CA  GLY   194      19.421 -38.556  17.072  1.00 93.54           C  
ATOM   2874  C   GLY   194      19.468 -37.046  17.316  1.00 93.54           C  
ATOM   2875  O   GLY   194      20.223 -36.282  16.716  1.00 93.54           O  
ATOM   2876  H   GLY   194      21.095 -38.274  15.796  1.00 93.54           H  
ATOM   2877  HA2 GLY   194      19.524 -39.084  18.026  1.00 93.54           H  
ATOM   2878  HA3 GLY   194      18.461 -38.827  16.624  1.00 93.54           H  
ATOM   2879  N   TYR   195      18.545 -36.648  18.261  1.00 94.74           N  
ATOM   2880  CA  TYR   195      18.363 -35.265  18.710  1.00 94.74           C  
ATOM   2881  C   TYR   195      19.264 -35.093  19.942  1.00 94.74           C  
ATOM   2882  CB  TYR   195      16.886 -35.051  19.079  1.00 94.74           C  
ATOM   2883  O   TYR   195      19.042 -35.690  20.996  1.00 94.74           O  
ATOM   2884  CG  TYR   195      16.508 -33.609  19.305  1.00 94.74           C  
ATOM   2885  CD1 TYR   195      16.666 -33.018  20.566  1.00 94.74           C  
ATOM   2886  CD2 TYR   195      15.981 -32.848  18.251  1.00 94.74           C  
ATOM   2887  CE1 TYR   195      16.308 -31.685  20.770  1.00 94.74           C  
ATOM   2888  CE2 TYR   195      15.615 -31.518  18.453  1.00 94.74           C  
ATOM   2889  OH  TYR   195      15.548 -29.614  19.875  1.00 94.74           O  
ATOM   2890  CZ  TYR   195      15.791 -30.952  19.709  1.00 94.74           C  
ATOM   2891  H   TYR   195      17.962 -37.355  18.700  1.00 94.74           H  
ATOM   2892  HA  TYR   195      18.670 -34.588  17.910  1.00 94.74           H  
ATOM   2893  HB2 TYR   195      16.615 -35.634  19.970  1.00 94.74           H  
ATOM   2894  HB3 TYR   195      16.250 -35.454  18.278  1.00 94.74           H  
ATOM   2895  HD1 TYR   195      17.070 -33.593  21.398  1.00 94.74           H  
ATOM   2896  HD2 TYR   195      15.851 -33.292  17.269  1.00 94.74           H  
ATOM   2897  HE1 TYR   195      16.469 -31.222  21.737  1.00 94.74           H  
ATOM   2898  HE2 TYR   195      15.217 -30.926  17.634  1.00 94.74           H  
ATOM   2899  HH  TYR   195      16.385 -29.201  19.509  1.00 94.74           H  
ATOM   2900  N   HIS   196      20.372 -34.286  19.746  1.00 95.13           N  
ATOM   2901  CA  HIS   196      21.414 -34.130  20.769  1.00 95.13           C  
ATOM   2902  C   HIS   196      21.696 -32.620  20.944  1.00 95.13           C  
ATOM   2903  CB  HIS   196      22.749 -34.797  20.397  1.00 95.13           C  
ATOM   2904  O   HIS   196      21.850 -31.865  19.980  1.00 95.13           O  
ATOM   2905  CG  HIS   196      22.642 -36.196  19.905  1.00 95.13           C  
ATOM   2906  CD2 HIS   196      22.937 -36.676  18.647  1.00 95.13           C  
ATOM   2907  ND1 HIS   196      22.239 -37.226  20.721  1.00 95.13           N  
ATOM   2908  CE1 HIS   196      22.186 -38.283  19.938  1.00 95.13           C  
ATOM   2909  NE2 HIS   196      22.616 -38.002  18.672  1.00 95.13           N  
ATOM   2910  H   HIS   196      20.468 -33.745  18.877  1.00 95.13           H  
ATOM   2911  HA  HIS   196      21.049 -34.546  21.714  1.00 95.13           H  
ATOM   2912  HB2 HIS   196      23.406 -34.788  21.277  1.00 95.13           H  
ATOM   2913  HB3 HIS   196      23.271 -34.196  19.642  1.00 95.13           H  
ATOM   2914  HD2 HIS   196      23.307 -36.194  17.756  1.00 95.13           H  
ATOM   2915  HE2 HIS   196      22.689 -38.653  17.889  1.00 95.13           H  
ATOM   2916  HE1 HIS   196      21.855 -39.271  20.224  1.00 95.13           H  
ATOM   2917  N   TYR   197      21.764 -32.171  22.254  1.00 94.61           N  
ATOM   2918  CA  TYR   197      22.277 -30.839  22.644  1.00 94.61           C  
ATOM   2919  C   TYR   197      21.497 -29.608  22.139  1.00 94.61           C  
ATOM   2920  CB  TYR   197      23.761 -30.651  22.272  1.00 94.61           C  
ATOM   2921  O   TYR   197      21.863 -28.463  22.419  1.00 94.61           O  
ATOM   2922  CG  TYR   197      24.696 -31.553  23.037  1.00 94.61           C  
ATOM   2923  CD1 TYR   197      24.911 -31.328  24.403  1.00 94.61           C  
ATOM   2924  CD2 TYR   197      25.369 -32.604  22.400  1.00 94.61           C  
ATOM   2925  CE1 TYR   197      25.767 -32.151  25.129  1.00 94.61           C  
ATOM   2926  CE2 TYR   197      26.230 -33.429  23.126  1.00 94.61           C  
ATOM   2927  OH  TYR   197      27.227 -33.995  25.237  1.00 94.61           O  
ATOM   2928  CZ  TYR   197      26.414 -33.197  24.487  1.00 94.61           C  
ATOM   2929  H   TYR   197      21.495 -32.795  23.009  1.00 94.61           H  
ATOM   2930  HA  TYR   197      22.162 -30.811  23.735  1.00 94.61           H  
ATOM   2931  HB2 TYR   197      24.082 -29.620  22.465  1.00 94.61           H  
ATOM   2932  HB3 TYR   197      23.903 -30.799  21.196  1.00 94.61           H  
ATOM   2933  HD1 TYR   197      24.411 -30.504  24.905  1.00 94.61           H  
ATOM   2934  HD2 TYR   197      25.235 -32.780  21.335  1.00 94.61           H  
ATOM   2935  HE1 TYR   197      25.913 -31.983  26.191  1.00 94.61           H  
ATOM   2936  HE2 TYR   197      26.746 -34.234  22.610  1.00 94.61           H  
ATOM   2937  HH  TYR   197      27.326 -34.822  24.737  1.00 94.61           H  
ATOM   2938  N   GLY   198      20.416 -29.880  21.338  1.00 91.52           N  
ATOM   2939  CA  GLY   198      19.599 -28.866  20.718  1.00 91.52           C  
ATOM   2940  C   GLY   198      18.952 -29.372  19.435  1.00 91.52           C  
ATOM   2941  O   GLY   198      17.836 -28.963  19.092  1.00 91.52           O  
ATOM   2942  H   GLY   198      20.184 -30.852  21.169  1.00 91.52           H  
ATOM   2943  HA2 GLY   198      20.204 -27.984  20.488  1.00 91.52           H  
ATOM   2944  HA3 GLY   198      18.816 -28.594  21.432  1.00 91.52           H  
ATOM   2945  N   VAL   199      19.753 -30.175  18.636  1.00 94.56           N  
ATOM   2946  CA  VAL   199      19.372 -30.487  17.254  1.00 94.56           C  
ATOM   2947  C   VAL   199      19.714 -31.932  16.813  1.00 94.56           C  
ATOM   2948  CB  VAL   199      19.946 -29.462  16.235  1.00 94.56           C  
ATOM   2949  O   VAL   199      20.465 -32.691  17.429  1.00 94.56           O  
ATOM   2950  CG1 VAL   199      19.272 -28.094  16.352  1.00 94.56           C  
ATOM   2951  CG2 VAL   199      21.464 -29.320  16.338  1.00 94.56           C  
ATOM   2952  H   VAL   199      20.630 -30.561  19.004  1.00 94.56           H  
ATOM   2953  HA  VAL   199      18.276 -30.431  17.202  1.00 94.56           H  
ATOM   2954  HB  VAL   199      19.734 -29.814  15.218  1.00 94.56           H  
ATOM   2955 HG11 VAL   199      19.539 -27.586  17.284  1.00 94.56           H  
ATOM   2956 HG12 VAL   199      18.182 -28.189  16.309  1.00 94.56           H  
ATOM   2957 HG13 VAL   199      19.575 -27.449  15.520  1.00 94.56           H  
ATOM   2958 HG21 VAL   199      21.764 -28.891  17.299  1.00 94.56           H  
ATOM   2959 HG22 VAL   199      21.841 -28.664  15.548  1.00 94.56           H  
ATOM   2960 HG23 VAL   199      21.956 -30.290  16.222  1.00 94.56           H  
ATOM   2961  N   TRP   200      19.109 -32.277  15.608  1.00 97.01           N  
ATOM   2962  CA  TRP   200      19.274 -33.580  14.956  1.00 97.01           C  
ATOM   2963  C   TRP   200      20.716 -33.668  14.469  1.00 97.01           C  
ATOM   2964  CB  TRP   200      18.356 -33.733  13.741  1.00 97.01           C  
ATOM   2965  O   TRP   200      21.196 -32.864  13.666  1.00 97.01           O  
ATOM   2966  CG  TRP   200      16.962 -34.109  14.130  1.00 97.01           C  
ATOM   2967  CD1 TRP   200      15.888 -33.258  14.304  1.00 97.01           C  
ATOM   2968  CD2 TRP   200      16.493 -35.438  14.388  1.00 97.01           C  
ATOM   2969  CE2 TRP   200      15.140 -35.344  14.711  1.00 97.01           C  
ATOM   2970  CE3 TRP   200      17.098 -36.713  14.375  1.00 97.01           C  
ATOM   2971  NE1 TRP   200      14.795 -34.015  14.636  1.00 97.01           N  
ATOM   2972  CH2 TRP   200      14.987 -37.712  15.017  1.00 97.01           C  
ATOM   2973  CZ2 TRP   200      14.363 -36.461  15.032  1.00 97.01           C  
ATOM   2974  CZ3 TRP   200      16.333 -37.841  14.689  1.00 97.01           C  
ATOM   2975  H   TRP   200      18.508 -31.599  15.152  1.00 97.01           H  
ATOM   2976  HA  TRP   200      19.074 -34.349  15.703  1.00 97.01           H  
ATOM   2977  HB2 TRP   200      18.746 -34.511  13.070  1.00 97.01           H  
ATOM   2978  HB3 TRP   200      18.337 -32.809  13.148  1.00 97.01           H  
ATOM   2979  HD1 TRP   200      15.802 -32.183  14.206  1.00 97.01           H  
ATOM   2980  HE1 TRP   200      13.864 -33.657  14.805  1.00 97.01           H  
ATOM   2981  HE3 TRP   200      18.147 -36.829  14.118  1.00 97.01           H  
ATOM   2982  HZ2 TRP   200      13.312 -36.368  15.281  1.00 97.01           H  
ATOM   2983  HZ3 TRP   200      16.792 -38.827  14.678  1.00 97.01           H  
ATOM   2984  HH2 TRP   200      14.409 -38.600  15.258  1.00 97.01           H  
ATOM   2985  N   SER   201      21.458 -34.662  15.084  1.00 97.26           N  
ATOM   2986  CA  SER   201      22.886 -34.739  14.842  1.00 97.26           C  
ATOM   2987  C   SER   201      23.420 -36.172  14.852  1.00 97.26           C  
ATOM   2988  CB  SER   201      23.650 -33.781  15.763  1.00 97.26           C  
ATOM   2989  O   SER   201      22.750 -37.143  15.208  1.00 97.26           O  
ATOM   2990  OG  SER   201      23.106 -33.741  17.080  1.00 97.26           O  
ATOM   2991  H   SER   201      21.022 -35.344  15.733  1.00 97.26           H  
ATOM   2992  HA  SER   201      23.051 -34.405  13.814  1.00 97.26           H  
ATOM   2993  HB2 SER   201      23.587 -32.762  15.365  1.00 97.26           H  
ATOM   2994  HB3 SER   201      24.710 -34.038  15.844  1.00 97.26           H  
ATOM   2995  HG  SER   201      22.151 -33.510  17.005  1.00 97.26           H  
ATOM   2996  N   CYS   202      24.702 -36.277  14.325  1.00 98.20           N  
ATOM   2997  CA  CYS   202      25.419 -37.548  14.247  1.00 98.20           C  
ATOM   2998  C   CYS   202      26.331 -37.693  15.467  1.00 98.20           C  
ATOM   2999  CB  CYS   202      26.194 -37.677  12.938  1.00 98.20           C  
ATOM   3000  O   CYS   202      26.629 -36.755  16.211  1.00 98.20           O  
ATOM   3001  SG  CYS   202      27.661 -36.613  12.826  1.00 98.20           S  
ATOM   3002  H   CYS   202      25.195 -35.447  13.999  1.00 98.20           H  
ATOM   3003  HA  CYS   202      24.689 -38.360  14.293  1.00 98.20           H  
ATOM   3004  HB2 CYS   202      25.556 -37.391  12.101  1.00 98.20           H  
ATOM   3005  HB3 CYS   202      26.523 -38.710  12.785  1.00 98.20           H  
ATOM   3006  HG  CYS   202      28.065 -37.125  11.643  1.00 98.20           H  
ATOM   3007  N   GLU   203      26.881 -38.960  15.613  1.00 97.52           N  
ATOM   3008  CA  GLU   203      27.730 -39.262  16.758  1.00 97.52           C  
ATOM   3009  C   GLU   203      29.030 -38.443  16.658  1.00 97.52           C  
ATOM   3010  CB  GLU   203      28.040 -40.757  16.893  1.00 97.52           C  
ATOM   3011  O   GLU   203      29.651 -38.081  17.660  1.00 97.52           O  
ATOM   3012  CG  GLU   203      26.807 -41.635  17.123  1.00 97.52           C  
ATOM   3013  CD  GLU   203      26.040 -41.259  18.370  1.00 97.52           C  
ATOM   3014  OE1 GLU   203      24.927 -40.665  18.232  1.00 97.52           O  
ATOM   3015  OE2 GLU   203      26.548 -41.527  19.506  1.00 97.52           O1-
ATOM   3016  H   GLU   203      26.653 -39.695  14.950  1.00 97.52           H  
ATOM   3017  HA  GLU   203      27.201 -38.912  17.647  1.00 97.52           H  
ATOM   3018  HB2 GLU   203      28.743 -40.902  17.723  1.00 97.52           H  
ATOM   3019  HB3 GLU   203      28.555 -41.110  15.990  1.00 97.52           H  
ATOM   3020  HG2 GLU   203      27.124 -42.681  17.222  1.00 97.52           H  
ATOM   3021  HG3 GLU   203      26.145 -41.594  16.253  1.00 97.52           H  
ATOM   3022  N   GLY   204      29.487 -38.205  15.378  1.00 97.46           N  
ATOM   3023  CA  GLY   204      30.753 -37.544  15.149  1.00 97.46           C  
ATOM   3024  C   GLY   204      30.757 -36.054  15.500  1.00 97.46           C  
ATOM   3025  O   GLY   204      31.823 -35.445  15.646  1.00 97.46           O  
ATOM   3026  H   GLY   204      28.924 -38.518  14.590  1.00 97.46           H  
ATOM   3027  HA2 GLY   204      30.995 -37.648  14.087  1.00 97.46           H  
ATOM   3028  HA3 GLY   204      31.521 -38.043  15.749  1.00 97.46           H  
ATOM   3029  N   CYS   205      29.519 -35.437  15.511  1.00 98.23           N  
ATOM   3030  CA  CYS   205      29.307 -34.048  15.942  1.00 98.23           C  
ATOM   3031  C   CYS   205      28.918 -33.986  17.424  1.00 98.23           C  
ATOM   3032  CB  CYS   205      28.270 -33.315  15.101  1.00 98.23           C  
ATOM   3033  O   CYS   205      29.412 -33.135  18.169  1.00 98.23           O  
ATOM   3034  SG  CYS   205      28.970 -32.918  13.468  1.00 98.23           S  
ATOM   3035  H   CYS   205      28.706 -35.986  15.228  1.00 98.23           H  
ATOM   3036  HA  CYS   205      30.269 -33.528  15.881  1.00 98.23           H  
ATOM   3037  HB2 CYS   205      27.975 -32.373  15.575  1.00 98.23           H  
ATOM   3038  HB3 CYS   205      27.365 -33.916  14.967  1.00 98.23           H  
ATOM   3039  HG  CYS   205      27.911 -32.210  13.055  1.00 98.23           H  
ATOM   3040  N   LYS   206      27.990 -34.919  17.836  1.00 96.92           N  
ATOM   3041  CA  LYS   206      27.637 -35.077  19.257  1.00 96.92           C  
ATOM   3042  C   LYS   206      28.929 -35.210  20.088  1.00 96.92           C  
ATOM   3043  CB  LYS   206      26.778 -36.332  19.346  1.00 96.92           C  
ATOM   3044  O   LYS   206      29.155 -34.482  21.058  1.00 96.92           O  
ATOM   3045  CG  LYS   206      26.442 -36.945  20.708  1.00 96.92           C  
ATOM   3046  CD  LYS   206      26.052 -38.398  20.415  1.00 96.92           C  
ATOM   3047  CE  LYS   206      25.453 -39.202  21.550  1.00 96.92           C  
ATOM   3048  NZ  LYS   206      25.096 -40.523  20.994  1.00 96.92           N1+
ATOM   3049  H   LYS   206      27.509 -35.523  17.155  1.00 96.92           H  
ATOM   3050  HA  LYS   206      27.092 -34.184  19.580  1.00 96.92           H  
ATOM   3051  HB2 LYS   206      27.296 -37.102  18.767  1.00 96.92           H  
ATOM   3052  HB3 LYS   206      25.839 -36.147  18.807  1.00 96.92           H  
ATOM   3053  HG2 LYS   206      25.620 -36.399  21.179  1.00 96.92           H  
ATOM   3054  HG3 LYS   206      27.298 -36.927  21.389  1.00 96.92           H  
ATOM   3055  HD2 LYS   206      26.953 -38.918  20.064  1.00 96.92           H  
ATOM   3056  HD3 LYS   206      25.347 -38.400  19.577  1.00 96.92           H  
ATOM   3057  HE2 LYS   206      24.537 -38.755  21.942  1.00 96.92           H  
ATOM   3058  HE3 LYS   206      26.166 -39.370  22.361  1.00 96.92           H  
ATOM   3059  HZ1 LYS   206      24.673 -41.204  21.630  1.00 96.92           H  
ATOM   3060  HZ2 LYS   206      25.939 -41.031  20.521  1.00 96.92           H  
ATOM   3061  HZ3 LYS   206      24.511 -40.440  20.135  1.00 96.92           H  
ATOM   3062  N   ALA   207      29.807 -36.207  19.697  1.00 95.66           N  
ATOM   3063  CA  ALA   207      30.999 -36.493  20.493  1.00 95.66           C  
ATOM   3064  C   ALA   207      32.047 -35.363  20.430  1.00 95.66           C  
ATOM   3065  CB  ALA   207      31.654 -37.796  20.055  1.00 95.66           C  
ATOM   3066  O   ALA   207      32.866 -35.181  21.333  1.00 95.66           O  
ATOM   3067  H   ALA   207      29.622 -36.764  18.851  1.00 95.66           H  
ATOM   3068  HA  ALA   207      30.675 -36.580  21.536  1.00 95.66           H  
ATOM   3069  HB1 ALA   207      30.946 -38.629  20.115  1.00 95.66           H  
ATOM   3070  HB2 ALA   207      32.512 -38.034  20.693  1.00 95.66           H  
ATOM   3071  HB3 ALA   207      32.017 -37.733  19.024  1.00 95.66           H  
ATOM   3072  N   PHE   208      32.068 -34.648  19.248  1.00 97.37           N  
ATOM   3073  CA  PHE   208      32.988 -33.525  19.027  1.00 97.37           C  
ATOM   3074  C   PHE   208      32.529 -32.388  19.941  1.00 97.37           C  
ATOM   3075  CB  PHE   208      33.000 -33.107  17.550  1.00 97.37           C  
ATOM   3076  O   PHE   208      33.332 -31.744  20.617  1.00 97.37           O  
ATOM   3077  CG  PHE   208      33.879 -31.935  17.187  1.00 97.37           C  
ATOM   3078  CD1 PHE   208      33.397 -30.626  17.334  1.00 97.37           C  
ATOM   3079  CD2 PHE   208      35.170 -32.125  16.673  1.00 97.37           C  
ATOM   3080  CE1 PHE   208      34.201 -29.538  17.006  1.00 97.37           C  
ATOM   3081  CE2 PHE   208      35.969 -31.030  16.332  1.00 97.37           C  
ATOM   3082  CZ  PHE   208      35.487 -29.737  16.510  1.00 97.37           C  
ATOM   3083  H   PHE   208      31.396 -34.898  18.529  1.00 97.37           H  
ATOM   3084  HA  PHE   208      33.987 -33.832  19.355  1.00 97.37           H  
ATOM   3085  HB2 PHE   208      31.983 -32.882  17.211  1.00 97.37           H  
ATOM   3086  HB3 PHE   208      33.321 -33.969  16.954  1.00 97.37           H  
ATOM   3087  HD1 PHE   208      32.392 -30.439  17.713  1.00 97.37           H  
ATOM   3088  HD2 PHE   208      35.562 -33.122  16.510  1.00 97.37           H  
ATOM   3089  HE1 PHE   208      33.826 -28.529  17.148  1.00 97.37           H  
ATOM   3090  HE2 PHE   208      36.967 -31.183  15.928  1.00 97.37           H  
ATOM   3091  HZ  PHE   208      36.111 -28.880  16.278  1.00 97.37           H  
ATOM   3092  N   PHE   209      31.170 -32.120  19.915  1.00 96.07           N  
ATOM   3093  CA  PHE   209      30.618 -31.038  20.726  1.00 96.07           C  
ATOM   3094  C   PHE   209      30.776 -31.406  22.214  1.00 96.07           C  
ATOM   3095  CB  PHE   209      29.155 -30.748  20.374  1.00 96.07           C  
ATOM   3096  O   PHE   209      30.988 -30.542  23.064  1.00 96.07           O  
ATOM   3097  CG  PHE   209      28.663 -29.451  20.969  1.00 96.07           C  
ATOM   3098  CD1 PHE   209      27.765 -29.454  22.040  1.00 96.07           C  
ATOM   3099  CD2 PHE   209      29.121 -28.225  20.475  1.00 96.07           C  
ATOM   3100  CE1 PHE   209      27.344 -28.255  22.615  1.00 96.07           C  
ATOM   3101  CE2 PHE   209      28.703 -27.026  21.048  1.00 96.07           C  
ATOM   3102  CZ  PHE   209      27.818 -27.041  22.123  1.00 96.07           C  
ATOM   3103  H   PHE   209      30.540 -32.665  19.311  1.00 96.07           H  
ATOM   3104  HA  PHE   209      31.248 -30.158  20.543  1.00 96.07           H  
ATOM   3105  HB2 PHE   209      28.511 -31.578  20.693  1.00 96.07           H  
ATOM   3106  HB3 PHE   209      29.037 -30.682  19.284  1.00 96.07           H  
ATOM   3107  HD1 PHE   209      27.399 -30.395  22.437  1.00 96.07           H  
ATOM   3108  HD2 PHE   209      29.809 -28.193  19.636  1.00 96.07           H  
ATOM   3109  HE1 PHE   209      26.642 -28.276  23.443  1.00 96.07           H  
ATOM   3110  HE2 PHE   209      29.069 -26.086  20.645  1.00 96.07           H  
ATOM   3111  HZ  PHE   209      27.486 -26.105  22.562  1.00 96.07           H  
ATOM   3112  N   LYS   210      30.610 -32.743  22.542  1.00 94.06           N  
ATOM   3113  CA  LYS   210      30.857 -33.215  23.901  1.00 94.06           C  
ATOM   3114  C   LYS   210      32.315 -32.965  24.323  1.00 94.06           C  
ATOM   3115  CB  LYS   210      30.511 -34.703  24.060  1.00 94.06           C  
ATOM   3116  O   LYS   210      32.572 -32.590  25.469  1.00 94.06           O  
ATOM   3117  CG  LYS   210      30.555 -35.166  25.523  1.00 94.06           C  
ATOM   3118  CD  LYS   210      30.082 -36.614  25.676  1.00 94.06           C  
ATOM   3119  CE  LYS   210      30.148 -37.055  27.133  1.00 94.06           C  
ATOM   3120  NZ  LYS   210      29.632 -38.440  27.254  1.00 94.06           N1+
ATOM   3121  H   LYS   210      30.255 -33.400  21.834  1.00 94.06           H  
ATOM   3122  HA  LYS   210      30.212 -32.618  24.556  1.00 94.06           H  
ATOM   3123  HB2 LYS   210      31.202 -35.317  23.473  1.00 94.06           H  
ATOM   3124  HB3 LYS   210      29.508 -34.886  23.659  1.00 94.06           H  
ATOM   3125  HG2 LYS   210      29.926 -34.509  26.136  1.00 94.06           H  
ATOM   3126  HG3 LYS   210      31.578 -35.085  25.909  1.00 94.06           H  
ATOM   3127  HD2 LYS   210      30.704 -37.273  25.059  1.00 94.06           H  
ATOM   3128  HD3 LYS   210      29.053 -36.703  25.306  1.00 94.06           H  
ATOM   3129  HE2 LYS   210      29.521 -36.430  27.775  1.00 94.06           H  
ATOM   3130  HE3 LYS   210      31.173 -37.062  27.515  1.00 94.06           H  
ATOM   3131  HZ1 LYS   210      29.612 -38.751  28.235  1.00 94.06           H  
ATOM   3132  HZ2 LYS   210      30.214 -39.115  26.736  1.00 94.06           H  
ATOM   3133  HZ3 LYS   210      28.670 -38.529  26.896  1.00 94.06           H  
ATOM   3134  N   ARG   211      33.314 -33.269  23.419  1.00 94.41           N  
ATOM   3135  CA  ARG   211      34.720 -33.066  23.782  1.00 94.41           C  
ATOM   3136  C   ARG   211      34.991 -31.578  24.073  1.00 94.41           C  
ATOM   3137  CB  ARG   211      35.699 -33.543  22.694  1.00 94.41           C  
ATOM   3138  O   ARG   211      35.771 -31.213  24.954  1.00 94.41           O  
ATOM   3139  CG  ARG   211      35.952 -35.055  22.743  1.00 94.41           C  
ATOM   3140  CD  ARG   211      37.095 -35.488  21.823  1.00 94.41           C  
ATOM   3141  NE  ARG   211      36.841 -35.219  20.398  1.00 94.41           N  
ATOM   3142  NH1 ARG   211      35.329 -37.001  20.041  1.00 94.41           N  
ATOM   3143  NH2 ARG   211      35.916 -35.600  18.282  1.00 94.41           N1+
ATOM   3144  CZ  ARG   211      36.035 -35.946  19.589  1.00 94.41           C  
ATOM   3145  H   ARG   211      33.069 -33.665  22.509  1.00 94.41           H  
ATOM   3146  HA  ARG   211      34.894 -33.604  24.722  1.00 94.41           H  
ATOM   3147  HB2 ARG   211      36.661 -33.032  22.827  1.00 94.41           H  
ATOM   3148  HB3 ARG   211      35.333 -33.261  21.700  1.00 94.41           H  
ATOM   3149  HG2 ARG   211      35.037 -35.596  22.490  1.00 94.41           H  
ATOM   3150  HG3 ARG   211      36.217 -35.343  23.768  1.00 94.41           H  
ATOM   3151  HD2 ARG   211      37.314 -36.555  21.941  1.00 94.41           H  
ATOM   3152  HD3 ARG   211      38.014 -34.955  22.090  1.00 94.41           H  
ATOM   3153  HE  ARG   211      37.327 -34.431  19.986  1.00 94.41           H  
ATOM   3154 HH11 ARG   211      34.719 -37.529  19.431  1.00 94.41           H  
ATOM   3155 HH12 ARG   211      35.425 -37.316  20.999  1.00 94.41           H  
ATOM   3156 HH21 ARG   211      35.269 -36.094  17.677  1.00 94.41           H  
ATOM   3157 HH22 ARG   211      36.477 -34.849  17.899  1.00 94.41           H  
ATOM   3158  N   SER   212      34.377 -30.697  23.207  1.00 93.82           N  
ATOM   3159  CA  SER   212      34.653 -29.262  23.227  1.00 93.82           C  
ATOM   3160  C   SER   212      34.090 -28.501  24.431  1.00 93.82           C  
ATOM   3161  CB  SER   212      34.147 -28.576  21.957  1.00 93.82           C  
ATOM   3162  O   SER   212      34.403 -27.330  24.654  1.00 93.82           O  
ATOM   3163  OG  SER   212      34.787 -29.095  20.794  1.00 93.82           O  
ATOM   3164  H   SER   212      33.745 -31.063  22.486  1.00 93.82           H  
ATOM   3165  HA  SER   212      35.740 -29.176  23.276  1.00 93.82           H  
ATOM   3166  HB2 SER   212      34.339 -27.498  21.984  1.00 93.82           H  
ATOM   3167  HB3 SER   212      33.067 -28.716  21.836  1.00 93.82           H  
ATOM   3168  HG  SER   212      35.752 -29.147  20.967  1.00 93.82           H  
ATOM   3169  N   ILE   213      33.178 -29.199  25.196  1.00 89.28           N  
ATOM   3170  CA  ILE   213      32.525 -28.611  26.363  1.00 89.28           C  
ATOM   3171  C   ILE   213      32.900 -29.349  27.670  1.00 89.28           C  
ATOM   3172  CB  ILE   213      30.990 -28.510  26.173  1.00 89.28           C  
ATOM   3173  O   ILE   213      32.234 -29.225  28.705  1.00 89.28           O  
ATOM   3174  CG1 ILE   213      30.327 -29.905  26.191  1.00 89.28           C  
ATOM   3175  CG2 ILE   213      30.641 -27.673  24.937  1.00 89.28           C  
ATOM   3176  CD1 ILE   213      28.872 -29.944  25.766  1.00 89.28           C  
ATOM   3177  H   ILE   213      32.946 -30.155  24.919  1.00 89.28           H  
ATOM   3178  HA  ILE   213      32.914 -27.594  26.500  1.00 89.28           H  
ATOM   3179  HB  ILE   213      30.597 -27.954  27.031  1.00 89.28           H  
ATOM   3180 HG12 ILE   213      30.388 -30.318  27.204  1.00 89.28           H  
ATOM   3181 HG13 ILE   213      30.883 -30.594  25.556  1.00 89.28           H  
ATOM   3182 HG21 ILE   213      30.900 -28.184  24.007  1.00 89.28           H  
ATOM   3183 HG22 ILE   213      31.175 -26.717  24.955  1.00 89.28           H  
ATOM   3184 HG23 ILE   213      29.572 -27.441  24.911  1.00 89.28           H  
ATOM   3185 HD11 ILE   213      28.278 -29.200  26.295  1.00 89.28           H  
ATOM   3186 HD12 ILE   213      28.450 -30.931  25.976  1.00 89.28           H  
ATOM   3187 HD13 ILE   213      28.776 -29.767  24.694  1.00 89.28           H  
ATOM   3188  N   GLN   214      34.074 -30.074  27.610  1.00 82.48           N  
ATOM   3189  CA  GLN   214      34.581 -30.896  28.715  1.00 82.48           C  
ATOM   3190  C   GLN   214      36.092 -30.676  28.955  1.00 82.48           C  
ATOM   3191  CB  GLN   214      34.292 -32.388  28.465  1.00 82.48           C  
ATOM   3192  O   GLN   214      36.805 -31.515  29.504  1.00 82.48           O  
ATOM   3193  CG  GLN   214      32.815 -32.765  28.586  1.00 82.48           C  
ATOM   3194  CD  GLN   214      32.319 -32.750  30.013  1.00 82.48           C  
ATOM   3195  NE2 GLN   214      32.795 -33.755  30.804  1.00 82.48           N  
ATOM   3196  OE1 GLN   214      31.534 -31.902  30.439  1.00 82.48           O  
ATOM   3197  H   GLN   214      34.597 -30.064  26.733  1.00 82.48           H  
ATOM   3198  HA  GLN   214      34.089 -30.574  29.640  1.00 82.48           H  
ATOM   3199  HB2 GLN   214      34.872 -33.006  29.161  1.00 82.48           H  
ATOM   3200  HB3 GLN   214      34.641 -32.654  27.459  1.00 82.48           H  
ATOM   3201  HG2 GLN   214      32.669 -33.779  28.194  1.00 82.48           H  
ATOM   3202  HG3 GLN   214      32.177 -32.103  27.993  1.00 82.48           H  
ATOM   3203 HE21 GLN   214      32.489 -33.816  31.768  1.00 82.48           H  
ATOM   3204 HE22 GLN   214      33.453 -34.451  30.474  1.00 82.48           H  
ATOM   3205  N   GLY   215      36.539 -29.404  28.674  1.00 74.73           N  
ATOM   3206  CA  GLY   215      37.909 -28.987  28.926  1.00 74.73           C  
ATOM   3207  C   GLY   215      38.136 -27.591  28.357  1.00 74.73           C  
ATOM   3208  O   GLY   215      37.213 -26.919  27.891  1.00 74.73           O  
ATOM   3209  H   GLY   215      35.900 -28.721  28.273  1.00 74.73           H  
ATOM   3210  HA2 GLY   215      38.591 -29.702  28.455  1.00 74.73           H  
ATOM   3211  HA3 GLY   215      38.079 -28.976  30.006  1.00 74.73           H  
ATOM   3212  N   HIS   216      39.454 -27.168  28.370  1.00 64.40           N  
ATOM   3213  CA  HIS   216      39.831 -25.883  27.764  1.00 64.40           C  
ATOM   3214  C   HIS   216      40.011 -26.134  26.260  1.00 64.40           C  
ATOM   3215  CB  HIS   216      41.114 -25.275  28.349  1.00 64.40           C  
ATOM   3216  O   HIS   216      40.609 -27.110  25.813  1.00 64.40           O  
ATOM   3217  CG  HIS   216      40.900 -23.848  28.735  1.00 64.40           C  
ATOM   3218  CD2 HIS   216      40.375 -23.282  29.876  1.00 64.40           C  
ATOM   3219  ND1 HIS   216      41.211 -22.780  27.931  1.00 64.40           N  
ATOM   3220  CE1 HIS   216      40.863 -21.641  28.609  1.00 64.40           C  
ATOM   3221  NE2 HIS   216      40.322 -21.906  29.782  1.00 64.40           N  
ATOM   3222  H   HIS   216      40.183 -27.759  28.759  1.00 64.40           H  
ATOM   3223  HA  HIS   216      38.979 -25.205  27.902  1.00 64.40           H  
ATOM   3224  HB2 HIS   216      41.951 -25.341  27.642  1.00 64.40           H  
ATOM   3225  HB3 HIS   216      41.422 -25.825  29.248  1.00 64.40           H  
ATOM   3226  HD1 HIS   216      41.625 -22.785  26.986  1.00 64.40           H  
ATOM   3227  HD2 HIS   216      40.016 -23.805  30.753  1.00 64.40           H  
ATOM   3228  HE1 HIS   216      41.027 -20.662  28.173  1.00 64.40           H  
ATOM   3229  N   ASN   217      39.405 -25.189  25.455  1.00 76.29           N  
ATOM   3230  CA  ASN   217      39.192 -25.417  24.023  1.00 76.29           C  
ATOM   3231  C   ASN   217      39.296 -24.074  23.269  1.00 76.29           C  
ATOM   3232  CB  ASN   217      37.835 -26.088  23.788  1.00 76.29           C  
ATOM   3233  O   ASN   217      38.429 -23.668  22.493  1.00 76.29           O  
ATOM   3234  CG  ASN   217      37.877 -27.577  24.067  1.00 76.29           C  
ATOM   3235  ND2 ASN   217      37.477 -27.938  25.320  1.00 76.29           N  
ATOM   3236  OD1 ASN   217      38.213 -28.418  23.233  1.00 76.29           O  
ATOM   3237  H   ASN   217      39.077 -24.315  25.856  1.00 76.29           H  
ATOM   3238  HA  ASN   217      39.997 -26.059  23.645  1.00 76.29           H  
ATOM   3239  HB2 ASN   217      37.509 -25.978  22.748  1.00 76.29           H  
ATOM   3240  HB3 ASN   217      37.056 -25.619  24.403  1.00 76.29           H  
ATOM   3241 HD21 ASN   217      37.444 -28.921  25.566  1.00 76.29           H  
ATOM   3242 HD22 ASN   217      37.205 -27.263  26.039  1.00 76.29           H  
ATOM   3243  N   ASP   218      40.499 -23.417  23.440  1.00 83.43           N  
ATOM   3244  CA  ASP   218      40.819 -22.135  22.796  1.00 83.43           C  
ATOM   3245  C   ASP   218      41.118 -22.362  21.288  1.00 83.43           C  
ATOM   3246  CB  ASP   218      42.011 -21.464  23.482  1.00 83.43           C  
ATOM   3247  O   ASP   218      42.196 -22.082  20.760  1.00 83.43           O  
ATOM   3248  CG  ASP   218      41.785 -21.396  24.982  1.00 83.43           C  
ATOM   3249  OD1 ASP   218      41.285 -20.330  25.434  1.00 83.43           O  
ATOM   3250  OD2 ASP   218      42.099 -22.457  25.615  1.00 83.43           O1-
ATOM   3251  H   ASP   218      41.198 -23.808  24.075  1.00 83.43           H  
ATOM   3252  HA  ASP   218      39.931 -21.495  22.869  1.00 83.43           H  
ATOM   3253  HB2 ASP   218      42.169 -20.458  23.077  1.00 83.43           H  
ATOM   3254  HB3 ASP   218      42.936 -22.026  23.298  1.00 83.43           H  
ATOM   3255  N   TYR   219      40.066 -22.866  20.539  1.00 92.75           N  
ATOM   3256  CA  TYR   219      40.225 -23.216  19.129  1.00 92.75           C  
ATOM   3257  C   TYR   219      40.387 -21.954  18.264  1.00 92.75           C  
ATOM   3258  CB  TYR   219      39.023 -24.002  18.568  1.00 92.75           C  
ATOM   3259  O   TYR   219      39.481 -21.143  18.085  1.00 92.75           O  
ATOM   3260  CG  TYR   219      38.713 -25.356  19.168  1.00 92.75           C  
ATOM   3261  CD1 TYR   219      39.591 -26.056  20.004  1.00 92.75           C  
ATOM   3262  CD2 TYR   219      37.471 -25.940  18.865  1.00 92.75           C  
ATOM   3263  CE1 TYR   219      39.209 -27.271  20.578  1.00 92.75           C  
ATOM   3264  CE2 TYR   219      37.096 -27.166  19.419  1.00 92.75           C  
ATOM   3265  OH  TYR   219      37.523 -28.934  20.952  1.00 92.75           O  
ATOM   3266  CZ  TYR   219      37.953 -27.805  20.301  1.00 92.75           C  
ATOM   3267  H   TYR   219      39.174 -23.039  21.019  1.00 92.75           H  
ATOM   3268  HA  TYR   219      41.133 -23.825  19.045  1.00 92.75           H  
ATOM   3269  HB2 TYR   219      39.177 -24.154  17.492  1.00 92.75           H  
ATOM   3270  HB3 TYR   219      38.123 -23.379  18.674  1.00 92.75           H  
ATOM   3271  HD1 TYR   219      40.570 -25.661  20.256  1.00 92.75           H  
ATOM   3272  HD2 TYR   219      36.770 -25.424  18.211  1.00 92.75           H  
ATOM   3273  HE1 TYR   219      39.888 -27.770  21.265  1.00 92.75           H  
ATOM   3274  HE2 TYR   219      36.116 -27.579  19.198  1.00 92.75           H  
ATOM   3275  HH  TYR   219      37.938 -28.881  21.861  1.00 92.75           H  
ATOM   3276  N   MET   220      41.647 -21.834  17.703  1.00 91.62           N  
ATOM   3277  CA  MET   220      41.983 -20.808  16.723  1.00 91.62           C  
ATOM   3278  C   MET   220      41.489 -21.265  15.332  1.00 91.62           C  
ATOM   3279  CB  MET   220      43.495 -20.555  16.668  1.00 91.62           C  
ATOM   3280  O   MET   220      41.213 -22.436  15.073  1.00 91.62           O  
ATOM   3281  CG  MET   220      43.973 -19.753  17.875  1.00 91.62           C  
ATOM   3282  SD  MET   220      45.765 -19.433  17.757  1.00 91.62           S  
ATOM   3283  CE  MET   220      46.370 -20.968  18.508  1.00 91.62           C  
ATOM   3284  H   MET   220      42.368 -22.491  17.985  1.00 91.62           H  
ATOM   3285  HA  MET   220      41.443 -19.888  16.981  1.00 91.62           H  
ATOM   3286  HB2 MET   220      43.745 -20.003  15.752  1.00 91.62           H  
ATOM   3287  HB3 MET   220      44.024 -21.514  16.605  1.00 91.62           H  
ATOM   3288  HG2 MET   220      43.746 -20.259  18.818  1.00 91.62           H  
ATOM   3289  HG3 MET   220      43.469 -18.781  17.895  1.00 91.62           H  
ATOM   3290  HE1 MET   220      47.463 -20.946  18.534  1.00 91.62           H  
ATOM   3291  HE2 MET   220      46.056 -21.834  17.921  1.00 91.62           H  
ATOM   3292  HE3 MET   220      46.002 -21.062  19.533  1.00 91.62           H  
ATOM   3293  N   CYS   221      41.404 -20.243  14.401  1.00 95.31           N  
ATOM   3294  CA  CYS   221      40.884 -20.455  13.048  1.00 95.31           C  
ATOM   3295  C   CYS   221      42.029 -20.163  12.068  1.00 95.31           C  
ATOM   3296  CB  CYS   221      39.681 -19.530  12.823  1.00 95.31           C  
ATOM   3297  O   CYS   221      42.194 -19.028  11.607  1.00 95.31           O  
ATOM   3298  SG  CYS   221      38.823 -19.863  11.256  1.00 95.31           S  
ATOM   3299  H   CYS   221      41.732 -19.318  14.662  1.00 95.31           H  
ATOM   3300  HA  CYS   221      40.558 -21.492  12.947  1.00 95.31           H  
ATOM   3301  HB2 CYS   221      39.974 -18.474  12.841  1.00 95.31           H  
ATOM   3302  HB3 CYS   221      38.952 -19.670  13.629  1.00 95.31           H  
ATOM   3303  HG  CYS   221      39.662 -19.159  10.466  1.00 95.31           H  
ATOM   3304  N   PRO   222      42.902 -21.186  11.743  1.00 91.85           N  
ATOM   3305  CA  PRO   222      44.008 -20.993  10.790  1.00 91.85           C  
ATOM   3306  C   PRO   222      43.524 -21.022   9.322  1.00 91.85           C  
ATOM   3307  CB  PRO   222      44.954 -22.153  11.109  1.00 91.85           C  
ATOM   3308  O   PRO   222      44.067 -21.702   8.452  1.00 91.85           O  
ATOM   3309  CG  PRO   222      43.998 -23.269  11.515  1.00 91.85           C  
ATOM   3310  CD  PRO   222      42.932 -22.533  12.314  1.00 91.85           C  
ATOM   3311  HA  PRO   222      44.489 -20.023  10.962  1.00 91.85           H  
ATOM   3312  HB2 PRO   222      45.588 -21.889  11.965  1.00 91.85           H  
ATOM   3313  HB3 PRO   222      45.608 -22.445  10.283  1.00 91.85           H  
ATOM   3314  HG2 PRO   222      44.485 -24.058  12.095  1.00 91.85           H  
ATOM   3315  HG3 PRO   222      43.552 -23.726  10.623  1.00 91.85           H  
ATOM   3316  HD2 PRO   222      41.956 -23.015  12.251  1.00 91.85           H  
ATOM   3317  HD3 PRO   222      43.230 -22.443  13.362  1.00 91.85           H  
ATOM   3318  N   ALA   223      42.507 -20.132   9.044  1.00 89.95           N  
ATOM   3319  CA  ALA   223      41.824 -20.041   7.760  1.00 89.95           C  
ATOM   3320  C   ALA   223      40.857 -18.851   7.833  1.00 89.95           C  
ATOM   3321  CB  ALA   223      41.035 -21.311   7.452  1.00 89.95           C  
ATOM   3322  O   ALA   223      40.506 -18.350   8.903  1.00 89.95           O  
ATOM   3323  H   ALA   223      42.222 -19.484   9.788  1.00 89.95           H  
ATOM   3324  HA  ALA   223      42.574 -19.856   6.984  1.00 89.95           H  
ATOM   3325  HB1 ALA   223      41.686 -22.190   7.410  1.00 89.95           H  
ATOM   3326  HB2 ALA   223      40.520 -21.234   6.489  1.00 89.95           H  
ATOM   3327  HB3 ALA   223      40.276 -21.498   8.220  1.00 89.95           H  
ATOM   3328  N   THR   224      40.308 -18.455   6.637  1.00 91.93           N  
ATOM   3329  CA  THR   224      39.487 -17.247   6.473  1.00 91.93           C  
ATOM   3330  C   THR   224      37.997 -17.427   6.858  1.00 91.93           C  
ATOM   3331  CB  THR   224      39.636 -16.708   5.033  1.00 91.93           C  
ATOM   3332  O   THR   224      37.101 -16.719   6.400  1.00 91.93           O  
ATOM   3333  CG2 THR   224      40.966 -15.985   4.846  1.00 91.93           C  
ATOM   3334  OG1 THR   224      39.620 -17.801   4.101  1.00 91.93           O  
ATOM   3335  H   THR   224      40.483 -18.981   5.782  1.00 91.93           H  
ATOM   3336  HA  THR   224      39.860 -16.495   7.183  1.00 91.93           H  
ATOM   3337  HB  THR   224      38.830 -16.016   4.765  1.00 91.93           H  
ATOM   3338 HG21 THR   224      41.049 -15.124   5.517  1.00 91.93           H  
ATOM   3339 HG22 THR   224      41.063 -15.631   3.813  1.00 91.93           H  
ATOM   3340 HG23 THR   224      41.814 -16.655   5.025  1.00 91.93           H  
ATOM   3341  HG1 THR   224      38.686 -17.994   3.896  1.00 91.93           H  
ATOM   3342  N   ASN   225      37.765 -18.312   7.891  1.00 90.73           N  
ATOM   3343  CA  ASN   225      36.511 -18.394   8.634  1.00 90.73           C  
ATOM   3344  C   ASN   225      35.269 -18.698   7.778  1.00 90.73           C  
ATOM   3345  CB  ASN   225      36.293 -17.172   9.534  1.00 90.73           C  
ATOM   3346  O   ASN   225      34.137 -18.336   8.112  1.00 90.73           O  
ATOM   3347  CG  ASN   225      35.419 -17.493  10.738  1.00 90.73           C  
ATOM   3348  ND2 ASN   225      35.000 -16.380  11.421  1.00 90.73           N  
ATOM   3349  OD1 ASN   225      35.107 -18.633  11.083  1.00 90.73           O  
ATOM   3350  H   ASN   225      38.538 -18.891   8.211  1.00 90.73           H  
ATOM   3351  HA  ASN   225      36.639 -19.283   9.258  1.00 90.73           H  
ATOM   3352  HB2 ASN   225      35.841 -16.347   8.970  1.00 90.73           H  
ATOM   3353  HB3 ASN   225      37.253 -16.814   9.927  1.00 90.73           H  
ATOM   3354 HD21 ASN   225      34.392 -16.504  12.224  1.00 90.73           H  
ATOM   3355 HD22 ASN   225      35.280 -15.440  11.158  1.00 90.73           H  
ATOM   3356  N   GLN   226      35.454 -19.596   6.750  1.00 93.06           N  
ATOM   3357  CA  GLN   226      34.314 -20.148   6.018  1.00 93.06           C  
ATOM   3358  C   GLN   226      34.778 -21.354   5.177  1.00 93.06           C  
ATOM   3359  CB  GLN   226      33.574 -19.089   5.182  1.00 93.06           C  
ATOM   3360  O   GLN   226      34.673 -21.428   3.955  1.00 93.06           O  
ATOM   3361  CG  GLN   226      32.071 -19.379   5.123  1.00 93.06           C  
ATOM   3362  CD  GLN   226      31.352 -18.919   6.381  1.00 93.06           C  
ATOM   3363  NE2 GLN   226      30.839 -17.654   6.309  1.00 93.06           N  
ATOM   3364  OE1 GLN   226      31.231 -19.607   7.394  1.00 93.06           O  
ATOM   3365  H   GLN   226      36.399 -19.873   6.512  1.00 93.06           H  
ATOM   3366  HA  GLN   226      33.638 -20.546   6.787  1.00 93.06           H  
ATOM   3367  HB2 GLN   226      33.974 -19.064   4.161  1.00 93.06           H  
ATOM   3368  HB3 GLN   226      33.728 -18.081   5.586  1.00 93.06           H  
ATOM   3369  HG2 GLN   226      31.869 -20.445   4.972  1.00 93.06           H  
ATOM   3370  HG3 GLN   226      31.639 -18.852   4.263  1.00 93.06           H  
ATOM   3371 HE21 GLN   226      30.313 -17.278   7.091  1.00 93.06           H  
ATOM   3372 HE22 GLN   226      30.958 -17.057   5.499  1.00 93.06           H  
ATOM   3373  N   CYS   227      35.253 -22.396   5.959  1.00 95.25           N  
ATOM   3374  CA  CYS   227      35.590 -23.685   5.357  1.00 95.25           C  
ATOM   3375  C   CYS   227      34.292 -24.498   5.168  1.00 95.25           C  
ATOM   3376  CB  CYS   227      36.532 -24.525   6.223  1.00 95.25           C  
ATOM   3377  O   CYS   227      33.330 -24.433   5.934  1.00 95.25           O  
ATOM   3378  SG  CYS   227      38.209 -23.828   6.298  1.00 95.25           S  
ATOM   3379  H   CYS   227      35.321 -22.284   6.966  1.00 95.25           H  
ATOM   3380  HA  CYS   227      36.030 -23.506   4.368  1.00 95.25           H  
ATOM   3381  HB2 CYS   227      36.618 -25.545   5.834  1.00 95.25           H  
ATOM   3382  HB3 CYS   227      36.150 -24.601   7.247  1.00 95.25           H  
ATOM   3383  HG  CYS   227      37.859 -22.596   6.694  1.00 95.25           H  
ATOM   3384  N   THR   228      34.347 -25.379   4.106  1.00 95.06           N  
ATOM   3385  CA  THR   228      33.256 -26.288   3.766  1.00 95.06           C  
ATOM   3386  C   THR   228      33.352 -27.521   4.684  1.00 95.06           C  
ATOM   3387  CB  THR   228      33.339 -26.703   2.282  1.00 95.06           C  
ATOM   3388  O   THR   228      34.033 -28.513   4.426  1.00 95.06           O  
ATOM   3389  CG2 THR   228      32.730 -25.643   1.371  1.00 95.06           C  
ATOM   3390  OG1 THR   228      34.711 -26.876   1.896  1.00 95.06           O  
ATOM   3391  H   THR   228      35.164 -25.437   3.501  1.00 95.06           H  
ATOM   3392  HA  THR   228      32.297 -25.793   3.965  1.00 95.06           H  
ATOM   3393  HB  THR   228      32.818 -27.655   2.124  1.00 95.06           H  
ATOM   3394 HG21 THR   228      31.674 -25.476   1.605  1.00 95.06           H  
ATOM   3395 HG22 THR   228      32.808 -25.951   0.323  1.00 95.06           H  
ATOM   3396 HG23 THR   228      33.265 -24.692   1.459  1.00 95.06           H  
ATOM   3397  HG1 THR   228      34.702 -27.294   1.017  1.00 95.06           H  
ATOM   3398  N   ILE   229      32.666 -27.375   5.881  1.00 96.49           N  
ATOM   3399  CA  ILE   229      32.585 -28.452   6.865  1.00 96.49           C  
ATOM   3400  C   ILE   229      31.481 -29.401   6.326  1.00 96.49           C  
ATOM   3401  CB  ILE   229      32.264 -27.914   8.275  1.00 96.49           C  
ATOM   3402  O   ILE   229      30.279 -29.199   6.494  1.00 96.49           O  
ATOM   3403  CG1 ILE   229      33.257 -26.830   8.760  1.00 96.49           C  
ATOM   3404  CG2 ILE   229      32.198 -29.057   9.292  1.00 96.49           C  
ATOM   3405  CD1 ILE   229      34.727 -27.233   8.740  1.00 96.49           C  
ATOM   3406  H   ILE   229      32.213 -26.483   6.080  1.00 96.49           H  
ATOM   3407  HA  ILE   229      33.539 -28.992   6.877  1.00 96.49           H  
ATOM   3408  HB  ILE   229      31.270 -27.445   8.254  1.00 96.49           H  
ATOM   3409 HG12 ILE   229      32.989 -26.534   9.781  1.00 96.49           H  
ATOM   3410 HG13 ILE   229      33.137 -25.927   8.151  1.00 96.49           H  
ATOM   3411 HG21 ILE   229      33.167 -29.548   9.416  1.00 96.49           H  
ATOM   3412 HG22 ILE   229      31.483 -29.825   8.991  1.00 96.49           H  
ATOM   3413 HG23 ILE   229      31.878 -28.677  10.266  1.00 96.49           H  
ATOM   3414 HD11 ILE   229      34.916 -28.115   9.356  1.00 96.49           H  
ATOM   3415 HD12 ILE   229      35.342 -26.419   9.135  1.00 96.49           H  
ATOM   3416 HD13 ILE   229      35.075 -27.438   7.723  1.00 96.49           H  
ATOM   3417  N   ASP   230      31.994 -30.421   5.542  1.00 96.39           N  
ATOM   3418  CA  ASP   230      31.181 -31.463   4.920  1.00 96.39           C  
ATOM   3419  C   ASP   230      31.396 -32.804   5.659  1.00 96.39           C  
ATOM   3420  CB  ASP   230      31.458 -31.510   3.416  1.00 96.39           C  
ATOM   3421  O   ASP   230      32.123 -32.926   6.645  1.00 96.39           O  
ATOM   3422  CG  ASP   230      32.841 -32.012   3.023  1.00 96.39           C  
ATOM   3423  OD1 ASP   230      33.355 -32.910   3.759  1.00 96.39           O  
ATOM   3424  OD2 ASP   230      33.339 -31.477   1.975  1.00 96.39           O1-
ATOM   3425  H   ASP   230      33.001 -30.461   5.389  1.00 96.39           H  
ATOM   3426  HA  ASP   230      30.125 -31.203   5.064  1.00 96.39           H  
ATOM   3427  HB2 ASP   230      31.320 -30.505   2.995  1.00 96.39           H  
ATOM   3428  HB3 ASP   230      30.733 -32.159   2.912  1.00 96.39           H  
ATOM   3429  N   LYS   231      30.726 -33.873   5.089  1.00 95.97           N  
ATOM   3430  CA  LYS   231      30.754 -35.222   5.650  1.00 95.97           C  
ATOM   3431  C   LYS   231      32.192 -35.798   5.756  1.00 95.97           C  
ATOM   3432  CB  LYS   231      29.871 -36.134   4.777  1.00 95.97           C  
ATOM   3433  O   LYS   231      32.445 -36.728   6.535  1.00 95.97           O  
ATOM   3434  CG  LYS   231      29.406 -37.419   5.473  1.00 95.97           C  
ATOM   3435  CD  LYS   231      28.499 -38.238   4.546  1.00 95.97           C  
ATOM   3436  CE  LYS   231      27.968 -39.524   5.171  1.00 95.97           C  
ATOM   3437  NZ  LYS   231      26.864 -39.240   6.101  1.00 95.97           N1+
ATOM   3438  H   LYS   231      30.163 -33.706   4.263  1.00 95.97           H  
ATOM   3439  HA  LYS   231      30.353 -35.144   6.668  1.00 95.97           H  
ATOM   3440  HB2 LYS   231      30.405 -36.390   3.853  1.00 95.97           H  
ATOM   3441  HB3 LYS   231      28.973 -35.579   4.472  1.00 95.97           H  
ATOM   3442  HG2 LYS   231      28.874 -37.159   6.392  1.00 95.97           H  
ATOM   3443  HG3 LYS   231      30.270 -38.030   5.750  1.00 95.97           H  
ATOM   3444  HD2 LYS   231      29.079 -38.510   3.655  1.00 95.97           H  
ATOM   3445  HD3 LYS   231      27.662 -37.620   4.197  1.00 95.97           H  
ATOM   3446  HE2 LYS   231      28.735 -40.074   5.724  1.00 95.97           H  
ATOM   3447  HE3 LYS   231      27.550 -40.173   4.395  1.00 95.97           H  
ATOM   3448  HZ1 LYS   231      26.366 -40.098   6.362  1.00 95.97           H  
ATOM   3449  HZ2 LYS   231      26.157 -38.600   5.720  1.00 95.97           H  
ATOM   3450  HZ3 LYS   231      27.152 -38.832   7.070  1.00 95.97           H  
ATOM   3451  N   ASN   232      33.146 -35.269   4.911  1.00 95.28           N  
ATOM   3452  CA  ASN   232      34.494 -35.831   4.792  1.00 95.28           C  
ATOM   3453  C   ASN   232      35.571 -34.860   5.318  1.00 95.28           C  
ATOM   3454  CB  ASN   232      34.801 -36.182   3.334  1.00 95.28           C  
ATOM   3455  O   ASN   232      36.585 -35.275   5.885  1.00 95.28           O  
ATOM   3456  CG  ASN   232      35.113 -37.656   3.228  1.00 95.28           C  
ATOM   3457  ND2 ASN   232      36.332 -37.954   2.689  1.00 95.28           N  
ATOM   3458  OD1 ASN   232      34.336 -38.532   3.593  1.00 95.28           O  
ATOM   3459  H   ASN   232      32.944 -34.413   4.359  1.00 95.28           H  
ATOM   3460  HA  ASN   232      34.555 -36.713   5.439  1.00 95.28           H  
ATOM   3461  HB2 ASN   232      35.637 -35.595   2.937  1.00 95.28           H  
ATOM   3462  HB3 ASN   232      33.942 -35.996   2.678  1.00 95.28           H  
ATOM   3463 HD21 ASN   232      36.606 -38.925   2.579  1.00 95.28           H  
ATOM   3464 HD22 ASN   232      36.993 -37.250   2.380  1.00 95.28           H  
ATOM   3465  N   ARG   233      35.398 -33.532   4.958  1.00 94.12           N  
ATOM   3466  CA  ARG   233      36.423 -32.502   5.174  1.00 94.12           C  
ATOM   3467  C   ARG   233      36.417 -31.931   6.629  1.00 94.12           C  
ATOM   3468  CB  ARG   233      36.329 -31.387   4.100  1.00 94.12           C  
ATOM   3469  O   ARG   233      37.280 -31.153   7.051  1.00 94.12           O  
ATOM   3470  CG  ARG   233      36.702 -31.898   2.687  1.00 94.12           C  
ATOM   3471  CD  ARG   233      36.621 -30.848   1.559  1.00 94.12           C  
ATOM   3472  NE  ARG   233      35.276 -30.748   0.974  1.00 94.12           N  
ATOM   3473  NH1 ARG   233      35.812 -29.701  -1.088  1.00 94.12           N  
ATOM   3474  NH2 ARG   233      33.601 -30.219  -0.541  1.00 94.12           N1+
ATOM   3475  CZ  ARG   233      34.915 -30.227  -0.220  1.00 94.12           C  
ATOM   3476  H   ARG   233      34.512 -33.249   4.465  1.00 94.12           H  
ATOM   3477  HA  ARG   233      37.398 -32.998   5.077  1.00 94.12           H  
ATOM   3478  HB2 ARG   233      37.009 -30.568   4.366  1.00 94.12           H  
ATOM   3479  HB3 ARG   233      35.321 -30.960   4.090  1.00 94.12           H  
ATOM   3480  HG2 ARG   233      36.080 -32.760   2.421  1.00 94.12           H  
ATOM   3481  HG3 ARG   233      37.738 -32.256   2.734  1.00 94.12           H  
ATOM   3482  HD2 ARG   233      37.302 -31.161   0.760  1.00 94.12           H  
ATOM   3483  HD3 ARG   233      36.917 -29.860   1.924  1.00 94.12           H  
ATOM   3484  HE  ARG   233      34.439 -31.133   1.524  1.00 94.12           H  
ATOM   3485 HH11 ARG   233      35.536 -29.331  -1.991  1.00 94.12           H  
ATOM   3486 HH12 ARG   233      36.802 -29.751  -0.880  1.00 94.12           H  
ATOM   3487 HH21 ARG   233      33.231 -29.844  -1.403  1.00 94.12           H  
ATOM   3488 HH22 ARG   233      32.981 -30.662   0.152  1.00 94.12           H  
ATOM   3489  N   ARG   234      35.417 -32.411   7.440  1.00 95.77           N  
ATOM   3490  CA  ARG   234      35.152 -32.074   8.850  1.00 95.77           C  
ATOM   3491  C   ARG   234      36.206 -32.429   9.943  1.00 95.77           C  
ATOM   3492  CB  ARG   234      33.807 -32.682   9.278  1.00 95.77           C  
ATOM   3493  O   ARG   234      35.897 -32.627  11.126  1.00 95.77           O  
ATOM   3494  CG  ARG   234      33.792 -34.203   9.121  1.00 95.77           C  
ATOM   3495  CD  ARG   234      32.500 -34.816   9.630  1.00 95.77           C  
ATOM   3496  NE  ARG   234      32.290 -36.100   8.970  1.00 95.77           N  
ATOM   3497  NH1 ARG   234      30.464 -36.720  10.269  1.00 95.77           N  
ATOM   3498  NH2 ARG   234      31.102 -38.006   8.450  1.00 95.77           N1+
ATOM   3499  CZ  ARG   234      31.288 -36.941   9.247  1.00 95.77           C  
ATOM   3500  H   ARG   234      34.747 -33.015   6.963  1.00 95.77           H  
ATOM   3501  HA  ARG   234      35.074 -30.980   8.880  1.00 95.77           H  
ATOM   3502  HB2 ARG   234      33.003 -32.229   8.691  1.00 95.77           H  
ATOM   3503  HB3 ARG   234      33.578 -32.437  10.315  1.00 95.77           H  
ATOM   3504  HG2 ARG   234      34.633 -34.663   9.652  1.00 95.77           H  
ATOM   3505  HG3 ARG   234      33.920 -34.472   8.068  1.00 95.77           H  
ATOM   3506  HD2 ARG   234      31.644 -34.177   9.395  1.00 95.77           H  
ATOM   3507  HD3 ARG   234      32.567 -34.967  10.713  1.00 95.77           H  
ATOM   3508  HE  ARG   234      32.759 -36.308   8.078  1.00 95.77           H  
ATOM   3509 HH11 ARG   234      29.552 -37.271  10.270  1.00 95.77           H  
ATOM   3510 HH12 ARG   234      30.499 -35.923  10.882  1.00 95.77           H  
ATOM   3511 HH21 ARG   234      30.335 -38.646   8.643  1.00 95.77           H  
ATOM   3512 HH22 ARG   234      31.665 -38.076   7.597  1.00 95.77           H  
ATOM   3513  N   LYS   235      37.513 -32.307   9.543  1.00 95.58           N  
ATOM   3514  CA  LYS   235      38.650 -32.275  10.453  1.00 95.58           C  
ATOM   3515  C   LYS   235      39.512 -31.036  10.164  1.00 95.58           C  
ATOM   3516  CB  LYS   235      39.520 -33.527  10.287  1.00 95.58           C  
ATOM   3517  O   LYS   235      40.541 -30.812  10.799  1.00 95.58           O  
ATOM   3518  CG  LYS   235      38.795 -34.830  10.637  1.00 95.58           C  
ATOM   3519  CD  LYS   235      39.736 -36.025  10.475  1.00 95.58           C  
ATOM   3520  CE  LYS   235      39.030 -37.339  10.767  1.00 95.58           C  
ATOM   3521  NZ  LYS   235      39.988 -38.448  10.561  1.00 95.58           N1+
ATOM   3522  H   LYS   235      37.697 -32.237   8.543  1.00 95.58           H  
ATOM   3523  HA  LYS   235      38.293 -32.189  11.486  1.00 95.58           H  
ATOM   3524  HB2 LYS   235      40.411 -33.438  10.922  1.00 95.58           H  
ATOM   3525  HB3 LYS   235      39.885 -33.584   9.253  1.00 95.58           H  
ATOM   3526  HG2 LYS   235      37.925 -34.964   9.983  1.00 95.58           H  
ATOM   3527  HG3 LYS   235      38.426 -34.784  11.668  1.00 95.58           H  
ATOM   3528  HD2 LYS   235      40.595 -35.908  11.148  1.00 95.58           H  
ATOM   3529  HD3 LYS   235      40.133 -36.039   9.452  1.00 95.58           H  
ATOM   3530  HE2 LYS   235      38.191 -37.513  10.087  1.00 95.58           H  
ATOM   3531  HE3 LYS   235      38.685 -37.401  11.803  1.00 95.58           H  
ATOM   3532  HZ1 LYS   235      39.548 -39.367  10.701  1.00 95.58           H  
ATOM   3533  HZ2 LYS   235      40.795 -38.397  11.200  1.00 95.58           H  
ATOM   3534  HZ3 LYS   235      40.359 -38.443   9.600  1.00 95.58           H  
ATOM   3535  N   SER   236      39.072 -30.211   9.148  1.00 95.18           N  
ATOM   3536  CA  SER   236      39.959 -29.219   8.544  1.00 95.18           C  
ATOM   3537  C   SER   236      40.161 -27.976   9.410  1.00 95.18           C  
ATOM   3538  CB  SER   236      39.448 -28.792   7.166  1.00 95.18           C  
ATOM   3539  O   SER   236      41.139 -27.247   9.245  1.00 95.18           O  
ATOM   3540  OG  SER   236      39.397 -29.911   6.279  1.00 95.18           O  
ATOM   3541  H   SER   236      38.130 -30.324   8.775  1.00 95.18           H  
ATOM   3542  HA  SER   236      40.937 -29.704   8.434  1.00 95.18           H  
ATOM   3543  HB2 SER   236      40.115 -28.047   6.719  1.00 95.18           H  
ATOM   3544  HB3 SER   236      38.447 -28.347   7.222  1.00 95.18           H  
ATOM   3545  HG  SER   236      38.597 -30.435   6.524  1.00 95.18           H  
ATOM   3546  N   CYS   237      39.127 -27.620  10.252  1.00 96.56           N  
ATOM   3547  CA  CYS   237      39.223 -26.390  11.040  1.00 96.56           C  
ATOM   3548  C   CYS   237      38.265 -26.521  12.225  1.00 96.56           C  
ATOM   3549  CB  CYS   237      38.877 -25.164  10.193  1.00 96.56           C  
ATOM   3550  O   CYS   237      37.041 -26.443  12.096  1.00 96.56           O  
ATOM   3551  SG  CYS   237      39.080 -23.629  11.146  1.00 96.56           S  
ATOM   3552  H   CYS   237      38.319 -28.233  10.321  1.00 96.56           H  
ATOM   3553  HA  CYS   237      40.256 -26.307  11.402  1.00 96.56           H  
ATOM   3554  HB2 CYS   237      37.850 -25.213   9.819  1.00 96.56           H  
ATOM   3555  HB3 CYS   237      39.533 -25.102   9.319  1.00 96.56           H  
ATOM   3556  HG  CYS   237      39.049 -22.795  10.093  1.00 96.56           H  
ATOM   3557  N   GLN   238      38.908 -26.775  13.428  1.00 96.34           N  
ATOM   3558  CA  GLN   238      38.166 -27.077  14.645  1.00 96.34           C  
ATOM   3559  C   GLN   238      37.209 -25.916  14.981  1.00 96.34           C  
ATOM   3560  CB  GLN   238      39.097 -27.295  15.849  1.00 96.34           C  
ATOM   3561  O   GLN   238      36.105 -26.122  15.489  1.00 96.34           O  
ATOM   3562  CG  GLN   238      39.968 -28.548  15.766  1.00 96.34           C  
ATOM   3563  CD  GLN   238      40.882 -28.651  16.977  1.00 96.34           C  
ATOM   3564  NE2 GLN   238      40.300 -29.189  18.095  1.00 96.34           N  
ATOM   3565  OE1 GLN   238      42.051 -28.274  16.963  1.00 96.34           O  
ATOM   3566  H   GLN   238      39.925 -26.788  13.459  1.00 96.34           H  
ATOM   3567  HA  GLN   238      37.559 -27.967  14.446  1.00 96.34           H  
ATOM   3568  HB2 GLN   238      38.484 -27.372  16.751  1.00 96.34           H  
ATOM   3569  HB3 GLN   238      39.740 -26.416  15.992  1.00 96.34           H  
ATOM   3570  HG2 GLN   238      40.598 -28.533  14.870  1.00 96.34           H  
ATOM   3571  HG3 GLN   238      39.341 -29.445  15.710  1.00 96.34           H  
ATOM   3572 HE21 GLN   238      40.869 -29.273  18.931  1.00 96.34           H  
ATOM   3573 HE22 GLN   238      39.334 -29.502  18.133  1.00 96.34           H  
ATOM   3574  N   ALA   239      37.718 -24.647  14.760  1.00 96.06           N  
ATOM   3575  CA  ALA   239      36.971 -23.458  15.146  1.00 96.06           C  
ATOM   3576  C   ALA   239      35.689 -23.333  14.323  1.00 96.06           C  
ATOM   3577  CB  ALA   239      37.806 -22.200  14.995  1.00 96.06           C  
ATOM   3578  O   ALA   239      34.616 -23.064  14.867  1.00 96.06           O  
ATOM   3579  H   ALA   239      38.642 -24.564  14.344  1.00 96.06           H  
ATOM   3580  HA  ALA   239      36.678 -23.583  16.196  1.00 96.06           H  
ATOM   3581  HB1 ALA   239      38.671 -22.235  15.660  1.00 96.06           H  
ATOM   3582  HB2 ALA   239      37.222 -21.307  15.241  1.00 96.06           H  
ATOM   3583  HB3 ALA   239      38.175 -22.085  13.971  1.00 96.06           H  
ATOM   3584  N   CYS   240      35.829 -23.498  12.950  1.00 97.28           N  
ATOM   3585  CA  CYS   240      34.667 -23.404  12.069  1.00 97.28           C  
ATOM   3586  C   CYS   240      33.700 -24.517  12.457  1.00 97.28           C  
ATOM   3587  CB  CYS   240      34.993 -23.604  10.587  1.00 97.28           C  
ATOM   3588  O   CYS   240      32.485 -24.322  12.481  1.00 97.28           O  
ATOM   3589  SG  CYS   240      35.778 -22.146   9.840  1.00 97.28           S  
ATOM   3590  H   CYS   240      36.747 -23.704  12.565  1.00 97.28           H  
ATOM   3591  HA  CYS   240      34.172 -22.444  12.253  1.00 97.28           H  
ATOM   3592  HB2 CYS   240      34.083 -23.809  10.011  1.00 97.28           H  
ATOM   3593  HB3 CYS   240      35.664 -24.456  10.449  1.00 97.28           H  
ATOM   3594  HG  CYS   240      36.744 -21.984  10.760  1.00 97.28           H  
ATOM   3595  N   ARG   241      34.251 -25.760  12.687  1.00 97.87           N  
ATOM   3596  CA  ARG   241      33.381 -26.896  12.968  1.00 97.87           C  
ATOM   3597  C   ARG   241      32.641 -26.756  14.316  1.00 97.87           C  
ATOM   3598  CB  ARG   241      34.173 -28.200  12.884  1.00 97.87           C  
ATOM   3599  O   ARG   241      31.528 -27.253  14.502  1.00 97.87           O  
ATOM   3600  CG  ARG   241      33.264 -29.417  13.002  1.00 97.87           C  
ATOM   3601  CD  ARG   241      33.943 -30.695  12.527  1.00 97.87           C  
ATOM   3602  NE  ARG   241      33.022 -31.819  12.746  1.00 97.87           N  
ATOM   3603  NH1 ARG   241      34.650 -33.430  13.271  1.00 97.87           N  
ATOM   3604  NH2 ARG   241      32.431 -33.656  14.017  1.00 97.87           N1+
ATOM   3605  CZ  ARG   241      33.386 -32.976  13.340  1.00 97.87           C  
ATOM   3606  H   ARG   241      35.268 -25.892  12.641  1.00 97.87           H  
ATOM   3607  HA  ARG   241      32.604 -26.891  12.191  1.00 97.87           H  
ATOM   3608  HB2 ARG   241      34.941 -28.237  13.666  1.00 97.87           H  
ATOM   3609  HB3 ARG   241      34.703 -28.232  11.924  1.00 97.87           H  
ATOM   3610  HG2 ARG   241      32.346 -29.270  12.423  1.00 97.87           H  
ATOM   3611  HG3 ARG   241      32.949 -29.546  14.044  1.00 97.87           H  
ATOM   3612  HD2 ARG   241      34.865 -30.851  13.097  1.00 97.87           H  
ATOM   3613  HD3 ARG   241      34.176 -30.627  11.463  1.00 97.87           H  
ATOM   3614  HE  ARG   241      32.029 -31.621  12.692  1.00 97.87           H  
ATOM   3615 HH11 ARG   241      34.951 -34.262  13.755  1.00 97.87           H  
ATOM   3616 HH12 ARG   241      35.267 -33.018  12.546  1.00 97.87           H  
ATOM   3617 HH21 ARG   241      32.600 -34.460  14.642  1.00 97.87           H  
ATOM   3618 HH22 ARG   241      31.458 -33.361  13.994  1.00 97.87           H  
ATOM   3619  N   LEU   242      33.332 -26.115  15.321  1.00 96.33           N  
ATOM   3620  CA  LEU   242      32.708 -25.795  16.608  1.00 96.33           C  
ATOM   3621  C   LEU   242      31.690 -24.669  16.395  1.00 96.33           C  
ATOM   3622  CB  LEU   242      33.738 -25.395  17.674  1.00 96.33           C  
ATOM   3623  O   LEU   242      30.548 -24.750  16.851  1.00 96.33           O  
ATOM   3624  CG  LEU   242      33.126 -25.005  19.039  1.00 96.33           C  
ATOM   3625  CD1 LEU   242      32.297 -26.135  19.649  1.00 96.33           C  
ATOM   3626  CD2 LEU   242      34.221 -24.582  20.019  1.00 96.33           C  
ATOM   3627  H   LEU   242      34.312 -25.851  15.176  1.00 96.33           H  
ATOM   3628  HA  LEU   242      32.158 -26.687  16.925  1.00 96.33           H  
ATOM   3629  HB2 LEU   242      34.339 -24.553  17.306  1.00 96.33           H  
ATOM   3630  HB3 LEU   242      34.437 -26.227  17.815  1.00 96.33           H  
ATOM   3631  HG  LEU   242      32.471 -24.137  18.900  1.00 96.33           H  
ATOM   3632 HD11 LEU   242      32.871 -27.065  19.697  1.00 96.33           H  
ATOM   3633 HD12 LEU   242      31.395 -26.324  19.060  1.00 96.33           H  
ATOM   3634 HD13 LEU   242      31.973 -25.881  20.664  1.00 96.33           H  
ATOM   3635 HD21 LEU   242      34.859 -25.426  20.292  1.00 96.33           H  
ATOM   3636 HD22 LEU   242      33.780 -24.189  20.942  1.00 96.33           H  
ATOM   3637 HD23 LEU   242      34.850 -23.795  19.591  1.00 96.33           H  
ATOM   3638  N   ARG   243      32.139 -23.569  15.697  1.00 95.31           N  
ATOM   3639  CA  ARG   243      31.278 -22.409  15.461  1.00 95.31           C  
ATOM   3640  C   ARG   243      29.999 -22.838  14.716  1.00 95.31           C  
ATOM   3641  CB  ARG   243      32.082 -21.339  14.713  1.00 95.31           C  
ATOM   3642  O   ARG   243      28.898 -22.340  14.963  1.00 95.31           O  
ATOM   3643  CG  ARG   243      31.296 -20.107  14.270  1.00 95.31           C  
ATOM   3644  CD  ARG   243      30.918 -20.169  12.789  1.00 95.31           C  
ATOM   3645  NE  ARG   243      32.104 -20.054  11.923  1.00 95.31           N  
ATOM   3646  NH1 ARG   243      30.885 -19.792   9.893  1.00 95.31           N  
ATOM   3647  NH2 ARG   243      33.193 -19.622   9.925  1.00 95.31           N1+
ATOM   3648  CZ  ARG   243      32.038 -19.840  10.577  1.00 95.31           C  
ATOM   3649  H   ARG   243      33.113 -23.542  15.359  1.00 95.31           H  
ATOM   3650  HA  ARG   243      30.973 -22.034  16.442  1.00 95.31           H  
ATOM   3651  HB2 ARG   243      32.581 -21.789  13.848  1.00 95.31           H  
ATOM   3652  HB3 ARG   243      32.887 -21.004  15.381  1.00 95.31           H  
ATOM   3653  HG2 ARG   243      31.920 -19.218  14.426  1.00 95.31           H  
ATOM   3654  HG3 ARG   243      30.398 -19.976  14.884  1.00 95.31           H  
ATOM   3655  HD2 ARG   243      30.262 -19.320  12.576  1.00 95.31           H  
ATOM   3656  HD3 ARG   243      30.423 -21.116  12.564  1.00 95.31           H  
ATOM   3657  HE  ARG   243      33.033 -19.981  12.329  1.00 95.31           H  
ATOM   3658 HH11 ARG   243      30.893 -19.699   8.865  1.00 95.31           H  
ATOM   3659 HH12 ARG   243      29.938 -20.039  10.337  1.00 95.31           H  
ATOM   3660 HH21 ARG   243      33.204 -19.195   8.984  1.00 95.31           H  
ATOM   3661 HH22 ARG   243      34.083 -19.497  10.434  1.00 95.31           H  
ATOM   3662  N   LYS   244      30.170 -23.794  13.736  1.00 97.07           N  
ATOM   3663  CA  LYS   244      29.043 -24.320  12.975  1.00 97.07           C  
ATOM   3664  C   LYS   244      28.050 -25.135  13.837  1.00 97.07           C  
ATOM   3665  CB  LYS   244      29.528 -25.146  11.769  1.00 97.07           C  
ATOM   3666  O   LYS   244      26.945 -25.456  13.397  1.00 97.07           O  
ATOM   3667  CG  LYS   244      28.481 -25.352  10.666  1.00 97.07           C  
ATOM   3668  CD  LYS   244      28.176 -24.071   9.890  1.00 97.07           C  
ATOM   3669  CE  LYS   244      26.809 -24.114   9.219  1.00 97.07           C  
ATOM   3670  NZ  LYS   244      26.594 -22.839   8.495  1.00 97.07           N1+
ATOM   3671  H   LYS   244      31.119 -24.117  13.513  1.00 97.07           H  
ATOM   3672  HA  LYS   244      28.488 -23.440  12.639  1.00 97.07           H  
ATOM   3673  HB2 LYS   244      29.873 -26.127  12.117  1.00 97.07           H  
ATOM   3674  HB3 LYS   244      30.391 -24.656  11.304  1.00 97.07           H  
ATOM   3675  HG2 LYS   244      27.565 -25.780  11.081  1.00 97.07           H  
ATOM   3676  HG3 LYS   244      28.877 -26.086   9.955  1.00 97.07           H  
ATOM   3677  HD2 LYS   244      28.961 -23.909   9.141  1.00 97.07           H  
ATOM   3678  HD3 LYS   244      28.216 -23.214  10.561  1.00 97.07           H  
ATOM   3679  HE2 LYS   244      25.998 -24.207   9.947  1.00 97.07           H  
ATOM   3680  HE3 LYS   244      26.740 -24.917   8.481  1.00 97.07           H  
ATOM   3681  HZ1 LYS   244      27.310 -22.629   7.792  1.00 97.07           H  
ATOM   3682  HZ2 LYS   244      26.665 -21.974   9.169  1.00 97.07           H  
ATOM   3683  HZ3 LYS   244      25.661 -22.747   8.075  1.00 97.07           H  
ATOM   3684  N   CYS   245      28.451 -25.469  15.116  1.00 96.79           N  
ATOM   3685  CA  CYS   245      27.533 -26.128  16.050  1.00 96.79           C  
ATOM   3686  C   CYS   245      26.665 -25.064  16.750  1.00 96.79           C  
ATOM   3687  CB  CYS   245      28.234 -26.973  17.111  1.00 96.79           C  
ATOM   3688  O   CYS   245      25.642 -25.367  17.370  1.00 96.79           O  
ATOM   3689  SG  CYS   245      29.196 -28.345  16.392  1.00 96.79           S  
ATOM   3690  H   CYS   245      29.387 -25.222  15.451  1.00 96.79           H  
ATOM   3691  HA  CYS   245      26.841 -26.752  15.473  1.00 96.79           H  
ATOM   3692  HB2 CYS   245      27.496 -27.410  17.790  1.00 96.79           H  
ATOM   3693  HB3 CYS   245      28.903 -26.365  17.725  1.00 96.79           H  
ATOM   3694  HG  CYS   245      30.006 -27.595  15.614  1.00 96.79           H  
ATOM   3695  N   TYR   246      27.138 -23.765  16.695  1.00 95.11           N  
ATOM   3696  CA  TYR   246      26.399 -22.637  17.263  1.00 95.11           C  
ATOM   3697  C   TYR   246      25.463 -22.060  16.199  1.00 95.11           C  
ATOM   3698  CB  TYR   246      27.298 -21.525  17.818  1.00 95.11           C  
ATOM   3699  O   TYR   246      24.386 -21.554  16.519  1.00 95.11           O  
ATOM   3700  CG  TYR   246      28.226 -21.959  18.931  1.00 95.11           C  
ATOM   3701  CD1 TYR   246      27.789 -22.799  19.967  1.00 95.11           C  
ATOM   3702  CD2 TYR   246      29.543 -21.477  18.963  1.00 95.11           C  
ATOM   3703  CE1 TYR   246      28.665 -23.204  20.973  1.00 95.11           C  
ATOM   3704  CE2 TYR   246      30.420 -21.881  19.971  1.00 95.11           C  
ATOM   3705  OH  TYR   246      30.876 -23.187  21.886  1.00 95.11           O  
ATOM   3706  CZ  TYR   246      29.981 -22.763  20.950  1.00 95.11           C  
ATOM   3707  H   TYR   246      28.026 -23.572  16.230  1.00 95.11           H  
ATOM   3708  HA  TYR   246      25.744 -23.026  18.052  1.00 95.11           H  
ATOM   3709  HB2 TYR   246      26.676 -20.706  18.202  1.00 95.11           H  
ATOM   3710  HB3 TYR   246      27.888 -21.096  16.999  1.00 95.11           H  
ATOM   3711  HD1 TYR   246      26.762 -23.154  20.011  1.00 95.11           H  
ATOM   3712  HD2 TYR   246      29.903 -20.791  18.199  1.00 95.11           H  
ATOM   3713  HE1 TYR   246      28.301 -23.855  21.761  1.00 95.11           H  
ATOM   3714  HE2 TYR   246      31.443 -21.517  19.982  1.00 95.11           H  
ATOM   3715  HH  TYR   246      30.532 -24.007  22.282  1.00 95.11           H  
ATOM   3716  N   GLU   247      25.911 -22.133  14.889  1.00 95.05           N  
ATOM   3717  CA  GLU   247      25.081 -21.681  13.772  1.00 95.05           C  
ATOM   3718  C   GLU   247      23.765 -22.507  13.686  1.00 95.05           C  
ATOM   3719  CB  GLU   247      25.816 -21.735  12.415  1.00 95.05           C  
ATOM   3720  O   GLU   247      22.823 -22.128  12.989  1.00 95.05           O  
ATOM   3721  CG  GLU   247      26.936 -20.692  12.247  1.00 95.05           C  
ATOM   3722  CD  GLU   247      27.589 -20.677  10.855  1.00 95.05           C  
ATOM   3723  OE1 GLU   247      28.821 -20.374  10.797  1.00 95.05           O  
ATOM   3724  OE2 GLU   247      26.851 -21.033   9.879  1.00 95.05           O1-
ATOM   3725  H   GLU   247      26.859 -22.471  14.718  1.00 95.05           H  
ATOM   3726  HA  GLU   247      24.780 -20.649  13.993  1.00 95.05           H  
ATOM   3727  HB2 GLU   247      25.080 -21.589  11.614  1.00 95.05           H  
ATOM   3728  HB3 GLU   247      26.228 -22.740  12.260  1.00 95.05           H  
ATOM   3729  HG2 GLU   247      27.714 -20.865  12.999  1.00 95.05           H  
ATOM   3730  HG3 GLU   247      26.532 -19.689  12.423  1.00 95.05           H  
ATOM   3731  N   VAL   248      23.733 -23.695  14.397  1.00 95.34           N  
ATOM   3732  CA  VAL   248      22.515 -24.483  14.568  1.00 95.34           C  
ATOM   3733  C   VAL   248      22.181 -24.791  16.046  1.00 95.34           C  
ATOM   3734  CB  VAL   248      22.490 -25.751  13.689  1.00 95.34           C  
ATOM   3735  O   VAL   248      21.390 -25.682  16.354  1.00 95.34           O  
ATOM   3736  CG1 VAL   248      22.524 -25.399  12.200  1.00 95.34           C  
ATOM   3737  CG2 VAL   248      23.622 -26.720  14.026  1.00 95.34           C  
ATOM   3738  H   VAL   248      24.603 -24.019  14.808  1.00 95.34           H  
ATOM   3739  HA  VAL   248      21.676 -23.850  14.248  1.00 95.34           H  
ATOM   3740  HB  VAL   248      21.545 -26.279  13.872  1.00 95.34           H  
ATOM   3741 HG11 VAL   248      23.481 -24.955  11.907  1.00 95.34           H  
ATOM   3742 HG12 VAL   248      21.725 -24.694  11.946  1.00 95.34           H  
ATOM   3743 HG13 VAL   248      22.375 -26.294  11.592  1.00 95.34           H  
ATOM   3744 HG21 VAL   248      24.597 -26.299  13.770  1.00 95.34           H  
ATOM   3745 HG22 VAL   248      23.504 -27.651  13.463  1.00 95.34           H  
ATOM   3746 HG23 VAL   248      23.633 -26.975  15.090  1.00 95.34           H  
ATOM   3747  N   GLY   249      22.665 -23.888  16.970  1.00 92.49           N  
ATOM   3748  CA  GLY   249      22.144 -23.808  18.322  1.00 92.49           C  
ATOM   3749  C   GLY   249      22.367 -24.911  19.360  1.00 92.49           C  
ATOM   3750  O   GLY   249      21.575 -25.035  20.302  1.00 92.49           O  
ATOM   3751  H   GLY   249      23.342 -23.185  16.672  1.00 92.49           H  
ATOM   3752  HA2 GLY   249      21.059 -23.675  18.229  1.00 92.49           H  
ATOM   3753  HA3 GLY   249      22.556 -22.888  18.752  1.00 92.49           H  
ATOM   3754  N   MET   250      23.555 -25.615  19.310  1.00 94.66           N  
ATOM   3755  CA  MET   250      23.819 -26.621  20.346  1.00 94.66           C  
ATOM   3756  C   MET   250      24.317 -25.931  21.639  1.00 94.66           C  
ATOM   3757  CB  MET   250      24.860 -27.658  19.922  1.00 94.66           C  
ATOM   3758  O   MET   250      25.143 -25.017  21.613  1.00 94.66           O  
ATOM   3759  CG  MET   250      24.332 -28.632  18.873  1.00 94.66           C  
ATOM   3760  SD  MET   250      25.570 -29.947  18.618  1.00 94.66           S  
ATOM   3761  CE  MET   250      24.687 -30.920  17.387  1.00 94.66           C  
ATOM   3762  H   MET   250      24.243 -25.432  18.567  1.00 94.66           H  
ATOM   3763  HA  MET   250      22.873 -27.126  20.562  1.00 94.66           H  
ATOM   3764  HB2 MET   250      25.155 -28.226  20.811  1.00 94.66           H  
ATOM   3765  HB3 MET   250      25.761 -27.153  19.553  1.00 94.66           H  
ATOM   3766  HG2 MET   250      24.153 -28.114  17.926  1.00 94.66           H  
ATOM   3767  HG3 MET   250      23.398 -29.090  19.213  1.00 94.66           H  
ATOM   3768  HE1 MET   250      25.299 -31.785  17.118  1.00 94.66           H  
ATOM   3769  HE2 MET   250      24.508 -30.327  16.488  1.00 94.66           H  
ATOM   3770  HE3 MET   250      23.737 -31.268  17.797  1.00 94.66           H  
ATOM   3771  N   MET   251      23.796 -26.445  22.823  1.00 88.04           N  
ATOM   3772  CA  MET   251      24.158 -25.882  24.124  1.00 88.04           C  
ATOM   3773  C   MET   251      24.302 -26.954  25.220  1.00 88.04           C  
ATOM   3774  CB  MET   251      23.203 -24.754  24.548  1.00 88.04           C  
ATOM   3775  O   MET   251      23.675 -28.014  25.228  1.00 88.04           O  
ATOM   3776  CG  MET   251      21.766 -25.219  24.805  1.00 88.04           C  
ATOM   3777  SD  MET   251      20.661 -23.797  25.149  1.00 88.04           S  
ATOM   3778  CE  MET   251      20.422 -23.217  23.447  1.00 88.04           C  
ATOM   3779  H   MET   251      23.124 -27.225  22.784  1.00 88.04           H  
ATOM   3780  HA  MET   251      25.154 -25.433  24.008  1.00 88.04           H  
ATOM   3781  HB2 MET   251      23.218 -23.987  23.765  1.00 88.04           H  
ATOM   3782  HB3 MET   251      23.591 -24.282  25.460  1.00 88.04           H  
ATOM   3783  HG2 MET   251      21.735 -25.872  25.683  1.00 88.04           H  
ATOM   3784  HG3 MET   251      21.363 -25.786  23.960  1.00 88.04           H  
ATOM   3785  HE1 MET   251      19.706 -22.391  23.452  1.00 88.04           H  
ATOM   3786  HE2 MET   251      20.018 -24.019  22.824  1.00 88.04           H  
ATOM   3787  HE3 MET   251      21.360 -22.854  23.022  1.00 88.04           H  
ATOM   3788  N   LYS   252      25.176 -26.607  26.245  1.00 76.61           N  
ATOM   3789  CA  LYS   252      25.425 -27.498  27.379  1.00 76.61           C  
ATOM   3790  C   LYS   252      24.314 -27.259  28.414  1.00 76.61           C  
ATOM   3791  CB  LYS   252      26.820 -27.292  28.000  1.00 76.61           C  
ATOM   3792  O   LYS   252      24.450 -26.532  29.394  1.00 76.61           O  
ATOM   3793  CG  LYS   252      27.190 -28.470  28.924  1.00 76.61           C  
ATOM   3794  CD  LYS   252      28.620 -28.380  29.474  1.00 76.61           C  
ATOM   3795  CE  LYS   252      29.074 -29.725  30.036  1.00 76.61           C  
ATOM   3796  NZ  LYS   252      30.505 -29.686  30.390  1.00 76.61           N1+
ATOM   3797  H   LYS   252      25.643 -25.706  26.228  1.00 76.61           H  
ATOM   3798  HA  LYS   252      25.347 -28.530  27.013  1.00 76.61           H  
ATOM   3799  HB2 LYS   252      26.869 -26.350  28.559  1.00 76.61           H  
ATOM   3800  HB3 LYS   252      27.563 -27.214  27.198  1.00 76.61           H  
ATOM   3801  HG2 LYS   252      27.077 -29.404  28.361  1.00 76.61           H  
ATOM   3802  HG3 LYS   252      26.489 -28.525  29.765  1.00 76.61           H  
ATOM   3803  HD2 LYS   252      28.672 -27.607  30.249  1.00 76.61           H  
ATOM   3804  HD3 LYS   252      29.298 -28.070  28.676  1.00 76.61           H  
ATOM   3805  HE2 LYS   252      28.963 -30.524  29.297  1.00 76.61           H  
ATOM   3806  HE3 LYS   252      28.525 -29.994  30.942  1.00 76.61           H  
ATOM   3807  HZ1 LYS   252      30.879 -30.654  30.587  1.00 76.61           H  
ATOM   3808  HZ2 LYS   252      30.744 -29.103  31.196  1.00 76.61           H  
ATOM   3809  HZ3 LYS   252      31.146 -29.383  29.608  1.00 76.61           H  
ATOM   3810  N   GLY   253      23.137 -27.915  28.103  1.00 70.52           N  
ATOM   3811  CA  GLY   253      22.007 -27.921  29.009  1.00 70.52           C  
ATOM   3812  C   GLY   253      20.783 -28.500  28.316  1.00 70.52           C  
ATOM   3813  O   GLY   253      19.903 -27.798  27.819  1.00 70.52           O  
ATOM   3814  H   GLY   253      23.069 -28.379  27.195  1.00 70.52           H  
ATOM   3815  HA2 GLY   253      21.794 -26.898  29.335  1.00 70.52           H  
ATOM   3816  HA3 GLY   253      22.269 -28.519  29.887  1.00 70.52           H  
ATOM   3817  N   GLY   254      20.752 -29.879  28.252  1.00 53.13           N  
ATOM   3818  CA  GLY   254      19.778 -30.593  27.432  1.00 53.13           C  
ATOM   3819  C   GLY   254      18.345 -30.660  27.972  1.00 53.13           C  
ATOM   3820  O   GLY   254      17.694 -31.704  27.952  1.00 53.13           O  
ATOM   3821  H   GLY   254      21.435 -30.419  28.776  1.00 53.13           H  
ATOM   3822  HA2 GLY   254      20.152 -31.616  27.319  1.00 53.13           H  
ATOM   3823  HA3 GLY   254      19.746 -30.121  26.443  1.00 53.13           H  
ATOM   3824  N   ILE   255      17.795 -29.442  28.314  1.00 43.73           N  
ATOM   3825  CA  ILE   255      16.420 -29.277  28.807  1.00 43.73           C  
ATOM   3826  C   ILE   255      15.732 -28.314  27.821  1.00 43.73           C  
ATOM   3827  CB  ILE   255      16.404 -28.707  30.249  1.00 43.73           C  
ATOM   3828  O   ILE   255      16.262 -27.270  27.440  1.00 43.73           O  
ATOM   3829  CG1 ILE   255      17.190 -29.629  31.211  1.00 43.73           C  
ATOM   3830  CG2 ILE   255      14.963 -28.503  30.740  1.00 43.73           C  
ATOM   3831  CD1 ILE   255      17.297 -29.097  32.634  1.00 43.73           C  
ATOM   3832  H   ILE   255      18.364 -28.595  28.192  1.00 43.73           H  
ATOM   3833  HA  ILE   255      15.910 -30.247  28.783  1.00 43.73           H  
ATOM   3834  HB  ILE   255      16.896 -27.724  30.243  1.00 43.73           H  
ATOM   3835 HG12 ILE   255      18.213 -29.762  30.839  1.00 43.73           H  
ATOM   3836 HG13 ILE   255      16.730 -30.624  31.234  1.00 43.73           H  
ATOM   3837 HG21 ILE   255      14.422 -29.454  30.781  1.00 43.73           H  
ATOM   3838 HG22 ILE   255      14.408 -27.823  30.086  1.00 43.73           H  
ATOM   3839 HG23 ILE   255      14.939 -28.054  31.737  1.00 43.73           H  
ATOM   3840 HD11 ILE   255      17.686 -28.074  32.643  1.00 43.73           H  
ATOM   3841 HD12 ILE   255      17.980 -29.724  33.217  1.00 43.73           H  
ATOM   3842 HD13 ILE   255      16.330 -29.109  33.144  1.00 43.73           H  
ATOM   3843  N   ARG   256      14.472 -28.697  27.396  1.00 49.63           N  
ATOM   3844  CA  ARG   256      13.778 -27.928  26.372  1.00 49.63           C  
ATOM   3845  C   ARG   256      12.993 -26.806  27.062  1.00 49.63           C  
ATOM   3846  CB  ARG   256      12.794 -28.763  25.540  1.00 49.63           C  
ATOM   3847  O   ARG   256      12.154 -27.020  27.938  1.00 49.63           O  
ATOM   3848  CG  ARG   256      13.424 -30.012  24.922  1.00 49.63           C  
ATOM   3849  CD  ARG   256      12.545 -30.605  23.822  1.00 49.63           C  
ATOM   3850  NE  ARG   256      12.912 -30.061  22.508  1.00 49.63           N  
ATOM   3851  NH1 ARG   256      10.950 -28.755  22.061  1.00 49.63           N  
ATOM   3852  NH2 ARG   256      12.696 -28.879  20.532  1.00 49.63           N1+
ATOM   3853  CZ  ARG   256      12.163 -29.239  21.734  1.00 49.63           C  
ATOM   3854  H   ARG   256      14.007 -29.497  27.812  1.00 49.63           H  
ATOM   3855  HA  ARG   256      14.526 -27.495  25.698  1.00 49.63           H  
ATOM   3856  HB2 ARG   256      12.381 -28.122  24.751  1.00 49.63           H  
ATOM   3857  HB3 ARG   256      11.942 -29.075  26.158  1.00 49.63           H  
ATOM   3858  HG2 ARG   256      13.555 -30.762  25.711  1.00 49.63           H  
ATOM   3859  HG3 ARG   256      14.418 -29.782  24.522  1.00 49.63           H  
ATOM   3860  HD2 ARG   256      11.476 -30.482  24.015  1.00 49.63           H  
ATOM   3861  HD3 ARG   256      12.731 -31.683  23.759  1.00 49.63           H  
ATOM   3862  HE  ARG   256      13.795 -30.363  22.106  1.00 49.63           H  
ATOM   3863 HH11 ARG   256      10.417 -28.161  21.444  1.00 49.63           H  
ATOM   3864 HH12 ARG   256      10.426 -28.849  22.997  1.00 49.63           H  
ATOM   3865 HH21 ARG   256      12.187 -28.275  19.902  1.00 49.63           H  
ATOM   3866 HH22 ARG   256      13.638 -29.171  20.247  1.00 49.63           H  
ATOM   3867  N   LYS   257      13.250 -25.535  26.578  1.00 47.75           N  
ATOM   3868  CA  LYS   257      12.460 -24.386  27.031  1.00 47.75           C  
ATOM   3869  C   LYS   257      11.166 -24.383  26.184  1.00 47.75           C  
ATOM   3870  CB  LYS   257      13.258 -23.089  26.863  1.00 47.75           C  
ATOM   3871  O   LYS   257      10.953 -23.574  25.282  1.00 47.75           O  
ATOM   3872  CG  LYS   257      12.637 -21.939  27.661  1.00 47.75           C  
ATOM   3873  CD  LYS   257      13.187 -20.587  27.209  1.00 47.75           C  
ATOM   3874  CE  LYS   257      12.689 -19.465  28.108  1.00 47.75           C  
ATOM   3875  NZ  LYS   257      12.936 -18.166  27.434  1.00 47.75           N1+
ATOM   3876  H   LYS   257      13.987 -25.396  25.893  1.00 47.75           H  
ATOM   3877  HA  LYS   257      12.194 -24.534  28.085  1.00 47.75           H  
ATOM   3878  HB2 LYS   257      13.330 -22.823  25.801  1.00 47.75           H  
ATOM   3879  HB3 LYS   257      14.288 -23.237  27.213  1.00 47.75           H  
ATOM   3880  HG2 LYS   257      12.839 -22.091  28.729  1.00 47.75           H  
ATOM   3881  HG3 LYS   257      11.547 -21.933  27.540  1.00 47.75           H  
ATOM   3882  HD2 LYS   257      12.878 -20.409  26.171  1.00 47.75           H  
ATOM   3883  HD3 LYS   257      14.284 -20.602  27.218  1.00 47.75           H  
ATOM   3884  HE2 LYS   257      13.221 -19.443  29.063  1.00 47.75           H  
ATOM   3885  HE3 LYS   257      11.611 -19.519  28.286  1.00 47.75           H  
ATOM   3886  HZ1 LYS   257      12.738 -17.382  28.073  1.00 47.75           H  
ATOM   3887  HZ2 LYS   257      12.357 -18.050  26.592  1.00 47.75           H  
ATOM   3888  HZ3 LYS   257      13.926 -18.076  27.161  1.00 47.75           H  
ATOM   3889  N   ASP   258      10.306 -25.424  26.493  1.00 41.03           N  
ATOM   3890  CA  ASP   258       9.194 -25.786  25.619  1.00 41.03           C  
ATOM   3891  C   ASP   258       7.947 -24.893  25.872  1.00 41.03           C  
ATOM   3892  CB  ASP   258       8.909 -27.285  25.766  1.00 41.03           C  
ATOM   3893  O   ASP   258       7.883 -24.055  26.771  1.00 41.03           O  
ATOM   3894  CG  ASP   258       8.664 -27.780  24.350  1.00 41.03           C  
ATOM   3895  OD1 ASP   258       7.659 -27.243  23.790  1.00 41.03           O  
ATOM   3896  OD2 ASP   258       9.536 -28.573  23.869  1.00 41.03           O1-
ATOM   3897  H   ASP   258      10.483 -25.981  27.334  1.00 41.03           H  
ATOM   3898  HA  ASP   258       9.525 -25.546  24.598  1.00 41.03           H  
ATOM   3899  HB2 ASP   258       8.027 -27.482  26.386  1.00 41.03           H  
ATOM   3900  HB3 ASP   258       9.755 -27.831  26.197  1.00 41.03           H  
ATOM   3901  N   ARG   259       6.919 -25.091  24.965  1.00 41.64           N  
ATOM   3902  CA  ARG   259       5.741 -24.226  24.899  1.00 41.64           C  
ATOM   3903  C   ARG   259       4.449 -24.977  25.285  1.00 41.64           C  
ATOM   3904  CB  ARG   259       5.620 -23.521  23.542  1.00 41.64           C  
ATOM   3905  O   ARG   259       3.416 -24.897  24.614  1.00 41.64           O  
ATOM   3906  CG  ARG   259       6.609 -22.359  23.405  1.00 41.64           C  
ATOM   3907  CD  ARG   259       6.238 -21.445  22.238  1.00 41.64           C  
ATOM   3908  NE  ARG   259       7.095 -20.250  22.222  1.00 41.64           N  
ATOM   3909  NH1 ARG   259       5.763 -19.014  20.704  1.00 41.64           N  
ATOM   3910  NH2 ARG   259       7.706 -18.093  21.576  1.00 41.64           N1+
ATOM   3911  CZ  ARG   259       6.845 -19.131  21.500  1.00 41.64           C  
ATOM   3912  H   ARG   259       7.016 -25.920  24.323  1.00 41.64           H  
ATOM   3913  HA  ARG   259       5.840 -23.450  25.670  1.00 41.64           H  
ATOM   3914  HB2 ARG   259       4.608 -23.114  23.435  1.00 41.64           H  
ATOM   3915  HB3 ARG   259       5.761 -24.234  22.720  1.00 41.64           H  
ATOM   3916  HG2 ARG   259       7.629 -22.740  23.274  1.00 41.64           H  
ATOM   3917  HG3 ARG   259       6.614 -21.761  24.325  1.00 41.64           H  
ATOM   3918  HD2 ARG   259       5.199 -21.118  22.349  1.00 41.64           H  
ATOM   3919  HD3 ARG   259       6.363 -21.972  21.287  1.00 41.64           H  
ATOM   3920  HE  ARG   259       7.929 -20.259  22.798  1.00 41.64           H  
ATOM   3921 HH11 ARG   259       5.577 -18.174  20.172  1.00 41.64           H  
ATOM   3922 HH12 ARG   259       5.121 -19.785  20.576  1.00 41.64           H  
ATOM   3923 HH21 ARG   259       7.548 -17.247  21.042  1.00 41.64           H  
ATOM   3924 HH22 ARG   259       8.550 -18.140  22.133  1.00 41.64           H  
ATOM   3925  N   ARG   260       4.515 -25.557  26.534  1.00 37.43           N  
ATOM   3926  CA  ARG   260       3.498 -26.364  27.208  1.00 37.43           C  
ATOM   3927  C   ARG   260       3.878 -27.848  27.035  1.00 37.43           C  
ATOM   3928  CB  ARG   260       2.030 -26.129  26.813  1.00 37.43           C  
ATOM   3929  O   ARG   260       4.501 -28.283  26.070  1.00 37.43           O  
ATOM   3930  CG  ARG   260       1.529 -24.713  27.151  1.00 37.43           C  
ATOM   3931  CD  ARG   260       0.508 -24.186  26.135  1.00 37.43           C  
ATOM   3932  NE  ARG   260       1.165 -23.968  24.837  1.00 37.43           N  
ATOM   3933  NH1 ARG   260      -0.356 -22.424  23.905  1.00 37.43           N  
ATOM   3934  NH2 ARG   260       1.585 -23.027  22.769  1.00 37.43           N1+
ATOM   3935  CZ  ARG   260       0.779 -23.139  23.849  1.00 37.43           C  
ATOM   3936  H   ARG   260       5.397 -25.452  27.026  1.00 37.43           H  
ATOM   3937  HA  ARG   260       3.613 -26.123  28.273  1.00 37.43           H  
ATOM   3938  HB2 ARG   260       1.391 -26.844  27.348  1.00 37.43           H  
ATOM   3939  HB3 ARG   260       1.885 -26.373  25.755  1.00 37.43           H  
ATOM   3940  HG2 ARG   260       2.365 -24.006  27.198  1.00 37.43           H  
ATOM   3941  HG3 ARG   260       1.073 -24.728  28.148  1.00 37.43           H  
ATOM   3942  HD2 ARG   260       0.113 -23.230  26.494  1.00 37.43           H  
ATOM   3943  HD3 ARG   260      -0.309 -24.900  25.996  1.00 37.43           H  
ATOM   3944  HE  ARG   260       2.092 -24.423  24.696  1.00 37.43           H  
ATOM   3945 HH11 ARG   260      -0.537 -21.655  23.251  1.00 37.43           H  
ATOM   3946 HH12 ARG   260      -0.997 -22.529  24.679  1.00 37.43           H  
ATOM   3947 HH21 ARG   260       1.280 -22.508  21.957  1.00 37.43           H  
ATOM   3948 HH22 ARG   260       2.451 -23.559  22.728  1.00 37.43           H  
ATOM   3949  N   GLY   261       3.446 -28.643  28.081  1.00 33.97           N  
ATOM   3950  CA  GLY   261       3.756 -30.055  28.140  1.00 33.97           C  
ATOM   3951  C   GLY   261       4.983 -30.237  29.023  1.00 33.97           C  
ATOM   3952  O   GLY   261       5.213 -29.560  30.028  1.00 33.97           O  
ATOM   3953  H   GLY   261       2.933 -28.239  28.857  1.00 33.97           H  
ATOM   3954  HA2 GLY   261       3.931 -30.456  27.137  1.00 33.97           H  
ATOM   3955  HA3 GLY   261       2.911 -30.576  28.599  1.00 33.97           H  
ATOM   3956  N   GLY   262       5.780 -31.306  28.678  1.00 36.31           N  
ATOM   3957  CA  GLY   262       7.000 -31.631  29.401  1.00 36.31           C  
ATOM   3958  C   GLY   262       6.713 -32.384  30.700  1.00 36.31           C  
ATOM   3959  O   GLY   262       7.326 -33.404  31.009  1.00 36.31           O  
ATOM   3960  H   GLY   262       5.519 -31.903  27.899  1.00 36.31           H  
ATOM   3961  HA2 GLY   262       7.544 -30.710  29.636  1.00 36.31           H  
ATOM   3962  HA3 GLY   262       7.612 -32.260  28.748  1.00 36.31           H  
ATOM   3963  N   ARG   263       5.808 -31.756  31.532  1.00 35.46           N  
ATOM   3964  CA  ARG   263       5.364 -32.305  32.802  1.00 35.46           C  
ATOM   3965  C   ARG   263       4.252 -33.355  32.544  1.00 35.46           C  
ATOM   3966  CB  ARG   263       4.861 -31.191  33.740  1.00 35.46           C  
ATOM   3967  O   ARG   263       3.672 -33.482  31.468  1.00 35.46           O  
ATOM   3968  CG  ARG   263       5.917 -30.107  33.999  1.00 35.46           C  
ATOM   3969  CD  ARG   263       5.446 -29.062  35.014  1.00 35.46           C  
ATOM   3970  NE  ARG   263       6.413 -27.948  35.098  1.00 35.46           N  
ATOM   3971  NH1 ARG   263       5.444 -26.912  36.992  1.00 35.46           N  
ATOM   3972  NH2 ARG   263       7.340 -26.001  36.002  1.00 35.46           N1+
ATOM   3973  CZ  ARG   263       6.392 -26.965  36.035  1.00 35.46           C  
ATOM   3974  H   ARG   263       5.432 -30.860  31.202  1.00 35.46           H  
ATOM   3975  HA  ARG   263       6.212 -32.826  33.264  1.00 35.46           H  
ATOM   3976  HB2 ARG   263       4.552 -31.628  34.698  1.00 35.46           H  
ATOM   3977  HB3 ARG   263       3.965 -30.725  33.310  1.00 35.46           H  
ATOM   3978  HG2 ARG   263       6.166 -29.597  33.060  1.00 35.46           H  
ATOM   3979  HG3 ARG   263       6.845 -30.566  34.361  1.00 35.46           H  
ATOM   3980  HD2 ARG   263       5.358 -29.526  36.001  1.00 35.46           H  
ATOM   3981  HD3 ARG   263       4.482 -28.643  34.707  1.00 35.46           H  
ATOM   3982  HE  ARG   263       7.141 -27.896  34.395  1.00 35.46           H  
ATOM   3983 HH11 ARG   263       5.439 -26.184  37.695  1.00 35.46           H  
ATOM   3984 HH12 ARG   263       4.694 -27.591  37.017  1.00 35.46           H  
ATOM   3985 HH21 ARG   263       7.360 -25.254  36.687  1.00 35.46           H  
ATOM   3986 HH22 ARG   263       8.058 -25.993  35.286  1.00 35.46           H  
ATOM   3987  N   MET   264       3.967 -34.135  33.654  1.00 36.47           N  
ATOM   3988  CA  MET   264       2.967 -35.206  33.682  1.00 36.47           C  
ATOM   3989  C   MET   264       3.401 -36.482  32.929  1.00 36.47           C  
ATOM   3990  CB  MET   264       1.533 -34.789  33.308  1.00 36.47           C  
ATOM   3991  O   MET   264       2.588 -37.303  32.504  1.00 36.47           O  
ATOM   3992  CG  MET   264       0.960 -33.751  34.270  1.00 36.47           C  
ATOM   3993  SD  MET   264      -0.840 -33.524  34.046  1.00 36.47           S  
ATOM   3994  CE  MET   264      -1.441 -35.019  34.875  1.00 36.47           C  
ATOM   3995  H   MET   264       4.470 -33.964  34.517  1.00 36.47           H  
ATOM   3996  HA  MET   264       2.949 -35.522  34.735  1.00 36.47           H  
ATOM   3997  HB2 MET   264       0.902 -35.685  33.323  1.00 36.47           H  
ATOM   3998  HB3 MET   264       1.493 -34.411  32.280  1.00 36.47           H  
ATOM   3999  HG2 MET   264       1.439 -32.782  34.097  1.00 36.47           H  
ATOM   4000  HG3 MET   264       1.148 -34.024  35.313  1.00 36.47           H  
ATOM   4001  HE1 MET   264      -2.533 -34.991  34.909  1.00 36.47           H  
ATOM   4002  HE2 MET   264      -1.065 -35.064  35.901  1.00 36.47           H  
ATOM   4003  HE3 MET   264      -1.139 -35.916  34.330  1.00 36.47           H  
ATOM   4004  N   LEU   265       4.761 -36.749  32.955  1.00 45.99           N  
ATOM   4005  CA  LEU   265       5.289 -38.014  32.435  1.00 45.99           C  
ATOM   4006  C   LEU   265       6.530 -38.485  33.218  1.00 45.99           C  
ATOM   4007  CB  LEU   265       5.562 -37.895  30.922  1.00 45.99           C  
ATOM   4008  O   LEU   265       7.407 -39.189  32.721  1.00 45.99           O  
ATOM   4009  CG  LEU   265       4.966 -39.053  30.093  1.00 45.99           C  
ATOM   4010  CD1 LEU   265       5.143 -38.765  28.599  1.00 45.99           C  
ATOM   4011  CD2 LEU   265       5.584 -40.410  30.431  1.00 45.99           C  
ATOM   4012  H   LEU   265       5.396 -36.031  33.289  1.00 45.99           H  
ATOM   4013  HA  LEU   265       4.523 -38.777  32.620  1.00 45.99           H  
ATOM   4014  HB2 LEU   265       6.639 -37.817  30.724  1.00 45.99           H  
ATOM   4015  HB3 LEU   265       5.125 -36.960  30.545  1.00 45.99           H  
ATOM   4016  HG  LEU   265       3.889 -39.108  30.295  1.00 45.99           H  
ATOM   4017 HD11 LEU   265       6.202 -38.699  28.329  1.00 45.99           H  
ATOM   4018 HD12 LEU   265       4.663 -37.819  28.325  1.00 45.99           H  
ATOM   4019 HD13 LEU   265       4.687 -39.555  27.994  1.00 45.99           H  
ATOM   4020 HD21 LEU   265       6.668 -40.401  30.275  1.00 45.99           H  
ATOM   4021 HD22 LEU   265       5.161 -41.196  29.797  1.00 45.99           H  
ATOM   4022 HD23 LEU   265       5.388 -40.692  31.469  1.00 45.99           H  
ATOM   4023  N   LYS   266       6.497 -38.211  34.579  1.00 38.35           N  
ATOM   4024  CA  LYS   266       7.578 -38.666  35.461  1.00 38.35           C  
ATOM   4025  C   LYS   266       7.051 -39.058  36.853  1.00 38.35           C  
ATOM   4026  CB  LYS   266       8.701 -37.619  35.534  1.00 38.35           C  
ATOM   4027  O   LYS   266       7.721 -38.947  37.875  1.00 38.35           O  
ATOM   4028  CG  LYS   266      10.055 -38.277  35.826  1.00 38.35           C  
ATOM   4029  CD  LYS   266      11.171 -37.248  36.000  1.00 38.35           C  
ATOM   4030  CE  LYS   266      12.486 -37.956  36.291  1.00 38.35           C  
ATOM   4031  NZ  LYS   266      13.550 -36.957  36.538  1.00 38.35           N1+
ATOM   4032  H   LYS   266       5.725 -37.663  34.948  1.00 38.35           H  
ATOM   4033  HA  LYS   266       7.976 -39.594  35.030  1.00 38.35           H  
ATOM   4034  HB2 LYS   266       8.471 -36.868  36.300  1.00 38.35           H  
ATOM   4035  HB3 LYS   266       8.781 -37.081  34.580  1.00 38.35           H  
ATOM   4036  HG2 LYS   266      10.311 -38.955  35.002  1.00 38.35           H  
ATOM   4037  HG3 LYS   266       9.991 -38.890  36.731  1.00 38.35           H  
ATOM   4038  HD2 LYS   266      10.920 -36.568  36.823  1.00 38.35           H  
ATOM   4039  HD3 LYS   266      11.265 -36.640  35.093  1.00 38.35           H  
ATOM   4040  HE2 LYS   266      12.815 -38.570  35.448  1.00 38.35           H  
ATOM   4041  HE3 LYS   266      12.425 -38.575  37.191  1.00 38.35           H  
ATOM   4042  HZ1 LYS   266      14.441 -37.425  36.755  1.00 38.35           H  
ATOM   4043  HZ2 LYS   266      13.329 -36.350  37.339  1.00 38.35           H  
ATOM   4044  HZ3 LYS   266      13.711 -36.356  35.719  1.00 38.35           H  
ATOM   4045  N   HIS   267       5.845 -39.733  36.807  1.00 37.21           N  
ATOM   4046  CA  HIS   267       5.242 -40.399  37.974  1.00 37.21           C  
ATOM   4047  C   HIS   267       4.477 -41.639  37.461  1.00 37.21           C  
ATOM   4048  CB  HIS   267       4.322 -39.462  38.773  1.00 37.21           C  
ATOM   4049  O   HIS   267       3.389 -41.998  37.904  1.00 37.21           O  
ATOM   4050  CG  HIS   267       5.042 -38.694  39.828  1.00 37.21           C  
ATOM   4051  CD2 HIS   267       5.463 -37.380  39.827  1.00 37.21           C  
ATOM   4052  ND1 HIS   267       5.355 -39.298  41.027  1.00 37.21           N  
ATOM   4053  CE1 HIS   267       5.969 -38.376  41.731  1.00 37.21           C  
ATOM   4054  NE2 HIS   267       6.068 -37.201  41.041  1.00 37.21           N  
ATOM   4055  H   HIS   267       5.354 -39.764  35.917  1.00 37.21           H  
ATOM   4056  HA  HIS   267       6.055 -40.777  38.608  1.00 37.21           H  
ATOM   4057  HB2 HIS   267       3.534 -40.029  39.285  1.00 37.21           H  
ATOM   4058  HB3 HIS   267       3.805 -38.769  38.096  1.00 37.21           H  
ATOM   4059  HD2 HIS   267       5.399 -36.591  39.091  1.00 37.21           H  
ATOM   4060  HE2 HIS   267       6.511 -36.358  41.377  1.00 37.21           H  
ATOM   4061  HE1 HIS   267       6.359 -38.495  42.733  1.00 37.21           H  
ATOM   4062  N   LYS   268       5.188 -42.391  36.534  1.00 34.83           N  
ATOM   4063  CA  LYS   268       4.656 -43.637  35.960  1.00 34.83           C  
ATOM   4064  C   LYS   268       5.634 -44.809  36.187  1.00 34.83           C  
ATOM   4065  CB  LYS   268       4.307 -43.426  34.478  1.00 34.83           C  
ATOM   4066  O   LYS   268       5.583 -45.857  35.546  1.00 34.83           O  
ATOM   4067  CG  LYS   268       3.226 -44.395  33.977  1.00 34.83           C  
ATOM   4068  CD  LYS   268       2.811 -44.080  32.536  1.00 34.83           C  
ATOM   4069  CE  LYS   268       1.732 -45.041  32.051  1.00 34.83           C  
ATOM   4070  NZ  LYS   268       1.324 -44.664  30.676  1.00 34.83           N1+
ATOM   4071  H   LYS   268       6.104 -42.061  36.239  1.00 34.83           H  
ATOM   4072  HA  LYS   268       3.746 -43.901  36.512  1.00 34.83           H  
ATOM   4073  HB2 LYS   268       5.209 -43.524  33.860  1.00 34.83           H  
ATOM   4074  HB3 LYS   268       3.940 -42.401  34.335  1.00 34.83           H  
ATOM   4075  HG2 LYS   268       2.345 -44.327  34.626  1.00 34.83           H  
ATOM   4076  HG3 LYS   268       3.588 -45.428  34.031  1.00 34.83           H  
ATOM   4077  HD2 LYS   268       3.687 -44.141  31.879  1.00 34.83           H  
ATOM   4078  HD3 LYS   268       2.440 -43.049  32.480  1.00 34.83           H  
ATOM   4079  HE2 LYS   268       0.832 -44.994  32.672  1.00 34.83           H  
ATOM   4080  HE3 LYS   268       2.096 -46.071  32.005  1.00 34.83           H  
ATOM   4081  HZ1 LYS   268       0.592 -45.292  30.315  1.00 34.83           H  
ATOM   4082  HZ2 LYS   268       2.126 -44.704  30.032  1.00 34.83           H  
ATOM   4083  HZ3 LYS   268       0.949 -43.706  30.646  1.00 34.83           H  
ATOM   4084  N   ARG   269       6.463 -44.639  37.276  1.00 37.47           N  
ATOM   4085  CA  ARG   269       7.384 -45.641  37.807  1.00 37.47           C  
ATOM   4086  C   ARG   269       7.655 -45.251  39.279  1.00 37.47           C  
ATOM   4087  CB  ARG   269       8.739 -45.681  37.073  1.00 37.47           C  
ATOM   4088  O   ARG   269       7.558 -44.085  39.658  1.00 37.47           O  
ATOM   4089  CG  ARG   269       8.647 -46.129  35.615  1.00 37.47           C  
ATOM   4090  CD  ARG   269      10.023 -46.392  35.003  1.00 37.47           C  
ATOM   4091  NE  ARG   269       9.883 -46.710  33.569  1.00 37.47           N  
ATOM   4092  NH1 ARG   269      12.075 -47.546  33.266  1.00 37.47           N  
ATOM   4093  NH2 ARG   269      10.558 -47.564  31.502  1.00 37.47           N1+
ATOM   4094  CZ  ARG   269      10.843 -47.268  32.791  1.00 37.47           C  
ATOM   4095  H   ARG   269       6.414 -43.759  37.789  1.00 37.47           H  
ATOM   4096  HA  ARG   269       6.893 -46.620  37.769  1.00 37.47           H  
ATOM   4097  HB2 ARG   269       9.412 -46.362  37.609  1.00 37.47           H  
ATOM   4098  HB3 ARG   269       9.211 -44.690  37.113  1.00 37.47           H  
ATOM   4099  HG2 ARG   269       8.141 -45.360  35.021  1.00 37.47           H  
ATOM   4100  HG3 ARG   269       8.047 -47.044  35.538  1.00 37.47           H  
ATOM   4101  HD2 ARG   269      10.493 -47.241  35.508  1.00 37.47           H  
ATOM   4102  HD3 ARG   269      10.656 -45.504  35.089  1.00 37.47           H  
ATOM   4103  HE  ARG   269       8.984 -46.546  33.133  1.00 37.47           H  
ATOM   4104 HH11 ARG   269      12.784 -47.977  32.686  1.00 37.47           H  
ATOM   4105 HH12 ARG   269      12.330 -47.311  34.216  1.00 37.47           H  
ATOM   4106 HH21 ARG   269      11.248 -47.987  30.892  1.00 37.47           H  
ATOM   4107 HH22 ARG   269       9.653 -47.351  31.100  1.00 37.47           H  
ATOM   4108  N   GLN   270       8.078 -46.297  40.077  1.00 35.62           N  
ATOM   4109  CA  GLN   270       8.584 -46.156  41.448  1.00 35.62           C  
ATOM   4110  C   GLN   270       7.446 -45.839  42.438  1.00 35.62           C  
ATOM   4111  CB  GLN   270       9.762 -45.174  41.580  1.00 35.62           C  
ATOM   4112  O   GLN   270       7.235 -44.715  42.888  1.00 35.62           O  
ATOM   4113  CG  GLN   270      10.501 -45.341  42.919  1.00 35.62           C  
ATOM   4114  CD  GLN   270      11.689 -44.406  43.057  1.00 35.62           C  
ATOM   4115  NE2 GLN   270      12.418 -44.587  44.203  1.00 35.62           N  
ATOM   4116  OE1 GLN   270      11.994 -43.558  42.226  1.00 35.62           O  
ATOM   4117  H   GLN   270       8.038 -47.242  39.713  1.00 35.62           H  
ATOM   4118  HA  GLN   270       8.959 -47.156  41.702  1.00 35.62           H  
ATOM   4119  HB2 GLN   270       9.419 -44.137  41.483  1.00 35.62           H  
ATOM   4120  HB3 GLN   270      10.470 -45.343  40.759  1.00 35.62           H  
ATOM   4121  HG2 GLN   270      10.867 -46.371  43.015  1.00 35.62           H  
ATOM   4122  HG3 GLN   270       9.825 -45.146  43.759  1.00 35.62           H  
ATOM   4123 HE21 GLN   270      13.228 -43.996  44.354  1.00 35.62           H  
ATOM   4124 HE22 GLN   270      12.188 -45.277  44.909  1.00 35.62           H  
ATOM   4125  N   ARG   271       6.704 -46.953  42.820  1.00 35.23           N  
ATOM   4126  CA  ARG   271       5.752 -46.872  43.929  1.00 35.23           C  
ATOM   4127  C   ARG   271       5.607 -48.234  44.641  1.00 35.23           C  
ATOM   4128  CB  ARG   271       4.388 -46.297  43.505  1.00 35.23           C  
ATOM   4129  O   ARG   271       4.536 -48.617  45.120  1.00 35.23           O  
ATOM   4130  CG  ARG   271       3.584 -45.788  44.718  1.00 35.23           C  
ATOM   4131  CD  ARG   271       2.275 -46.540  44.954  1.00 35.23           C  
ATOM   4132  NE  ARG   271       1.849 -46.433  46.364  1.00 35.23           N  
ATOM   4133  NH1 ARG   271       3.286 -48.148  47.181  1.00 35.23           N  
ATOM   4134  NH2 ARG   271       1.923 -46.983  48.641  1.00 35.23           N1+
ATOM   4135  CZ  ARG   271       2.357 -47.191  47.375  1.00 35.23           C  
ATOM   4136  H   ARG   271       6.821 -47.832  42.327  1.00 35.23           H  
ATOM   4137  HA  ARG   271       6.205 -46.197  44.669  1.00 35.23           H  
ATOM   4138  HB2 ARG   271       3.820 -47.041  42.933  1.00 35.23           H  
ATOM   4139  HB3 ARG   271       4.549 -45.449  42.828  1.00 35.23           H  
ATOM   4140  HG2 ARG   271       3.342 -44.728  44.564  1.00 35.23           H  
ATOM   4141  HG3 ARG   271       4.198 -45.813  45.626  1.00 35.23           H  
ATOM   4142  HD2 ARG   271       2.316 -47.598  44.684  1.00 35.23           H  
ATOM   4143  HD3 ARG   271       1.479 -46.101  44.341  1.00 35.23           H  
ATOM   4144  HE  ARG   271       1.098 -45.793  46.587  1.00 35.23           H  
ATOM   4145 HH11 ARG   271       3.684 -48.687  47.941  1.00 35.23           H  
ATOM   4146 HH12 ARG   271       3.685 -48.361  46.248  1.00 35.23           H  
ATOM   4147 HH21 ARG   271       2.268 -47.561  49.400  1.00 35.23           H  
ATOM   4148 HH22 ARG   271       1.255 -46.258  48.871  1.00 35.23           H  
ATOM   4149  N   ASP   272       6.806 -48.866  44.878  1.00 43.55           N  
ATOM   4150  CA  ASP   272       6.947 -50.067  45.708  1.00 43.55           C  
ATOM   4151  C   ASP   272       8.136 -49.775  46.657  1.00 43.55           C  
ATOM   4152  CB  ASP   272       7.149 -51.313  44.849  1.00 43.55           C  
ATOM   4153  O   ASP   272       8.898 -48.829  46.461  1.00 43.55           O  
ATOM   4154  CG  ASP   272       6.960 -52.626  45.623  1.00 43.55           C  
ATOM   4155  OD1 ASP   272       6.859 -52.498  46.882  1.00 43.55           O  
ATOM   4156  OD2 ASP   272       6.943 -53.668  44.908  1.00 43.55           O1-
ATOM   4157  H   ASP   272       7.666 -48.463  44.517  1.00 43.55           H  
ATOM   4158  HA  ASP   272       6.043 -50.160  46.322  1.00 43.55           H  
ATOM   4159  HB2 ASP   272       8.154 -51.317  44.411  1.00 43.55           H  
ATOM   4160  HB3 ASP   272       6.430 -51.312  44.020  1.00 43.55           H  
ATOM   4161  N   ASP   273       8.221 -50.668  47.702  1.00 46.10           N  
ATOM   4162  CA  ASP   273       9.082 -50.590  48.888  1.00 46.10           C  
ATOM   4163  C   ASP   273       8.442 -49.602  49.889  1.00 46.10           C  
ATOM   4164  CB  ASP   273      10.520 -50.204  48.567  1.00 46.10           C  
ATOM   4165  O   ASP   273       8.064 -48.474  49.549  1.00 46.10           O  
ATOM   4166  CG  ASP   273      11.426 -50.496  49.755  1.00 46.10           C  
ATOM   4167  OD1 ASP   273      11.321 -51.653  50.253  1.00 46.10           O  
ATOM   4168  OD2 ASP   273      12.184 -49.543  50.092  1.00 46.10           O1-
ATOM   4169  H   ASP   273       7.598 -51.511  47.618  1.00 46.10           H  
ATOM   4170  HA  ASP   273       9.046 -51.604  49.290  1.00 46.10           H  
ATOM   4171  HB2 ASP   273      10.597 -49.142  48.308  1.00 46.10           H  
ATOM   4172  HB3 ASP   273      10.893 -50.778  47.711  1.00 46.10           H  
ATOM   4173  N   GLY   274       8.272 -49.984  51.194  1.00 41.32           N  
ATOM   4174  CA  GLY   274       8.659 -51.227  51.846  1.00 41.32           C  
ATOM   4175  C   GLY   274       7.916 -51.386  53.171  1.00 41.32           C  
ATOM   4176  O   GLY   274       7.279 -50.470  53.689  1.00 41.32           O  
ATOM   4177  H   GLY   274       7.820 -49.295  51.788  1.00 41.32           H  
ATOM   4178  HA2 GLY   274       9.726 -51.179  52.069  1.00 41.32           H  
ATOM   4179  HA3 GLY   274       8.435 -52.081  51.203  1.00 41.32           H  
ATOM   4180  N   GLU   275       8.067 -52.641  53.734  1.00 38.34           N  
ATOM   4181  CA  GLU   275       7.405 -53.045  54.971  1.00 38.34           C  
ATOM   4182  C   GLU   275       8.380 -53.873  55.823  1.00 38.34           C  
ATOM   4183  CB  GLU   275       6.119 -53.839  54.710  1.00 38.34           C  
ATOM   4184  O   GLU   275       8.068 -54.925  56.383  1.00 38.34           O  
ATOM   4185  CG  GLU   275       4.997 -53.003  54.096  1.00 38.34           C  
ATOM   4186  CD  GLU   275       3.687 -53.673  54.502  1.00 38.34           C  
ATOM   4187  OE1 GLU   275       3.088 -53.131  55.477  1.00 38.34           O  
ATOM   4188  OE2 GLU   275       3.372 -54.707  53.846  1.00 38.34           O1-
ATOM   4189  H   GLU   275       8.648 -53.327  53.259  1.00 38.34           H  
ATOM   4190  HA  GLU   275       7.165 -52.147  55.555  1.00 38.34           H  
ATOM   4191  HB2 GLU   275       5.773 -54.269  55.660  1.00 38.34           H  
ATOM   4192  HB3 GLU   275       6.333 -54.694  54.054  1.00 38.34           H  
ATOM   4193  HG2 GLU   275       5.086 -52.958  53.006  1.00 38.34           H  
ATOM   4194  HG3 GLU   275       5.008 -51.977  54.479  1.00 38.34           H  
ATOM   4195  N   GLY   276       9.575 -53.250  56.121  1.00 43.70           N  
ATOM   4196  CA  GLY   276      10.580 -53.845  56.996  1.00 43.70           C  
ATOM   4197  C   GLY   276      10.225 -53.710  58.481  1.00 43.70           C  
ATOM   4198  O   GLY   276      11.071 -53.469  59.343  1.00 43.70           O  
ATOM   4199  H   GLY   276       9.757 -52.340  55.710  1.00 43.70           H  
ATOM   4200  HA2 GLY   276      11.525 -53.328  56.807  1.00 43.70           H  
ATOM   4201  HA3 GLY   276      10.685 -54.908  56.755  1.00 43.70           H  
ATOM   4202  N   ARG   277       8.930 -54.058  58.808  1.00 38.78           N  
ATOM   4203  CA  ARG   277       8.333 -53.861  60.132  1.00 38.78           C  
ATOM   4204  C   ARG   277       8.700 -54.992  61.124  1.00 38.78           C  
ATOM   4205  CB  ARG   277       6.812 -53.688  59.974  1.00 38.78           C  
ATOM   4206  O   ARG   277       7.891 -55.442  61.941  1.00 38.78           O  
ATOM   4207  CG  ARG   277       6.106 -53.227  61.259  1.00 38.78           C  
ATOM   4208  CD  ARG   277       5.004 -54.198  61.678  1.00 38.78           C  
ATOM   4209  NE  ARG   277       4.612 -54.020  63.084  1.00 38.78           N  
ATOM   4210  NH1 ARG   277       6.512 -55.139  63.985  1.00 38.78           N  
ATOM   4211  NH2 ARG   277       4.842 -54.349  65.389  1.00 38.78           N1+
ATOM   4212  CZ  ARG   277       5.329 -54.504  64.133  1.00 38.78           C  
ATOM   4213  H   ARG   277       8.370 -54.485  58.059  1.00 38.78           H  
ATOM   4214  HA  ARG   277       8.762 -52.937  60.542  1.00 38.78           H  
ATOM   4215  HB2 ARG   277       6.376 -54.622  59.599  1.00 38.78           H  
ATOM   4216  HB3 ARG   277       6.622 -52.937  59.195  1.00 38.78           H  
ATOM   4217  HG2 ARG   277       5.654 -52.242  61.092  1.00 38.78           H  
ATOM   4218  HG3 ARG   277       6.823 -53.079  62.074  1.00 38.78           H  
ATOM   4219  HD2 ARG   277       5.284 -55.248  61.537  1.00 38.78           H  
ATOM   4220  HD3 ARG   277       4.110 -54.033  61.066  1.00 38.78           H  
ATOM   4221  HE  ARG   277       3.711 -53.611  63.292  1.00 38.78           H  
ATOM   4222 HH11 ARG   277       7.056 -55.493  64.765  1.00 38.78           H  
ATOM   4223 HH12 ARG   277       6.982 -55.281  63.069  1.00 38.78           H  
ATOM   4224 HH21 ARG   277       5.367 -54.703  66.180  1.00 38.78           H  
ATOM   4225 HH22 ARG   277       3.967 -53.879  65.579  1.00 38.78           H  
ATOM   4226  N   GLY   278      10.043 -55.297  61.154  1.00 37.91           N  
ATOM   4227  CA  GLY   278      10.641 -56.261  62.064  1.00 37.91           C  
ATOM   4228  C   GLY   278      11.813 -56.981  61.391  1.00 37.91           C  
ATOM   4229  O   GLY   278      11.974 -56.993  60.168  1.00 37.91           O  
ATOM   4230  H   GLY   278      10.670 -54.809  60.507  1.00 37.91           H  
ATOM   4231  HA2 GLY   278       9.890 -56.991  62.376  1.00 37.91           H  
ATOM   4232  HA3 GLY   278      10.995 -55.692  62.926  1.00 37.91           H  
ATOM   4233  N   GLU   279      12.704 -57.662  62.173  1.00 37.73           N  
ATOM   4234  CA  GLU   279      12.767 -57.764  63.640  1.00 37.73           C  
ATOM   4235  C   GLU   279      14.208 -58.259  63.913  1.00 37.73           C  
ATOM   4236  CB  GLU   279      11.746 -58.789  64.169  1.00 37.73           C  
ATOM   4237  O   GLU   279      14.594 -59.359  63.518  1.00 37.73           O  
ATOM   4238  CG  GLU   279      11.493 -58.688  65.677  1.00 37.73           C  
ATOM   4239  CD  GLU   279      10.462 -57.642  66.119  1.00 37.73           C  
ATOM   4240  OE1 GLU   279      10.228 -56.715  65.292  1.00 37.73           O  
ATOM   4241  OE2 GLU   279       9.961 -57.834  67.264  1.00 37.73           O1-
ATOM   4242  H   GLU   279      13.427 -58.157  61.652  1.00 37.73           H  
ATOM   4243  HA  GLU   279      12.608 -56.770  64.063  1.00 37.73           H  
ATOM   4244  HB2 GLU   279      12.099 -59.805  63.948  1.00 37.73           H  
ATOM   4245  HB3 GLU   279      10.792 -58.690  63.639  1.00 37.73           H  
ATOM   4246  HG2 GLU   279      12.427 -58.498  66.217  1.00 37.73           H  
ATOM   4247  HG3 GLU   279      11.120 -59.662  66.020  1.00 37.73           H  
ATOM   4248  N   VAL   280      15.041 -57.338  64.525  1.00 41.47           N  
ATOM   4249  CA  VAL   280      16.460 -57.582  64.840  1.00 41.47           C  
ATOM   4250  C   VAL   280      17.333 -57.478  63.557  1.00 41.47           C  
ATOM   4251  CB  VAL   280      16.701 -58.883  65.660  1.00 41.47           C  
ATOM   4252  O   VAL   280      16.925 -57.731  62.425  1.00 41.47           O  
ATOM   4253  CG1 VAL   280      18.159 -59.060  66.104  1.00 41.47           C  
ATOM   4254  CG2 VAL   280      15.815 -58.918  66.915  1.00 41.47           C  
ATOM   4255  H   VAL   280      14.659 -56.432  64.772  1.00 41.47           H  
ATOM   4256  HA  VAL   280      16.742 -56.728  65.472  1.00 41.47           H  
ATOM   4257  HB  VAL   280      16.453 -59.756  65.047  1.00 41.47           H  
ATOM   4258 HG11 VAL   280      18.523 -58.179  66.641  1.00 41.47           H  
ATOM   4259 HG12 VAL   280      18.815 -59.249  65.249  1.00 41.47           H  
ATOM   4260 HG13 VAL   280      18.261 -59.924  66.770  1.00 41.47           H  
ATOM   4261 HG21 VAL   280      16.006 -58.052  67.557  1.00 41.47           H  
ATOM   4262 HG22 VAL   280      16.008 -59.822  67.503  1.00 41.47           H  
ATOM   4263 HG23 VAL   280      14.753 -58.925  66.659  1.00 41.47           H  
ATOM   4264  N   GLY   281      18.640 -57.083  63.798  1.00 36.31           N  
ATOM   4265  CA  GLY   281      19.647 -57.059  62.754  1.00 36.31           C  
ATOM   4266  C   GLY   281      20.922 -57.663  63.325  1.00 36.31           C  
ATOM   4267  O   GLY   281      21.498 -57.181  64.302  1.00 36.31           O  
ATOM   4268  H   GLY   281      18.927 -56.802  64.730  1.00 36.31           H  
ATOM   4269  HA2 GLY   281      19.840 -56.016  62.488  1.00 36.31           H  
ATOM   4270  HA3 GLY   281      19.308 -57.598  61.865  1.00 36.31           H  
ATOM   4271  N   SER   282      21.352 -58.811  62.698  1.00 42.61           N  
ATOM   4272  CA  SER   282      22.507 -59.586  63.167  1.00 42.61           C  
ATOM   4273  C   SER   282      23.816 -58.920  62.725  1.00 42.61           C  
ATOM   4274  CB  SER   282      22.453 -61.026  62.647  1.00 42.61           C  
ATOM   4275  O   SER   282      24.643 -59.493  62.019  1.00 42.61           O  
ATOM   4276  OG  SER   282      21.279 -61.672  63.132  1.00 42.61           O  
ATOM   4277  H   SER   282      20.850 -59.162  61.889  1.00 42.61           H  
ATOM   4278  HA  SER   282      22.475 -59.592  64.264  1.00 42.61           H  
ATOM   4279  HB2 SER   282      23.322 -61.596  62.990  1.00 42.61           H  
ATOM   4280  HB3 SER   282      22.428 -61.053  61.552  1.00 42.61           H  
ATOM   4281  HG  SER   282      21.329 -62.601  62.845  1.00 42.61           H  
ATOM   4282  N   ALA   283      24.007 -57.654  63.245  1.00 36.74           N  
ATOM   4283  CA  ALA   283      25.186 -56.840  62.973  1.00 36.74           C  
ATOM   4284  C   ALA   283      25.170 -56.384  61.493  1.00 36.74           C  
ATOM   4285  CB  ALA   283      26.465 -57.529  63.442  1.00 36.74           C  
ATOM   4286  O   ALA   283      24.133 -56.313  60.831  1.00 36.74           O  
ATOM   4287  H   ALA   283      23.265 -57.269  63.837  1.00 36.74           H  
ATOM   4288  HA  ALA   283      25.053 -55.929  63.571  1.00 36.74           H  
ATOM   4289  HB1 ALA   283      26.326 -57.989  64.427  1.00 36.74           H  
ATOM   4290  HB2 ALA   283      27.286 -56.810  63.533  1.00 36.74           H  
ATOM   4291  HB3 ALA   283      26.790 -58.308  62.746  1.00 36.74           H  
ATOM   4292  N   GLY   284      26.390 -55.954  61.017  1.00 40.56           N  
ATOM   4293  CA  GLY   284      26.594 -55.373  59.698  1.00 40.56           C  
ATOM   4294  C   GLY   284      28.005 -54.777  59.693  1.00 40.56           C  
ATOM   4295  O   GLY   284      28.896 -55.273  60.385  1.00 40.56           O  
ATOM   4296  H   GLY   284      27.237 -56.032  61.573  1.00 40.56           H  
ATOM   4297  HA2 GLY   284      25.833 -54.610  59.515  1.00 40.56           H  
ATOM   4298  HA3 GLY   284      26.524 -56.164  58.947  1.00 40.56           H  
ATOM   4299  N   ASP   285      28.159 -53.657  58.900  1.00 40.28           N  
ATOM   4300  CA  ASP   285      29.375 -52.828  58.905  1.00 40.28           C  
ATOM   4301  C   ASP   285      30.539 -53.540  58.156  1.00 40.28           C  
ATOM   4302  CB  ASP   285      29.717 -52.377  60.334  1.00 40.28           C  
ATOM   4303  O   ASP   285      30.435 -54.639  57.615  1.00 40.28           O  
ATOM   4304  CG  ASP   285      30.627 -51.159  60.449  1.00 40.28           C  
ATOM   4305  OD1 ASP   285      31.231 -50.842  59.379  1.00 40.28           O  
ATOM   4306  OD2 ASP   285      30.698 -50.643  61.597  1.00 40.28           O1-
ATOM   4307  H   ASP   285      27.402 -53.372  58.290  1.00 40.28           H  
ATOM   4308  HA  ASP   285      29.117 -51.950  58.299  1.00 40.28           H  
ATOM   4309  HB2 ASP   285      30.212 -53.187  60.883  1.00 40.28           H  
ATOM   4310  HB3 ASP   285      28.791 -52.137  60.874  1.00 40.28           H  
ATOM   4311  N   MET   286      31.704 -52.801  58.102  1.00 43.88           N  
ATOM   4312  CA  MET   286      33.007 -53.276  57.650  1.00 43.88           C  
ATOM   4313  C   MET   286      33.130 -53.566  56.139  1.00 43.88           C  
ATOM   4314  CB  MET   286      33.526 -54.460  58.490  1.00 43.88           C  
ATOM   4315  O   MET   286      34.017 -54.297  55.695  1.00 43.88           O  
ATOM   4316  CG  MET   286      33.613 -54.181  59.993  1.00 43.88           C  
ATOM   4317  SD  MET   286      34.945 -53.003  60.396  1.00 43.88           S  
ATOM   4318  CE  MET   286      34.317 -52.430  61.996  1.00 43.88           C  
ATOM   4319  H   MET   286      31.645 -51.822  58.493  1.00 43.88           H  
ATOM   4320  HA  MET   286      33.676 -52.419  57.804  1.00 43.88           H  
ATOM   4321  HB2 MET   286      34.509 -54.786  58.125  1.00 43.88           H  
ATOM   4322  HB3 MET   286      32.861 -55.321  58.343  1.00 43.88           H  
ATOM   4323  HG2 MET   286      33.832 -55.115  60.520  1.00 43.88           H  
ATOM   4324  HG3 MET   286      32.657 -53.807  60.371  1.00 43.88           H  
ATOM   4325  HE1 MET   286      35.029 -51.722  62.428  1.00 43.88           H  
ATOM   4326  HE2 MET   286      34.202 -53.272  62.683  1.00 43.88           H  
ATOM   4327  HE3 MET   286      33.358 -51.922  61.868  1.00 43.88           H  
ATOM   4328  N   ARG   287      32.302 -52.814  55.330  1.00 38.59           N  
ATOM   4329  CA  ARG   287      32.353 -52.751  53.864  1.00 38.59           C  
ATOM   4330  C   ARG   287      31.174 -51.873  53.382  1.00 38.59           C  
ATOM   4331  CB  ARG   287      32.309 -54.151  53.212  1.00 38.59           C  
ATOM   4332  O   ARG   287      30.293 -51.501  54.155  1.00 38.59           O  
ATOM   4333  CG  ARG   287      33.699 -54.601  52.738  1.00 38.59           C  
ATOM   4334  CD  ARG   287      33.839 -56.122  52.692  1.00 38.59           C  
ATOM   4335  NE  ARG   287      35.258 -56.507  52.856  1.00 38.59           N  
ATOM   4336  NH1 ARG   287      35.494 -57.932  50.974  1.00 38.59           N  
ATOM   4337  NH2 ARG   287      37.295 -57.543  52.385  1.00 38.59           N1+
ATOM   4338  CZ  ARG   287      35.997 -57.324  52.069  1.00 38.59           C  
ATOM   4339  H   ARG   287      31.587 -52.251  55.792  1.00 38.59           H  
ATOM   4340  HA  ARG   287      33.278 -52.221  53.605  1.00 38.59           H  
ATOM   4341  HB2 ARG   287      31.636 -54.174  52.346  1.00 38.59           H  
ATOM   4342  HB3 ARG   287      31.894 -54.874  53.925  1.00 38.59           H  
ATOM   4343  HG2 ARG   287      34.483 -54.186  53.380  1.00 38.59           H  
ATOM   4344  HG3 ARG   287      33.900 -54.186  51.743  1.00 38.59           H  
ATOM   4345  HD2 ARG   287      33.433 -56.506  51.753  1.00 38.59           H  
ATOM   4346  HD3 ARG   287      33.300 -56.597  53.518  1.00 38.59           H  
ATOM   4347  HE  ARG   287      35.714 -56.109  53.670  1.00 38.59           H  
ATOM   4348 HH11 ARG   287      36.066 -58.526  50.388  1.00 38.59           H  
ATOM   4349 HH12 ARG   287      34.522 -57.829  50.719  1.00 38.59           H  
ATOM   4350 HH21 ARG   287      37.884 -58.149  51.827  1.00 38.59           H  
ATOM   4351 HH22 ARG   287      37.708 -57.104  53.199  1.00 38.59           H  
ATOM   4352  N   ALA   288      31.214 -51.585  52.026  1.00 36.61           N  
ATOM   4353  CA  ALA   288      30.190 -50.854  51.267  1.00 36.61           C  
ATOM   4354  C   ALA   288      30.388 -49.332  51.359  1.00 36.61           C  
ATOM   4355  CB  ALA   288      28.761 -51.222  51.658  1.00 36.61           C  
ATOM   4356  O   ALA   288      30.539 -48.749  52.435  1.00 36.61           O  
ATOM   4357  H   ALA   288      32.026 -51.884  51.497  1.00 36.61           H  
ATOM   4358  HA  ALA   288      30.341 -51.176  50.233  1.00 36.61           H  
ATOM   4359  HB1 ALA   288      28.626 -52.309  51.666  1.00 36.61           H  
ATOM   4360  HB2 ALA   288      28.043 -50.795  50.950  1.00 36.61           H  
ATOM   4361  HB3 ALA   288      28.489 -50.831  52.645  1.00 36.61           H  
ATOM   4362  N   ALA   289      30.384 -48.579  50.215  1.00 37.00           N  
ATOM   4363  CA  ALA   289      30.326 -48.952  48.802  1.00 37.00           C  
ATOM   4364  C   ALA   289      30.859 -47.750  48.002  1.00 37.00           C  
ATOM   4365  CB  ALA   289      28.915 -49.250  48.324  1.00 37.00           C  
ATOM   4366  O   ALA   289      30.704 -46.592  48.389  1.00 37.00           O  
ATOM   4367  H   ALA   289      30.454 -47.578  50.397  1.00 37.00           H  
ATOM   4368  HA  ALA   289      30.982 -49.810  48.639  1.00 37.00           H  
ATOM   4369  HB1 ALA   289      28.522 -50.162  48.786  1.00 37.00           H  
ATOM   4370  HB2 ALA   289      28.885 -49.393  47.237  1.00 37.00           H  
ATOM   4371  HB3 ALA   289      28.232 -48.431  48.572  1.00 37.00           H  
ATOM   4372  N   ASN   290      31.477 -48.075  46.811  1.00 39.66           N  
ATOM   4373  CA  ASN   290      31.919 -47.069  45.832  1.00 39.66           C  
ATOM   4374  C   ASN   290      32.994 -46.104  46.376  1.00 39.66           C  
ATOM   4375  CB  ASN   290      30.756 -46.333  45.165  1.00 39.66           C  
ATOM   4376  O   ASN   290      33.123 -44.947  45.979  1.00 39.66           O  
ATOM   4377  CG  ASN   290      30.012 -47.227  44.197  1.00 39.66           C  
ATOM   4378  ND2 ASN   290      29.086 -46.573  43.434  1.00 39.66           N  
ATOM   4379  OD1 ASN   290      30.193 -48.435  44.084  1.00 39.66           O  
ATOM   4380  H   ASN   290      31.591 -49.048  46.547  1.00 39.66           H  
ATOM   4381  HA  ASN   290      32.449 -47.650  45.063  1.00 39.66           H  
ATOM   4382  HB2 ASN   290      31.122 -45.473  44.591  1.00 39.66           H  
ATOM   4383  HB3 ASN   290      30.042 -45.951  45.903  1.00 39.66           H  
ATOM   4384 HD21 ASN   290      28.545 -47.103  42.761  1.00 39.66           H  
ATOM   4385 HD22 ASN   290      28.916 -45.576  43.501  1.00 39.66           H  
ATOM   4386  N   LEU   291      33.923 -46.713  47.203  1.00 32.31           N  
ATOM   4387  CA  LEU   291      35.079 -45.988  47.716  1.00 32.31           C  
ATOM   4388  C   LEU   291      36.108 -45.894  46.573  1.00 32.31           C  
ATOM   4389  CB  LEU   291      35.732 -46.706  48.909  1.00 32.31           C  
ATOM   4390  O   LEU   291      36.618 -46.885  46.054  1.00 32.31           O  
ATOM   4391  CG  LEU   291      35.097 -46.388  50.278  1.00 32.31           C  
ATOM   4392  CD1 LEU   291      33.628 -46.795  50.370  1.00 32.31           C  
ATOM   4393  CD2 LEU   291      35.892 -47.081  51.388  1.00 32.31           C  
ATOM   4394  H   LEU   291      33.789 -47.688  47.447  1.00 32.31           H  
ATOM   4395  HA  LEU   291      34.760 -44.981  48.006  1.00 32.31           H  
ATOM   4396  HB2 LEU   291      36.789 -46.411  48.961  1.00 32.31           H  
ATOM   4397  HB3 LEU   291      35.729 -47.792  48.743  1.00 32.31           H  
ATOM   4398  HG  LEU   291      35.162 -45.305  50.448  1.00 32.31           H  
ATOM   4399 HD11 LEU   291      33.487 -47.845  50.096  1.00 32.31           H  
ATOM   4400 HD12 LEU   291      33.011 -46.176  49.713  1.00 32.31           H  
ATOM   4401 HD13 LEU   291      33.246 -46.658  51.388  1.00 32.31           H  
ATOM   4402 HD21 LEU   291      35.859 -48.171  51.280  1.00 32.31           H  
ATOM   4403 HD22 LEU   291      35.489 -46.826  52.374  1.00 32.31           H  
ATOM   4404 HD23 LEU   291      36.942 -46.770  51.369  1.00 32.31           H  
ATOM   4405  N   TRP   292      36.378 -44.604  46.159  1.00 33.67           N  
ATOM   4406  CA  TRP   292      37.365 -44.297  45.116  1.00 33.67           C  
ATOM   4407  C   TRP   292      37.763 -42.823  45.330  1.00 33.67           C  
ATOM   4408  CB  TRP   292      36.744 -44.479  43.723  1.00 33.67           C  
ATOM   4409  O   TRP   292      36.881 -41.980  45.556  1.00 33.67           O  
ATOM   4410  CG  TRP   292      37.750 -44.428  42.618  1.00 33.67           C  
ATOM   4411  CD1 TRP   292      38.037 -43.329  41.833  1.00 33.67           C  
ATOM   4412  CD2 TRP   292      38.599 -45.492  42.170  1.00 33.67           C  
ATOM   4413  CE2 TRP   292      39.385 -44.988  41.133  1.00 33.67           C  
ATOM   4414  CE3 TRP   292      38.774 -46.838  42.556  1.00 33.67           C  
ATOM   4415  NE1 TRP   292      39.029 -43.672  40.956  1.00 33.67           N  
ATOM   4416  CH2 TRP   292      40.488 -47.097  40.855  1.00 33.67           C  
ATOM   4417  CZ2 TRP   292      40.338 -45.764  40.459  1.00 33.67           C  
ATOM   4418  CZ3 TRP   292      39.719 -47.629  41.888  1.00 33.67           C  
ATOM   4419  H   TRP   292      35.870 -43.817  46.560  1.00 33.67           H  
ATOM   4420  HA  TRP   292      38.206 -44.976  45.257  1.00 33.67           H  
ATOM   4421  HB2 TRP   292      35.974 -43.715  43.550  1.00 33.67           H  
ATOM   4422  HB3 TRP   292      36.220 -45.442  43.669  1.00 33.67           H  
ATOM   4423  HD1 TRP   292      37.635 -42.324  41.839  1.00 33.67           H  
ATOM   4424  HE1 TRP   292      39.439 -43.046  40.278  1.00 33.67           H  
ATOM   4425  HE3 TRP   292      38.178 -47.265  43.359  1.00 33.67           H  
ATOM   4426  HZ2 TRP   292      40.938 -45.352  39.654  1.00 33.67           H  
ATOM   4427  HZ3 TRP   292      39.852 -48.668  42.180  1.00 33.67           H  
ATOM   4428  HH2 TRP   292      41.215 -47.727  40.348  1.00 33.67           H  
ATOM   4429  N   PRO   293      39.095 -42.467  45.243  1.00 37.32           N  
ATOM   4430  CA  PRO   293      39.525 -41.070  45.415  1.00 37.32           C  
ATOM   4431  C   PRO   293      38.885 -40.179  44.344  1.00 37.32           C  
ATOM   4432  CB  PRO   293      41.046 -41.106  45.244  1.00 37.32           C  
ATOM   4433  O   PRO   293      38.965 -40.411  43.140  1.00 37.32           O  
ATOM   4434  CG  PRO   293      41.415 -42.545  45.576  1.00 37.32           C  
ATOM   4435  CD  PRO   293      40.242 -43.339  45.026  1.00 37.32           C  
ATOM   4436  HA  PRO   293      39.239 -40.756  46.425  1.00 37.32           H  
ATOM   4437  HB2 PRO   293      41.548 -40.387  45.899  1.00 37.32           H  
ATOM   4438  HB3 PRO   293      41.345 -40.876  44.214  1.00 37.32           H  
ATOM   4439  HG2 PRO   293      41.475 -42.667  46.664  1.00 37.32           H  
ATOM   4440  HG3 PRO   293      42.371 -42.850  45.143  1.00 37.32           H  
ATOM   4441  HD2 PRO   293      40.346 -43.502  43.950  1.00 37.32           H  
ATOM   4442  HD3 PRO   293      40.132 -44.300  45.533  1.00 37.32           H  
ATOM   4443  N   SER   294      38.151 -39.136  44.874  1.00 31.26           N  
ATOM   4444  CA  SER   294      37.174 -38.382  44.087  1.00 31.26           C  
ATOM   4445  C   SER   294      37.330 -36.890  44.407  1.00 31.26           C  
ATOM   4446  CB  SER   294      35.762 -38.846  44.463  1.00 31.26           C  
ATOM   4447  O   SER   294      37.879 -36.525  45.453  1.00 31.26           O  
ATOM   4448  OG  SER   294      35.542 -40.197  44.067  1.00 31.26           O  
ATOM   4449  H   SER   294      38.258 -38.859  45.845  1.00 31.26           H  
ATOM   4450  HA  SER   294      37.372 -38.575  43.030  1.00 31.26           H  
ATOM   4451  HB2 SER   294      35.002 -38.235  43.968  1.00 31.26           H  
ATOM   4452  HB3 SER   294      35.587 -38.770  45.543  1.00 31.26           H  
ATOM   4453  HG  SER   294      36.079 -40.784  44.655  1.00 31.26           H  
ATOM   4454  N   PRO   295      36.791 -35.979  43.517  1.00 41.75           N  
ATOM   4455  CA  PRO   295      36.815 -34.542  43.802  1.00 41.75           C  
ATOM   4456  C   PRO   295      35.941 -34.150  45.004  1.00 41.75           C  
ATOM   4457  CB  PRO   295      36.256 -33.882  42.535  1.00 41.75           C  
ATOM   4458  O   PRO   295      35.014 -34.838  45.428  1.00 41.75           O  
ATOM   4459  CG  PRO   295      36.413 -34.946  41.457  1.00 41.75           C  
ATOM   4460  CD  PRO   295      36.194 -36.243  42.216  1.00 41.75           C  
ATOM   4461  HA  PRO   295      37.855 -34.249  43.987  1.00 41.75           H  
ATOM   4462  HB2 PRO   295      36.789 -32.959  42.284  1.00 41.75           H  
ATOM   4463  HB3 PRO   295      35.195 -33.627  42.649  1.00 41.75           H  
ATOM   4464  HG2 PRO   295      37.433 -34.914  41.055  1.00 41.75           H  
ATOM   4465  HG3 PRO   295      35.713 -34.819  40.627  1.00 41.75           H  
ATOM   4466  HD2 PRO   295      35.127 -36.438  42.368  1.00 41.75           H  
ATOM   4467  HD3 PRO   295      36.651 -37.097  41.713  1.00 41.75           H  
ATOM   4468  N   LEU   296      36.255 -32.903  45.520  1.00 39.14           N  
ATOM   4469  CA  LEU   296      35.557 -32.357  46.676  1.00 39.14           C  
ATOM   4470  C   LEU   296      34.305 -31.600  46.203  1.00 39.14           C  
ATOM   4471  CB  LEU   296      36.449 -31.402  47.484  1.00 39.14           C  
ATOM   4472  O   LEU   296      34.239 -30.983  45.141  1.00 39.14           O  
ATOM   4473  CG  LEU   296      37.730 -32.043  48.054  1.00 39.14           C  
ATOM   4474  CD1 LEU   296      38.564 -30.978  48.772  1.00 39.14           C  
ATOM   4475  CD2 LEU   296      37.431 -33.196  49.013  1.00 39.14           C  
ATOM   4476  H   LEU   296      36.971 -32.338  45.077  1.00 39.14           H  
ATOM   4477  HA  LEU   296      35.226 -33.190  47.306  1.00 39.14           H  
ATOM   4478  HB2 LEU   296      35.863 -30.972  48.307  1.00 39.14           H  
ATOM   4479  HB3 LEU   296      36.733 -30.555  46.844  1.00 39.14           H  
ATOM   4480  HG  LEU   296      38.336 -32.434  47.227  1.00 39.14           H  
ATOM   4481 HD11 LEU   296      38.019 -30.552  49.621  1.00 39.14           H  
ATOM   4482 HD12 LEU   296      38.822 -30.161  48.090  1.00 39.14           H  
ATOM   4483 HD13 LEU   296      39.500 -31.404  49.149  1.00 39.14           H  
ATOM   4484 HD21 LEU   296      36.765 -32.878  49.821  1.00 39.14           H  
ATOM   4485 HD22 LEU   296      38.354 -33.575  49.465  1.00 39.14           H  
ATOM   4486 HD23 LEU   296      36.961 -34.036  48.492  1.00 39.14           H  
ATOM   4487  N   MET   297      33.276 -31.604  47.131  1.00 33.71           N  
ATOM   4488  CA  MET   297      32.003 -30.945  46.862  1.00 33.71           C  
ATOM   4489  C   MET   297      32.094 -29.465  47.267  1.00 33.71           C  
ATOM   4490  CB  MET   297      30.851 -31.575  47.655  1.00 33.71           C  
ATOM   4491  O   MET   297      32.542 -29.095  48.353  1.00 33.71           O  
ATOM   4492  CG  MET   297      30.566 -33.010  47.221  1.00 33.71           C  
ATOM   4493  SD  MET   297      29.212 -33.732  48.207  1.00 33.71           S  
ATOM   4494  CE  MET   297      27.798 -32.959  47.381  1.00 33.71           C  
ATOM   4495  H   MET   297      33.409 -32.057  48.029  1.00 33.71           H  
ATOM   4496  HA  MET   297      31.796 -31.016  45.787  1.00 33.71           H  
ATOM   4497  HB2 MET   297      29.954 -30.957  47.520  1.00 33.71           H  
ATOM   4498  HB3 MET   297      31.089 -31.552  48.728  1.00 33.71           H  
ATOM   4499  HG2 MET   297      31.449 -33.637  47.382  1.00 33.71           H  
ATOM   4500  HG3 MET   297      30.316 -33.064  46.156  1.00 33.71           H  
ATOM   4501  HE1 MET   297      26.874 -33.356  47.811  1.00 33.71           H  
ATOM   4502  HE2 MET   297      27.806 -33.188  46.312  1.00 33.71           H  
ATOM   4503  HE3 MET   297      27.806 -31.877  47.528  1.00 33.71           H  
ATOM   4504  N   ILE   298      31.539 -28.595  46.348  1.00 38.47           N  
ATOM   4505  CA  ILE   298      31.445 -27.161  46.610  1.00 38.47           C  
ATOM   4506  C   ILE   298      30.091 -26.965  47.315  1.00 38.47           C  
ATOM   4507  CB  ILE   298      31.525 -26.333  45.302  1.00 38.47           C  
ATOM   4508  O   ILE   298      29.010 -27.042  46.728  1.00 38.47           O  
ATOM   4509  CG1 ILE   298      32.853 -26.614  44.561  1.00 38.47           C  
ATOM   4510  CG2 ILE   298      31.374 -24.835  45.606  1.00 38.47           C  
ATOM   4511  CD1 ILE   298      32.968 -25.913  43.214  1.00 38.47           C  
ATOM   4512  H   ILE   298      31.165 -28.946  45.472  1.00 38.47           H  
ATOM   4513  HA  ILE   298      32.259 -26.865  47.283  1.00 38.47           H  
ATOM   4514  HB  ILE   298      30.697 -26.627  44.643  1.00 38.47           H  
ATOM   4515 HG12 ILE   298      32.955 -27.690  44.379  1.00 38.47           H  
ATOM   4516 HG13 ILE   298      33.702 -26.321  45.191  1.00 38.47           H  
ATOM   4517 HG21 ILE   298      32.210 -24.470  46.213  1.00 38.47           H  
ATOM   4518 HG22 ILE   298      30.448 -24.623  46.148  1.00 38.47           H  
ATOM   4519 HG23 ILE   298      31.337 -24.244  44.686  1.00 38.47           H  
ATOM   4520 HD11 ILE   298      32.103 -26.134  42.580  1.00 38.47           H  
ATOM   4521 HD12 ILE   298      33.867 -26.255  42.690  1.00 38.47           H  
ATOM   4522 HD13 ILE   298      33.049 -24.829  43.328  1.00 38.47           H  
ATOM   4523  N   LYS   299      30.179 -26.742  48.679  1.00 31.96           N  
ATOM   4524  CA  LYS   299      28.985 -26.472  49.468  1.00 31.96           C  
ATOM   4525  C   LYS   299      28.495 -25.035  49.200  1.00 31.96           C  
ATOM   4526  CB  LYS   299      29.219 -26.643  50.976  1.00 31.96           C  
ATOM   4527  O   LYS   299      28.888 -24.058  49.833  1.00 31.96           O  
ATOM   4528  CG  LYS   299      29.015 -28.086  51.446  1.00 31.96           C  
ATOM   4529  CD  LYS   299      28.903 -28.139  52.973  1.00 31.96           C  
ATOM   4530  CE  LYS   299      28.483 -29.516  53.460  1.00 31.96           C  
ATOM   4531  NZ  LYS   299      28.178 -29.434  54.909  1.00 31.96           N1+
ATOM   4532  H   LYS   299      31.088 -26.783  49.135  1.00 31.96           H  
ATOM   4533  HA  LYS   299      28.196 -27.160  49.141  1.00 31.96           H  
ATOM   4534  HB2 LYS   299      28.505 -26.009  51.520  1.00 31.96           H  
ATOM   4535  HB3 LYS   299      30.220 -26.296  51.261  1.00 31.96           H  
ATOM   4536  HG2 LYS   299      29.842 -28.718  51.101  1.00 31.96           H  
ATOM   4537  HG3 LYS   299      28.093 -28.488  51.009  1.00 31.96           H  
ATOM   4538  HD2 LYS   299      28.164 -27.399  53.305  1.00 31.96           H  
ATOM   4539  HD3 LYS   299      29.861 -27.854  53.425  1.00 31.96           H  
ATOM   4540  HE2 LYS   299      29.275 -30.259  53.335  1.00 31.96           H  
ATOM   4541  HE3 LYS   299      27.569 -29.863  52.971  1.00 31.96           H  
ATOM   4542  HZ1 LYS   299      27.829 -30.331  55.272  1.00 31.96           H  
ATOM   4543  HZ2 LYS   299      27.450 -28.732  55.100  1.00 31.96           H  
ATOM   4544  HZ3 LYS   299      29.005 -29.182  55.470  1.00 31.96           H  
ATOM   4545  N   ARG   300      27.570 -24.954  48.179  1.00 37.10           N  
ATOM   4546  CA  ARG   300      26.758 -23.763  47.970  1.00 37.10           C  
ATOM   4547  C   ARG   300      25.621 -23.752  49.033  1.00 37.10           C  
ATOM   4548  CB  ARG   300      26.143 -23.755  46.566  1.00 37.10           C  
ATOM   4549  O   ARG   300      25.263 -24.757  49.645  1.00 37.10           O  
ATOM   4550  CG  ARG   300      27.173 -23.691  45.425  1.00 37.10           C  
ATOM   4551  CD  ARG   300      26.441 -23.687  44.084  1.00 37.10           C  
ATOM   4552  NE  ARG   300      27.334 -23.542  42.925  1.00 37.10           N  
ATOM   4553  NH1 ARG   300      25.489 -23.244  41.487  1.00 37.10           N  
ATOM   4554  NH2 ARG   300      27.667 -23.016  40.649  1.00 37.10           N1+
ATOM   4555  CZ  ARG   300      26.827 -23.272  41.675  1.00 37.10           C  
ATOM   4556  H   ARG   300      27.462 -25.760  47.561  1.00 37.10           H  
ATOM   4557  HA  ARG   300      27.384 -22.875  48.124  1.00 37.10           H  
ATOM   4558  HB2 ARG   300      25.463 -22.899  46.474  1.00 37.10           H  
ATOM   4559  HB3 ARG   300      25.522 -24.652  46.437  1.00 37.10           H  
ATOM   4560  HG2 ARG   300      27.856 -24.546  45.464  1.00 37.10           H  
ATOM   4561  HG3 ARG   300      27.783 -22.786  45.519  1.00 37.10           H  
ATOM   4562  HD2 ARG   300      25.741 -22.844  44.078  1.00 37.10           H  
ATOM   4563  HD3 ARG   300      25.889 -24.626  43.964  1.00 37.10           H  
ATOM   4564  HE  ARG   300      28.341 -23.597  43.024  1.00 37.10           H  
ATOM   4565 HH11 ARG   300      25.074 -22.947  40.549  1.00 37.10           H  
ATOM   4566 HH12 ARG   300      24.806 -23.390  42.208  1.00 37.10           H  
ATOM   4567 HH21 ARG   300      27.277 -22.684  39.703  1.00 37.10           H  
ATOM   4568 HH22 ARG   300      28.670 -22.995  40.723  1.00 37.10           H  
ATOM   4569  N   SER   301      24.996 -22.528  49.178  1.00 37.26           N  
ATOM   4570  CA  SER   301      23.797 -22.319  49.996  1.00 37.26           C  
ATOM   4571  C   SER   301      23.042 -21.147  49.368  1.00 37.26           C  
ATOM   4572  CB  SER   301      24.092 -22.008  51.459  1.00 37.26           C  
ATOM   4573  O   SER   301      23.561 -20.388  48.546  1.00 37.26           O  
ATOM   4574  OG  SER   301      22.860 -21.963  52.187  1.00 37.26           O  
ATOM   4575  H   SER   301      25.346 -21.713  48.678  1.00 37.26           H  
ATOM   4576  HA  SER   301      23.164 -23.211  49.918  1.00 37.26           H  
ATOM   4577  HB2 SER   301      24.594 -21.041  51.569  1.00 37.26           H  
ATOM   4578  HB3 SER   301      24.725 -22.783  51.905  1.00 37.26           H  
ATOM   4579  HG  SER   301      23.084 -21.715  53.102  1.00 37.26           H  
ATOM   4580  N   LYS   302      21.728 -21.013  49.773  1.00 44.74           N  
ATOM   4581  CA  LYS   302      20.811 -20.180  49.013  1.00 44.74           C  
ATOM   4582  C   LYS   302      20.864 -18.735  49.531  1.00 44.74           C  
ATOM   4583  CB  LYS   302      19.378 -20.736  49.025  1.00 44.74           C  
ATOM   4584  O   LYS   302      20.086 -18.289  50.371  1.00 44.74           O  
ATOM   4585  CG  LYS   302      18.568 -20.151  47.857  1.00 44.74           C  
ATOM   4586  CD  LYS   302      17.106 -20.603  47.857  1.00 44.74           C  
ATOM   4587  CE  LYS   302      16.415 -20.157  46.573  1.00 44.74           C  
ATOM   4588  NZ  LYS   302      14.966 -20.463  46.647  1.00 44.74           N1+
ATOM   4589  H   LYS   302      21.433 -21.493  50.627  1.00 44.74           H  
ATOM   4590  HA  LYS   302      21.161 -20.177  47.972  1.00 44.74           H  
ATOM   4591  HB2 LYS   302      18.880 -20.521  49.978  1.00 44.74           H  
ATOM   4592  HB3 LYS   302      19.404 -21.828  48.921  1.00 44.74           H  
ATOM   4593  HG2 LYS   302      19.040 -20.454  46.913  1.00 44.74           H  
ATOM   4594  HG3 LYS   302      18.599 -19.055  47.890  1.00 44.74           H  
ATOM   4595  HD2 LYS   302      16.596 -20.181  48.732  1.00 44.74           H  
ATOM   4596  HD3 LYS   302      17.050 -21.695  47.944  1.00 44.74           H  
ATOM   4597  HE2 LYS   302      16.806 -20.688  45.700  1.00 44.74           H  
ATOM   4598  HE3 LYS   302      16.500 -19.080  46.408  1.00 44.74           H  
ATOM   4599  HZ1 LYS   302      14.491 -20.190  45.775  1.00 44.74           H  
ATOM   4600  HZ2 LYS   302      14.521 -19.938  47.413  1.00 44.74           H  
ATOM   4601  HZ3 LYS   302      14.781 -21.464  46.805  1.00 44.74           H  
ATOM   4602  N   LYS   303      21.860 -17.971  48.943  1.00 53.47           N  
ATOM   4603  CA  LYS   303      21.891 -16.518  49.101  1.00 53.47           C  
ATOM   4604  C   LYS   303      20.812 -15.962  48.154  1.00 53.47           C  
ATOM   4605  CB  LYS   303      23.272 -15.933  48.769  1.00 53.47           C  
ATOM   4606  O   LYS   303      20.886 -16.054  46.930  1.00 53.47           O  
ATOM   4607  CG  LYS   303      23.408 -14.461  49.194  1.00 53.47           C  
ATOM   4608  CD  LYS   303      23.242 -13.453  48.047  1.00 53.47           C  
ATOM   4609  CE  LYS   303      23.138 -12.037  48.602  1.00 53.47           C  
ATOM   4610  NZ  LYS   303      23.215 -11.037  47.535  1.00 53.47           N1+
ATOM   4611  H   LYS   303      22.585 -18.447  48.401  1.00 53.47           H  
ATOM   4612  HA  LYS   303      21.635 -16.293  50.143  1.00 53.47           H  
ATOM   4613  HB2 LYS   303      23.513 -16.055  47.706  1.00 53.47           H  
ATOM   4614  HB3 LYS   303      24.022 -16.513  49.323  1.00 53.47           H  
ATOM   4615  HG2 LYS   303      24.412 -14.318  49.616  1.00 53.47           H  
ATOM   4616  HG3 LYS   303      22.703 -14.233  50.003  1.00 53.47           H  
ATOM   4617  HD2 LYS   303      22.342 -13.679  47.464  1.00 53.47           H  
ATOM   4618  HD3 LYS   303      24.097 -13.537  47.366  1.00 53.47           H  
ATOM   4619  HE2 LYS   303      23.946 -11.808  49.302  1.00 53.47           H  
ATOM   4620  HE3 LYS   303      22.178 -11.889  49.107  1.00 53.47           H  
ATOM   4621  HZ1 LYS   303      22.781 -10.143  47.768  1.00 53.47           H  
ATOM   4622  HZ2 LYS   303      22.694 -11.313  46.615  1.00 53.47           H  
ATOM   4623  HZ3 LYS   303      24.160 -10.804  47.139  1.00 53.47           H  
ATOM   4624  N   ASN   304      19.717 -15.422  48.808  1.00 59.19           N  
ATOM   4625  CA  ASN   304      18.581 -14.882  48.060  1.00 59.19           C  
ATOM   4626  C   ASN   304      18.874 -13.437  47.607  1.00 59.19           C  
ATOM   4627  CB  ASN   304      17.295 -14.882  48.889  1.00 59.19           C  
ATOM   4628  O   ASN   304      19.455 -12.613  48.311  1.00 59.19           O  
ATOM   4629  CG  ASN   304      16.357 -16.020  48.544  1.00 59.19           C  
ATOM   4630  ND2 ASN   304      15.312 -16.133  49.424  1.00 59.19           N  
ATOM   4631  OD1 ASN   304      16.462 -16.767  47.577  1.00 59.19           O  
ATOM   4632  H   ASN   304      19.709 -15.406  49.825  1.00 59.19           H  
ATOM   4633  HA  ASN   304      18.471 -15.490  47.155  1.00 59.19           H  
ATOM   4634  HB2 ASN   304      16.722 -13.960  48.721  1.00 59.19           H  
ATOM   4635  HB3 ASN   304      17.518 -14.926  49.962  1.00 59.19           H  
ATOM   4636 HD21 ASN   304      14.617 -16.855  49.287  1.00 59.19           H  
ATOM   4637 HD22 ASN   304      15.195 -15.521  50.223  1.00 59.19           H  
ATOM   4638  N   SER   305      18.357 -13.121  46.360  1.00 71.70           N  
ATOM   4639  CA  SER   305      18.583 -11.804  45.778  1.00 71.70           C  
ATOM   4640  C   SER   305      17.547 -10.817  46.306  1.00 71.70           C  
ATOM   4641  CB  SER   305      18.444 -11.786  44.252  1.00 71.70           C  
ATOM   4642  O   SER   305      16.362 -11.102  46.480  1.00 71.70           O  
ATOM   4643  OG  SER   305      18.689 -10.471  43.738  1.00 71.70           O  
ATOM   4644  H   SER   305      17.804 -13.807  45.855  1.00 71.70           H  
ATOM   4645  HA  SER   305      19.580 -11.461  46.073  1.00 71.70           H  
ATOM   4646  HB2 SER   305      17.432 -12.075  43.949  1.00 71.70           H  
ATOM   4647  HB3 SER   305      19.142 -12.486  43.779  1.00 71.70           H  
ATOM   4648  HG  SER   305      19.697 -10.341  43.822  1.00 71.70           H  
ATOM   4649  N   LEU   306      18.044  -9.527  46.413  1.00 84.25           N  
ATOM   4650  CA  LEU   306      17.167  -8.410  46.729  1.00 84.25           C  
ATOM   4651  C   LEU   306      16.285  -8.141  45.500  1.00 84.25           C  
ATOM   4652  CB  LEU   306      18.008  -7.173  47.076  1.00 84.25           C  
ATOM   4653  O   LEU   306      15.132  -7.717  45.620  1.00 84.25           O  
ATOM   4654  CG  LEU   306      17.206  -5.912  47.458  1.00 84.25           C  
ATOM   4655  CD1 LEU   306      16.338  -6.125  48.697  1.00 84.25           C  
ATOM   4656  CD2 LEU   306      18.166  -4.743  47.695  1.00 84.25           C  
ATOM   4657  H   LEU   306      19.036  -9.364  46.257  1.00 84.25           H  
ATOM   4658  HA  LEU   306      16.526  -8.715  47.562  1.00 84.25           H  
ATOM   4659  HB2 LEU   306      18.653  -6.928  46.221  1.00 84.25           H  
ATOM   4660  HB3 LEU   306      18.688  -7.429  47.900  1.00 84.25           H  
ATOM   4661  HG  LEU   306      16.552  -5.632  46.623  1.00 84.25           H  
ATOM   4662 HD11 LEU   306      16.937  -6.469  49.547  1.00 84.25           H  
ATOM   4663 HD12 LEU   306      15.552  -6.862  48.512  1.00 84.25           H  
ATOM   4664 HD13 LEU   306      15.843  -5.192  48.989  1.00 84.25           H  
ATOM   4665 HD21 LEU   306      18.837  -4.943  48.537  1.00 84.25           H  
ATOM   4666 HD22 LEU   306      17.613  -3.823  47.913  1.00 84.25           H  
ATOM   4667 HD23 LEU   306      18.782  -4.557  46.809  1.00 84.25           H  
ATOM   4668  N   ALA   307      16.910  -8.298  44.272  1.00 85.39           N  
ATOM   4669  CA  ALA   307      16.346  -7.697  43.072  1.00 85.39           C  
ATOM   4670  C   ALA   307      14.983  -8.289  42.745  1.00 85.39           C  
ATOM   4671  CB  ALA   307      17.246  -7.938  41.873  1.00 85.39           C  
ATOM   4672  O   ALA   307      14.074  -7.624  42.256  1.00 85.39           O  
ATOM   4673  H   ALA   307      17.784  -8.839  44.228  1.00 85.39           H  
ATOM   4674  HA  ALA   307      16.211  -6.631  43.269  1.00 85.39           H  
ATOM   4675  HB1 ALA   307      18.265  -7.624  42.082  1.00 85.39           H  
ATOM   4676  HB2 ALA   307      16.883  -7.395  40.994  1.00 85.39           H  
ATOM   4677  HB3 ALA   307      17.287  -9.002  41.614  1.00 85.39           H  
ATOM   4678  N   LEU   308      14.910  -9.655  42.927  1.00 90.98           N  
ATOM   4679  CA  LEU   308      13.725 -10.387  42.526  1.00 90.98           C  
ATOM   4680  C   LEU   308      12.601 -10.107  43.538  1.00 90.98           C  
ATOM   4681  CB  LEU   308      14.003 -11.890  42.416  1.00 90.98           C  
ATOM   4682  O   LEU   308      11.414 -10.116  43.199  1.00 90.98           O  
ATOM   4683  CG  LEU   308      15.199 -12.255  41.510  1.00 90.98           C  
ATOM   4684  CD1 LEU   308      15.339 -13.775  41.411  1.00 90.98           C  
ATOM   4685  CD2 LEU   308      15.101 -11.646  40.112  1.00 90.98           C  
ATOM   4686  H   LEU   308      15.713 -10.126  43.336  1.00 90.98           H  
ATOM   4687  HA  LEU   308      13.388  -9.990  41.563  1.00 90.98           H  
ATOM   4688  HB2 LEU   308      13.096 -12.389  42.050  1.00 90.98           H  
ATOM   4689  HB3 LEU   308      14.189 -12.301  43.418  1.00 90.98           H  
ATOM   4690  HG  LEU   308      16.119 -11.875  41.970  1.00 90.98           H  
ATOM   4691 HD11 LEU   308      14.459 -14.226  40.938  1.00 90.98           H  
ATOM   4692 HD12 LEU   308      15.459 -14.221  42.404  1.00 90.98           H  
ATOM   4693 HD13 LEU   308      16.218 -14.045  40.816  1.00 90.98           H  
ATOM   4694 HD21 LEU   308      14.198 -11.984  39.593  1.00 90.98           H  
ATOM   4695 HD22 LEU   308      15.972 -11.933  39.515  1.00 90.98           H  
ATOM   4696 HD23 LEU   308      15.091 -10.553  40.143  1.00 90.98           H  
ATOM   4697  N   SER   309      13.046  -9.932  44.836  1.00 93.61           N  
ATOM   4698  CA  SER   309      12.175  -9.953  46.010  1.00 93.61           C  
ATOM   4699  C   SER   309      11.173  -8.802  46.086  1.00 93.61           C  
ATOM   4700  CB  SER   309      12.997  -9.932  47.309  1.00 93.61           C  
ATOM   4701  O   SER   309      10.147  -8.889  46.761  1.00 93.61           O  
ATOM   4702  OG  SER   309      13.605  -8.665  47.564  1.00 93.61           O  
ATOM   4703  H   SER   309      14.052  -9.828  44.969  1.00 93.61           H  
ATOM   4704  HA  SER   309      11.602 -10.885  45.948  1.00 93.61           H  
ATOM   4705  HB2 SER   309      13.786 -10.690  47.286  1.00 93.61           H  
ATOM   4706  HB3 SER   309      12.351 -10.151  48.167  1.00 93.61           H  
ATOM   4707  HG  SER   309      14.067  -8.353  46.754  1.00 93.61           H  
ATOM   4708  N   LEU   310      11.581  -7.631  45.481  1.00 95.01           N  
ATOM   4709  CA  LEU   310      10.826  -6.403  45.686  1.00 95.01           C  
ATOM   4710  C   LEU   310       9.527  -6.457  44.859  1.00 95.01           C  
ATOM   4711  CB  LEU   310      11.661  -5.181  45.279  1.00 95.01           C  
ATOM   4712  O   LEU   310       9.408  -7.137  43.832  1.00 95.01           O  
ATOM   4713  CG  LEU   310      12.908  -4.934  46.153  1.00 95.01           C  
ATOM   4714  CD1 LEU   310      13.703  -3.748  45.604  1.00 95.01           C  
ATOM   4715  CD2 LEU   310      12.560  -4.685  47.621  1.00 95.01           C  
ATOM   4716  H   LEU   310      12.415  -7.638  44.895  1.00 95.01           H  
ATOM   4717  HA  LEU   310      10.537  -6.349  46.741  1.00 95.01           H  
ATOM   4718  HB2 LEU   310      11.035  -4.284  45.295  1.00 95.01           H  
ATOM   4719  HB3 LEU   310      11.978  -5.300  44.234  1.00 95.01           H  
ATOM   4720  HG  LEU   310      13.556  -5.814  46.106  1.00 95.01           H  
ATOM   4721 HD11 LEU   310      13.113  -2.827  45.639  1.00 95.01           H  
ATOM   4722 HD12 LEU   310      14.001  -3.925  44.566  1.00 95.01           H  
ATOM   4723 HD13 LEU   310      14.617  -3.588  46.187  1.00 95.01           H  
ATOM   4724 HD21 LEU   310      11.842  -3.867  47.727  1.00 95.01           H  
ATOM   4725 HD22 LEU   310      13.457  -4.422  48.193  1.00 95.01           H  
ATOM   4726 HD23 LEU   310      12.134  -5.578  48.087  1.00 95.01           H  
ATOM   4727  N   THR   311       8.542  -5.585  45.295  1.00 96.92           N  
ATOM   4728  CA  THR   311       7.390  -5.295  44.448  1.00 96.92           C  
ATOM   4729  C   THR   311       7.875  -4.220  43.459  1.00 96.92           C  
ATOM   4730  CB  THR   311       6.108  -4.872  45.187  1.00 96.92           C  
ATOM   4731  O   THR   311       8.841  -3.478  43.659  1.00 96.92           O  
ATOM   4732  CG2 THR   311       5.679  -5.898  46.229  1.00 96.92           C  
ATOM   4733  OG1 THR   311       6.251  -3.599  45.817  1.00 96.92           O  
ATOM   4734  H   THR   311       8.639  -5.086  46.194  1.00 96.92           H  
ATOM   4735  HA  THR   311       7.165  -6.198  43.867  1.00 96.92           H  
ATOM   4736  HB  THR   311       5.304  -4.760  44.450  1.00 96.92           H  
ATOM   4737 HG21 THR   311       5.563  -6.892  45.785  1.00 96.92           H  
ATOM   4738 HG22 THR   311       4.724  -5.607  46.679  1.00 96.92           H  
ATOM   4739 HG23 THR   311       6.401  -5.959  47.050  1.00 96.92           H  
ATOM   4740  HG1 THR   311       5.402  -3.391  46.253  1.00 96.92           H  
ATOM   4741  N   ALA   312       7.153  -4.146  42.282  1.00 97.10           N  
ATOM   4742  CA  ALA   312       7.685  -3.392  41.143  1.00 97.10           C  
ATOM   4743  C   ALA   312       7.717  -1.870  41.372  1.00 97.10           C  
ATOM   4744  CB  ALA   312       6.903  -3.717  39.880  1.00 97.10           C  
ATOM   4745  O   ALA   312       8.398  -1.129  40.663  1.00 97.10           O  
ATOM   4746  H   ALA   312       6.272  -4.637  42.165  1.00 97.10           H  
ATOM   4747  HA  ALA   312       8.729  -3.707  41.012  1.00 97.10           H  
ATOM   4748  HB1 ALA   312       6.981  -4.782  39.639  1.00 97.10           H  
ATOM   4749  HB2 ALA   312       7.276  -3.146  39.023  1.00 97.10           H  
ATOM   4750  HB3 ALA   312       5.840  -3.487  40.008  1.00 97.10           H  
ATOM   4751  N   ASP   313       6.888  -1.400  42.371  1.00 97.00           N  
ATOM   4752  CA  ASP   313       6.884   0.006  42.779  1.00 97.00           C  
ATOM   4753  C   ASP   313       8.052   0.266  43.759  1.00 97.00           C  
ATOM   4754  CB  ASP   313       5.564   0.414  43.422  1.00 97.00           C  
ATOM   4755  O   ASP   313       8.567   1.379  43.878  1.00 97.00           O  
ATOM   4756  CG  ASP   313       4.630   0.866  42.311  1.00 97.00           C  
ATOM   4757  OD1 ASP   313       4.584   2.118  42.084  1.00 97.00           O  
ATOM   4758  OD2 ASP   313       3.987  -0.051  41.722  1.00 97.00           O1-
ATOM   4759  H   ASP   313       6.269  -2.063  42.824  1.00 97.00           H  
ATOM   4760  HA  ASP   313       7.095   0.613  41.889  1.00 97.00           H  
ATOM   4761  HB2 ASP   313       5.701   1.248  44.120  1.00 97.00           H  
ATOM   4762  HB3 ASP   313       5.110  -0.408  43.988  1.00 97.00           H  
ATOM   4763  N   GLN   314       8.446  -0.809  44.538  1.00 97.59           N  
ATOM   4764  CA  GLN   314       9.530  -0.676  45.516  1.00 97.59           C  
ATOM   4765  C   GLN   314      10.844  -0.584  44.723  1.00 97.59           C  
ATOM   4766  CB  GLN   314       9.622  -1.872  46.465  1.00 97.59           C  
ATOM   4767  O   GLN   314      11.821   0.047  45.129  1.00 97.59           O  
ATOM   4768  CG  GLN   314       8.537  -1.914  47.539  1.00 97.59           C  
ATOM   4769  CD  GLN   314       8.502  -3.275  48.217  1.00 97.59           C  
ATOM   4770  NE2 GLN   314       8.076  -3.254  49.518  1.00 97.59           N  
ATOM   4771  OE1 GLN   314       8.807  -4.329  47.660  1.00 97.59           O  
ATOM   4772  H   GLN   314       8.020  -1.724  44.394  1.00 97.59           H  
ATOM   4773  HA  GLN   314       9.398   0.263  46.065  1.00 97.59           H  
ATOM   4774  HB2 GLN   314      10.598  -1.869  46.968  1.00 97.59           H  
ATOM   4775  HB3 GLN   314       9.595  -2.794  45.882  1.00 97.59           H  
ATOM   4776  HG2 GLN   314       7.548  -1.732  47.108  1.00 97.59           H  
ATOM   4777  HG3 GLN   314       8.723  -1.130  48.283  1.00 97.59           H  
ATOM   4778 HE21 GLN   314       8.030  -4.134  50.022  1.00 97.59           H  
ATOM   4779 HE22 GLN   314       7.809  -2.412  50.013  1.00 97.59           H  
ATOM   4780  N   MET   315      10.866  -1.334  43.556  1.00 97.69           N  
ATOM   4781  CA  MET   315      12.043  -1.348  42.691  1.00 97.69           C  
ATOM   4782  C   MET   315      12.375   0.076  42.214  1.00 97.69           C  
ATOM   4783  CB  MET   315      11.815  -2.288  41.499  1.00 97.69           C  
ATOM   4784  O   MET   315      13.524   0.407  41.919  1.00 97.69           O  
ATOM   4785  CG  MET   315      12.944  -2.347  40.465  1.00 97.69           C  
ATOM   4786  SD  MET   315      14.589  -2.721  41.151  1.00 97.69           S  
ATOM   4787  CE  MET   315      14.383  -4.486  41.465  1.00 97.69           C  
ATOM   4788  H   MET   315      10.047  -1.913  43.341  1.00 97.69           H  
ATOM   4789  HA  MET   315      12.874  -1.695  43.312  1.00 97.69           H  
ATOM   4790  HB2 MET   315      10.905  -1.984  40.968  1.00 97.69           H  
ATOM   4791  HB3 MET   315      11.610  -3.299  41.875  1.00 97.69           H  
ATOM   4792  HG2 MET   315      13.017  -1.387  39.942  1.00 97.69           H  
ATOM   4793  HG3 MET   315      12.707  -3.093  39.698  1.00 97.69           H  
ATOM   4794  HE1 MET   315      15.307  -4.881  41.890  1.00 97.69           H  
ATOM   4795  HE2 MET   315      14.183  -5.011  40.529  1.00 97.69           H  
ATOM   4796  HE3 MET   315      13.571  -4.667  42.173  1.00 97.69           H  
ATOM   4797  N   VAL   316      11.302   0.934  42.060  1.00 98.12           N  
ATOM   4798  CA  VAL   316      11.478   2.268  41.483  1.00 98.12           C  
ATOM   4799  C   VAL   316      12.406   3.100  42.390  1.00 98.12           C  
ATOM   4800  CB  VAL   316      10.126   2.970  41.243  1.00 98.12           C  
ATOM   4801  O   VAL   316      13.317   3.778  41.909  1.00 98.12           O  
ATOM   4802  CG1 VAL   316      10.294   4.431  40.823  1.00 98.12           C  
ATOM   4803  CG2 VAL   316       9.318   2.244  40.164  1.00 98.12           C  
ATOM   4804  H   VAL   316      10.379   0.603  42.333  1.00 98.12           H  
ATOM   4805  HA  VAL   316      12.007   2.134  40.530  1.00 98.12           H  
ATOM   4806  HB  VAL   316       9.543   2.963  42.170  1.00 98.12           H  
ATOM   4807 HG11 VAL   316      10.937   4.522  39.941  1.00 98.12           H  
ATOM   4808 HG12 VAL   316      10.731   5.020  41.632  1.00 98.12           H  
ATOM   4809 HG13 VAL   316       9.324   4.881  40.589  1.00 98.12           H  
ATOM   4810 HG21 VAL   316       9.831   2.271  39.196  1.00 98.12           H  
ATOM   4811 HG22 VAL   316       8.333   2.708  40.040  1.00 98.12           H  
ATOM   4812 HG23 VAL   316       9.154   1.200  40.428  1.00 98.12           H  
ATOM   4813  N   SER   317      12.146   3.074  43.748  1.00 98.00           N  
ATOM   4814  CA  SER   317      12.984   3.818  44.693  1.00 98.00           C  
ATOM   4815  C   SER   317      14.340   3.123  44.792  1.00 98.00           C  
ATOM   4816  CB  SER   317      12.384   3.970  46.093  1.00 98.00           C  
ATOM   4817  O   SER   317      15.374   3.775  44.954  1.00 98.00           O  
ATOM   4818  OG  SER   317      12.019   5.333  46.340  1.00 98.00           O  
ATOM   4819  H   SER   317      11.361   2.523  44.082  1.00 98.00           H  
ATOM   4820  HA  SER   317      13.160   4.802  44.250  1.00 98.00           H  
ATOM   4821  HB2 SER   317      13.081   3.676  46.885  1.00 98.00           H  
ATOM   4822  HB3 SER   317      11.476   3.368  46.209  1.00 98.00           H  
ATOM   4823  HG  SER   317      12.877   5.884  46.398  1.00 98.00           H  
ATOM   4824  N   ALA   318      14.334   1.740  44.731  1.00 97.64           N  
ATOM   4825  CA  ALA   318      15.595   1.005  44.771  1.00 97.64           C  
ATOM   4826  C   ALA   318      16.475   1.262  43.530  1.00 97.64           C  
ATOM   4827  CB  ALA   318      15.359  -0.483  44.958  1.00 97.64           C  
ATOM   4828  O   ALA   318      17.647   0.887  43.482  1.00 97.64           O  
ATOM   4829  H   ALA   318      13.444   1.233  44.662  1.00 97.64           H  
ATOM   4830  HA  ALA   318      16.156   1.389  45.633  1.00 97.64           H  
ATOM   4831  HB1 ALA   318      14.684  -0.673  45.798  1.00 97.64           H  
ATOM   4832  HB2 ALA   318      16.303  -0.997  45.162  1.00 97.64           H  
ATOM   4833  HB3 ALA   318      14.924  -0.932  44.062  1.00 97.64           H  
ATOM   4834  N   LEU   319      15.863   1.944  42.498  1.00 98.14           N  
ATOM   4835  CA  LEU   319      16.609   2.539  41.406  1.00 98.14           C  
ATOM   4836  C   LEU   319      16.750   4.068  41.563  1.00 98.14           C  
ATOM   4837  CB  LEU   319      16.041   2.137  40.047  1.00 98.14           C  
ATOM   4838  O   LEU   319      17.842   4.601  41.338  1.00 98.14           O  
ATOM   4839  CG  LEU   319      16.120   0.621  39.763  1.00 98.14           C  
ATOM   4840  CD1 LEU   319      15.514   0.323  38.396  1.00 98.14           C  
ATOM   4841  CD2 LEU   319      17.543   0.067  39.836  1.00 98.14           C  
ATOM   4842  H   LEU   319      14.847   2.015  42.509  1.00 98.14           H  
ATOM   4843  HA  LEU   319      17.642   2.177  41.471  1.00 98.14           H  
ATOM   4844  HB2 LEU   319      16.588   2.671  39.262  1.00 98.14           H  
ATOM   4845  HB3 LEU   319      14.995   2.463  39.975  1.00 98.14           H
[truncated: 917,518 more chars]
