# Supplementary material for: DegraderTCM: A Computationally Sparing Approach for Predicting Ternary Degradation Complexes
Source: ACS Med Chem Lett. 2023 Dec 13;15(1):45–53. doi: 10.1021/acsmedchemlett.3c00362 (PMC10788944; doi:10.1021/acsmedchemlett.3c00362)
Supplement: Supplementary file 2 — ml3c00362_si_002.zip [file ml3c00362_si_002.zip › TC models/Case_studies/ER/ERD-C16_ER_VHL.pdb]

HEADER    TRANSCRIPTION                                       ERD-C16 
REMARK  99                                                                      
REMARK  99 MOE v2022.02 (Chemical Computing Group ULC) Mon Jul 24 16:32:45 2023 
SEQRES   1    595  MET THR MET THR LEU HIS THR LYS ALA SER GLY MET ALA
SEQRES   2    595  LEU LEU HIS GLN ILE GLN GLY ASN GLU LEU GLU PRO LEU
SEQRES   3    595  ASN ARG PRO GLN LEU LYS ILE PRO LEU GLU ARG PRO LEU
SEQRES   4    595  GLY GLU VAL TYR LEU ASP SER SER LYS PRO ALA VAL TYR
SEQRES   5    595  ASN TYR PRO GLU GLY ALA ALA TYR GLU PHE ASN ALA ALA
SEQRES   6    595  ALA ALA ALA ASN ALA GLN VAL TYR GLY GLN THR GLY LEU
SEQRES   7    595  PRO TYR GLY PRO GLY SER GLU ALA ALA ALA PHE GLY SER
SEQRES   8    595  ASN GLY LEU GLY GLY PHE PRO PRO LEU ASN SER VAL SER
SEQRES   9    595  PRO SER PRO LEU MET LEU LEU HIS PRO PRO PRO GLN LEU
SEQRES  10    595  SER PRO PHE LEU GLN PRO HIS GLY GLN GLN VAL PRO TYR
SEQRES  11    595  TYR LEU GLU ASN GLU PRO SER GLY TYR THR VAL ARG GLU
SEQRES  12    595  ALA GLY PRO PRO ALA PHE TYR ARG PRO ASN SER ASP ASN
SEQRES  13    595  ARG ARG GLN GLY GLY ARG GLU ARG LEU ALA SER THR ASN
SEQRES  14    595  ASP LYS GLY SER MET ALA MET GLU SER ALA LYS GLU THR
SEQRES  15    595  ARG TYR CYS ALA VAL CYS ASN ASP TYR ALA SER GLY TYR
SEQRES  16    595  HIS TYR GLY VAL TRP SER CYS GLU GLY CYS LYS ALA PHE
SEQRES  17    595  PHE LYS ARG SER ILE GLN GLY HIS ASN ASP TYR MET CYS
SEQRES  18    595  PRO ALA THR ASN GLN CYS THR ILE ASP LYS ASN ARG ARG
SEQRES  19    595  LYS SER CYS GLN ALA CYS ARG LEU ARG LYS CYS TYR GLU
SEQRES  20    595  VAL GLY MET MET LYS GLY GLY ILE ARG LYS ASP ARG ARG
SEQRES  21    595  GLY GLY ARG MET LEU LYS HIS LYS ARG GLN ARG ASP ASP
SEQRES  22    595  GLY GLU GLY ARG GLY GLU VAL GLY SER ALA GLY ASP MET
SEQRES  23    595  ARG ALA ALA ASN LEU TRP PRO SER PRO LEU MET ILE LYS
SEQRES  24    595  ARG SER LYS LYS ASN SER LEU ALA LEU SER LEU THR ALA
SEQRES  25    595  ASP GLN MET VAL SER ALA LEU LEU ASP ALA GLU PRO PRO
SEQRES  26    595  ILE LEU TYR SER GLU TYR ASP PRO THR ARG PRO PHE SER
SEQRES  27    595  GLU ALA SER MET MET GLY LEU LEU THR ASN LEU ALA ASP
SEQRES  28    595  ARG GLU LEU VAL HIS MET ILE ASN TRP ALA LYS ARG VAL
SEQRES  29    595  PRO GLY PHE VAL ASP LEU THR LEU HIS ASP GLN VAL HIS
SEQRES  30    595  LEU LEU GLU CYS ALA TRP LEU GLU ILE LEU MET ILE GLY
SEQRES  31    595  LEU VAL TRP ARG SER MET GLU HIS PRO GLY LYS LEU LEU
SEQRES  32    595  PHE ALA PRO ASN LEU LEU LEU ASP ARG ASN GLN GLY LYS
SEQRES  33    595  CYS VAL GLU GLY MET VAL GLU ILE PHE ASP MET LEU LEU
SEQRES  34    595  ALA THR SER SER ARG PHE ARG MET MET ASN LEU GLN GLY
SEQRES  35    595  GLU GLU PHE VAL CYS LEU LYS SER ILE ILE LEU LEU ASN
SEQRES  36    595  SER GLY VAL TYR THR PHE LEU SER SER THR LEU LYS SER
SEQRES  37    595  LEU GLU GLU LYS ASP HIS ILE HIS ARG VAL LEU ASP LYS
SEQRES  38    595  ILE THR ASP THR LEU ILE HIS LEU MET ALA LYS ALA GLY
SEQRES  39    595  LEU THR LEU GLN GLN GLN HIS GLN ARG LEU ALA GLN LEU
SEQRES  40    595  LEU LEU ILE LEU SER HIS ILE ARG HIS MET SER ASN LYS
SEQRES  41    595  GLY MET GLU HIS LEU TYR SER MET LYS CYS LYS ASN VAL
SEQRES  42    595  VAL PRO LEU TYR ASP LEU LEU LEU GLU MET LEU ASP ALA
SEQRES  43    595  HIS ARG LEU HIS ALA PRO THR SER ARG GLY GLY ALA SER
SEQRES  44    595  VAL GLU GLU THR ASP GLN SER HIS LEU ALA THR ALA GLY
SEQRES  45    595  SER THR SER SER HIS SER LEU GLN LYS TYR TYR ILE THR
SEQRES  46    595  GLY GLU ALA GLU GLY PHE PRO ALA THR VAL
HELIX    1   1 GLY     11  LEU     14  1               Generated by MOE    4
HELIX    2   2 HIS     16  GLN     19  1               Generated by MOE    4
HELIX    3   3 GLU    203  SER    212  1               Generated by MOE   10
HELIX    4   4 ALA    239  GLU    247  1               Generated by MOE    9
HELIX    5   5 ALA    307  SER    309  5               Generated by MOE    3
HELIX    6   6 ALA    312  LEU    320  1               Generated by MOE    9
HELIX    7   7 GLU    339  LEU    345  1               Generated by MOE    7
HELIX    8   8 THR    347  TRP    360  1               Generated by MOE   14
HELIX    9   9 ALA    361  ARG    363  5               Generated by MOE    3
HELIX   10  10 PHE    367  ASP    369  5               Generated by MOE    3
HELIX   11  11 LEU    372  ALA    382  1               Generated by MOE   11
HELIX   12  12 GLU    385  ARG    394  1               Generated by MOE   10
HELIX   13  13 VAL    422  MET    437  1               Generated by MOE   16
HELIX   14  14 GLY    442  LEU    454  1               Generated by MOE   13
HELIX   15  15 GLY    457  TYR    459  5               Generated by MOE    3
HELIX   16  16 LYS    472  LYS    492  1               Generated by MOE   21
HELIX   17  17 LEU    497  LYS    531  1               Generated by MOE   35
HELIX   18  18 ASP    538  LEU    541  1               Generated by MOE    4
HELIX   19  19 MET    543  ARG    548  1               Generated by MOE    6
HELIX   20  20 LEU    158  LEU    169  1               Generated by MOE   12
HELIX   21  21 PRO    172  ARG    176  5               Generated by MOE    5
HELIX   22  22 GLU    186  GLU    189  1               Generated by MOE    4
HELIX   23  23 VAL    194  THR    202  1               Generated by MOE    9
SHEET    1       TYR   184  CYS   185                  Generated by MOE
SHEET    2       ASP   190  TYR   191                  Generated by MOE
SHEET    3       GLY   194  HIS   196                  Generated by MOE
SHEET    4       VAL   199  SER   201                  Generated by MOE
SHEET    5       LYS   401  ALA   405                  Generated by MOE
SHEET    6       LEU   408  ASP   411                  Generated by MOE
SHEET    7       PRO    71  GLN    73                  Generated by MOE
SHEET    8       VAL    74  ASN    78                  Generated by MOE
SHEET    9       VAL    84  LEU    89                  Generated by MOE
SHEET   10       PRO    95  PRO    97                  Generated by MOE
SHEET   11       GLY   106  TYR   112                  Generated by MOE
SHEET   12       LEU   116  ASP   121                  Generated by MOE
SHEET   13       GLY   127  VAL   130                  Generated by MOE
SHEET   14       LEU   135  PHE   136                  Generated by MOE
SHEET   15       ILE   147  ILE   151                  Generated by MOE
SHEET   16       THR   152  THR   152                  Generated by MOE
LINK         C32 RAL     1                 CAY   9     2     1555   1555  1.55
ATOM      1  N   MET     1      59.734  15.559  32.960  1.00 35.33           N1+
ATOM      2  CA  MET     1      59.882  14.331  32.146  1.00 35.33           C  
ATOM      3  C   MET     1      60.168  13.124  33.076  1.00 35.33           C  
ATOM      4  CB  MET     1      60.974  14.456  31.074  1.00 35.33           C  
ATOM      5  O   MET     1      60.739  12.097  32.716  1.00 35.33           O  
ATOM      6  CG  MET     1      60.632  15.484  29.997  1.00 35.33           C  
ATOM      7  SD  MET     1      61.938  15.513  28.729  1.00 35.33           S  
ATOM      8  CE  MET     1      61.223  16.755  27.627  1.00 35.33           C  
ATOM      9  H1  MET     1      59.466  16.328  32.363  1.00 35.33           H  
ATOM     10  H2  MET     1      60.613  15.773  33.410  1.00 35.33           H  
ATOM     11  H3  MET     1      59.023  15.414  33.662  1.00 35.33           H  
ATOM     12  HA  MET     1      58.916  14.123  31.670  1.00 35.33           H  
ATOM     13  HB2 MET     1      61.118  13.476  30.599  1.00 35.33           H  
ATOM     14  HB3 MET     1      61.930  14.709  31.553  1.00 35.33           H  
ATOM     15  HG2 MET     1      60.552  16.487  30.427  1.00 35.33           H  
ATOM     16  HG3 MET     1      59.680  15.228  29.520  1.00 35.33           H  
ATOM     17  HE1 MET     1      61.101  17.706  28.153  1.00 35.33           H  
ATOM     18  HE2 MET     1      60.255  16.416  27.248  1.00 35.33           H  
ATOM     19  HE3 MET     1      61.893  16.912  26.777  1.00 35.33           H  
ATOM     20  N   THR     2      59.647  13.260  34.339  1.00 25.94           N  
ATOM     21  CA  THR     2      59.809  12.271  35.403  1.00 25.94           C  
ATOM     22  C   THR     2      58.796  11.121  35.213  1.00 25.94           C  
ATOM     23  CB  THR     2      59.643  12.909  36.797  1.00 25.94           C  
ATOM     24  O   THR     2      57.911  10.857  36.029  1.00 25.94           O  
ATOM     25  CG2 THR     2      60.783  13.867  37.123  1.00 25.94           C  
ATOM     26  OG1 THR     2      58.420  13.653  36.870  1.00 25.94           O  
ATOM     27  H   THR     2      59.129  14.117  34.536  1.00 25.94           H  
ATOM     28  HA  THR     2      60.811  11.831  35.318  1.00 25.94           H  
ATOM     29  HB  THR     2      59.610  12.134  37.573  1.00 25.94           H  
ATOM     30 HG21 THR     2      61.752  13.358  37.090  1.00 25.94           H  
ATOM     31 HG22 THR     2      60.647  14.290  38.125  1.00 25.94           H  
ATOM     32 HG23 THR     2      60.805  14.714  36.430  1.00 25.94           H  
ATOM     33  HG1 THR     2      57.698  12.993  36.852  1.00 25.94           H  
ATOM     34  N   MET     3      59.007  10.368  34.078  1.00 30.84           N  
ATOM     35  CA  MET     3      58.180   9.216  33.722  1.00 30.84           C  
ATOM     36  C   MET     3      58.594   8.102  34.704  1.00 30.84           C  
ATOM     37  CB  MET     3      58.424   8.811  32.263  1.00 30.84           C  
ATOM     38  O   MET     3      59.699   7.563  34.685  1.00 30.84           O  
ATOM     39  CG  MET     3      57.272   8.027  31.631  1.00 30.84           C  
ATOM     40  SD  MET     3      56.870   6.435  32.418  1.00 30.84           S  
ATOM     41  CE  MET     3      58.343   5.487  31.955  1.00 30.84           C  
ATOM     42  H   MET     3      59.784  10.633  33.468  1.00 30.84           H  
ATOM     43  HA  MET     3      57.134   9.501  33.878  1.00 30.84           H  
ATOM     44  HB2 MET     3      59.365   8.257  32.159  1.00 30.84           H  
ATOM     45  HB3 MET     3      58.552   9.721  31.661  1.00 30.84           H  
ATOM     46  HG2 MET     3      57.485   7.845  30.572  1.00 30.84           H  
ATOM     47  HG3 MET     3      56.363   8.639  31.663  1.00 30.84           H  
ATOM     48  HE1 MET     3      58.217   4.453  32.285  1.00 30.84           H  
ATOM     49  HE2 MET     3      59.236   5.893  32.434  1.00 30.84           H  
ATOM     50  HE3 MET     3      58.471   5.490  30.869  1.00 30.84           H  
ATOM     51  N   THR     4      57.672   7.865  35.695  1.00 30.42           N  
ATOM     52  CA  THR     4      57.943   6.996  36.830  1.00 30.42           C  
ATOM     53  C   THR     4      56.699   6.115  37.031  1.00 30.42           C  
ATOM     54  CB  THR     4      58.260   7.814  38.101  1.00 30.42           C  
ATOM     55  O   THR     4      55.565   6.574  37.151  1.00 30.42           O  
ATOM     56  CG2 THR     4      59.725   8.240  38.154  1.00 30.42           C  
ATOM     57  OG1 THR     4      57.462   9.009  38.193  1.00 30.42           O  
ATOM     58  H   THR     4      56.756   8.305  35.661  1.00 30.42           H  
ATOM     59  HA  THR     4      58.791   6.341  36.596  1.00 30.42           H  
ATOM     60  HB  THR     4      58.047   7.212  38.991  1.00 30.42           H  
ATOM     61 HG21 THR     4      60.393   7.373  38.127  1.00 30.42           H  
ATOM     62 HG22 THR     4      59.923   8.803  39.072  1.00 30.42           H  
ATOM     63 HG23 THR     4      59.978   8.905  37.321  1.00 30.42           H  
ATOM     64  HG1 THR     4      57.641   9.534  37.379  1.00 30.42           H  
ATOM     65  N   LEU     5      56.946   4.759  36.999  1.00 29.22           N  
ATOM     66  CA  LEU     5      55.873   3.776  37.103  1.00 29.22           C  
ATOM     67  C   LEU     5      55.740   3.424  38.598  1.00 29.22           C  
ATOM     68  CB  LEU     5      56.191   2.518  36.283  1.00 29.22           C  
ATOM     69  O   LEU     5      56.450   2.592  39.162  1.00 29.22           O  
ATOM     70  CG  LEU     5      56.307   2.757  34.763  1.00 29.22           C  
ATOM     71  CD1 LEU     5      56.734   1.463  34.066  1.00 29.22           C  
ATOM     72  CD2 LEU     5      55.001   3.265  34.150  1.00 29.22           C  
ATOM     73  H   LEU     5      57.895   4.414  36.918  1.00 29.22           H  
ATOM     74  HA  LEU     5      54.930   4.219  36.766  1.00 29.22           H  
ATOM     75  HB2 LEU     5      55.417   1.762  36.475  1.00 29.22           H  
ATOM     76  HB3 LEU     5      57.135   2.082  36.640  1.00 29.22           H  
ATOM     77  HG  LEU     5      57.088   3.505  34.576  1.00 29.22           H  
ATOM     78 HD11 LEU     5      55.989   0.672  34.206  1.00 29.22           H  
ATOM     79 HD12 LEU     5      57.690   1.104  34.463  1.00 29.22           H  
ATOM     80 HD13 LEU     5      56.861   1.623  32.990  1.00 29.22           H  
ATOM     81 HD21 LEU     5      54.169   2.590  34.374  1.00 29.22           H  
ATOM     82 HD22 LEU     5      55.088   3.343  33.061  1.00 29.22           H  
ATOM     83 HD23 LEU     5      54.745   4.260  34.525  1.00 29.22           H  
ATOM     84  N   HIS     6      54.809   4.165  39.284  1.00 38.45           N  
ATOM     85  CA  HIS     6      54.631   4.120  40.746  1.00 38.45           C  
ATOM     86  C   HIS     6      53.896   2.848  41.239  1.00 38.45           C  
ATOM     87  CB  HIS     6      53.882   5.364  41.255  1.00 38.45           C  
ATOM     88  O   HIS     6      53.068   2.866  42.151  1.00 38.45           O  
ATOM     89  CG  HIS     6      54.687   6.602  41.082  1.00 38.45           C  
ATOM     90  CD2 HIS     6      54.634   7.536  40.072  1.00 38.45           C  
ATOM     91  ND1 HIS     6      55.670   6.929  41.988  1.00 38.45           N  
ATOM     92  CE1 HIS     6      56.216   8.030  41.520  1.00 38.45           C  
ATOM     93  NE2 HIS     6      55.658   8.402  40.331  1.00 38.45           N  
ATOM     94  H   HIS     6      54.236   4.816  38.753  1.00 38.45           H  
ATOM     95  HA  HIS     6      55.635   4.079  41.191  1.00 38.45           H  
ATOM     96  HB2 HIS     6      53.643   5.264  42.320  1.00 38.45           H  
ATOM     97  HB3 HIS     6      52.922   5.468  40.731  1.00 38.45           H  
ATOM     98  HD2 HIS     6      54.020   7.627  39.186  1.00 38.45           H  
ATOM     99  HE2 HIS     6      55.963   9.169  39.741  1.00 38.45           H  
ATOM    100  HE1 HIS     6      57.020   8.591  41.978  1.00 38.45           H  
ATOM    101  N   THR     7      54.345   1.659  40.719  1.00 33.48           N  
ATOM    102  CA  THR     7      53.799   0.331  41.012  1.00 33.48           C  
ATOM    103  C   THR     7      52.401   0.173  40.374  1.00 33.48           C  
ATOM    104  CB  THR     7      53.854  -0.128  42.492  1.00 33.48           C  
ATOM    105  O   THR     7      52.241  -0.339  39.266  1.00 33.48           O  
ATOM    106  CG2 THR     7      55.265  -0.064  43.066  1.00 33.48           C  
ATOM    107  OG1 THR     7      52.983   0.610  43.355  1.00 33.48           O  
ATOM    108  H   THR     7      55.138   1.702  40.078  1.00 33.48           H  
ATOM    109  HA  THR     7      54.448  -0.356  40.451  1.00 33.48           H  
ATOM    110  HB  THR     7      53.507  -1.167  42.538  1.00 33.48           H  
ATOM    111 HG21 THR     7      55.968  -0.645  42.463  1.00 33.48           H  
ATOM    112 HG22 THR     7      55.275  -0.458  44.088  1.00 33.48           H  
ATOM    113 HG23 THR     7      55.623   0.969  43.130  1.00 33.48           H  
ATOM    114  HG1 THR     7      53.224   1.559  43.273  1.00 33.48           H  
ATOM    115  N   LYS     8      51.362   0.696  41.099  1.00 31.30           N  
ATOM    116  CA  LYS     8      49.946   0.757  40.688  1.00 31.30           C  
ATOM    117  C   LYS     8      49.316  -0.633  40.740  1.00 31.30           C  
ATOM    118  CB  LYS     8      49.739   1.477  39.333  1.00 31.30           C  
ATOM    119  O   LYS     8      48.358  -0.877  41.471  1.00 31.30           O  
ATOM    120  CG  LYS     8      48.450   2.318  39.264  1.00 31.30           C  
ATOM    121  CD  LYS     8      47.136   1.530  39.333  1.00 31.30           C  
ATOM    122  CE  LYS     8      46.299   1.534  38.057  1.00 31.30           C  
ATOM    123  NZ  LYS     8      46.962   0.847  36.959  1.00 31.30           N1+
ATOM    124  H   LYS     8      51.595   1.089  42.012  1.00 31.30           H  
ATOM    125  HA  LYS     8      49.454   1.330  41.483  1.00 31.30           H  
ATOM    126  HB2 LYS     8      49.745   0.765  38.500  1.00 31.30           H  
ATOM    127  HB3 LYS     8      50.574   2.167  39.155  1.00 31.30           H  
ATOM    128  HG2 LYS     8      48.479   2.932  38.358  1.00 31.30           H  
ATOM    129  HG3 LYS     8      48.471   3.030  40.100  1.00 31.30           H  
ATOM    130  HD2 LYS     8      46.523   1.979  40.125  1.00 31.30           H  
ATOM    131  HD3 LYS     8      47.295   0.497  39.643  1.00 31.30           H  
ATOM    132  HE2 LYS     8      46.068   2.546  37.717  1.00 31.30           H  
ATOM    133  HE3 LYS     8      45.359   1.002  38.237  1.00 31.30           H  
ATOM    134  HZ1 LYS     8      46.272   0.500  36.248  1.00 31.30           H  
ATOM    135  HZ2 LYS     8      47.515   0.018  37.216  1.00 31.30           H  
ATOM    136  HZ3 LYS     8      47.564   1.517  36.411  1.00 31.30           H  
ATOM    137  N   ALA     9      49.827  -1.542  39.842  1.00 32.69           N  
ATOM    138  CA  ALA     9      49.187  -2.809  39.505  1.00 32.69           C  
ATOM    139  C   ALA     9      47.975  -2.485  38.590  1.00 32.69           C  
ATOM    140  CB  ALA     9      48.866  -3.673  40.718  1.00 32.69           C  
ATOM    141  O   ALA     9      47.893  -1.419  37.970  1.00 32.69           O  
ATOM    142  H   ALA     9      50.684  -1.285  39.349  1.00 32.69           H  
ATOM    143  HA  ALA     9      49.909  -3.346  38.879  1.00 32.69           H  
ATOM    144  HB1 ALA     9      49.702  -3.684  41.426  1.00 32.69           H  
ATOM    145  HB2 ALA     9      48.676  -4.708  40.415  1.00 32.69           H  
ATOM    146  HB3 ALA     9      47.972  -3.326  41.246  1.00 32.69           H  
ATOM    147  N   SER    10      47.037  -3.477  38.417  1.00 41.30           N  
ATOM    148  CA  SER    10      45.914  -3.279  37.500  1.00 41.30           C  
ATOM    149  C   SER    10      44.711  -2.696  38.261  1.00 41.30           C  
ATOM    150  CB  SER    10      45.455  -4.583  36.833  1.00 41.30           C  
ATOM    151  O   SER    10      44.322  -3.127  39.350  1.00 41.30           O  
ATOM    152  OG  SER    10      44.306  -4.400  36.006  1.00 41.30           O  
ATOM    153  H   SER    10      47.081  -4.337  38.947  1.00 41.30           H  
ATOM    154  HA  SER    10      46.222  -2.572  36.726  1.00 41.30           H  
ATOM    155  HB2 SER    10      45.195  -5.333  37.588  1.00 41.30           H  
ATOM    156  HB3 SER    10      46.258  -5.004  36.219  1.00 41.30           H  
ATOM    157  HG  SER    10      44.539  -3.683  35.347  1.00 41.30           H  
ATOM    158  N   GLY    11      44.019  -1.732  37.563  1.00 36.34           N  
ATOM    159  CA  GLY    11      42.793  -1.148  38.050  1.00 36.34           C  
ATOM    160  C   GLY    11      41.657  -2.167  38.174  1.00 36.34           C  
ATOM    161  O   GLY    11      40.703  -1.978  38.927  1.00 36.34           O  
ATOM    162  H   GLY    11      44.396  -1.393  36.670  1.00 36.34           H  
ATOM    163  HA2 GLY    11      42.487  -0.366  37.350  1.00 36.34           H  
ATOM    164  HA3 GLY    11      42.986  -0.705  39.029  1.00 36.34           H  
ATOM    165  N   MET    12      41.763  -3.282  37.371  1.00 39.65           N  
ATOM    166  CA  MET    12      40.697  -4.282  37.292  1.00 39.65           C  
ATOM    167  C   MET    12      40.481  -4.974  38.659  1.00 39.65           C  
ATOM    168  CB  MET    12      41.029  -5.368  36.258  1.00 39.65           C  
ATOM    169  O   MET    12      39.424  -5.523  38.961  1.00 39.65           O  
ATOM    170  CG  MET    12      41.086  -4.869  34.813  1.00 39.65           C  
ATOM    171  SD  MET    12      39.461  -4.361  34.174  1.00 39.65           S  
ATOM    172  CE  MET    12      38.764  -5.991  33.804  1.00 39.65           C  
ATOM    173  H   MET    12      42.598  -3.388  36.793  1.00 39.65           H  
ATOM    174  HA  MET    12      39.766  -3.755  37.056  1.00 39.65           H  
ATOM    175  HB2 MET    12      40.315  -6.195  36.342  1.00 39.65           H  
ATOM    176  HB3 MET    12      42.007  -5.804  36.504  1.00 39.65           H  
ATOM    177  HG2 MET    12      41.491  -5.651  34.162  1.00 39.65           H  
ATOM    178  HG3 MET    12      41.758  -4.010  34.727  1.00 39.65           H  
ATOM    179  HE1 MET    12      38.757  -6.624  34.694  1.00 39.65           H  
ATOM    180  HE2 MET    12      39.337  -6.477  33.011  1.00 39.65           H  
ATOM    181  HE3 MET    12      37.731  -5.879  33.468  1.00 39.65           H  
ATOM    182  N   ALA    13      41.600  -5.042  39.464  1.00 42.89           N  
ATOM    183  CA  ALA    13      41.542  -5.585  40.816  1.00 42.89           C  
ATOM    184  C   ALA    13      41.318  -4.446  41.833  1.00 42.89           C  
ATOM    185  CB  ALA    13      42.833  -6.320  41.146  1.00 42.89           C  
ATOM    186  O   ALA    13      40.703  -4.596  42.890  1.00 42.89           O  
ATOM    187  H   ALA    13      42.470  -4.663  39.101  1.00 42.89           H  
ATOM    188  HA  ALA    13      40.691  -6.271  40.897  1.00 42.89           H  
ATOM    189  HB1 ALA    13      42.996  -7.150  40.451  1.00 42.89           H  
ATOM    190  HB2 ALA    13      42.804  -6.723  42.164  1.00 42.89           H  
ATOM    191  HB3 ALA    13      43.702  -5.655  41.079  1.00 42.89           H  
ATOM    192  N   LEU    14      42.000  -3.280  41.556  1.00 42.51           N  
ATOM    193  CA  LEU    14      42.104  -2.191  42.527  1.00 42.51           C  
ATOM    194  C   LEU    14      40.765  -1.470  42.729  1.00 42.51           C  
ATOM    195  CB  LEU    14      43.214  -1.232  42.091  1.00 42.51           C  
ATOM    196  O   LEU    14      40.536  -0.794  43.735  1.00 42.51           O  
ATOM    197  CG  LEU    14      43.662  -0.182  43.109  1.00 42.51           C  
ATOM    198  CD1 LEU    14      44.172  -0.801  44.402  1.00 42.51           C  
ATOM    199  CD2 LEU    14      44.759   0.660  42.467  1.00 42.51           C  
ATOM    200  H   LEU    14      42.465  -3.190  40.657  1.00 42.51           H  
ATOM    201  HA  LEU    14      42.347  -2.666  43.483  1.00 42.51           H  
ATOM    202  HB2 LEU    14      42.852  -0.690  41.209  1.00 42.51           H  
ATOM    203  HB3 LEU    14      44.070  -1.819  41.733  1.00 42.51           H  
ATOM    204  HG  LEU    14      42.823   0.481  43.344  1.00 42.51           H  
ATOM    205 HD11 LEU    14      45.002  -1.490  44.215  1.00 42.51           H  
ATOM    206 HD12 LEU    14      43.379  -1.347  44.920  1.00 42.51           H  
ATOM    207 HD13 LEU    14      44.516  -0.023  45.088  1.00 42.51           H  
ATOM    208 HD21 LEU    14      45.667   0.073  42.290  1.00 42.51           H  
ATOM    209 HD22 LEU    14      45.014   1.504  43.106  1.00 42.51           H  
ATOM    210 HD23 LEU    14      44.425   1.077  41.513  1.00 42.51           H  
ATOM    211  N   LEU    15      39.832  -1.611  41.720  1.00 38.01           N  
ATOM    212  CA  LEU    15      38.469  -1.073  41.834  1.00 38.01           C  
ATOM    213  C   LEU    15      37.713  -1.702  43.011  1.00 38.01           C  
ATOM    214  CB  LEU    15      37.649  -1.301  40.549  1.00 38.01           C  
ATOM    215  O   LEU    15      36.712  -1.174  43.507  1.00 38.01           O  
ATOM    216  CG  LEU    15      37.913  -0.296  39.411  1.00 38.01           C  
ATOM    217  CD1 LEU    15      37.168  -0.753  38.153  1.00 38.01           C  
ATOM    218  CD2 LEU    15      37.469   1.121  39.745  1.00 38.01           C  
ATOM    219  H   LEU    15      40.101  -2.086  40.856  1.00 38.01           H  
ATOM    220  HA  LEU    15      38.558  -0.010  42.083  1.00 38.01           H  
ATOM    221  HB2 LEU    15      36.578  -1.264  40.793  1.00 38.01           H  
ATOM    222  HB3 LEU    15      37.836  -2.320  40.184  1.00 38.01           H  
ATOM    223  HG  LEU    15      38.982  -0.261  39.187  1.00 38.01           H  
ATOM    224 HD11 LEU    15      36.091  -0.840  38.338  1.00 38.01           H  
ATOM    225 HD12 LEU    15      37.536  -1.729  37.819  1.00 38.01           H  
ATOM    226 HD13 LEU    15      37.309  -0.042  37.334  1.00 38.01           H  
ATOM    227 HD21 LEU    15      36.408   1.141  40.000  1.00 38.01           H  
ATOM    228 HD22 LEU    15      37.626   1.787  38.892  1.00 38.01           H  
ATOM    229 HD23 LEU    15      38.036   1.524  40.586  1.00 38.01           H  
ATOM    230  N   HIS    16      38.214  -2.892  43.497  1.00 43.24           N  
ATOM    231  CA  HIS    16      37.553  -3.590  44.591  1.00 43.24           C  
ATOM    232  C   HIS    16      37.669  -2.826  45.935  1.00 43.24           C  
ATOM    233  CB  HIS    16      38.041  -5.038  44.750  1.00 43.24           C  
ATOM    234  O   HIS    16      37.043  -3.170  46.940  1.00 43.24           O  
ATOM    235  CG  HIS    16      37.008  -5.911  45.385  1.00 43.24           C  
ATOM    236  CD2 HIS    16      36.007  -6.686  44.841  1.00 43.24           C  
ATOM    237  ND1 HIS    16      36.854  -6.050  46.742  1.00 43.24           N  
ATOM    238  CE1 HIS    16      35.799  -6.891  46.954  1.00 43.24           C  
ATOM    239  NE2 HIS    16      35.259  -7.283  45.823  1.00 43.24           N  
ATOM    240  H   HIS    16      39.040  -3.306  43.067  1.00 43.24           H  
ATOM    241  HA  HIS    16      36.489  -3.579  44.344  1.00 43.24           H  
ATOM    242  HB2 HIS    16      38.971  -5.071  45.331  1.00 43.24           H  
ATOM    243  HB3 HIS    16      38.272  -5.461  43.764  1.00 43.24           H  
ATOM    244  HD1 HIS    16      37.458  -5.580  47.504  1.00 43.24           H  
ATOM    245  HD2 HIS    16      35.834  -6.807  43.782  1.00 43.24           H  
ATOM    246  HE1 HIS    16      35.470  -7.171  47.946  1.00 43.24           H  
ATOM    247  N   GLN    17      38.463  -1.700  45.941  1.00 45.15           N  
ATOM    248  CA  GLN    17      38.490  -0.793  47.089  1.00 45.15           C  
ATOM    249  C   GLN    17      37.183   0.039  47.155  1.00 45.15           C  
ATOM    250  CB  GLN    17      39.693   0.146  46.883  1.00 45.15           C  
ATOM    251  O   GLN    17      36.836   0.631  48.176  1.00 45.15           O  
ATOM    252  CG  GLN    17      40.103   1.016  48.072  1.00 45.15           C  
ATOM    253  CD  GLN    17      41.011   2.158  47.646  1.00 45.15           C  
ATOM    254  OE1 GLN    17      40.798   3.329  47.946  1.00 45.15           O  
ATOM    255  NE2 GLN    17      42.092   1.790  46.900  1.00 45.15           N  
ATOM    256  H   GLN    17      39.044  -1.495  45.127  1.00 45.15           H  
ATOM    257  HA  GLN    17      38.542  -1.405  47.997  1.00 45.15           H  
ATOM    258  HB2 GLN    17      39.493   0.795  46.018  1.00 45.15           H  
ATOM    259  HB3 GLN    17      40.560  -0.466  46.599  1.00 45.15           H  
ATOM    260  HG2 GLN    17      40.627   0.420  48.826  1.00 45.15           H  
ATOM    261  HG3 GLN    17      39.231   1.465  48.555  1.00 45.15           H  
ATOM    262 HE21 GLN    17      42.743   2.514  46.604  1.00 45.15           H  
ATOM    263 HE22 GLN    17      42.291   0.841  46.621  1.00 45.15           H  
ATOM    264  N   ILE    18      36.503   0.196  45.968  1.00 40.56           N  
ATOM    265  CA  ILE    18      35.263   0.969  45.862  1.00 40.56           C  
ATOM    266  C   ILE    18      34.082  -0.004  46.116  1.00 40.56           C  
ATOM    267  CB  ILE    18      35.120   1.674  44.498  1.00 40.56           C  
ATOM    268  O   ILE    18      33.025   0.346  46.651  1.00 40.56           O  
ATOM    269  CG1 ILE    18      36.414   2.408  44.094  1.00 40.56           C  
ATOM    270  CG2 ILE    18      33.941   2.655  44.521  1.00 40.56           C  
ATOM    271  CD1 ILE    18      36.328   2.995  42.696  1.00 40.56           C  
ATOM    272  H   ILE    18      36.861  -0.267  45.132  1.00 40.56           H  
ATOM    273  HA  ILE    18      35.242   1.697  46.681  1.00 40.56           H  
ATOM    274  HB  ILE    18      34.910   0.916  43.732  1.00 40.56           H  
ATOM    275 HG12 ILE    18      37.262   1.715  44.103  1.00 40.56           H  
ATOM    276 HG13 ILE    18      36.641   3.201  44.815  1.00 40.56           H  
ATOM    277 HG21 ILE    18      34.059   3.437  45.279  1.00 40.56           H  
ATOM    278 HG22 ILE    18      33.014   2.116  44.734  1.00 40.56           H  
ATOM    279 HG23 ILE    18      33.802   3.143  43.552  1.00 40.56           H  
ATOM    280 HD11 ILE    18      35.990   2.241  41.988  1.00 40.56           H  
ATOM    281 HD12 ILE    18      37.302   3.330  42.349  1.00 40.56           H  
ATOM    282 HD13 ILE    18      35.657   3.856  42.661  1.00 40.56           H  
ATOM    283  N   GLN    19      34.252  -1.289  45.633  1.00 43.57           N  
ATOM    284  CA  GLN    19      33.271  -2.330  45.926  1.00 43.57           C  
ATOM    285  C   GLN    19      33.276  -2.565  47.456  1.00 43.57           C  
ATOM    286  CB  GLN    19      33.510  -3.619  45.143  1.00 43.57           C  
ATOM    287  O   GLN    19      32.234  -2.560  48.113  1.00 43.57           O  
ATOM    288  CG  GLN    19      33.097  -3.465  43.676  1.00 43.57           C  
ATOM    289  CD  GLN    19      33.850  -4.420  42.785  1.00 43.57           C  
ATOM    290  OE1 GLN    19      35.009  -4.219  42.435  1.00 43.57           O  
ATOM    291  NE2 GLN    19      33.184  -5.534  42.393  1.00 43.57           N  
ATOM    292  H   GLN    19      35.074  -1.493  45.066  1.00 43.57           H  
ATOM    293  HA  GLN    19      32.286  -1.926  45.668  1.00 43.57           H  
ATOM    294  HB2 GLN    19      32.929  -4.439  45.583  1.00 43.57           H  
ATOM    295  HB3 GLN    19      34.557  -3.918  45.231  1.00 43.57           H  
ATOM    296  HG2 GLN    19      33.316  -2.457  43.304  1.00 43.57           H  
ATOM    297  HG3 GLN    19      32.016  -3.614  43.570  1.00 43.57           H  
ATOM    298 HE21 GLN    19      33.669  -6.193  41.798  1.00 43.57           H  
ATOM    299 HE22 GLN    19      32.222  -5.770  42.640  1.00 43.57           H  
ATOM    300  N   GLY    20      34.502  -2.745  48.041  1.00 37.52           N  
ATOM    301  CA  GLY    20      34.690  -2.918  49.472  1.00 37.52           C  
ATOM    302  C   GLY    20      34.703  -1.588  50.243  1.00 37.52           C  
ATOM    303  O   GLY    20      35.625  -1.273  50.992  1.00 37.52           O  
ATOM    304  H   GLY    20      35.343  -2.758  47.464  1.00 37.52           H  
ATOM    305  HA2 GLY    20      35.650  -3.422  49.619  1.00 37.52           H  
ATOM    306  HA3 GLY    20      33.889  -3.548  49.873  1.00 37.52           H  
ATOM    307  N   ASN    21      33.548  -0.844  50.132  1.00 36.31           N  
ATOM    308  CA  ASN    21      33.356   0.420  50.844  1.00 36.31           C  
ATOM    309  C   ASN    21      31.832   0.677  51.022  1.00 36.31           C  
ATOM    310  CB  ASN    21      33.997   1.607  50.105  1.00 36.31           C  
ATOM    311  O   ASN    21      30.990   0.090  50.338  1.00 36.31           O  
ATOM    312  CG  ASN    21      34.027   2.821  51.008  1.00 36.31           C  
ATOM    313  ND2 ASN    21      33.930   4.025  50.393  1.00 36.31           N  
ATOM    314  OD1 ASN    21      34.069   2.718  52.233  1.00 36.31           O  
ATOM    315  H   ASN    21      32.796  -1.209  49.550  1.00 36.31           H  
ATOM    316  HA  ASN    21      33.794   0.294  51.842  1.00 36.31           H  
ATOM    317  HB2 ASN    21      33.448   1.836  49.185  1.00 36.31           H  
ATOM    318  HB3 ASN    21      35.032   1.381  49.835  1.00 36.31           H  
ATOM    319 HD21 ASN    21      33.865   4.901  50.940  1.00 36.31           H  
ATOM    320 HD22 ASN    21      33.880   4.177  49.395  1.00 36.31           H  
ATOM    321  N   GLU    22      31.556   1.658  51.951  1.00 36.13           N  
ATOM    322  CA  GLU    22      30.272   2.203  52.401  1.00 36.13           C  
ATOM    323  C   GLU    22      29.895   1.517  53.733  1.00 36.13           C  
ATOM    324  CB  GLU    22      29.118   2.197  51.398  1.00 36.13           C  
ATOM    325  O   GLU    22      28.820   0.958  53.931  1.00 36.13           O  
ATOM    326  CG  GLU    22      29.427   2.828  50.046  1.00 36.13           C  
ATOM    327  CD  GLU    22      30.110   4.164  50.115  1.00 36.13           C  
ATOM    328  OE2 GLU    22      31.079   4.261  49.177  1.00 36.13           O1-
ATOM    329  OE1 GLU    22      29.817   5.062  50.884  1.00 36.13           O  
ATOM    330  H   GLU    22      32.362   2.071  52.426  1.00 36.13           H  
ATOM    331  HA  GLU    22      30.488   3.245  52.669  1.00 36.13           H  
ATOM    332  HB2 GLU    22      28.271   2.732  51.847  1.00 36.13           H  
ATOM    333  HB3 GLU    22      28.763   1.172  51.232  1.00 36.13           H  
ATOM    334  HG2 GLU    22      28.497   2.957  49.482  1.00 36.13           H  
ATOM    335  HG3 GLU    22      30.063   2.154  49.472  1.00 36.13           H  
ATOM    336  N   LEU    23      30.855   1.661  54.721  1.00 27.98           N  
ATOM    337  CA  LEU    23      30.761   0.968  56.007  1.00 27.98           C  
ATOM    338  C   LEU    23      30.433   1.910  57.193  1.00 27.98           C  
ATOM    339  CB  LEU    23      32.063   0.197  56.295  1.00 27.98           C  
ATOM    340  O   LEU    23      30.603   1.569  58.365  1.00 27.98           O  
ATOM    341  CG  LEU    23      32.498  -0.796  55.196  1.00 27.98           C  
ATOM    342  CD1 LEU    23      33.829  -1.445  55.584  1.00 27.98           C  
ATOM    343  CD2 LEU    23      31.452  -1.881  54.939  1.00 27.98           C  
ATOM    344  H   LEU    23      31.657   2.262  54.556  1.00 27.98           H  
ATOM    345  HA  LEU    23      29.924   0.261  55.967  1.00 27.98           H  
ATOM    346  HB2 LEU    23      31.959  -0.344  57.245  1.00 27.98           H  
ATOM    347  HB3 LEU    23      32.873   0.924  56.449  1.00 27.98           H  
ATOM    348  HG  LEU    23      32.662  -0.249  54.261  1.00 27.98           H  
ATOM    349 HD11 LEU    23      33.734  -2.031  56.504  1.00 27.98           H  
ATOM    350 HD12 LEU    23      34.600  -0.684  55.745  1.00 27.98           H  
ATOM    351 HD13 LEU    23      34.182  -2.113  54.791  1.00 27.98           H  
ATOM    352 HD21 LEU    23      31.209  -2.424  55.859  1.00 27.98           H  
ATOM    353 HD22 LEU    23      31.820  -2.608  54.206  1.00 27.98           H  
ATOM    354 HD23 LEU    23      30.527  -1.459  54.538  1.00 27.98           H  
ATOM    355  N   GLU    24      29.822   3.100  56.863  1.00 30.43           N  
ATOM    356  CA  GLU    24      29.392   4.052  57.886  1.00 30.43           C  
ATOM    357  C   GLU    24      27.879   3.815  58.120  1.00 30.43           C  
ATOM    358  CB  GLU    24      29.657   5.503  57.462  1.00 30.43           C  
ATOM    359  O   GLU    24      27.071   3.801  57.182  1.00 30.43           O  
ATOM    360  CG  GLU    24      29.482   6.458  58.641  1.00 30.43           C  
ATOM    361  CD  GLU    24      29.699   7.945  58.383  1.00 30.43           C  
ATOM    362  OE1 GLU    24      29.331   8.680  59.348  1.00 30.43           O  
ATOM    363  OE2 GLU    24      30.199   8.271  57.277  1.00 30.43           O1-
ATOM    364  H   GLU    24      29.621   3.303  55.891  1.00 30.43           H  
ATOM    365  HA  GLU    24      29.965   3.842  58.791  1.00 30.43           H  
ATOM    366  HB2 GLU    24      28.990   5.795  56.641  1.00 30.43           H  
ATOM    367  HB3 GLU    24      30.680   5.591  57.074  1.00 30.43           H  
ATOM    368  HG2 GLU    24      30.179   6.175  59.441  1.00 30.43           H  
ATOM    369  HG3 GLU    24      28.468   6.355  59.044  1.00 30.43           H  
ATOM    370  N   PRO    25      27.439   3.619  59.414  1.00 30.44           N  
ATOM    371  CA  PRO    25      26.034   3.340  59.725  1.00 30.44           C  
ATOM    372  C   PRO    25      25.152   4.613  59.666  1.00 30.44           C  
ATOM    373  CB  PRO    25      26.094   2.744  61.133  1.00 30.44           C  
ATOM    374  O   PRO    25      24.544   5.067  60.636  1.00 30.44           O  
ATOM    375  CG  PRO    25      27.271   3.478  61.766  1.00 30.44           C  
ATOM    376  CD  PRO    25      28.260   3.596  60.616  1.00 30.44           C  
ATOM    377  HA  PRO    25      25.627   2.619  59.007  1.00 30.44           H  
ATOM    378  HB2 PRO    25      26.326   1.673  61.072  1.00 30.44           H  
ATOM    379  HB3 PRO    25      25.171   2.856  61.710  1.00 30.44           H  
ATOM    380  HG2 PRO    25      27.690   2.951  62.627  1.00 30.44           H  
ATOM    381  HG3 PRO    25      26.957   4.476  62.097  1.00 30.44           H  
ATOM    382  HD2 PRO    25      28.875   4.495  60.694  1.00 30.44           H  
ATOM    383  HD3 PRO    25      28.912   2.717  60.564  1.00 30.44           H  
ATOM    384  N   LEU    26      25.005   5.151  58.408  1.00 30.35           N  
ATOM    385  CA  LEU    26      24.209   6.343  58.102  1.00 30.35           C  
ATOM    386  C   LEU    26      22.688   6.022  58.089  1.00 30.35           C  
ATOM    387  CB  LEU    26      24.646   6.964  56.764  1.00 30.35           C  
ATOM    388  O   LEU    26      21.943   6.263  57.141  1.00 30.35           O  
ATOM    389  CG  LEU    26      26.038   7.624  56.806  1.00 30.35           C  
ATOM    390  CD1 LEU    26      26.525   7.914  55.385  1.00 30.35           C  
ATOM    391  CD2 LEU    26      26.023   8.923  57.615  1.00 30.35           C  
ATOM    392  H   LEU    26      25.507   4.689  57.644  1.00 30.35           H  
ATOM    393  HA  LEU    26      24.355   7.058  58.921  1.00 30.35           H  
ATOM    394  HB2 LEU    26      23.913   7.717  56.444  1.00 30.35           H  
ATOM    395  HB3 LEU    26      24.636   6.182  55.994  1.00 30.35           H  
ATOM    396  HG  LEU    26      26.753   6.935  57.268  1.00 30.35           H  
ATOM    397 HD11 LEU    26      25.849   8.600  54.864  1.00 30.35           H  
ATOM    398 HD12 LEU    26      26.589   6.990  54.800  1.00 30.35           H  
ATOM    399 HD13 LEU    26      27.523   8.366  55.400  1.00 30.35           H  
ATOM    400 HD21 LEU    26      25.293   9.634  57.214  1.00 30.35           H  
ATOM    401 HD22 LEU    26      27.005   9.406  57.594  1.00 30.35           H  
ATOM    402 HD23 LEU    26      25.771   8.736  58.662  1.00 30.35           H  
ATOM    403  N   ASN    27      22.208   5.556  59.293  1.00 25.93           N  
ATOM    404  CA  ASN    27      20.797   5.244  59.531  1.00 25.93           C  
ATOM    405  C   ASN    27      20.123   6.571  59.927  1.00 25.93           C  
ATOM    406  CB  ASN    27      20.677   4.233  60.666  1.00 25.93           C  
ATOM    407  O   ASN    27      20.168   7.024  61.072  1.00 25.93           O  
ATOM    408  CG  ASN    27      19.247   3.791  60.844  1.00 25.93           C  
ATOM    409  ND2 ASN    27      18.975   3.224  62.054  1.00 25.93           N  
ATOM    410  OD1 ASN    27      18.383   3.883  59.981  1.00 25.93           O  
ATOM    411  H   ASN    27      22.875   5.449  60.060  1.00 25.93           H  
ATOM    412  HA  ASN    27      20.356   4.863  58.603  1.00 25.93           H  
ATOM    413  HB2 ASN    27      21.055   4.643  61.610  1.00 25.93           H  
ATOM    414  HB3 ASN    27      21.273   3.339  60.441  1.00 25.93           H  
ATOM    415 HD21 ASN    27      18.033   2.894  62.221  1.00 25.93           H  
ATOM    416 HD22 ASN    27      19.663   3.126  62.788  1.00 25.93           H  
ATOM    417  N   ARG    28      19.607   7.286  58.870  1.00 29.13           N  
ATOM    418  CA  ARG    28      19.040   8.619  59.020  1.00 29.13           C  
ATOM    419  C   ARG    28      17.752   8.706  58.180  1.00 29.13           C  
ATOM    420  CB  ARG    28      20.047   9.683  58.557  1.00 29.13           C  
ATOM    421  O   ARG    28      17.646   8.117  57.099  1.00 29.13           O  
ATOM    422  CG  ARG    28      21.235   9.794  59.516  1.00 29.13           C  
ATOM    423  CD  ARG    28      22.250  10.840  59.072  1.00 29.13           C  
ATOM    424  NE  ARG    28      23.275  11.001  60.103  1.00 29.13           N  
ATOM    425  NH1 ARG    28      24.342  12.829  59.118  1.00 29.13           N  
ATOM    426  NH2 ARG    28      24.951  12.094  61.208  1.00 29.13           N1+
ATOM    427  CZ  ARG    28      24.194  11.980  60.132  1.00 29.13           C  
ATOM    428  H   ARG    28      19.622   6.878  57.937  1.00 29.13           H  
ATOM    429  HA  ARG    28      18.793   8.771  60.075  1.00 29.13           H  
ATOM    430  HB2 ARG    28      19.552  10.659  58.484  1.00 29.13           H  
ATOM    431  HB3 ARG    28      20.410   9.443  57.549  1.00 29.13           H  
ATOM    432  HG2 ARG    28      21.753   8.832  59.603  1.00 29.13           H  
ATOM    433  HG3 ARG    28      20.870  10.045  60.520  1.00 29.13           H  
ATOM    434  HD2 ARG    28      21.750  11.802  58.926  1.00 29.13           H  
ATOM    435  HD3 ARG    28      22.736  10.525  58.143  1.00 29.13           H  
ATOM    436  HE  ARG    28      23.314  10.367  60.895  1.00 29.13           H  
ATOM    437 HH11 ARG    28      25.179  13.440  59.098  1.00 29.13           H  
ATOM    438 HH12 ARG    28      23.833  12.758  58.258  1.00 29.13           H  
ATOM    439 HH21 ARG    28      25.684  12.829  61.244  1.00 29.13           H  
ATOM    440 HH22 ARG    28      25.100  11.318  61.851  1.00 29.13           H  
ATOM    441  N   PRO    29      16.730   9.494  58.664  1.00 29.73           N  
ATOM    442  CA  PRO    29      15.453   9.564  57.963  1.00 29.73           C  
ATOM    443  C   PRO    29      15.541  10.406  56.672  1.00 29.73           C  
ATOM    444  CB  PRO    29      14.509  10.228  58.966  1.00 29.73           C  
ATOM    445  O   PRO    29      16.076  11.512  56.608  1.00 29.73           O  
ATOM    446  CG  PRO    29      15.439  11.114  59.793  1.00 29.73           C  
ATOM    447  CD  PRO    29      16.717  10.293  59.880  1.00 29.73           C  
ATOM    448  HA  PRO    29      15.118   8.549  57.719  1.00 29.73           H  
ATOM    449  HB2 PRO    29      14.063   9.466  59.617  1.00 29.73           H  
ATOM    450  HB3 PRO    29      13.699  10.798  58.501  1.00 29.73           H  
ATOM    451  HG2 PRO    29      15.029  11.358  60.777  1.00 29.73           H  
ATOM    452  HG3 PRO    29      15.630  12.054  59.263  1.00 29.73           H  
ATOM    453  HD2 PRO    29      17.614  10.913  59.955  1.00 29.73           H  
ATOM    454  HD3 PRO    29      16.686   9.605  60.732  1.00 29.73           H  
ATOM    455  N   GLN    30      14.903   9.838  55.588  1.00 27.49           N  
ATOM    456  CA  GLN    30      14.852  10.499  54.294  1.00 27.49           C  
ATOM    457  C   GLN    30      13.686  11.514  54.276  1.00 27.49           C  
ATOM    458  CB  GLN    30      14.675   9.494  53.155  1.00 27.49           C  
ATOM    459  O   GLN    30      12.600  11.292  53.742  1.00 27.49           O  
ATOM    460  CG  GLN    30      15.980   8.806  52.744  1.00 27.49           C  
ATOM    461  CD  GLN    30      15.909   8.527  51.260  1.00 27.49           C  
ATOM    462  NE2 GLN    30      16.973   8.946  50.527  1.00 27.49           N  
ATOM    463  OE1 GLN    30      14.922   8.031  50.717  1.00 27.49           O  
ATOM    464  H   GLN    30      14.454   8.935  55.693  1.00 27.49           H  
ATOM    465  HA  GLN    30      15.778  11.069  54.146  1.00 27.49           H  
ATOM    466  HB2 GLN    30      14.261  10.019  52.287  1.00 27.49           H  
ATOM    467  HB3 GLN    30      13.930   8.732  53.420  1.00 27.49           H  
ATOM    468  HG2 GLN    30      16.111   7.860  53.278  1.00 27.49           H  
ATOM    469  HG3 GLN    30      16.847   9.440  52.957  1.00 27.49           H  
ATOM    470 HE21 GLN    30      16.915   8.879  49.503  1.00 27.49           H  
ATOM    471 HE22 GLN    30      17.825   9.322  50.919  1.00 27.49           H  
ATOM    472  N   LEU    31      13.965  12.710  54.895  1.00 29.01           N  
ATOM    473  CA  LEU    31      13.020  13.827  54.922  1.00 29.01           C  
ATOM    474  C   LEU    31      13.059  14.572  53.559  1.00 29.01           C  
ATOM    475  CB  LEU    31      13.329  14.786  56.081  1.00 29.01           C  
ATOM    476  O   LEU    31      13.413  15.742  53.427  1.00 29.01           O  
ATOM    477  CG  LEU    31      13.260  14.150  57.485  1.00 29.01           C  
ATOM    478  CD1 LEU    31      13.657  15.185  58.542  1.00 29.01           C  
ATOM    479  CD2 LEU    31      11.875  13.588  57.808  1.00 29.01           C  
ATOM    480  H   LEU    31      14.868  12.811  55.359  1.00 29.01           H  
ATOM    481  HA  LEU    31      12.006  13.425  55.027  1.00 29.01           H  
ATOM    482  HB2 LEU    31      12.634  15.636  56.036  1.00 29.01           H  
ATOM    483  HB3 LEU    31      14.333  15.208  55.938  1.00 29.01           H  
ATOM    484  HG  LEU    31      13.983  13.329  57.544  1.00 29.01           H  
ATOM    485 HD11 LEU    31      12.964  16.034  58.548  1.00 29.01           H  
ATOM    486 HD12 LEU    31      14.664  15.570  58.350  1.00 29.01           H  
ATOM    487 HD13 LEU    31      13.656  14.740  59.542  1.00 29.01           H  
ATOM    488 HD21 LEU    31      11.099  14.353  57.692  1.00 29.01           H  
ATOM    489 HD22 LEU    31      11.836  13.219  58.838  1.00 29.01           H  
ATOM    490 HD23 LEU    31      11.626  12.746  57.156  1.00 29.01           H  
ATOM    491  N   LYS    32      12.597  13.832  52.488  1.00 28.80           N  
ATOM    492  CA  LYS    32      12.587  14.335  51.113  1.00 28.80           C  
ATOM    493  C   LYS    32      11.318  15.188  50.882  1.00 28.80           C  
ATOM    494  CB  LYS    32      12.688  13.185  50.095  1.00 28.80           C  
ATOM    495  O   LYS    32      10.425  14.878  50.097  1.00 28.80           O  
ATOM    496  CG  LYS    32      14.026  12.452  50.211  1.00 28.80           C  
ATOM    497  CD  LYS    32      14.277  11.385  49.143  1.00 28.80           C  
ATOM    498  CE  LYS    32      13.208  10.298  49.055  1.00 28.80           C  
ATOM    499  NZ  LYS    32      13.806   9.065  48.551  1.00 28.80           N1+
ATOM    500  H   LYS    32      12.241  12.895  52.683  1.00 28.80           H  
ATOM    501  HA  LYS    32      13.448  15.004  50.985  1.00 28.80           H  
ATOM    502  HB2 LYS    32      12.584  13.587  49.079  1.00 28.80           H  
ATOM    503  HB3 LYS    32      11.861  12.481  50.245  1.00 28.80           H  
ATOM    504  HG2 LYS    32      14.101  11.985  51.197  1.00 28.80           H  
ATOM    505  HG3 LYS    32      14.842  13.183  50.155  1.00 28.80           H  
ATOM    506  HD2 LYS    32      15.256  10.943  49.364  1.00 28.80           H  
ATOM    507  HD3 LYS    32      14.376  11.868  48.162  1.00 28.80           H  
ATOM    508  HE2 LYS    32      12.414  10.585  48.360  1.00 28.80           H  
ATOM    509  HE3 LYS    32      12.769  10.061  50.028  1.00 28.80           H  
ATOM    510  HZ1 LYS    32      14.162   8.461  49.319  1.00 28.80           H  
ATOM    511  HZ2 LYS    32      14.698   9.206  48.017  1.00 28.80           H  
ATOM    512  HZ3 LYS    32      13.252   8.442  47.947  1.00 28.80           H  
ATOM    513  N   ILE    33      11.294  16.350  51.618  1.00 31.64           N  
ATOM    514  CA  ILE    33      10.196  17.310  51.566  1.00 31.64           C  
ATOM    515  C   ILE    33      10.572  18.331  50.463  1.00 31.64           C  
ATOM    516  CB  ILE    33      10.017  18.026  52.933  1.00 31.64           C  
ATOM    517  O   ILE    33      11.650  18.937  50.508  1.00 31.64           O  
ATOM    518  CG1 ILE    33       9.728  16.998  54.054  1.00 31.64           C  
ATOM    519  CG2 ILE    33       8.898  19.074  52.857  1.00 31.64           C  
ATOM    520  CD1 ILE    33       9.707  17.601  55.452  1.00 31.64           C  
ATOM    521  H   ILE    33      12.100  16.562  52.210  1.00 31.64           H  
ATOM    522  HA  ILE    33       9.278  16.770  51.329  1.00 31.64           H  
ATOM    523  HB  ILE    33      10.951  18.550  53.182  1.00 31.64           H  
ATOM    524 HG12 ILE    33      10.496  16.217  54.051  1.00 31.64           H  
ATOM    525 HG13 ILE    33       8.771  16.497  53.863  1.00 31.64           H  
ATOM    526 HG21 ILE    33       7.934  18.606  52.632  1.00 31.64           H  
ATOM    527 HG22 ILE    33       9.098  19.822  52.083  1.00 31.64           H  
ATOM    528 HG23 ILE    33       8.799  19.624  53.797  1.00 31.64           H  
ATOM    529 HD11 ILE    33      10.627  18.159  55.654  1.00 31.64           H  
ATOM    530 HD12 ILE    33       9.623  16.806  56.200  1.00 31.64           H  
ATOM    531 HD13 ILE    33       8.854  18.272  55.591  1.00 31.64           H  
ATOM    532  N   PRO    34       9.670  18.579  49.450  1.00 31.76           N  
ATOM    533  CA  PRO    34       9.870  19.657  48.465  1.00 31.76           C  
ATOM    534  C   PRO    34       9.746  21.071  49.087  1.00 31.76           C  
ATOM    535  CB  PRO    34       8.778  19.417  47.408  1.00 31.76           C  
ATOM    536  O   PRO    34       8.864  21.877  48.791  1.00 31.76           O  
ATOM    537  CG  PRO    34       8.333  17.980  47.637  1.00 31.76           C  
ATOM    538  CD  PRO    34       8.479  17.808  49.138  1.00 31.76           C  
ATOM    539  HA  PRO    34      10.871  19.548  48.031  1.00 31.76           H  
ATOM    540  HB2 PRO    34       9.154  19.574  46.393  1.00 31.76           H  
ATOM    541  HB3 PRO    34       7.914  20.078  47.540  1.00 31.76           H  
ATOM    542  HG2 PRO    34       9.012  17.297  47.112  1.00 31.76           H  
ATOM    543  HG3 PRO    34       7.315  17.787  47.286  1.00 31.76           H  
ATOM    544  HD2 PRO    34       7.638  18.251  49.681  1.00 31.76           H  
ATOM    545  HD3 PRO    34       8.576  16.756  49.406  1.00 31.76           H  
ATOM    546  N   LEU    35      10.749  21.395  49.970  1.00 31.92           N  
ATOM    547  CA  LEU    35      10.836  22.686  50.651  1.00 31.92           C  
ATOM    548  C   LEU    35      11.522  23.682  49.690  1.00 31.92           C  
ATOM    549  CB  LEU    35      11.591  22.524  51.978  1.00 31.92           C  
ATOM    550  O   LEU    35      12.684  24.057  49.820  1.00 31.92           O  
ATOM    551  CG  LEU    35      11.595  23.776  52.879  1.00 31.92           C  
ATOM    552  CD1 LEU    35      10.189  24.179  53.327  1.00 31.92           C  
ATOM    553  CD2 LEU    35      12.473  23.521  54.107  1.00 31.92           C  
ATOM    554  H   LEU    35      11.471  20.694  50.153  1.00 31.92           H  
ATOM    555  HA  LEU    35       9.813  23.031  50.836  1.00 31.92           H  
ATOM    556  HB2 LEU    35      12.628  22.230  51.768  1.00 31.92           H  
ATOM    557  HB3 LEU    35      11.151  21.687  52.537  1.00 31.92           H  
ATOM    558  HG  LEU    35      12.032  24.619  52.330  1.00 31.92           H  
ATOM    559 HD11 LEU    35       9.674  23.346  53.815  1.00 31.92           H  
ATOM    560 HD12 LEU    35       9.580  24.510  52.480  1.00 31.92           H  
ATOM    561 HD13 LEU    35      10.232  25.012  54.037  1.00 31.92           H  
ATOM    562 HD21 LEU    35      12.083  22.694  54.710  1.00 31.92           H  
ATOM    563 HD22 LEU    35      12.520  24.411  54.744  1.00 31.92           H  
ATOM    564 HD23 LEU    35      13.497  23.272  53.809  1.00 31.92           H  
ATOM    565  N   GLU    36      10.701  24.093  48.661  1.00 31.31           N  
ATOM    566  CA  GLU    36      11.116  25.087  47.673  1.00 31.31           C  
ATOM    567  C   GLU    36      11.017  26.479  48.349  1.00 31.31           C  
ATOM    568  CB  GLU    36      10.234  25.005  46.412  1.00 31.31           C  
ATOM    569  O   GLU    36      10.285  26.722  49.311  1.00 31.31           O  
ATOM    570  CG  GLU    36      11.030  24.823  45.117  1.00 31.31           C  
ATOM    571  CD  GLU    36      11.664  26.141  44.691  1.00 31.31           C  
ATOM    572  OE1 GLU    36      11.183  26.671  43.656  1.00 31.31           O  
ATOM    573  OE2 GLU    36      12.565  26.575  45.467  1.00 31.31           O1-
ATOM    574  H   GLU    36       9.765  23.696  48.606  1.00 31.31           H  
ATOM    575  HA  GLU    36      12.170  24.890  47.445  1.00 31.31           H  
ATOM    576  HB2 GLU    36       9.596  25.894  46.329  1.00 31.31           H  
ATOM    577  HB3 GLU    36       9.554  24.147  46.488  1.00 31.31           H  
ATOM    578  HG2 GLU    36      10.353  24.481  44.325  1.00 31.31           H  
ATOM    579  HG3 GLU    36      11.805  24.057  45.230  1.00 31.31           H  
ATOM    580  N   ARG    37      11.816  27.443  47.785  1.00 31.06           N  
ATOM    581  CA  ARG    37      12.001  28.757  48.374  1.00 31.06           C  
ATOM    582  C   ARG    37      12.427  29.791  47.299  1.00 31.06           C  
ATOM    583  CB  ARG    37      13.041  28.628  49.503  1.00 31.06           C  
ATOM    584  O   ARG    37      13.433  30.496  47.451  1.00 31.06           O  
ATOM    585  CG  ARG    37      13.018  29.785  50.502  1.00 31.06           C  
ATOM    586  CD  ARG    37      13.978  29.502  51.655  1.00 31.06           C  
ATOM    587  NE  ARG    37      13.960  30.589  52.647  1.00 31.06           N  
ATOM    588  NH1 ARG    37      15.381  29.503  54.158  1.00 31.06           N  
ATOM    589  NH2 ARG    37      14.539  31.585  54.658  1.00 31.06           N1+
ATOM    590  CZ  ARG    37      14.627  30.551  53.813  1.00 31.06           C  
ATOM    591  H   ARG    37      12.309  27.209  46.901  1.00 31.06           H  
ATOM    592  HA  ARG    37      11.044  29.086  48.796  1.00 31.06           H  
ATOM    593  HB2 ARG    37      14.049  28.527  49.077  1.00 31.06           H  
ATOM    594  HB3 ARG    37      12.859  27.700  50.061  1.00 31.06           H  
ATOM    595  HG2 ARG    37      12.005  29.924  50.897  1.00 31.06           H  
ATOM    596  HG3 ARG    37      13.301  30.725  50.017  1.00 31.06           H  
ATOM    597  HD2 ARG    37      15.000  29.407  51.275  1.00 31.06           H  
ATOM    598  HD3 ARG    37      13.679  28.577  52.160  1.00 31.06           H  
ATOM    599  HE  ARG    37      13.404  31.410  52.446  1.00 31.06           H  
ATOM    600 HH11 ARG    37      15.876  29.467  55.039  1.00 31.06           H  
ATOM    601 HH12 ARG    37      15.478  28.707  53.542  1.00 31.06           H  
ATOM    602 HH21 ARG    37      15.028  31.587  55.543  1.00 31.06           H  
ATOM    603 HH22 ARG    37      13.981  32.400  54.437  1.00 31.06           H  
ATOM    604  N   PRO    38      11.582  30.006  46.229  1.00 29.48           N  
ATOM    605  CA  PRO    38      11.941  30.856  45.084  1.00 29.48           C  
ATOM    606  C   PRO    38      11.770  32.369  45.381  1.00 29.48           C  
ATOM    607  CB  PRO    38      10.989  30.392  43.981  1.00 29.48           C  
ATOM    608  O   PRO    38      11.138  33.144  44.663  1.00 29.48           O  
ATOM    609  CG  PRO    38       9.726  30.039  44.758  1.00 29.48           C  
ATOM    610  CD  PRO    38      10.274  29.393  46.022  1.00 29.48           C  
ATOM    611  HA  PRO    38      12.990  30.689  44.812  1.00 29.48           H  
ATOM    612  HB2 PRO    38      11.389  29.490  43.502  1.00 29.48           H  
ATOM    613  HB3 PRO    38      10.804  31.134  43.199  1.00 29.48           H  
ATOM    614  HG2 PRO    38       9.057  29.375  44.204  1.00 29.48           H  
ATOM    615  HG3 PRO    38       9.171  30.950  45.010  1.00 29.48           H  
ATOM    616  HD2 PRO    38       9.632  29.556  46.892  1.00 29.48           H  
ATOM    617  HD3 PRO    38      10.399  28.321  45.870  1.00 29.48           H  
ATOM    618  N   LEU    39      12.490  32.823  46.461  1.00 35.18           N  
ATOM    619  CA  LEU    39      12.438  34.201  46.931  1.00 35.18           C  
ATOM    620  C   LEU    39      13.451  35.044  46.123  1.00 35.18           C  
ATOM    621  CB  LEU    39      12.737  34.284  48.435  1.00 35.18           C  
ATOM    622  O   LEU    39      14.560  35.359  46.549  1.00 35.18           O  
ATOM    623  CG  LEU    39      11.738  33.530  49.337  1.00 35.18           C  
ATOM    624  CD1 LEU    39      12.185  33.636  50.798  1.00 35.18           C  
ATOM    625  CD2 LEU    39      10.307  34.049  49.196  1.00 35.18           C  
ATOM    626  H   LEU    39      13.096  32.150  46.935  1.00 35.18           H  
ATOM    627  HA  LEU    39      11.442  34.608  46.725  1.00 35.18           H  
ATOM    628  HB2 LEU    39      12.767  35.341  48.733  1.00 35.18           H  
ATOM    629  HB3 LEU    39      13.744  33.887  48.624  1.00 35.18           H  
ATOM    630  HG  LEU    39      11.742  32.467  49.066  1.00 35.18           H  
ATOM    631 HD11 LEU    39      12.167  34.675  51.145  1.00 35.18           H  
ATOM    632 HD12 LEU    39      13.204  33.255  50.922  1.00 35.18           H  
ATOM    633 HD13 LEU    39      11.528  33.049  51.449  1.00 35.18           H  
ATOM    634 HD21 LEU    39      10.256  35.128  49.379  1.00 35.18           H  
ATOM    635 HD22 LEU    39       9.642  33.553  49.912  1.00 35.18           H  
ATOM    636 HD23 LEU    39       9.908  33.851  48.197  1.00 35.18           H  
ATOM    637  N   GLY    40      13.010  35.372  44.860  1.00 31.51           N  
ATOM    638  CA  GLY    40      13.746  36.261  43.987  1.00 31.51           C  
ATOM    639  C   GLY    40      13.238  37.703  44.131  1.00 31.51           C  
ATOM    640  O   GLY    40      12.040  37.967  44.195  1.00 31.51           O  
ATOM    641  H   GLY    40      12.123  34.986  44.539  1.00 31.51           H  
ATOM    642  HA2 GLY    40      13.575  35.940  42.955  1.00 31.51           H  
ATOM    643  HA3 GLY    40      14.816  36.198  44.205  1.00 31.51           H  
ATOM    644  N   GLU    41      14.242  38.647  44.123  1.00 29.13           N  
ATOM    645  CA  GLU    41      14.037  40.096  44.209  1.00 29.13           C  
ATOM    646  C   GLU    41      13.678  40.560  45.644  1.00 29.13           C  
ATOM    647  CB  GLU    41      13.092  40.652  43.128  1.00 29.13           C  
ATOM    648  O   GLU    41      13.123  39.835  46.474  1.00 29.13           O  
ATOM    649  CG  GLU    41      13.637  40.465  41.708  1.00 29.13           C  
ATOM    650  CD  GLU    41      15.046  41.019  41.524  1.00 29.13           C  
ATOM    651  OE1 GLU    41      15.834  40.298  40.860  1.00 29.13           O  
ATOM    652  OE2 GLU    41      15.292  42.118  42.107  1.00 29.13           O1-
ATOM    653  H   GLU    41      15.202  38.334  44.057  1.00 29.13           H  
ATOM    654  HA  GLU    41      15.044  40.484  44.045  1.00 29.13           H  
ATOM    655  HB2 GLU    41      12.894  41.715  43.296  1.00 29.13           H  
ATOM    656  HB3 GLU    41      12.107  40.179  43.191  1.00 29.13           H  
ATOM    657  HG2 GLU    41      12.978  40.974  40.995  1.00 29.13           H  
ATOM    658  HG3 GLU    41      13.626  39.400  41.447  1.00 29.13           H  
ATOM    659  N   VAL    42      14.008  41.828  46.046  1.00 33.83           N  
ATOM    660  CA  VAL    42      14.643  42.919  45.296  1.00 33.83           C  
ATOM    661  C   VAL    42      16.172  42.748  45.427  1.00 33.83           C  
ATOM    662  CB  VAL    42      14.202  44.297  45.846  1.00 33.83           C  
ATOM    663  O   VAL    42      16.757  42.797  46.509  1.00 33.83           O  
ATOM    664  CG1 VAL    42      14.877  45.442  45.085  1.00 33.83           C  
ATOM    665  CG2 VAL    42      12.681  44.470  45.756  1.00 33.83           C  
ATOM    666  H   VAL    42      13.791  41.995  47.021  1.00 33.83           H  
ATOM    667  HA  VAL    42      14.348  42.851  44.252  1.00 33.83           H  
ATOM    668  HB  VAL    42      14.489  44.377  46.903  1.00 33.83           H  
ATOM    669 HG11 VAL    42      14.648  45.394  44.015  1.00 33.83           H  
ATOM    670 HG12 VAL    42      15.964  45.415  45.203  1.00 33.83           H  
ATOM    671 HG13 VAL    42      14.535  46.413  45.459  1.00 33.83           H  
ATOM    672 HG21 VAL    42      12.332  44.371  44.723  1.00 33.83           H  
ATOM    673 HG22 VAL    42      12.380  45.458  46.122  1.00 33.83           H  
ATOM    674 HG23 VAL    42      12.157  43.725  46.365  1.00 33.83           H  
ATOM    675  N   TYR    43      16.813  42.483  44.243  1.00 34.70           N  
ATOM    676  CA  TYR    43      18.248  42.254  44.142  1.00 34.70           C  
ATOM    677  C   TYR    43      18.946  43.614  43.884  1.00 34.70           C  
ATOM    678  CB  TYR    43      18.547  41.225  43.038  1.00 34.70           C  
ATOM    679  O   TYR    43      18.344  44.643  43.569  1.00 34.70           O  
ATOM    680  CG  TYR    43      19.914  40.587  43.157  1.00 34.70           C  
ATOM    681  CD1 TYR    43      20.899  40.848  42.194  1.00 34.70           C  
ATOM    682  CD2 TYR    43      20.224  39.749  44.237  1.00 34.70           C  
ATOM    683  CE1 TYR    43      22.179  40.306  42.322  1.00 34.70           C  
ATOM    684  CE2 TYR    43      21.502  39.203  44.363  1.00 34.70           C  
ATOM    685  OH  TYR    43      23.708  38.941  43.570  1.00 34.70           O  
ATOM    686  CZ  TYR    43      22.470  39.488  43.407  1.00 34.70           C  
ATOM    687  H   TYR    43      16.266  42.459  43.362  1.00 34.70           H  
ATOM    688  HA  TYR    43      18.599  41.893  45.116  1.00 34.70           H  
ATOM    689  HB2 TYR    43      18.431  41.691  42.051  1.00 34.70           H  
ATOM    690  HB3 TYR    43      17.808  40.413  43.075  1.00 34.70           H  
ATOM    691  HD1 TYR    43      20.682  41.495  41.344  1.00 34.70           H  
ATOM    692  HD2 TYR    43      19.472  39.513  44.987  1.00 34.70           H  
ATOM    693  HE1 TYR    43      22.924  40.541  41.569  1.00 34.70           H  
ATOM    694  HE2 TYR    43      21.742  38.555  45.201  1.00 34.70           H  
ATOM    695  HH  TYR    43      24.255  39.201  42.810  1.00 34.70           H  
ATOM    696  N   LEU    44      20.316  43.608  44.037  1.00 31.35           N  
ATOM    697  CA  LEU    44      21.121  44.809  43.845  1.00 31.35           C  
ATOM    698  C   LEU    44      21.384  44.943  42.332  1.00 31.35           C  
ATOM    699  CB  LEU    44      22.467  44.731  44.580  1.00 31.35           C  
ATOM    700  O   LEU    44      21.773  43.985  41.657  1.00 31.35           O  
ATOM    701  CG  LEU    44      22.394  45.072  46.084  1.00 31.35           C  
ATOM    702  CD1 LEU    44      21.521  44.104  46.883  1.00 31.35           C  
ATOM    703  CD2 LEU    44      23.808  45.090  46.673  1.00 31.35           C  
ATOM    704  H   LEU    44      20.793  42.738  44.247  1.00 31.35           H  
ATOM    705  HA  LEU    44      20.545  45.657  44.214  1.00 31.35           H  
ATOM    706  HB2 LEU    44      23.162  45.441  44.111  1.00 31.35           H  
ATOM    707  HB3 LEU    44      22.913  43.737  44.446  1.00 31.35           H  
ATOM    708  HG  LEU    44      21.975  46.080  46.193  1.00 31.35           H  
ATOM    709 HD11 LEU    44      21.823  43.065  46.717  1.00 31.35           H  
ATOM    710 HD12 LEU    44      20.466  44.206  46.614  1.00 31.35           H  
ATOM    711 HD13 LEU    44      21.595  44.309  47.956  1.00 31.35           H  
ATOM    712 HD21 LEU    44      24.282  44.105  46.600  1.00 31.35           H  
ATOM    713 HD22 LEU    44      23.787  45.379  47.729  1.00 31.35           H  
ATOM    714 HD23 LEU    44      24.441  45.812  46.145  1.00 31.35           H  
ATOM    715  N   ASP    45      21.219  46.143  41.711  1.00 31.09           N  
ATOM    716  CA  ASP    45      20.837  47.453  42.252  1.00 31.09           C  
ATOM    717  C   ASP    45      19.340  47.691  41.958  1.00 31.09           C  
ATOM    718  CB  ASP    45      21.685  48.539  41.601  1.00 31.09           C  
ATOM    719  O   ASP    45      18.926  48.087  40.870  1.00 31.09           O  
ATOM    720  CG  ASP    45      21.107  49.917  41.862  1.00 31.09           C  
ATOM    721  OD1 ASP    45      21.368  50.787  40.973  1.00 31.09           O  
ATOM    722  OD2 ASP    45      20.362  50.066  42.867  1.00 31.09           O1-
ATOM    723  H   ASP    45      21.362  46.093  40.707  1.00 31.09           H  
ATOM    724  HA  ASP    45      21.005  47.469  43.333  1.00 31.09           H  
ATOM    725  HB2 ASP    45      21.738  48.386  40.515  1.00 31.09           H  
ATOM    726  HB3 ASP    45      22.713  48.501  41.981  1.00 31.09           H  
ATOM    727  N   SER    46      18.500  47.400  43.005  1.00 33.64           N  
ATOM    728  CA  SER    46      17.121  47.871  43.059  1.00 33.64           C  
ATOM    729  C   SER    46      16.223  47.222  41.989  1.00 33.64           C  
ATOM    730  CB  SER    46      17.010  49.400  42.998  1.00 33.64           C  
ATOM    731  O   SER    46      15.169  47.733  41.607  1.00 33.64           O  
ATOM    732  OG  SER    46      17.862  50.041  43.947  1.00 33.64           O  
ATOM    733  H   SER    46      18.831  46.848  43.786  1.00 33.64           H  
ATOM    734  HA  SER    46      16.749  47.536  44.034  1.00 33.64           H  
ATOM    735  HB2 SER    46      15.983  49.711  43.220  1.00 33.64           H  
ATOM    736  HB3 SER    46      17.248  49.786  42.005  1.00 33.64           H  
ATOM    737  HG  SER    46      18.790  50.000  43.593  1.00 33.64           H  
ATOM    738  N   SER    47      16.615  45.969  41.590  1.00 31.90           N  
ATOM    739  CA  SER    47      16.031  45.185  40.497  1.00 31.90           C  
ATOM    740  C   SER    47      16.422  45.813  39.134  1.00 31.90           C  
ATOM    741  CB  SER    47      14.530  44.874  40.634  1.00 31.90           C  
ATOM    742  O   SER    47      17.332  45.365  38.439  1.00 31.90           O  
ATOM    743  OG  SER    47      13.673  46.008  40.458  1.00 31.90           O  
ATOM    744  H   SER    47      17.402  45.548  42.090  1.00 31.90           H  
ATOM    745  HA  SER    47      16.557  44.222  40.542  1.00 31.90           H  
ATOM    746  HB2 SER    47      14.311  44.458  41.622  1.00 31.90           H  
ATOM    747  HB3 SER    47      14.235  44.136  39.881  1.00 31.90           H  
ATOM    748  HG  SER    47      13.945  46.656  41.146  1.00 31.90           H  
ATOM    749  N   LYS    48      15.716  46.944  38.780  1.00 32.78           N  
ATOM    750  CA  LYS    48      15.982  47.734  37.582  1.00 32.78           C  
ATOM    751  C   LYS    48      15.820  46.945  36.252  1.00 32.78           C  
ATOM    752  CB  LYS    48      17.316  48.503  37.650  1.00 32.78           C  
ATOM    753  O   LYS    48      16.634  47.054  35.328  1.00 32.78           O  
ATOM    754  CG  LYS    48      17.261  49.681  38.632  1.00 32.78           C  
ATOM    755  CD  LYS    48      18.592  50.441  38.682  1.00 32.78           C  
ATOM    756  CE  LYS    48      18.546  51.559  39.716  1.00 32.78           C  
ATOM    757  NZ  LYS    48      19.846  52.241  39.784  1.00 32.78           N1+
ATOM    758  H   LYS    48      14.978  47.241  39.416  1.00 32.78           H  
ATOM    759  HA  LYS    48      15.176  48.480  37.552  1.00 32.78           H  
ATOM    760  HB2 LYS    48      17.565  48.908  36.661  1.00 32.78           H  
ATOM    761  HB3 LYS    48      18.135  47.828  37.924  1.00 32.78           H  
ATOM    762  HG2 LYS    48      17.001  49.316  39.631  1.00 32.78           H  
ATOM    763  HG3 LYS    48      16.464  50.372  38.330  1.00 32.78           H  
ATOM    764  HD2 LYS    48      18.809  50.862  37.693  1.00 32.78           H  
ATOM    765  HD3 LYS    48      19.409  49.749  38.915  1.00 32.78           H  
ATOM    766  HE2 LYS    48      18.335  51.187  40.720  1.00 32.78           H  
ATOM    767  HE3 LYS    48      17.804  52.318  39.450  1.00 32.78           H  
ATOM    768  HZ1 LYS    48      19.879  52.978  40.493  1.00 32.78           H  
ATOM    769  HZ2 LYS    48      20.244  52.556  38.901  1.00 32.78           H  
ATOM    770  HZ3 LYS    48      20.556  51.560  40.181  1.00 32.78           H  
ATOM    771  N   PRO    49      14.649  46.241  36.050  1.00 30.63           N  
ATOM    772  CA  PRO    49      14.451  45.491  34.818  1.00 30.63           C  
ATOM    773  C   PRO    49      14.204  46.418  33.608  1.00 30.63           C  
ATOM    774  CB  PRO    49      13.206  44.642  35.086  1.00 30.63           C  
ATOM    775  O   PRO    49      13.416  47.363  33.615  1.00 30.63           O  
ATOM    776  CG  PRO    49      12.420  45.479  36.093  1.00 30.63           C  
ATOM    777  CD  PRO    49      13.515  46.099  36.949  1.00 30.63           C  
ATOM    778  HA  PRO    49      15.327  44.861  34.630  1.00 30.63           H  
ATOM    779  HB2 PRO    49      13.498  43.693  35.553  1.00 30.63           H  
ATOM    780  HB3 PRO    49      12.622  44.417  34.188  1.00 30.63           H  
ATOM    781  HG2 PRO    49      11.714  44.885  36.679  1.00 30.63           H  
ATOM    782  HG3 PRO    49      11.857  46.263  35.573  1.00 30.63           H  
ATOM    783  HD2 PRO    49      13.225  47.059  37.383  1.00 30.63           H  
ATOM    784  HD3 PRO    49      13.802  45.406  37.744  1.00 30.63           H  
ATOM    785  N   ALA    50      14.896  46.051  32.472  1.00 33.01           N  
ATOM    786  CA  ALA    50      14.715  46.747  31.208  1.00 33.01           C  
ATOM    787  C   ALA    50      13.481  46.131  30.521  1.00 33.01           C  
ATOM    788  CB  ALA    50      15.949  46.604  30.329  1.00 33.01           C  
ATOM    789  O   ALA    50      13.531  45.116  29.826  1.00 33.01           O  
ATOM    790  H   ALA    50      15.545  45.274  32.509  1.00 33.01           H  
ATOM    791  HA  ALA    50      14.530  47.810  31.401  1.00 33.01           H  
ATOM    792  HB1 ALA    50      16.823  47.055  30.811  1.00 33.01           H  
ATOM    793  HB2 ALA    50      15.797  47.094  29.361  1.00 33.01           H  
ATOM    794  HB3 ALA    50      16.187  45.552  30.134  1.00 33.01           H  
ATOM    795  N   VAL    51      12.289  46.750  30.828  1.00 29.12           N  
ATOM    796  CA  VAL    51      11.006  46.282  30.305  1.00 29.12           C  
ATOM    797  C   VAL    51      10.889  46.783  28.842  1.00 29.12           C  
ATOM    798  CB  VAL    51       9.819  46.747  31.179  1.00 29.12           C  
ATOM    799  O   VAL    51      10.271  47.791  28.506  1.00 29.12           O  
ATOM    800  CG1 VAL    51       8.491  46.180  30.658  1.00 29.12           C  
ATOM    801  CG2 VAL    51       9.990  46.313  32.641  1.00 29.12           C  
ATOM    802  H   VAL    51      12.307  47.550  31.456  1.00 29.12           H  
ATOM    803  HA  VAL    51      11.029  45.185  30.285  1.00 29.12           H  
ATOM    804  HB  VAL    51       9.755  47.843  31.158  1.00 29.12           H  
ATOM    805 HG11 VAL    51       8.505  45.085  30.649  1.00 29.12           H  
ATOM    806 HG12 VAL    51       8.273  46.523  29.643  1.00 29.12           H  
ATOM    807 HG13 VAL    51       7.657  46.501  31.293  1.00 29.12           H  
ATOM    808 HG21 VAL    51      10.119  45.228  32.721  1.00 29.12           H  
ATOM    809 HG22 VAL    51       9.113  46.593  33.235  1.00 29.12           H  
ATOM    810 HG23 VAL    51      10.856  46.794  33.102  1.00 29.12           H  
ATOM    811  N   TYR    52      11.589  46.015  27.941  1.00 29.22           N  
ATOM    812  CA  TYR    52      11.512  46.200  26.496  1.00 29.22           C  
ATOM    813  C   TYR    52      11.809  44.820  25.893  1.00 29.22           C  
ATOM    814  CB  TYR    52      12.535  47.230  26.004  1.00 29.22           C  
ATOM    815  O   TYR    52      12.705  44.093  26.328  1.00 29.22           O  
ATOM    816  CG  TYR    52      12.353  47.566  24.543  1.00 29.22           C  
ATOM    817  CD1 TYR    52      13.135  46.937  23.564  1.00 29.22           C  
ATOM    818  CD2 TYR    52      11.367  48.482  24.146  1.00 29.22           C  
ATOM    819  CE1 TYR    52      12.932  47.217  22.213  1.00 29.22           C  
ATOM    820  CE2 TYR    52      11.167  48.765  22.793  1.00 29.22           C  
ATOM    821  OH  TYR    52      11.788  48.370  20.507  1.00 29.22           O  
ATOM    822  CZ  TYR    52      11.952  48.127  21.838  1.00 29.22           C  
ATOM    823  H   TYR    52      12.212  45.287  28.302  1.00 29.22           H  
ATOM    824  HA  TYR    52      10.489  46.505  26.245  1.00 29.22           H  
ATOM    825  HB2 TYR    52      13.559  46.869  26.175  1.00 29.22           H  
ATOM    826  HB3 TYR    52      12.454  48.156  26.589  1.00 29.22           H  
ATOM    827  HD1 TYR    52      13.904  46.220  23.846  1.00 29.22           H  
ATOM    828  HD2 TYR    52      10.750  48.981  24.892  1.00 29.22           H  
ATOM    829  HE1 TYR    52      13.537  46.728  21.455  1.00 29.22           H  
ATOM    830  HE2 TYR    52      10.401  49.479  22.508  1.00 29.22           H  
ATOM    831  HH  TYR    52      11.088  49.035  20.398  1.00 29.22           H  
ATOM    832  N   ASN    53      10.990  44.424  24.860  1.00 27.82           N  
ATOM    833  CA  ASN    53      11.129  43.097  24.264  1.00 27.82           C  
ATOM    834  C   ASN    53      10.236  42.961  23.019  1.00 27.82           C  
ATOM    835  CB  ASN    53      10.746  41.994  25.258  1.00 27.82           C  
ATOM    836  O   ASN    53       9.289  43.711  22.795  1.00 27.82           O  
ATOM    837  CG  ASN    53      11.831  40.953  25.271  1.00 27.82           C  
ATOM    838  ND2 ASN    53      12.953  41.295  25.961  1.00 27.82           N  
ATOM    839  OD1 ASN    53      11.736  39.891  24.670  1.00 27.82           O  
ATOM    840  H   ASN    53      10.279  45.043  24.477  1.00 27.82           H  
ATOM    841  HA  ASN    53      12.172  43.016  23.931  1.00 27.82           H  
ATOM    842  HB2 ASN    53       9.802  41.502  24.997  1.00 27.82           H  
ATOM    843  HB3 ASN    53      10.623  42.370  26.281  1.00 27.82           H  
ATOM    844 HD21 ASN    53      13.715  40.635  26.035  1.00 27.82           H  
ATOM    845 HD22 ASN    53      13.059  42.212  26.400  1.00 27.82           H  
ATOM    846  N   TYR    54      10.554  41.880  22.233  1.00 30.85           N  
ATOM    847  CA  TYR    54       9.741  41.430  21.099  1.00 30.85           C  
ATOM    848  C   TYR    54      10.161  39.957  20.915  1.00 30.85           C  
ATOM    849  CB  TYR    54      10.016  42.236  19.822  1.00 30.85           C  
ATOM    850  O   TYR    54      11.338  39.680  20.660  1.00 30.85           O  
ATOM    851  CG  TYR    54       9.057  41.884  18.704  1.00 30.85           C  
ATOM    852  CD1 TYR    54       9.412  40.931  17.738  1.00 30.85           C  
ATOM    853  CD2 TYR    54       7.788  42.475  18.638  1.00 30.85           C  
ATOM    854  CE1 TYR    54       8.518  40.572  16.727  1.00 30.85           C  
ATOM    855  CE2 TYR    54       6.893  42.115  17.627  1.00 30.85           C  
ATOM    856  OH  TYR    54       6.351  40.825  15.724  1.00 30.85           O  
ATOM    857  CZ  TYR    54       7.262  41.163  16.682  1.00 30.85           C  
ATOM    858  H   TYR    54      11.386  41.325  22.435  1.00 30.85           H  
ATOM    859  HA  TYR    54       8.694  41.536  21.390  1.00 30.85           H  
ATOM    860  HB2 TYR    54      11.049  42.089  19.480  1.00 30.85           H  
ATOM    861  HB3 TYR    54       9.930  43.311  20.028  1.00 30.85           H  
ATOM    862  HD1 TYR    54      10.384  40.440  17.779  1.00 30.85           H  
ATOM    863  HD2 TYR    54       7.487  43.217  19.375  1.00 30.85           H  
ATOM    864  HE1 TYR    54       8.814  39.827  15.995  1.00 30.85           H  
ATOM    865  HE2 TYR    54       5.909  42.574  17.577  1.00 30.85           H  
ATOM    866  HH  TYR    54       6.702  40.079  15.189  1.00 30.85           H  
ATOM    867  N   PRO    55       9.221  38.986  21.175  1.00 34.03           N  
ATOM    868  CA  PRO    55       9.549  37.553  21.098  1.00 34.03           C  
ATOM    869  C   PRO    55       9.519  37.102  19.616  1.00 34.03           C  
ATOM    870  CB  PRO    55       8.443  36.922  21.950  1.00 34.03           C  
ATOM    871  O   PRO    55       9.591  37.886  18.667  1.00 34.03           O  
ATOM    872  CG  PRO    55       7.235  37.802  21.649  1.00 34.03           C  
ATOM    873  CD  PRO    55       7.836  39.195  21.561  1.00 34.03           C  
ATOM    874  HA  PRO    55      10.550  37.358  21.495  1.00 34.03           H  
ATOM    875  HB2 PRO    55       8.702  37.014  23.013  1.00 34.03           H  
ATOM    876  HB3 PRO    55       8.234  35.871  21.748  1.00 34.03           H  
ATOM    877  HG2 PRO    55       6.454  37.730  22.412  1.00 34.03           H  
ATOM    878  HG3 PRO    55       6.795  37.519  20.685  1.00 34.03           H  
ATOM    879  HD2 PRO    55       7.322  39.822  20.827  1.00 34.03           H  
ATOM    880  HD3 PRO    55       7.825  39.696  22.535  1.00 34.03           H  
ATOM    881  N   GLU    56       9.396  35.758  19.401  1.00 29.04           N  
ATOM    882  CA  GLU    56       9.311  35.113  18.094  1.00 29.04           C  
ATOM    883  C   GLU    56       7.954  35.412  17.390  1.00 29.04           C  
ATOM    884  CB  GLU    56       9.508  33.589  18.202  1.00 29.04           C  
ATOM    885  O   GLU    56       7.261  34.556  16.839  1.00 29.04           O  
ATOM    886  CG  GLU    56      10.828  33.158  18.843  1.00 29.04           C  
ATOM    887  CD  GLU    56      10.893  33.187  20.374  1.00 29.04           C  
ATOM    888  OE1 GLU    56      11.875  32.574  20.871  1.00 29.04           O  
ATOM    889  OE2 GLU    56       9.972  33.834  20.958  1.00 29.04           O1-
ATOM    890  H   GLU    56       9.419  35.114  20.210  1.00 29.04           H  
ATOM    891  HA  GLU    56      10.098  35.544  17.462  1.00 29.04           H  
ATOM    892  HB2 GLU    56       9.470  33.164  17.190  1.00 29.04           H  
ATOM    893  HB3 GLU    56       8.669  33.143  18.752  1.00 29.04           H  
ATOM    894  HG2 GLU    56      11.654  33.762  18.449  1.00 29.04           H  
ATOM    895  HG3 GLU    56      11.022  32.119  18.544  1.00 29.04           H  
ATOM    896  N   GLY    57       7.638  36.747  17.270  1.00 29.10           N  
ATOM    897  CA  GLY    57       6.423  37.212  16.644  1.00 29.10           C  
ATOM    898  C   GLY    57       6.626  37.333  15.133  1.00 29.10           C  
ATOM    899  O   GLY    57       6.784  38.418  14.573  1.00 29.10           O  
ATOM    900  H   GLY    57       8.302  37.432  17.636  1.00 29.10           H  
ATOM    901  HA2 GLY    57       6.174  38.191  17.060  1.00 29.10           H  
ATOM    902  HA3 GLY    57       5.601  36.520  16.851  1.00 29.10           H  
ATOM    903  N   ALA    58       6.641  36.127  14.477  1.00 31.46           N  
ATOM    904  CA  ALA    58       6.739  35.984  13.035  1.00 31.46           C  
ATOM    905  C   ALA    58       6.107  34.636  12.647  1.00 31.46           C  
ATOM    906  CB  ALA    58       8.188  36.029  12.569  1.00 31.46           C  
ATOM    907  O   ALA    58       6.015  33.698  13.437  1.00 31.46           O  
ATOM    908  H   ALA    58       6.592  35.268  15.037  1.00 31.46           H  
ATOM    909  HA  ALA    58       6.171  36.796  12.566  1.00 31.46           H  
ATOM    910  HB1 ALA    58       8.664  36.975  12.850  1.00 31.46           H  
ATOM    911  HB2 ALA    58       8.256  35.923  11.481  1.00 31.46           H  
ATOM    912  HB3 ALA    58       8.773  35.218  13.018  1.00 31.46           H  
ATOM    913  N   ALA    59       5.679  34.545  11.343  1.00 27.24           N  
ATOM    914  CA  ALA    59       5.062  33.329  10.831  1.00 27.24           C  
ATOM    915  C   ALA    59       5.179  33.319   9.300  1.00 27.24           C  
ATOM    916  CB  ALA    59       3.592  33.242  11.229  1.00 27.24           C  
ATOM    917  O   ALA    59       5.290  34.349   8.637  1.00 27.24           O  
ATOM    918  H   ALA    59       5.781  35.322  10.697  1.00 27.24           H  
ATOM    919  HA  ALA    59       5.607  32.468  11.234  1.00 27.24           H  
ATOM    920  HB1 ALA    59       3.476  33.235  12.318  1.00 27.24           H  
ATOM    921  HB2 ALA    59       3.129  32.332  10.833  1.00 27.24           H  
ATOM    922  HB3 ALA    59       3.027  34.097  10.841  1.00 27.24           H  
ATOM    923  N   TYR    60       5.115  32.068   8.745  1.00 29.89           N  
ATOM    924  CA  TYR    60       5.154  31.813   7.309  1.00 29.89           C  
ATOM    925  C   TYR    60       4.663  30.371   7.098  1.00 29.89           C  
ATOM    926  CB  TYR    60       6.534  32.049   6.670  1.00 29.89           C  
ATOM    927  O   TYR    60       4.643  29.548   8.015  1.00 29.89           O  
ATOM    928  CG  TYR    60       7.687  31.365   7.372  1.00 29.89           C  
ATOM    929  CD1 TYR    60       8.433  32.053   8.341  1.00 29.89           C  
ATOM    930  CD2 TYR    60       8.016  30.034   7.081  1.00 29.89           C  
ATOM    931  CE1 TYR    60       9.479  31.419   9.011  1.00 29.89           C  
ATOM    932  CE2 TYR    60       9.064  29.398   7.752  1.00 29.89           C  
ATOM    933  OH  TYR    60      10.811  29.513   9.396  1.00 29.89           O  
ATOM    934  CZ  TYR    60       9.785  30.097   8.714  1.00 29.89           C  
ATOM    935  H   TYR    60       5.044  31.243   9.337  1.00 29.89           H  
ATOM    936  HA  TYR    60       4.426  32.485   6.837  1.00 29.89           H  
ATOM    937  HB2 TYR    60       6.739  33.128   6.644  1.00 29.89           H  
ATOM    938  HB3 TYR    60       6.526  31.733   5.619  1.00 29.89           H  
ATOM    939  HD1 TYR    60       8.200  33.088   8.582  1.00 29.89           H  
ATOM    940  HD2 TYR    60       7.460  29.477   6.329  1.00 29.89           H  
ATOM    941  HE1 TYR    60      10.052  31.954   9.763  1.00 29.89           H  
ATOM    942  HE2 TYR    60       9.295  28.366   7.512  1.00 29.89           H  
ATOM    943  HH  TYR    60      10.894  28.594   9.094  1.00 29.89           H  
ATOM    944  N   GLU    61       4.251  30.075   5.822  1.00 26.35           N  
ATOM    945  CA  GLU    61       3.771  28.748   5.469  1.00 26.35           C  
ATOM    946  C   GLU    61       4.947  27.867   4.996  1.00 26.35           C  
ATOM    947  CB  GLU    61       2.727  28.799   4.350  1.00 26.35           C  
ATOM    948  O   GLU    61       5.971  28.314   4.484  1.00 26.35           O  
ATOM    949  CG  GLU    61       1.377  29.316   4.837  1.00 26.35           C  
ATOM    950  CD  GLU    61       0.394  29.122   3.689  1.00 26.35           C  
ATOM    951  OE1 GLU    61       0.031  27.924   3.490  1.00 26.35           O  
ATOM    952  OE2 GLU    61       0.081  30.169   3.065  1.00 26.35           O1-
ATOM    953  H   GLU    61       4.293  30.770   5.087  1.00 26.35           H  
ATOM    954  HA  GLU    61       3.339  28.277   6.361  1.00 26.35           H  
ATOM    955  HB2 GLU    61       2.600  27.796   3.927  1.00 26.35           H  
ATOM    956  HB3 GLU    61       3.087  29.425   3.523  1.00 26.35           H  
ATOM    957  HG2 GLU    61       1.439  30.371   5.124  1.00 26.35           H  
ATOM    958  HG3 GLU    61       1.028  28.750   5.708  1.00 26.35           H  
ATOM    959  N   PHE    62       4.689  26.520   5.099  1.00 30.90           N  
ATOM    960  CA  PHE    62       5.497  25.491   4.443  1.00 30.90           C  
ATOM    961  C   PHE    62       4.414  24.613   3.797  1.00 30.90           C  
ATOM    962  CB  PHE    62       6.349  24.722   5.451  1.00 30.90           C  
ATOM    963  O   PHE    62       3.704  23.852   4.454  1.00 30.90           O  
ATOM    964  CG  PHE    62       7.314  23.785   4.765  1.00 30.90           C  
ATOM    965  CD1 PHE    62       6.977  22.439   4.568  1.00 30.90           C  
ATOM    966  CD2 PHE    62       8.537  24.260   4.273  1.00 30.90           C  
ATOM    967  CE1 PHE    62       7.851  21.583   3.897  1.00 30.90           C  
ATOM    968  CE2 PHE    62       9.410  23.402   3.603  1.00 30.90           C  
ATOM    969  CZ  PHE    62       9.067  22.064   3.415  1.00 30.90           C  
ATOM    970  H   PHE    62       3.876  26.205   5.620  1.00 30.90           H  
ATOM    971  HA  PHE    62       6.119  25.956   3.670  1.00 30.90           H  
ATOM    972  HB2 PHE    62       5.722  24.159   6.155  1.00 30.90           H  
ATOM    973  HB3 PHE    62       6.922  25.425   6.072  1.00 30.90           H  
ATOM    974  HD1 PHE    62       6.026  22.050   4.929  1.00 30.90           H  
ATOM    975  HD2 PHE    62       8.815  25.304   4.404  1.00 30.90           H  
ATOM    976  HE1 PHE    62       7.579  20.541   3.745  1.00 30.90           H  
ATOM    977  HE2 PHE    62      10.356  23.778   3.224  1.00 30.90           H  
ATOM    978  HZ  PHE    62       9.745  21.397   2.891  1.00 30.90           H  
ATOM    979  N   ASN    63       4.150  24.929   2.486  1.00 27.96           N  
ATOM    980  CA  ASN    63       2.923  24.515   1.798  1.00 27.96           C  
ATOM    981  C   ASN    63       3.211  24.638   0.285  1.00 27.96           C  
ATOM    982  CB  ASN    63       1.777  25.440   2.207  1.00 27.96           C  
ATOM    983  O   ASN    63       4.249  25.143  -0.142  1.00 27.96           O  
ATOM    984  CG  ASN    63       0.416  24.889   1.859  1.00 27.96           C  
ATOM    985  ND2 ASN    63      -0.614  25.685   2.247  1.00 27.96           N  
ATOM    986  OD1 ASN    63       0.236  23.837   1.251  1.00 27.96           O  
ATOM    987  H   ASN    63       4.809  25.484   1.943  1.00 27.96           H  
ATOM    988  HA  ASN    63       2.720  23.467   2.045  1.00 27.96           H  
ATOM    989  HB2 ASN    63       1.885  26.423   1.731  1.00 27.96           H  
ATOM    990  HB3 ASN    63       1.787  25.597   3.293  1.00 27.96           H  
ATOM    991 HD21 ASN    63      -1.574  25.439   2.073  1.00 27.96           H  
ATOM    992 HD22 ASN    63      -0.442  26.586   2.738  1.00 27.96           H  
ATOM    993  N   ALA    64       2.230  24.138  -0.537  1.00 29.60           N  
ATOM    994  CA  ALA    64       2.266  24.218  -1.996  1.00 29.60           C  
ATOM    995  C   ALA    64       3.318  23.292  -2.644  1.00 29.60           C  
ATOM    996  CB  ALA    64       2.362  25.648  -2.515  1.00 29.60           C  
ATOM    997  O   ALA    64       3.721  23.441  -3.796  1.00 29.60           O  
ATOM    998  H   ALA    64       1.409  23.708  -0.104  1.00 29.60           H  
ATOM    999  HA  ALA    64       1.296  23.814  -2.315  1.00 29.60           H  
ATOM   1000  HB1 ALA    64       1.616  26.290  -2.035  1.00 29.60           H  
ATOM   1001  HB2 ALA    64       2.191  25.680  -3.597  1.00 29.60           H  
ATOM   1002  HB3 ALA    64       3.350  26.083  -2.334  1.00 29.60           H  
ATOM   1003  N   ALA    65       3.629  22.181  -1.895  1.00 30.75           N  
ATOM   1004  CA  ALA    65       4.489  21.112  -2.371  1.00 30.75           C  
ATOM   1005  C   ALA    65       4.191  19.869  -1.519  1.00 30.75           C  
ATOM   1006  CB  ALA    65       5.962  21.478  -2.249  1.00 30.75           C  
ATOM   1007  O   ALA    65       3.791  19.946  -0.358  1.00 30.75           O  
ATOM   1008  H   ALA    65       3.249  22.098  -0.957  1.00 30.75           H  
ATOM   1009  HA  ALA    65       4.239  20.906  -3.418  1.00 30.75           H  
ATOM   1010  HB1 ALA    65       6.199  22.368  -2.841  1.00 30.75           H  
ATOM   1011  HB2 ALA    65       6.600  20.658  -2.595  1.00 30.75           H  
ATOM   1012  HB3 ALA    65       6.231  21.691  -1.208  1.00 30.75           H  
ATOM   1013  N   ALA    66       4.430  18.673  -2.150  1.00 28.81           N  
ATOM   1014  CA  ALA    66       4.237  17.384  -1.500  1.00 28.81           C  
ATOM   1015  C   ALA    66       4.900  16.309  -2.380  1.00 28.81           C  
ATOM   1016  CB  ALA    66       2.759  17.051  -1.326  1.00 28.81           C  
ATOM   1017  O   ALA    66       5.134  16.501  -3.573  1.00 28.81           O  
ATOM   1018  H   ALA    66       4.763  18.649  -3.111  1.00 28.81           H  
ATOM   1019  HA  ALA    66       4.736  17.414  -0.525  1.00 28.81           H  
ATOM   1020  HB1 ALA    66       2.251  17.795  -0.704  1.00 28.81           H  
ATOM   1021  HB2 ALA    66       2.627  16.072  -0.852  1.00 28.81           H  
ATOM   1022  HB3 ALA    66       2.245  17.022  -2.293  1.00 28.81           H  
ATOM   1023  N   ALA    67       5.163  15.122  -1.734  1.00 30.36           N  
ATOM   1024  CA  ALA    67       5.734  13.960  -2.413  1.00 30.36           C  
ATOM   1025  C   ALA    67       7.223  14.223  -2.766  1.00 30.36           C  
ATOM   1026  CB  ALA    67       4.861  13.493  -3.575  1.00 30.36           C  
ATOM   1027  O   ALA    67       7.911  15.039  -2.151  1.00 30.36           O  
ATOM   1028  H   ALA    67       4.983  15.046  -0.741  1.00 30.36           H  
ATOM   1029  HA  ALA    67       5.745  13.162  -1.659  1.00 30.36           H  
ATOM   1030  HB1 ALA    67       3.801  13.501  -3.299  1.00 30.36           H  
ATOM   1031  HB2 ALA    67       5.114  12.468  -3.868  1.00 30.36           H  
ATOM   1032  HB3 ALA    67       4.986  14.123  -4.461  1.00 30.36           H  
ATOM   1033  N   ALA    68       7.763  13.406  -3.728  1.00 35.22           N  
ATOM   1034  CA  ALA    68       9.157  13.489  -4.145  1.00 35.22           C  
ATOM   1035  C   ALA    68       9.254  12.809  -5.520  1.00 35.22           C  
ATOM   1036  CB  ALA    68      10.083  12.797  -3.152  1.00 35.22           C  
ATOM   1037  O   ALA    68       8.374  12.058  -5.944  1.00 35.22           O  
ATOM   1038  H   ALA    68       7.203  12.709  -4.210  1.00 35.22           H  
ATOM   1039  HA  ALA    68       9.429  14.546  -4.247  1.00 35.22           H  
ATOM   1040  HB1 ALA    68      10.010  13.249  -2.158  1.00 35.22           H  
ATOM   1041  HB2 ALA    68      11.127  12.859  -3.476  1.00 35.22           H  
ATOM   1042  HB3 ALA    68       9.831  11.735  -3.053  1.00 35.22           H  
ATOM   1043  N   ASN    69      10.397  13.085  -6.227  1.00 34.50           N  
ATOM   1044  CA  ASN    69      10.661  12.505  -7.547  1.00 34.50           C  
ATOM   1045  C   ASN    69      12.167  12.697  -7.818  1.00 34.50           C  
ATOM   1046  CB  ASN    69       9.836  13.198  -8.634  1.00 34.50           C  
ATOM   1047  O   ASN    69      12.856  13.470  -7.150  1.00 34.50           O  
ATOM   1048  CG  ASN    69       9.683  12.317  -9.851  1.00 34.50           C  
ATOM   1049  ND2 ASN    69       8.828  12.799 -10.796  1.00 34.50           N  
ATOM   1050  OD1 ASN    69      10.285  11.260 -10.018  1.00 34.50           O  
ATOM   1051  H   ASN    69      11.114  13.699  -5.847  1.00 34.50           H  
ATOM   1052  HA  ASN    69      10.443  11.432  -7.484  1.00 34.50           H  
ATOM   1053  HB2 ASN    69      10.301  14.141  -8.945  1.00 34.50           H  
ATOM   1054  HB3 ASN    69       8.829  13.433  -8.270  1.00 34.50           H  
ATOM   1055 HD21 ASN    69       8.695  12.260 -11.642  1.00 34.50           H  
ATOM   1056 HD22 ASN    69       8.319  13.667 -10.693  1.00 34.50           H  
ATOM   1057  N   ALA    70      12.661  11.966  -8.868  1.00 31.14           N  
ATOM   1058  CA  ALA    70      14.045  12.057  -9.302  1.00 31.14           C  
ATOM   1059  C   ALA    70      14.199  13.231 -10.295  1.00 31.14           C  
ATOM   1060  CB  ALA    70      14.488  10.752  -9.952  1.00 31.14           C  
ATOM   1061  O   ALA    70      13.247  13.787 -10.841  1.00 31.14           O  
ATOM   1062  H   ALA    70      12.022  11.371  -9.400  1.00 31.14           H  
ATOM   1063  HA  ALA    70      14.674  12.265  -8.429  1.00 31.14           H  
ATOM   1064  HB1 ALA    70      14.355   9.910  -9.264  1.00 31.14           H  
ATOM   1065  HB2 ALA    70      15.542  10.789 -10.244  1.00 31.14           H  
ATOM   1066  HB3 ALA    70      13.902  10.542 -10.854  1.00 31.14           H  
ATOM   1067  N   GLN    71      15.505  13.587 -10.542  1.00 36.65           N  
ATOM   1068  CA  GLN    71      15.888  14.630 -11.487  1.00 36.65           C  
ATOM   1069  C   GLN    71      17.193  14.149 -12.146  1.00 36.65           C  
ATOM   1070  CB  GLN    71      16.123  15.978 -10.800  1.00 36.65           C  
ATOM   1071  O   GLN    71      17.977  13.396 -11.566  1.00 36.65           O  
ATOM   1072  CG  GLN    71      14.847  16.564 -10.199  1.00 36.65           C  
ATOM   1073  CD  GLN    71      15.072  17.934  -9.599  1.00 36.65           C  
ATOM   1074  NE2 GLN    71      13.954  18.486  -9.046  1.00 36.65           N  
ATOM   1075  OE1 GLN    71      16.143  18.526  -9.585  1.00 36.65           O  
ATOM   1076  H   GLN    71      16.269  13.108 -10.072  1.00 36.65           H  
ATOM   1077  HA  GLN    71      15.113  14.720 -12.257  1.00 36.65           H  
ATOM   1078  HB2 GLN    71      16.541  16.688 -11.526  1.00 36.65           H  
ATOM   1079  HB3 GLN    71      16.881  15.871 -10.013  1.00 36.65           H  
ATOM   1080  HG2 GLN    71      14.464  15.917  -9.403  1.00 36.65           H  
ATOM   1081  HG3 GLN    71      14.073  16.654 -10.970  1.00 36.65           H  
ATOM   1082 HE21 GLN    71      14.037  19.406  -8.633  1.00 36.65           H  
ATOM   1083 HE22 GLN    71      13.059  18.017  -9.032  1.00 36.65           H  
ATOM   1084  N   VAL    72      17.418  14.636 -13.408  1.00 33.69           N  
ATOM   1085  CA  VAL    72      18.604  14.299 -14.192  1.00 33.69           C  
ATOM   1086  C   VAL    72      18.937  15.596 -14.961  1.00 33.69           C  
ATOM   1087  CB  VAL    72      18.358  13.138 -15.186  1.00 33.69           C  
ATOM   1088  O   VAL    72      18.053  16.261 -15.499  1.00 33.69           O  
ATOM   1089  CG1 VAL    72      19.663  12.711 -15.869  1.00 33.69           C  
ATOM   1090  CG2 VAL    72      17.733  11.908 -14.519  1.00 33.69           C  
ATOM   1091  H   VAL    72      16.760  15.280 -13.841  1.00 33.69           H  
ATOM   1092  HA  VAL    72      19.421  14.050 -13.504  1.00 33.69           H  
ATOM   1093  HB  VAL    72      17.665  13.476 -15.968  1.00 33.69           H  
ATOM   1094 HG11 VAL    72      20.399  12.366 -15.134  1.00 33.69           H  
ATOM   1095 HG12 VAL    72      20.110  13.533 -16.434  1.00 33.69           H  
ATOM   1096 HG13 VAL    72      19.483  11.893 -16.575  1.00 33.69           H  
ATOM   1097 HG21 VAL    72      18.355  11.543 -13.695  1.00 33.69           H  
ATOM   1098 HG22 VAL    72      17.620  11.091 -15.240  1.00 33.69           H  
ATOM   1099 HG23 VAL    72      16.735  12.128 -14.128  1.00 33.69           H  
ATOM   1100  N   TYR    73      20.276  15.919 -14.984  1.00 35.68           N  
ATOM   1101  CA  TYR    73      20.822  17.147 -15.570  1.00 35.68           C  
ATOM   1102  C   TYR    73      20.602  18.338 -14.608  1.00 35.68           C  
ATOM   1103  CB  TYR    73      20.326  17.504 -16.983  1.00 35.68           C  
ATOM   1104  O   TYR    73      19.639  18.419 -13.846  1.00 35.68           O  
ATOM   1105  CG  TYR    73      20.626  16.443 -18.019  1.00 35.68           C  
ATOM   1106  CD1 TYR    73      21.935  16.227 -18.474  1.00 35.68           C  
ATOM   1107  CD2 TYR    73      19.588  15.659 -18.542  1.00 35.68           C  
ATOM   1108  CE1 TYR    73      22.202  15.240 -19.428  1.00 35.68           C  
ATOM   1109  CE2 TYR    73      19.854  14.674 -19.494  1.00 35.68           C  
ATOM   1110  OH  TYR    73      21.371  13.498 -20.861  1.00 35.68           O  
ATOM   1111  CZ  TYR    73      21.157  14.471 -19.929  1.00 35.68           C  
ATOM   1112  H   TYR    73      20.929  15.283 -14.546  1.00 35.68           H  
ATOM   1113  HA  TYR    73      21.899  16.953 -15.612  1.00 35.68           H  
ATOM   1114  HB2 TYR    73      20.797  18.435 -17.321  1.00 35.68           H  
ATOM   1115  HB3 TYR    73      19.255  17.735 -16.979  1.00 35.68           H  
ATOM   1116  HD1 TYR    73      22.758  16.828 -18.096  1.00 35.68           H  
ATOM   1117  HD2 TYR    73      18.563  15.809 -18.206  1.00 35.68           H  
ATOM   1118  HE1 TYR    73      23.222  15.089 -19.767  1.00 35.68           H  
ATOM   1119  HE2 TYR    73      19.046  14.068 -19.894  1.00 35.68           H  
ATOM   1120  HH  TYR    73      20.527  13.060 -21.055  1.00 35.68           H  
ATOM   1121  N   GLY    74      21.508  19.359 -14.603  1.00 35.45           N  
ATOM   1122  CA  GLY    74      22.756  19.489 -15.333  1.00 35.45           C  
ATOM   1123  C   GLY    74      23.547  20.679 -14.786  1.00 35.45           C  
ATOM   1124  O   GLY    74      23.004  21.633 -14.233  1.00 35.45           O  
ATOM   1125  H   GLY    74      21.254  20.130 -13.987  1.00 35.45           H  
ATOM   1126  HA2 GLY    74      22.536  19.664 -16.389  1.00 35.45           H  
ATOM   1127  HA3 GLY    74      23.336  18.569 -15.224  1.00 35.45           H  
ATOM   1128  N   GLN    75      24.904  20.600 -14.977  1.00 33.92           N  
ATOM   1129  CA  GLN    75      25.833  21.632 -14.524  1.00 33.92           C  
ATOM   1130  C   GLN    75      27.043  21.595 -15.482  1.00 33.92           C  
ATOM   1131  CB  GLN    75      26.322  21.395 -13.089  1.00 33.92           C  
ATOM   1132  O   GLN    75      27.280  20.614 -16.187  1.00 33.92           O  
ATOM   1133  CG  GLN    75      25.224  21.553 -12.038  1.00 33.92           C  
ATOM   1134  CD  GLN    75      25.777  21.509 -10.631  1.00 33.92           C  
ATOM   1135  NE2 GLN    75      24.824  21.550  -9.657  1.00 33.92           N  
ATOM   1136  OE1 GLN    75      26.968  21.451 -10.355  1.00 33.92           O  
ATOM   1137  H   GLN    75      25.318  19.813 -15.469  1.00 33.92           H  
ATOM   1138  HA  GLN    75      25.348  22.611 -14.611  1.00 33.92           H  
ATOM   1139  HB2 GLN    75      27.134  22.099 -12.864  1.00 33.92           H  
ATOM   1140  HB3 GLN    75      26.763  20.393 -13.004  1.00 33.92           H  
ATOM   1141  HG2 GLN    75      24.486  20.750 -12.131  1.00 33.92           H  
ATOM   1142  HG3 GLN    75      24.711  22.514 -12.165  1.00 33.92           H  
ATOM   1143 HE21 GLN    75      25.129  21.527  -8.692  1.00 33.92           H  
ATOM   1144 HE22 GLN    75      23.833  21.600  -9.852  1.00 33.92           H  
ATOM   1145  N   THR    76      27.840  22.709 -15.447  1.00 35.98           N  
ATOM   1146  CA  THR    76      29.039  22.941 -16.268  1.00 35.98           C  
ATOM   1147  C   THR    76      28.593  23.537 -17.618  1.00 35.98           C  
ATOM   1148  CB  THR    76      30.092  21.811 -16.349  1.00 35.98           C  
ATOM   1149  O   THR    76      28.066  24.651 -17.669  1.00 35.98           O  
ATOM   1150  CG2 THR    76      30.516  21.298 -14.977  1.00 35.98           C  
ATOM   1151  OG1 THR    76      29.674  20.701 -17.146  1.00 35.98           O  
ATOM   1152  H   THR    76      27.579  23.475 -14.838  1.00 35.98           H  
ATOM   1153  HA  THR    76      29.543  23.776 -15.758  1.00 35.98           H  
ATOM   1154  HB  THR    76      30.980  22.214 -16.851  1.00 35.98           H  
ATOM   1155 HG21 THR    76      30.876  22.112 -14.341  1.00 35.98           H  
ATOM   1156 HG22 THR    76      31.319  20.559 -15.082  1.00 35.98           H  
ATOM   1157 HG23 THR    76      29.693  20.788 -14.466  1.00 35.98           H  
ATOM   1158  HG1 THR    76      28.821  20.382 -16.776  1.00 35.98           H  
ATOM   1159  N   GLY    77      28.709  22.740 -18.725  1.00 38.58           N  
ATOM   1160  CA  GLY    77      28.295  23.186 -20.039  1.00 38.58           C  
ATOM   1161  C   GLY    77      28.174  22.002 -20.997  1.00 38.58           C  
ATOM   1162  O   GLY    77      28.836  20.973 -20.878  1.00 38.58           O  
ATOM   1163  H   GLY    77      29.103  21.799 -18.638  1.00 38.58           H  
ATOM   1164  HA2 GLY    77      29.051  23.877 -20.424  1.00 38.58           H  
ATOM   1165  HA3 GLY    77      27.338  23.711 -19.959  1.00 38.58           H  
ATOM   1166  N   LEU    78      27.281  22.193 -22.026  1.00 33.84           N  
ATOM   1167  CA  LEU    78      27.016  21.167 -23.026  1.00 33.84           C  
ATOM   1168  C   LEU    78      26.878  21.866 -24.391  1.00 33.84           C  
ATOM   1169  CB  LEU    78      25.710  20.407 -22.734  1.00 33.84           C  
ATOM   1170  O   LEU    78      26.306  22.958 -24.474  1.00 33.84           O  
ATOM   1171  CG  LEU    78      25.755  19.473 -21.508  1.00 33.84           C  
ATOM   1172  CD1 LEU    78      24.348  18.947 -21.205  1.00 33.84           C  
ATOM   1173  CD2 LEU    78      26.704  18.291 -21.717  1.00 33.84           C  
ATOM   1174  H   LEU    78      26.787  23.075 -22.131  1.00 33.84           H  
ATOM   1175  HA  LEU    78      27.861  20.485 -23.043  1.00 33.84           H  
ATOM   1176  HB2 LEU    78      25.427  19.818 -23.617  1.00 33.84           H  
ATOM   1177  HB3 LEU    78      24.903  21.140 -22.592  1.00 33.84           H  
ATOM   1178  HG  LEU    78      26.089  20.038 -20.630  1.00 33.84           H  
ATOM   1179 HD11 LEU    78      23.951  18.365 -22.044  1.00 33.84           H  
ATOM   1180 HD12 LEU    78      23.658  19.774 -21.008  1.00 33.84           H  
ATOM   1181 HD13 LEU    78      24.355  18.303 -20.319  1.00 33.84           H  
ATOM   1182 HD21 LEU    78      26.431  17.716 -22.608  1.00 33.84           H  
ATOM   1183 HD22 LEU    78      26.674  17.614 -20.857  1.00 33.84           H  
ATOM   1184 HD23 LEU    78      27.740  18.620 -21.832  1.00 33.84           H  
ATOM   1185  N   PRO    79      27.342  21.204 -25.508  1.00 47.62           N  
ATOM   1186  CA  PRO    79      28.117  19.961 -25.571  1.00 47.62           C  
ATOM   1187  C   PRO    79      29.621  20.252 -25.348  1.00 47.62           C  
ATOM   1188  CB  PRO    79      27.874  19.471 -27.000  1.00 47.62           C  
ATOM   1189  O   PRO    79      30.281  20.962 -26.104  1.00 47.62           O  
ATOM   1190  CG  PRO    79      27.724  20.758 -27.808  1.00 47.62           C  
ATOM   1191  CD  PRO    79      27.071  21.730 -26.836  1.00 47.62           C  
ATOM   1192  HA  PRO    79      27.754  19.234 -24.839  1.00 47.62           H  
ATOM   1193  HB2 PRO    79      26.933  18.909 -27.041  1.00 47.62           H  
ATOM   1194  HB3 PRO    79      28.672  18.831 -27.386  1.00 47.62           H  
ATOM   1195  HG2 PRO    79      27.130  20.616 -28.716  1.00 47.62           H  
ATOM   1196  HG3 PRO    79      28.706  21.133 -28.116  1.00 47.62           H  
ATOM   1197  HD2 PRO    79      27.466  22.746 -26.931  1.00 47.62           H  
ATOM   1198  HD3 PRO    79      25.984  21.764 -26.974  1.00 47.62           H  
ATOM   1199  N   TYR    80      30.157  19.717 -24.202  1.00 38.22           N  
ATOM   1200  CA  TYR    80      31.582  19.767 -23.827  1.00 38.22           C  
ATOM   1201  C   TYR    80      32.081  21.151 -23.359  1.00 38.22           C  
ATOM   1202  CB  TYR    80      32.537  19.224 -24.908  1.00 38.22           C  
ATOM   1203  O   TYR    80      32.854  21.267 -22.407  1.00 38.22           O  
ATOM   1204  CG  TYR    80      32.181  17.834 -25.388  1.00 38.22           C  
ATOM   1205  CD1 TYR    80      32.308  16.726 -24.538  1.00 38.22           C  
ATOM   1206  CD2 TYR    80      31.710  17.638 -26.696  1.00 38.22           C  
ATOM   1207  CE1 TYR    80      31.959  15.451 -24.985  1.00 38.22           C  
ATOM   1208  CE2 TYR    80      31.365  16.361 -27.144  1.00 38.22           C  
ATOM   1209  OH  TYR    80      31.165  14.013 -26.676  1.00 38.22           O  
ATOM   1210  CZ  TYR    80      31.491  15.277 -26.282  1.00 38.22           C  
ATOM   1211  H   TYR    80      29.559  19.235 -23.543  1.00 38.22           H  
ATOM   1212  HA  TYR    80      31.645  19.121 -22.942  1.00 38.22           H  
ATOM   1213  HB2 TYR    80      33.562  19.199 -24.514  1.00 38.22           H  
ATOM   1214  HB3 TYR    80      32.583  19.910 -25.763  1.00 38.22           H  
ATOM   1215  HD1 TYR    80      32.683  16.846 -23.524  1.00 38.22           H  
ATOM   1216  HD2 TYR    80      31.611  18.484 -27.374  1.00 38.22           H  
ATOM   1217  HE1 TYR    80      32.059  14.594 -24.325  1.00 38.22           H  
ATOM   1218  HE2 TYR    80      31.006  16.234 -28.160  1.00 38.22           H  
ATOM   1219  HH  TYR    80      30.911  14.035 -27.613  1.00 38.22           H  
ATOM   1220  N   GLY    81      31.758  22.213 -24.165  1.00 40.38           N  
ATOM   1221  CA  GLY    81      32.203  23.563 -23.882  1.00 40.38           C  
ATOM   1222  C   GLY    81      33.580  23.788 -24.520  1.00 40.38           C  
ATOM   1223  O   GLY    81      33.766  23.525 -25.714  1.00 40.38           O  
ATOM   1224  H   GLY    81      31.222  22.048 -25.017  1.00 40.38           H  
ATOM   1225  HA2 GLY    81      32.190  23.722 -22.805  1.00 40.38           H  
ATOM   1226  HA3 GLY    81      31.495  24.256 -24.347  1.00 40.38           H  
ATOM   1227  N   PRO    82      34.600  24.272 -23.732  1.00 49.15           N  
ATOM   1228  CA  PRO    82      34.581  24.522 -22.286  1.00 49.15           C  
ATOM   1229  C   PRO    82      33.791  25.805 -21.935  1.00 49.15           C  
ATOM   1230  CB  PRO    82      36.067  24.642 -21.933  1.00 49.15           C  
ATOM   1231  O   PRO    82      33.107  26.410 -22.757  1.00 49.15           O  
ATOM   1232  CG  PRO    82      36.670  25.256 -23.191  1.00 49.15           C  
ATOM   1233  CD  PRO    82      35.897  24.576 -24.307  1.00 49.15           C  
ATOM   1234  HA  PRO    82      34.117  23.681 -21.761  1.00 49.15           H  
ATOM   1235  HB2 PRO    82      36.491  23.642 -21.778  1.00 49.15           H  
ATOM   1236  HB3 PRO    82      36.279  25.238 -21.043  1.00 49.15           H  
ATOM   1237  HG2 PRO    82      37.748  25.093 -23.270  1.00 49.15           H  
ATOM   1238  HG3 PRO    82      36.481  26.336 -23.206  1.00 49.15           H  
ATOM   1239  HD2 PRO    82      35.791  25.206 -25.196  1.00 49.15           H  
ATOM   1240  HD3 PRO    82      36.366  23.630 -24.600  1.00 49.15           H  
ATOM   1241  N   GLY    83      33.835  26.161 -20.609  1.00 39.06           N  
ATOM   1242  CA  GLY    83      33.168  27.356 -20.108  1.00 39.06           C  
ATOM   1243  C   GLY    83      33.343  27.406 -18.588  1.00 39.06           C  
ATOM   1244  O   GLY    83      33.640  26.394 -17.943  1.00 39.06           O  
ATOM   1245  H   GLY    83      34.330  25.596 -19.925  1.00 39.06           H  
ATOM   1246  HA2 GLY    83      32.106  27.289 -20.353  1.00 39.06           H  
ATOM   1247  HA3 GLY    83      33.621  28.227 -20.589  1.00 39.06           H  
ATOM   1248  N   SER    84      33.164  28.573 -17.913  1.00 41.18           N  
ATOM   1249  CA  SER    84      32.837  29.918 -18.425  1.00 41.18           C  
ATOM   1250  C   SER    84      33.037  30.889 -17.237  1.00 41.18           C  
ATOM   1251  CB  SER    84      31.385  29.985 -18.913  1.00 41.18           C  
ATOM   1252  O   SER    84      32.792  30.523 -16.081  1.00 41.18           O  
ATOM   1253  OG  SER    84      31.283  29.728 -20.312  1.00 41.18           O  
ATOM   1254  H   SER    84      33.267  28.498 -16.904  1.00 41.18           H  
ATOM   1255  HA  SER    84      33.552  30.128 -19.221  1.00 41.18           H  
ATOM   1256  HB2 SER    84      30.910  30.946 -18.716  1.00 41.18           H  
ATOM   1257  HB3 SER    84      30.769  29.234 -18.404  1.00 41.18           H  
ATOM   1258  HG  SER    84      31.894  30.347 -20.799  1.00 41.18           H  
ATOM   1259  N   GLU    85      33.489  32.162 -17.433  1.00 40.31           N  
ATOM   1260  CA  GLU    85      33.830  32.837 -18.689  1.00 40.31           C  
ATOM   1261  C   GLU    85      34.800  34.010 -18.403  1.00 40.31           C  
ATOM   1262  CB  GLU    85      32.553  33.397 -19.361  1.00 40.31           C  
ATOM   1263  O   GLU    85      34.984  34.433 -17.264  1.00 40.31           O  
ATOM   1264  CG  GLU    85      32.638  33.647 -20.870  1.00 40.31           C  
ATOM   1265  CD  GLU    85      33.514  32.559 -21.470  1.00 40.31           C  
ATOM   1266  OE1 GLU    85      33.013  31.401 -21.455  1.00 40.31           O  
ATOM   1267  OE2 GLU    85      34.694  32.944 -21.731  1.00 40.31           O1-
ATOM   1268  H   GLU    85      33.620  32.712 -16.588  1.00 40.31           H  
ATOM   1269  HA  GLU    85      34.371  32.100 -19.282  1.00 40.31           H  
ATOM   1270  HB2 GLU    85      32.255  34.334 -18.872  1.00 40.31           H  
ATOM   1271  HB3 GLU    85      31.715  32.722 -19.194  1.00 40.31           H  
ATOM   1272  HG2 GLU    85      33.056  34.638 -21.076  1.00 40.31           H  
ATOM   1273  HG3 GLU    85      31.640  33.622 -21.321  1.00 40.31           H  
ATOM   1274  N   ALA    86      35.348  34.563 -19.539  1.00 41.18           N  
ATOM   1275  CA  ALA    86      36.070  35.827 -19.613  1.00 41.18           C  
ATOM   1276  C   ALA    86      37.583  35.683 -19.365  1.00 41.18           C  
ATOM   1277  CB  ALA    86      35.463  36.938 -18.756  1.00 41.18           C  
ATOM   1278  O   ALA    86      38.134  36.097 -18.342  1.00 41.18           O  
ATOM   1279  H   ALA    86      35.239  34.036 -20.419  1.00 41.18           H  
ATOM   1280  HA  ALA    86      35.939  36.152 -20.647  1.00 41.18           H  
ATOM   1281  HB1 ALA    86      34.385  37.022 -18.928  1.00 41.18           H  
ATOM   1282  HB2 ALA    86      35.923  37.901 -19.002  1.00 41.18           H  
ATOM   1283  HB3 ALA    86      35.626  36.774 -17.686  1.00 41.18           H  
ATOM   1284  N   ALA    87      38.373  35.115 -20.322  1.00 40.44           N  
ATOM   1285  CA  ALA    87      38.035  34.528 -21.623  1.00 40.44           C  
ATOM   1286  C   ALA    87      39.269  33.720 -22.064  1.00 40.44           C  
ATOM   1287  CB  ALA    87      37.803  35.600 -22.686  1.00 40.44           C  
ATOM   1288  O   ALA    87      40.410  34.174 -21.932  1.00 40.44           O  
ATOM   1289  H   ALA    87      39.359  35.106 -20.074  1.00 40.44           H  
ATOM   1290  HA  ALA    87      37.160  33.894 -21.509  1.00 40.44           H  
ATOM   1291  HB1 ALA    87      36.908  36.192 -22.490  1.00 40.44           H  
ATOM   1292  HB2 ALA    87      37.692  35.153 -23.680  1.00 40.44           H  
ATOM   1293  HB3 ALA    87      38.649  36.297 -22.736  1.00 40.44           H  
ATOM   1294  N   ALA    88      39.137  32.493 -22.627  1.00 40.57           N  
ATOM   1295  CA  ALA    88      37.954  31.630 -22.769  1.00 40.57           C  
ATOM   1296  C   ALA    88      38.473  30.170 -22.821  1.00 40.57           C  
ATOM   1297  CB  ALA    88      37.150  31.973 -24.012  1.00 40.57           C  
ATOM   1298  O   ALA    88      37.954  29.287 -23.494  1.00 40.57           O  
ATOM   1299  H   ALA    88      40.010  32.121 -22.993  1.00 40.57           H  
ATOM   1300  HA  ALA    88      37.337  31.729 -21.870  1.00 40.57           H  
ATOM   1301  HB1 ALA    88      36.778  33.001 -23.974  1.00 40.57           H  
ATOM   1302  HB2 ALA    88      36.286  31.308 -24.116  1.00 40.57           H  
ATOM   1303  HB3 ALA    88      37.759  31.872 -24.917  1.00 40.57           H  
ATOM   1304  N   PHE    89      39.513  29.940 -21.933  1.00 39.95           N  
ATOM   1305  CA  PHE    89      40.297  28.702 -21.852  1.00 39.95           C  
ATOM   1306  C   PHE    89      41.321  28.663 -23.014  1.00 39.95           C  
ATOM   1307  CB  PHE    89      39.474  27.408 -21.735  1.00 39.95           C  
ATOM   1308  O   PHE    89      41.217  29.378 -24.014  1.00 39.95           O  
ATOM   1309  CG  PHE    89      38.812  27.280 -20.380  1.00 39.95           C  
ATOM   1310  CD1 PHE    89      39.445  26.580 -19.344  1.00 39.95           C  
ATOM   1311  CD2 PHE    89      37.576  27.891 -20.133  1.00 39.95           C  
ATOM   1312  CE1 PHE    89      38.850  26.490 -18.085  1.00 39.95           C  
ATOM   1313  CE2 PHE    89      36.993  27.815 -18.868  1.00 39.95           C  
ATOM   1314  CZ  PHE    89      37.626  27.110 -17.847  1.00 39.95           C  
ATOM   1315  H   PHE    89      39.765  30.702 -21.313  1.00 39.95           H  
ATOM   1316  HA  PHE    89      40.890  28.830 -20.937  1.00 39.95           H  
ATOM   1317  HB2 PHE    89      40.105  26.527 -21.889  1.00 39.95           H  
ATOM   1318  HB3 PHE    89      38.718  27.327 -22.519  1.00 39.95           H  
ATOM   1319  HD1 PHE    89      40.403  26.095 -19.509  1.00 39.95           H  
ATOM   1320  HD2 PHE    89      37.057  28.430 -20.923  1.00 39.95           H  
ATOM   1321  HE1 PHE    89      39.342  25.938 -17.287  1.00 39.95           H  
ATOM   1322  HE2 PHE    89      36.045  28.307 -18.680  1.00 39.95           H  
ATOM   1323  HZ  PHE    89      37.161  27.044 -16.866  1.00 39.95           H  
ATOM   1324  N   GLY    90      42.411  27.845 -22.924  1.00 36.45           N  
ATOM   1325  CA  GLY    90      42.812  26.936 -21.858  1.00 36.45           C  
ATOM   1326  C   GLY    90      44.308  26.629 -21.969  1.00 36.45           C  
ATOM   1327  O   GLY    90      44.927  26.809 -23.021  1.00 36.45           O  
ATOM   1328  H   GLY    90      43.034  27.888 -23.728  1.00 36.45           H  
ATOM   1329  HA2 GLY    90      42.261  26.005 -22.003  1.00 36.45           H  
ATOM   1330  HA3 GLY    90      42.570  27.380 -20.893  1.00 36.45           H  
ATOM   1331  N   SER    91      44.973  26.117 -20.896  1.00 37.78           N  
ATOM   1332  CA  SER    91      44.469  25.786 -19.561  1.00 37.78           C  
ATOM   1333  C   SER    91      45.656  25.759 -18.587  1.00 37.78           C  
ATOM   1334  CB  SER    91      43.779  24.416 -19.520  1.00 37.78           C  
ATOM   1335  O   SER    91      46.809  25.539 -18.957  1.00 37.78           O  
ATOM   1336  OG  SER    91      42.439  24.532 -19.999  1.00 37.78           O  
ATOM   1337  H   SER    91      45.962  25.943 -21.066  1.00 37.78           H  
ATOM   1338  HA  SER    91      43.775  26.576 -19.254  1.00 37.78           H  
ATOM   1339  HB2 SER    91      43.724  24.026 -18.498  1.00 37.78           H  
ATOM   1340  HB3 SER    91      44.309  23.685 -20.141  1.00 37.78           H  
ATOM   1341  HG  SER    91      42.055  23.635 -19.968  1.00 37.78           H  
ATOM   1342  N   ASN    92      45.326  25.970 -17.272  1.00 38.05           N  
ATOM   1343  CA  ASN    92      46.240  25.856 -16.127  1.00 38.05           C  
ATOM   1344  C   ASN    92      47.295  26.972 -16.040  1.00 38.05           C  
ATOM   1345  CB  ASN    92      46.934  24.498 -16.006  1.00 38.05           C  
ATOM   1346  O   ASN    92      47.531  27.555 -14.981  1.00 38.05           O  
ATOM   1347  CG  ASN    92      45.970  23.416 -15.593  1.00 38.05           C  
ATOM   1348  ND2 ASN    92      46.566  22.268 -15.162  1.00 38.05           N  
ATOM   1349  OD1 ASN    92      44.750  23.514 -15.654  1.00 38.05           O  
ATOM   1350  H   ASN    92      44.366  26.197 -17.037  1.00 38.05           H  
ATOM   1351  HA  ASN    92      45.593  26.004 -15.252  1.00 38.05           H  
ATOM   1352  HB2 ASN    92      47.721  24.553 -15.245  1.00 38.05           H  
ATOM   1353  HB3 ASN    92      47.416  24.189 -16.940  1.00 38.05           H  
ATOM   1354 HD21 ASN    92      45.973  21.499 -14.873  1.00 38.05           H  
ATOM   1355 HD22 ASN    92      47.568  22.142 -15.111  1.00 38.05           H  
ATOM   1356  N   GLY    93      48.076  27.149 -17.154  1.00 41.71           N  
ATOM   1357  CA  GLY    93      49.166  28.108 -17.203  1.00 41.71           C  
ATOM   1358  C   GLY    93      50.425  27.525 -16.554  1.00 41.71           C  
ATOM   1359  O   GLY    93      51.410  27.200 -17.210  1.00 41.71           O  
ATOM   1360  H   GLY    93      47.898  26.581 -17.983  1.00 41.71           H  
ATOM   1361  HA2 GLY    93      48.877  29.027 -16.684  1.00 41.71           H  
ATOM   1362  HA3 GLY    93      49.371  28.337 -18.253  1.00 41.71           H  
ATOM   1363  N   LEU    94      50.326  27.390 -15.186  1.00 41.49           N  
ATOM   1364  CA  LEU    94      51.409  26.947 -14.316  1.00 41.49           C  
ATOM   1365  C   LEU    94      52.446  28.091 -14.144  1.00 41.49           C  
ATOM   1366  CB  LEU    94      52.057  25.612 -14.731  1.00 41.49           C  
ATOM   1367  O   LEU    94      52.330  29.197 -14.669  1.00 41.49           O  
ATOM   1368  CG  LEU    94      51.072  24.444 -14.949  1.00 41.49           C  
ATOM   1369  CD1 LEU    94      51.837  23.206 -15.427  1.00 41.49           C  
ATOM   1370  CD2 LEU    94      50.286  24.106 -13.681  1.00 41.49           C  
ATOM   1371  H   LEU    94      49.435  27.644 -14.759  1.00 41.49           H  
ATOM   1372  HA  LEU    94      50.953  26.825 -13.326  1.00 41.49           H  
ATOM   1373  HB2 LEU    94      52.783  25.308 -13.966  1.00 41.49           H  
ATOM   1374  HB3 LEU    94      52.651  25.758 -15.641  1.00 41.49           H  
ATOM   1375  HG  LEU    94      50.358  24.712 -15.736  1.00 41.49           H  
ATOM   1376 HD11 LEU    94      52.564  22.874 -14.678  1.00 41.49           H  
ATOM   1377 HD12 LEU    94      52.377  23.417 -16.355  1.00 41.49           H  
ATOM   1378 HD13 LEU    94      51.149  22.376 -15.623  1.00 41.49           H  
ATOM   1379 HD21 LEU    94      50.957  23.887 -12.844  1.00 41.49           H  
ATOM   1380 HD22 LEU    94      49.650  23.229 -13.842  1.00 41.49           H  
ATOM   1381 HD23 LEU    94      49.630  24.931 -13.387  1.00 41.49           H  
ATOM   1382  N   GLY    95      53.483  27.808 -13.279  1.00 37.71           N  
ATOM   1383  CA  GLY    95      54.523  28.786 -12.983  1.00 37.71           C  
ATOM   1384  C   GLY    95      55.861  28.103 -12.700  1.00 37.71           C  
ATOM   1385  O   GLY    95      56.710  28.590 -11.959  1.00 37.71           O  
ATOM   1386  H   GLY    95      53.534  26.913 -12.804  1.00 37.71           H  
ATOM   1387  HA2 GLY    95      54.208  29.337 -12.092  1.00 37.71           H  
ATOM   1388  HA3 GLY    95      54.650  29.479 -13.820  1.00 37.71           H  
ATOM   1389  N   GLY    96      56.073  26.960 -13.436  1.00 38.92           N  
ATOM   1390  CA  GLY    96      57.231  26.115 -13.243  1.00 38.92           C  
ATOM   1391  C   GLY    96      56.870  24.968 -12.294  1.00 38.92           C  
ATOM   1392  O   GLY    96      55.718  24.557 -12.156  1.00 38.92           O  
ATOM   1393  H   GLY    96      55.377  26.681 -14.117  1.00 38.92           H  
ATOM   1394  HA2 GLY    96      58.067  26.694 -12.840  1.00 38.92           H  
ATOM   1395  HA3 GLY    96      57.511  25.691 -14.212  1.00 38.92           H  
ATOM   1396  N   PHE    97      57.952  24.413 -11.652  1.00 40.39           N  
ATOM   1397  CA  PHE    97      57.851  23.229 -10.795  1.00 40.39           C  
ATOM   1398  C   PHE    97      58.821  23.461  -9.619  1.00 40.39           C  
ATOM   1399  CB  PHE    97      58.278  21.948 -11.531  1.00 40.39           C  
ATOM   1400  O   PHE    97      59.802  24.198  -9.766  1.00 40.39           O  
ATOM   1401  CG  PHE    97      57.424  21.585 -12.720  1.00 40.39           C  
ATOM   1402  CD1 PHE    97      56.109  21.135 -12.542  1.00 40.39           C  
ATOM   1403  CD2 PHE    97      57.935  21.692 -14.021  1.00 40.39           C  
ATOM   1404  CE1 PHE    97      55.320  20.802 -13.645  1.00 40.39           C  
ATOM   1405  CE2 PHE    97      57.146  21.357 -15.122  1.00 40.39           C  
ATOM   1406  CZ  PHE    97      55.839  20.913 -14.933  1.00 40.39           C  
ATOM   1407  H   PHE    97      58.872  24.838 -11.730  1.00 40.39           H  
ATOM   1408  HA  PHE    97      56.823  23.159 -10.431  1.00 40.39           H  
ATOM   1409  HB2 PHE    97      58.264  21.093 -10.843  1.00 40.39           H  
ATOM   1410  HB3 PHE    97      59.326  22.041 -11.850  1.00 40.39           H  
ATOM   1411  HD1 PHE    97      55.682  21.050 -11.546  1.00 40.39           H  
ATOM   1412  HD2 PHE    97      58.953  22.037 -14.189  1.00 40.39           H  
ATOM   1413  HE1 PHE    97      54.299  20.461 -13.498  1.00 40.39           H  
ATOM   1414  HE2 PHE    97      57.549  21.441 -16.127  1.00 40.39           H  
ATOM   1415  HZ  PHE    97      55.222  20.654 -15.790  1.00 40.39           H  
ATOM   1416  N   PRO    98      58.604  22.785  -8.439  1.00 49.53           N  
ATOM   1417  CA  PRO    98      59.437  23.057  -7.263  1.00 49.53           C  
ATOM   1418  C   PRO    98      60.970  22.850  -7.285  1.00 49.53           C  
ATOM   1419  CB  PRO    98      58.811  22.214  -6.144  1.00 49.53           C  
ATOM   1420  O   PRO    98      61.656  23.566  -6.538  1.00 49.53           O  
ATOM   1421  CG  PRO    98      57.385  21.972  -6.613  1.00 49.53           C  
ATOM   1422  CD  PRO    98      57.530  21.855  -8.119  1.00 49.53           C  
ATOM   1423  HA  PRO    98      59.279  24.122  -7.043  1.00 49.53           H  
ATOM   1424  HB2 PRO    98      58.845  22.728  -5.178  1.00 49.53           H  
ATOM   1425  HB3 PRO    98      59.328  21.259  -6.016  1.00 49.53           H  
ATOM   1426  HG2 PRO    98      56.765  22.841  -6.363  1.00 49.53           H  
ATOM   1427  HG3 PRO    98      56.929  21.088  -6.159  1.00 49.53           H  
ATOM   1428  HD2 PRO    98      57.855  20.857  -8.422  1.00 49.53           H  
ATOM   1429  HD3 PRO    98      56.601  22.097  -8.638  1.00 49.53           H  
ATOM   1430  N   PRO    99      61.577  21.836  -7.992  1.00 43.35           N  
ATOM   1431  CA  PRO    99      61.007  20.776  -8.823  1.00 43.35           C  
ATOM   1432  C   PRO    99      60.551  19.534  -8.018  1.00 43.35           C  
ATOM   1433  CB  PRO    99      62.175  20.391  -9.739  1.00 43.35           C  
ATOM   1434  O   PRO    99      60.759  19.407  -6.815  1.00 43.35           O  
ATOM   1435  CG  PRO    99      63.382  20.533  -8.819  1.00 43.35           C  
ATOM   1436  CD  PRO    99      63.030  21.746  -7.972  1.00 43.35           C  
ATOM   1437  HA  PRO    99      60.166  21.136  -9.409  1.00 43.35           H  
ATOM   1438  HB2 PRO    99      62.256  21.112 -10.562  1.00 43.35           H  
ATOM   1439  HB3 PRO    99      62.106  19.388 -10.169  1.00 43.35           H  
ATOM   1440  HG2 PRO    99      64.321  20.659  -9.364  1.00 43.35           H  
ATOM   1441  HG3 PRO    99      63.478  19.645  -8.182  1.00 43.35           H  
ATOM   1442  HD2 PRO    99      63.397  21.656  -6.945  1.00 43.35           H  
ATOM   1443  HD3 PRO    99      63.435  22.667  -8.409  1.00 43.35           H  
ATOM   1444  N   LEU   100      59.931  18.564  -8.788  1.00 38.69           N  
ATOM   1445  CA  LEU   100      59.444  17.282  -8.257  1.00 38.69           C  
ATOM   1446  C   LEU   100      58.078  17.483  -7.548  1.00 38.69           C  
ATOM   1447  CB  LEU   100      60.469  16.533  -7.389  1.00 38.69           C  
ATOM   1448  O   LEU   100      57.646  18.599  -7.245  1.00 38.69           O  
ATOM   1449  CG  LEU   100      61.858  16.331  -8.029  1.00 38.69           C  
ATOM   1450  CD1 LEU   100      62.783  15.617  -7.039  1.00 38.69           C  
ATOM   1451  CD2 LEU   100      61.788  15.537  -9.334  1.00 38.69           C  
ATOM   1452  H   LEU   100      59.780  18.740  -9.772  1.00 38.69           H  
ATOM   1453  HA  LEU   100      59.229  16.683  -9.150  1.00 38.69           H  
ATOM   1454  HB2 LEU   100      60.071  15.550  -7.133  1.00 38.69           H  
ATOM   1455  HB3 LEU   100      60.583  17.042  -6.424  1.00 38.69           H  
ATOM   1456  HG  LEU   100      62.306  17.307  -8.247  1.00 38.69           H  
ATOM   1457 HD11 LEU   100      62.403  14.622  -6.785  1.00 38.69           H  
ATOM   1458 HD12 LEU   100      62.876  16.192  -6.111  1.00 38.69           H  
ATOM   1459 HD13 LEU   100      63.787  15.499  -7.459  1.00 38.69           H  
ATOM   1460 HD21 LEU   100      61.291  14.573  -9.187  1.00 38.69           H  
ATOM   1461 HD22 LEU   100      62.793  15.343  -9.725  1.00 38.69           H  
ATOM   1462 HD23 LEU   100      61.243  16.088 -10.106  1.00 38.69           H  
ATOM   1463  N   ASN   101      57.269  16.416  -7.291  1.00 34.20           N  
ATOM   1464  CA  ASN   101      57.418  14.983  -7.580  1.00 34.20           C  
ATOM   1465  C   ASN   101      56.029  14.497  -8.045  1.00 34.20           C  
ATOM   1466  CB  ASN   101      57.794  14.199  -6.319  1.00 34.20           C  
ATOM   1467  O   ASN   101      54.996  15.131  -7.829  1.00 34.20           O  
ATOM   1468  CG  ASN   101      58.556  12.958  -6.712  1.00 34.20           C  
ATOM   1469  ND2 ASN   101      57.884  11.784  -6.609  1.00 34.20           N  
ATOM   1470  OD1 ASN   101      59.696  12.997  -7.161  1.00 34.20           O  
ATOM   1471  H   ASN   101      56.396  16.683  -6.842  1.00 34.20           H  
ATOM   1472  HA  ASN   101      58.132  14.850  -8.398  1.00 34.20           H  
ATOM   1473  HB2 ASN   101      56.912  13.934  -5.724  1.00 34.20           H  
ATOM   1474  HB3 ASN   101      58.449  14.784  -5.664  1.00 34.20           H  
ATOM   1475 HD21 ASN   101      58.359  10.921  -6.842  1.00 34.20           H  
ATOM   1476 HD22 ASN   101      56.904  11.706  -6.323  1.00 34.20           H  
ATOM   1477  N   SER   102      56.013  13.258  -8.631  1.00 32.96           N  
ATOM   1478  CA  SER   102      54.764  12.551  -8.886  1.00 32.96           C  
ATOM   1479  C   SER   102      54.319  11.901  -7.559  1.00 32.96           C  
ATOM   1480  CB  SER   102      54.925  11.490  -9.980  1.00 32.96           C  
ATOM   1481  O   SER   102      55.109  11.588  -6.668  1.00 32.96           O  
ATOM   1482  OG  SER   102      56.148  10.768  -9.814  1.00 32.96           O  
ATOM   1483  H   SER   102      56.865  12.749  -8.852  1.00 32.96           H  
ATOM   1484  HA  SER   102      53.994  13.273  -9.185  1.00 32.96           H  
ATOM   1485  HB2 SER   102      54.970  11.975 -10.961  1.00 32.96           H  
ATOM   1486  HB3 SER   102      54.093  10.778  -9.978  1.00 32.96           H  
ATOM   1487  HG  SER   102      56.169  10.073 -10.497  1.00 32.96           H  
ATOM   1488  N   VAL   103      52.960  11.705  -7.454  1.00 36.43           N  
ATOM   1489  CA  VAL   103      52.311  11.119  -6.282  1.00 36.43           C  
ATOM   1490  C   VAL   103      52.319  12.129  -5.100  1.00 36.43           C  
ATOM   1491  CB  VAL   103      52.818   9.700  -5.907  1.00 36.43           C  
ATOM   1492  O   VAL   103      52.564  11.786  -3.941  1.00 36.43           O  
ATOM   1493  CG1 VAL   103      51.814   8.979  -4.991  1.00 36.43           C  
ATOM   1494  CG2 VAL   103      53.045   8.812  -7.140  1.00 36.43           C  
ATOM   1495  H   VAL   103      52.333  12.010  -8.196  1.00 36.43           H  
ATOM   1496  HA  VAL   103      51.257  11.015  -6.570  1.00 36.43           H  
ATOM   1497  HB  VAL   103      53.768   9.779  -5.364  1.00 36.43           H  
ATOM   1498 HG11 VAL   103      50.845   8.855  -5.488  1.00 36.43           H  
ATOM   1499 HG12 VAL   103      51.644   9.520  -4.057  1.00 36.43           H  
ATOM   1500 HG13 VAL   103      52.183   7.983  -4.723  1.00 36.43           H  
ATOM   1501 HG21 VAL   103      52.141   8.753  -7.755  1.00 36.43           H  
ATOM   1502 HG22 VAL   103      53.316   7.794  -6.841  1.00 36.43           H  
ATOM   1503 HG23 VAL   103      53.860   9.185  -7.765  1.00 36.43           H  
ATOM   1504  N   SER   104      51.892  13.414  -5.279  1.00 34.16           N  
ATOM   1505  CA  SER   104      51.512  14.178  -6.477  1.00 34.16           C  
ATOM   1506  C   SER   104      51.173  15.613  -6.024  1.00 34.16           C  
ATOM   1507  CB  SER   104      50.273  13.619  -7.200  1.00 34.16           C  
ATOM   1508  O   SER   104      50.736  15.832  -4.889  1.00 34.16           O  
ATOM   1509  OG  SER   104      50.664  12.887  -8.375  1.00 34.16           O  
ATOM   1510  H   SER   104      51.847  13.931  -4.403  1.00 34.16           H  
ATOM   1511  HA  SER   104      52.387  14.208  -7.131  1.00 34.16           H  
ATOM   1512  HB2 SER   104      49.602  14.415  -7.540  1.00 34.16           H  
ATOM   1513  HB3 SER   104      49.698  12.945  -6.555  1.00 34.16           H  
ATOM   1514  HG  SER   104      49.829  12.621  -8.807  1.00 34.16           H  
ATOM   1515  N   PRO   105      51.261  16.632  -6.945  1.00 34.33           N  
ATOM   1516  CA  PRO   105      50.789  17.992  -6.651  1.00 34.33           C  
ATOM   1517  C   PRO   105      49.252  18.079  -6.831  1.00 34.33           C  
ATOM   1518  CB  PRO   105      51.535  18.849  -7.673  1.00 34.33           C  
ATOM   1519  O   PRO   105      48.696  18.937  -7.516  1.00 34.33           O  
ATOM   1520  CG  PRO   105      51.614  17.931  -8.890  1.00 34.33           C  
ATOM   1521  CD  PRO   105      51.846  16.557  -8.277  1.00 34.33           C  
ATOM   1522  HA  PRO   105      51.028  18.274  -5.620  1.00 34.33           H  
ATOM   1523  HB2 PRO   105      52.550  19.059  -7.311  1.00 34.33           H  
ATOM   1524  HB3 PRO   105      51.052  19.803  -7.901  1.00 34.33           H  
ATOM   1525  HG2 PRO   105      52.406  18.217  -9.588  1.00 34.33           H  
ATOM   1526  HG3 PRO   105      50.661  17.944  -9.433  1.00 34.33           H  
ATOM   1527  HD2 PRO   105      51.393  15.752  -8.861  1.00 34.33           H  
ATOM   1528  HD3 PRO   105      52.912  16.358  -8.162  1.00 34.33           H  
ATOM   1529  N   SER   106      48.533  17.153  -6.117  1.00 32.02           N  
ATOM   1530  CA  SER   106      47.079  16.995  -6.198  1.00 32.02           C  
ATOM   1531  C   SER   106      46.681  15.825  -5.285  1.00 32.02           C  
ATOM   1532  CB  SER   106      46.595  16.686  -7.624  1.00 32.02           C  
ATOM   1533  O   SER   106      47.451  14.876  -5.105  1.00 32.02           O  
ATOM   1534  OG  SER   106      46.370  17.888  -8.365  1.00 32.02           O  
ATOM   1535  H   SER   106      49.034  16.535  -5.475  1.00 32.02           H  
ATOM   1536  HA  SER   106      46.650  17.934  -5.835  1.00 32.02           H  
ATOM   1537  HB2 SER   106      45.646  16.140  -7.619  1.00 32.02           H  
ATOM   1538  HB3 SER   106      47.322  16.077  -8.173  1.00 32.02           H  
ATOM   1539  HG  SER   106      47.174  18.444  -8.255  1.00 32.02           H  
ATOM   1540  N   PRO   107      45.435  15.866  -4.704  1.00 39.15           N  
ATOM   1541  CA  PRO   107      44.974  14.792  -3.831  1.00 39.15           C  
ATOM   1542  C   PRO   107      44.545  13.536  -4.624  1.00 39.15           C  
ATOM   1543  CB  PRO   107      43.774  15.402  -3.105  1.00 39.15           C  
ATOM   1544  O   PRO   107      44.328  13.537  -5.833  1.00 39.15           O  
ATOM   1545  CG  PRO   107      43.198  16.361  -4.144  1.00 39.15           C  
ATOM   1546  CD  PRO   107      44.436  16.917  -4.831  1.00 39.15           C  
ATOM   1547  HA  PRO   107      45.771  14.508  -3.135  1.00 39.15           H  
ATOM   1548  HB2 PRO   107      44.117  15.973  -2.234  1.00 39.15           H  
ATOM   1549  HB3 PRO   107      43.034  14.671  -2.766  1.00 39.15           H  
ATOM   1550  HG2 PRO   107      42.576  17.145  -3.702  1.00 39.15           H  
ATOM   1551  HG3 PRO   107      42.585  15.806  -4.864  1.00 39.15           H  
ATOM   1552  HD2 PRO   107      44.259  17.170  -5.879  1.00 39.15           H  
ATOM   1553  HD3 PRO   107      44.815  17.803  -4.310  1.00 39.15           H  
ATOM   1554  N   LEU   108      44.371  12.424  -3.831  1.00 38.08           N  
ATOM   1555  CA  LEU   108      43.921  11.131  -4.335  1.00 38.08           C  
ATOM   1556  C   LEU   108      42.883  10.622  -3.313  1.00 38.08           C  
ATOM   1557  CB  LEU   108      45.081  10.128  -4.436  1.00 38.08           C  
ATOM   1558  O   LEU   108      42.851  11.033  -2.152  1.00 38.08           O  
ATOM   1559  CG  LEU   108      46.161  10.484  -5.477  1.00 38.08           C  
ATOM   1560  CD1 LEU   108      47.360   9.542  -5.328  1.00 38.08           C  
ATOM   1561  CD2 LEU   108      45.628  10.409  -6.909  1.00 38.08           C  
ATOM   1562  H   LEU   108      44.532  12.481  -2.831  1.00 38.08           H  
ATOM   1563  HA  LEU   108      43.418  11.263  -5.298  1.00 38.08           H  
ATOM   1564  HB2 LEU   108      44.682   9.130  -4.661  1.00 38.08           H  
ATOM   1565  HB3 LEU   108      45.556  10.044  -3.448  1.00 38.08           H  
ATOM   1566  HG  LEU   108      46.522  11.503  -5.295  1.00 38.08           H  
ATOM   1567 HD11 LEU   108      47.071   8.500  -5.502  1.00 38.08           H  
ATOM   1568 HD12 LEU   108      47.788   9.613  -4.322  1.00 38.08           H  
ATOM   1569 HD13 LEU   108      48.149   9.800  -6.043  1.00 38.08           H  
ATOM   1570 HD21 LEU   108      45.235   9.411  -7.133  1.00 38.08           H  
ATOM   1571 HD22 LEU   108      46.423  10.627  -7.630  1.00 38.08           H  
ATOM   1572 HD23 LEU   108      44.827  11.133  -7.080  1.00 38.08           H  
ATOM   1573  N   MET   109      42.021   9.661  -3.783  1.00 30.61           N  
ATOM   1574  CA  MET   109      40.976   9.075  -2.946  1.00 30.61           C  
ATOM   1575  C   MET   109      40.490   7.784  -3.639  1.00 30.61           C  
ATOM   1576  CB  MET   109      39.815  10.061  -2.719  1.00 30.61           C  
ATOM   1577  O   MET   109      40.879   7.459  -4.761  1.00 30.61           O  
ATOM   1578  CG  MET   109      39.611  10.426  -1.246  1.00 30.61           C  
ATOM   1579  SD  MET   109      39.053   8.996  -0.260  1.00 30.61           S  
ATOM   1580  CE  MET   109      38.932   9.814   1.351  1.00 30.61           C  
ATOM   1581  H   MET   109      42.094   9.316  -4.737  1.00 30.61           H  
ATOM   1582  HA  MET   109      41.454   8.782  -2.004  1.00 30.61           H  
ATOM   1583  HB2 MET   109      38.874   9.673  -3.130  1.00 30.61           H  
ATOM   1584  HB3 MET   109      40.006  10.996  -3.262  1.00 30.61           H  
ATOM   1585  HG2 MET   109      38.848  11.208  -1.175  1.00 30.61           H  
ATOM   1586  HG3 MET   109      40.539  10.817  -0.816  1.00 30.61           H  
ATOM   1587  HE1 MET   109      38.597   9.090   2.098  1.00 30.61           H  
ATOM   1588  HE2 MET   109      38.208  10.632   1.309  1.00 30.61           H  
ATOM   1589  HE3 MET   109      39.909  10.200   1.655  1.00 30.61           H  
ATOM   1590  N   LEU   110      39.609   7.028  -2.905  1.00 31.21           N  
ATOM   1591  CA  LEU   110      39.092   5.736  -3.357  1.00 31.21           C  
ATOM   1592  C   LEU   110      37.574   5.797  -3.109  1.00 31.21           C  
ATOM   1593  CB  LEU   110      39.761   4.613  -2.549  1.00 31.21           C  
ATOM   1594  O   LEU   110      37.092   6.050  -2.004  1.00 31.21           O  
ATOM   1595  CG  LEU   110      39.815   3.243  -3.255  1.00 31.21           C  
ATOM   1596  CD1 LEU   110      40.668   2.275  -2.429  1.00 31.21           C  
ATOM   1597  CD2 LEU   110      38.436   2.631  -3.494  1.00 31.21           C  
ATOM   1598  H   LEU   110      39.280   7.369  -2.001  1.00 31.21           H  
ATOM   1599  HA  LEU   110      39.303   5.620  -4.425  1.00 31.21           H  
ATOM   1600  HB2 LEU   110      39.274   4.506  -1.571  1.00 31.21           H  
ATOM   1601  HB3 LEU   110      40.798   4.911  -2.335  1.00 31.21           H  
ATOM   1602  HG  LEU   110      40.307   3.369  -4.228  1.00 31.21           H  
ATOM   1603 HD11 LEU   110      40.230   2.102  -1.441  1.00 31.21           H  
ATOM   1604 HD12 LEU   110      41.679   2.670  -2.287  1.00 31.21           H  
ATOM   1605 HD13 LEU   110      40.759   1.307  -2.934  1.00 31.21           H  
ATOM   1606 HD21 LEU   110      37.833   2.630  -2.581  1.00 31.21           H  
ATOM   1607 HD22 LEU   110      38.523   1.595  -3.840  1.00 31.21           H  
ATOM   1608 HD23 LEU   110      37.894   3.175  -4.269  1.00 31.21           H  
ATOM   1609  N   LEU   111      36.796   5.593  -4.227  1.00 33.98           N  
ATOM   1610  CA  LEU   111      35.336   5.614  -4.160  1.00 33.98           C  
ATOM   1611  C   LEU   111      34.896   4.217  -3.678  1.00 33.98           C  
ATOM   1612  CB  LEU   111      34.743   5.956  -5.533  1.00 33.98           C  
ATOM   1613  O   LEU   111      34.749   3.258  -4.433  1.00 33.98           O  
ATOM   1614  CG  LEU   111      33.203   6.046  -5.565  1.00 33.98           C  
ATOM   1615  CD1 LEU   111      32.657   7.121  -4.624  1.00 33.98           C  
ATOM   1616  CD2 LEU   111      32.733   6.325  -6.996  1.00 33.98           C  
ATOM   1617  H   LEU   111      37.233   5.395  -5.119  1.00 33.98           H  
ATOM   1618  HA  LEU   111      35.042   6.368  -3.422  1.00 33.98           H  
ATOM   1619  HB2 LEU   111      35.069   5.206  -6.267  1.00 33.98           H  
ATOM   1620  HB3 LEU   111      35.167   6.911  -5.872  1.00 33.98           H  
ATOM   1621  HG  LEU   111      32.779   5.081  -5.262  1.00 33.98           H  
ATOM   1622 HD11 LEU   111      33.109   8.097  -4.832  1.00 33.98           H  
ATOM   1623 HD12 LEU   111      32.850   6.870  -3.577  1.00 33.98           H  
ATOM   1624 HD13 LEU   111      31.572   7.220  -4.736  1.00 33.98           H  
ATOM   1625 HD21 LEU   111      33.113   7.286  -7.359  1.00 33.98           H  
ATOM   1626 HD22 LEU   111      31.640   6.351  -7.049  1.00 33.98           H  
ATOM   1627 HD23 LEU   111      33.080   5.542  -7.679  1.00 33.98           H  
ATOM   1628  N   HIS   112      34.785   4.119  -2.309  1.00 32.77           N  
ATOM   1629  CA  HIS   112      34.326   2.892  -1.658  1.00 32.77           C  
ATOM   1630  C   HIS   112      32.811   2.732  -1.904  1.00 32.77           C  
ATOM   1631  CB  HIS   112      34.550   2.924  -0.142  1.00 32.77           C  
ATOM   1632  O   HIS   112      32.059   3.710  -1.984  1.00 32.77           O  
ATOM   1633  CG  HIS   112      35.980   2.734   0.222  1.00 32.77           C  
ATOM   1634  CD2 HIS   112      36.926   3.679   0.555  1.00 32.77           C  
ATOM   1635  ND1 HIS   112      36.531   1.474   0.259  1.00 32.77           N  
ATOM   1636  CE1 HIS   112      37.782   1.650   0.616  1.00 32.77           C  
ATOM   1637  NE2 HIS   112      38.068   2.971   0.804  1.00 32.77           N  
ATOM   1638  H   HIS   112      35.046   4.918  -1.740  1.00 32.77           H  
ATOM   1639  HA  HIS   112      34.866   2.061  -2.124  1.00 32.77           H  
ATOM   1640  HB2 HIS   112      33.966   2.136   0.351  1.00 32.77           H  
ATOM   1641  HB3 HIS   112      34.187   3.872   0.275  1.00 32.77           H  
ATOM   1642  HD2 HIS   112      36.888   4.758   0.625  1.00 32.77           H  
ATOM   1643  HE2 HIS   112      38.963   3.353   1.078  1.00 32.77           H  
ATOM   1644  HE1 HIS   112      38.520   0.870   0.750  1.00 32.77           H  
ATOM   1645  N   PRO   113      32.314   1.448  -1.977  1.00 40.30           N  
ATOM   1646  CA  PRO   113      30.889   1.210  -2.174  1.00 40.30           C  
ATOM   1647  C   PRO   113      30.087   1.466  -0.877  1.00 40.30           C  
ATOM   1648  CB  PRO   113      30.811  -0.266  -2.566  1.00 40.30           C  
ATOM   1649  O   PRO   113      30.581   1.306   0.243  1.00 40.30           O  
ATOM   1650  CG  PRO   113      32.001  -0.885  -1.836  1.00 40.30           C  
ATOM   1651  CD  PRO   113      33.063   0.203  -1.907  1.00 40.30           C  
ATOM   1652  HA  PRO   113      30.528   1.863  -2.975  1.00 40.30           H  
ATOM   1653  HB2 PRO   113      30.955  -0.371  -3.648  1.00 40.30           H  
ATOM   1654  HB3 PRO   113      29.866  -0.748  -2.296  1.00 40.30           H  
ATOM   1655  HG2 PRO   113      32.333  -1.825  -2.284  1.00 40.30           H  
ATOM   1656  HG3 PRO   113      31.735  -1.083  -0.791  1.00 40.30           H  
ATOM   1657  HD2 PRO   113      33.735   0.190  -1.046  1.00 40.30           H  
ATOM   1658  HD3 PRO   113      33.657   0.118  -2.824  1.00 40.30           H  
ATOM   1659  N   PRO   114      28.761   1.817  -1.024  1.00 41.48           N  
ATOM   1660  CA  PRO   114      27.923   2.056   0.146  1.00 41.48           C  
ATOM   1661  C   PRO   114      27.481   0.731   0.810  1.00 41.48           C  
ATOM   1662  CB  PRO   114      26.709   2.794  -0.421  1.00 41.48           C  
ATOM   1663  O   PRO   114      27.384  -0.323   0.169  1.00 41.48           O  
ATOM   1664  CG  PRO   114      26.585   2.227  -1.833  1.00 41.48           C  
ATOM   1665  CD  PRO   114      28.032   2.033  -2.262  1.00 41.48           C  
ATOM   1666  HA  PRO   114      28.476   2.668   0.866  1.00 41.48           H  
ATOM   1667  HB2 PRO   114      26.920   3.869  -0.477  1.00 41.48           H  
ATOM   1668  HB3 PRO   114      25.791   2.654   0.159  1.00 41.48           H  
ATOM   1669  HG2 PRO   114      26.032   2.886  -2.509  1.00 41.48           H  
ATOM   1670  HG3 PRO   114      26.066   1.262  -1.804  1.00 41.48           H  
ATOM   1671  HD2 PRO   114      28.159   1.187  -2.943  1.00 41.48           H  
ATOM   1672  HD3 PRO   114      28.430   2.937  -2.734  1.00 41.48           H  
ATOM   1673  N   PRO   115      27.100   0.798   2.134  1.00 39.30           N  
ATOM   1674  CA  PRO   115      26.570  -0.374   2.820  1.00 39.30           C  
ATOM   1675  C   PRO   115      25.142  -0.664   2.317  1.00 39.30           C  
ATOM   1676  CB  PRO   115      26.566   0.015   4.296  1.00 39.30           C  
ATOM   1677  O   PRO   115      24.332   0.219   2.039  1.00 39.30           O  
ATOM   1678  CG  PRO   115      26.389   1.531   4.260  1.00 39.30           C  
ATOM   1679  CD  PRO   115      27.164   1.950   3.019  1.00 39.30           C  
ATOM   1680  HA  PRO   115      27.213  -1.240   2.628  1.00 39.30           H  
ATOM   1681  HB2 PRO   115      27.537  -0.225   4.746  1.00 39.30           H  
ATOM   1682  HB3 PRO   115      25.785  -0.480   4.880  1.00 39.30           H  
ATOM   1683  HG2 PRO   115      26.752   2.023   5.167  1.00 39.30           H  
ATOM   1684  HG3 PRO   115      25.328   1.780   4.143  1.00 39.30           H  
ATOM   1685  HD2 PRO   115      26.744   2.840   2.544  1.00 39.30           H  
ATOM   1686  HD3 PRO   115      28.219   2.133   3.251  1.00 39.30           H  
ATOM   1687  N   GLN   116      24.852  -2.002   2.202  1.00 34.15           N  
ATOM   1688  CA  GLN   116      23.627  -2.505   1.590  1.00 34.15           C  
ATOM   1689  C   GLN   116      23.161  -3.707   2.433  1.00 34.15           C  
ATOM   1690  CB  GLN   116      23.892  -2.942   0.144  1.00 34.15           C  
ATOM   1691  O   GLN   116      23.933  -4.345   3.150  1.00 34.15           O  
ATOM   1692  CG  GLN   116      24.058  -1.759  -0.812  1.00 34.15           C  
ATOM   1693  CD  GLN   116      24.903  -2.158  -1.996  1.00 34.15           C  
ATOM   1694  NE2 GLN   116      26.232  -1.886  -1.874  1.00 34.15           N  
ATOM   1695  OE1 GLN   116      24.452  -2.719  -2.988  1.00 34.15           O  
ATOM   1696  H   GLN   116      25.498  -2.701   2.554  1.00 34.15           H  
ATOM   1697  HA  GLN   116      22.849  -1.732   1.625  1.00 34.15           H  
ATOM   1698  HB2 GLN   116      23.067  -3.566  -0.221  1.00 34.15           H  
ATOM   1699  HB3 GLN   116      24.783  -3.585   0.118  1.00 34.15           H  
ATOM   1700  HG2 GLN   116      24.531  -0.899  -0.330  1.00 34.15           H  
ATOM   1701  HG3 GLN   116      23.082  -1.418  -1.175  1.00 34.15           H  
ATOM   1702 HE21 GLN   116      26.853  -2.163  -2.621  1.00 34.15           H  
ATOM   1703 HE22 GLN   116      26.637  -1.409  -1.065  1.00 34.15           H  
ATOM   1704  N   LEU   117      21.831  -4.021   2.301  1.00 32.44           N  
ATOM   1705  CA  LEU   117      21.183  -5.086   3.059  1.00 32.44           C  
ATOM   1706  C   LEU   117      20.208  -5.815   2.111  1.00 32.44           C  
ATOM   1707  CB  LEU   117      20.395  -4.529   4.258  1.00 32.44           C  
ATOM   1708  O   LEU   117      19.791  -5.306   1.072  1.00 32.44           O  
ATOM   1709  CG  LEU   117      21.259  -3.961   5.401  1.00 32.44           C  
ATOM   1710  CD1 LEU   117      20.360  -3.265   6.428  1.00 32.44           C  
ATOM   1711  CD2 LEU   117      22.080  -5.047   6.098  1.00 32.44           C  
ATOM   1712  H   LEU   117      21.247  -3.519   1.638  1.00 32.44           H  
ATOM   1713  HA  LEU   117      21.935  -5.813   3.381  1.00 32.44           H  
ATOM   1714  HB2 LEU   117      19.743  -5.312   4.669  1.00 32.44           H  
ATOM   1715  HB3 LEU   117      19.721  -3.741   3.896  1.00 32.44           H  
ATOM   1716  HG  LEU   117      21.945  -3.206   5.001  1.00 32.44           H  
ATOM   1717 HD11 LEU   117      19.647  -3.966   6.874  1.00 32.44           H  
ATOM   1718 HD12 LEU   117      19.792  -2.453   5.961  1.00 32.44           H  
ATOM   1719 HD13 LEU   117      20.958  -2.829   7.237  1.00 32.44           H  
ATOM   1720 HD21 LEU   117      21.436  -5.844   6.486  1.00 32.44           H  
ATOM   1721 HD22 LEU   117      22.641  -4.627   6.941  1.00 32.44           H  
ATOM   1722 HD23 LEU   117      22.808  -5.501   5.420  1.00 32.44           H  
ATOM   1723  N   SER   118      19.812  -7.058   2.549  1.00 30.64           N  
ATOM   1724  CA  SER   118      18.850  -7.889   1.815  1.00 30.64           C  
ATOM   1725  C   SER   118      17.463  -7.758   2.471  1.00 30.64           C  
ATOM   1726  CB  SER   118      19.290  -9.356   1.837  1.00 30.64           C  
ATOM   1727  O   SER   118      17.340  -7.467   3.666  1.00 30.64           O  
ATOM   1728  OG  SER   118      20.409  -9.559   0.973  1.00 30.64           O  
ATOM   1729  H   SER   118      20.140  -7.408   3.442  1.00 30.64           H  
ATOM   1730  HA  SER   118      18.808  -7.525   0.784  1.00 30.64           H  
ATOM   1731  HB2 SER   118      18.494 -10.028   1.504  1.00 30.64           H  
ATOM   1732  HB3 SER   118      19.580  -9.670   2.843  1.00 30.64           H  
ATOM   1733  HG  SER   118      21.062  -8.864   1.170  1.00 30.64           H  
ATOM   1734  N   PRO   119      16.359  -8.038   1.693  1.00 30.47           N  
ATOM   1735  CA  PRO   119      15.007  -8.037   2.255  1.00 30.47           C  
ATOM   1736  C   PRO   119      14.768  -9.320   3.084  1.00 30.47           C  
ATOM   1737  CB  PRO   119      14.101  -7.965   1.025  1.00 30.47           C  
ATOM   1738  O   PRO   119      14.189 -10.317   2.655  1.00 30.47           O  
ATOM   1739  CG  PRO   119      14.901  -8.696  -0.048  1.00 30.47           C  
ATOM   1740  CD  PRO   119      16.338  -8.306   0.261  1.00 30.47           C  
ATOM   1741  HA  PRO   119      14.864  -7.167   2.905  1.00 30.47           H  
ATOM   1742  HB2 PRO   119      13.969  -6.918   0.725  1.00 30.47           H  
ATOM   1743  HB3 PRO   119      13.110  -8.401   1.177  1.00 30.47           H  
ATOM   1744  HG2 PRO   119      14.601  -8.422  -1.063  1.00 30.47           H  
ATOM   1745  HG3 PRO   119      14.775  -9.780   0.060  1.00 30.47           H  
ATOM   1746  HD2 PRO   119      17.051  -9.088  -0.011  1.00 30.47           H  
ATOM   1747  HD3 PRO   119      16.617  -7.380  -0.254  1.00 30.47           H  
ATOM   1748  N   PHE   120      15.294  -9.268   4.356  1.00 33.31           N  
ATOM   1749  CA  PHE   120      15.139 -10.350   5.328  1.00 33.31           C  
ATOM   1750  C   PHE   120      13.698 -10.321   5.889  1.00 33.31           C  
ATOM   1751  CB  PHE   120      16.138 -10.220   6.492  1.00 33.31           C  
ATOM   1752  O   PHE   120      13.406  -9.855   6.988  1.00 33.31           O  
ATOM   1753  CG  PHE   120      17.593 -10.366   6.102  1.00 33.31           C  
ATOM   1754  CD1 PHE   120      18.082 -11.573   5.584  1.00 33.31           C  
ATOM   1755  CD2 PHE   120      18.489  -9.306   6.306  1.00 33.31           C  
ATOM   1756  CE1 PHE   120      19.438 -11.715   5.281  1.00 33.31           C  
ATOM   1757  CE2 PHE   120      19.845  -9.452   6.008  1.00 33.31           C  
ATOM   1758  CZ  PHE   120      20.319 -10.658   5.498  1.00 33.31           C  
ATOM   1759  H   PHE   120      15.843  -8.447   4.613  1.00 33.31           H  
ATOM   1760  HA  PHE   120      15.280 -11.304   4.805  1.00 33.31           H  
ATOM   1761  HB2 PHE   120      15.921 -10.980   7.255  1.00 33.31           H  
ATOM   1762  HB3 PHE   120      15.993  -9.252   6.991  1.00 33.31           H  
ATOM   1763  HD1 PHE   120      17.416 -12.419   5.431  1.00 33.31           H  
ATOM   1764  HD2 PHE   120      18.137  -8.359   6.713  1.00 33.31           H  
ATOM   1765  HE1 PHE   120      19.808 -12.659   4.887  1.00 33.31           H  
ATOM   1766  HE2 PHE   120      20.531  -8.629   6.192  1.00 33.31           H  
ATOM   1767  HZ  PHE   120      21.376 -10.778   5.274  1.00 33.31           H  
ATOM   1768  N   LEU   121      12.751 -10.827   5.026  1.00 33.15           N  
ATOM   1769  CA  LEU   121      11.349 -10.944   5.395  1.00 33.15           C  
ATOM   1770  C   LEU   121      11.142 -12.236   6.222  1.00 33.15           C  
ATOM   1771  CB  LEU   121      10.436 -10.978   4.161  1.00 33.15           C  
ATOM   1772  O   LEU   121      11.875 -13.220   6.139  1.00 33.15           O  
ATOM   1773  CG  LEU   121      10.495  -9.713   3.280  1.00 33.15           C  
ATOM   1774  CD1 LEU   121       9.618  -9.906   2.040  1.00 33.15           C  
ATOM   1775  CD2 LEU   121      10.057  -8.456   4.032  1.00 33.15           C  
ATOM   1776  H   LEU   121      13.057 -11.138   4.104  1.00 33.15           H  
ATOM   1777  HA  LEU   121      11.089 -10.100   6.043  1.00 33.15           H  
ATOM   1778  HB2 LEU   121       9.399 -11.144   4.480  1.00 33.15           H  
ATOM   1779  HB3 LEU   121      10.704 -11.848   3.546  1.00 33.15           H  
ATOM   1780  HG  LEU   121      11.523  -9.562   2.934  1.00 33.15           H  
ATOM   1781 HD11 LEU   121       8.567 -10.050   2.314  1.00 33.15           H  
ATOM   1782 HD12 LEU   121       9.943 -10.780   1.465  1.00 33.15           H  
ATOM   1783 HD13 LEU   121       9.679  -9.033   1.380  1.00 33.15           H  
ATOM   1784 HD21 LEU   121       9.058  -8.578   4.463  1.00 33.15           H  
ATOM   1785 HD22 LEU   121      10.032  -7.591   3.360  1.00 33.15           H  
ATOM   1786 HD23 LEU   121      10.752  -8.213   4.841  1.00 33.15           H  
ATOM   1787  N   GLN   122      10.020 -12.211   7.025  1.00 28.42           N  
ATOM   1788  CA  GLN   122       9.643 -13.349   7.853  1.00 28.42           C  
ATOM   1789  C   GLN   122       8.681 -14.253   7.052  1.00 28.42           C  
ATOM   1790  CB  GLN   122       8.940 -12.894   9.138  1.00 28.42           C  
ATOM   1791  O   GLN   122       7.869 -13.776   6.253  1.00 28.42           O  
ATOM   1792  CG  GLN   122       9.920 -12.287  10.139  1.00 28.42           C  
ATOM   1793  CD  GLN   122       9.206 -11.672  11.320  1.00 28.42           C  
ATOM   1794  NE2 GLN   122       8.501 -12.538  12.099  1.00 28.42           N  
ATOM   1795  OE1 GLN   122       9.259 -10.476  11.585  1.00 28.42           O  
ATOM   1796  H   GLN   122       9.410 -11.403   7.016  1.00 28.42           H  
ATOM   1797  HA  GLN   122      10.552 -13.905   8.099  1.00 28.42           H  
ATOM   1798  HB2 GLN   122       8.430 -13.747   9.604  1.00 28.42           H  
ATOM   1799  HB3 GLN   122       8.150 -12.168   8.901  1.00 28.42           H  
ATOM   1800  HG2 GLN   122      10.520 -11.501   9.666  1.00 28.42           H  
ATOM   1801  HG3 GLN   122      10.613 -13.051  10.509  1.00 28.42           H  
ATOM   1802 HE21 GLN   122       8.017 -12.165  12.905  1.00 28.42           H  
ATOM   1803 HE22 GLN   122       8.428 -13.531  11.916  1.00 28.42           H  
ATOM   1804  N   PRO   123       8.717 -15.603   7.329  1.00 35.70           N  
ATOM   1805  CA  PRO   123       7.728 -16.516   6.769  1.00 35.70           C  
ATOM   1806  C   PRO   123       6.414 -16.447   7.581  1.00 35.70           C  
ATOM   1807  CB  PRO   123       8.390 -17.887   6.914  1.00 35.70           C  
ATOM   1808  O   PRO   123       6.269 -15.763   8.594  1.00 35.70           O  
ATOM   1809  CG  PRO   123       9.186 -17.744   8.209  1.00 35.70           C  
ATOM   1810  CD  PRO   123       9.684 -16.307   8.157  1.00 35.70           C  
ATOM   1811  HA  PRO   123       7.507 -16.266   5.726  1.00 35.70           H  
ATOM   1812  HB2 PRO   123       9.081 -18.056   6.079  1.00 35.70           H  
ATOM   1813  HB3 PRO   123       7.691 -18.727   6.955  1.00 35.70           H  
ATOM   1814  HG2 PRO   123      10.002 -18.468   8.290  1.00 35.70           H  
ATOM   1815  HG3 PRO   123       8.523 -17.882   9.072  1.00 35.70           H  
ATOM   1816  HD2 PRO   123       9.752 -15.855   9.151  1.00 35.70           H  
ATOM   1817  HD3 PRO   123      10.661 -16.240   7.666  1.00 35.70           H  
ATOM   1818  N   HIS   124       5.412 -17.260   7.114  1.00 33.68           N  
ATOM   1819  CA  HIS   124       4.071 -17.346   7.712  1.00 33.68           C  
ATOM   1820  C   HIS   124       4.066 -18.139   9.043  1.00 33.68           C  
ATOM   1821  CB  HIS   124       3.069 -17.998   6.741  1.00 33.68           C  
ATOM   1822  O   HIS   124       3.260 -19.037   9.288  1.00 33.68           O  
ATOM   1823  CG  HIS   124       3.106 -17.391   5.381  1.00 33.68           C  
ATOM   1824  ND1 HIS   124       4.135 -17.704   4.516  1.00 33.68           N  
ATOM   1825  CD2 HIS   124       2.242 -16.493   4.795  1.00 33.68           C  
ATOM   1826  NE2 HIS   124       2.763 -16.254   3.553  1.00 33.68           N  
ATOM   1827  CE1 HIS   124       3.898 -17.005   3.429  1.00 33.68           C  
ATOM   1828  H   HIS   124       5.558 -17.797   6.261  1.00 33.68           H  
ATOM   1829  HA  HIS   124       3.752 -16.321   7.942  1.00 33.68           H  
ATOM   1830  HB2 HIS   124       2.054 -17.931   7.152  1.00 33.68           H  
ATOM   1831  HB3 HIS   124       3.290 -19.069   6.638  1.00 33.68           H  
ATOM   1832  HD2 HIS   124       1.338 -16.014   5.143  1.00 33.68           H  
ATOM   1833  HE2 HIS   124       2.384 -15.635   2.850  1.00 33.68           H  
ATOM   1834  HE1 HIS   124       4.503 -16.998   2.533  1.00 33.68           H  
ATOM   1835  N   GLY   125       4.945 -17.696  10.004  1.00 31.52           N  
ATOM   1836  CA  GLY   125       5.013 -18.308  11.311  1.00 31.52           C  
ATOM   1837  C   GLY   125       6.196 -17.801  12.138  1.00 31.52           C  
ATOM   1838  O   GLY   125       6.980 -16.944  11.727  1.00 31.52           O  
ATOM   1839  H   GLY   125       5.561 -16.903   9.799  1.00 31.52           H  
ATOM   1840  HA2 GLY   125       5.093 -19.391  11.181  1.00 31.52           H  
ATOM   1841  HA3 GLY   125       4.081 -18.076  11.837  1.00 31.52           H  
ATOM   1842  N   GLN   126       6.381 -18.326  13.385  1.00 34.03           N  
ATOM   1843  CA  GLN   126       5.615 -19.360  14.083  1.00 34.03           C  
ATOM   1844  C   GLN   126       5.287 -18.822  15.494  1.00 34.03           C  
ATOM   1845  CB  GLN   126       6.404 -20.671  14.185  1.00 34.03           C  
ATOM   1846  O   GLN   126       5.880 -17.868  15.997  1.00 34.03           O  
ATOM   1847  CG  GLN   126       6.620 -21.334  12.824  1.00 34.03           C  
ATOM   1848  CD  GLN   126       7.321 -22.669  12.944  1.00 34.03           C  
ATOM   1849  OE1 GLN   126       7.647 -23.191  14.002  1.00 34.03           O  
ATOM   1850  NE2 GLN   126       7.566 -23.279  11.748  1.00 34.03           N  
ATOM   1851  H   GLN   126       7.150 -17.909  13.903  1.00 34.03           H  
ATOM   1852  HA  GLN   126       4.667 -19.530  13.565  1.00 34.03           H  
ATOM   1853  HB2 GLN   126       5.873 -21.371  14.843  1.00 34.03           H  
ATOM   1854  HB3 GLN   126       7.375 -20.487  14.663  1.00 34.03           H  
ATOM   1855  HG2 GLN   126       7.225 -20.691  12.175  1.00 34.03           H  
ATOM   1856  HG3 GLN   126       5.656 -21.505  12.332  1.00 34.03           H  
ATOM   1857 HE21 GLN   126       8.029 -24.179  11.764  1.00 34.03           H  
ATOM   1858 HE22 GLN   126       7.311 -22.881  10.854  1.00 34.03           H  
ATOM   1859  N   GLN   127       4.286 -19.499  16.148  1.00 30.82           N  
ATOM   1860  CA  GLN   127       3.807 -19.112  17.470  1.00 30.82           C  
ATOM   1861  C   GLN   127       3.750 -20.383  18.337  1.00 30.82           C  
ATOM   1862  CB  GLN   127       2.429 -18.447  17.403  1.00 30.82           C  
ATOM   1863  O   GLN   127       3.666 -21.513  17.856  1.00 30.82           O  
ATOM   1864  CG  GLN   127       2.468 -17.097  16.684  1.00 30.82           C  
ATOM   1865  CD  GLN   127       1.126 -16.399  16.708  1.00 30.82           C  
ATOM   1866  OE1 GLN   127       1.099 -15.216  16.030  1.00 30.82           O  
ATOM   1867  NE2 GLN   127       0.131 -16.825  17.280  1.00 30.82           N  
ATOM   1868  H   GLN   127       3.863 -20.329  15.742  1.00 30.82           H  
ATOM   1869  HA  GLN   127       4.528 -18.427  17.932  1.00 30.82           H  
ATOM   1870  HB2 GLN   127       2.041 -18.303  18.420  1.00 30.82           H  
ATOM   1871  HB3 GLN   127       1.715 -19.111  16.899  1.00 30.82           H  
ATOM   1872  HG2 GLN   127       2.760 -17.230  15.636  1.00 30.82           H  
ATOM   1873  HG3 GLN   127       3.202 -16.437  17.160  1.00 30.82           H  
ATOM   1874 HE21 GLN   127      -0.730 -16.298  17.255  1.00 30.82           H  
ATOM   1875 HE22 GLN   127       0.171 -17.703  17.777  1.00 30.82           H  
ATOM   1876  N   VAL   128       3.767 -20.149  19.693  1.00 31.50           N  
ATOM   1877  CA  VAL   128       3.746 -21.245  20.662  1.00 31.50           C  
ATOM   1878  C   VAL   128       2.247 -21.548  20.891  1.00 31.50           C  
ATOM   1879  CB  VAL   128       4.436 -20.835  21.983  1.00 31.50           C  
ATOM   1880  O   VAL   128       1.453 -20.622  21.092  1.00 31.50           O  
ATOM   1881  CG1 VAL   128       4.463 -21.993  22.983  1.00 31.50           C  
ATOM   1882  CG2 VAL   128       5.873 -20.357  21.742  1.00 31.50           C  
ATOM   1883  H   VAL   128       3.737 -19.198  20.040  1.00 31.50           H  
ATOM   1884  HA  VAL   128       4.270 -22.094  20.219  1.00 31.50           H  
ATOM   1885  HB  VAL   128       3.880 -20.006  22.441  1.00 31.50           H  
ATOM   1886 HG11 VAL   128       5.003 -22.855  22.580  1.00 31.50           H  
ATOM   1887 HG12 VAL   128       3.450 -22.313  23.237  1.00 31.50           H  
ATOM   1888 HG13 VAL   128       4.955 -21.692  23.914  1.00 31.50           H  
ATOM   1889 HG21 VAL   128       6.475 -21.135  21.260  1.00 31.50           H  
ATOM   1890 HG22 VAL   128       6.355 -20.096  22.689  1.00 31.50           H  
ATOM   1891 HG23 VAL   128       5.900 -19.464  21.110  1.00 31.50           H  
ATOM   1892  N   PRO   129       1.813 -22.853  20.878  1.00 35.61           N  
ATOM   1893  CA  PRO   129       0.383 -23.153  20.987  1.00 35.61           C  
ATOM   1894  C   PRO   129      -0.274 -22.703  22.312  1.00 35.61           C  
ATOM   1895  CB  PRO   129       0.300 -24.681  20.884  1.00 35.61           C  
ATOM   1896  O   PRO   129       0.229 -22.913  23.418  1.00 35.61           O  
ATOM   1897  CG  PRO   129       1.574 -25.066  20.147  1.00 35.61           C  
ATOM   1898  CD  PRO   129       2.591 -24.063  20.666  1.00 35.61           C  
ATOM   1899  HA  PRO   129      -0.111 -22.679  20.130  1.00 35.61           H  
ATOM   1900  HB2 PRO   129      -0.602 -25.009  20.357  1.00 35.61           H  
ATOM   1901  HB3 PRO   129       0.291 -25.152  21.875  1.00 35.61           H  
ATOM   1902  HG2 PRO   129       1.430 -24.932  19.069  1.00 35.61           H  
ATOM   1903  HG3 PRO   129       1.874 -26.103  20.326  1.00 35.61           H  
ATOM   1904  HD2 PRO   129       3.000 -24.372  21.633  1.00 35.61           H  
ATOM   1905  HD3 PRO   129       3.407 -23.918  19.956  1.00 35.61           H  
ATOM   1906  N   TYR   130      -1.500 -22.106  22.126  1.00 31.97           N  
ATOM   1907  CA  TYR   130      -2.401 -21.631  23.181  1.00 31.97           C  
ATOM   1908  C   TYR   130      -3.815 -22.130  22.804  1.00 31.97           C  
ATOM   1909  CB  TYR   130      -2.409 -20.091  23.279  1.00 31.97           C  
ATOM   1910  O   TYR   130      -4.055 -22.705  21.742  1.00 31.97           O  
ATOM   1911  CG  TYR   130      -1.293 -19.535  24.135  1.00 31.97           C  
ATOM   1912  CD1 TYR   130      -0.107 -19.081  23.546  1.00 31.97           C  
ATOM   1913  CD2 TYR   130      -1.435 -19.458  25.530  1.00 31.97           C  
ATOM   1914  CE1 TYR   130       0.934 -18.591  24.335  1.00 31.97           C  
ATOM   1915  CE2 TYR   130      -0.399 -18.956  26.322  1.00 31.97           C  
ATOM   1916  OH  TYR   130       1.857 -18.177  26.470  1.00 31.97           O  
ATOM   1917  CZ  TYR   130       0.781 -18.543  25.714  1.00 31.97           C  
ATOM   1918  H   TYR   130      -1.853 -21.991  21.180  1.00 31.97           H  
ATOM   1919  HA  TYR   130      -2.120 -22.097  24.132  1.00 31.97           H  
ATOM   1920  HB2 TYR   130      -3.352 -19.721  23.699  1.00 31.97           H  
ATOM   1921  HB3 TYR   130      -2.357 -19.648  22.275  1.00 31.97           H  
ATOM   1922  HD1 TYR   130       0.014 -19.113  22.464  1.00 31.97           H  
ATOM   1923  HD2 TYR   130      -2.357 -19.785  26.008  1.00 31.97           H  
ATOM   1924  HE1 TYR   130       1.854 -18.259  23.864  1.00 31.97           H  
ATOM   1925  HE2 TYR   130      -0.521 -18.924  27.401  1.00 31.97           H  
ATOM   1926  HH  TYR   130       1.509 -17.663  27.224  1.00 31.97           H  
ATOM   1927  N   TYR   131      -4.788 -21.872  23.740  1.00 32.75           N  
ATOM   1928  CA  TYR   131      -6.204 -22.122  23.467  1.00 32.75           C  
ATOM   1929  C   TYR   131      -6.742 -20.917  22.661  1.00 32.75           C  
ATOM   1930  CB  TYR   131      -7.013 -22.294  24.761  1.00 32.75           C  
ATOM   1931  O   TYR   131      -6.111 -19.868  22.523  1.00 32.75           O  
ATOM   1932  CG  TYR   131      -6.580 -23.405  25.701  1.00 32.75           C  
ATOM   1933  CD1 TYR   131      -5.825 -24.517  25.302  1.00 32.75           C  
ATOM   1934  CD2 TYR   131      -7.005 -23.329  27.038  1.00 32.75           C  
ATOM   1935  CE1 TYR   131      -5.471 -25.508  26.224  1.00 32.75           C  
ATOM   1936  CE2 TYR   131      -6.655 -24.318  27.959  1.00 32.75           C  
ATOM   1937  OH  TYR   131      -5.561 -26.342  28.476  1.00 32.75           O  
ATOM   1938  CZ  TYR   131      -5.886 -25.398  27.547  1.00 32.75           C  
ATOM   1939  H   TYR   131      -4.558 -21.457  24.634  1.00 32.75           H  
ATOM   1940  HA  TYR   131      -6.293 -23.010  22.830  1.00 32.75           H  
ATOM   1941  HB2 TYR   131      -8.068 -22.467  24.513  1.00 32.75           H  
ATOM   1942  HB3 TYR   131      -6.964 -21.346  25.313  1.00 32.75           H  
ATOM   1943  HD1 TYR   131      -5.500 -24.635  24.271  1.00 32.75           H  
ATOM   1944  HD2 TYR   131      -7.626 -22.492  27.363  1.00 32.75           H  
ATOM   1945  HE1 TYR   131      -4.881 -26.356  25.889  1.00 32.75           H  
ATOM   1946  HE2 TYR   131      -6.989 -24.243  28.989  1.00 32.75           H  
ATOM   1947  HH  TYR   131      -5.955 -26.089  29.326  1.00 32.75           H  
ATOM   1948  N   LEU   132      -7.980 -21.115  22.094  1.00 39.20           N  
ATOM   1949  CA  LEU   132      -8.665 -20.050  21.361  1.00 39.20           C  
ATOM   1950  C   LEU   132     -10.154 -20.440  21.414  1.00 39.20           C  
ATOM   1951  CB  LEU   132      -8.131 -19.945  19.922  1.00 39.20           C  
ATOM   1952  O   LEU   132     -10.673 -21.228  20.623  1.00 39.20           O  
ATOM   1953  CG  LEU   132      -8.271 -18.535  19.310  1.00 39.20           C  
ATOM   1954  CD1 LEU   132      -7.589 -18.496  17.940  1.00 39.20           C  
ATOM   1955  CD2 LEU   132      -9.723 -18.084  19.172  1.00 39.20           C  
ATOM   1956  H   LEU   132      -8.458 -22.003  22.195  1.00 39.20           H  
ATOM   1957  HA  LEU   132      -8.498 -19.109  21.899  1.00 39.20           H  
ATOM   1958  HB2 LEU   132      -8.617 -20.682  19.270  1.00 39.20           H  
ATOM   1959  HB3 LEU   132      -7.063 -20.202  19.915  1.00 39.20           H  
ATOM   1960  HG  LEU   132      -7.751 -17.820  19.961  1.00 39.20           H  
ATOM   1961 HD11 LEU   132      -8.066 -19.191  17.239  1.00 39.20           H  
ATOM   1962 HD12 LEU   132      -6.532 -18.770  18.022  1.00 39.20           H  
ATOM   1963 HD13 LEU   132      -7.639 -17.491  17.507  1.00 39.20           H  
ATOM   1964 HD21 LEU   132     -10.298 -18.796  18.573  1.00 39.20           H  
ATOM   1965 HD22 LEU   132      -9.782 -17.107  18.680  1.00 39.20           H  
ATOM   1966 HD23 LEU   132     -10.207 -17.982  20.148  1.00 39.20           H  
ATOM   1967  N   GLU   133     -10.806 -19.952  22.514  1.00 36.08           N  
ATOM   1968  CA  GLU   133     -12.168 -20.285  22.927  1.00 36.08           C  
ATOM   1969  C   GLU   133     -13.180 -19.594  21.974  1.00 36.08           C  
ATOM   1970  CB  GLU   133     -12.413 -19.862  24.388  1.00 36.08           C  
ATOM   1971  O   GLU   133     -13.926 -18.666  22.287  1.00 36.08           O  
ATOM   1972  CG  GLU   133     -11.479 -20.527  25.406  1.00 36.08           C  
ATOM   1973  CD  GLU   133     -10.037 -20.017  25.491  1.00 36.08           C  
ATOM   1974  OE1 GLU   133      -9.313 -20.593  26.350  1.00 36.08           O  
ATOM   1975  OE2 GLU   133      -9.717 -19.104  24.674  1.00 36.08           O1-
ATOM   1976  H   GLU   133     -10.286 -19.336  23.162  1.00 36.08           H  
ATOM   1977  HA  GLU   133     -12.293 -21.370  22.825  1.00 36.08           H  
ATOM   1978  HB2 GLU   133     -13.446 -20.117  24.656  1.00 36.08           H  
ATOM   1979  HB3 GLU   133     -12.335 -18.771  24.480  1.00 36.08           H  
ATOM   1980  HG2 GLU   133     -11.451 -21.609  25.226  1.00 36.08           H  
ATOM   1981  HG3 GLU   133     -11.912 -20.383  26.405  1.00 36.08           H  
ATOM   1982  N   ASN   134     -13.186 -20.118  20.696  1.00 32.63           N  
ATOM   1983  CA  ASN   134     -14.048 -19.634  19.616  1.00 32.63           C  
ATOM   1984  C   ASN   134     -15.440 -20.301  19.751  1.00 32.63           C  
ATOM   1985  CB  ASN   134     -13.417 -19.950  18.262  1.00 32.63           C  
ATOM   1986  O   ASN   134     -15.959 -20.960  18.849  1.00 32.63           O  
ATOM   1987  CG  ASN   134     -13.938 -19.015  17.200  1.00 32.63           C  
ATOM   1988  ND2 ASN   134     -15.216 -19.244  16.791  1.00 32.63           N  
ATOM   1989  OD1 ASN   134     -13.269 -18.108  16.717  1.00 32.63           O  
ATOM   1990  H   ASN   134     -12.542 -20.892  20.522  1.00 32.63           H  
ATOM   1991  HA  ASN   134     -14.184 -18.552  19.742  1.00 32.63           H  
ATOM   1992  HB2 ASN   134     -13.591 -20.987  17.953  1.00 32.63           H  
ATOM   1993  HB3 ASN   134     -12.330 -19.817  18.303  1.00 32.63           H  
ATOM   1994 HD21 ASN   134     -15.620 -18.651  16.079  1.00 32.63           H  
ATOM   1995 HD22 ASN   134     -15.786 -19.991  17.187  1.00 32.63           H  
ATOM   1996  N   GLU   135     -16.088 -20.021  20.930  1.00 38.13           N  
ATOM   1997  CA  GLU   135     -17.312 -20.704  21.326  1.00 38.13           C  
ATOM   1998  C   GLU   135     -18.533 -20.253  20.484  1.00 38.13           C  
ATOM   1999  CB  GLU   135     -17.616 -20.464  22.816  1.00 38.13           C  
ATOM   2000  O   GLU   135     -18.657 -19.098  20.061  1.00 38.13           O  
ATOM   2001  CG  GLU   135     -16.516 -20.957  23.756  1.00 38.13           C  
ATOM   2002  CD  GLU   135     -16.080 -22.389  23.452  1.00 38.13           C  
ATOM   2003  OE1 GLU   135     -17.024 -23.196  23.215  1.00 38.13           O  
ATOM   2004  OE2 GLU   135     -14.832 -22.577  23.447  1.00 38.13           O1-
ATOM   2005  H   GLU   135     -15.662 -19.348  21.567  1.00 38.13           H  
ATOM   2006  HA  GLU   135     -17.136 -21.762  21.120  1.00 38.13           H  
ATOM   2007  HB2 GLU   135     -18.563 -20.944  23.089  1.00 38.13           H  
ATOM   2008  HB3 GLU   135     -17.769 -19.391  22.993  1.00 38.13           H  
ATOM   2009  HG2 GLU   135     -16.873 -20.919  24.792  1.00 38.13           H  
ATOM   2010  HG3 GLU   135     -15.652 -20.287  23.699  1.00 38.13           H  
ATOM   2011  N   PRO   136     -19.525 -21.193  20.261  1.00 35.48           N  
ATOM   2012  CA  PRO   136     -20.698 -20.911  19.436  1.00 35.48           C  
ATOM   2013  C   PRO   136     -21.725 -20.039  20.197  1.00 35.48           C  
ATOM   2014  CB  PRO   136     -21.238 -22.302  19.100  1.00 35.48           C  
ATOM   2015  O   PRO   136     -22.751 -20.468  20.727  1.00 35.48           O  
ATOM   2016  CG  PRO   136     -20.882 -23.125  20.333  1.00 35.48           C  
ATOM   2017  CD  PRO   136     -19.523 -22.574  20.735  1.00 35.48           C  
ATOM   2018  HA  PRO   136     -20.398 -20.375  18.528  1.00 35.48           H  
ATOM   2019  HB2 PRO   136     -20.704 -22.705  18.231  1.00 35.48           H  
ATOM   2020  HB3 PRO   136     -22.307 -22.329  18.880  1.00 35.48           H  
ATOM   2021  HG2 PRO   136     -20.856 -24.200  20.134  1.00 35.48           H  
ATOM   2022  HG3 PRO   136     -21.612 -22.946  21.130  1.00 35.48           H  
ATOM   2023  HD2 PRO   136     -19.362 -22.625  21.813  1.00 35.48           H  
ATOM   2024  HD3 PRO   136     -18.716 -23.108  20.221  1.00 35.48           H  
ATOM   2025  N   SER   137     -21.387 -18.709  20.258  1.00 38.24           N  
ATOM   2026  CA  SER   137     -22.241 -17.687  20.848  1.00 38.24           C  
ATOM   2027  C   SER   137     -22.032 -16.350  20.127  1.00 38.24           C  
ATOM   2028  CB  SER   137     -21.990 -17.553  22.351  1.00 38.24           C  
ATOM   2029  O   SER   137     -21.052 -16.107  19.425  1.00 38.24           O  
ATOM   2030  OG  SER   137     -22.762 -18.517  23.071  1.00 38.24           O  
ATOM   2031  H   SER   137     -20.474 -18.422  19.887  1.00 38.24           H  
ATOM   2032  HA  SER   137     -23.281 -17.992  20.683  1.00 38.24           H  
ATOM   2033  HB2 SER   137     -22.287 -16.568  22.725  1.00 38.24           H  
ATOM   2034  HB3 SER   137     -20.934 -17.700  22.603  1.00 38.24           H  
ATOM   2035  HG  SER   137     -22.612 -19.384  22.640  1.00 38.24           H  
ATOM   2036  N   GLY   138     -23.056 -15.440  20.284  1.00 37.70           N  
ATOM   2037  CA  GLY   138     -23.043 -14.146  19.615  1.00 37.70           C  
ATOM   2038  C   GLY   138     -23.551 -14.280  18.175  1.00 37.70           C  
ATOM   2039  O   GLY   138     -24.544 -13.683  17.765  1.00 37.70           O  
ATOM   2040  H   GLY   138     -23.854 -15.669  20.866  1.00 37.70           H  
ATOM   2041  HA2 GLY   138     -22.028 -13.736  19.606  1.00 37.70           H  
ATOM   2042  HA3 GLY   138     -23.703 -13.474  20.171  1.00 37.70           H  
ATOM   2043  N   TYR   139     -22.779 -15.078  17.369  1.00 33.55           N  
ATOM   2044  CA  TYR   139     -23.096 -15.499  15.998  1.00 33.55           C  
ATOM   2045  C   TYR   139     -22.981 -14.388  14.933  1.00 33.55           C  
ATOM   2046  CB  TYR   139     -24.457 -16.204  15.863  1.00 33.55           C  
ATOM   2047  O   TYR   139     -22.497 -14.626  13.827  1.00 33.55           O  
ATOM   2048  CG  TYR   139     -24.524 -17.510  16.624  1.00 33.55           C  
ATOM   2049  CD1 TYR   139     -23.964 -18.676  16.081  1.00 33.55           C  
ATOM   2050  CD2 TYR   139     -25.132 -17.567  17.887  1.00 33.55           C  
ATOM   2051  CE1 TYR   139     -24.004 -19.875  16.793  1.00 33.55           C  
ATOM   2052  CE2 TYR   139     -25.161 -18.764  18.604  1.00 33.55           C  
ATOM   2053  OH  TYR   139     -24.570 -21.074  18.749  1.00 33.55           O  
ATOM   2054  CZ  TYR   139     -24.587 -19.903  18.053  1.00 33.55           C  
ATOM   2055  H   TYR   139     -21.910 -15.437  17.768  1.00 33.55           H  
ATOM   2056  HA  TYR   139     -22.300 -16.214  15.751  1.00 33.55           H  
ATOM   2057  HB2 TYR   139     -24.668 -16.412  14.805  1.00 33.55           H  
ATOM   2058  HB3 TYR   139     -25.273 -15.551  16.192  1.00 33.55           H  
ATOM   2059  HD1 TYR   139     -23.494 -18.657  15.100  1.00 33.55           H  
ATOM   2060  HD2 TYR   139     -25.588 -16.678  18.317  1.00 33.55           H  
ATOM   2061  HE1 TYR   139     -23.572 -20.778  16.372  1.00 33.55           H  
ATOM   2062  HE2 TYR   139     -25.637 -18.804  19.578  1.00 33.55           H  
ATOM   2063  HH  TYR   139     -23.883 -20.985  19.446  1.00 33.55           H  
ATOM   2064  N   THR   140     -23.581 -13.189  15.233  1.00 36.39           N  
ATOM   2065  CA  THR   140     -23.504 -11.981  14.400  1.00 36.39           C  
ATOM   2066  C   THR   140     -24.095 -12.172  12.985  1.00 36.39           C  
ATOM   2067  CB  THR   140     -22.073 -11.379  14.304  1.00 36.39           C  
ATOM   2068  O   THR   140     -23.403 -12.524  12.025  1.00 36.39           O  
ATOM   2069  CG2 THR   140     -21.664 -10.716  15.617  1.00 36.39           C  
ATOM   2070  OG1 THR   140     -21.061 -12.341  13.994  1.00 36.39           O  
ATOM   2071  H   THR   140     -24.086 -13.128  16.117  1.00 36.39           H  
ATOM   2072  HA  THR   140     -24.125 -11.243  14.908  1.00 36.39           H  
ATOM   2073  HB  THR   140     -22.047 -10.619  13.514  1.00 36.39           H  
ATOM   2074 HG21 THR   140     -22.364  -9.923  15.898  1.00 36.39           H  
ATOM   2075 HG22 THR   140     -20.663 -10.280  15.528  1.00 36.39           H  
ATOM   2076 HG23 THR   140     -21.615 -11.448  16.430  1.00 36.39           H  
ATOM   2077  HG1 THR   140     -21.463 -12.990  13.376  1.00 36.39           H  
ATOM   2078  N   VAL   141     -25.421 -11.998  12.720  1.00 39.06           N  
ATOM   2079  CA  VAL   141     -26.550 -11.511  13.521  1.00 39.06           C  
ATOM   2080  C   VAL   141     -26.337 -10.006  13.813  1.00 39.06           C  
ATOM   2081  CB  VAL   141     -26.888 -12.354  14.769  1.00 39.06           C  
ATOM   2082  O   VAL   141     -25.942  -9.590  14.902  1.00 39.06           O  
ATOM   2083  CG1 VAL   141     -28.198 -11.878  15.414  1.00 39.06           C  
ATOM   2084  CG2 VAL   141     -27.034 -13.838  14.414  1.00 39.06           C  
ATOM   2085  H   VAL   141     -25.621 -12.275  11.766  1.00 39.06           H  
ATOM   2086  HA  VAL   141     -27.412 -11.589  12.848  1.00 39.06           H  
ATOM   2087  HB  VAL   141     -26.103 -12.252  15.523  1.00 39.06           H  
ATOM   2088 HG11 VAL   141     -29.035 -11.943  14.710  1.00 39.06           H  
ATOM   2089 HG12 VAL   141     -28.125 -10.842  15.757  1.00 39.06           H  
ATOM   2090 HG13 VAL   141     -28.444 -12.492  16.287  1.00 39.06           H  
ATOM   2091 HG21 VAL   141     -27.818 -13.991  13.664  1.00 39.06           H  
ATOM   2092 HG22 VAL   141     -27.301 -14.424  15.300  1.00 39.06           H  
ATOM   2093 HG23 VAL   141     -26.103 -14.251  14.016  1.00 39.06           H  
ATOM   2094  N   ARG   142     -26.520  -9.085  12.818  1.00 34.87           N  
ATOM   2095  CA  ARG   142     -26.965  -9.284  11.433  1.00 34.87           C  
ATOM   2096  C   ARG   142     -26.325  -8.203  10.524  1.00 34.87           C  
ATOM   2097  CB  ARG   142     -28.503  -9.408  11.331  1.00 34.87           C  
ATOM   2098  O   ARG   142     -26.914  -7.711   9.565  1.00 34.87           O  
ATOM   2099  CG  ARG   142     -29.361  -8.136  11.218  1.00 34.87           C  
ATOM   2100  CD  ARG   142     -28.993  -7.029  12.189  1.00 34.87           C  
ATOM   2101  NE  ARG   142     -29.624  -5.737  11.896  1.00 34.87           N  
ATOM   2102  NH1 ARG   142     -28.498  -5.305   9.871  1.00 34.87           N  
ATOM   2103  NH2 ARG   142     -29.357  -3.583  11.087  1.00 34.87           N1+
ATOM   2104  CZ  ARG   142     -29.170  -4.895  10.941  1.00 34.87           C  
ATOM   2105  H   ARG   142     -26.295  -8.141  13.121  1.00 34.87           H  
ATOM   2106  HA  ARG   142     -26.538 -10.234  11.095  1.00 34.87           H  
ATOM   2107  HB2 ARG   142     -28.876  -9.984  12.187  1.00 34.87           H  
ATOM   2108  HB3 ARG   142     -28.729 -10.016  10.445  1.00 34.87           H  
ATOM   2109  HG2 ARG   142     -30.411  -8.410  11.383  1.00 34.87           H  
ATOM   2110  HG3 ARG   142     -29.339  -7.783  10.184  1.00 34.87           H  
ATOM   2111  HD2 ARG   142     -27.918  -6.841  12.227  1.00 34.87           H  
ATOM   2112  HD3 ARG   142     -29.289  -7.312  13.205  1.00 34.87           H  
ATOM   2113  HE  ARG   142     -30.218  -5.320  12.598  1.00 34.87           H  
ATOM   2114 HH11 ARG   142     -28.009  -4.553   9.367  1.00 34.87           H  
ATOM   2115 HH12 ARG   142     -28.170  -6.246   9.691  1.00 34.87           H  
ATOM   2116 HH21 ARG   142     -28.647  -3.013  10.579  1.00 34.87           H  
ATOM   2117 HH22 ARG   142     -29.804  -3.148  11.873  1.00 34.87           H  
ATOM   2118  N   GLU   143     -25.012  -7.923  10.837  1.00 37.43           N  
ATOM   2119  CA  GLU   143     -24.143  -6.995  10.096  1.00 37.43           C  
ATOM   2120  C   GLU   143     -22.707  -7.509  10.290  1.00 37.43           C  
ATOM   2121  CB  GLU   143     -24.231  -5.548  10.618  1.00 37.43           C  
ATOM   2122  O   GLU   143     -22.325  -7.898  11.398  1.00 37.43           O  
ATOM   2123  CG  GLU   143     -25.594  -4.955  10.314  1.00 37.43           C  
ATOM   2124  CD  GLU   143     -25.890  -3.466  10.440  1.00 37.43           C  
ATOM   2125  OE1 GLU   143     -27.065  -3.163  10.038  1.00 37.43           O  
ATOM   2126  OE2 GLU   143     -25.003  -2.746  10.948  1.00 37.43           O1-
ATOM   2127  H   GLU   143     -24.575  -8.388  11.631  1.00 37.43           H  
ATOM   2128  HA  GLU   143     -24.437  -7.039   9.045  1.00 37.43           H  
ATOM   2129  HB2 GLU   143     -23.448  -4.931  10.164  1.00 37.43           H  
ATOM   2130  HB3 GLU   143     -24.052  -5.519  11.700  1.00 37.43           H  
ATOM   2131  HG2 GLU   143     -26.304  -5.443  10.988  1.00 37.43           H  
ATOM   2132  HG3 GLU   143     -25.856  -5.217   9.281  1.00 37.43           H  
ATOM   2133  N   ALA   144     -21.851  -7.559   9.234  1.00 39.07           N  
ATOM   2134  CA  ALA   144     -22.092  -7.262   7.825  1.00 39.07           C  
ATOM   2135  C   ALA   144     -21.014  -7.992   7.007  1.00 39.07           C  
ATOM   2136  CB  ALA   144     -22.023  -5.772   7.522  1.00 39.07           C  
ATOM   2137  O   ALA   144     -19.897  -8.240   7.457  1.00 39.07           O  
ATOM   2138  H   ALA   144     -20.913  -7.876   9.470  1.00 39.07           H  
ATOM   2139  HA  ALA   144     -23.070  -7.663   7.544  1.00 39.07           H  
ATOM   2140  HB1 ALA   144     -22.833  -5.227   8.013  1.00 39.07           H  
ATOM   2141  HB2 ALA   144     -22.102  -5.583   6.446  1.00 39.07           H  
ATOM   2142  HB3 ALA   144     -21.075  -5.342   7.864  1.00 39.07           H  
ATOM   2143  N   GLY   145     -21.388  -8.310   5.726  1.00 39.61           N  
ATOM   2144  CA  GLY   145     -20.486  -8.983   4.814  1.00 39.61           C  
ATOM   2145  C   GLY   145     -21.129  -9.058   3.429  1.00 39.61           C  
ATOM   2146  O   GLY   145     -22.303  -8.722   3.249  1.00 39.61           O  
ATOM   2147  H   GLY   145     -22.316  -8.090   5.372  1.00 39.61           H  
ATOM   2148  HA2 GLY   145     -20.299  -9.993   5.191  1.00 39.61           H  
ATOM   2149  HA3 GLY   145     -19.548  -8.422   4.771  1.00 39.61           H  
ATOM   2150  N   PRO   146     -20.336  -9.517   2.405  1.00 40.86           N  
ATOM   2151  CA  PRO   146     -20.853  -9.636   1.045  1.00 40.86           C  
ATOM   2152  C   PRO   146     -21.732 -10.899   0.876  1.00 40.86           C  
ATOM   2153  CB  PRO   146     -19.591  -9.760   0.189  1.00 40.86           C  
ATOM   2154  O   PRO   146     -21.550 -11.915   1.555  1.00 40.86           O  
ATOM   2155  CG  PRO   146     -18.612 -10.482   1.114  1.00 40.86           C  
ATOM   2156  CD  PRO   146     -18.941  -9.918   2.489  1.00 40.86           C  
ATOM   2157  HA  PRO   146     -21.429  -8.738   0.800  1.00 40.86           H  
ATOM   2158  HB2 PRO   146     -19.201  -8.762  -0.045  1.00 40.86           H  
ATOM   2159  HB3 PRO   146     -19.742 -10.300  -0.750  1.00 40.86           H  
ATOM   2160  HG2 PRO   146     -17.567 -10.323   0.834  1.00 40.86           H  
ATOM   2161  HG3 PRO   146     -18.806 -11.561   1.095  1.00 40.86           H  
ATOM   2162  HD2 PRO   146     -18.793 -10.645   3.292  1.00 40.86           H  
ATOM   2163  HD3 PRO   146     -18.347  -9.023   2.705  1.00 40.86           H  
ATOM   2164  N   PRO   147     -22.666 -10.887  -0.140  1.00 39.85           N  
ATOM   2165  CA  PRO   147     -23.522 -12.047  -0.431  1.00 39.85           C  
ATOM   2166  C   PRO   147     -22.747 -13.135  -1.215  1.00 39.85           C  
ATOM   2167  CB  PRO   147     -24.665 -11.446  -1.250  1.00 39.85           C  
ATOM   2168  O   PRO   147     -23.052 -13.518  -2.344  1.00 39.85           O  
ATOM   2169  CG  PRO   147     -23.982 -10.319  -2.019  1.00 39.85           C  
ATOM   2170  CD  PRO   147     -22.986  -9.766  -1.011  1.00 39.85           C  
ATOM   2171  HA  PRO   147     -23.882 -12.492   0.502  1.00 39.85           H  
ATOM   2172  HB2 PRO   147     -25.419 -11.020  -0.577  1.00 39.85           H  
ATOM   2173  HB3 PRO   147     -25.165 -12.157  -1.914  1.00 39.85           H  
ATOM   2174  HG2 PRO   147     -24.684  -9.560  -2.375  1.00 39.85           H  
ATOM   2175  HG3 PRO   147     -23.451 -10.726  -2.888  1.00 39.85           H  
ATOM   2176  HD2 PRO   147     -22.084  -9.371  -1.486  1.00 39.85           H  
ATOM   2177  HD3 PRO   147     -23.440  -8.981  -0.397  1.00 39.85           H  
ATOM   2178  N   ALA   148     -21.711 -13.711  -0.516  1.00 41.90           N  
ATOM   2179  CA  ALA   148     -20.833 -14.742  -1.068  1.00 41.90           C  
ATOM   2180  C   ALA   148     -21.498 -16.136  -0.985  1.00 41.90           C  
ATOM   2181  CB  ALA   148     -19.489 -14.725  -0.353  1.00 41.90           C  
ATOM   2182  O   ALA   148     -20.967 -17.122  -0.478  1.00 41.90           O  
ATOM   2183  H   ALA   148     -21.559 -13.394   0.444  1.00 41.90           H  
ATOM   2184  HA  ALA   148     -20.676 -14.523  -2.131  1.00 41.90           H  
ATOM   2185  HB1 ALA   148     -19.014 -13.742  -0.442  1.00 41.90           H  
ATOM   2186  HB2 ALA   148     -18.809 -15.472  -0.776  1.00 41.90           H  
ATOM   2187  HB3 ALA   148     -19.604 -14.943   0.715  1.00 41.90           H  
ATOM   2188  N   PHE   149     -22.709 -16.226  -1.629  1.00 35.06           N  
ATOM   2189  CA  PHE   149     -23.557 -17.418  -1.595  1.00 35.06           C  
ATOM   2190  C   PHE   149     -23.166 -18.387  -2.735  1.00 35.06           C  
ATOM   2191  CB  PHE   149     -25.047 -17.039  -1.688  1.00 35.06           C  
ATOM   2192  O   PHE   149     -23.961 -18.789  -3.582  1.00 35.06           O  
ATOM   2193  CG  PHE   149     -25.543 -16.033  -0.665  1.00 35.06           C  
ATOM   2194  CD1 PHE   149     -25.100 -16.032   0.665  1.00 35.06           C  
ATOM   2195  CD2 PHE   149     -26.514 -15.094  -1.047  1.00 35.06           C  
ATOM   2196  CE1 PHE   149     -25.589 -15.094   1.578  1.00 35.06           C  
ATOM   2197  CE2 PHE   149     -27.006 -14.161  -0.131  1.00 35.06           C  
ATOM   2198  CZ  PHE   149     -26.540 -14.158   1.180  1.00 35.06           C  
ATOM   2199  H   PHE   149     -23.033 -15.409  -2.150  1.00 35.06           H  
ATOM   2200  HA  PHE   149     -23.366 -17.951  -0.656  1.00 35.06           H  
ATOM   2201  HB2 PHE   149     -25.663 -17.943  -1.597  1.00 35.06           H  
ATOM   2202  HB3 PHE   149     -25.237 -16.634  -2.691  1.00 35.06           H  
ATOM   2203  HD1 PHE   149     -24.367 -16.755   1.013  1.00 35.06           H  
ATOM   2204  HD2 PHE   149     -26.894 -15.080  -2.066  1.00 35.06           H  
ATOM   2205  HE1 PHE   149     -25.229 -15.100   2.604  1.00 35.06           H  
ATOM   2206  HE2 PHE   149     -27.756 -13.439  -0.444  1.00 35.06           H  
ATOM   2207  HZ  PHE   149     -26.922 -13.434   1.894  1.00 35.06           H  
ATOM   2208  N   TYR   150     -21.863 -18.833  -2.688  1.00 30.02           N  
ATOM   2209  CA  TYR   150     -21.306 -19.735  -3.691  1.00 30.02           C  
ATOM   2210  C   TYR   150     -20.094 -20.467  -3.083  1.00 30.02           C  
ATOM   2211  CB  TYR   150     -20.877 -18.950  -4.946  1.00 30.02           C  
ATOM   2212  O   TYR   150     -19.324 -19.938  -2.283  1.00 30.02           O  
ATOM   2213  CG  TYR   150     -20.224 -19.789  -6.022  1.00 30.02           C  
ATOM   2214  CD1 TYR   150     -18.858 -19.630  -6.304  1.00 30.02           C  
ATOM   2215  CD2 TYR   150     -20.959 -20.750  -6.729  1.00 30.02           C  
ATOM   2216  CE1 TYR   150     -18.236 -20.420  -7.273  1.00 30.02           C  
ATOM   2217  CE2 TYR   150     -20.332 -21.551  -7.685  1.00 30.02           C  
ATOM   2218  OH  TYR   150     -18.405 -22.173  -8.899  1.00 30.02           O  
ATOM   2219  CZ  TYR   150     -18.980 -21.376  -7.953  1.00 30.02           C  
ATOM   2220  H   TYR   150     -21.256 -18.518  -1.925  1.00 30.02           H  
ATOM   2221  HA  TYR   150     -22.074 -20.474  -3.949  1.00 30.02           H  
ATOM   2222  HB2 TYR   150     -20.194 -18.141  -4.651  1.00 30.02           H  
ATOM   2223  HB3 TYR   150     -21.747 -18.446  -5.387  1.00 30.02           H  
ATOM   2224  HD1 TYR   150     -18.268 -18.892  -5.764  1.00 30.02           H  
ATOM   2225  HD2 TYR   150     -22.022 -20.885  -6.540  1.00 30.02           H  
ATOM   2226  HE1 TYR   150     -17.179 -20.280  -7.472  1.00 30.02           H  
ATOM   2227  HE2 TYR   150     -20.900 -22.303  -8.226  1.00 30.02           H  
ATOM   2228  HH  TYR   150     -17.563 -21.766  -9.166  1.00 30.02           H  
ATOM   2229  N   ARG   151     -19.907 -21.747  -3.553  1.00 37.51           N  
ATOM   2230  CA  ARG   151     -18.738 -22.547  -3.212  1.00 37.51           C  
ATOM   2231  C   ARG   151     -18.560 -23.523  -4.391  1.00 37.51           C  
ATOM   2232  CB  ARG   151     -18.973 -23.317  -1.907  1.00 37.51           C  
ATOM   2233  O   ARG   151     -19.514 -24.195  -4.796  1.00 37.51           O  
ATOM   2234  CG  ARG   151     -17.672 -23.881  -1.335  1.00 37.51           C  
ATOM   2235  CD  ARG   151     -17.926 -24.710  -0.082  1.00 37.51           C  
ATOM   2236  NE  ARG   151     -16.679 -25.035   0.631  1.00 37.51           N  
ATOM   2237  NH1 ARG   151     -15.791 -26.534  -0.939  1.00 37.51           N  
ATOM   2238  NH2 ARG   151     -14.616 -26.016   0.965  1.00 37.51           N1+
ATOM   2239  CZ  ARG   151     -15.709 -25.858   0.209  1.00 37.51           C  
ATOM   2240  H   ARG   151     -20.585 -22.168  -4.182  1.00 37.51           H  
ATOM   2241  HA  ARG   151     -17.888 -21.867  -3.112  1.00 37.51           H  
ATOM   2242  HB2 ARG   151     -19.689 -24.133  -2.070  1.00 37.51           H  
ATOM   2243  HB3 ARG   151     -19.425 -22.653  -1.160  1.00 37.51           H  
ATOM   2244  HG2 ARG   151     -16.992 -23.055  -1.093  1.00 37.51           H  
ATOM   2245  HG3 ARG   151     -17.166 -24.493  -2.087  1.00 37.51           H  
ATOM   2246  HD2 ARG   151     -18.456 -25.642  -0.306  1.00 37.51           H  
ATOM   2247  HD3 ARG   151     -18.550 -24.149   0.622  1.00 37.51           H  
ATOM   2248  HE  ARG   151     -16.567 -24.630   1.552  1.00 37.51           H  
ATOM   2249 HH11 ARG   151     -15.050 -27.144  -1.257  1.00 37.51           H  
ATOM   2250 HH12 ARG   151     -16.601 -26.459  -1.542  1.00 37.51           H  
ATOM   2251 HH21 ARG   151     -13.859 -26.621   0.675  1.00 37.51           H  
ATOM   2252 HH22 ARG   151     -14.497 -25.518   1.837  1.00 37.51           H  
ATOM   2253  N   PRO   152     -17.325 -23.601  -4.989  1.00 44.57           N  
ATOM   2254  CA  PRO   152     -17.147 -24.390  -6.202  1.00 44.57           C  
ATOM   2255  C   PRO   152     -17.209 -25.913  -5.959  1.00 44.57           C  
ATOM   2256  CB  PRO   152     -15.773 -23.969  -6.727  1.00 44.57           C  
ATOM   2257  O   PRO   152     -17.105 -26.450  -4.856  1.00 44.57           O  
ATOM   2258  CG  PRO   152     -15.022 -23.577  -5.458  1.00 44.57           C  
ATOM   2259  CD  PRO   152     -16.100 -22.920  -4.610  1.00 44.57           C  
ATOM   2260  HA  PRO   152     -17.939 -24.134  -6.915  1.00 44.57           H  
ATOM   2261  HB2 PRO   152     -15.875 -23.090  -7.374  1.00 44.57           H  
ATOM   2262  HB3 PRO   152     -15.250 -24.748  -7.290  1.00 44.57           H  
ATOM   2263  HG2 PRO   152     -14.175 -22.913  -5.651  1.00 44.57           H  
ATOM   2264  HG3 PRO   152     -14.646 -24.477  -4.957  1.00 44.57           H  
ATOM   2265  HD2 PRO   152     -15.906 -23.012  -3.539  1.00 44.57           H  
ATOM   2266  HD3 PRO   152     -16.213 -21.860  -4.863  1.00 44.57           H  
ATOM   2267  N   ASN   153     -17.375 -26.627  -7.124  1.00 37.23           N  
ATOM   2268  CA  ASN   153     -17.503 -28.087  -7.219  1.00 37.23           C  
ATOM   2269  C   ASN   153     -17.183 -28.393  -8.697  1.00 37.23           C  
ATOM   2270  CB  ASN   153     -18.914 -28.526  -6.834  1.00 37.23           C  
ATOM   2271  O   ASN   153     -17.253 -27.501  -9.551  1.00 37.23           O  
ATOM   2272  CG  ASN   153     -18.897 -29.427  -5.621  1.00 37.23           C  
ATOM   2273  ND2 ASN   153     -18.503 -28.841  -4.460  1.00 37.23           N  
ATOM   2274  OD1 ASN   153     -19.219 -30.614  -5.654  1.00 37.23           O  
ATOM   2275  H   ASN   153     -17.422 -26.127  -8.014  1.00 37.23           H  
ATOM   2276  HA  ASN   153     -16.725 -28.532  -6.590  1.00 37.23           H  
ATOM   2277  HB2 ASN   153     -19.413 -29.060  -7.649  1.00 37.23           H  
ATOM   2278  HB3 ASN   153     -19.555 -27.668  -6.592  1.00 37.23           H  
ATOM   2279 HD21 ASN   153     -18.504 -29.370  -3.599  1.00 37.23           H  
ATOM   2280 HD22 ASN   153     -18.193 -27.867  -4.425  1.00 37.23           H  
ATOM   2281  N   SER   154     -16.806 -29.626  -9.108  1.00 40.93           N  
ATOM   2282  CA  SER   154     -16.782 -30.939  -8.435  1.00 40.93           C  
ATOM   2283  C   SER   154     -15.564 -31.706  -9.002  1.00 40.93           C  
ATOM   2284  CB  SER   154     -18.109 -31.661  -8.699  1.00 40.93           C  
ATOM   2285  O   SER   154     -14.903 -31.210  -9.924  1.00 40.93           O  
ATOM   2286  OG  SER   154     -18.484 -31.664 -10.078  1.00 40.93           O  
ATOM   2287  H   SER   154     -16.453 -29.640 -10.065  1.00 40.93           H  
ATOM   2288  HA  SER   154     -16.631 -30.772  -7.367  1.00 40.93           H  
ATOM   2289  HB2 SER   154     -18.923 -31.169  -8.166  1.00 40.93           H  
ATOM   2290  HB3 SER   154     -18.093 -32.694  -8.363  1.00 40.93           H  
ATOM   2291  HG  SER   154     -18.329 -30.762 -10.419  1.00 40.93           H  
ATOM   2292  N   ASP   155     -15.138 -32.901  -8.520  1.00 40.18           N  
ATOM   2293  CA  ASP   155     -15.622 -33.863  -7.504  1.00 40.18           C  
ATOM   2294  C   ASP   155     -16.629 -34.806  -8.232  1.00 40.18           C  
ATOM   2295  CB  ASP   155     -16.047 -33.181  -6.219  1.00 40.18           C  
ATOM   2296  O   ASP   155     -16.462 -35.108  -9.414  1.00 40.18           O  
ATOM   2297  CG  ASP   155     -16.077 -34.208  -5.109  1.00 40.18           C  
ATOM   2298  OD1 ASP   155     -17.232 -34.672  -4.849  1.00 40.18           O  
ATOM   2299  OD2 ASP   155     -14.990 -34.452  -4.518  1.00 40.18           O1-
ATOM   2300  H   ASP   155     -14.321 -33.221  -9.031  1.00 40.18           H  
ATOM   2301  HA  ASP   155     -14.753 -34.502  -7.295  1.00 40.18           H  
ATOM   2302  HB2 ASP   155     -17.034 -32.721  -6.306  1.00 40.18           H  
ATOM   2303  HB3 ASP   155     -15.341 -32.389  -5.940  1.00 40.18           H  
ATOM   2304  N   ASN   156     -17.683 -35.310  -7.509  1.00 46.05           N  
ATOM   2305  CA  ASN   156     -18.734 -36.158  -8.094  1.00 46.05           C  
ATOM   2306  C   ASN   156     -18.212 -37.574  -8.421  1.00 46.05           C  
ATOM   2307  CB  ASN   156     -19.477 -35.525  -9.276  1.00 46.05           C  
ATOM   2308  O   ASN   156     -18.086 -37.992  -9.572  1.00 46.05           O  
ATOM   2309  CG  ASN   156     -20.607 -34.642  -8.796  1.00 46.05           C  
ATOM   2310  ND2 ASN   156     -20.761 -33.475  -9.480  1.00 46.05           N  
ATOM   2311  OD1 ASN   156     -21.361 -34.928  -7.867  1.00 46.05           O  
ATOM   2312  H   ASN   156     -17.737 -35.112  -6.512  1.00 46.05           H  
ATOM   2313  HA  ASN   156     -19.451 -36.298  -7.283  1.00 46.05           H  
ATOM   2314  HB2 ASN   156     -19.955 -36.296  -9.893  1.00 46.05           H  
ATOM   2315  HB3 ASN   156     -18.814 -34.961  -9.938  1.00 46.05           H  
ATOM   2316 HD21 ASN   156     -21.541 -32.867  -9.277  1.00 46.05           H  
ATOM   2317 HD22 ASN   156     -20.104 -33.167 -10.196  1.00 46.05           H  
ATOM   2318  N   ARG   157     -17.909 -38.416  -7.385  1.00 38.47           N  
ATOM   2319  CA  ARG   157     -18.120 -38.243  -5.942  1.00 38.47           C  
ATOM   2320  C   ARG   157     -17.043 -39.104  -5.224  1.00 38.47           C  
ATOM   2321  CB  ARG   157     -19.575 -38.580  -5.582  1.00 38.47           C  
ATOM   2322  O   ARG   157     -15.917 -39.243  -5.705  1.00 38.47           O  
ATOM   2323  CG  ARG   157     -20.126 -37.785  -4.384  1.00 38.47           C  
ATOM   2324  CD  ARG   157     -20.762 -36.441  -4.759  1.00 38.47           C  
ATOM   2325  NE  ARG   157     -19.802 -35.336  -4.782  1.00 38.47           N  
ATOM   2326  NH1 ARG   157     -21.332 -33.714  -5.511  1.00 38.47           N  
ATOM   2327  NH2 ARG   157     -19.269 -33.102  -4.744  1.00 38.47           N1+
ATOM   2328  CZ  ARG   157     -20.149 -34.056  -5.013  1.00 38.47           C  
ATOM   2329  H   ARG   157     -17.471 -39.282  -7.688  1.00 38.47           H  
ATOM   2330  HA  ARG   157     -17.897 -37.206  -5.688  1.00 38.47           H  
ATOM   2331  HB2 ARG   157     -19.654 -39.652  -5.360  1.00 38.47           H  
ATOM   2332  HB3 ARG   157     -20.237 -38.421  -6.443  1.00 38.47           H  
ATOM   2333  HG2 ARG   157     -19.364 -37.644  -3.611  1.00 38.47           H  
ATOM   2334  HG3 ARG   157     -20.919 -38.400  -3.939  1.00 38.47           H  
ATOM   2335  HD2 ARG   157     -21.508 -36.194  -3.995  1.00 38.47           H  
ATOM   2336  HD3 ARG   157     -21.262 -36.514  -5.727  1.00 38.47           H  
ATOM   2337  HE  ARG   157     -18.806 -35.445  -4.538  1.00 38.47           H  
ATOM   2338 HH11 ARG   157     -21.574 -32.741  -5.624  1.00 38.47           H  
ATOM   2339 HH12 ARG   157     -21.823 -34.388  -6.099  1.00 38.47           H  
ATOM   2340 HH21 ARG   157     -19.409 -32.122  -4.991  1.00 38.47           H  
ATOM   2341 HH22 ARG   157     -18.339 -33.411  -4.456  1.00 38.47           H  
ATOM   2342  N   ARG   158     -17.356 -39.615  -3.986  1.00 39.79           N  
ATOM   2343  CA  ARG   158     -16.355 -40.248  -3.129  1.00 39.79           C  
ATOM   2344  C   ARG   158     -17.041 -41.428  -2.409  1.00 39.79           C  
ATOM   2345  CB  ARG   158     -15.794 -39.257  -2.095  1.00 39.79           C  
ATOM   2346  O   ARG   158     -18.235 -41.390  -2.116  1.00 39.79           O  
ATOM   2347  CG  ARG   158     -15.253 -37.981  -2.743  1.00 39.79           C  
ATOM   2348  CD  ARG   158     -14.602 -37.029  -1.748  1.00 39.79           C  
ATOM   2349  NE  ARG   158     -14.270 -35.775  -2.426  1.00 39.79           N  
ATOM   2350  NH1 ARG   158     -12.668 -34.959  -0.937  1.00 39.79           N  
ATOM   2351  NH2 ARG   158     -13.130 -33.849  -2.893  1.00 39.79           N1+
ATOM   2352  CZ  ARG   158     -13.359 -34.873  -2.076  1.00 39.79           C  
ATOM   2353  H   ARG   158     -18.300 -39.606  -3.619  1.00 39.79           H  
ATOM   2354  HA  ARG   158     -15.542 -40.637  -3.752  1.00 39.79           H  
ATOM   2355  HB2 ARG   158     -14.997 -39.746  -1.522  1.00 39.79           H  
ATOM   2356  HB3 ARG   158     -16.576 -38.988  -1.374  1.00 39.79           H  
ATOM   2357  HG2 ARG   158     -16.069 -37.442  -3.239  1.00 39.79           H  
ATOM   2358  HG3 ARG   158     -14.522 -38.234  -3.520  1.00 39.79           H  
ATOM   2359  HD2 ARG   158     -13.687 -37.482  -1.352  1.00 39.79           H  
ATOM   2360  HD3 ARG   158     -15.288 -36.797  -0.928  1.00 39.79           H  
ATOM   2361  HE  ARG   158     -14.723 -35.538  -3.329  1.00 39.79           H  
ATOM   2362 HH11 ARG   158     -11.990 -34.255  -0.686  1.00 39.79           H  
ATOM   2363 HH12 ARG   158     -12.830 -35.724  -0.299  1.00 39.79           H  
ATOM   2364 HH21 ARG   158     -12.430 -33.143  -2.751  1.00 39.79           H  
ATOM   2365 HH22 ARG   158     -13.716 -33.830  -3.747  1.00 39.79           H  
ATOM   2366  N   GLN   159     -16.195 -42.474  -2.111  1.00 41.21           N  
ATOM   2367  CA  GLN   159     -16.614 -43.776  -1.595  1.00 41.21           C  
ATOM   2368  C   GLN   159     -17.235 -44.620  -2.738  1.00 41.21           C  
ATOM   2369  CB  GLN   159     -17.516 -43.749  -0.351  1.00 41.21           C  
ATOM   2370  O   GLN   159     -17.867 -44.126  -3.673  1.00 41.21           O  
ATOM   2371  CG  GLN   159     -16.768 -43.352   0.922  1.00 41.21           C  
ATOM   2372  CD  GLN   159     -16.373 -41.895   0.945  1.00 41.21           C  
ATOM   2373  NE2 GLN   159     -17.372 -41.028   1.265  1.00 41.21           N  
ATOM   2374  OE1 GLN   159     -15.240 -41.502   0.685  1.00 41.21           O  
ATOM   2375  H   GLN   159     -15.205 -42.344  -2.281  1.00 41.21           H  
ATOM   2376  HA  GLN   159     -15.671 -44.265  -1.325  1.00 41.21           H  
ATOM   2377  HB2 GLN   159     -17.929 -44.751  -0.186  1.00 41.21           H  
ATOM   2378  HB3 GLN   159     -18.386 -43.103  -0.497  1.00 41.21           H  
ATOM   2379  HG2 GLN   159     -15.868 -43.962   1.054  1.00 41.21           H  
ATOM   2380  HG3 GLN   159     -17.409 -43.545   1.791  1.00 41.21           H  
ATOM   2381 HE21 GLN   159     -17.162 -40.041   1.313  1.00 41.21           H  
ATOM   2382 HE22 GLN   159     -18.322 -41.326   1.446  1.00 41.21           H  
ATOM   2383  N   GLY   160     -17.083 -45.977  -2.717  1.00 35.14           N  
ATOM   2384  CA  GLY   160     -16.394 -46.808  -1.748  1.00 35.14           C  
ATOM   2385  C   GLY   160     -16.415 -48.274  -2.194  1.00 35.14           C  
ATOM   2386  O   GLY   160     -16.681 -48.617  -3.346  1.00 35.14           O  
ATOM   2387  H   GLY   160     -17.509 -46.449  -3.512  1.00 35.14           H  
ATOM   2388  HA2 GLY   160     -16.887 -46.706  -0.778  1.00 35.14           H  
ATOM   2389  HA3 GLY   160     -15.354 -46.480  -1.666  1.00 35.14           H  
ATOM   2390  N   GLY   161     -16.103 -49.177  -1.204  1.00 41.92           N  
ATOM   2391  CA  GLY   161     -15.901 -50.596  -1.476  1.00 41.92           C  
ATOM   2392  C   GLY   161     -17.193 -51.385  -1.729  1.00 41.92           C  
ATOM   2393  O   GLY   161     -17.508 -52.374  -1.071  1.00 41.92           O  
ATOM   2394  H   GLY   161     -15.987 -48.868  -0.247  1.00 41.92           H  
ATOM   2395  HA2 GLY   161     -15.389 -51.025  -0.609  1.00 41.92           H  
ATOM   2396  HA3 GLY   161     -15.252 -50.691  -2.352  1.00 41.92           H  
ATOM   2397  N   ARG   162     -17.913 -50.963  -2.828  1.00 37.46           N  
ATOM   2398  CA  ARG   162     -19.069 -51.702  -3.320  1.00 37.46           C  
ATOM   2399  C   ARG   162     -18.576 -52.926  -4.133  1.00 37.46           C  
ATOM   2400  CB  ARG   162     -19.982 -50.780  -4.142  1.00 37.46           C  
ATOM   2401  O   ARG   162     -19.319 -53.887  -4.341  1.00 37.46           O  
ATOM   2402  CG  ARG   162     -21.248 -51.461  -4.693  1.00 37.46           C  
ATOM   2403  CD  ARG   162     -21.182 -51.611  -6.209  1.00 37.46           C  
ATOM   2404  NE  ARG   162     -22.176 -52.549  -6.753  1.00 37.46           N  
ATOM   2405  NH1 ARG   162     -20.939 -54.471  -6.296  1.00 37.46           N  
ATOM   2406  NH2 ARG   162     -22.697 -54.584  -7.744  1.00 37.46           N1+
ATOM   2407  CZ  ARG   162     -21.929 -53.865  -6.922  1.00 37.46           C  
ATOM   2408  H   ARG   162     -17.596 -50.117  -3.307  1.00 37.46           H  
ATOM   2409  HA  ARG   162     -19.617 -52.093  -2.453  1.00 37.46           H  
ATOM   2410  HB2 ARG   162     -19.410 -50.314  -4.956  1.00 37.46           H  
ATOM   2411  HB3 ARG   162     -20.296 -49.953  -3.491  1.00 37.46           H  
ATOM   2412  HG2 ARG   162     -22.122 -50.841  -4.454  1.00 37.46           H  
ATOM   2413  HG3 ARG   162     -21.430 -52.424  -4.206  1.00 37.46           H  
ATOM   2414  HD2 ARG   162     -20.191 -51.925  -6.547  1.00 37.46           H  
ATOM   2415  HD3 ARG   162     -21.366 -50.640  -6.685  1.00 37.46           H  
ATOM   2416  HE  ARG   162     -22.984 -52.172  -7.228  1.00 37.46           H  
ATOM   2417 HH11 ARG   162     -20.456 -55.310  -6.658  1.00 37.46           H  
ATOM   2418 HH12 ARG   162     -20.358 -54.023  -5.595  1.00 37.46           H  
ATOM   2419 HH21 ARG   162     -22.482 -55.566  -7.879  1.00 37.46           H  
ATOM   2420 HH22 ARG   162     -23.462 -54.187  -8.267  1.00 37.46           H  
ATOM   2421  N   GLU   163     -17.327 -52.804  -4.678  1.00 46.08           N  
ATOM   2422  CA  GLU   163     -16.532 -53.829  -5.385  1.00 46.08           C  
ATOM   2423  C   GLU   163     -15.142 -53.744  -4.688  1.00 46.08           C  
ATOM   2424  CB  GLU   163     -16.494 -53.556  -6.892  1.00 46.08           C  
ATOM   2425  O   GLU   163     -14.901 -52.816  -3.897  1.00 46.08           O  
ATOM   2426  CG  GLU   163     -17.787 -53.923  -7.627  1.00 46.08           C  
ATOM   2427  CD  GLU   163     -18.049 -55.426  -7.627  1.00 46.08           C  
ATOM   2428  OE1 GLU   163     -18.949 -55.823  -6.819  1.00 46.08           O  
ATOM   2429  OE2 GLU   163     -17.339 -56.129  -8.383  1.00 46.08           O1-
ATOM   2430  H   GLU   163     -16.835 -51.928  -4.515  1.00 46.08           H  
ATOM   2431  HA  GLU   163     -16.968 -54.800  -5.157  1.00 46.08           H  
ATOM   2432  HB2 GLU   163     -15.676 -54.106  -7.357  1.00 46.08           H  
ATOM   2433  HB3 GLU   163     -16.281 -52.494  -7.065  1.00 46.08           H  
ATOM   2434  HG2 GLU   163     -17.711 -53.597  -8.671  1.00 46.08           H  
ATOM   2435  HG3 GLU   163     -18.634 -53.386  -7.197  1.00 46.08           H  
ATOM   2436  N   ARG   164     -14.143 -54.648  -4.836  1.00 40.32           N  
ATOM   2437  CA  ARG   164     -13.870 -55.798  -5.714  1.00 40.32           C  
ATOM   2438  C   ARG   164     -13.173 -55.269  -7.000  1.00 40.32           C  
ATOM   2439  CB  ARG   164     -15.037 -56.744  -5.990  1.00 40.32           C  
ATOM   2440  O   ARG   164     -13.217 -54.080  -7.328  1.00 40.32           O  
ATOM   2441  CG  ARG   164     -15.692 -57.336  -4.743  1.00 40.32           C  
ATOM   2442  CD  ARG   164     -16.850 -58.272  -5.107  1.00 40.32           C  
ATOM   2443  NE  ARG   164     -17.771 -58.433  -3.969  1.00 40.32           N  
ATOM   2444  NH1 ARG   164     -18.973 -56.469  -4.374  1.00 40.32           N  
ATOM   2445  NH2 ARG   164     -19.285 -57.613  -2.422  1.00 40.32           N1+
ATOM   2446  CZ  ARG   164     -18.674 -57.503  -3.609  1.00 40.32           C  
ATOM   2447  H   ARG   164     -13.373 -54.402  -4.224  1.00 40.32           H  
ATOM   2448  HA  ARG   164     -13.102 -56.362  -5.169  1.00 40.32           H  
ATOM   2449  HB2 ARG   164     -14.708 -57.572  -6.623  1.00 40.32           H  
ATOM   2450  HB3 ARG   164     -15.786 -56.220  -6.571  1.00 40.32           H  
ATOM   2451  HG2 ARG   164     -16.051 -56.536  -4.088  1.00 40.32           H  
ATOM   2452  HG3 ARG   164     -14.951 -57.894  -4.158  1.00 40.32           H  
ATOM   2453  HD2 ARG   164     -16.459 -59.266  -5.353  1.00 40.32           H  
ATOM   2454  HD3 ARG   164     -17.417 -57.942  -5.981  1.00 40.32           H  
ATOM   2455  HE  ARG   164     -17.737 -59.287  -3.433  1.00 40.32           H  
ATOM   2456 HH11 ARG   164     -19.426 -55.622  -4.046  1.00 40.32           H  
ATOM   2457 HH12 ARG   164     -18.760 -56.419  -5.386  1.00 40.32           H  
ATOM   2458 HH21 ARG   164     -19.948 -56.906  -2.132  1.00 40.32           H  
ATOM   2459 HH22 ARG   164     -19.078 -58.363  -1.779  1.00 40.32           H  
ATOM   2460  N   LEU   165     -12.454 -56.106  -7.797  1.00 41.78           N  
ATOM   2461  CA  LEU   165     -12.145 -57.531  -7.664  1.00 41.78           C  
ATOM   2462  C   LEU   165     -10.626 -57.615  -7.913  1.00 41.78           C  
ATOM   2463  CB  LEU   165     -12.937 -58.339  -8.705  1.00 41.78           C  
ATOM   2464  O   LEU   165     -10.121 -57.434  -9.019  1.00 41.78           O  
ATOM   2465  CG  LEU   165     -13.158 -59.816  -8.319  1.00 41.78           C  
ATOM   2466  CD1 LEU   165     -14.080 -60.483  -9.344  1.00 41.78           C  
ATOM   2467  CD2 LEU   165     -11.856 -60.608  -8.207  1.00 41.78           C  
ATOM   2468  H   LEU   165     -12.066 -55.638  -8.613  1.00 41.78           H  
ATOM   2469  HA  LEU   165     -12.382 -57.862  -6.650  1.00 41.78           H  
ATOM   2470  HB2 LEU   165     -12.453 -58.284  -9.689  1.00 41.78           H  
ATOM   2471  HB3 LEU   165     -13.924 -57.876  -8.836  1.00 41.78           H  
ATOM   2472  HG  LEU   165     -13.664 -59.852  -7.345  1.00 41.78           H  
ATOM   2473 HD11 LEU   165     -13.628 -60.485 -10.342  1.00 41.78           H  
ATOM   2474 HD12 LEU   165     -15.039 -59.958  -9.405  1.00 41.78           H  
ATOM   2475 HD13 LEU   165     -14.288 -61.521  -9.063  1.00 41.78           H  
ATOM   2476 HD21 LEU   165     -11.256 -60.520  -9.119  1.00 41.78           H  
ATOM   2477 HD22 LEU   165     -12.060 -61.671  -8.039  1.00 41.78           H  
ATOM   2478 HD23 LEU   165     -11.253 -60.263  -7.362  1.00 41.78           H  
ATOM   2479  N   ALA   166      -9.873 -57.794  -6.777  1.00 44.08           N  
ATOM   2480  CA  ALA   166      -8.415 -57.834  -6.798  1.00 44.08           C  
ATOM   2481  C   ALA   166      -7.962 -58.548  -5.513  1.00 44.08           C  
ATOM   2482  CB  ALA   166      -7.823 -56.432  -6.864  1.00 44.08           C  
ATOM   2483  O   ALA   166      -8.742 -58.796  -4.590  1.00 44.08           O  
ATOM   2484  H   ALA   166     -10.313 -57.915  -5.870  1.00 44.08           H  
ATOM   2485  HA  ALA   166      -8.093 -58.424  -7.664  1.00 44.08           H  
ATOM   2486  HB1 ALA   166      -8.164 -55.898  -7.757  1.00 44.08           H  
ATOM   2487  HB2 ALA   166      -6.729 -56.463  -6.888  1.00 44.08           H  
ATOM   2488  HB3 ALA   166      -8.118 -55.839  -5.990  1.00 44.08           H  
ATOM   2489  N   SER   167      -6.638 -58.897  -5.461  1.00 38.44           N  
ATOM   2490  CA  SER   167      -6.032 -59.545  -4.294  1.00 38.44           C  
ATOM   2491  C   SER   167      -4.511 -59.551  -4.491  1.00 38.44           C  
ATOM   2492  CB  SER   167      -6.558 -60.971  -4.078  1.00 38.44           C  
ATOM   2493  O   SER   167      -3.997 -59.339  -5.589  1.00 38.44           O  
ATOM   2494  OG  SER   167      -7.746 -60.961  -3.285  1.00 38.44           O  
ATOM   2495  H   SER   167      -6.018 -58.711  -6.247  1.00 38.44           H  
ATOM   2496  HA  SER   167      -6.265 -58.919  -3.423  1.00 38.44           H  
ATOM   2497  HB2 SER   167      -5.833 -61.594  -3.545  1.00 38.44           H  
ATOM   2498  HB3 SER   167      -6.784 -61.466  -5.029  1.00 38.44           H  
ATOM   2499  HG  SER   167      -8.345 -60.282  -3.666  1.00 38.44           H  
ATOM   2500  N   THR   168      -3.774 -59.797  -3.361  1.00 51.84           N  
ATOM   2501  CA  THR   168      -2.307 -59.815  -3.350  1.00 51.84           C  
ATOM   2502  C   THR   168      -1.872 -60.856  -2.299  1.00 51.84           C  
ATOM   2503  CB  THR   168      -1.697 -58.435  -3.021  1.00 51.84           C  
ATOM   2504  O   THR   168      -2.670 -61.396  -1.527  1.00 51.84           O  
ATOM   2505  CG2 THR   168      -1.821 -57.433  -4.163  1.00 51.84           C  
ATOM   2506  OG1 THR   168      -2.311 -57.875  -1.855  1.00 51.84           O  
ATOM   2507  H   THR   168      -4.228 -60.006  -2.474  1.00 51.84           H  
ATOM   2508  HA  THR   168      -1.947 -60.164  -4.326  1.00 51.84           H  
ATOM   2509  HB  THR   168      -0.632 -58.544  -2.788  1.00 51.84           H  
ATOM   2510 HG21 THR   168      -1.382 -57.823  -5.086  1.00 51.84           H  
ATOM   2511 HG22 THR   168      -1.304 -56.502  -3.902  1.00 51.84           H  
ATOM   2512 HG23 THR   168      -2.864 -57.159  -4.349  1.00 51.84           H  
ATOM   2513  HG1 THR   168      -3.235 -57.671  -2.083  1.00 51.84           H  
ATOM   2514  N   ASN   169      -0.536 -61.170  -2.291  1.00 38.06           N  
ATOM   2515  CA  ASN   169       0.034 -62.097  -1.313  1.00 38.06           C  
ATOM   2516  C   ASN   169       1.550 -61.858  -1.315  1.00 38.06           C  
ATOM   2517  CB  ASN   169      -0.250 -63.556  -1.686  1.00 38.06           C  
ATOM   2518  O   ASN   169       2.147 -61.547  -2.344  1.00 38.06           O  
ATOM   2519  CG  ASN   169      -0.886 -64.318  -0.548  1.00 38.06           C  
ATOM   2520  ND2 ASN   169      -2.094 -63.847  -0.134  1.00 38.06           N  
ATOM   2521  OD1 ASN   169      -0.384 -65.327  -0.054  1.00 38.06           O  
ATOM   2522  H   ASN   169       0.115 -60.767  -2.962  1.00 38.06           H  
ATOM   2523  HA  ASN   169      -0.365 -61.825  -0.329  1.00 38.06           H  
ATOM   2524  HB2 ASN   169       0.666 -64.088  -1.969  1.00 38.06           H  
ATOM   2525  HB3 ASN   169      -0.934 -63.629  -2.542  1.00 38.06           H  
ATOM   2526 HD21 ASN   169      -2.592 -64.315   0.611  1.00 38.06           H  
ATOM   2527 HD22 ASN   169      -2.536 -63.024  -0.550  1.00 38.06           H  
ATOM   2528  N   ASP   170       2.153 -62.077  -0.108  1.00 49.84           N  
ATOM   2529  CA  ASP   170       3.605 -62.050   0.094  1.00 49.84           C  
ATOM   2530  C   ASP   170       3.845 -63.036   1.259  1.00 49.84           C  
ATOM   2531  CB  ASP   170       4.118 -60.659   0.424  1.00 49.84           C  
ATOM   2532  O   ASP   170       2.980 -63.281   2.102  1.00 49.84           O  
ATOM   2533  CG  ASP   170       5.617 -60.671   0.699  1.00 49.84           C  
ATOM   2534  OD1 ASP   170       6.277 -61.642   0.219  1.00 49.84           O  
ATOM   2535  OD2 ASP   170       6.039 -59.747   1.441  1.00 49.84           O1-
ATOM   2536  H   ASP   170       1.608 -62.281   0.726  1.00 49.84           H  
ATOM   2537  HA  ASP   170       4.074 -62.444  -0.817  1.00 49.84           H  
ATOM   2538  HB2 ASP   170       3.599 -60.263   1.306  1.00 49.84           H  
ATOM   2539  HB3 ASP   170       3.922 -59.971  -0.406  1.00 49.84           H  
ATOM   2540  N   LYS   171       5.080 -63.627   1.251  1.00 40.77           N  
ATOM   2541  CA  LYS   171       5.533 -64.619   2.211  1.00 40.77           C  
ATOM   2542  C   LYS   171       7.067 -64.505   2.421  1.00 40.77           C  
ATOM   2543  CB  LYS   171       5.138 -66.051   1.789  1.00 40.77           C  
ATOM   2544  O   LYS   171       7.731 -65.385   2.973  1.00 40.77           O  
ATOM   2545  CG  LYS   171       3.628 -66.205   1.573  1.00 40.77           C  
ATOM   2546  CD  LYS   171       3.174 -67.628   1.262  1.00 40.77           C  
ATOM   2547  CE  LYS   171       1.691 -67.606   0.900  1.00 40.77           C  
ATOM   2548  NZ  LYS   171       1.215 -68.986   0.652  1.00 40.77           N1+
ATOM   2549  H   LYS   171       5.735 -63.277   0.536  1.00 40.77           H  
ATOM   2550  HA  LYS   171       5.070 -64.386   3.178  1.00 40.77           H  
ATOM   2551  HB2 LYS   171       5.469 -66.762   2.556  1.00 40.77           H  
ATOM   2552  HB3 LYS   171       5.663 -66.321   0.864  1.00 40.77           H  
ATOM   2553  HG2 LYS   171       3.319 -65.571   0.734  1.00 40.77           H  
ATOM   2554  HG3 LYS   171       3.096 -65.857   2.467  1.00 40.77           H  
ATOM   2555  HD2 LYS   171       3.349 -68.273   2.131  1.00 40.77           H  
ATOM   2556  HD3 LYS   171       3.757 -68.036   0.428  1.00 40.77           H  
ATOM   2557  HE2 LYS   171       1.518 -67.048  -0.024  1.00 40.77           H  
ATOM   2558  HE3 LYS   171       1.076 -67.197   1.707  1.00 40.77           H  
ATOM   2559  HZ1 LYS   171       0.218 -68.962   0.398  1.00 40.77           H  
ATOM   2560  HZ2 LYS   171       1.314 -69.580   1.485  1.00 40.77           H  
ATOM   2561  HZ3 LYS   171       1.724 -69.423  -0.125  1.00 40.77           H  
ATOM   2562  N   GLY   172       7.624 -63.296   2.081  1.00 41.34           N  
ATOM   2563  CA  GLY   172       9.032 -62.969   2.176  1.00 41.34           C  
ATOM   2564  C   GLY   172       9.505 -62.668   3.603  1.00 41.34           C  
ATOM   2565  O   GLY   172      10.194 -61.684   3.881  1.00 41.34           O  
ATOM   2566  H   GLY   172       7.030 -62.554   1.689  1.00 41.34           H  
ATOM   2567  HA2 GLY   172       9.208 -62.087   1.553  1.00 41.34           H  
ATOM   2568  HA3 GLY   172       9.618 -63.808   1.786  1.00 41.34           H  
ATOM   2569  N   SER   173       9.274 -63.678   4.510  1.00 35.69           N  
ATOM   2570  CA  SER   173       9.608 -63.635   5.939  1.00 35.69           C  
ATOM   2571  C   SER   173      11.135 -63.756   6.161  1.00 35.69           C  
ATOM   2572  CB  SER   173       8.881 -64.751   6.703  1.00 35.69           C  
ATOM   2573  O   SER   173      11.661 -64.642   6.830  1.00 35.69           O  
ATOM   2574  OG  SER   173       9.065 -64.641   8.113  1.00 35.69           O  
ATOM   2575  H   SER   173       8.816 -64.517   4.144  1.00 35.69           H  
ATOM   2576  HA  SER   173       9.304 -62.656   6.331  1.00 35.69           H  
ATOM   2577  HB2 SER   173       9.217 -65.745   6.385  1.00 35.69           H  
ATOM   2578  HB3 SER   173       7.805 -64.695   6.510  1.00 35.69           H  
ATOM   2579  HG  SER   173      10.002 -64.868   8.285  1.00 35.69           H  
ATOM   2580  N   MET   174      11.847 -62.721   5.607  1.00 44.11           N  
ATOM   2581  CA  MET   174      13.298 -62.582   5.658  1.00 44.11           C  
ATOM   2582  C   MET   174      13.601 -61.088   5.455  1.00 44.11           C  
ATOM   2583  CB  MET   174      13.957 -63.484   4.607  1.00 44.11           C  
ATOM   2584  O   MET   174      14.321 -60.454   6.226  1.00 44.11           O  
ATOM   2585  CG  MET   174      15.485 -63.508   4.682  1.00 44.11           C  
ATOM   2586  SD  MET   174      16.236 -62.199   3.662  1.00 44.11           S  
ATOM   2587  CE  MET   174      17.968 -62.470   4.106  1.00 44.11           C  
ATOM   2588  H   MET   174      11.300 -62.006   5.123  1.00 44.11           H  
ATOM   2589  HA  MET   174      13.626 -62.869   6.664  1.00 44.11           H  
ATOM   2590  HB2 MET   174      13.611 -63.234   3.595  1.00 44.11           H  
ATOM   2591  HB3 MET   174      13.611 -64.511   4.786  1.00 44.11           H  
ATOM   2592  HG2 MET   174      15.844 -64.465   4.288  1.00 44.11           H  
ATOM   2593  HG3 MET   174      15.827 -63.418   5.718  1.00 44.11           H  
ATOM   2594  HE1 MET   174      18.595 -61.756   3.564  1.00 44.11           H  
ATOM   2595  HE2 MET   174      18.278 -63.482   3.833  1.00 44.11           H  
ATOM   2596  HE3 MET   174      18.114 -62.316   5.178  1.00 44.11           H  
ATOM   2597  N   ALA   175      13.008 -60.501   4.358  1.00 37.61           N  
ATOM   2598  CA  ALA   175      13.230 -59.101   3.988  1.00 37.61           C  
ATOM   2599  C   ALA   175      12.240 -58.178   4.737  1.00 37.61           C  
ATOM   2600  CB  ALA   175      13.114 -58.931   2.479  1.00 37.61           C  
ATOM   2601  O   ALA   175      11.653 -57.234   4.209  1.00 37.61           O  
ATOM   2602  H   ALA   175      12.368 -61.040   3.782  1.00 37.61           H  
ATOM   2603  HA  ALA   175      14.240 -58.813   4.306  1.00 37.61           H  
ATOM   2604  HB1 ALA   175      13.822 -59.584   1.958  1.00 37.61           H  
ATOM   2605  HB2 ALA   175      13.321 -57.897   2.183  1.00 37.61           H  
ATOM   2606  HB3 ALA   175      12.107 -59.183   2.128  1.00 37.61           H  
ATOM   2607  N   MET   176      12.174 -58.397   6.096  1.00 35.81           N  
ATOM   2608  CA  MET   176      11.215 -57.718   6.962  1.00 35.81           C  
ATOM   2609  C   MET   176      11.830 -56.382   7.429  1.00 35.81           C  
ATOM   2610  CB  MET   176      10.836 -58.628   8.136  1.00 35.81           C  
ATOM   2611  O   MET   176      12.205 -56.175   8.581  1.00 35.81           O  
ATOM   2612  CG  MET   176       9.634 -58.078   8.903  1.00 35.81           C  
ATOM   2613  SD  MET   176       9.138 -59.184  10.266  1.00 35.81           S  
ATOM   2614  CE  MET   176      10.483 -58.838  11.429  1.00 35.81           C  
ATOM   2615  H   MET   176      12.846 -59.041   6.508  1.00 35.81           H  
ATOM   2616  HA  MET   176      10.319 -57.493   6.369  1.00 35.81           H  
ATOM   2617  HB2 MET   176      11.701 -58.752   8.798  1.00 35.81           H  
ATOM   2618  HB3 MET   176      10.592 -59.626   7.748  1.00 35.81           H  
ATOM   2619  HG2 MET   176       8.775 -57.993   8.228  1.00 35.81           H  
ATOM   2620  HG3 MET   176       9.824 -57.080   9.309  1.00 35.81           H  
ATOM   2621  HE1 MET   176      10.273 -59.344  12.375  1.00 35.81           H  
ATOM   2622  HE2 MET   176      10.558 -57.765  11.621  1.00 35.81           H  
ATOM   2623  HE3 MET   176      11.435 -59.215  11.046  1.00 35.81           H  
ATOM   2624  N   GLU   177      11.908 -55.438   6.430  1.00 36.33           N  
ATOM   2625  CA  GLU   177      12.376 -54.076   6.670  1.00 36.33           C  
ATOM   2626  C   GLU   177      11.212 -53.271   7.308  1.00 36.33           C  
ATOM   2627  CB  GLU   177      12.885 -53.467   5.353  1.00 36.33           C  
ATOM   2628  O   GLU   177      10.028 -53.587   7.198  1.00 36.33           O  
ATOM   2629  CG  GLU   177      13.513 -52.076   5.428  1.00 36.33           C  
ATOM   2630  CD  GLU   177      14.594 -51.990   6.470  1.00 36.33           C  
ATOM   2631  OE1 GLU   177      14.236 -51.854   7.684  1.00 36.33           O  
ATOM   2632  OE2 GLU   177      15.806 -52.054   6.118  1.00 36.33           O1-
ATOM   2633  H   GLU   177      11.606 -55.706   5.493  1.00 36.33           H  
ATOM   2634  HA  GLU   177      13.187 -54.148   7.402  1.00 36.33           H  
ATOM   2635  HB2 GLU   177      12.059 -53.427   4.630  1.00 36.33           H  
ATOM   2636  HB3 GLU   177      13.627 -54.153   4.923  1.00 36.33           H  
ATOM   2637  HG2 GLU   177      12.748 -51.321   5.639  1.00 36.33           H  
ATOM   2638  HG3 GLU   177      13.934 -51.818   4.449  1.00 36.33           H  
ATOM   2639  N   SER   178      11.613 -52.166   8.020  1.00 44.47           N  
ATOM   2640  CA  SER   178      10.699 -51.332   8.785  1.00 44.47           C  
ATOM   2641  C   SER   178      11.097 -49.843   8.632  1.00 44.47           C  
ATOM   2642  CB  SER   178      10.699 -51.795  10.250  1.00 44.47           C  
ATOM   2643  O   SER   178      11.800 -49.411   7.717  1.00 44.47           O  
ATOM   2644  OG  SER   178       9.658 -51.163  11.003  1.00 44.47           O  
ATOM   2645  H   SER   178      12.611 -51.913   8.014  1.00 44.47           H  
ATOM   2646  HA  SER   178       9.686 -51.421   8.375  1.00 44.47           H  
ATOM   2647  HB2 SER   178      11.654 -51.568  10.736  1.00 44.47           H  
ATOM   2648  HB3 SER   178      10.537 -52.878  10.304  1.00 44.47           H  
ATOM   2649  HG  SER   178       9.540 -51.698  11.810  1.00 44.47           H  
ATOM   2650  N   ALA   179      10.525 -48.991   9.550  1.00 48.63           N  
ATOM   2651  CA  ALA   179      10.612 -47.537   9.461  1.00 48.63           C  
ATOM   2652  C   ALA   179      12.003 -47.006   9.879  1.00 48.63           C  
ATOM   2653  CB  ALA   179       9.514 -46.895  10.301  1.00 48.63           C  
ATOM   2654  O   ALA   179      12.216 -46.385  10.919  1.00 48.63           O  
ATOM   2655  H   ALA   179      10.002 -49.408  10.322  1.00 48.63           H  
ATOM   2656  HA  ALA   179      10.458 -47.258   8.411  1.00 48.63           H  
ATOM   2657  HB1 ALA   179       8.525 -47.226   9.967  1.00 48.63           H  
ATOM   2658  HB2 ALA   179       9.552 -45.803  10.227  1.00 48.63           H  
ATOM   2659  HB3 ALA   179       9.613 -47.162  11.359  1.00 48.63           H  
ATOM   2660  N   LYS   180      13.000 -47.240   8.956  1.00 57.84           N  
ATOM   2661  CA  LYS   180      14.320 -46.636   9.072  1.00 57.84           C  
ATOM   2662  C   LYS   180      14.240 -45.190   8.525  1.00 57.84           C  
ATOM   2663  CB  LYS   180      15.393 -47.422   8.307  1.00 57.84           C  
ATOM   2664  O   LYS   180      14.656 -44.865   7.414  1.00 57.84           O  
ATOM   2665  CG  LYS   180      15.745 -48.765   8.956  1.00 57.84           C  
ATOM   2666  CD  LYS   180      17.016 -49.347   8.320  1.00 57.84           C  
ATOM   2667  CE  LYS   180      17.459 -50.667   8.937  1.00 57.84           C  
ATOM   2668  NZ  LYS   180      16.650 -51.772   8.447  1.00 57.84           N1+
ATOM   2669  H   LYS   180      12.784 -47.850   8.163  1.00 57.84           H  
ATOM   2670  HA  LYS   180      14.594 -46.576  10.133  1.00 57.84           H  
ATOM   2671  HB2 LYS   180      16.302 -46.809   8.255  1.00 57.84           H  
ATOM   2672  HB3 LYS   180      15.074 -47.594   7.270  1.00 57.84           H  
ATOM   2673  HG2 LYS   180      14.905 -49.458   8.848  1.00 57.84           H  
ATOM   2674  HG3 LYS   180      15.915 -48.624  10.030  1.00 57.84           H  
ATOM   2675  HD2 LYS   180      17.830 -48.624   8.458  1.00 57.84           H  
ATOM   2676  HD3 LYS   180      16.877 -49.458   7.237  1.00 57.84           H  
ATOM   2677  HE2 LYS   180      17.382 -50.658  10.028  1.00 57.84           H  
ATOM   2678  HE3 LYS   180      18.492 -50.894   8.656  1.00 57.84           H  
ATOM   2679  HZ1 LYS   180      16.858 -52.706   8.797  1.00 57.84           H  
ATOM   2680  HZ2 LYS   180      16.677 -51.859   7.395  1.00 57.84           H  
ATOM   2681  HZ3 LYS   180      15.612 -51.646   8.537  1.00 57.84           H  
ATOM   2682  N   GLU   181      13.640 -44.291   9.381  1.00 72.22           N  
ATOM   2683  CA  GLU   181      13.562 -42.881   9.045  1.00 72.22           C  
ATOM   2684  C   GLU   181      14.946 -42.222   9.258  1.00 72.22           C  
ATOM   2685  CB  GLU   181      12.575 -42.108   9.919  1.00 72.22           C  
ATOM   2686  O   GLU   181      15.759 -42.601  10.102  1.00 72.22           O  
ATOM   2687  CG  GLU   181      11.115 -42.527   9.783  1.00 72.22           C  
ATOM   2688  CD  GLU   181      10.196 -41.647  10.634  1.00 72.22           C  
ATOM   2689  OE1 GLU   181      10.670 -40.525  11.004  1.00 72.22           O  
ATOM   2690  OE2 GLU   181       9.065 -42.127  10.900  1.00 72.22           O1-
ATOM   2691  H   GLU   181      13.253 -44.629  10.261  1.00 72.22           H  
ATOM   2692  HA  GLU   181      13.286 -42.789   7.988  1.00 72.22           H  
ATOM   2693  HB2 GLU   181      12.662 -41.050   9.646  1.00 72.22           H  
ATOM   2694  HB3 GLU   181      12.875 -42.180  10.974  1.00 72.22           H  
ATOM   2695  HG2 GLU   181      10.991 -43.571  10.091  1.00 72.22           H  
ATOM   2696  HG3 GLU   181      10.793 -42.444   8.738  1.00 72.22           H  
ATOM   2697  N   THR   182      15.157 -41.094   8.498  1.00 81.90           N  
ATOM   2698  CA  THR   182      16.323 -40.251   8.685  1.00 81.90           C  
ATOM   2699  C   THR   182      15.978 -39.136   9.697  1.00 81.90           C  
ATOM   2700  CB  THR   182      16.817 -39.625   7.365  1.00 81.90           C  
ATOM   2701  O   THR   182      14.848 -38.679   9.882  1.00 81.90           O  
ATOM   2702  CG2 THR   182      17.526 -40.652   6.487  1.00 81.90           C  
ATOM   2703  OG1 THR   182      15.718 -39.086   6.619  1.00 81.90           O  
ATOM   2704  H   THR   182      14.486 -40.796   7.797  1.00 81.90           H  
ATOM   2705  HA  THR   182      17.131 -40.849   9.125  1.00 81.90           H  
ATOM   2706  HB  THR   182      17.510 -38.804   7.580  1.00 81.90           H  
ATOM   2707 HG21 THR   182      18.385 -41.090   7.003  1.00 81.90           H  
ATOM   2708 HG22 THR   182      17.879 -40.184   5.562  1.00 81.90           H  
ATOM   2709 HG23 THR   182      16.844 -41.456   6.190  1.00 81.90           H  
ATOM   2710  HG1 THR   182      16.109 -38.570   5.883  1.00 81.90           H  
ATOM   2711  N   ARG   183      17.071 -38.639  10.363  1.00 91.91           N  
ATOM   2712  CA  ARG   183      17.044 -37.428  11.172  1.00 91.91           C  
ATOM   2713  C   ARG   183      18.395 -36.775  10.854  1.00 91.91           C  
ATOM   2714  CB  ARG   183      16.922 -37.720  12.668  1.00 91.91           C  
ATOM   2715  O   ARG   183      19.432 -37.438  10.776  1.00 91.91           O  
ATOM   2716  CG  ARG   183      15.580 -38.328  13.091  1.00 91.91           C  
ATOM   2717  CD  ARG   183      14.408 -37.359  12.971  1.00 91.91           C  
ATOM   2718  NE  ARG   183      13.153 -37.985  13.400  1.00 91.91           N  
ATOM   2719  NH1 ARG   183      12.589 -38.906  11.317  1.00 91.91           N  
ATOM   2720  NH2 ARG   183      11.207 -39.204  13.095  1.00 91.91           N1+
ATOM   2721  CZ  ARG   183      12.334 -38.693  12.598  1.00 91.91           C  
ATOM   2722  H   ARG   183      17.969 -39.113  10.292  1.00 91.91           H  
ATOM   2723  HA  ARG   183      16.237 -36.777  10.823  1.00 91.91           H  
ATOM   2724  HB2 ARG   183      17.091 -36.794  13.232  1.00 91.91           H  
ATOM   2725  HB3 ARG   183      17.721 -38.410  12.970  1.00 91.91           H  
ATOM   2726  HG2 ARG   183      15.658 -38.645  14.139  1.00 91.91           H  
ATOM   2727  HG3 ARG   183      15.376 -39.243  12.524  1.00 91.91           H  
ATOM   2728  HD2 ARG   183      14.281 -36.961  11.960  1.00 91.91           H  
ATOM   2729  HD3 ARG   183      14.571 -36.494  13.623  1.00 91.91           H  
ATOM   2730  HE  ARG   183      12.826 -37.827  14.341  1.00 91.91           H  
ATOM   2731 HH11 ARG   183      11.887 -39.491  10.831  1.00 91.91           H  
ATOM   2732 HH12 ARG   183      13.449 -38.677  10.824  1.00 91.91           H  
ATOM   2733 HH21 ARG   183      10.664 -39.792  12.427  1.00 91.91           H  
ATOM   2734 HH22 ARG   183      10.893 -39.147  14.046  1.00 91.91           H  
ATOM   2735  N   TYR   184      18.356 -35.427  10.611  1.00 96.84           N  
ATOM   2736  CA  TYR   184      19.500 -34.731  10.031  1.00 96.84           C  
ATOM   2737  C   TYR   184      20.179 -33.891  11.116  1.00 96.84           C  
ATOM   2738  CB  TYR   184      19.104 -33.848   8.840  1.00 96.84           C  
ATOM   2739  O   TYR   184      19.561 -33.289  11.991  1.00 96.84           O  
ATOM   2740  CG  TYR   184      18.637 -34.692   7.673  1.00 96.84           C  
ATOM   2741  CD1 TYR   184      19.569 -35.258   6.789  1.00 96.84           C  
ATOM   2742  CD2 TYR   184      17.275 -34.983   7.510  1.00 96.84           C  
ATOM   2743  CE1 TYR   184      19.146 -36.112   5.767  1.00 96.84           C  
ATOM   2744  CE2 TYR   184      16.855 -35.843   6.497  1.00 96.84           C  
ATOM   2745  OH  TYR   184      17.341 -37.278   4.692  1.00 96.84           O  
ATOM   2746  CZ  TYR   184      17.793 -36.405   5.639  1.00 96.84           C  
ATOM   2747  H   TYR   184      17.535 -34.879  10.836  1.00 96.84           H  
ATOM   2748  HA  TYR   184      20.214 -35.487   9.686  1.00 96.84           H  
ATOM   2749  HB2 TYR   184      19.955 -33.232   8.518  1.00 96.84           H  
ATOM   2750  HB3 TYR   184      18.315 -33.141   9.127  1.00 96.84           H  
ATOM   2751  HD1 TYR   184      20.632 -35.048   6.900  1.00 96.84           H  
ATOM   2752  HD2 TYR   184      16.532 -34.556   8.180  1.00 96.84           H  
ATOM   2753  HE1 TYR   184      19.884 -36.547   5.101  1.00 96.84           H  
ATOM   2754  HE2 TYR   184      15.800 -36.077   6.386  1.00 96.84           H  
ATOM   2755  HH  TYR   184      18.046 -37.392   4.030  1.00 96.84           H  
ATOM   2756  N   CYS   185      21.548 -33.868  11.012  1.00 98.15           N  
ATOM   2757  CA  CYS   185      22.410 -33.128  11.920  1.00 98.15           C  
ATOM   2758  C   CYS   185      22.451 -31.687  11.406  1.00 98.15           C  
ATOM   2759  CB  CYS   185      23.822 -33.719  11.926  1.00 98.15           C  
ATOM   2760  O   CYS   185      23.017 -31.373  10.357  1.00 98.15           O  
ATOM   2761  SG  CYS   185      25.031 -32.817  12.952  1.00 98.15           S  
ATOM   2762  H   CYS   185      21.983 -34.398  10.251  1.00 98.15           H  
ATOM   2763  HA  CYS   185      21.971 -33.177  12.916  1.00 98.15           H  
ATOM   2764  HB2 CYS   185      24.229 -33.723  10.915  1.00 98.15           H  
ATOM   2765  HB3 CYS   185      23.793 -34.760  12.267  1.00 98.15           H  
ATOM   2766  HG  CYS   185      26.100 -33.546  12.592  1.00 98.15           H  
ATOM   2767  N   ALA   186      21.807 -30.776  12.211  1.00 96.82           N  
ATOM   2768  CA  ALA   186      21.577 -29.397  11.785  1.00 96.82           C  
ATOM   2769  C   ALA   186      22.866 -28.563  11.615  1.00 96.82           C  
ATOM   2770  CB  ALA   186      20.662 -28.689  12.778  1.00 96.82           C  
ATOM   2771  O   ALA   186      22.871 -27.459  11.073  1.00 96.82           O  
ATOM   2772  H   ALA   186      21.430 -31.084  13.114  1.00 96.82           H  
ATOM   2773  HA  ALA   186      21.097 -29.442  10.799  1.00 96.82           H  
ATOM   2774  HB1 ALA   186      19.715 -29.228  12.890  1.00 96.82           H  
ATOM   2775  HB2 ALA   186      20.437 -27.669  12.450  1.00 96.82           H  
ATOM   2776  HB3 ALA   186      21.129 -28.624  13.767  1.00 96.82           H  
ATOM   2777  N   VAL   187      24.001 -29.109  12.175  1.00 97.90           N  
ATOM   2778  CA  VAL   187      25.284 -28.415  12.118  1.00 97.90           C  
ATOM   2779  C   VAL   187      25.865 -28.519  10.684  1.00 97.90           C  
ATOM   2780  CB  VAL   187      26.279 -28.999  13.154  1.00 97.90           C  
ATOM   2781  O   VAL   187      26.618 -27.652  10.239  1.00 97.90           O  
ATOM   2782  CG1 VAL   187      27.649 -28.312  13.109  1.00 97.90           C  
ATOM   2783  CG2 VAL   187      25.738 -28.905  14.586  1.00 97.90           C  
ATOM   2784  H   VAL   187      23.923 -30.006  12.638  1.00 97.90           H  
ATOM   2785  HA  VAL   187      25.103 -27.351  12.321  1.00 97.90           H  
ATOM   2786  HB  VAL   187      26.437 -30.060  12.931  1.00 97.90           H  
ATOM   2787 HG11 VAL   187      27.558 -27.236  13.287  1.00 97.90           H  
ATOM   2788 HG12 VAL   187      28.149 -28.464  12.148  1.00 97.90           H  
ATOM   2789 HG13 VAL   187      28.313 -28.723  13.877  1.00 97.90           H  
ATOM   2790 HG21 VAL   187      25.609 -27.861  14.890  1.00 97.90           H  
ATOM   2791 HG22 VAL   187      26.434 -29.372  15.291  1.00 97.90           H  
ATOM   2792 HG23 VAL   187      24.777 -29.416  14.695  1.00 97.90           H  
ATOM   2793  N   CYS   188      25.662 -29.716  10.019  1.00 97.85           N  
ATOM   2794  CA  CYS   188      26.421 -30.025   8.796  1.00 97.85           C  
ATOM   2795  C   CYS   188      25.799 -31.063   7.830  1.00 97.85           C  
ATOM   2796  CB  CYS   188      27.876 -30.420   9.121  1.00 97.85           C  
ATOM   2797  O   CYS   188      26.452 -31.604   6.936  1.00 97.85           O  
ATOM   2798  SG  CYS   188      27.994 -31.848  10.270  1.00 97.85           S  
ATOM   2799  H   CYS   188      24.977 -30.369  10.391  1.00 97.85           H  
ATOM   2800  HA  CYS   188      26.455 -29.097   8.207  1.00 97.85           H  
ATOM   2801  HB2 CYS   188      28.394 -29.586   9.603  1.00 97.85           H  
ATOM   2802  HB3 CYS   188      28.434 -30.672   8.215  1.00 97.85           H  
ATOM   2803  HG  CYS   188      27.303 -31.272  11.265  1.00 97.85           H  
ATOM   2804  N   ASN   189      24.444 -31.271   7.954  1.00 96.38           N  
ATOM   2805  CA  ASN   189      23.656 -32.095   7.018  1.00 96.38           C  
ATOM   2806  C   ASN   189      24.053 -33.590   7.031  1.00 96.38           C  
ATOM   2807  CB  ASN   189      23.621 -31.539   5.596  1.00 96.38           C  
ATOM   2808  O   ASN   189      23.770 -34.390   6.140  1.00 96.38           O  
ATOM   2809  CG  ASN   189      22.690 -30.356   5.494  1.00 96.38           C  
ATOM   2810  ND2 ASN   189      22.843 -29.619   4.357  1.00 96.38           N  
ATOM   2811  OD1 ASN   189      21.838 -30.065   6.323  1.00 96.38           O  
ATOM   2812  H   ASN   189      23.921 -30.822   8.706  1.00 96.38           H  
ATOM   2813  HA  ASN   189      22.642 -32.095   7.441  1.00 96.38           H  
ATOM   2814  HB2 ASN   189      23.241 -32.287   4.890  1.00 96.38           H  
ATOM   2815  HB3 ASN   189      24.617 -31.247   5.247  1.00 96.38           H  
ATOM   2816 HD21 ASN   189      22.234 -28.822   4.224  1.00 96.38           H  
ATOM   2817 HD22 ASN   189      23.532 -29.828   3.648  1.00 96.38           H  
ATOM   2818  N   ASP   190      24.627 -33.992   8.215  1.00 96.81           N  
ATOM   2819  CA  ASP   190      24.996 -35.374   8.488  1.00 96.81           C  
ATOM   2820  C   ASP   190      23.777 -36.106   9.098  1.00 96.81           C  
ATOM   2821  CB  ASP   190      26.195 -35.398   9.416  1.00 96.81           C  
ATOM   2822  O   ASP   190      22.714 -35.531   9.337  1.00 96.81           O  
ATOM   2823  CG  ASP   190      26.994 -36.674   9.311  1.00 96.81           C  
ATOM   2824  OD1 ASP   190      26.630 -37.517   8.441  1.00 96.81           O  
ATOM   2825  OD2 ASP   190      28.005 -36.725  10.071  1.00 96.81           O1-
ATOM   2826  H   ASP   190      24.778 -33.269   8.908  1.00 96.81           H  
ATOM   2827  HA  ASP   190      25.208 -35.845   7.523  1.00 96.81           H  
ATOM   2828  HB2 ASP   190      25.894 -35.266  10.461  1.00 96.81           H  
ATOM   2829  HB3 ASP   190      26.882 -34.582   9.163  1.00 96.81           H  
ATOM   2830  N   TYR   191      23.951 -37.437   9.372  1.00 97.09           N  
ATOM   2831  CA  TYR   191      22.884 -38.269   9.941  1.00 97.09           C  
ATOM   2832  C   TYR   191      22.959 -38.120  11.476  1.00 97.09           C  
ATOM   2833  CB  TYR   191      23.054 -39.750   9.563  1.00 97.09           C  
ATOM   2834  O   TYR   191      23.999 -38.314  12.107  1.00 97.09           O  
ATOM   2835  CG  TYR   191      23.273 -40.046   8.088  1.00 97.09           C  
ATOM   2836  CD1 TYR   191      22.692 -39.278   7.067  1.00 97.09           C  
ATOM   2837  CD2 TYR   191      24.056 -41.156   7.728  1.00 97.09           C  
ATOM   2838  CE1 TYR   191      22.932 -39.582   5.725  1.00 97.09           C  
ATOM   2839  CE2 TYR   191      24.284 -41.472   6.386  1.00 97.09           C  
ATOM   2840  OH  TYR   191      23.961 -40.917   4.078  1.00 97.09           O  
ATOM   2841  CZ  TYR   191      23.726 -40.674   5.396  1.00 97.09           C  
ATOM   2842  H   TYR   191      24.859 -37.870   9.195  1.00 97.09           H  
ATOM   2843  HA  TYR   191      21.921 -37.892   9.581  1.00 97.09           H  
ATOM   2844  HB2 TYR   191      22.174 -40.313   9.900  1.00 97.09           H  
ATOM   2845  HB3 TYR   191      23.910 -40.155  10.119  1.00 97.09           H  
ATOM   2846  HD1 TYR   191      22.046 -38.433   7.300  1.00 97.09           H  
ATOM   2847  HD2 TYR   191      24.493 -41.790   8.500  1.00 97.09           H  
ATOM   2848  HE1 TYR   191      22.482 -38.980   4.940  1.00 97.09           H  
ATOM   2849  HE2 TYR   191      24.896 -42.334   6.140  1.00 97.09           H  
ATOM   2850  HH  TYR   191      24.222 -41.850   3.974  1.00 97.09           H  
ATOM   2851  N   ALA   192      21.803 -37.704  12.091  1.00 97.13           N  
ATOM   2852  CA  ALA   192      21.748 -37.417  13.518  1.00 97.13           C  
ATOM   2853  C   ALA   192      21.440 -38.682  14.339  1.00 97.13           C  
ATOM   2854  CB  ALA   192      20.696 -36.365  13.842  1.00 97.13           C  
ATOM   2855  O   ALA   192      20.709 -39.583  13.936  1.00 97.13           O  
ATOM   2856  H   ALA   192      20.940 -37.624  11.549  1.00 97.13           H  
ATOM   2857  HA  ALA   192      22.731 -37.039  13.818  1.00 97.13           H  
ATOM   2858  HB1 ALA   192      20.940 -35.416  13.362  1.00 97.13           H  
ATOM   2859  HB2 ALA   192      20.626 -36.188  14.920  1.00 97.13           H  
ATOM   2860  HB3 ALA   192      19.704 -36.673  13.501  1.00 97.13           H  
ATOM   2861  N   SER   193      21.995 -38.672  15.599  1.00 95.11           N  
ATOM   2862  CA  SER   193      21.781 -39.742  16.569  1.00 95.11           C  
ATOM   2863  C   SER   193      20.742 -39.344  17.630  1.00 95.11           C  
ATOM   2864  CB  SER   193      23.090 -40.127  17.268  1.00 95.11           C  
ATOM   2865  O   SER   193      20.169 -40.183  18.327  1.00 95.11           O  
ATOM   2866  OG  SER   193      23.772 -38.967  17.762  1.00 95.11           O  
ATOM   2867  H   SER   193      22.569 -37.885  15.903  1.00 95.11           H  
ATOM   2868  HA  SER   193      21.376 -40.621  16.054  1.00 95.11           H  
ATOM   2869  HB2 SER   193      23.765 -40.620  16.560  1.00 95.11           H  
ATOM   2870  HB3 SER   193      22.905 -40.806  18.108  1.00 95.11           H  
ATOM   2871  HG  SER   193      24.447 -39.315  18.407  1.00 95.11           H  
ATOM   2872  N   GLY   194      20.603 -37.994  17.867  1.00 93.54           N  
ATOM   2873  CA  GLY   194      19.705 -37.515  18.893  1.00 93.54           C  
ATOM   2874  C   GLY   194      19.675 -35.990  18.989  1.00 93.54           C  
ATOM   2875  O   GLY   194      20.249 -35.257  18.185  1.00 93.54           O  
ATOM   2876  H   GLY   194      21.135 -37.318  17.323  1.00 93.54           H  
ATOM   2877  HA2 GLY   194      20.017 -37.936  19.854  1.00 93.54           H  
ATOM   2878  HA3 GLY   194      18.697 -37.879  18.671  1.00 93.54           H  
ATOM   2879  N   TYR   195      18.911 -35.540  20.043  1.00 94.74           N  
ATOM   2880  CA  TYR   195      18.657 -34.124  20.329  1.00 94.74           C  
ATOM   2881  C   TYR   195      19.648 -33.723  21.440  1.00 94.74           C  
ATOM   2882  CB  TYR   195      17.196 -33.946  20.772  1.00 94.74           C  
ATOM   2883  O   TYR   195      19.377 -33.782  22.639  1.00 94.74           O  
ATOM   2884  CG  TYR   195      16.777 -32.501  20.893  1.00 94.74           C  
ATOM   2885  CD1 TYR   195      16.673 -31.892  22.154  1.00 94.74           C  
ATOM   2886  CD2 TYR   195      16.510 -31.748  19.742  1.00 94.74           C  
ATOM   2887  CE1 TYR   195      16.332 -30.544  22.264  1.00 94.74           C  
ATOM   2888  CE2 TYR   195      16.177 -30.400  19.849  1.00 94.74           C  
ATOM   2889  OH  TYR   195      15.914 -28.460  21.204  1.00 94.74           O  
ATOM   2890  CZ  TYR   195      16.114 -29.811  21.108  1.00 94.74           C  
ATOM   2891  H   TYR   195      18.523 -36.215  20.691  1.00 94.74           H  
ATOM   2892  HA  TYR   195      18.863 -33.536  19.430  1.00 94.74           H  
ATOM   2893  HB2 TYR   195      17.012 -34.467  21.721  1.00 94.74           H  
ATOM   2894  HB3 TYR   195      16.530 -34.433  20.046  1.00 94.74           H  
ATOM   2895  HD1 TYR   195      16.876 -32.463  23.059  1.00 94.74           H  
ATOM   2896  HD2 TYR   195      16.580 -32.208  18.759  1.00 94.74           H  
ATOM   2897  HE1 TYR   195      16.283 -30.079  23.245  1.00 94.74           H  
ATOM   2898  HE2 TYR   195      15.999 -29.814  18.953  1.00 94.74           H  
ATOM   2899  HH  TYR   195      16.644 -28.079  20.645  1.00 94.74           H  
ATOM   2900  N   HIS   196      20.907 -33.405  20.982  1.00 95.13           N  
ATOM   2901  CA  HIS   196      22.034 -33.212  21.887  1.00 95.13           C  
ATOM   2902  C   HIS   196      22.272 -31.700  21.985  1.00 95.13           C  
ATOM   2903  CB  HIS   196      23.350 -33.847  21.425  1.00 95.13           C  
ATOM   2904  O   HIS   196      22.381 -30.972  20.998  1.00 95.13           O  
ATOM   2905  CG  HIS   196      23.223 -35.251  20.951  1.00 95.13           C  
ATOM   2906  CD2 HIS   196      23.563 -35.750  19.714  1.00 95.13           C  
ATOM   2907  ND1 HIS   196      22.731 -36.259  21.749  1.00 95.13           N  
ATOM   2908  CE1 HIS   196      22.697 -37.324  20.978  1.00 95.13           C  
ATOM   2909  NE2 HIS   196      23.202 -37.064  19.737  1.00 95.13           N  
ATOM   2910  H   HIS   196      21.056 -33.271  19.982  1.00 95.13           H  
ATOM   2911  HA  HIS   196      21.771 -33.613  22.872  1.00 95.13           H  
ATOM   2912  HB2 HIS   196      24.070 -33.818  22.253  1.00 95.13           H  
ATOM   2913  HB3 HIS   196      23.804 -33.244  20.628  1.00 95.13           H  
ATOM   2914  HD2 HIS   196      23.992 -35.288  18.839  1.00 95.13           H  
ATOM   2915  HE2 HIS   196      23.291 -37.725  18.970  1.00 95.13           H  
ATOM   2916  HE1 HIS   196      22.325 -38.302  21.252  1.00 95.13           H  
ATOM   2917  N   TYR   197      22.351 -31.201  23.266  1.00 94.61           N  
ATOM   2918  CA  TYR   197      22.836 -29.841  23.542  1.00 94.61           C  
ATOM   2919  C   TYR   197      21.951 -28.736  22.921  1.00 94.61           C  
ATOM   2920  CB  TYR   197      24.292 -29.610  23.096  1.00 94.61           C  
ATOM   2921  O   TYR   197      22.355 -27.584  22.768  1.00 94.61           O  
ATOM   2922  CG  TYR   197      25.325 -30.635  23.506  1.00 94.61           C  
ATOM   2923  CD1 TYR   197      25.289 -31.341  24.717  1.00 94.61           C  
ATOM   2924  CD2 TYR   197      26.415 -30.832  22.650  1.00 94.61           C  
ATOM   2925  CE1 TYR   197      26.293 -32.265  25.033  1.00 94.61           C  
ATOM   2926  CE2 TYR   197      27.428 -31.725  22.982  1.00 94.61           C  
ATOM   2927  OH  TYR   197      28.308 -33.385  24.455  1.00 94.61           O  
ATOM   2928  CZ  TYR   197      27.350 -32.460  24.155  1.00 94.61           C  
ATOM   2929  H   TYR   197      22.108 -31.791  24.053  1.00 94.61           H  
ATOM   2930  HA  TYR   197      22.762 -29.721  24.629  1.00 94.61           H  
ATOM   2931  HB2 TYR   197      24.642 -28.637  23.459  1.00 94.61           H  
ATOM   2932  HB3 TYR   197      24.304 -29.530  22.000  1.00 94.61           H  
ATOM   2933  HD1 TYR   197      24.486 -31.181  25.430  1.00 94.61           H  
ATOM   2934  HD2 TYR   197      26.485 -30.272  21.719  1.00 94.61           H  
ATOM   2935  HE1 TYR   197      26.249 -32.822  25.964  1.00 94.61           H  
ATOM   2936  HE2 TYR   197      28.275 -31.822  22.317  1.00 94.61           H  
ATOM   2937  HH  TYR   197      28.896 -33.464  23.672  1.00 94.61           H  
ATOM   2938  N   GLY   198      20.657 -29.110  22.644  1.00 91.52           N  
ATOM   2939  CA  GLY   198      19.684 -28.182  22.118  1.00 91.52           C  
ATOM   2940  C   GLY   198      19.231 -28.428  20.675  1.00 91.52           C  
ATOM   2941  O   GLY   198      18.233 -27.842  20.238  1.00 91.52           O  
ATOM   2942  H   GLY   198      20.386 -30.070  22.814  1.00 91.52           H  
ATOM   2943  HA2 GLY   198      20.057 -27.154  22.177  1.00 91.52           H  
ATOM   2944  HA3 GLY   198      18.801 -28.265  22.759  1.00 91.52           H  
ATOM   2945  N   VAL   199      19.973 -29.287  19.898  1.00 94.56           N  
ATOM   2946  CA  VAL   199      19.623 -29.543  18.503  1.00 94.56           C  
ATOM   2947  C   VAL   199      19.922 -30.989  18.045  1.00 94.56           C  
ATOM   2948  CB  VAL   199      20.260 -28.551  17.497  1.00 94.56           C  
ATOM   2949  O   VAL   199      20.752 -31.730  18.569  1.00 94.56           O  
ATOM   2950  CG1 VAL   199      19.459 -27.253  17.394  1.00 94.56           C  
ATOM   2951  CG2 VAL   199      21.725 -28.259  17.810  1.00 94.56           C  
ATOM   2952  H   VAL   199      20.791 -29.756  20.295  1.00 94.56           H  
ATOM   2953  HA  VAL   199      18.532 -29.448  18.425  1.00 94.56           H  
ATOM   2954  HB  VAL   199      20.235 -28.997  16.494  1.00 94.56           H  
ATOM   2955 HG11 VAL   199      19.546 -26.649  18.301  1.00 94.56           H  
ATOM   2956 HG12 VAL   199      18.398 -27.458  17.215  1.00 94.56           H  
ATOM   2957 HG13 VAL   199      19.817 -26.654  16.551  1.00 94.56           H  
ATOM   2958 HG21 VAL   199      21.831 -27.677  18.731  1.00 94.56           H  
ATOM   2959 HG22 VAL   199      22.180 -27.684  16.999  1.00 94.56           H  
ATOM   2960 HG23 VAL   199      22.293 -29.187  17.918  1.00 94.56           H  
ATOM   2961  N   TRP   200      19.205 -31.354  16.915  1.00 97.01           N  
ATOM   2962  CA  TRP   200      19.371 -32.662  16.286  1.00 97.01           C  
ATOM   2963  C   TRP   200      20.784 -32.699  15.692  1.00 97.01           C  
ATOM   2964  CB  TRP   200      18.368 -32.922  15.156  1.00 97.01           C  
ATOM   2965  O   TRP   200      21.183 -31.888  14.851  1.00 97.01           O  
ATOM   2966  CG  TRP   200      17.009 -33.286  15.671  1.00 97.01           C  
ATOM   2967  CD1 TRP   200      15.922 -32.445  15.810  1.00 97.01           C  
ATOM   2968  CD2 TRP   200      16.590 -34.585  16.106  1.00 97.01           C  
ATOM   2969  CE2 TRP   200      15.258 -34.483  16.504  1.00 97.01           C  
ATOM   2970  CE3 TRP   200      17.225 -35.841  16.199  1.00 97.01           C  
ATOM   2971  NE1 TRP   200      14.877 -33.176  16.311  1.00 97.01           N  
ATOM   2972  CH2 TRP   200      15.185 -36.805  17.085  1.00 97.01           C  
ATOM   2973  CZ2 TRP   200      14.531 -35.572  17.001  1.00 97.01           C  
ATOM   2974  CZ3 TRP   200      16.511 -36.942  16.684  1.00 97.01           C  
ATOM   2975  H   TRP   200      18.546 -30.705  16.505  1.00 97.01           H  
ATOM   2976  HA  TRP   200      19.267 -33.411  17.071  1.00 97.01           H  
ATOM   2977  HB2 TRP   200      18.725 -33.745  14.525  1.00 97.01           H  
ATOM   2978  HB3 TRP   200      18.292 -32.044  14.500  1.00 97.01           H  
ATOM   2979  HD1 TRP   200      15.798 -31.393  15.589  1.00 97.01           H  
ATOM   2980  HE1 TRP   200      13.955 -32.813  16.512  1.00 97.01           H  
ATOM   2981  HE3 TRP   200      18.263 -35.960  15.902  1.00 97.01           H  
ATOM   2982  HZ2 TRP   200      13.499 -35.466  17.321  1.00 97.01           H  
ATOM   2983  HZ3 TRP   200      17.001 -37.911  16.753  1.00 97.01           H  
ATOM   2984  HH2 TRP   200      14.653 -37.669  17.476  1.00 97.01           H  
ATOM   2985  N   SER   201      21.603 -33.657  16.249  1.00 97.26           N  
ATOM   2986  CA  SER   201      23.014 -33.721  15.918  1.00 97.26           C  
ATOM   2987  C   SER   201      23.584 -35.152  16.002  1.00 97.26           C  
ATOM   2988  CB  SER   201      23.813 -32.693  16.727  1.00 97.26           C  
ATOM   2989  O   SER   201      22.920 -36.120  16.375  1.00 97.26           O  
ATOM   2990  OG  SER   201      23.512 -32.757  18.117  1.00 97.26           O  
ATOM   2991  H   SER   201      21.231 -34.321  16.938  1.00 97.26           H  
ATOM   2992  HA  SER   201      23.099 -33.451  14.866  1.00 97.26           H  
ATOM   2993  HB2 SER   201      23.579 -31.678  16.389  1.00 97.26           H  
ATOM   2994  HB3 SER   201      24.892 -32.832  16.616  1.00 97.26           H  
ATOM   2995  HG  SER   201      22.585 -32.444  18.228  1.00 97.26           H  
ATOM   2996  N   CYS   202      24.868 -35.290  15.514  1.00 98.20           N  
ATOM   2997  CA  CYS   202      25.564 -36.578  15.447  1.00 98.20           C  
ATOM   2998  C   CYS   202      26.679 -36.628  16.510  1.00 98.20           C  
ATOM   2999  CB  CYS   202      26.114 -36.860  14.041  1.00 98.20           C  
ATOM   3000  O   CYS   202      27.195 -35.613  16.990  1.00 98.20           O  
ATOM   3001  SG  CYS   202      27.469 -35.755  13.501  1.00 98.20           S  
ATOM   3002  H   CYS   202      25.387 -34.477  15.201  1.00 98.20           H  
ATOM   3003  HA  CYS   202      24.849 -37.371  15.692  1.00 98.20           H  
ATOM   3004  HB2 CYS   202      25.315 -36.734  13.309  1.00 98.20           H  
ATOM   3005  HB3 CYS   202      26.484 -37.888  13.975  1.00 98.20           H  
ATOM   3006  HG  CYS   202      27.659 -36.365  12.313  1.00 98.20           H  
ATOM   3007  N   GLU   203      27.149 -37.894  16.806  1.00 97.52           N  
ATOM   3008  CA  GLU   203      28.146 -38.116  17.859  1.00 97.52           C  
ATOM   3009  C   GLU   203      29.453 -37.319  17.568  1.00 97.52           C  
ATOM   3010  CB  GLU   203      28.477 -39.605  18.041  1.00 97.52           C  
ATOM   3011  O   GLU   203      30.192 -36.889  18.454  1.00 97.52           O  
ATOM   3012  CG  GLU   203      27.281 -40.492  18.399  1.00 97.52           C  
ATOM   3013  CD  GLU   203      26.592 -40.083  19.680  1.00 97.52           C  
ATOM   3014  OE1 GLU   203      25.418 -39.611  19.582  1.00 97.52           O  
ATOM   3015  OE2 GLU   203      27.218 -40.198  20.770  1.00 97.52           O1-
ATOM   3016  H   GLU   203      26.752 -38.703  16.340  1.00 97.52           H  
ATOM   3017  HA  GLU   203      27.714 -37.716  18.776  1.00 97.52           H  
ATOM   3018  HB2 GLU   203      29.243 -39.704  18.821  1.00 97.52           H  
ATOM   3019  HB3 GLU   203      28.929 -39.994  17.120  1.00 97.52           H  
ATOM   3020  HG2 GLU   203      27.628 -41.525  18.522  1.00 97.52           H  
ATOM   3021  HG3 GLU   203      26.556 -40.510  17.577  1.00 97.52           H  
ATOM   3022  N   GLY   204      29.753 -37.162  16.230  1.00 97.46           N  
ATOM   3023  CA  GLY   204      30.958 -36.496  15.773  1.00 97.46           C  
ATOM   3024  C   GLY   204      30.965 -34.961  15.911  1.00 97.46           C  
ATOM   3025  O   GLY   204      31.967 -34.292  15.649  1.00 97.46           O  
ATOM   3026  H   GLY   204      29.114 -37.547  15.544  1.00 97.46           H  
ATOM   3027  HA2 GLY   204      31.086 -36.740  14.714  1.00 97.46           H  
ATOM   3028  HA3 GLY   204      31.809 -36.888  16.341  1.00 97.46           H  
ATOM   3029  N   CYS   205      29.780 -34.378  16.296  1.00 98.23           N  
ATOM   3030  CA  CYS   205      29.673 -32.967  16.700  1.00 98.23           C  
ATOM   3031  C   CYS   205      29.480 -32.875  18.226  1.00 98.23           C  
ATOM   3032  CB  CYS   205      28.542 -32.226  15.991  1.00 98.23           C  
ATOM   3033  O   CYS   205      29.910 -31.937  18.896  1.00 98.23           O  
ATOM   3034  SG  CYS   205      28.901 -32.078  14.204  1.00 98.23           S  
ATOM   3035  H   CYS   205      28.953 -34.975  16.337  1.00 98.23           H  
ATOM   3036  HA  CYS   205      30.630 -32.472  16.497  1.00 98.23           H  
ATOM   3037  HB2 CYS   205      28.429 -31.215  16.397  1.00 98.23           H  
ATOM   3038  HB3 CYS   205      27.585 -32.744  16.112  1.00 98.23           H  
ATOM   3039  HG  CYS   205      28.665 -33.369  13.910  1.00 98.23           H  
ATOM   3040  N   LYS   206      28.749 -33.893  18.772  1.00 96.92           N  
ATOM   3041  CA  LYS   206      28.451 -34.019  20.200  1.00 96.92           C  
ATOM   3042  C   LYS   206      29.760 -34.161  21.008  1.00 96.92           C  
ATOM   3043  CB  LYS   206      27.602 -35.268  20.350  1.00 96.92           C  
ATOM   3044  O   LYS   206      29.863 -33.708  22.149  1.00 96.92           O  
ATOM   3045  CG  LYS   206      27.100 -35.680  21.733  1.00 96.92           C  
ATOM   3046  CD  LYS   206      26.644 -37.129  21.569  1.00 96.92           C  
ATOM   3047  CE  LYS   206      25.898 -37.757  22.723  1.00 96.92           C  
ATOM   3048  NZ  LYS   206      25.548 -39.127  22.302  1.00 96.92           N1+
ATOM   3049  H   LYS   206      28.347 -34.596  18.153  1.00 96.92           H  
ATOM   3050  HA  LYS   206      27.920 -33.116  20.507  1.00 96.92           H  
ATOM   3051  HB2 LYS   206      28.203 -36.095  19.964  1.00 96.92           H  
ATOM   3052  HB3 LYS   206      26.731 -35.186  19.685  1.00 96.92           H  
ATOM   3053  HG2 LYS   206      26.278 -35.033  22.051  1.00 96.92           H  
ATOM   3054  HG3 LYS   206      27.891 -35.626  22.487  1.00 96.92           H  
ATOM   3055  HD2 LYS   206      27.540 -37.729  21.366  1.00 96.92           H  
ATOM   3056  HD3 LYS   206      26.016 -37.197  20.672  1.00 96.92           H  
ATOM   3057  HE2 LYS   206      24.970 -37.236  22.965  1.00 96.92           H  
ATOM   3058  HE3 LYS   206      26.520 -37.842  23.619  1.00 96.92           H  
ATOM   3059  HZ1 LYS   206      25.027 -39.697  22.965  1.00 96.92           H  
ATOM   3060  HZ2 LYS   206      26.405 -39.667  22.008  1.00 96.92           H  
ATOM   3061  HZ3 LYS   206      25.058 -39.137  21.383  1.00 96.92           H  
ATOM   3062  N   ALA   207      30.753 -34.921  20.428  1.00 95.66           N  
ATOM   3063  CA  ALA   207      32.062 -35.131  21.050  1.00 95.66           C  
ATOM   3064  C   ALA   207      33.004 -33.911  20.900  1.00 95.66           C  
ATOM   3065  CB  ALA   207      32.744 -36.358  20.458  1.00 95.66           C  
ATOM   3066  O   ALA   207      34.026 -33.777  21.571  1.00 95.66           O  
ATOM   3067  H   ALA   207      30.556 -35.392  19.541  1.00 95.66           H  
ATOM   3068  HA  ALA   207      31.901 -35.279  22.124  1.00 95.66           H  
ATOM   3069  HB1 ALA   207      32.125 -37.251  20.592  1.00 95.66           H  
ATOM   3070  HB2 ALA   207      33.712 -36.539  20.937  1.00 95.66           H  
ATOM   3071  HB3 ALA   207      32.924 -36.232  19.384  1.00 95.66           H  
ATOM   3072  N   PHE   208      32.655 -33.020  19.911  1.00 97.37           N  
ATOM   3073  CA  PHE   208      33.400 -31.782  19.669  1.00 97.37           C  
ATOM   3074  C   PHE   208      32.912 -30.773  20.721  1.00 97.37           C  
ATOM   3075  CB  PHE   208      33.210 -31.279  18.228  1.00 97.37           C  
ATOM   3076  O   PHE   208      33.671 -30.242  21.535  1.00 97.37           O  
ATOM   3077  CG  PHE   208      33.652 -29.856  17.985  1.00 97.37           C  
ATOM   3078  CD1 PHE   208      32.699 -28.857  17.735  1.00 97.37           C  
ATOM   3079  CD2 PHE   208      35.003 -29.499  18.043  1.00 97.37           C  
ATOM   3080  CE1 PHE   208      33.090 -27.529  17.559  1.00 97.37           C  
ATOM   3081  CE2 PHE   208      35.388 -28.167  17.877  1.00 97.37           C  
ATOM   3082  CZ  PHE   208      34.435 -27.182  17.632  1.00 97.37           C  
ATOM   3083  H   PHE   208      31.822 -33.223  19.370  1.00 97.37           H  
ATOM   3084  HA  PHE   208      34.464 -31.966  19.863  1.00 97.37           H  
ATOM   3085  HB2 PHE   208      32.160 -31.371  17.932  1.00 97.37           H  
ATOM   3086  HB3 PHE   208      33.752 -31.940  17.539  1.00 97.37           H  
ATOM   3087  HD1 PHE   208      31.638 -29.095  17.693  1.00 97.37           H  
ATOM   3088  HD2 PHE   208      35.767 -30.246  18.230  1.00 97.37           H  
ATOM   3089  HE1 PHE   208      32.341 -26.762  17.375  1.00 97.37           H  
ATOM   3090  HE2 PHE   208      36.436 -27.892  17.952  1.00 97.37           H  
ATOM   3091  HZ  PHE   208      34.738 -26.145  17.508  1.00 97.37           H  
ATOM   3092  N   PHE   209      31.557 -30.513  20.706  1.00 96.07           N  
ATOM   3093  CA  PHE   209      30.995 -29.462  21.553  1.00 96.07           C  
ATOM   3094  C   PHE   209      30.987 -29.884  23.045  1.00 96.07           C  
ATOM   3095  CB  PHE   209      29.611 -29.035  21.056  1.00 96.07           C  
ATOM   3096  O   PHE   209      30.833 -29.063  23.950  1.00 96.07           O  
ATOM   3097  CG  PHE   209      29.216 -27.638  21.472  1.00 96.07           C  
ATOM   3098  CD1 PHE   209      28.388 -27.430  22.581  1.00 96.07           C  
ATOM   3099  CD2 PHE   209      29.667 -26.528  20.744  1.00 96.07           C  
ATOM   3100  CE1 PHE   209      28.002 -26.139  22.944  1.00 96.07           C  
ATOM   3101  CE2 PHE   209      29.275 -25.237  21.105  1.00 96.07           C  
ATOM   3102  CZ  PHE   209      28.439 -25.045  22.202  1.00 96.07           C  
ATOM   3103  H   PHE   209      30.941 -31.040  20.082  1.00 96.07           H  
ATOM   3104  HA  PHE   209      31.692 -28.615  21.487  1.00 96.07           H  
ATOM   3105  HB2 PHE   209      28.852 -29.749  21.385  1.00 96.07           H  
ATOM   3106  HB3 PHE   209      29.581 -29.072  19.958  1.00 96.07           H  
ATOM   3107  HD1 PHE   209      28.029 -28.272  23.170  1.00 96.07           H  
ATOM   3108  HD2 PHE   209      30.312 -26.662  19.879  1.00 96.07           H  
ATOM   3109  HE1 PHE   209      27.341 -25.989  23.793  1.00 96.07           H  
ATOM   3110  HE2 PHE   209      29.611 -24.381  20.525  1.00 96.07           H  
ATOM   3111  HZ  PHE   209      28.107 -24.045  22.468  1.00 96.07           H  
ATOM   3112  N   LYS   210      31.243 -31.219  23.313  1.00 94.06           N  
ATOM   3113  CA  LYS   210      31.409 -31.695  24.689  1.00 94.06           C  
ATOM   3114  C   LYS   210      32.572 -30.947  25.372  1.00 94.06           C  
ATOM   3115  CB  LYS   210      31.744 -33.196  24.750  1.00 94.06           C  
ATOM   3116  O   LYS   210      32.628 -30.789  26.592  1.00 94.06           O  
ATOM   3117  CG  LYS   210      31.644 -33.766  26.171  1.00 94.06           C  
ATOM   3118  CD  LYS   210      32.005 -35.251  26.213  1.00 94.06           C  
ATOM   3119  CE  LYS   210      31.938 -35.778  27.639  1.00 94.06           C  
ATOM   3120  NZ  LYS   210      32.369 -37.197  27.655  1.00 94.06           N1+
ATOM   3121  H   LYS   210      31.277 -31.875  22.540  1.00 94.06           H  
ATOM   3122  HA  LYS   210      30.482 -31.471  25.225  1.00 94.06           H  
ATOM   3123  HB2 LYS   210      32.752 -33.374  24.352  1.00 94.06           H  
ATOM   3124  HB3 LYS   210      31.063 -33.763  24.117  1.00 94.06           H  
ATOM   3125  HG2 LYS   210      30.625 -33.622  26.551  1.00 94.06           H  
ATOM   3126  HG3 LYS   210      32.318 -33.230  26.846  1.00 94.06           H  
ATOM   3127  HD2 LYS   210      33.016 -35.392  25.810  1.00 94.06           H  
ATOM   3128  HD3 LYS   210      31.320 -35.818  25.570  1.00 94.06           H  
ATOM   3129  HE2 LYS   210      30.920 -35.749  28.037  1.00 94.06           H  
ATOM   3130  HE3 LYS   210      32.612 -35.238  28.311  1.00 94.06           H  
ATOM   3131  HZ1 LYS   210      32.302 -37.592  28.602  1.00 94.06           H  
ATOM   3132  HZ2 LYS   210      33.346 -37.301  27.351  1.00 94.06           H  
ATOM   3133  HZ3 LYS   210      31.788 -37.778  27.036  1.00 94.06           H  
ATOM   3134  N   ARG   211      33.617 -30.586  24.543  1.00 94.41           N  
ATOM   3135  CA  ARG   211      34.787 -29.943  25.109  1.00 94.41           C  
ATOM   3136  C   ARG   211      34.407 -28.504  25.508  1.00 94.41           C  
ATOM   3137  CB  ARG   211      35.970 -29.895  24.138  1.00 94.41           C  
ATOM   3138  O   ARG   211      34.930 -27.926  26.458  1.00 94.41           O  
ATOM   3139  CG  ARG   211      36.418 -31.278  23.654  1.00 94.41           C  
ATOM   3140  CD  ARG   211      37.850 -31.259  23.134  1.00 94.41           C  
ATOM   3141  NE  ARG   211      38.064 -30.273  22.070  1.00 94.41           N  
ATOM   3142  NH1 ARG   211      37.528 -31.656  20.253  1.00 94.41           N  
ATOM   3143  NH2 ARG   211      38.400 -29.567  19.907  1.00 94.41           N1+
ATOM   3144  CZ  ARG   211      37.988 -30.506  20.752  1.00 94.41           C  
ATOM   3145  H   ARG   211      33.551 -30.758  23.538  1.00 94.41           H  
ATOM   3146  HA  ARG   211      35.069 -30.478  26.024  1.00 94.41           H  
ATOM   3147  HB2 ARG   211      36.807 -29.399  24.645  1.00 94.41           H  
ATOM   3148  HB3 ARG   211      35.725 -29.273  23.268  1.00 94.41           H  
ATOM   3149  HG2 ARG   211      35.743 -31.626  22.864  1.00 94.41           H  
ATOM   3150  HG3 ARG   211      36.359 -32.002  24.475  1.00 94.41           H  
ATOM   3151  HD2 ARG   211      38.158 -32.250  22.782  1.00 94.41           H  
ATOM   3152  HD3 ARG   211      38.538 -31.001  23.947  1.00 94.41           H  
ATOM   3153  HE  ARG   211      38.395 -29.351  22.339  1.00 94.41           H  
ATOM   3154 HH11 ARG   211      37.551 -31.824  19.257  1.00 94.41           H  
ATOM   3155 HH12 ARG   211      37.143 -32.373  20.853  1.00 94.41           H  
ATOM   3156 HH21 ARG   211      38.386 -29.670  18.889  1.00 94.41           H  
ATOM   3157 HH22 ARG   211      38.744 -28.666  20.237  1.00 94.41           H  
ATOM   3158  N   SER   212      33.534 -27.872  24.649  1.00 93.82           N  
ATOM   3159  CA  SER   212      33.280 -26.429  24.706  1.00 93.82           C  
ATOM   3160  C   SER   212      32.379 -26.043  25.883  1.00 93.82           C  
ATOM   3161  CB  SER   212      32.703 -25.921  23.386  1.00 93.82           C  
ATOM   3162  O   SER   212      32.300 -24.890  26.303  1.00 93.82           O  
ATOM   3163  OG  SER   212      33.654 -26.114  22.332  1.00 93.82           O  
ATOM   3164  H   SER   212      33.036 -28.441  23.972  1.00 93.82           H  
ATOM   3165  HA  SER   212      34.241 -25.943  24.886  1.00 93.82           H  
ATOM   3166  HB2 SER   212      32.477 -24.852  23.439  1.00 93.82           H  
ATOM   3167  HB3 SER   212      31.781 -26.447  23.119  1.00 93.82           H  
ATOM   3168  HG  SER   212      33.252 -25.774  21.512  1.00 93.82           H  
ATOM   3169  N   ILE   213      31.634 -27.076  26.406  1.00 89.28           N  
ATOM   3170  CA  ILE   213      30.825 -26.893  27.592  1.00 89.28           C  
ATOM   3171  C   ILE   213      31.628 -27.061  28.907  1.00 89.28           C  
ATOM   3172  CB  ILE   213      29.551 -27.776  27.613  1.00 89.28           C  
ATOM   3173  O   ILE   213      31.130 -26.720  29.985  1.00 89.28           O  
ATOM   3174  CG1 ILE   213      29.853 -29.282  27.508  1.00 89.28           C  
ATOM   3175  CG2 ILE   213      28.581 -27.322  26.518  1.00 89.28           C  
ATOM   3176  CD1 ILE   213      28.648 -30.166  27.803  1.00 89.28           C  
ATOM   3177  H   ILE   213      31.665 -27.977  25.934  1.00 89.28           H  
ATOM   3178  HA  ILE   213      30.501 -25.843  27.610  1.00 89.28           H  
ATOM   3179  HB  ILE   213      29.055 -27.611  28.576  1.00 89.28           H  
ATOM   3180 HG12 ILE   213      30.648 -29.554  28.209  1.00 89.28           H  
ATOM   3181 HG13 ILE   213      30.214 -29.520  26.505  1.00 89.28           H  
ATOM   3182 HG21 ILE   213      28.986 -27.532  25.524  1.00 89.28           H  
ATOM   3183 HG22 ILE   213      28.388 -26.246  26.586  1.00 89.28           H  
ATOM   3184 HG23 ILE   213      27.615 -27.829  26.602  1.00 89.28           H  
ATOM   3185 HD11 ILE   213      28.231 -29.944  28.791  1.00 89.28           H  
ATOM   3186 HD12 ILE   213      28.945 -31.220  27.790  1.00 89.28           H  
ATOM   3187 HD13 ILE   213      27.860 -30.038  27.056  1.00 89.28           H  
ATOM   3188  N   GLN   214      32.843 -27.702  28.840  1.00 82.48           N  
ATOM   3189  CA  GLN   214      33.585 -28.121  30.035  1.00 82.48           C  
ATOM   3190  C   GLN   214      35.122 -27.933  29.965  1.00 82.48           C  
ATOM   3191  CB  GLN   214      33.253 -29.590  30.378  1.00 82.48           C  
ATOM   3192  O   GLN   214      35.889 -28.524  30.726  1.00 82.48           O  
ATOM   3193  CG  GLN   214      31.948 -29.770  31.155  1.00 82.48           C  
ATOM   3194  CD  GLN   214      31.990 -29.147  32.535  1.00 82.48           C  
ATOM   3195  NE2 GLN   214      32.892 -29.686  33.397  1.00 82.48           N  
ATOM   3196  OE1 GLN   214      31.253 -28.222  32.874  1.00 82.48           O  
ATOM   3197  H   GLN   214      33.234 -27.922  27.925  1.00 82.48           H  
ATOM   3198  HA  GLN   214      33.278 -27.469  30.862  1.00 82.48           H  
ATOM   3199  HB2 GLN   214      34.062 -30.048  30.958  1.00 82.48           H  
ATOM   3200  HB3 GLN   214      33.190 -30.173  29.449  1.00 82.48           H  
ATOM   3201  HG2 GLN   214      31.747 -30.841  31.280  1.00 82.48           H  
ATOM   3202  HG3 GLN   214      31.099 -29.352  30.608  1.00 82.48           H  
ATOM   3203 HE21 GLN   214      32.961 -29.317  34.337  1.00 82.48           H  
ATOM   3204 HE22 GLN   214      33.515 -30.446  33.150  1.00 82.48           H  
ATOM   3205  N   GLY   215      35.583 -26.949  29.127  1.00 74.73           N  
ATOM   3206  CA  GLY   215      36.998 -26.639  29.061  1.00 74.73           C  
ATOM   3207  C   GLY   215      37.286 -25.417  28.191  1.00 74.73           C  
ATOM   3208  O   GLY   215      36.397 -24.739  27.675  1.00 74.73           O  
ATOM   3209  H   GLY   215      34.940 -26.455  28.514  1.00 74.73           H  
ATOM   3210  HA2 GLY   215      37.520 -27.508  28.648  1.00 74.73           H  
ATOM   3211  HA3 GLY   215      37.369 -26.449  30.074  1.00 74.73           H  
ATOM   3212  N   HIS   216      38.623 -25.135  28.022  1.00 64.40           N  
ATOM   3213  CA  HIS   216      39.084 -23.990  27.222  1.00 64.40           C  
ATOM   3214  C   HIS   216      39.148 -24.404  25.745  1.00 64.40           C  
ATOM   3215  CB  HIS   216      40.441 -23.444  27.691  1.00 64.40           C  
ATOM   3216  O   HIS   216      39.664 -25.453  25.369  1.00 64.40           O  
ATOM   3217  CG  HIS   216      40.219 -22.247  28.552  1.00 64.40           C  
ATOM   3218  CD2 HIS   216      39.895 -22.082  29.877  1.00 64.40           C  
ATOM   3219  ND1 HIS   216      40.219 -20.978  28.025  1.00 64.40           N  
ATOM   3220  CE1 HIS   216      39.894 -20.115  29.028  1.00 64.40           C  
ATOM   3221  NE2 HIS   216      39.566 -20.768  30.126  1.00 64.40           N  
ATOM   3222  H   HIS   216      39.323 -25.753  28.418  1.00 64.40           H  
ATOM   3223  HA  HIS   216      38.311 -23.215  27.309  1.00 64.40           H  
ATOM   3224  HB2 HIS   216      41.067 -23.160  26.836  1.00 64.40           H  
ATOM   3225  HB3 HIS   216      41.003 -24.200  28.253  1.00 64.40           H  
ATOM   3226  HD1 HIS   216      40.437 -20.713  27.001  1.00 64.40           H  
ATOM   3227  HD2 HIS   216      39.898 -22.869  30.617  1.00 64.40           H  
ATOM   3228  HE1 HIS   216      39.853 -19.044  28.867  1.00 64.40           H  
ATOM   3229  N   ASN   217      38.513 -23.521  24.901  1.00 76.29           N  
ATOM   3230  CA  ASN   217      38.126 -23.833  23.518  1.00 76.29           C  
ATOM   3231  C   ASN   217      37.958 -22.492  22.779  1.00 76.29           C  
ATOM   3232  CB  ASN   217      36.816 -24.615  23.445  1.00 76.29           C  
ATOM   3233  O   ASN   217      37.086 -22.266  21.943  1.00 76.29           O  
ATOM   3234  CG  ASN   217      37.016 -26.056  23.831  1.00 76.29           C  
ATOM   3235  ND2 ASN   217      36.763 -26.318  25.139  1.00 76.29           N  
ATOM   3236  OD1 ASN   217      37.381 -26.935  23.052  1.00 76.29           O  
ATOM   3237  H   ASN   217      38.316 -22.579  25.242  1.00 76.29           H  
ATOM   3238  HA  ASN   217      38.946 -24.386  23.047  1.00 76.29           H  
ATOM   3239  HB2 ASN   217      36.397 -24.615  22.433  1.00 76.29           H  
ATOM   3240  HB3 ASN   217      36.054 -24.157  24.089  1.00 76.29           H  
ATOM   3241 HD21 ASN   217      36.871 -27.248  25.515  1.00 76.29           H  
ATOM   3242 HD22 ASN   217      36.448 -25.604  25.792  1.00 76.29           H  
ATOM   3243  N   ASP   218      38.944 -21.583  23.070  1.00 83.43           N  
ATOM   3244  CA  ASP   218      38.961 -20.185  22.633  1.00 83.43           C  
ATOM   3245  C   ASP   218      39.430 -20.114  21.155  1.00 83.43           C  
ATOM   3246  CB  ASP   218      39.862 -19.345  23.535  1.00 83.43           C  
ATOM   3247  O   ASP   218      40.362 -19.413  20.756  1.00 83.43           O  
ATOM   3248  CG  ASP   218      39.536 -19.635  24.983  1.00 83.43           C  
ATOM   3249  OD1 ASP   218      38.877 -18.771  25.616  1.00 83.43           O  
ATOM   3250  OD2 ASP   218      39.977 -20.741  25.432  1.00 83.43           O1-
ATOM   3251  H   ASP   218      39.703 -21.875  23.688  1.00 83.43           H  
ATOM   3252  HA  ASP   218      37.931 -19.810  22.674  1.00 83.43           H  
ATOM   3253  HB2 ASP   218      39.738 -18.278  23.314  1.00 83.43           H  
ATOM   3254  HB3 ASP   218      40.920 -19.583  23.368  1.00 83.43           H  
ATOM   3255  N   TYR   219      38.659 -20.852  20.280  1.00 92.75           N  
ATOM   3256  CA  TYR   219      38.986 -21.060  18.875  1.00 92.75           C  
ATOM   3257  C   TYR   219      38.635 -19.799  18.060  1.00 92.75           C  
ATOM   3258  CB  TYR   219      38.250 -22.267  18.263  1.00 92.75           C  
ATOM   3259  O   TYR   219      37.664 -19.711  17.312  1.00 92.75           O  
ATOM   3260  CG  TYR   219      38.464 -23.601  18.941  1.00 92.75           C  
ATOM   3261  CD1 TYR   219      39.746 -24.098  19.220  1.00 92.75           C  
ATOM   3262  CD2 TYR   219      37.347 -24.376  19.288  1.00 92.75           C  
ATOM   3263  CE1 TYR   219      39.903 -25.316  19.887  1.00 92.75           C  
ATOM   3264  CE2 TYR   219      37.501 -25.589  19.955  1.00 92.75           C  
ATOM   3265  OH  TYR   219      38.931 -27.168  21.014  1.00 92.75           O  
ATOM   3266  CZ  TYR   219      38.778 -26.033  20.269  1.00 92.75           C  
ATOM   3267  H   TYR   219      37.820 -21.300  20.657  1.00 92.75           H  
ATOM   3268  HA  TYR   219      40.070 -21.211  18.805  1.00 92.75           H  
ATOM   3269  HB2 TYR   219      38.553 -22.381  17.214  1.00 92.75           H  
ATOM   3270  HB3 TYR   219      37.173 -22.051  18.246  1.00 92.75           H  
ATOM   3271  HD1 TYR   219      40.633 -23.530  18.950  1.00 92.75           H  
ATOM   3272  HD2 TYR   219      36.341 -24.019  19.076  1.00 92.75           H  
ATOM   3273  HE1 TYR   219      40.895 -25.675  20.144  1.00 92.75           H  
ATOM   3274  HE2 TYR   219      36.619 -26.152  20.250  1.00 92.75           H  
ATOM   3275  HH  TYR   219      38.319 -27.031  21.783  1.00 92.75           H  
ATOM   3276  N   MET   220      39.541 -18.775  18.219  1.00 91.62           N  
ATOM   3277  CA  MET   220      39.493 -17.581  17.398  1.00 91.62           C  
ATOM   3278  C   MET   220      39.894 -17.958  15.951  1.00 91.62           C  
ATOM   3279  CB  MET   220      40.417 -16.492  17.949  1.00 91.62           C  
ATOM   3280  O   MET   220      40.569 -18.948  15.669  1.00 91.62           O  
ATOM   3281  CG  MET   220      39.842 -15.881  19.227  1.00 91.62           C  
ATOM   3282  SD  MET   220      41.025 -14.706  19.974  1.00 91.62           S  
ATOM   3283  CE  MET   220      41.983 -15.891  20.968  1.00 91.62           C  
ATOM   3284  H   MET   220      40.250 -18.886  18.947  1.00 91.62           H  
ATOM   3285  HA  MET   220      38.455 -17.227  17.373  1.00 91.62           H  
ATOM   3286  HB2 MET   220      40.551 -15.701  17.200  1.00 91.62           H  
ATOM   3287  HB3 MET   220      41.411 -16.920  18.133  1.00 91.62           H  
ATOM   3288  HG2 MET   220      39.573 -16.642  19.966  1.00 91.62           H  
ATOM   3289  HG3 MET   220      38.930 -15.324  18.988  1.00 91.62           H  
ATOM   3290  HE1 MET   220      42.767 -15.352  21.506  1.00 91.62           H  
ATOM   3291  HE2 MET   220      42.454 -16.639  20.326  1.00 91.62           H  
ATOM   3292  HE3 MET   220      41.336 -16.384  21.699  1.00 91.62           H  
ATOM   3293  N   CYS   221      39.427 -17.085  14.993  1.00 95.31           N  
ATOM   3294  CA  CYS   221      39.527 -17.377  13.562  1.00 95.31           C  
ATOM   3295  C   CYS   221      40.529 -16.392  12.934  1.00 95.31           C  
ATOM   3296  CB  CYS   221      38.134 -17.218  12.930  1.00 95.31           C  
ATOM   3297  O   CYS   221      40.214 -15.213  12.737  1.00 95.31           O  
ATOM   3298  SG  CYS   221      38.061 -17.800  11.210  1.00 95.31           S  
ATOM   3299  H   CYS   221      38.998 -16.209  15.269  1.00 95.31           H  
ATOM   3300  HA  CYS   221      39.855 -18.411  13.430  1.00 95.31           H  
ATOM   3301  HB2 CYS   221      37.794 -16.177  12.958  1.00 95.31           H  
ATOM   3302  HB3 CYS   221      37.403 -17.803  13.498  1.00 95.31           H  
ATOM   3303  HG  CYS   221      38.441 -16.627  10.666  1.00 95.31           H  
ATOM   3304  N   PRO   222      41.798 -16.835  12.639  1.00 91.85           N  
ATOM   3305  CA  PRO   222      42.779 -16.004  11.923  1.00 91.85           C  
ATOM   3306  C   PRO   222      42.584 -16.099  10.387  1.00 91.85           C  
ATOM   3307  CB  PRO   222      44.116 -16.604  12.357  1.00 91.85           C  
ATOM   3308  O   PRO   222      43.515 -16.244   9.598  1.00 91.85           O  
ATOM   3309  CG  PRO   222      43.798 -18.094  12.448  1.00 91.85           C  
ATOM   3310  CD  PRO   222      42.381 -18.120  13.007  1.00 91.85           C  
ATOM   3311  HA  PRO   222      42.683 -14.951  12.211  1.00 91.85           H  
ATOM   3312  HB2 PRO   222      44.387 -16.228  13.352  1.00 91.85           H  
ATOM   3313  HB3 PRO   222      44.946 -16.396  11.677  1.00 91.85           H  
ATOM   3314  HG2 PRO   222      44.506 -18.642  13.077  1.00 91.85           H  
ATOM   3315  HG3 PRO   222      43.815 -18.544  11.448  1.00 91.85           H  
ATOM   3316  HD2 PRO   222      41.793 -18.947  12.599  1.00 91.85           H  
ATOM   3317  HD3 PRO   222      42.395 -18.184  14.098  1.00 91.85           H  
ATOM   3318  N   ALA   223      41.294 -15.907   9.954  1.00 89.95           N  
ATOM   3319  CA  ALA   223      40.864 -16.122   8.577  1.00 89.95           C  
ATOM   3320  C   ALA   223      39.439 -15.546   8.441  1.00 89.95           C  
ATOM   3321  CB  ALA   223      40.896 -17.605   8.216  1.00 89.95           C  
ATOM   3322  O   ALA   223      38.838 -15.048   9.394  1.00 89.95           O  
ATOM   3323  H   ALA   223      40.599 -15.569  10.618  1.00 89.95           H  
ATOM   3324  HA  ALA   223      41.533 -15.558   7.917  1.00 89.95           H  
ATOM   3325  HB1 ALA   223      41.892 -18.033   8.368  1.00 89.95           H  
ATOM   3326  HB2 ALA   223      40.624 -17.769   7.168  1.00 89.95           H  
ATOM   3327  HB3 ALA   223      40.194 -18.178   8.831  1.00 89.95           H  
ATOM   3328  N   THR   224      38.871 -15.632   7.196  1.00 91.93           N  
ATOM   3329  CA  THR   224      37.651 -14.908   6.816  1.00 91.93           C  
ATOM   3330  C   THR   224      36.306 -15.524   7.266  1.00 91.93           C  
ATOM   3331  CB  THR   224      37.626 -14.704   5.282  1.00 91.93           C  
ATOM   3332  O   THR   224      35.227 -15.058   6.898  1.00 91.93           O  
ATOM   3333  CG2 THR   224      38.564 -13.581   4.850  1.00 91.93           C  
ATOM   3334  OG1 THR   224      38.063 -15.919   4.642  1.00 91.93           O  
ATOM   3335  H   THR   224      39.294 -16.184   6.455  1.00 91.93           H  
ATOM   3336  HA  THR   224      37.682 -13.931   7.317  1.00 91.93           H  
ATOM   3337  HB  THR   224      36.617 -14.481   4.920  1.00 91.93           H  
ATOM   3338 HG21 THR   224      38.279 -12.628   5.307  1.00 91.93           H  
ATOM   3339 HG22 THR   224      38.542 -13.463   3.761  1.00 91.93           H  
ATOM   3340 HG23 THR   224      39.603 -13.805   5.118  1.00 91.93           H  
ATOM   3341  HG1 THR   224      37.972 -15.781   3.680  1.00 91.93           H  
ATOM   3342  N   ASN   225      36.364 -16.558   8.172  1.00 90.73           N  
ATOM   3343  CA  ASN   225      35.166 -17.062   8.853  1.00 90.73           C  
ATOM   3344  C   ASN   225      34.124 -17.613   7.863  1.00 90.73           C  
ATOM   3345  CB  ASN   225      34.555 -16.014   9.788  1.00 90.73           C  
ATOM   3346  O   ASN   225      32.914 -17.484   8.052  1.00 90.73           O  
ATOM   3347  CG  ASN   225      33.547 -16.578  10.776  1.00 90.73           C  
ATOM   3348  ND2 ASN   225      33.045 -15.637  11.633  1.00 90.73           N  
ATOM   3349  OD1 ASN   225      33.163 -17.744  10.840  1.00 90.73           O  
ATOM   3350  H   ASN   225      37.272 -16.936   8.416  1.00 90.73           H  
ATOM   3351  HA  ASN   225      35.507 -17.912   9.448  1.00 90.73           H  
ATOM   3352  HB2 ASN   225      34.052 -15.224   9.216  1.00 90.73           H  
ATOM   3353  HB3 ASN   225      35.351 -15.533  10.371  1.00 90.73           H  
ATOM   3354 HD21 ASN   225      32.362 -15.904  12.329  1.00 90.73           H  
ATOM   3355 HD22 ASN   225      33.329 -14.665  11.600  1.00 90.73           H  
ATOM   3356  N   GLN   226      34.601 -18.408   6.839  1.00 93.06           N  
ATOM   3357  CA  GLN   226      33.663 -19.050   5.913  1.00 93.06           C  
ATOM   3358  C   GLN   226      34.271 -20.307   5.255  1.00 93.06           C  
ATOM   3359  CB  GLN   226      33.136 -18.047   4.871  1.00 93.06           C  
ATOM   3360  O   GLN   226      34.216 -20.542   4.051  1.00 93.06           O  
ATOM   3361  CG  GLN   226      31.758 -18.443   4.330  1.00 93.06           C  
ATOM   3362  CD  GLN   226      30.668 -18.164   5.344  1.00 93.06           C  
ATOM   3363  NE2 GLN   226      30.152 -16.906   5.312  1.00 93.06           N  
ATOM   3364  OE1 GLN   226      30.290 -18.981   6.181  1.00 93.06           O  
ATOM   3365  H   GLN   226      35.601 -18.515   6.716  1.00 93.06           H  
ATOM   3366  HA  GLN   226      32.832 -19.418   6.525  1.00 93.06           H  
ATOM   3367  HB2 GLN   226      33.843 -17.973   4.036  1.00 93.06           H  
ATOM   3368  HB3 GLN   226      33.072 -17.041   5.305  1.00 93.06           H  
ATOM   3369  HG2 GLN   226      31.715 -19.500   4.050  1.00 93.06           H  
ATOM   3370  HG3 GLN   226      31.547 -17.864   3.423  1.00 93.06           H  
ATOM   3371 HE21 GLN   226      29.426 -16.656   5.971  1.00 93.06           H  
ATOM   3372 HE22 GLN   226      30.466 -16.200   4.659  1.00 93.06           H  
ATOM   3373  N   CYS   227      34.736 -21.243   6.158  1.00 95.25           N  
ATOM   3374  CA  CYS   227      35.136 -22.576   5.704  1.00 95.25           C  
ATOM   3375  C   CYS   227      33.856 -23.425   5.558  1.00 95.25           C  
ATOM   3376  CB  CYS   227      36.061 -23.303   6.682  1.00 95.25           C  
ATOM   3377  O   CYS   227      32.896 -23.320   6.323  1.00 95.25           O  
ATOM   3378  SG  CYS   227      37.648 -22.436   6.907  1.00 95.25           S  
ATOM   3379  H   CYS   227      34.743 -21.017   7.147  1.00 95.25           H  
ATOM   3380  HA  CYS   227      35.613 -22.488   4.719  1.00 95.25           H  
ATOM   3381  HB2 CYS   227      36.279 -24.316   6.326  1.00 95.25           H  
ATOM   3382  HB3 CYS   227      35.586 -23.404   7.664  1.00 95.25           H  
ATOM   3383  HG  CYS   227      37.123 -21.254   7.266  1.00 95.25           H  
ATOM   3384  N   THR   228      33.881 -24.359   4.549  1.00 95.06           N  
ATOM   3385  CA  THR   228      32.729 -25.213   4.264  1.00 95.06           C  
ATOM   3386  C   THR   228      32.700 -26.376   5.273  1.00 95.06           C  
ATOM   3387  CB  THR   228      32.806 -25.796   2.836  1.00 95.06           C  
ATOM   3388  O   THR   228      33.354 -27.408   5.113  1.00 95.06           O  
ATOM   3389  CG2 THR   228      32.524 -24.740   1.775  1.00 95.06           C  
ATOM   3390  OG1 THR   228      34.114 -26.331   2.574  1.00 95.06           O  
ATOM   3391  H   THR   228      34.699 -24.471   3.958  1.00 95.06           H  
ATOM   3392  HA  THR   228      31.809 -24.627   4.378  1.00 95.06           H  
ATOM   3393  HB  THR   228      32.084 -26.613   2.719  1.00 95.06           H  
ATOM   3394 HG21 THR   228      31.530 -24.301   1.905  1.00 95.06           H  
ATOM   3395 HG22 THR   228      32.580 -25.182   0.774  1.00 95.06           H  
ATOM   3396 HG23 THR   228      33.270 -23.938   1.803  1.00 95.06           H  
ATOM   3397  HG1 THR   228      34.258 -27.011   3.267  1.00 95.06           H  
ATOM   3398  N   ILE   229      31.948 -26.138   6.398  1.00 96.49           N  
ATOM   3399  CA  ILE   229      31.723 -27.144   7.436  1.00 96.49           C  
ATOM   3400  C   ILE   229      30.558 -28.038   6.935  1.00 96.49           C  
ATOM   3401  CB  ILE   229      31.422 -26.475   8.797  1.00 96.49           C  
ATOM   3402  O   ILE   229      29.386 -27.875   7.264  1.00 96.49           O  
ATOM   3403  CG1 ILE   229      32.527 -25.490   9.249  1.00 96.49           C  
ATOM   3404  CG2 ILE   229      31.167 -27.514   9.897  1.00 96.49           C  
ATOM   3405  CD1 ILE   229      33.929 -26.078   9.337  1.00 96.49           C  
ATOM   3406  H   ILE   229      31.530 -25.217   6.513  1.00 96.49           H  
ATOM   3407  HA  ILE   229      32.616 -27.775   7.516  1.00 96.49           H  
ATOM   3408  HB  ILE   229      30.499 -25.886   8.697  1.00 96.49           H  
ATOM   3409 HG12 ILE   229      32.256 -25.079  10.228  1.00 96.49           H  
ATOM   3410 HG13 ILE   229      32.553 -24.632   8.570  1.00 96.49           H  
ATOM   3411 HG21 ILE   229      32.040 -28.148  10.067  1.00 96.49           H  
ATOM   3412 HG22 ILE   229      30.326 -28.167   9.653  1.00 96.49           H  
ATOM   3413 HG23 ILE   229      30.918 -27.013  10.837  1.00 96.49           H  
ATOM   3414 HD11 ILE   229      33.970 -26.928  10.024  1.00 96.49           H  
ATOM   3415 HD12 ILE   229      34.628 -25.323   9.708  1.00 96.49           H  
ATOM   3416 HD13 ILE   229      34.293 -26.404   8.359  1.00 96.49           H  
ATOM   3417  N   ASP   230      30.954 -28.988   6.020  1.00 96.39           N  
ATOM   3418  CA  ASP   230      30.049 -29.980   5.446  1.00 96.39           C  
ATOM   3419  C   ASP   230      30.345 -31.373   6.059  1.00 96.39           C  
ATOM   3420  CB  ASP   230      30.070 -29.911   3.925  1.00 96.39           C  
ATOM   3421  O   ASP   230      31.098 -31.547   7.018  1.00 96.39           O  
ATOM   3422  CG  ASP   230      31.348 -30.406   3.290  1.00 96.39           C  
ATOM   3423  OD1 ASP   230      31.930 -31.398   3.812  1.00 96.39           O  
ATOM   3424  OD2 ASP   230      31.732 -29.761   2.267  1.00 96.39           O1-
ATOM   3425  H   ASP   230      31.933 -29.012   5.744  1.00 96.39           H  
ATOM   3426  HA  ASP   230      29.029 -29.737   5.770  1.00 96.39           H  
ATOM   3427  HB2 ASP   230      29.895 -28.874   3.609  1.00 96.39           H  
ATOM   3428  HB3 ASP   230      29.251 -30.503   3.499  1.00 96.39           H  
ATOM   3429  N   LYS   231      29.672 -32.422   5.470  1.00 95.97           N  
ATOM   3430  CA  LYS   231      29.737 -33.791   5.976  1.00 95.97           C  
ATOM   3431  C   LYS   231      31.192 -34.340   6.003  1.00 95.97           C  
ATOM   3432  CB  LYS   231      28.857 -34.684   5.079  1.00 95.97           C  
ATOM   3433  O   LYS   231      31.515 -35.285   6.732  1.00 95.97           O  
ATOM   3434  CG  LYS   231      28.480 -36.045   5.684  1.00 95.97           C  
ATOM   3435  CD  LYS   231      27.672 -36.869   4.670  1.00 95.97           C  
ATOM   3436  CE  LYS   231      27.287 -38.268   5.143  1.00 95.97           C  
ATOM   3437  NZ  LYS   231      26.206 -38.216   6.128  1.00 95.97           N1+
ATOM   3438  H   LYS   231      29.076 -32.229   4.675  1.00 95.97           H  
ATOM   3439  HA  LYS   231      29.363 -33.771   7.006  1.00 95.97           H  
ATOM   3440  HB2 LYS   231      29.363 -34.841   4.118  1.00 95.97           H  
ATOM   3441  HB3 LYS   231      27.922 -34.154   4.851  1.00 95.97           H  
ATOM   3442  HG2 LYS   231      27.895 -35.884   6.594  1.00 95.97           H  
ATOM   3443  HG3 LYS   231      29.381 -36.602   5.963  1.00 95.97           H  
ATOM   3444  HD2 LYS   231      28.277 -36.982   3.761  1.00 95.97           H  
ATOM   3445  HD3 LYS   231      26.771 -36.315   4.377  1.00 95.97           H  
ATOM   3446  HE2 LYS   231      28.127 -38.801   5.598  1.00 95.97           H  
ATOM   3447  HE3 LYS   231      26.905 -38.855   4.302  1.00 95.97           H  
ATOM   3448  HZ1 LYS   231      25.806 -39.139   6.329  1.00 95.97           H  
ATOM   3449  HZ2 LYS   231      25.427 -37.601   5.876  1.00 95.97           H  
ATOM   3450  HZ3 LYS   231      26.534 -37.900   7.079  1.00 95.97           H  
ATOM   3451  N   ASN   232      32.070 -33.794   5.097  1.00 95.28           N  
ATOM   3452  CA  ASN   232      33.432 -34.285   4.909  1.00 95.28           C  
ATOM   3453  C   ASN   232      34.482 -33.236   5.344  1.00 95.28           C  
ATOM   3454  CB  ASN   232      33.651 -34.674   3.449  1.00 95.28           C  
ATOM   3455  O   ASN   232      35.545 -33.570   5.881  1.00 95.28           O  
ATOM   3456  CG  ASN   232      34.735 -35.722   3.317  1.00 95.28           C  
ATOM   3457  ND2 ASN   232      34.748 -36.363   2.115  1.00 95.28           N  
ATOM   3458  OD1 ASN   232      35.568 -35.988   4.181  1.00 95.28           O  
ATOM   3459  H   ASN   232      31.768 -32.975   4.548  1.00 95.28           H  
ATOM   3460  HA  ASN   232      33.574 -35.153   5.563  1.00 95.28           H  
ATOM   3461  HB2 ASN   232      33.929 -33.812   2.832  1.00 95.28           H  
ATOM   3462  HB3 ASN   232      32.729 -35.096   3.029  1.00 95.28           H  
ATOM   3463 HD21 ASN   232      35.436 -37.084   1.940  1.00 95.28           H  
ATOM   3464 HD22 ASN   232      34.091 -36.157   1.371  1.00 95.28           H  
ATOM   3465  N   ARG   233      34.254 -31.937   4.961  1.00 94.12           N  
ATOM   3466  CA  ARG   233      35.245 -30.868   5.108  1.00 94.12           C  
ATOM   3467  C   ARG   233      35.218 -30.172   6.497  1.00 94.12           C  
ATOM   3468  CB  ARG   233      35.139 -29.846   3.970  1.00 94.12           C  
ATOM   3469  O   ARG   233      36.023 -29.294   6.817  1.00 94.12           O  
ATOM   3470  CG  ARG   233      35.569 -30.438   2.619  1.00 94.12           C  
ATOM   3471  CD  ARG   233      35.381 -29.455   1.463  1.00 94.12           C  
ATOM   3472  NE  ARG   233      33.967 -29.213   1.206  1.00 94.12           N  
ATOM   3473  NH1 ARG   233      34.189 -27.703  -0.564  1.00 94.12           N  
ATOM   3474  NH2 ARG   233      32.110 -28.315   0.212  1.00 94.12           N1+
ATOM   3475  CZ  ARG   233      33.437 -28.407   0.286  1.00 94.12           C  
ATOM   3476  H   ARG   233      33.342 -31.702   4.532  1.00 94.12           H  
ATOM   3477  HA  ARG   233      36.236 -31.339   5.061  1.00 94.12           H  
ATOM   3478  HB2 ARG   233      35.766 -28.973   4.186  1.00 94.12           H  
ATOM   3479  HB3 ARG   233      34.109 -29.484   3.906  1.00 94.12           H  
ATOM   3480  HG2 ARG   233      34.995 -31.348   2.408  1.00 94.12           H  
ATOM   3481  HG3 ARG   233      36.626 -30.724   2.674  1.00 94.12           H  
ATOM   3482  HD2 ARG   233      35.821 -29.885   0.557  1.00 94.12           H  
ATOM   3483  HD3 ARG   233      35.871 -28.503   1.692  1.00 94.12           H  
ATOM   3484  HE  ARG   233      33.234 -29.667   1.784  1.00 94.12           H  
ATOM   3485 HH11 ARG   233      33.771 -27.083  -1.240  1.00 94.12           H  
ATOM   3486 HH12 ARG   233      35.194 -27.716  -0.479  1.00 94.12           H  
ATOM   3487 HH21 ARG   233      31.605 -27.750  -0.447  1.00 94.12           H  
ATOM   3488 HH22 ARG   233      31.599 -28.862   0.930  1.00 94.12           H  
ATOM   3489  N   ARG   234      34.348 -30.711   7.409  1.00 95.77           N  
ATOM   3490  CA  ARG   234      34.283 -30.345   8.830  1.00 95.77           C  
ATOM   3491  C   ARG   234      35.499 -30.733   9.726  1.00 95.77           C  
ATOM   3492  CB  ARG   234      33.022 -30.938   9.472  1.00 95.77           C  
ATOM   3493  O   ARG   234      35.475 -30.610  10.954  1.00 95.77           O  
ATOM   3494  CG  ARG   234      33.014 -32.470   9.403  1.00 95.77           C  
ATOM   3495  CD  ARG   234      31.686 -33.048   9.857  1.00 95.77           C  
ATOM   3496  NE  ARG   234      31.506 -34.384   9.300  1.00 95.77           N  
ATOM   3497  NH1 ARG   234      29.645 -34.907  10.587  1.00 95.77           N  
ATOM   3498  NH2 ARG   234      30.383 -36.366   9.000  1.00 95.77           N1+
ATOM   3499  CZ  ARG   234      30.520 -35.211   9.640  1.00 95.77           C  
ATOM   3500  H   ARG   234      33.666 -31.369   7.035  1.00 95.77           H  
ATOM   3501  HA  ARG   234      34.229 -29.250   8.866  1.00 95.77           H  
ATOM   3502  HB2 ARG   234      32.142 -30.530   8.964  1.00 95.77           H  
ATOM   3503  HB3 ARG   234      32.937 -30.627  10.519  1.00 95.77           H  
ATOM   3504  HG2 ARG   234      33.817 -32.889  10.021  1.00 95.77           H  
ATOM   3505  HG3 ARG   234      33.212 -32.812   8.383  1.00 95.77           H  
ATOM   3506  HD2 ARG   234      30.858 -32.431   9.504  1.00 95.77           H  
ATOM   3507  HD3 ARG   234      31.667 -33.102  10.951  1.00 95.77           H  
ATOM   3508  HE  ARG   234      32.045 -34.691   8.492  1.00 95.77           H  
ATOM   3509 HH11 ARG   234      28.880 -35.588  10.693  1.00 95.77           H  
ATOM   3510 HH12 ARG   234      29.539 -33.982  10.968  1.00 95.77           H  
ATOM   3511 HH21 ARG   234      29.575 -36.944   9.264  1.00 95.77           H  
ATOM   3512 HH22 ARG   234      30.924 -36.575   8.171  1.00 95.77           H  
ATOM   3513  N   LYS   235      36.606 -31.171   9.050  1.00 95.58           N  
ATOM   3514  CA  LYS   235      37.894 -31.448   9.677  1.00 95.58           C  
ATOM   3515  C   LYS   235      38.777 -30.176   9.643  1.00 95.58           C  
ATOM   3516  CB  LYS   235      38.654 -32.556   8.920  1.00 95.58           C  
ATOM   3517  O   LYS   235      39.799 -30.077  10.317  1.00 95.58           O  
ATOM   3518  CG  LYS   235      37.828 -33.816   8.630  1.00 95.58           C  
ATOM   3519  CD  LYS   235      38.679 -34.894   7.940  1.00 95.58           C  
ATOM   3520  CE  LYS   235      37.850 -35.943   7.200  1.00 95.58           C  
ATOM   3521  NZ  LYS   235      37.378 -35.392   5.920  1.00 95.58           N1+
ATOM   3522  H   LYS   235      36.537 -31.288   8.049  1.00 95.58           H  
ATOM   3523  HA  LYS   235      37.733 -31.728  10.723  1.00 95.58           H  
ATOM   3524  HB2 LYS   235      39.549 -32.828   9.494  1.00 95.58           H  
ATOM   3525  HB3 LYS   235      39.017 -32.157   7.962  1.00 95.58           H  
ATOM   3526  HG2 LYS   235      36.977 -33.551   7.999  1.00 95.58           H  
ATOM   3527  HG3 LYS   235      37.419 -34.219   9.564  1.00 95.58           H  
ATOM   3528  HD2 LYS   235      39.280 -35.396   8.708  1.00 95.58           H  
ATOM   3529  HD3 LYS   235      39.388 -34.432   7.241  1.00 95.58           H  
ATOM   3530  HE2 LYS   235      36.972 -36.258   7.770  1.00 95.58           H  
ATOM   3531  HE3 LYS   235      38.459 -36.818   6.953  1.00 95.58           H  
ATOM   3532  HZ1 LYS   235      36.762 -36.030   5.375  1.00 95.58           H  
ATOM   3533  HZ2 LYS   235      38.126 -35.116   5.278  1.00 95.58           H  
ATOM   3534  HZ3 LYS   235      36.761 -34.564   6.034  1.00 95.58           H  
ATOM   3535  N   SER   236      38.438 -29.257   8.669  1.00 95.18           N  
ATOM   3536  CA  SER   236      39.402 -28.268   8.173  1.00 95.18           C  
ATOM   3537  C   SER   236      39.700 -27.117   9.144  1.00 95.18           C  
ATOM   3538  CB  SER   236      38.917 -27.631   6.860  1.00 95.18           C  
ATOM   3539  O   SER   236      40.691 -26.398   9.023  1.00 95.18           O  
ATOM   3540  OG  SER   236      38.471 -28.617   5.924  1.00 95.18           O  
ATOM   3541  H   SER   236      37.514 -29.300   8.247  1.00 95.18           H  
ATOM   3542  HA  SER   236      40.338 -28.812   7.997  1.00 95.18           H  
ATOM   3543  HB2 SER   236      39.728 -27.064   6.390  1.00 95.18           H  
ATOM   3544  HB3 SER   236      38.089 -26.933   7.033  1.00 95.18           H  
ATOM   3545  HG  SER   236      37.538 -28.805   6.158  1.00 95.18           H  
ATOM   3546  N   CYS   237      38.699 -26.810  10.040  1.00 96.56           N  
ATOM   3547  CA  CYS   237      38.796 -25.632  10.899  1.00 96.56           C  
ATOM   3548  C   CYS   237      37.769 -25.792  12.028  1.00 96.56           C  
ATOM   3549  CB  CYS   237      38.499 -24.350  10.109  1.00 96.56           C  
ATOM   3550  O   CYS   237      36.591 -26.075  11.815  1.00 96.56           O  
ATOM   3551  SG  CYS   237      38.639 -22.829  11.107  1.00 96.56           S  
ATOM   3552  H   CYS   237      37.891 -27.421  10.108  1.00 96.56           H  
ATOM   3553  HA  CYS   237      39.812 -25.600  11.311  1.00 96.56           H  
ATOM   3554  HB2 CYS   237      37.487 -24.380   9.690  1.00 96.56           H  
ATOM   3555  HB3 CYS   237      39.193 -24.252   9.268  1.00 96.56           H  
ATOM   3556  HG  CYS   237      38.756 -21.990  10.062  1.00 96.56           H  
ATOM   3557  N   GLN   238      38.267 -25.579  13.299  1.00 96.34           N  
ATOM   3558  CA  GLN   238      37.417 -25.716  14.480  1.00 96.34           C  
ATOM   3559  C   GLN   238      36.694 -24.397  14.831  1.00 96.34           C  
ATOM   3560  CB  GLN   238      38.212 -26.242  15.679  1.00 96.34           C  
ATOM   3561  O   GLN   238      35.673 -24.386  15.518  1.00 96.34           O  
ATOM   3562  CG  GLN   238      38.631 -27.701  15.468  1.00 96.34           C  
ATOM   3563  CD  GLN   238      39.207 -28.318  16.721  1.00 96.34           C  
ATOM   3564  OE1 GLN   238      38.641 -29.200  17.364  1.00 96.34           O  
ATOM   3565  NE2 GLN   238      40.420 -27.834  17.103  1.00 96.34           N  
ATOM   3566  H   GLN   238      39.242 -25.323  13.415  1.00 96.34           H  
ATOM   3567  HA  GLN   238      36.622 -26.431  14.240  1.00 96.34           H  
ATOM   3568  HB2 GLN   238      37.603 -26.168  16.588  1.00 96.34           H  
ATOM   3569  HB3 GLN   238      39.096 -25.616  15.856  1.00 96.34           H  
ATOM   3570  HG2 GLN   238      39.377 -27.777  14.668  1.00 96.34           H  
ATOM   3571  HG3 GLN   238      37.768 -28.307  15.168  1.00 96.34           H  
ATOM   3572 HE21 GLN   238      40.863 -28.201  17.936  1.00 96.34           H  
ATOM   3573 HE22 GLN   238      40.912 -27.114  16.591  1.00 96.34           H  
ATOM   3574  N   ALA   239      37.280 -23.232  14.387  1.00 96.06           N  
ATOM   3575  CA  ALA   239      36.742 -21.918  14.763  1.00 96.06           C  
ATOM   3576  C   ALA   239      35.408 -21.670  14.038  1.00 96.06           C  
ATOM   3577  CB  ALA   239      37.728 -20.814  14.418  1.00 96.06           C  
ATOM   3578  O   ALA   239      34.422 -21.171  14.578  1.00 96.06           O  
ATOM   3579  H   ALA   239      38.105 -23.285  13.800  1.00 96.06           H  
ATOM   3580  HA  ALA   239      36.534 -21.932  15.838  1.00 96.06           H  
ATOM   3581  HB1 ALA   239      38.685 -20.974  14.923  1.00 96.06           H  
ATOM   3582  HB2 ALA   239      37.332 -19.839  14.717  1.00 96.06           H  
ATOM   3583  HB3 ALA   239      37.926 -20.764  13.343  1.00 96.06           H  
ATOM   3584  N   CYS   240      35.403 -22.017  12.699  1.00 97.28           N  
ATOM   3585  CA  CYS   240      34.189 -21.839  11.894  1.00 97.28           C  
ATOM   3586  C   CYS   240      33.125 -22.845  12.366  1.00 97.28           C  
ATOM   3587  CB  CYS   240      34.429 -22.088  10.405  1.00 97.28           C  
ATOM   3588  O   CYS   240      31.922 -22.676  12.187  1.00 97.28           O  
ATOM   3589  SG  CYS   240      35.493 -20.820   9.646  1.00 97.28           S  
ATOM   3590  H   CYS   240      36.252 -22.392  12.287  1.00 97.28           H  
ATOM   3591  HA  CYS   240      33.796 -20.832  12.078  1.00 97.28           H  
ATOM   3592  HB2 CYS   240      33.484 -22.109   9.851  1.00 97.28           H  
ATOM   3593  HB3 CYS   240      34.917 -23.056  10.254  1.00 97.28           H  
ATOM   3594  HG  CYS   240      36.370 -20.708  10.658  1.00 97.28           H  
ATOM   3595  N   ARG   241      33.628 -24.005  12.911  1.00 97.87           N  
ATOM   3596  CA  ARG   241      32.758 -25.086  13.352  1.00 97.87           C  
ATOM   3597  C   ARG   241      32.095 -24.708  14.689  1.00 97.87           C  
ATOM   3598  CB  ARG   241      33.557 -26.383  13.434  1.00 97.87           C  
ATOM   3599  O   ARG   241      30.980 -25.130  14.996  1.00 97.87           O  
ATOM   3600  CG  ARG   241      32.677 -27.621  13.539  1.00 97.87           C  
ATOM   3601  CD  ARG   241      33.460 -28.878  13.166  1.00 97.87           C  
ATOM   3602  NE  ARG   241      32.612 -30.058  13.346  1.00 97.87           N  
ATOM   3603  NH1 ARG   241      34.344 -31.630  13.243  1.00 97.87           N  
ATOM   3604  NH2 ARG   241      32.263 -32.220  14.032  1.00 97.87           N1+
ATOM   3605  CZ  ARG   241      33.089 -31.297  13.536  1.00 97.87           C  
ATOM   3606  H   ARG   241      34.631 -24.099  13.017  1.00 97.87           H  
ATOM   3607  HA  ARG   241      31.958 -25.182  12.610  1.00 97.87           H  
ATOM   3608  HB2 ARG   241      34.246 -26.360  14.286  1.00 97.87           H  
ATOM   3609  HB3 ARG   241      34.172 -26.468  12.531  1.00 97.87           H  
ATOM   3610  HG2 ARG   241      31.807 -27.537  12.878  1.00 97.87           H  
ATOM   3611  HG3 ARG   241      32.280 -27.715  14.556  1.00 97.87           H  
ATOM   3612  HD2 ARG   241      34.342 -28.969  13.811  1.00 97.87           H  
ATOM   3613  HD3 ARG   241      33.767 -28.832  12.117  1.00 97.87           H  
ATOM   3614  HE  ARG   241      31.624 -29.917  13.511  1.00 97.87           H  
ATOM   3615 HH11 ARG   241      34.704 -32.550  13.450  1.00 97.87           H  
ATOM   3616 HH12 ARG   241      34.914 -31.024  12.645  1.00 97.87           H  
ATOM   3617 HH21 ARG   241      32.582 -33.121  14.394  1.00 97.87           H  
ATOM   3618 HH22 ARG   241      31.294 -32.007  14.227  1.00 97.87           H  
ATOM   3619  N   LEU   242      32.845 -23.937  15.544  1.00 96.33           N  
ATOM   3620  CA  LEU   242      32.298 -23.412  16.796  1.00 96.33           C  
ATOM   3621  C   LEU   242      31.202 -22.386  16.429  1.00 96.33           C  
ATOM   3622  CB  LEU   242      33.405 -22.771  17.644  1.00 96.33           C  
ATOM   3623  O   LEU   242      30.107 -22.361  16.993  1.00 96.33           O  
ATOM   3624  CG  LEU   242      32.983 -22.461  19.092  1.00 96.33           C  
ATOM   3625  CD1 LEU   242      32.827 -23.734  19.926  1.00 96.33           C  
ATOM   3626  CD2 LEU   242      34.010 -21.538  19.752  1.00 96.33           C  
ATOM   3627  H   LEU   242      33.819 -23.744  15.316  1.00 96.33           H  
ATOM   3628  HA  LEU   242      31.819 -24.248  17.314  1.00 96.33           H  
ATOM   3629  HB2 LEU   242      33.739 -21.844  17.161  1.00 96.33           H  
ATOM   3630  HB3 LEU   242      34.281 -23.432  17.665  1.00 96.33           H  
ATOM   3631  HG  LEU   242      32.022 -21.939  19.081  1.00 96.33           H  
ATOM   3632 HD11 LEU   242      33.763 -24.302  19.961  1.00 96.33           H  
ATOM   3633 HD12 LEU   242      32.051 -24.388  19.520  1.00 96.33           H  
ATOM   3634 HD13 LEU   242      32.543 -23.489  20.955  1.00 96.33           H  
ATOM   3635 HD21 LEU   242      35.001 -22.002  19.786  1.00 96.33           H  
ATOM   3636 HD22 LEU   242      33.716 -21.296  20.779  1.00 96.33           H  
ATOM   3637 HD23 LEU   242      34.097 -20.595  19.201  1.00 96.33           H  
ATOM   3638  N   ARG   243      31.535 -21.491  15.430  1.00 95.31           N  
ATOM   3639  CA  ARG   243      30.586 -20.484  14.954  1.00 95.31           C  
ATOM   3640  C   ARG   243      29.324 -21.187  14.413  1.00 95.31           C  
ATOM   3641  CB  ARG   243      31.246 -19.592  13.888  1.00 95.31           C  
ATOM   3642  O   ARG   243      28.190 -20.757  14.623  1.00 95.31           O  
ATOM   3643  CG  ARG   243      30.391 -18.395  13.448  1.00 95.31           C  
ATOM   3644  CD  ARG   243      29.626 -18.622  12.141  1.00 95.31           C  
ATOM   3645  NE  ARG   243      30.519 -18.643  10.977  1.00 95.31           N  
ATOM   3646  NH1 ARG   243      28.835 -19.158   9.416  1.00 95.31           N  
ATOM   3647  NH2 ARG   243      30.974 -18.936   8.733  1.00 95.31           N1+
ATOM   3648  CZ  ARG   243      30.097 -18.913   9.726  1.00 95.31           C  
ATOM   3649  H   ARG   243      32.485 -21.519  15.053  1.00 95.31           H  
ATOM   3650  HA  ARG   243      30.290 -19.888  15.825  1.00 95.31           H  
ATOM   3651  HB2 ARG   243      31.547 -20.184  13.017  1.00 95.31           H  
ATOM   3652  HB3 ARG   243      32.176 -19.195  14.318  1.00 95.31           H  
ATOM   3653  HG2 ARG   243      31.052 -17.531  13.310  1.00 95.31           H  
ATOM   3654  HG3 ARG   243      29.685 -18.126  14.242  1.00 95.31           H  
ATOM   3655  HD2 ARG   243      28.931 -17.787  12.005  1.00 95.31           H  
ATOM   3656  HD3 ARG   243      29.080 -19.567  12.181  1.00 95.31           H  
ATOM   3657  HE  ARG   243      31.520 -18.448  11.065  1.00 95.31           H  
ATOM   3658 HH11 ARG   243      28.545 -19.353   8.473  1.00 95.31           H  
ATOM   3659 HH12 ARG   243      28.063 -19.028  10.098  1.00 95.31           H  
ATOM   3660 HH21 ARG   243      30.667 -19.085   7.771  1.00 95.31           H  
ATOM   3661 HH22 ARG   243      31.880 -18.477   8.822  1.00 95.31           H  
ATOM   3662  N   LYS   244      29.548 -22.286  13.615  1.00 97.07           N  
ATOM   3663  CA  LYS   244      28.445 -23.034  13.017  1.00 97.07           C  
ATOM   3664  C   LYS   244      27.570 -23.711  14.098  1.00 97.07           C  
ATOM   3665  CB  LYS   244      28.979 -24.076  12.022  1.00 97.07           C  
ATOM   3666  O   LYS   244      26.368 -23.906  13.915  1.00 97.07           O  
ATOM   3667  CG  LYS   244      27.907 -24.791  11.190  1.00 97.07           C  
ATOM   3668  CD  LYS   244      27.136 -23.856  10.251  1.00 97.07           C  
ATOM   3669  CE  LYS   244      25.631 -23.977  10.451  1.00 97.07           C  
ATOM   3670  NZ  LYS   244      24.958 -22.900   9.708  1.00 97.07           N1+
ATOM   3671  H   LYS   244      30.510 -22.552  13.401  1.00 97.07           H  
ATOM   3672  HA  LYS   244      27.813 -22.296  12.512  1.00 97.07           H  
ATOM   3673  HB2 LYS   244      29.550 -24.839  12.565  1.00 97.07           H  
ATOM   3674  HB3 LYS   244      29.681 -23.596  11.331  1.00 97.07           H  
ATOM   3675  HG2 LYS   244      27.227 -25.339  11.849  1.00 97.07           H  
ATOM   3676  HG3 LYS   244      28.413 -25.551  10.580  1.00 97.07           H  
ATOM   3677  HD2 LYS   244      27.378 -24.117   9.213  1.00 97.07           H  
ATOM   3678  HD3 LYS   244      27.459 -22.817  10.379  1.00 97.07           H  
ATOM   3679  HE2 LYS   244      25.342 -23.856  11.498  1.00 97.07           H  
ATOM   3680  HE3 LYS   244      25.244 -24.927  10.072  1.00 97.07           H  
ATOM   3681  HZ1 LYS   244      25.187 -22.856   8.714  1.00 97.07           H  
ATOM   3682  HZ2 LYS   244      25.254 -21.960  10.105  1.00 97.07           H  
ATOM   3683  HZ3 LYS   244      23.945 -22.902   9.840  1.00 97.07           H  
ATOM   3684  N   CYS   245      28.220 -24.173  15.219  1.00 96.79           N  
ATOM   3685  CA  CYS   245      27.477 -24.789  16.322  1.00 96.79           C  
ATOM   3686  C   CYS   245      26.661 -23.721  17.085  1.00 96.79           C  
ATOM   3687  CB  CYS   245      28.370 -25.525  17.324  1.00 96.79           C  
ATOM   3688  O   CYS   245      25.581 -23.987  17.619  1.00 96.79           O  
ATOM   3689  SG  CYS   245      29.114 -27.036  16.613  1.00 96.79           S  
ATOM   3690  H   CYS   245      29.235 -24.087  15.275  1.00 96.79           H  
ATOM   3691  HA  CYS   245      26.746 -25.481  15.885  1.00 96.79           H  
ATOM   3692  HB2 CYS   245      27.792 -25.824  18.202  1.00 96.79           H  
ATOM   3693  HB3 CYS   245      29.183 -24.881  17.674  1.00 96.79           H  
ATOM   3694  HG  CYS   245      29.879 -26.390  15.712  1.00 96.79           H  
ATOM   3695  N   TYR   246      27.251 -22.482  17.218  1.00 95.11           N  
ATOM   3696  CA  TYR   246      26.550 -21.384  17.881  1.00 95.11           C  
ATOM   3697  C   TYR   246      25.354 -20.900  17.034  1.00 95.11           C  
ATOM   3698  CB  TYR   246      27.445 -20.168  18.169  1.00 95.11           C  
ATOM   3699  O   TYR   246      24.343 -20.440  17.567  1.00 95.11           O  
ATOM   3700  CG  TYR   246      28.460 -20.299  19.286  1.00 95.11           C  
ATOM   3701  CD1 TYR   246      28.188 -20.977  20.484  1.00 95.11           C  
ATOM   3702  CD2 TYR   246      29.686 -19.624  19.166  1.00 95.11           C  
ATOM   3703  CE1 TYR   246      29.126 -20.997  21.522  1.00 95.11           C  
ATOM   3704  CE2 TYR   246      30.621 -19.642  20.203  1.00 95.11           C  
ATOM   3705  OH  TYR   246      31.273 -20.318  22.363  1.00 95.11           O  
ATOM   3706  CZ  TYR   246      30.336 -20.329  21.373  1.00 95.11           C  
ATOM   3707  H   TYR   246      28.202 -22.337  16.873  1.00 95.11           H  
ATOM   3708  HA  TYR   246      26.113 -21.787  18.802  1.00 95.11           H  
ATOM   3709  HB2 TYR   246      26.816 -19.304  18.425  1.00 95.11           H  
ATOM   3710  HB3 TYR   246      27.968 -19.895  17.242  1.00 95.11           H  
ATOM   3711  HD1 TYR   246      27.239 -21.486  20.644  1.00 95.11           H  
ATOM   3712  HD2 TYR   246      29.926 -19.070  18.262  1.00 95.11           H  
ATOM   3713  HE1 TYR   246      28.886 -21.526  22.439  1.00 95.11           H  
ATOM   3714  HE2 TYR   246      31.569 -19.122  20.095  1.00 95.11           H  
ATOM   3715  HH  TYR   246      30.938 -20.831  23.116  1.00 95.11           H  
ATOM   3716  N   GLU   247      25.500 -20.938  15.665  1.00 95.05           N  
ATOM   3717  CA  GLU   247      24.417 -20.510  14.775  1.00 95.05           C  
ATOM   3718  C   GLU   247      23.130 -21.333  14.988  1.00 95.05           C  
ATOM   3719  CB  GLU   247      24.788 -20.676  13.299  1.00 95.05           C  
ATOM   3720  O   GLU   247      22.018 -20.875  14.729  1.00 95.05           O  
ATOM   3721  CG  GLU   247      25.572 -19.498  12.738  1.00 95.05           C  
ATOM   3722  CD  GLU   247      26.009 -19.740  11.305  1.00 95.05           C  
ATOM   3723  OE1 GLU   247      26.844 -18.912  10.843  1.00 95.05           O  
ATOM   3724  OE2 GLU   247      25.557 -20.763  10.709  1.00 95.05           O1-
ATOM   3725  H   GLU   247      26.398 -21.221  15.270  1.00 95.05           H  
ATOM   3726  HA  GLU   247      24.178 -19.468  15.019  1.00 95.05           H  
ATOM   3727  HB2 GLU   247      23.876 -20.788  12.696  1.00 95.05           H  
ATOM   3728  HB3 GLU   247      25.354 -21.605  13.160  1.00 95.05           H  
ATOM   3729  HG2 GLU   247      26.460 -19.304  13.348  1.00 95.05           H  
ATOM   3730  HG3 GLU   247      24.954 -18.593  12.759  1.00 95.05           H  
ATOM   3731  N   VAL   248      23.325 -22.655  15.330  1.00 95.34           N  
ATOM   3732  CA  VAL   248      22.202 -23.558  15.559  1.00 95.34           C  
ATOM   3733  C   VAL   248      21.905 -23.752  17.062  1.00 95.34           C  
ATOM   3734  CB  VAL   248      22.330 -24.895  14.804  1.00 95.34           C  
ATOM   3735  O   VAL   248      21.164 -24.640  17.478  1.00 95.34           O  
ATOM   3736  CG1 VAL   248      22.357 -24.668  13.291  1.00 95.34           C  
ATOM   3737  CG2 VAL   248      23.542 -25.718  15.234  1.00 95.34           C  
ATOM   3738  H   VAL   248      24.277 -22.991  15.448  1.00 95.34           H  
ATOM   3739  HA  VAL   248      21.295 -23.066  15.182  1.00 95.34           H  
ATOM   3740  HB  VAL   248      21.438 -25.497  15.025  1.00 95.34           H  
ATOM   3741 HG11 VAL   248      23.256 -24.128  12.977  1.00 95.34           H  
ATOM   3742 HG12 VAL   248      21.483 -24.094  12.966  1.00 95.34           H  
ATOM   3743 HG13 VAL   248      22.338 -25.625  12.763  1.00 95.34           H  
ATOM   3744 HG21 VAL   248      24.478 -25.249  14.927  1.00 95.34           H  
ATOM   3745 HG22 VAL   248      23.502 -26.711  14.775  1.00 95.34           H  
ATOM   3746 HG23 VAL   248      23.572 -25.854  16.318  1.00 95.34           H  
ATOM   3747  N   GLY   249      22.414 -22.781  17.892  1.00 92.49           N  
ATOM   3748  CA  GLY   249      21.981 -22.665  19.264  1.00 92.49           C  
ATOM   3749  C   GLY   249      22.389 -23.801  20.197  1.00 92.49           C  
ATOM   3750  O   GLY   249      21.736 -24.040  21.216  1.00 92.49           O  
ATOM   3751  H   GLY   249      23.066 -22.095  17.522  1.00 92.49           H  
ATOM   3752  HA2 GLY   249      20.888 -22.595  19.269  1.00 92.49           H  
ATOM   3753  HA3 GLY   249      22.398 -21.734  19.661  1.00 92.49           H  
ATOM   3754  N   MET   250      23.599 -24.413  19.934  1.00 94.66           N  
ATOM   3755  CA  MET   250      24.076 -25.447  20.839  1.00 94.66           C  
ATOM   3756  C   MET   250      24.483 -24.789  22.177  1.00 94.66           C  
ATOM   3757  CB  MET   250      25.258 -26.262  20.311  1.00 94.66           C  
ATOM   3758  O   MET   250      25.215 -23.803  22.253  1.00 94.66           O  
ATOM   3759  CG  MET   250      24.800 -27.365  19.363  1.00 94.66           C  
ATOM   3760  SD  MET   250      26.194 -28.479  18.974  1.00 94.66           S  
ATOM   3761  CE  MET   250      25.254 -29.897  18.371  1.00 94.66           C  
ATOM   3762  H   MET   250      24.143 -24.140  19.116  1.00 94.66           H  
ATOM   3763  HA  MET   250      23.227 -26.114  21.020  1.00 94.66           H  
ATOM   3764  HB2 MET   250      25.763 -26.730  21.164  1.00 94.66           H  
ATOM   3765  HB3 MET   250      25.988 -25.606  19.824  1.00 94.66           H  
ATOM   3766  HG2 MET   250      24.412 -26.941  18.433  1.00 94.66           H  
ATOM   3767  HG3 MET   250      24.013 -27.957  19.840  1.00 94.66           H  
ATOM   3768  HE1 MET   250      25.949 -30.692  18.087  1.00 94.66           H  
ATOM   3769  HE2 MET   250      24.670 -29.617  17.493  1.00 94.66           H  
ATOM   3770  HE3 MET   250      24.593 -30.277  19.154  1.00 94.66           H  
ATOM   3771  N   MET   251      23.932 -25.399  23.282  1.00 88.04           N  
ATOM   3772  CA  MET   251      24.028 -24.850  24.619  1.00 88.04           C  
ATOM   3773  C   MET   251      24.254 -25.966  25.657  1.00 88.04           C  
ATOM   3774  CB  MET   251      22.789 -23.998  24.946  1.00 88.04           C  
ATOM   3775  O   MET   251      24.097 -27.165  25.429  1.00 88.04           O  
ATOM   3776  CG  MET   251      21.494 -24.814  24.985  1.00 88.04           C  
ATOM   3777  SD  MET   251      20.053 -23.749  25.338  1.00 88.04           S  
ATOM   3778  CE  MET   251      19.760 -23.114  23.667  1.00 88.04           C  
ATOM   3779  H   MET   251      23.394 -26.264  23.158  1.00 88.04           H  
ATOM   3780  HA  MET   251      24.911 -24.199  24.660  1.00 88.04           H  
ATOM   3781  HB2 MET   251      22.709 -23.203  24.195  1.00 88.04           H  
ATOM   3782  HB3 MET   251      22.934 -23.504  25.915  1.00 88.04           H  
ATOM   3783  HG2 MET   251      21.542 -25.557  25.787  1.00 88.04           H  
ATOM   3784  HG3 MET   251      21.318 -25.352  24.050  1.00 88.04           H  
ATOM   3785  HE1 MET   251      18.881 -22.464  23.685  1.00 88.04           H  
ATOM   3786  HE2 MET   251      19.563 -23.937  22.976  1.00 88.04           H  
ATOM   3787  HE3 MET   251      20.613 -22.527  23.319  1.00 88.04           H  
ATOM   3788  N   LYS   252      24.609 -25.518  26.911  1.00 76.61           N  
ATOM   3789  CA  LYS   252      24.918 -26.426  28.022  1.00 76.61           C  
ATOM   3790  C   LYS   252      23.608 -26.884  28.706  1.00 76.61           C  
ATOM   3791  CB  LYS   252      25.893 -25.730  28.984  1.00 76.61           C  
ATOM   3792  O   LYS   252      23.399 -26.759  29.910  1.00 76.61           O  
ATOM   3793  CG  LYS   252      26.537 -26.674  30.010  1.00 76.61           C  
ATOM   3794  CD  LYS   252      27.718 -25.988  30.704  1.00 76.61           C  
ATOM   3795  CE  LYS   252      28.388 -26.884  31.737  1.00 76.61           C  
ATOM   3796  NZ  LYS   252      29.707 -26.334  32.070  1.00 76.61           N1+
ATOM   3797  H   LYS   252      24.647 -24.521  27.086  1.00 76.61           H  
ATOM   3798  HA  LYS   252      25.394 -27.321  27.602  1.00 76.61           H  
ATOM   3799  HB2 LYS   252      25.388 -24.911  29.511  1.00 76.61           H  
ATOM   3800  HB3 LYS   252      26.691 -25.265  28.389  1.00 76.61           H  
ATOM   3801  HG2 LYS   252      26.885 -27.584  29.509  1.00 76.61           H  
ATOM   3802  HG3 LYS   252      25.801 -26.982  30.760  1.00 76.61           H  
ATOM   3803  HD2 LYS   252      27.363 -25.078  31.197  1.00 76.61           H  
ATOM   3804  HD3 LYS   252      28.445 -25.675  29.945  1.00 76.61           H  
ATOM   3805  HE2 LYS   252      28.558 -27.895  31.355  1.00 76.61           H  
ATOM   3806  HE3 LYS   252      27.809 -26.936  32.664  1.00 76.61           H  
ATOM   3807  HZ1 LYS   252      30.222 -26.922  32.752  1.00 76.61           H  
ATOM   3808  HZ2 LYS   252      29.742 -25.339  32.353  1.00 76.61           H  
ATOM   3809  HZ3 LYS   252      30.331 -26.377  31.240  1.00 76.61           H  
ATOM   3810  N   GLY   253      22.729 -27.531  27.867  1.00 70.52           N  
ATOM   3811  CA  GLY   253      21.461 -28.051  28.323  1.00 70.52           C  
ATOM   3812  C   GLY   253      20.691 -28.725  27.182  1.00 70.52           C  
ATOM   3813  O   GLY   253      20.818 -28.404  26.002  1.00 70.52           O  
ATOM   3814  H   GLY   253      22.975 -27.643  26.880  1.00 70.52           H  
ATOM   3815  HA2 GLY   253      20.859 -27.224  28.714  1.00 70.52           H  
ATOM   3816  HA3 GLY   253      21.650 -28.765  29.132  1.00 70.52           H  
ATOM   3817  N   GLY   254      19.811 -29.705  27.593  1.00 53.13           N  
ATOM   3818  CA  GLY   254      18.848 -30.309  26.676  1.00 53.13           C  
ATOM   3819  C   GLY   254      17.461 -29.654  26.768  1.00 53.13           C  
ATOM   3820  O   GLY   254      16.562 -29.892  25.965  1.00 53.13           O  
ATOM   3821  H   GLY   254      19.821 -30.019  28.555  1.00 53.13           H  
ATOM   3822  HA2 GLY   254      18.749 -31.362  26.954  1.00 53.13           H  
ATOM   3823  HA3 GLY   254      19.204 -30.232  25.644  1.00 53.13           H  
ATOM   3824  N   ILE   255      17.285 -28.859  27.874  1.00 43.73           N  
ATOM   3825  CA  ILE   255      16.039 -28.194  28.235  1.00 43.73           C  
ATOM   3826  C   ILE   255      16.399 -26.700  28.138  1.00 43.73           C  
ATOM   3827  CB  ILE   255      15.564 -28.594  29.653  1.00 43.73           C  
ATOM   3828  O   ILE   255      17.468 -26.254  28.552  1.00 43.73           O  
ATOM   3829  CG1 ILE   255      15.284 -30.114  29.716  1.00 43.73           C  
ATOM   3830  CG2 ILE   255      14.322 -27.791  30.062  1.00 43.73           C  
ATOM   3831  CD1 ILE   255      14.915 -30.620  31.105  1.00 43.73           C  
ATOM   3832  H   ILE   255      18.092 -28.657  28.452  1.00 43.73           H  
ATOM   3833  HA  ILE   255      15.269 -28.436  27.492  1.00 43.73           H  
ATOM   3834  HB  ILE   255      16.363 -28.362  30.371  1.00 43.73           H  
ATOM   3835 HG12 ILE   255      16.175 -30.665  29.394  1.00 43.73           H  
ATOM   3836 HG13 ILE   255      14.482 -30.375  29.015  1.00 43.73           H  
ATOM   3837 HG21 ILE   255      13.496 -27.960  29.363  1.00 43.73           H  
ATOM   3838 HG22 ILE   255      14.534 -26.719  30.087  1.00 43.73           H  
ATOM   3839 HG23 ILE   255      13.982 -28.058  31.066  1.00 43.73           H  
ATOM   3840 HD11 ILE   255      15.660 -30.315  31.846  1.00 43.73           H  
ATOM   3841 HD12 ILE   255      14.868 -31.714  31.102  1.00 43.73           H  
ATOM   3842 HD13 ILE   255      13.935 -30.254  31.423  1.00 43.73           H  
ATOM   3843  N   ARG   256      15.439 -25.926  27.534  1.00 49.63           N  
ATOM   3844  CA  ARG   256      15.672 -24.532  27.186  1.00 49.63           C  
ATOM   3845  C   ARG   256      15.060 -23.671  28.323  1.00 49.63           C  
ATOM   3846  CB  ARG   256      14.995 -24.168  25.849  1.00 49.63           C  
ATOM   3847  O   ARG   256      14.363 -24.146  29.224  1.00 49.63           O  
ATOM   3848  CG  ARG   256      15.358 -25.015  24.621  1.00 49.63           C  
ATOM   3849  CD  ARG   256      14.808 -26.440  24.641  1.00 49.63           C  
ATOM   3850  NE  ARG   256      14.597 -26.971  23.290  1.00 49.63           N  
ATOM   3851  NH1 ARG   256      12.364 -26.261  23.018  1.00 49.63           N  
ATOM   3852  NH2 ARG   256      13.400 -27.480  21.390  1.00 49.63           N1+
ATOM   3853  CZ  ARG   256      13.453 -26.890  22.591  1.00 49.63           C  
ATOM   3854  H   ARG   256      14.516 -26.308  27.376  1.00 49.63           H  
ATOM   3855  HA  ARG   256      16.748 -24.332  27.136  1.00 49.63           H  
ATOM   3856  HB2 ARG   256      15.246 -23.127  25.607  1.00 49.63           H  
ATOM   3857  HB3 ARG   256      13.906 -24.182  25.971  1.00 49.63           H  
ATOM   3858  HG2 ARG   256      16.446 -25.041  24.490  1.00 49.63           H  
ATOM   3859  HG3 ARG   256      14.958 -24.499  23.738  1.00 49.63           H  
ATOM   3860  HD2 ARG   256      13.874 -26.529  25.202  1.00 49.63           H  
ATOM   3861  HD3 ARG   256      15.526 -27.110  25.126  1.00 49.63           H  
ATOM   3862  HE  ARG   256      15.326 -27.544  22.868  1.00 49.63           H  
ATOM   3863 HH11 ARG   256      11.504 -26.220  22.498  1.00 49.63           H  
ATOM   3864 HH12 ARG   256      12.263 -25.834  23.960  1.00 49.63           H  
ATOM   3865 HH21 ARG   256      12.567 -27.459  20.823  1.00 49.63           H  
ATOM   3866 HH22 ARG   256      14.219 -27.986  21.054  1.00 49.63           H  
ATOM   3867  N   LYS   257      15.215 -22.306  28.168  1.00 47.75           N  
ATOM   3868  CA  LYS   257      14.369 -21.355  28.904  1.00 47.75           C  
ATOM   3869  C   LYS   257      13.022 -21.366  28.130  1.00 47.75           C  
ATOM   3870  CB  LYS   257      15.030 -19.977  28.943  1.00 47.75           C  
ATOM   3871  O   LYS   257      12.653 -20.480  27.363  1.00 47.75           O  
ATOM   3872  CG  LYS   257      14.348 -19.032  29.937  1.00 47.75           C  
ATOM   3873  CD  LYS   257      15.141 -17.730  30.082  1.00 47.75           C  
ATOM   3874  CE  LYS   257      14.604 -16.873  31.221  1.00 47.75           C  
ATOM   3875  NZ  LYS   257      15.534 -15.785  31.496  1.00 47.75           N1+
ATOM   3876  H   LYS   257      15.897 -21.953  27.507  1.00 47.75           H  
ATOM   3877  HA  LYS   257      14.205 -21.738  29.918  1.00 47.75           H  
ATOM   3878  HB2 LYS   257      15.041 -19.521  27.945  1.00 47.75           H  
ATOM   3879  HB3 LYS   257      16.081 -20.101  29.238  1.00 47.75           H  
ATOM   3880  HG2 LYS   257      14.279 -19.526  30.913  1.00 47.75           H  
ATOM   3881  HG3 LYS   257      13.325 -18.809  29.612  1.00 47.75           H  
ATOM   3882  HD2 LYS   257      15.108 -17.166  29.142  1.00 47.75           H  
ATOM   3883  HD3 LYS   257      16.192 -17.979  30.263  1.00 47.75           H  
ATOM   3884  HE2 LYS   257      14.512 -17.447  32.148  1.00 47.75           H  
ATOM   3885  HE3 LYS   257      13.635 -16.431  30.971  1.00 47.75           H  
ATOM   3886  HZ1 LYS   257      15.159 -15.229  32.307  1.00 47.75           H  
ATOM   3887  HZ2 LYS   257      15.596 -15.084  30.756  1.00 47.75           H  
ATOM   3888  HZ3 LYS   257      16.487 -16.134  31.768  1.00 47.75           H  
ATOM   3889  N   ASP   258      12.347 -22.562  28.276  1.00 41.03           N  
ATOM   3890  CA  ASP   258      11.307 -23.002  27.363  1.00 41.03           C  
ATOM   3891  C   ASP   258       9.948 -22.388  27.752  1.00 41.03           C  
ATOM   3892  CB  ASP   258      11.232 -24.523  27.357  1.00 41.03           C  
ATOM   3893  O   ASP   258       9.589 -22.183  28.914  1.00 41.03           O  
ATOM   3894  CG  ASP   258      10.682 -24.899  26.000  1.00 41.03           C  
ATOM   3895  OD1 ASP   258       9.425 -24.787  25.874  1.00 41.03           O  
ATOM   3896  OD2 ASP   258      11.533 -25.285  25.151  1.00 41.03           O1-
ATOM   3897  H   ASP   258      12.638 -23.185  29.030  1.00 41.03           H  
ATOM   3898  HA  ASP   258      11.581 -22.617  26.371  1.00 41.03           H  
ATOM   3899  HB2 ASP   258      10.584 -24.908  28.150  1.00 41.03           H  
ATOM   3900  HB3 ASP   258      12.217 -24.985  27.489  1.00 41.03           H  
ATOM   3901  N   ARG   259       9.123 -22.172  26.675  1.00 41.64           N  
ATOM   3902  CA  ARG   259       7.853 -21.477  26.762  1.00 41.64           C  
ATOM   3903  C   ARG   259       6.689 -22.472  26.963  1.00 41.64           C  
ATOM   3904  CB  ARG   259       7.653 -20.609  25.512  1.00 41.64           C  
ATOM   3905  O   ARG   259       5.538 -22.087  27.197  1.00 41.64           O  
ATOM   3906  CG  ARG   259       8.718 -19.506  25.435  1.00 41.64           C  
ATOM   3907  CD  ARG   259       8.698 -18.739  24.116  1.00 41.64           C  
ATOM   3908  NE  ARG   259       9.781 -17.742  24.101  1.00 41.64           N  
ATOM   3909  NH1 ARG   259       9.555 -17.140  21.846  1.00 41.64           N  
ATOM   3910  NH2 ARG   259      11.185 -16.171  23.145  1.00 41.64           N1+
ATOM   3911  CZ  ARG   259      10.164 -17.029  23.031  1.00 41.64           C  
ATOM   3912  H   ARG   259       9.400 -22.569  25.779  1.00 41.64           H  
ATOM   3913  HA  ARG   259       7.865 -20.840  27.656  1.00 41.64           H  
ATOM   3914  HB2 ARG   259       6.655 -20.154  25.522  1.00 41.64           H  
ATOM   3915  HB3 ARG   259       7.703 -21.238  24.614  1.00 41.64           H  
ATOM   3916  HG2 ARG   259       9.720 -19.932  25.560  1.00 41.64           H  
ATOM   3917  HG3 ARG   259       8.578 -18.805  26.267  1.00 41.64           H  
ATOM   3918  HD2 ARG   259       7.745 -18.214  23.997  1.00 41.64           H  
ATOM   3919  HD3 ARG   259       8.854 -19.433  23.284  1.00 41.64           H  
ATOM   3920  HE  ARG   259      10.317 -17.608  24.951  1.00 41.64           H  
ATOM   3921 HH11 ARG   259       9.850 -16.601  21.043  1.00 41.64           H  
ATOM   3922 HH12 ARG   259       8.781 -17.776  21.713  1.00 41.64           H  
ATOM   3923 HH21 ARG   259      11.495 -15.616  22.357  1.00 41.64           H  
ATOM   3924 HH22 ARG   259      11.682 -16.043  24.018  1.00 41.64           H  
ATOM   3925  N   ARG   260       6.997 -23.806  26.825  1.00 37.43           N  
ATOM   3926  CA  ARG   260       6.045 -24.878  27.115  1.00 37.43           C  
ATOM   3927  C   ARG   260       6.710 -26.106  27.780  1.00 37.43           C  
ATOM   3928  CB  ARG   260       5.294 -25.301  25.836  1.00 37.43           C  
ATOM   3929  O   ARG   260       6.145 -26.741  28.671  1.00 37.43           O  
ATOM   3930  CG  ARG   260       3.798 -25.558  26.092  1.00 37.43           C  
ATOM   3931  CD  ARG   260       2.890 -24.406  25.647  1.00 37.43           C  
ATOM   3932  NE  ARG   260       3.292 -23.123  26.220  1.00 37.43           N  
ATOM   3933  NH1 ARG   260       1.513 -21.872  25.370  1.00 37.43           N  
ATOM   3934  NH2 ARG   260       3.169 -20.864  26.603  1.00 37.43           N1+
ATOM   3935  CZ  ARG   260       2.640 -21.965  26.060  1.00 37.43           C  
ATOM   3936  H   ARG   260       7.943 -24.056  26.505  1.00 37.43           H  
ATOM   3937  HA  ARG   260       5.347 -24.480  27.861  1.00 37.43           H  
ATOM   3938  HB2 ARG   260       5.736 -26.225  25.441  1.00 37.43           H  
ATOM   3939  HB3 ARG   260       5.408 -24.552  25.043  1.00 37.43           H  
ATOM   3940  HG2 ARG   260       3.620 -25.781  27.151  1.00 37.43           H  
ATOM   3941  HG3 ARG   260       3.495 -26.452  25.533  1.00 37.43           H  
ATOM   3942  HD2 ARG   260       1.863 -24.624  25.960  1.00 37.43           H  
ATOM   3943  HD3 ARG   260       2.924 -24.320  24.556  1.00 37.43           H  
ATOM   3944  HE  ARG   260       4.151 -23.035  26.761  1.00 37.43           H  
ATOM   3945 HH11 ARG   260       1.032 -20.996  25.240  1.00 37.43           H  
ATOM   3946 HH12 ARG   260       1.126 -22.634  24.810  1.00 37.43           H  
ATOM   3947 HH21 ARG   260       2.733 -19.953  26.499  1.00 37.43           H  
ATOM   3948 HH22 ARG   260       4.065 -20.929  27.083  1.00 37.43           H  
ATOM   3949  N   GLY   261       7.901 -26.523  27.236  1.00 33.97           N  
ATOM   3950  CA  GLY   261       8.520 -27.778  27.610  1.00 33.97           C  
ATOM   3951  C   GLY   261       9.214 -27.723  28.978  1.00 33.97           C  
ATOM   3952  O   GLY   261       9.123 -26.772  29.757  1.00 33.97           O  
ATOM   3953  H   GLY   261       8.374 -25.940  26.534  1.00 33.97           H  
ATOM   3954  HA2 GLY   261       9.261 -28.023  26.843  1.00 33.97           H  
ATOM   3955  HA3 GLY   261       7.756 -28.562  27.637  1.00 33.97           H  
ATOM   3956  N   GLY   262       9.920 -28.865  29.305  1.00 36.31           N  
ATOM   3957  CA  GLY   262      10.673 -28.958  30.550  1.00 36.31           C  
ATOM   3958  C   GLY   262       9.807 -29.187  31.805  1.00 36.31           C  
ATOM   3959  O   GLY   262      10.251 -29.028  32.946  1.00 36.31           O  
ATOM   3960  H   GLY   262       9.937 -29.647  28.659  1.00 36.31           H  
ATOM   3961  HA2 GLY   262      11.234 -28.028  30.691  1.00 36.31           H  
ATOM   3962  HA3 GLY   262      11.369 -29.796  30.455  1.00 36.31           H  
ATOM   3963  N   ARG   263       8.553 -29.669  31.532  1.00 35.46           N  
ATOM   3964  CA  ARG   263       7.448 -29.844  32.473  1.00 35.46           C  
ATOM   3965  C   ARG   263       6.671 -31.112  32.040  1.00 35.46           C  
ATOM   3966  CB  ARG   263       6.530 -28.606  32.404  1.00 35.46           C  
ATOM   3967  O   ARG   263       6.891 -31.680  30.968  1.00 35.46           O  
ATOM   3968  CG  ARG   263       7.061 -27.415  33.214  1.00 35.46           C  
ATOM   3969  CD  ARG   263       6.577 -26.063  32.682  1.00 35.46           C  
ATOM   3970  NE  ARG   263       7.362 -25.656  31.514  1.00 35.46           N  
ATOM   3971  NH1 ARG   263       7.180 -23.333  31.758  1.00 35.46           N  
ATOM   3972  NH2 ARG   263       8.546 -24.236  30.159  1.00 35.46           N1+
ATOM   3973  CZ  ARG   263       7.683 -24.410  31.151  1.00 35.46           C  
ATOM   3974  H   ARG   263       8.347 -29.927  30.569  1.00 35.46           H  
ATOM   3975  HA  ARG   263       7.846 -29.995  33.481  1.00 35.46           H  
ATOM   3976  HB2 ARG   263       5.530 -28.848  32.783  1.00 35.46           H  
ATOM   3977  HB3 ARG   263       6.393 -28.320  31.353  1.00 35.46           H  
ATOM   3978  HG2 ARG   263       8.155 -27.408  33.239  1.00 35.46           H  
ATOM   3979  HG3 ARG   263       6.720 -27.527  34.249  1.00 35.46           H  
ATOM   3980  HD2 ARG   263       6.719 -25.319  33.473  1.00 35.46           H  
ATOM   3981  HD3 ARG   263       5.520 -26.098  32.402  1.00 35.46           H  
ATOM   3982  HE  ARG   263       7.779 -26.371  30.912  1.00 35.46           H  
ATOM   3983 HH11 ARG   263       7.472 -22.409  31.467  1.00 35.46           H  
ATOM   3984 HH12 ARG   263       6.487 -23.417  32.484  1.00 35.46           H  
ATOM   3985 HH21 ARG   263       8.859 -23.319  29.837  1.00 35.46           H  
ATOM   3986 HH22 ARG   263       8.961 -25.059  29.722  1.00 35.46           H  
ATOM   3987  N   MET   264       5.712 -31.548  32.926  1.00 36.47           N  
ATOM   3988  CA  MET   264       4.693 -32.550  32.600  1.00 36.47           C  
ATOM   3989  C   MET   264       5.282 -33.973  32.624  1.00 36.47           C  
ATOM   3990  CB  MET   264       3.887 -32.277  31.318  1.00 36.47           C  
ATOM   3991  O   MET   264       5.114 -34.721  33.592  1.00 36.47           O  
ATOM   3992  CG  MET   264       3.041 -31.011  31.443  1.00 36.47           C  
ATOM   3993  SD  MET   264       2.171 -30.604  29.893  1.00 36.47           S  
ATOM   3994  CE  MET   264       0.916 -31.908  29.889  1.00 36.47           C  
ATOM   3995  H   MET   264       5.704 -31.169  33.875  1.00 36.47           H  
ATOM   3996  HA  MET   264       3.989 -32.516  33.443  1.00 36.47           H  
ATOM   3997  HB2 MET   264       3.236 -33.140  31.133  1.00 36.47           H  
ATOM   3998  HB3 MET   264       4.547 -32.200  30.447  1.00 36.47           H  
ATOM   3999  HG2 MET   264       3.678 -30.153  31.677  1.00 36.47           H  
ATOM   4000  HG3 MET   264       2.310 -31.102  32.253  1.00 36.47           H  
ATOM   4001  HE1 MET   264       0.226 -31.735  29.059  1.00 36.47           H  
ATOM   4002  HE2 MET   264       0.345 -31.894  30.821  1.00 36.47           H  
ATOM   4003  HE3 MET   264       1.376 -32.889  29.750  1.00 36.47           H  
ATOM   4004  N   LEU   265       6.104 -34.325  31.581  1.00 45.99           N  
ATOM   4005  CA  LEU   265       6.696 -35.668  31.417  1.00 45.99           C  
ATOM   4006  C   LEU   265       7.974 -35.736  32.306  1.00 45.99           C  
ATOM   4007  CB  LEU   265       6.978 -35.953  29.936  1.00 45.99           C  
ATOM   4008  O   LEU   265       9.080 -36.137  31.942  1.00 45.99           O  
ATOM   4009  CG  LEU   265       6.768 -37.428  29.531  1.00 45.99           C  
ATOM   4010  CD1 LEU   265       6.951 -37.581  28.018  1.00 45.99           C  
ATOM   4011  CD2 LEU   265       7.700 -38.396  30.260  1.00 45.99           C  
ATOM   4012  H   LEU   265       6.342 -33.595  30.906  1.00 45.99           H  
ATOM   4013  HA  LEU   265       5.975 -36.391  31.819  1.00 45.99           H  
ATOM   4014  HB2 LEU   265       7.991 -35.630  29.665  1.00 45.99           H  
ATOM   4015  HB3 LEU   265       6.296 -35.349  29.321  1.00 45.99           H  
ATOM   4016  HG  LEU   265       5.734 -37.708  29.771  1.00 45.99           H  
ATOM   4017 HD11 LEU   265       7.969 -37.317  27.712  1.00 45.99           H  
ATOM   4018 HD12 LEU   265       6.254 -36.935  27.474  1.00 45.99           H  
ATOM   4019 HD13 LEU   265       6.759 -38.613  27.705  1.00 45.99           H  
ATOM   4020 HD21 LEU   265       8.750 -38.149  30.079  1.00 45.99           H  
ATOM   4021 HD22 LEU   265       7.535 -39.423  29.915  1.00 45.99           H  
ATOM   4022 HD23 LEU   265       7.521 -38.388  31.339  1.00 45.99           H  
ATOM   4023  N   LYS   266       7.732 -35.383  33.610  1.00 38.35           N  
ATOM   4024  CA  LYS   266       8.736 -34.974  34.589  1.00 38.35           C  
ATOM   4025  C   LYS   266       8.045 -35.009  35.959  1.00 38.35           C  
ATOM   4026  CB  LYS   266       9.230 -33.573  34.225  1.00 38.35           C  
ATOM   4027  O   LYS   266       8.525 -35.604  36.920  1.00 38.35           O  
ATOM   4028  CG  LYS   266      10.220 -32.961  35.219  1.00 38.35           C  
ATOM   4029  CD  LYS   266      10.699 -31.621  34.663  1.00 38.35           C  
ATOM   4030  CE  LYS   266      11.487 -30.792  35.661  1.00 38.35           C  
ATOM   4031  NZ  LYS   266      11.937 -29.554  34.978  1.00 38.35           N1+
ATOM   4032  H   LYS   266       6.748 -35.377  33.890  1.00 38.35           H  
ATOM   4033  HA  LYS   266       9.562 -35.689  34.577  1.00 38.35           H  
ATOM   4034  HB2 LYS   266       8.373 -32.894  34.120  1.00 38.35           H  
ATOM   4035  HB3 LYS   266       9.701 -33.612  33.233  1.00 38.35           H  
ATOM   4036  HG2 LYS   266      11.073 -33.631  35.373  1.00 38.35           H  
ATOM   4037  HG3 LYS   266       9.734 -32.809  36.189  1.00 38.35           H  
ATOM   4038  HD2 LYS   266       9.819 -31.046  34.355  1.00 38.35           H  
ATOM   4039  HD3 LYS   266      11.300 -31.796  33.761  1.00 38.35           H  
ATOM   4040  HE2 LYS   266      12.381 -31.304  36.027  1.00 38.35           H  
ATOM   4041  HE3 LYS   266      10.863 -30.481  36.504  1.00 38.35           H  
ATOM   4042  HZ1 LYS   266      12.202 -28.816  35.640  1.00 38.35           H  
ATOM   4043  HZ2 LYS   266      11.195 -29.169  34.353  1.00 38.35           H  
ATOM   4044  HZ3 LYS   266      12.743 -29.729  34.367  1.00 38.35           H  
ATOM   4045  N   HIS   267       6.841 -34.351  36.010  1.00 37.21           N  
ATOM   4046  CA  HIS   267       5.995 -34.230  37.208  1.00 37.21           C  
ATOM   4047  C   HIS   267       5.134 -35.495  37.452  1.00 37.21           C  
ATOM   4048  CB  HIS   267       5.061 -33.015  37.083  1.00 37.21           C  
ATOM   4049  O   HIS   267       4.055 -35.468  38.043  1.00 37.21           O  
ATOM   4050  CG  HIS   267       5.786 -31.710  37.108  1.00 37.21           C  
ATOM   4051  CD2 HIS   267       6.014 -30.909  38.206  1.00 37.21           C  
ATOM   4052  ND1 HIS   267       6.305 -31.125  35.965  1.00 37.21           N  
ATOM   4053  CE1 HIS   267       6.831 -29.992  36.382  1.00 37.21           C  
ATOM   4054  NE2 HIS   267       6.665 -29.812  37.727  1.00 37.21           N  
ATOM   4055  H   HIS   267       6.486 -33.901  35.173  1.00 37.21           H  
ATOM   4056  HA  HIS   267       6.658 -34.127  38.076  1.00 37.21           H  
ATOM   4057  HB2 HIS   267       4.328 -33.011  37.900  1.00 37.21           H  
ATOM   4058  HB3 HIS   267       4.479 -33.080  36.154  1.00 37.21           H  
ATOM   4059  HD2 HIS   267       5.755 -31.016  39.251  1.00 37.21           H  
ATOM   4060  HE2 HIS   267       6.966 -29.012  38.269  1.00 37.21           H  
ATOM   4061  HE1 HIS   267       7.335 -29.257  35.774  1.00 37.21           H  
ATOM   4062  N   LYS   268       5.717 -36.689  37.086  1.00 34.83           N  
ATOM   4063  CA  LYS   268       5.040 -37.973  37.245  1.00 34.83           C  
ATOM   4064  C   LYS   268       6.044 -39.149  37.140  1.00 34.83           C  
ATOM   4065  CB  LYS   268       3.941 -38.119  36.174  1.00 34.83           C  
ATOM   4066  O   LYS   268       5.692 -40.300  36.879  1.00 34.83           O  
ATOM   4067  CG  LYS   268       2.823 -39.082  36.587  1.00 34.83           C  
ATOM   4068  CD  LYS   268       1.804 -39.248  35.458  1.00 34.83           C  
ATOM   4069  CE  LYS   268       0.723 -40.247  35.839  1.00 34.83           C  
ATOM   4070  NZ  LYS   268      -0.227 -40.385  34.711  1.00 34.83           N1+
ATOM   4071  H   LYS   268       6.646 -36.665  36.689  1.00 34.83           H  
ATOM   4072  HA  LYS   268       4.607 -37.996  38.252  1.00 34.83           H  
ATOM   4073  HB2 LYS   268       4.389 -38.453  35.229  1.00 34.83           H  
ATOM   4074  HB3 LYS   268       3.482 -37.145  35.962  1.00 34.83           H  
ATOM   4075  HG2 LYS   268       2.322 -38.697  37.483  1.00 34.83           H  
ATOM   4076  HG3 LYS   268       3.234 -40.063  36.847  1.00 34.83           H  
ATOM   4077  HD2 LYS   268       2.316 -39.588  34.549  1.00 34.83           H  
ATOM   4078  HD3 LYS   268       1.350 -38.277  35.227  1.00 34.83           H  
ATOM   4079  HE2 LYS   268       0.143 -39.915  36.706  1.00 34.83           H  
ATOM   4080  HE3 LYS   268       1.134 -41.243  36.031  1.00 34.83           H  
ATOM   4081  HZ1 LYS   268      -0.965 -41.064  34.934  1.00 34.83           H  
ATOM   4082  HZ2 LYS   268       0.241 -40.712  33.855  1.00 34.83           H  
ATOM   4083  HZ3 LYS   268      -0.687 -39.491  34.494  1.00 34.83           H  
ATOM   4084  N   ARG   269       7.348 -38.861  37.474  1.00 37.47           N  
ATOM   4085  CA  ARG   269       8.403 -39.857  37.340  1.00 37.47           C  
ATOM   4086  C   ARG   269       8.674 -40.454  38.732  1.00 37.47           C  
ATOM   4087  CB  ARG   269       9.697 -39.259  36.772  1.00 37.47           C  
ATOM   4088  O   ARG   269       9.235 -39.820  39.621  1.00 37.47           O  
ATOM   4089  CG  ARG   269       9.556 -38.830  35.308  1.00 37.47           C  
ATOM   4090  CD  ARG   269      10.914 -38.473  34.705  1.00 37.47           C  
ATOM   4091  NE  ARG   269      10.765 -37.878  33.372  1.00 37.47           N  
ATOM   4092  NH1 ARG   269      12.919 -38.354  32.575  1.00 37.47           N  
ATOM   4093  NH2 ARG   269      11.423 -37.188  31.279  1.00 37.47           N1+
ATOM   4094  CZ  ARG   269      11.706 -37.818  32.419  1.00 37.47           C  
ATOM   4095  H   ARG   269       7.586 -37.957  37.874  1.00 37.47           H  
ATOM   4096  HA  ARG   269       8.067 -40.658  36.670  1.00 37.47           H  
ATOM   4097  HB2 ARG   269      10.496 -40.008  36.852  1.00 37.47           H  
ATOM   4098  HB3 ARG   269      10.016 -38.398  37.373  1.00 37.47           H  
ATOM   4099  HG2 ARG   269       8.875 -37.976  35.235  1.00 37.47           H  
ATOM   4100  HG3 ARG   269       9.107 -39.636  34.715  1.00 37.47           H  
ATOM   4101  HD2 ARG   269      11.517 -39.384  34.628  1.00 37.47           H  
ATOM   4102  HD3 ARG   269      11.432 -37.743  35.335  1.00 37.47           H  
ATOM   4103  HE  ARG   269       9.875 -37.459  33.102  1.00 37.47           H  
ATOM   4104 HH11 ARG   269      13.613 -38.306  31.842  1.00 37.47           H  
ATOM   4105 HH12 ARG   269      13.174 -38.832  33.428  1.00 37.47           H  
ATOM   4106 HH21 ARG   269      12.074 -37.116  30.512  1.00 37.47           H  
ATOM   4107 HH22 ARG   269      10.522 -36.710  31.188  1.00 37.47           H  
ATOM   4108  N   GLN   270       8.164 -41.723  38.915  1.00 35.62           N  
ATOM   4109  CA  GLN   270       8.492 -42.542  40.092  1.00 35.62           C  
ATOM   4110  C   GLN   270       7.908 -41.947  41.394  1.00 35.62           C  
ATOM   4111  CB  GLN   270       9.994 -42.848  40.177  1.00 35.62           C  
ATOM   4112  O   GLN   270       8.388 -42.140  42.511  1.00 35.62           O  
ATOM   4113  CG  GLN   270      10.311 -44.182  40.870  1.00 35.62           C  
ATOM   4114  CD  GLN   270      11.786 -44.522  40.760  1.00 35.62           C  
ATOM   4115  NE2 GLN   270      12.141 -45.754  41.209  1.00 35.62           N  
ATOM   4116  OE1 GLN   270      12.629 -43.762  40.288  1.00 35.62           O  
ATOM   4117  H   GLN   270       7.560 -42.122  38.204  1.00 35.62           H  
ATOM   4118  HA  GLN   270       7.946 -43.480  39.924  1.00 35.62           H  
ATOM   4119  HB2 GLN   270      10.522 -42.035  40.692  1.00 35.62           H  
ATOM   4120  HB3 GLN   270      10.409 -42.885  39.160  1.00 35.62           H  
ATOM   4121  HG2 GLN   270       9.742 -44.993  40.400  1.00 35.62           H  
ATOM   4122  HG3 GLN   270      10.044 -44.145  41.931  1.00 35.62           H  
ATOM   4123 HE21 GLN   270      13.106 -46.043  41.176  1.00 35.62           H  
ATOM   4124 HE22 GLN   270      11.505 -46.469  41.598  1.00 35.62           H  
ATOM   4125  N   ARG   271       6.651 -41.375  41.261  1.00 35.23           N  
ATOM   4126  CA  ARG   271       5.851 -41.034  42.436  1.00 35.23           C  
ATOM   4127  C   ARG   271       5.061 -42.311  42.817  1.00 35.23           C  
ATOM   4128  CB  ARG   271       4.948 -39.821  42.205  1.00 35.23           C  
ATOM   4129  O   ARG   271       3.836 -42.369  42.767  1.00 35.23           O  
ATOM   4130  CG  ARG   271       4.553 -39.084  43.502  1.00 35.23           C  
ATOM   4131  CD  ARG   271       3.592 -39.820  44.441  1.00 35.23           C  
ATOM   4132  NE  ARG   271       4.278 -40.744  45.363  1.00 35.23           N  
ATOM   4133  NH1 ARG   271       2.735 -42.510  45.191  1.00 35.23           N  
ATOM   4134  NH2 ARG   271       4.450 -42.652  46.681  1.00 35.23           N1+
ATOM   4135  CZ  ARG   271       3.810 -41.958  45.738  1.00 35.23           C  
ATOM   4136  H   ARG   271       6.290 -41.228  40.326  1.00 35.23           H  
ATOM   4137  HA  ARG   271       6.536 -40.806  43.263  1.00 35.23           H  
ATOM   4138  HB2 ARG   271       4.047 -40.096  41.643  1.00 35.23           H  
ATOM   4139  HB3 ARG   271       5.486 -39.099  41.578  1.00 35.23           H  
ATOM   4140  HG2 ARG   271       4.059 -38.153  43.194  1.00 35.23           H  
ATOM   4141  HG3 ARG   271       5.457 -38.788  44.048  1.00 35.23           H  
ATOM   4142  HD2 ARG   271       2.808 -40.323  43.871  1.00 35.23           H  
ATOM   4143  HD3 ARG   271       3.100 -39.079  45.081  1.00 35.23           H  
ATOM   4144  HE  ARG   271       5.145 -40.456  45.795  1.00 35.23           H  
ATOM   4145 HH11 ARG   271       2.564 -43.491  45.475  1.00 35.23           H  
ATOM   4146 HH12 ARG   271       2.515 -42.304  44.223  1.00 35.23           H  
ATOM   4147 HH21 ARG   271       4.123 -43.629  46.801  1.00 35.23           H  
ATOM   4148 HH22 ARG   271       5.295 -42.369  47.145  1.00 35.23           H  
ATOM   4149  N   ASP   272       5.881 -43.302  43.275  1.00 43.55           N  
ATOM   4150  CA  ASP   272       5.613 -44.615  43.867  1.00 43.55           C  
ATOM   4151  C   ASP   272       6.672 -45.550  43.241  1.00 43.55           C  
ATOM   4152  CB  ASP   272       4.222 -45.217  43.740  1.00 43.55           C  
ATOM   4153  O   ASP   272       7.220 -45.267  42.176  1.00 43.55           O  
ATOM   4154  CG  ASP   272       4.004 -45.676  45.170  1.00 43.55           C  
ATOM   4155  OD1 ASP   272       4.592 -46.740  45.496  1.00 43.55           O  
ATOM   4156  OD2 ASP   272       3.345 -44.862  45.894  1.00 43.55           O1-
ATOM   4157  H   ASP   272       6.886 -43.124  43.188  1.00 43.55           H  
ATOM   4158  HA  ASP   272       5.927 -44.470  44.910  1.00 43.55           H  
ATOM   4159  HB2 ASP   272       4.184 -46.076  43.060  1.00 43.55           H  
ATOM   4160  HB3 ASP   272       3.434 -44.526  43.450  1.00 43.55           H  
ATOM   4161  N   ASP   273       6.952 -46.654  44.012  1.00 46.10           N  
ATOM   4162  CA  ASP   273       8.207 -47.417  43.953  1.00 46.10           C  
ATOM   4163  C   ASP   273       9.223 -46.618  44.824  1.00 46.10           C  
ATOM   4164  CB  ASP   273       8.708 -47.683  42.543  1.00 46.10           C  
ATOM   4165  O   ASP   273       9.236 -45.382  44.868  1.00 46.10           O  
ATOM   4166  CG  ASP   273       9.936 -48.560  42.608  1.00 46.10           C  
ATOM   4167  OD1 ASP   273       9.765 -49.717  43.084  1.00 46.10           O  
ATOM   4168  OD2 ASP   273      10.998 -48.014  42.193  1.00 46.10           O1-
ATOM   4169  H   ASP   273       6.252 -46.928  44.715  1.00 46.10           H  
ATOM   4170  HA  ASP   273       7.962 -48.357  44.453  1.00 46.10           H  
ATOM   4171  HB2 ASP   273       8.988 -46.758  42.031  1.00 46.10           H  
ATOM   4172  HB3 ASP   273       7.939 -48.177  41.939  1.00 46.10           H  
ATOM   4173  N   GLY   274      10.126 -47.268  45.613  1.00 41.32           N  
ATOM   4174  CA  GLY   274      10.330 -48.692  45.789  1.00 41.32           C  
ATOM   4175  C   GLY   274      10.779 -48.994  47.218  1.00 41.32           C  
ATOM   4176  O   GLY   274      11.495 -48.242  47.881  1.00 41.32           O  
ATOM   4177  H   GLY   274      10.737 -46.650  46.134  1.00 41.32           H  
ATOM   4178  HA2 GLY   274      11.140 -49.005  45.126  1.00 41.32           H  
ATOM   4179  HA3 GLY   274       9.419 -49.249  45.573  1.00 41.32           H  
ATOM   4180  N   GLU   275      10.382 -50.228  47.680  1.00 38.34           N  
ATOM   4181  CA  GLU   275      10.620 -50.698  49.048  1.00 38.34           C  
ATOM   4182  C   GLU   275      12.066 -51.235  49.207  1.00 38.34           C  
ATOM   4183  CB  GLU   275       9.578 -51.763  49.436  1.00 38.34           C  
ATOM   4184  O   GLU   275      12.350 -52.316  49.724  1.00 38.34           O  
ATOM   4185  CG  GLU   275       8.214 -51.165  49.789  1.00 38.34           C  
ATOM   4186  CD  GLU   275       8.286 -50.701  51.228  1.00 38.34           C  
ATOM   4187  OE1 GLU   275       7.959 -51.534  52.120  1.00 38.34           O  
ATOM   4188  OE2 GLU   275       8.751 -49.545  51.443  1.00 38.34           O1-
ATOM   4189  H   GLU   275       9.893 -50.847  47.042  1.00 38.34           H  
ATOM   4190  HA  GLU   275      10.556 -49.831  49.714  1.00 38.34           H  
ATOM   4191  HB2 GLU   275       9.940 -52.359  50.284  1.00 38.34           H  
ATOM   4192  HB3 GLU   275       9.451 -52.467  48.603  1.00 38.34           H  
ATOM   4193  HG2 GLU   275       7.438 -51.933  49.703  1.00 38.34           H  
ATOM   4194  HG3 GLU   275       7.939 -50.340  49.124  1.00 38.34           H  
ATOM   4195  N   GLY   276      13.060 -50.332  48.904  1.00 43.70           N  
ATOM   4196  CA  GLY   276      14.481 -50.634  48.997  1.00 43.70           C  
ATOM   4197  C   GLY   276      15.051 -50.504  50.418  1.00 43.70           C  
ATOM   4198  O   GLY   276      16.191 -50.100  50.632  1.00 43.70           O  
ATOM   4199  H   GLY   276      12.772 -49.400  48.596  1.00 43.70           H  
ATOM   4200  HA2 GLY   276      15.004 -49.931  48.343  1.00 43.70           H  
ATOM   4201  HA3 GLY   276      14.656 -51.657  48.648  1.00 43.70           H  
ATOM   4202  N   ARG   277      14.245 -51.007  51.412  1.00 38.78           N  
ATOM   4203  CA  ARG   277      14.553 -50.899  52.841  1.00 38.78           C  
ATOM   4204  C   ARG   277      15.203 -52.191  53.392  1.00 38.78           C  
ATOM   4205  CB  ARG   277      13.249 -50.559  53.568  1.00 38.78           C  
ATOM   4206  O   ARG   277      15.696 -52.253  54.519  1.00 38.78           O  
ATOM   4207  CG  ARG   277      13.428 -50.093  55.016  1.00 38.78           C  
ATOM   4208  CD  ARG   277      12.131 -49.526  55.597  1.00 38.78           C  
ATOM   4209  NE  ARG   277      11.011 -50.435  55.395  1.00 38.78           N  
ATOM   4210  NH1 ARG   277       9.896 -49.305  53.689  1.00 38.78           N  
ATOM   4211  NH2 ARG   277       9.234 -51.413  54.338  1.00 38.78           N1+
ATOM   4212  CZ  ARG   277      10.039 -50.370  54.475  1.00 38.78           C  
ATOM   4213  H   ARG   277      13.392 -51.488  51.131  1.00 38.78           H  
ATOM   4214  HA  ARG   277      15.283 -50.092  52.973  1.00 38.78           H  
ATOM   4215  HB2 ARG   277      12.587 -51.434  53.544  1.00 38.78           H  
ATOM   4216  HB3 ARG   277      12.736 -49.762  53.012  1.00 38.78           H  
ATOM   4217  HG2 ARG   277      14.209 -49.327  55.077  1.00 38.78           H  
ATOM   4218  HG3 ARG   277      13.755 -50.936  55.632  1.00 38.78           H  
ATOM   4219  HD2 ARG   277      11.910 -48.547  55.164  1.00 38.78           H  
ATOM   4220  HD3 ARG   277      12.242 -49.371  56.676  1.00 38.78           H  
ATOM   4221  HE  ARG   277      11.003 -51.340  55.897  1.00 38.78           H  
ATOM   4222 HH11 ARG   277       9.258 -49.360  52.873  1.00 38.78           H  
ATOM   4223 HH12 ARG   277      10.464 -48.484  53.745  1.00 38.78           H  
ATOM   4224 HH21 ARG   277       8.582 -51.492  53.538  1.00 38.78           H  
ATOM   4225 HH22 ARG   277       9.442 -52.246  54.903  1.00 38.78           H  
ATOM   4226  N   GLY   278      15.126 -53.289  52.566  1.00 37.91           N  
ATOM   4227  CA  GLY   278      15.674 -54.579  52.931  1.00 37.91           C  
ATOM   4228  C   GLY   278      14.688 -55.703  52.631  1.00 37.91           C  
ATOM   4229  O   GLY   278      14.686 -56.282  51.542  1.00 37.91           O  
ATOM   4230  H   GLY   278      14.680 -53.190  51.660  1.00 37.91           H  
ATOM   4231  HA2 GLY   278      15.988 -54.603  53.975  1.00 37.91           H  
ATOM   4232  HA3 GLY   278      16.567 -54.737  52.317  1.00 37.91           H  
ATOM   4233  N   GLU   279      13.741 -56.027  53.557  1.00 37.73           N  
ATOM   4234  CA  GLU   279      13.445 -55.361  54.836  1.00 37.73           C  
ATOM   4235  C   GLU   279      14.508 -55.751  55.898  1.00 37.73           C  
ATOM   4236  CB  GLU   279      12.013 -55.747  55.261  1.00 37.73           C  
ATOM   4237  O   GLU   279      15.190 -56.770  55.820  1.00 37.73           O  
ATOM   4238  CG  GLU   279      11.430 -55.061  56.495  1.00 37.73           C  
ATOM   4239  CD  GLU   279      11.577 -53.559  56.420  1.00 37.73           C  
ATOM   4240  OE1 GLU   279      12.703 -53.105  56.770  1.00 37.73           O  
ATOM   4241  OE2 GLU   279      10.591 -52.901  55.987  1.00 37.73           O1-
ATOM   4242  H   GLU   279      13.182 -56.830  53.299  1.00 37.73           H  
ATOM   4243  HA  GLU   279      13.513 -54.286  54.648  1.00 37.73           H  
ATOM   4244  HB2 GLU   279      11.967 -56.832  55.426  1.00 37.73           H  
ATOM   4245  HB3 GLU   279      11.340 -55.544  54.416  1.00 37.73           H  
ATOM   4246  HG2 GLU   279      11.915 -55.425  57.405  1.00 37.73           H  
ATOM   4247  HG3 GLU   279      10.369 -55.321  56.589  1.00 37.73           H  
ATOM   4248  N   VAL   280      14.636 -54.849  56.928  1.00 41.47           N  
ATOM   4249  CA  VAL   280      15.573 -54.972  58.042  1.00 41.47           C  
ATOM   4250  C   VAL   280      17.028 -54.712  57.558  1.00 41.47           C  
ATOM   4251  CB  VAL   280      15.437 -56.269  58.885  1.00 41.47           C  
ATOM   4252  O   VAL   280      18.032 -55.116  58.147  1.00 41.47           O  
ATOM   4253  CG1 VAL   280      16.047 -56.088  60.285  1.00 41.47           C  
ATOM   4254  CG2 VAL   280      13.981 -56.715  59.070  1.00 41.47           C  
ATOM   4255  H   VAL   280      14.011 -54.025  56.925  1.00 41.47           H  
ATOM   4256  HA  VAL   280      15.331 -54.117  58.688  1.00 41.47           H  
ATOM   4257  HB  VAL   280      15.979 -57.083  58.387  1.00 41.47           H  
ATOM   4258 HG11 VAL   280      15.541 -55.286  60.834  1.00 41.47           H  
ATOM   4259 HG12 VAL   280      17.111 -55.847  60.247  1.00 41.47           H  
ATOM   4260 HG13 VAL   280      15.949 -57.008  60.871  1.00 41.47           H  
ATOM   4261 HG21 VAL   280      13.368 -55.906  59.481  1.00 41.47           H  
ATOM   4262 HG22 VAL   280      13.917 -57.567  59.756  1.00 41.47           H  
ATOM   4263 HG23 VAL   280      13.536 -57.042  58.126  1.00 41.47           H  
ATOM   4264  N   GLY   281      17.154 -53.791  56.541  1.00 36.31           N  
ATOM   4265  CA  GLY   281      18.427 -53.425  55.944  1.00 36.31           C  
ATOM   4266  C   GLY   281      19.261 -52.428  56.760  1.00 36.31           C  
ATOM   4267  O   GLY   281      19.965 -51.566  56.233  1.00 36.31           O  
ATOM   4268  H   GLY   281      16.313 -53.360  56.152  1.00 36.31           H  
ATOM   4269  HA2 GLY   281      18.219 -52.984  54.965  1.00 36.31           H  
ATOM   4270  HA3 GLY   281      19.025 -54.333  55.806  1.00 36.31           H  
ATOM   4271  N   SER   282      19.358 -52.691  58.106  1.00 42.61           N  
ATOM   4272  CA  SER   282      20.056 -51.817  59.059  1.00 42.61           C  
ATOM   4273  C   SER   282      21.569 -52.121  59.100  1.00 42.61           C  
ATOM   4274  CB  SER   282      19.438 -51.947  60.454  1.00 42.61           C  
ATOM   4275  O   SER   282      22.200 -52.294  60.142  1.00 42.61           O  
ATOM   4276  OG  SER   282      18.080 -51.501  60.448  1.00 42.61           O  
ATOM   4277  H   SER   282      18.946 -53.566  58.437  1.00 42.61           H  
ATOM   4278  HA  SER   282      19.937 -50.785  58.704  1.00 42.61           H  
ATOM   4279  HB2 SER   282      19.979 -51.339  61.186  1.00 42.61           H  
ATOM   4280  HB3 SER   282      19.452 -52.986  60.801  1.00 42.61           H  
ATOM   4281  HG  SER   282      17.653 -51.880  59.658  1.00 42.61           H  
ATOM   4282  N   ALA   283      22.185 -52.098  57.868  1.00 36.74           N  
ATOM   4283  CA  ALA   283      23.603 -52.317  57.619  1.00 36.74           C  
ATOM   4284  C   ALA   283      24.049 -53.761  57.943  1.00 36.74           C  
ATOM   4285  CB  ALA   283      24.498 -51.284  58.294  1.00 36.74           C  
ATOM   4286  O   ALA   283      24.482 -54.523  57.079  1.00 36.74           O  
ATOM   4287  H   ALA   283      21.591 -51.888  57.063  1.00 36.74           H  
ATOM   4288  HA  ALA   283      23.723 -52.201  56.534  1.00 36.74           H  
ATOM   4289  HB1 ALA   283      24.232 -50.272  57.971  1.00 36.74           H  
ATOM   4290  HB2 ALA   283      25.546 -51.464  58.038  1.00 36.74           H  
ATOM   4291  HB3 ALA   283      24.425 -51.312  59.386  1.00 36.74           H  
ATOM   4292  N   GLY   284      23.980 -54.115  59.271  1.00 40.56           N  
ATOM   4293  CA  GLY   284      24.452 -55.397  59.761  1.00 40.56           C  
ATOM   4294  C   GLY   284      25.978 -55.461  59.919  1.00 40.56           C  
ATOM   4295  O   GLY   284      26.572 -56.536  59.969  1.00 40.56           O  
ATOM   4296  H   GLY   284      23.547 -53.459  59.926  1.00 40.56           H  
ATOM   4297  HA2 GLY   284      24.141 -56.181  59.064  1.00 40.56           H  
ATOM   4298  HA3 GLY   284      23.994 -55.570  60.739  1.00 40.56           H  
ATOM   4299  N   ASP   285      26.585 -54.239  60.072  1.00 40.28           N  
ATOM   4300  CA  ASP   285      28.020 -54.016  60.288  1.00 40.28           C  
ATOM   4301  C   ASP   285      28.831 -54.319  58.992  1.00 40.28           C  
ATOM   4302  CB  ASP   285      28.564 -54.744  61.509  1.00 40.28           C  
ATOM   4303  O   ASP   285      28.405 -55.011  58.061  1.00 40.28           O  
ATOM   4304  CG  ASP   285      29.901 -54.179  61.973  1.00 40.28           C  
ATOM   4305  OD1 ASP   285      30.282 -53.110  61.415  1.00 40.28           O  
ATOM   4306  OD2 ASP   285      30.500 -54.871  62.837  1.00 40.28           O1-
ATOM   4307  H   ASP   285      25.994 -53.419  60.035  1.00 40.28           H  
ATOM   4308  HA  ASP   285      28.081 -52.931  60.442  1.00 40.28           H  
ATOM   4309  HB2 ASP   285      28.701 -55.811  61.294  1.00 40.28           H  
ATOM   4310  HB3 ASP   285      27.861 -54.661  62.347  1.00 40.28           H  
ATOM   4311  N   MET   286      30.059 -53.702  58.945  1.00 43.88           N  
ATOM   4312  CA  MET   286      31.017 -53.768  57.843  1.00 43.88           C  
ATOM   4313  C   MET   286      30.428 -53.141  56.557  1.00 43.88           C  
ATOM   4314  CB  MET   286      31.547 -55.183  57.585  1.00 43.88           C  
ATOM   4315  O   MET   286      30.865 -53.364  55.431  1.00 43.88           O  
ATOM   4316  CG  MET   286      32.237 -55.837  58.784  1.00 43.88           C  
ATOM   4317  SD  MET   286      33.869 -55.105  59.147  1.00 43.88           S  
ATOM   4318  CE  MET   286      33.449 -54.194  60.660  1.00 43.88           C  
ATOM   4319  H   MET   286      30.340 -53.181  59.797  1.00 43.88           H  
ATOM   4320  HA  MET   286      31.843 -53.108  58.129  1.00 43.88           H  
ATOM   4321  HB2 MET   286      32.233 -55.176  56.728  1.00 43.88           H  
ATOM   4322  HB3 MET   286      30.715 -55.831  57.281  1.00 43.88           H  
ATOM   4323  HG2 MET   286      32.423 -56.888  58.539  1.00 43.88           H  
ATOM   4324  HG3 MET   286      31.599 -55.833  59.673  1.00 43.88           H  
ATOM   4325  HE1 MET   286      34.361 -53.757  61.075  1.00 43.88           H  
ATOM   4326  HE2 MET   286      33.019 -54.866  61.406  1.00 43.88           H  
ATOM   4327  HE3 MET   286      32.756 -53.382  60.434  1.00 43.88           H  
ATOM   4328  N   ARG   287      29.429 -52.226  56.788  1.00 38.59           N  
ATOM   4329  CA  ARG   287      28.617 -51.593  55.763  1.00 38.59           C  
ATOM   4330  C   ARG   287      28.112 -50.273  56.374  1.00 38.59           C  
ATOM   4331  CB  ARG   287      27.395 -52.463  55.420  1.00 38.59           C  
ATOM   4332  O   ARG   287      27.832 -50.192  57.568  1.00 38.59           O  
ATOM   4333  CG  ARG   287      27.703 -53.577  54.412  1.00 38.59           C  
ATOM   4334  CD  ARG   287      26.773 -54.776  54.573  1.00 38.59           C  
ATOM   4335  NE  ARG   287      27.062 -55.498  55.814  1.00 38.59           N  
ATOM   4336  NH1 ARG   287      25.528 -57.233  55.485  1.00 38.59           N  
ATOM   4337  NH2 ARG   287      26.848 -57.187  57.361  1.00 38.59           N1+
ATOM   4338  CZ  ARG   287      26.471 -56.627  56.215  1.00 38.59           C  
ATOM   4339  H   ARG   287      29.240 -51.973  57.758  1.00 38.59           H  
ATOM   4340  HA  ARG   287      29.230 -51.392  54.878  1.00 38.59           H  
ATOM   4341  HB2 ARG   287      26.594 -51.841  54.998  1.00 38.59           H  
ATOM   4342  HB3 ARG   287      26.986 -52.884  56.347  1.00 38.59           H  
ATOM   4343  HG2 ARG   287      28.729 -53.934  54.510  1.00 38.59           H  
ATOM   4344  HG3 ARG   287      27.605 -53.171  53.398  1.00 38.59           H  
ATOM   4345  HD2 ARG   287      26.938 -55.464  53.737  1.00 38.59           H  
ATOM   4346  HD3 ARG   287      25.728 -54.451  54.582  1.00 38.59           H  
ATOM   4347  HE  ARG   287      27.733 -55.120  56.493  1.00 38.59           H  
ATOM   4348 HH11 ARG   287      25.086 -58.080  55.805  1.00 38.59           H  
ATOM   4349 HH12 ARG   287      25.162 -56.784  54.659  1.00 38.59           H  
ATOM   4350 HH21 ARG   287      26.406 -57.994  57.769  1.00 38.59           H  
ATOM   4351 HH22 ARG   287      27.478 -56.670  57.984  1.00 38.59           H  
ATOM   4352  N   ALA   288      27.943 -49.257  55.459  1.00 36.61           N  
ATOM   4353  CA  ALA   288      27.546 -47.887  55.790  1.00 36.61           C  
ATOM   4354  C   ALA   288      28.808 -47.075  56.146  1.00 36.61           C  
ATOM   4355  CB  ALA   288      26.494 -47.752  56.885  1.00 36.61           C  
ATOM   4356  O   ALA   288      29.601 -47.428  57.021  1.00 36.61           O  
ATOM   4357  H   ALA   288      28.149 -49.453  54.489  1.00 36.61           H  
ATOM   4358  HA  ALA   288      27.102 -47.510  54.867  1.00 36.61           H  
ATOM   4359  HB1 ALA   288      25.649 -48.424  56.705  1.00 36.61           H  
ATOM   4360  HB2 ALA   288      26.111 -46.727  56.923  1.00 36.61           H  
ATOM   4361  HB3 ALA   288      26.900 -47.964  57.879  1.00 36.61           H  
ATOM   4362  N   ALA   289      29.099 -45.942  55.444  1.00 37.00           N  
ATOM   4363  CA  ALA   289      28.403 -45.311  54.328  1.00 37.00           C  
ATOM   4364  C   ALA   289      29.418 -44.440  53.564  1.00 37.00           C  
ATOM   4365  CB  ALA   289      27.247 -44.440  54.797  1.00 37.00           C  
ATOM   4366  O   ALA   289      30.403 -43.945  54.105  1.00 37.00           O  
ATOM   4367  H   ALA   289      29.950 -45.479  55.760  1.00 37.00           H  
ATOM   4368  HA  ALA   289      28.044 -46.092  53.651  1.00 37.00           H  
ATOM   4369  HB1 ALA   289      26.492 -45.029  55.324  1.00 37.00           H  
ATOM   4370  HB2 ALA   289      26.758 -43.945  53.951  1.00 37.00           H  
ATOM   4371  HB3 ALA   289      27.594 -43.657  55.481  1.00 37.00           H  
ATOM   4372  N   ASN   290      29.117 -44.250  52.236  1.00 39.66           N  
ATOM   4373  CA  ASN   290      29.903 -43.387  51.343  1.00 39.66           C  
ATOM   4374  C   ASN   290      31.324 -43.914  51.040  1.00 39.66           C  
ATOM   4375  CB  ASN   290      29.926 -41.916  51.760  1.00 39.66           C  
ATOM   4376  O   ASN   290      32.208 -43.213  50.550  1.00 39.66           O  
ATOM   4377  CG  ASN   290      28.553 -41.294  51.662  1.00 39.66           C  
ATOM   4378  ND2 ASN   290      28.528 -39.950  51.892  1.00 39.66           N  
ATOM   4379  OD1 ASN   290      27.523 -41.911  51.417  1.00 39.66           O  
ATOM   4380  H   ASN   290      28.283 -44.665  51.838  1.00 39.66           H  
ATOM   4381  HA  ASN   290      29.384 -43.464  50.376  1.00 39.66           H  
ATOM   4382  HB2 ASN   290      30.592 -41.342  51.105  1.00 39.66           H  
ATOM   4383  HB3 ASN   290      30.293 -41.788  52.784  1.00 39.66           H  
ATOM   4384 HD21 ASN   290      27.637 -39.472  51.848  1.00 39.66           H  
ATOM   4385 HD22 ASN   290      29.357 -39.409  52.101  1.00 39.66           H  
ATOM   4386  N   LEU   291      31.474 -45.279  51.168  1.00 32.31           N  
ATOM   4387  CA  LEU   291      32.690 -45.971  50.745  1.00 32.31           C  
ATOM   4388  C   LEU   291      32.478 -46.303  49.252  1.00 32.31           C  
ATOM   4389  CB  LEU   291      32.942 -47.248  51.561  1.00 32.31           C  
ATOM   4390  O   LEU   291      32.150 -47.417  48.847  1.00 32.31           O  
ATOM   4391  CG  LEU   291      33.677 -47.023  52.898  1.00 32.31           C  
ATOM   4392  CD1 LEU   291      32.899 -46.142  53.873  1.00 32.31           C  
ATOM   4393  CD2 LEU   291      33.976 -48.374  53.555  1.00 32.31           C  
ATOM   4394  H   LEU   291      30.707 -45.815  51.549  1.00 32.31           H  
ATOM   4395  HA  LEU   291      33.550 -45.296  50.822  1.00 32.31           H  
ATOM   4396  HB2 LEU   291      33.561 -47.930  50.962  1.00 32.31           H  
ATOM   4397  HB3 LEU   291      31.996 -47.775  51.741  1.00 32.31           H  
ATOM   4398  HG  LEU   291      34.638 -46.534  52.690  1.00 32.31           H  
ATOM   4399 HD11 LEU   291      31.887 -46.526  54.033  1.00 32.31           H  
ATOM   4400 HD12 LEU   291      32.830 -45.115  53.505  1.00 32.31           H  
ATOM   4401 HD13 LEU   291      33.400 -46.099  54.846  1.00 32.31           H  
ATOM   4402 HD21 LEU   291      33.053 -48.911  53.796  1.00 32.31           H  
ATOM   4403 HD22 LEU   291      34.542 -48.240  54.483  1.00 32.31           H  
ATOM   4404 HD23 LEU   291      34.574 -49.007  52.891  1.00 32.31           H  
ATOM   4405  N   TRP   292      32.594 -45.217  48.412  1.00 33.67           N  
ATOM   4406  CA  TRP   292      32.357 -45.317  46.970  1.00 33.67           C  
ATOM   4407  C   TRP   292      33.075 -44.129  46.291  1.00 33.67           C  
ATOM   4408  CB  TRP   292      30.849 -45.241  46.675  1.00 33.67           C  
ATOM   4409  O   TRP   292      33.042 -43.005  46.812  1.00 33.67           O  
ATOM   4410  CG  TRP   292      30.500 -45.627  45.274  1.00 33.67           C  
ATOM   4411  CD1 TRP   292      30.187 -44.766  44.243  1.00 33.67           C  
ATOM   4412  CD2 TRP   292      30.444 -46.954  44.741  1.00 33.67           C  
ATOM   4413  CE2 TRP   292      30.117 -46.847  43.389  1.00 33.67           C  
ATOM   4414  CE3 TRP   292      30.654 -48.239  45.284  1.00 33.67           C  
ATOM   4415  NE1 TRP   292      29.978 -45.507  43.111  1.00 33.67           N  
ATOM   4416  CH2 TRP   292      30.200 -49.223  43.113  1.00 33.67           C  
ATOM   4417  CZ2 TRP   292      29.988 -47.961  42.550  1.00 33.67           C  
ATOM   4418  CZ3 TRP   292      30.528 -49.363  44.460  1.00 33.67           C  
ATOM   4419  H   TRP   292      32.823 -44.300  48.803  1.00 33.67           H  
ATOM   4420  HA  TRP   292      32.766 -46.274  46.644  1.00 33.67           H  
ATOM   4421  HB2 TRP   292      30.477 -44.227  46.879  1.00 33.67           H  
ATOM   4422  HB3 TRP   292      30.298 -45.899  47.359  1.00 33.67           H  
ATOM   4423  HD1 TRP   292      30.122 -43.686  44.209  1.00 33.67           H  
ATOM   4424  HE1 TRP   292      29.756 -45.125  42.202  1.00 33.67           H  
ATOM   4425  HE3 TRP   292      30.913 -48.360  46.333  1.00 33.67           H  
ATOM   4426  HZ2 TRP   292      29.733 -47.856  41.501  1.00 33.67           H  
ATOM   4427  HZ3 TRP   292      30.687 -50.354  44.879  1.00 33.67           H  
ATOM   4428  HH2 TRP   292      30.105 -50.109  42.490  1.00 33.67           H  
ATOM   4429  N   PRO   293      33.710 -44.336  45.082  1.00 37.32           N  
ATOM   4430  CA  PRO   293      34.259 -43.220  44.296  1.00 37.32           C  
ATOM   4431  C   PRO   293      33.104 -42.320  43.805  1.00 37.32           C  
ATOM   4432  CB  PRO   293      34.985 -43.887  43.121  1.00 37.32           C  
ATOM   4433  O   PRO   293      32.387 -42.580  42.841  1.00 37.32           O  
ATOM   4434  CG  PRO   293      35.205 -45.320  43.583  1.00 37.32           C  
ATOM   4435  CD  PRO   293      33.972 -45.605  44.424  1.00 37.32           C  
ATOM   4436  HA  PRO   293      34.954 -42.656  44.929  1.00 37.32           H  
ATOM   4437  HB2 PRO   293      35.928 -43.382  42.890  1.00 37.32           H  
ATOM   4438  HB3 PRO   293      34.385 -43.886  42.204  1.00 37.32           H  
ATOM   4439  HG2 PRO   293      36.106 -45.372  44.207  1.00 37.32           H  
ATOM   4440  HG3 PRO   293      35.322 -46.022  42.753  1.00 37.32           H  
ATOM   4441  HD2 PRO   293      33.117 -45.847  43.789  1.00 37.32           H  
ATOM   4442  HD3 PRO   293      34.147 -46.416  45.133  1.00 37.32           H  
ATOM   4443  N   SER   294      32.855 -41.263  44.650  1.00 31.26           N  
ATOM   4444  CA  SER   294      31.685 -40.400  44.512  1.00 31.26           C  
ATOM   4445  C   SER   294      31.971 -39.229  43.555  1.00 31.26           C  
ATOM   4446  CB  SER   294      31.279 -39.867  45.889  1.00 31.26           C  
ATOM   4447  O   SER   294      33.120 -38.825  43.352  1.00 31.26           O  
ATOM   4448  OG  SER   294      30.904 -40.945  46.754  1.00 31.26           O  
ATOM   4449  H   SER   294      33.501 -41.080  45.410  1.00 31.26           H  
ATOM   4450  HA  SER   294      30.886 -41.029  44.111  1.00 31.26           H  
ATOM   4451  HB2 SER   294      30.425 -39.187  45.821  1.00 31.26           H  
ATOM   4452  HB3 SER   294      32.100 -39.320  46.367  1.00 31.26           H  
ATOM   4453  HG  SER   294      31.653 -41.581  46.767  1.00 31.26           H  
ATOM   4454  N   PRO   295      30.887 -38.598  42.978  1.00 41.75           N  
ATOM   4455  CA  PRO   295      31.076 -37.402  42.162  1.00 41.75           C  
ATOM   4456  C   PRO   295      31.580 -36.196  42.980  1.00 41.75           C  
ATOM   4457  CB  PRO   295      29.682 -37.083  41.604  1.00 41.75           C  
ATOM   4458  O   PRO   295      31.473 -36.098  44.202  1.00 41.75           O  
ATOM   4459  CG  PRO   295      28.910 -38.388  41.757  1.00 41.75           C  
ATOM   4460  CD  PRO   295      29.488 -38.986  43.028  1.00 41.75           C  
ATOM   4461  HA  PRO   295      31.790 -37.634  41.364  1.00 41.75           H  
ATOM   4462  HB2 PRO   295      29.724 -36.749  40.563  1.00 41.75           H  
ATOM   4463  HB3 PRO   295      29.188 -36.293  42.184  1.00 41.75           H  
ATOM   4464  HG2 PRO   295      29.124 -39.042  40.903  1.00 41.75           H  
ATOM   4465  HG3 PRO   295      27.829 -38.239  41.813  1.00 41.75           H  
ATOM   4466  HD2 PRO   295      29.043 -38.531  43.919  1.00 41.75           H  
ATOM   4467  HD3 PRO   295      29.355 -40.068  43.068  1.00 41.75           H  
ATOM   4468  N   LEU   296      32.088 -35.175  42.198  1.00 39.14           N  
ATOM   4469  CA  LEU   296      32.610 -33.958  42.802  1.00 39.14           C  
ATOM   4470  C   LEU   296      31.407 -33.108  43.263  1.00 39.14           C  
ATOM   4471  CB  LEU   296      33.451 -33.139  41.814  1.00 39.14           C  
ATOM   4472  O   LEU   296      30.525 -32.712  42.501  1.00 39.14           O  
ATOM   4473  CG  LEU   296      34.725 -33.846  41.309  1.00 39.14           C  
ATOM   4474  CD1 LEU   296      35.422 -32.969  40.265  1.00 39.14           C  
ATOM   4475  CD2 LEU   296      35.700 -34.173  42.440  1.00 39.14           C  
ATOM   4476  H   LEU   296      32.091 -35.263  41.189  1.00 39.14           H  
ATOM   4477  HA  LEU   296      33.207 -34.238  43.676  1.00 39.14           H  
ATOM   4478  HB2 LEU   296      33.728 -32.187  42.287  1.00 39.14           H  
ATOM   4479  HB3 LEU   296      32.830 -32.875  40.947  1.00 39.14           H  
ATOM   4480  HG  LEU   296      34.444 -34.786  40.817  1.00 39.14           H  
ATOM   4481 HD11 LEU   296      35.739 -32.013  40.696  1.00 39.14           H  
ATOM   4482 HD12 LEU   296      34.752 -32.757  39.425  1.00 39.14           H  
ATOM   4483 HD13 LEU   296      36.309 -33.471  39.864  1.00 39.14           H  
ATOM   4484 HD21 LEU   296      35.957 -33.277  43.015  1.00 39.14           H  
ATOM   4485 HD22 LEU   296      36.629 -34.596  42.042  1.00 39.14           H  
ATOM   4486 HD23 LEU   296      35.280 -34.913  43.128  1.00 39.14           H  
ATOM   4487  N   MET   297      31.375 -32.859  44.619  1.00 33.71           N  
ATOM   4488  CA  MET   297      30.272 -32.136  45.224  1.00 33.71           C  
ATOM   4489  C   MET   297      30.554 -30.626  45.081  1.00 33.71           C  
ATOM   4490  CB  MET   297      30.108 -32.463  46.713  1.00 33.71           C  
ATOM   4491  O   MET   297      31.312 -30.016  45.837  1.00 33.71           O  
ATOM   4492  CG  MET   297      29.793 -33.932  46.976  1.00 33.71           C  
ATOM   4493  SD  MET   297      29.393 -34.141  48.752  1.00 33.71           S  
ATOM   4494  CE  MET   297      27.584 -34.091  48.635  1.00 33.71           C  
ATOM   4495  H   MET   297      32.136 -33.190  45.201  1.00 33.71           H  
ATOM   4496  HA  MET   297      29.344 -32.384  44.694  1.00 33.71           H  
ATOM   4497  HB2 MET   297      29.304 -31.830  47.111  1.00 33.71           H  
ATOM   4498  HB3 MET   297      31.024 -32.190  47.255  1.00 33.71           H  
ATOM   4499  HG2 MET   297      30.666 -34.555  46.756  1.00 33.71           H  
ATOM   4500  HG3 MET   297      28.964 -34.288  46.357  1.00 33.71           H  
ATOM   4501  HE1 MET   297      27.158 -34.179  49.638  1.00 33.71           H  
ATOM   4502  HE2 MET   297      27.219 -34.923  48.028  1.00 33.71           H  
ATOM   4503  HE3 MET   297      27.256 -33.143  48.201  1.00 33.71           H  
ATOM   4504  N   ILE   298      29.925 -30.024  44.016  1.00 38.47           N  
ATOM   4505  CA  ILE   298      30.006 -28.583  43.779  1.00 38.47           C  
ATOM   4506  C   ILE   298      29.001 -27.950  44.776  1.00 38.47           C  
ATOM   4507  CB  ILE   298      29.688 -28.216  42.308  1.00 38.47           C  
ATOM   4508  O   ILE   298      27.818 -27.736  44.515  1.00 38.47           O  
ATOM   4509  CG1 ILE   298      30.649 -28.947  41.341  1.00 38.47           C  
ATOM   4510  CG2 ILE   298      29.775 -26.695  42.107  1.00 38.47           C  
ATOM   4511  CD1 ILE   298      30.343 -28.706  39.868  1.00 38.47           C  
ATOM   4512  H   ILE   298      29.394 -30.605  43.372  1.00 38.47           H  
ATOM   4513  HA  ILE   298      31.019 -28.244  44.032  1.00 38.47           H  
ATOM   4514  HB  ILE   298      28.661 -28.531  42.077  1.00 38.47           H  
ATOM   4515 HG12 ILE   298      30.596 -30.028  41.511  1.00 38.47           H  
ATOM   4516 HG13 ILE   298      31.684 -28.648  41.545  1.00 38.47           H  
ATOM   4517 HG21 ILE   298      30.801 -26.337  42.246  1.00 38.47           H  
ATOM   4518 HG22 ILE   298      29.135 -26.153  42.809  1.00 38.47           H  
ATOM   4519 HG23 ILE   298      29.447 -26.407  41.103  1.00 38.47           H  
ATOM   4520 HD11 ILE   298      29.297 -28.936  39.641  1.00 38.47           H  
ATOM   4521 HD12 ILE   298      30.974 -29.350  39.246  1.00 38.47           H  
ATOM   4522 HD13 ILE   298      30.545 -27.672  39.577  1.00 38.47           H  
ATOM   4523  N   LYS   299      29.532 -27.739  46.032  1.00 31.96           N  
ATOM   4524  CA  LYS   299      28.750 -27.220  47.145  1.00 31.96           C  
ATOM   4525  C   LYS   299      28.586 -25.700  46.962  1.00 31.96           C  
ATOM   4526  CB  LYS   299      29.424 -27.526  48.492  1.00 31.96           C  
ATOM   4527  O   LYS   299      29.407 -24.875  47.357  1.00 31.96           O  
ATOM   4528  CG  LYS   299      29.426 -29.025  48.808  1.00 31.96           C  
ATOM   4529  CD  LYS   299      30.129 -29.334  50.132  1.00 31.96           C  
ATOM   4530  CE  LYS   299      30.206 -30.838  50.354  1.00 31.96           C  
ATOM   4531  NZ  LYS   299      30.879 -31.120  51.642  1.00 31.96           N1+
ATOM   4532  H   LYS   299      30.512 -27.977  46.181  1.00 31.96           H  
ATOM   4533  HA  LYS   299      27.757 -27.687  47.119  1.00 31.96           H  
ATOM   4534  HB2 LYS   299      28.898 -26.991  49.293  1.00 31.96           H  
ATOM   4535  HB3 LYS   299      30.456 -27.152  48.489  1.00 31.96           H  
ATOM   4536  HG2 LYS   299      29.930 -29.570  48.005  1.00 31.96           H  
ATOM   4537  HG3 LYS   299      28.394 -29.394  48.846  1.00 31.96           H  
ATOM   4538  HD2 LYS   299      29.587 -28.856  50.957  1.00 31.96           H  
ATOM   4539  HD3 LYS   299      31.141 -28.910  50.121  1.00 31.96           H  
ATOM   4540  HE2 LYS   299      30.799 -31.329  49.578  1.00 31.96           H  
ATOM   4541  HE3 LYS   299      29.212 -31.292  50.409  1.00 31.96           H  
ATOM   4542  HZ1 LYS   299      30.940 -32.135  51.802  1.00 31.96           H  
ATOM   4543  HZ2 LYS   299      30.369 -30.710  52.435  1.00 31.96           H  
ATOM   4544  HZ3 LYS   299      31.838 -30.749  51.658  1.00 31.96           H  
ATOM   4545  N   ARG   300      27.464 -25.347  46.246  1.00 37.10           N  
ATOM   4546  CA  ARG   300      27.095 -23.957  46.068  1.00 37.10           C  
ATOM   4547  C   ARG   300      26.472 -23.444  47.382  1.00 37.10           C  
ATOM   4548  CB  ARG   300      26.054 -23.776  44.958  1.00 37.10           C  
ATOM   4549  O   ARG   300      25.699 -24.116  48.063  1.00 37.10           O  
ATOM   4550  CG  ARG   300      26.568 -24.177  43.575  1.00 37.10           C  
ATOM   4551  CD  ARG   300      25.497 -23.935  42.516  1.00 37.10           C  
ATOM   4552  NE  ARG   300      25.963 -24.336  41.190  1.00 37.10           N  
ATOM   4553  NH1 ARG   300      24.052 -23.549  40.111  1.00 37.10           N  
ATOM   4554  NH2 ARG   300      25.781 -24.471  38.895  1.00 37.10           N1+
ATOM   4555  CZ  ARG   300      25.252 -24.113  40.061  1.00 37.10           C  
ATOM   4556  H   ARG   300      26.892 -26.088  45.848  1.00 37.10           H  
ATOM   4557  HA  ARG   300      27.999 -23.380  45.841  1.00 37.10           H  
ATOM   4558  HB2 ARG   300      25.735 -22.725  44.931  1.00 37.10           H  
ATOM   4559  HB3 ARG   300      25.156 -24.363  45.192  1.00 37.10           H  
ATOM   4560  HG2 ARG   300      26.852 -25.235  43.563  1.00 37.10           H  
ATOM   4561  HG3 ARG   300      27.469 -23.604  43.325  1.00 37.10           H  
ATOM   4562  HD2 ARG   300      25.249 -22.868  42.490  1.00 37.10           H  
ATOM   4563  HD3 ARG   300      24.601 -24.519  42.754  1.00 37.10           H  
ATOM   4564  HE  ARG   300      26.854 -24.798  41.078  1.00 37.10           H  
ATOM   4565 HH11 ARG   300      23.553 -23.336  39.221  1.00 37.10           H  
ATOM   4566 HH12 ARG   300      23.587 -23.246  40.945  1.00 37.10           H  
ATOM   4567 HH21 ARG   300      25.257 -24.281  38.013  1.00 37.10           H  
ATOM   4568 HH22 ARG   300      26.682 -24.892  38.770  1.00 37.10           H  
ATOM   4569  N   SER   301      26.768 -22.129  47.673  1.00 37.26           N  
ATOM   4570  CA  SER   301      26.108 -21.447  48.781  1.00 37.26           C  
ATOM   4571  C   SER   301      24.751 -20.984  48.227  1.00 37.26           C  
ATOM   4572  CB  SER   301      26.895 -20.235  49.276  1.00 37.26           C  
ATOM   4573  O   SER   301      24.641 -20.350  47.174  1.00 37.26           O  
ATOM   4574  OG  SER   301      26.427 -19.840  50.564  1.00 37.26           O  
ATOM   4575  H   SER   301      27.425 -21.618  47.098  1.00 37.26           H  
ATOM   4576  HA  SER   301      25.950 -22.159  49.600  1.00 37.26           H  
ATOM   4577  HB2 SER   301      26.805 -19.380  48.596  1.00 37.26           H  
ATOM   4578  HB3 SER   301      27.957 -20.486  49.373  1.00 37.26           H  
ATOM   4579  HG  SER   301      26.990 -19.104  50.862  1.00 37.26           H  
ATOM   4580  N   LYS   302      23.655 -21.369  48.966  1.00 44.74           N  
ATOM   4581  CA  LYS   302      22.297 -21.176  48.476  1.00 44.74           C  
ATOM   4582  C   LYS   302      21.862 -19.741  48.823  1.00 44.74           C  
ATOM   4583  CB  LYS   302      21.356 -22.245  49.050  1.00 44.74           C  
ATOM   4584  O   LYS   302      21.101 -19.461  49.748  1.00 44.74           O  
ATOM   4585  CG  LYS   302      20.059 -22.434  48.245  1.00 44.74           C  
ATOM   4586  CD  LYS   302      19.038 -21.309  48.424  1.00 44.74           C  
ATOM   4587  CE  LYS   302      17.742 -21.609  47.690  1.00 44.74           C  
ATOM   4588  NZ  LYS   302      16.730 -20.602  48.060  1.00 44.74           N1+
ATOM   4589  H   LYS   302      23.797 -21.796  49.875  1.00 44.74           H  
ATOM   4590  HA  LYS   302      22.316 -21.273  47.383  1.00 44.74           H  
ATOM   4591  HB2 LYS   302      21.121 -22.042  50.102  1.00 44.74           H  
ATOM   4592  HB3 LYS   302      21.882 -23.210  49.038  1.00 44.74           H  
ATOM   4593  HG2 LYS   302      19.598 -23.375  48.573  1.00 44.74           H  
ATOM   4594  HG3 LYS   302      20.295 -22.558  47.182  1.00 44.74           H  
ATOM   4595  HD2 LYS   302      19.436 -20.368  48.033  1.00 44.74           H  
ATOM   4596  HD3 LYS   302      18.840 -21.167  49.494  1.00 44.74           H  
ATOM   4597  HE2 LYS   302      17.329 -22.583  47.967  1.00 44.74           H  
ATOM   4598  HE3 LYS   302      17.867 -21.560  46.604  1.00 44.74           H  
ATOM   4599  HZ1 LYS   302      15.844 -20.729  47.562  1.00 44.74           H  
ATOM   4600  HZ2 LYS   302      17.022 -19.621  47.849  1.00 44.74           H  
ATOM   4601  HZ3 LYS   302      16.532 -20.594  49.066  1.00 44.74           H  
ATOM   4602  N   LYS   303      22.376 -18.791  47.967  1.00 53.47           N  
ATOM   4603  CA  LYS   303      21.896 -17.424  48.000  1.00 53.47           C  
ATOM   4604  C   LYS   303      20.520 -17.429  47.289  1.00 53.47           C  
ATOM   4605  CB  LYS   303      22.842 -16.455  47.268  1.00 53.47           C  
ATOM   4606  O   LYS   303      20.256 -18.143  46.320  1.00 53.47           O  
ATOM   4607  CG  LYS   303      22.685 -15.014  47.777  1.00 53.47           C  
ATOM   4608  CD  LYS   303      23.121 -13.961  46.752  1.00 53.47           C  
ATOM   4609  CE  LYS   303      22.827 -12.565  47.289  1.00 53.47           C  
ATOM   4610  NZ  LYS   303      23.118 -11.546  46.285  1.00 53.47           N1+
ATOM   4611  H   LYS   303      23.089 -19.079  47.295  1.00 53.47           H  
ATOM   4612  HA  LYS   303      21.771 -17.131  49.049  1.00 53.47           H  
ATOM   4613  HB2 LYS   303      22.653 -16.497  46.188  1.00 53.47           H  
ATOM   4614  HB3 LYS   303      23.886 -16.759  47.415  1.00 53.47           H  
ATOM   4615  HG2 LYS   303      23.268 -14.897  48.699  1.00 53.47           H  
ATOM   4616  HG3 LYS   303      21.645 -14.817  48.050  1.00 53.47           H  
ATOM   4617  HD2 LYS   303      22.579 -14.118  45.812  1.00 53.47           H  
ATOM   4618  HD3 LYS   303      24.190 -14.068  46.534  1.00 53.47           H  
ATOM   4619  HE2 LYS   303      23.442 -12.337  48.165  1.00 53.47           H  
ATOM   4620  HE3 LYS   303      21.772 -12.449  47.555  1.00 53.47           H  
ATOM   4621  HZ1 LYS   303      22.876 -10.599  46.578  1.00 53.47           H  
ATOM   4622  HZ2 LYS   303      22.537 -11.682  45.412  1.00 53.47           H  
ATOM   4623  HZ3 LYS   303      24.081 -11.490  45.912  1.00 53.47           H  
ATOM   4624  N   ASN   304      19.623 -16.507  47.777  1.00 59.19           N  
ATOM   4625  CA  ASN   304      18.431 -16.142  47.024  1.00 59.19           C  
ATOM   4626  C   ASN   304      18.830 -14.942  46.155  1.00 59.19           C  
ATOM   4627  CB  ASN   304      17.273 -15.719  47.920  1.00 59.19           C  
ATOM   4628  O   ASN   304      19.599 -14.066  46.557  1.00 59.19           O  
ATOM   4629  CG  ASN   304      16.388 -16.883  48.288  1.00 59.19           C  
ATOM   4630  ND2 ASN   304      15.265 -16.522  48.973  1.00 59.19           N  
ATOM   4631  OD1 ASN   304      16.618 -18.062  48.026  1.00 59.19           O  
ATOM   4632  H   ASN   304      19.824 -16.028  48.647  1.00 59.19           H  
ATOM   4633  HA  ASN   304      18.148 -16.966  46.359  1.00 59.19           H  
ATOM   4634  HB2 ASN   304      16.637 -14.984  47.408  1.00 59.19           H  
ATOM   4635  HB3 ASN   304      17.632 -15.249  48.844  1.00 59.19           H  
ATOM   4636 HD21 ASN   304      14.600 -17.220  49.280  1.00 59.19           H  
ATOM   4637 HD22 ASN   304      15.049 -15.556  49.197  1.00 59.19           H  
ATOM   4638  N   SER   305      18.184 -14.862  44.939  1.00 71.70           N  
ATOM   4639  CA  SER   305      18.361 -13.669  44.127  1.00 71.70           C  
ATOM   4640  C   SER   305      17.524 -12.556  44.765  1.00 71.70           C  
ATOM   4641  CB  SER   305      17.893 -13.816  42.679  1.00 71.70           C  
ATOM   4642  O   SER   305      16.407 -12.744  45.247  1.00 71.70           O  
ATOM   4643  OG  SER   305      18.119 -12.618  41.929  1.00 71.70           O  
ATOM   4644  H   SER   305      17.573 -15.602  44.620  1.00 71.70           H  
ATOM   4645  HA  SER   305      19.416 -13.391  44.167  1.00 71.70           H  
ATOM   4646  HB2 SER   305      16.821 -14.038  42.629  1.00 71.70           H  
ATOM   4647  HB3 SER   305      18.421 -14.636  42.184  1.00 71.70           H  
ATOM   4648  HG  SER   305      19.083 -12.397  42.043  1.00 71.70           H  
ATOM   4649  N   LEU   306      18.114 -11.314  44.701  1.00 84.25           N  
ATOM   4650  CA  LEU   306      17.475 -10.139  45.280  1.00 84.25           C  
ATOM   4651  C   LEU   306      16.517  -9.468  44.261  1.00 84.25           C  
ATOM   4652  CB  LEU   306      18.568  -9.171  45.761  1.00 84.25           C  
ATOM   4653  O   LEU   306      15.784  -8.529  44.571  1.00 84.25           O  
ATOM   4654  CG  LEU   306      18.119  -8.131  46.808  1.00 84.25           C  
ATOM   4655  CD1 LEU   306      17.705  -8.777  48.131  1.00 84.25           C  
ATOM   4656  CD2 LEU   306      19.256  -7.135  47.060  1.00 84.25           C  
ATOM   4657  H   LEU   306      19.018 -11.231  44.233  1.00 84.25           H  
ATOM   4658  HA  LEU   306      16.854 -10.478  46.116  1.00 84.25           H  
ATOM   4659  HB2 LEU   306      18.992  -8.655  44.890  1.00 84.25           H  
ATOM   4660  HB3 LEU   306      19.396  -9.750  46.194  1.00 84.25           H  
ATOM   4661  HG  LEU   306      17.262  -7.566  46.425  1.00 84.25           H  
ATOM   4662 HD11 LEU   306      18.504  -9.410  48.532  1.00 84.25           H  
ATOM   4663 HD12 LEU   306      16.808  -9.392  48.015  1.00 84.25           H  
ATOM   4664 HD13 LEU   306      17.474  -8.012  48.881  1.00 84.25           H  
ATOM   4665 HD21 LEU   306      20.141  -7.637  47.465  1.00 84.25           H  
ATOM   4666 HD22 LEU   306      18.947  -6.364  47.773  1.00 84.25           H  
ATOM   4667 HD23 LEU   306      19.548  -6.631  46.133  1.00 84.25           H  
ATOM   4668  N   ALA   307      16.572  -9.950  42.970  1.00 85.39           N  
ATOM   4669  CA  ALA   307      15.907  -9.272  41.858  1.00 85.39           C  
ATOM   4670  C   ALA   307      14.373  -9.300  41.977  1.00 85.39           C  
ATOM   4671  CB  ALA   307      16.312  -9.899  40.529  1.00 85.39           C  
ATOM   4672  O   ALA   307      13.655  -8.386  41.569  1.00 85.39           O  
ATOM   4673  H   ALA   307      17.119 -10.789  42.783  1.00 85.39           H  
ATOM   4674  HA  ALA   307      16.210  -8.223  41.882  1.00 85.39           H  
ATOM   4675  HB1 ALA   307      17.397  -9.867  40.395  1.00 85.39           H  
ATOM   4676  HB2 ALA   307      15.847  -9.372  39.689  1.00 85.39           H  
ATOM   4677  HB3 ALA   307      16.002 -10.949  40.473  1.00 85.39           H  
ATOM   4678  N   LEU   308      13.837 -10.474  42.448  1.00 90.98           N  
ATOM   4679  CA  LEU   308      12.402 -10.762  42.391  1.00 90.98           C  
ATOM   4680  C   LEU   308      11.650 -10.271  43.658  1.00 90.98           C  
ATOM   4681  CB  LEU   308      12.157 -12.265  42.169  1.00 90.98           C  
ATOM   4682  O   LEU   308      10.612 -10.793  44.055  1.00 90.98           O  
ATOM   4683  CG  LEU   308      12.880 -12.877  40.949  1.00 90.98           C  
ATOM   4684  CD1 LEU   308      12.557 -14.371  40.854  1.00 90.98           C  
ATOM   4685  CD2 LEU   308      12.513 -12.183  39.637  1.00 90.98           C  
ATOM   4686  H   LEU   308      14.467 -11.152  42.866  1.00 90.98           H  
ATOM   4687  HA  LEU   308      11.968 -10.195  41.559  1.00 90.98           H  
ATOM   4688  HB2 LEU   308      11.078 -12.440  42.072  1.00 90.98           H  
ATOM   4689  HB3 LEU   308      12.472 -12.810  43.069  1.00 90.98           H  
ATOM   4690  HG  LEU   308      13.964 -12.786  41.091  1.00 90.98           H  
ATOM   4691 HD11 LEU   308      11.486 -14.538  40.695  1.00 90.98           H  
ATOM   4692 HD12 LEU   308      12.850 -14.891  41.773  1.00 90.98           H  
ATOM   4693 HD13 LEU   308      13.099 -14.834  40.023  1.00 90.98           H  
ATOM   4694 HD21 LEU   308      11.429 -12.170  39.483  1.00 90.98           H  
ATOM   4695 HD22 LEU   308      12.970 -12.695  38.784  1.00 90.98           H  
ATOM   4696 HD23 LEU   308      12.874 -11.151  39.623  1.00 90.98           H  
ATOM   4697  N   SER   309      12.154  -9.132  44.238  1.00 93.61           N  
ATOM   4698  CA  SER   309      11.735  -8.660  45.558  1.00 93.61           C  
ATOM   4699  C   SER   309      10.603  -7.616  45.590  1.00 93.61           C  
ATOM   4700  CB  SER   309      12.955  -8.064  46.280  1.00 93.61           C  
ATOM   4701  O   SER   309       9.868  -7.500  46.572  1.00 93.61           O  
ATOM   4702  OG  SER   309      13.646  -7.152  45.415  1.00 93.61           O  
ATOM   4703  H   SER   309      12.874  -8.598  43.760  1.00 93.61           H  
ATOM   4704  HA  SER   309      11.368  -9.522  46.130  1.00 93.61           H  
ATOM   4705  HB2 SER   309      13.655  -8.859  46.562  1.00 93.61           H  
ATOM   4706  HB3 SER   309      12.670  -7.524  47.189  1.00 93.61           H  
ATOM   4707  HG  SER   309      14.511  -7.566  45.194  1.00 93.61           H  
ATOM   4708  N   LEU   310      10.608  -6.689  44.569  1.00 95.01           N  
ATOM   4709  CA  LEU   310       9.832  -5.450  44.637  1.00 95.01           C  
ATOM   4710  C   LEU   310       9.061  -5.179  43.319  1.00 95.01           C  
ATOM   4711  CB  LEU   310      10.773  -4.259  44.916  1.00 95.01           C  
ATOM   4712  O   LEU   310       9.327  -5.739  42.252  1.00 95.01           O  
ATOM   4713  CG  LEU   310      11.475  -4.263  46.288  1.00 95.01           C  
ATOM   4714  CD1 LEU   310      12.500  -3.126  46.350  1.00 95.01           C  
ATOM   4715  CD2 LEU   310      10.496  -4.127  47.454  1.00 95.01           C  
ATOM   4716  H   LEU   310      11.195  -6.862  43.763  1.00 95.01           H  
ATOM   4717  HA  LEU   310       9.080  -5.534  45.429  1.00 95.01           H  
ATOM   4718  HB2 LEU   310      10.222  -3.321  44.807  1.00 95.01           H  
ATOM   4719  HB3 LEU   310      11.541  -4.238  44.132  1.00 95.01           H  
ATOM   4720  HG  LEU   310      12.023  -5.202  46.412  1.00 95.01           H  
ATOM   4721 HD11 LEU   310      12.021  -2.150  46.225  1.00 95.01           H  
ATOM   4722 HD12 LEU   310      13.253  -3.239  45.563  1.00 95.01           H  
ATOM   4723 HD13 LEU   310      13.025  -3.126  47.311  1.00 95.01           H  
ATOM   4724 HD21 LEU   310       9.939  -3.189  47.393  1.00 95.01           H  
ATOM   4725 HD22 LEU   310      11.032  -4.134  48.409  1.00 95.01           H  
ATOM   4726 HD23 LEU   310       9.776  -4.949  47.481  1.00 95.01           H  
ATOM   4727  N   THR   311       8.089  -4.207  43.428  1.00 96.92           N  
ATOM   4728  CA  THR   311       7.360  -3.642  42.282  1.00 96.92           C  
ATOM   4729  C   THR   311       8.108  -2.359  41.849  1.00 96.92           C  
ATOM   4730  CB  THR   311       5.892  -3.330  42.615  1.00 96.92           C  
ATOM   4731  O   THR   311       9.017  -1.861  42.524  1.00 96.92           O  
ATOM   4732  CG2 THR   311       5.102  -4.572  43.010  1.00 96.92           C  
ATOM   4733  OG1 THR   311       5.793  -2.360  43.662  1.00 96.92           O  
ATOM   4734  H   THR   311       7.890  -3.814  44.351  1.00 96.92           H  
ATOM   4735  HA  THR   311       7.412  -4.351  41.447  1.00 96.92           H  
ATOM   4736  HB  THR   311       5.414  -2.887  41.740  1.00 96.92           H  
ATOM   4737 HG21 THR   311       5.135  -5.330  42.221  1.00 96.92           H  
ATOM   4738 HG22 THR   311       4.055  -4.310  43.198  1.00 96.92           H  
ATOM   4739 HG23 THR   311       5.483  -5.012  43.938  1.00 96.92           H  
ATOM   4740  HG1 THR   311       6.088  -2.788  44.493  1.00 96.92           H  
ATOM   4741  N   ALA   312       7.719  -1.779  40.656  1.00 97.10           N  
ATOM   4742  CA  ALA   312       8.565  -0.749  40.054  1.00 97.10           C  
ATOM   4743  C   ALA   312       8.712   0.488  40.951  1.00 97.10           C  
ATOM   4744  CB  ALA   312       8.038  -0.296  38.703  1.00 97.10           C  
ATOM   4745  O   ALA   312       9.781   1.083  41.076  1.00 97.10           O  
ATOM   4746  H   ALA   312       6.879  -2.084  40.167  1.00 97.10           H  
ATOM   4747  HA  ALA   312       9.560  -1.192  39.937  1.00 97.10           H  
ATOM   4748  HB1 ALA   312       7.799  -1.148  38.059  1.00 97.10           H  
ATOM   4749  HB2 ALA   312       8.785   0.322  38.194  1.00 97.10           H  
ATOM   4750  HB3 ALA   312       7.141   0.318  38.810  1.00 97.10           H  
ATOM   4751  N   ASP   313       7.557   0.942  41.536  1.00 97.00           N  
ATOM   4752  CA  ASP   313       7.523   2.228  42.240  1.00 97.00           C  
ATOM   4753  C   ASP   313       8.391   2.173  43.522  1.00 97.00           C  
ATOM   4754  CB  ASP   313       6.097   2.618  42.588  1.00 97.00           C  
ATOM   4755  O   ASP   313       8.844   3.177  44.068  1.00 97.00           O  
ATOM   4756  CG  ASP   313       5.424   2.883  41.259  1.00 97.00           C  
ATOM   4757  OD1 ASP   313       5.633   4.015  40.735  1.00 97.00           O  
ATOM   4758  OD2 ASP   313       4.738   1.930  40.792  1.00 97.00           O1-
ATOM   4759  H   ASP   313       6.697   0.408  41.435  1.00 97.00           H  
ATOM   4760  HA  ASP   313       7.996   2.968  41.581  1.00 97.00           H  
ATOM   4761  HB2 ASP   313       6.068   3.523  43.206  1.00 97.00           H  
ATOM   4762  HB3 ASP   313       5.579   1.824  43.139  1.00 97.00           H  
ATOM   4763  N   GLN   314       8.569   0.913  44.056  1.00 97.59           N  
ATOM   4764  CA  GLN   314       9.412   0.682  45.224  1.00 97.59           C  
ATOM   4765  C   GLN   314      10.885   0.597  44.752  1.00 97.59           C  
ATOM   4766  CB  GLN   314       9.056  -0.637  45.909  1.00 97.59           C  
ATOM   4767  O   GLN   314      11.823   1.091  45.378  1.00 97.59           O  
ATOM   4768  CG  GLN   314       7.630  -0.700  46.446  1.00 97.59           C  
ATOM   4769  CD  GLN   314       7.283  -2.145  46.731  1.00 97.59           C  
ATOM   4770  NE2 GLN   314       7.053  -2.449  48.035  1.00 97.59           N  
ATOM   4771  OE1 GLN   314       7.228  -3.007  45.855  1.00 97.59           O  
ATOM   4772  H   GLN   314       8.121   0.133  43.582  1.00 97.59           H  
ATOM   4773  HA  GLN   314       9.318   1.527  45.914  1.00 97.59           H  
ATOM   4774  HB2 GLN   314       9.757  -0.822  46.733  1.00 97.59           H  
ATOM   4775  HB3 GLN   314       9.208  -1.457  45.201  1.00 97.59           H  
ATOM   4776  HG2 GLN   314       6.900  -0.335  45.716  1.00 97.59           H  
ATOM   4777  HG3 GLN   314       7.533  -0.084  47.346  1.00 97.59           H  
ATOM   4778 HE21 GLN   314       6.838  -3.409  48.279  1.00 97.59           H  
ATOM   4779 HE22 GLN   314       7.083  -1.771  48.785  1.00 97.59           H  
ATOM   4780  N   MET   315      11.072  -0.186  43.629  1.00 97.69           N  
ATOM   4781  CA  MET   315      12.396  -0.515  43.104  1.00 97.69           C  
ATOM   4782  C   MET   315      13.103   0.778  42.660  1.00 97.69           C  
ATOM   4783  CB  MET   315      12.251  -1.482  41.915  1.00 97.69           C  
ATOM   4784  O   MET   315      14.322   0.927  42.728  1.00 97.69           O  
ATOM   4785  CG  MET   315      13.564  -2.000  41.334  1.00 97.69           C  
ATOM   4786  SD  MET   315      14.433  -3.110  42.477  1.00 97.69           S  
ATOM   4787  CE  MET   315      13.720  -4.693  41.967  1.00 97.69           C  
ATOM   4788  H   MET   315      10.251  -0.573  43.160  1.00 97.69           H  
ATOM   4789  HA  MET   315      12.968  -0.954  43.928  1.00 97.69           H  
ATOM   4790  HB2 MET   315      11.714  -0.970  41.106  1.00 97.69           H  
ATOM   4791  HB3 MET   315      11.618  -2.331  42.203  1.00 97.69           H  
ATOM   4792  HG2 MET   315      14.232  -1.171  41.097  1.00 97.69           H  
ATOM   4793  HG3 MET   315      13.376  -2.528  40.393  1.00 97.69           H  
ATOM   4794  HE1 MET   315      14.084  -5.482  42.631  1.00 97.69           H  
ATOM   4795  HE2 MET   315      14.024  -4.934  40.945  1.00 97.69           H  
ATOM   4796  HE3 MET   315      12.629  -4.666  42.026  1.00 97.69           H  
ATOM   4797  N   VAL   316      12.300   1.722  42.067  1.00 98.12           N  
ATOM   4798  CA  VAL   316      12.863   2.932  41.484  1.00 98.12           C  
ATOM   4799  C   VAL   316      13.476   3.821  42.581  1.00 98.12           C  
ATOM   4800  CB  VAL   316      11.824   3.663  40.621  1.00 98.12           C  
ATOM   4801  O   VAL   316      14.503   4.467  42.365  1.00 98.12           O  
ATOM   4802  CG1 VAL   316      12.265   5.080  40.251  1.00 98.12           C  
ATOM   4803  CG2 VAL   316      11.569   2.859  39.340  1.00 98.12           C  
ATOM   4804  H   VAL   316      11.294   1.547  41.999  1.00 98.12           H  
ATOM   4805  HA  VAL   316      13.703   2.618  40.852  1.00 98.12           H  
ATOM   4806  HB  VAL   316      10.880   3.737  41.177  1.00 98.12           H  
ATOM   4807 HG11 VAL   316      13.253   5.081  39.778  1.00 98.12           H  
ATOM   4808 HG12 VAL   316      12.302   5.719  41.138  1.00 98.12           H  
ATOM   4809 HG13 VAL   316      11.566   5.549  39.557  1.00 98.12           H  
ATOM   4810 HG21 VAL   316      12.366   3.010  38.608  1.00 98.12           H  
ATOM   4811 HG22 VAL   316      10.623   3.164  38.891  1.00 98.12           H  
ATOM   4812 HG23 VAL   316      11.509   1.783  39.519  1.00 98.12           H  
ATOM   4813  N   SER   317      12.810   3.914  43.784  1.00 98.00           N  
ATOM   4814  CA  SER   317      13.418   4.697  44.872  1.00 98.00           C  
ATOM   4815  C   SER   317      14.663   3.927  45.361  1.00 98.00           C  
ATOM   4816  CB  SER   317      12.479   4.966  46.054  1.00 98.00           C  
ATOM   4817  O   SER   317      15.702   4.484  45.717  1.00 98.00           O  
ATOM   4818  OG  SER   317      12.630   6.297  46.568  1.00 98.00           O  
ATOM   4819  H   SER   317      11.922   3.436  43.910  1.00 98.00           H  
ATOM   4820  HA  SER   317      13.769   5.643  44.443  1.00 98.00           H  
ATOM   4821  HB2 SER   317      12.641   4.269  46.882  1.00 98.00           H  
ATOM   4822  HB3 SER   317      11.432   4.876  45.745  1.00 98.00           H  
ATOM   4823  HG  SER   317      13.607   6.462  46.687  1.00 98.00           H  
ATOM   4824  N   ALA   318      14.544   2.549  45.420  1.00 97.64           N  
ATOM   4825  CA  ALA   318      15.673   1.748  45.871  1.00 97.64           C  
ATOM   4826  C   ALA   318      16.919   2.013  44.986  1.00 97.64           C  
ATOM   4827  CB  ALA   318      15.349   0.263  45.897  1.00 97.64           C  
ATOM   4828  O   ALA   318      18.054   2.006  45.475  1.00 97.64           O  
ATOM   4829  H   ALA   318      13.660   2.104  45.170  1.00 97.64           H  
ATOM   4830  HA  ALA   318      15.917   2.087  46.885  1.00 97.64           H  
ATOM   4831  HB1 ALA   318      14.460   0.064  46.505  1.00 97.64           H  
ATOM   4832  HB2 ALA   318      16.186  -0.306  46.317  1.00 97.64           H  
ATOM   4833  HB3 ALA   318      15.164  -0.132  44.894  1.00 97.64           H  
ATOM   4834  N   LEU   319      16.657   2.193  43.647  1.00 98.14           N  
ATOM   4835  CA  LEU   319      17.674   2.524  42.655  1.00 98.14           C  
ATOM   4836  C   LEU   319      18.111   4.008  42.742  1.00 98.14           C  
ATOM   4837  CB  LEU   319      17.161   2.250  41.224  1.00 98.14           C  
ATOM   4838  O   LEU   319      19.299   4.326  42.683  1.00 98.14           O  
ATOM   4839  CG  LEU   319      17.110   0.752  40.867  1.00 98.14           C  
ATOM   4840  CD1 LEU   319      16.133   0.496  39.718  1.00 98.14           C  
ATOM   4841  CD2 LEU   319      18.487   0.238  40.456  1.00 98.14           C  
ATOM   4842  H   LEU   319      15.694   2.057  43.334  1.00 98.14           H  
ATOM   4843  HA  LEU   319      18.563   1.923  42.878  1.00 98.14           H  
ATOM   4844  HB2 LEU   319      17.791   2.773  40.493  1.00 98.14           H  
ATOM   4845  HB3 LEU   319      16.159   2.685  41.118  1.00 98.14           H  
ATOM   4846  HG  LEU   319      16.769   0.179  41.737  1.00 98.14           H  
ATOM   4847 HD11 LEU   319      16.452   1.003  38.803  1.00 98.14           H  
ATOM   4848 HD12 LEU   319      15.127   0.848  39.968  1.00 98.14           H  
ATOM   4849 HD13 LEU   319      16.068  -0.575  39.498  1.00 98.14           H  
ATOM   4850 HD21 LEU   319      18.788   0.649  39.488  1.00 98.14           H  
ATOM   4851 HD22 LEU   319      18.469  -0.851  40.355  1.00 98.14           H  
ATOM   4852 HD23 LEU   319      19.258   0.507  41.182  1.00 98.14           H  
ATOM   4853  N   LEU   320      17.124   4.967  42.728  1.00 98.00           N  
ATOM   4854  CA  LEU   320      17.446   6.388  42.584  1.00 98.00           C  
ATOM   4855  C   LEU   320      18.144   6.974  43.821  1.00 98.00           C  
ATOM   4856  CB  LEU   320      16.206   7.258  42.313  1.00 98.00           C  
ATOM   4857  O   LEU   320      18.925   7.928  43.736  1.00 98.00           O  
ATOM   4858  CG  LEU   320      15.698   7.229  40.859  1.00 98.00           C
[truncated: 559,912 more chars]
