# Supplementary material for: DegraderTCM: A Computationally Sparing Approach for Predicting Ternary Degradation Complexes
Source: ACS Med Chem Lett. 2023 Dec 13;15(1):45–53. doi: 10.1021/acsmedchemlett.3c00362 (PMC10788944; doi:10.1021/acsmedchemlett.3c00362)
Supplement: Supplementary file 2 — ml3c00362_si_002.zip [file ml3c00362_si_002.zip › TC models/Case_studies/ER/ERD-C17_ER_VHL.pdb]

HEADER    TRANSCRIPTION                                       ERD-C17-
REMARK  99                                                                      
REMARK  99 MOE v2022.02 (Chemical Computing Group ULC) Mon Jul 24 16:29:34 2023 
SEQRES   1    596  ACE MET THR MET THR LEU HIS THR LYS ALA SER GLY MET
SEQRES   2    596  ALA LEU LEU HIS GLN ILE GLN GLY ASN GLU LEU GLU PRO
SEQRES   3    596  LEU ASN ARG PRO GLN LEU LYS ILE PRO LEU GLU ARG PRO
SEQRES   4    596  LEU GLY GLU VAL TYR LEU ASP SER SER LYS PRO ALA VAL
SEQRES   5    596  TYR ASN TYR PRO GLU GLY ALA ALA TYR GLU PHE ASN ALA
SEQRES   6    596  ALA ALA ALA ALA ASN ALA GLN VAL TYR GLY GLN THR GLY
SEQRES   7    596  LEU PRO TYR GLY PRO GLY SER GLU ALA ALA ALA PHE GLY
SEQRES   8    596  SER ASN GLY LEU GLY GLY PHE PRO PRO LEU ASN SER VAL
SEQRES   9    596  SER PRO SER PRO LEU MET LEU LEU HIS PRO PRO PRO GLN
SEQRES  10    596  LEU SER PRO PHE LEU GLN PRO HIS GLY GLN GLN VAL PRO
SEQRES  11    596  TYR TYR LEU GLU ASN GLU PRO SER GLY TYR THR VAL ARG
SEQRES  12    596  GLU ALA GLY PRO PRO ALA PHE TYR ARG PRO ASN SER ASP
SEQRES  13    596  ASN ARG ARG GLN GLY GLY ARG GLU ARG LEU ALA SER THR
SEQRES  14    596  ASN ASP LYS GLY SER MET ALA MET GLU SER ALA LYS GLU
SEQRES  15    596  THR ARG TYR CYS ALA VAL CYS ASN ASP TYR ALA SER GLY
SEQRES  16    596  TYR HIS TYR GLY VAL TRP SER CYS GLU GLY CYS LYS ALA
SEQRES  17    596  PHE PHE LYS ARG SER ILE GLN GLY HIS ASN ASP TYR MET
SEQRES  18    596  CYS PRO ALA THR ASN GLN CYS THR ILE ASP LYS ASN ARG
SEQRES  19    596  ARG LYS SER CYS GLN ALA CYS ARG LEU ARG LYS CYS TYR
SEQRES  20    596  GLU VAL GLY MET MET LYS GLY GLY ILE ARG LYS ASP ARG
SEQRES  21    596  ARG GLY GLY ARG MET LEU LYS HIS LYS ARG GLN ARG ASP
SEQRES  22    596  ASP GLY GLU GLY ARG GLY GLU VAL GLY SER ALA GLY ASP
SEQRES  23    596  MET ARG ALA ALA ASN LEU TRP PRO SER PRO LEU MET ILE
SEQRES  24    596  LYS ARG SER LYS LYS ASN SER LEU ALA LEU SER LEU THR
SEQRES  25    596  ALA ASP GLN MET VAL SER ALA LEU LEU ASP ALA GLU PRO
SEQRES  26    596  PRO ILE LEU TYR SER GLU TYR ASP PRO THR ARG PRO PHE
SEQRES  27    596  SER GLU ALA SER MET MET GLY LEU LEU THR ASN LEU ALA
SEQRES  28    596  ASP ARG GLU LEU VAL HIS MET ILE ASN TRP ALA LYS ARG
SEQRES  29    596  VAL PRO GLY PHE VAL ASP LEU THR LEU HIS ASP GLN VAL
SEQRES  30    596  HIS LEU LEU GLU CYS ALA TRP LEU GLU ILE LEU MET ILE
SEQRES  31    596  GLY LEU VAL TRP ARG SER MET GLU HIS PRO GLY LYS LEU
SEQRES  32    596  LEU PHE ALA PRO ASN LEU LEU LEU ASP ARG ASN GLN GLY
SEQRES  33    596  LYS CYS VAL GLU GLY MET VAL GLU ILE PHE ASP MET LEU
SEQRES  34    596  LEU ALA THR SER SER ARG PHE ARG MET MET ASN LEU GLN
SEQRES  35    596  GLY GLU GLU PHE VAL CYS LEU LYS SER ILE ILE LEU LEU
SEQRES  36    596  ASN SER GLY VAL TYR THR PHE LEU SER SER THR LEU LYS
SEQRES  37    596  SER LEU GLU GLU LYS ASP HIS ILE HIS ARG VAL LEU ASP
SEQRES  38    596  LYS ILE THR ASP THR LEU ILE HIS LEU MET ALA LYS ALA
SEQRES  39    596  GLY LEU THR LEU GLN GLN GLN HIS GLN ARG LEU ALA GLN
SEQRES  40    596  LEU LEU LEU ILE LEU SER HIS ILE ARG HIS MET SER ASN
SEQRES  41    596  LYS GLY MET GLU HIS LEU TYR SER MET LYS CYS LYS ASN
SEQRES  42    596  VAL VAL PRO LEU TYR ASP LEU LEU LEU GLU MET LEU ASP
SEQRES  43    596  ALA HIS ARG LEU HIS ALA PRO THR SER ARG GLY GLY ALA
SEQRES  44    596  SER VAL GLU GLU THR ASP GLN SER HIS LEU ALA THR ALA
SEQRES  45    596  GLY SER THR SER SER HIS SER LEU GLN LYS TYR TYR ILE
SEQRES  46    596  THR GLY GLU ALA GLU GLY PHE PRO ALA THR VAL
HELIX    1   1 GLY     11  ILE     18  1               Generated by MOE    8
HELIX    2   2 GLU    203  SER    212  1               Generated by MOE   10
HELIX    3   3 GLN    238  GLU    247  1               Generated by MOE   10
HELIX    4   4 ALA    307  SER    309  5               Generated by MOE    3
HELIX    5   5 ALA    312  LEU    320  1               Generated by MOE    9
HELIX    6   6 GLU    339  LEU    345  1               Generated by MOE    7
HELIX    7   7 THR    347  ILE    358  1               Generated by MOE   12
HELIX    8   8 ASN    359  LYS    362  5               Generated by MOE    4
HELIX    9   9 LEU    372  VAL    392  1               Generated by MOE   21
HELIX   10  10 GLN    414  CYS    417  5               Generated by MOE    4
HELIX   11  11 VAL    422  MET    438  1               Generated by MOE   17
HELIX   12  12 GLY    442  LEU    454  1               Generated by MOE   13
HELIX   13  13 GLU    470  LYS    492  1               Generated by MOE   23
HELIX   14  14 LEU    497  LYS    531  1               Generated by MOE   35
HELIX   15  15 ASP    538  ARG    548  1               Generated by MOE   11
HELIX   16  16 GLU    160  LEU    169  1               Generated by MOE   10
HELIX   17  17 PRO    172  ARG    177  5               Generated by MOE    6
HELIX   18  18 GLN    195  THR    202  1               Generated by MOE    8
SHEET    1       TYR   184  CYS   185                  Generated by MOE
SHEET    2       ASP   190  TYR   191                  Generated by MOE
SHEET    3       GLY   194  HIS   196                  Generated by MOE
SHEET    4       VAL   199  SER   201                  Generated by MOE
SHEET    5       LYS   401  ALA   405                  Generated by MOE
SHEET    6       LEU   408  ASP   411                  Generated by MOE
SHEET    7       PRO    71  GLN    73                  Generated by MOE
SHEET    8       VAL    74  ASN    78                  Generated by MOE
SHEET    9       VAL    84  LEU    89                  Generated by MOE
SHEET   10       PRO    95  PRO    97                  Generated by MOE
SHEET   11       GLY   106  TYR   112                  Generated by MOE
SHEET   12       LEU   116  ASP   121                  Generated by MOE
SHEET   13       LEU   129  VAL   130                  Generated by MOE
SHEET   14       ILE   147  ILE   151                  Generated by MOE
SHEET   15       THR   152  THR   152                  Generated by MOE
LINK         C32 RAL     0                 CAY   9     0     1555   1555  1.52
ATOM      1  CH3 ACE     0!     67.145  12.020  38.090  1.00  0.00           C  
ATOM      2  C   ACE     0!     66.132  12.041  36.944  1.00  0.00           C  
ATOM      3  O   ACE     0!     65.804  13.105  36.420  1.00  0.00           O  
ATOM      4 HH31 ACE     0!     67.486  13.027  38.331  1.00  0.00           H  
ATOM      5 HH32 ACE     0!     66.670  11.577  38.966  1.00  0.00           H  
ATOM      6 HH33 ACE     0!     67.997  11.408  37.791  1.00  0.00           H  
ATOM      7  N   MET     1      65.647  10.882  36.562  1.00 35.33           N  
ATOM      8  CA  MET     1      64.660  10.780  35.463  1.00 35.33           C  
ATOM      9  C   MET     1      64.277   9.289  35.245  1.00 35.33           C  
ATOM     10  CB  MET     1      65.161  11.413  34.156  1.00 35.33           C  
ATOM     11  O   MET     1      63.952   8.832  34.150  1.00 35.33           O  
ATOM     12  CG  MET     1      65.331  12.928  34.259  1.00 35.33           C  
ATOM     13  SD  MET     1      65.831  13.607  32.645  1.00 35.33           S  
ATOM     14  CE  MET     1      65.896  15.359  33.094  1.00 35.33           C  
ATOM     15  H   MET     1      65.954  10.041  37.030  1.00 35.33           H  
ATOM     16  HA  MET     1      63.741  11.283  35.786  1.00 35.33           H  
ATOM     17  HB2 MET     1      64.441  11.189  33.356  1.00 35.33           H  
ATOM     18  HB3 MET     1      66.108  10.942  33.859  1.00 35.33           H  
ATOM     19  HG2 MET     1      66.101  13.185  34.992  1.00 35.33           H  
ATOM     20  HG3 MET     1      64.387  13.394  34.562  1.00 35.33           H  
ATOM     21  HE1 MET     1      66.632  15.521  33.886  1.00 35.33           H  
ATOM     22  HE2 MET     1      64.914  15.703  33.427  1.00 35.33           H  
ATOM     23  HE3 MET     1      66.192  15.944  32.219  1.00 35.33           H  
ATOM     24  N   THR     2      64.262   8.569  36.424  1.00 25.94           N  
ATOM     25  CA  THR     2      63.929   7.146  36.460  1.00 25.94           C  
ATOM     26  C   THR     2      62.396   6.979  36.396  1.00 25.94           C  
ATOM     27  CB  THR     2      64.481   6.467  37.731  1.00 25.94           C  
ATOM     28  O   THR     2      61.716   6.629  37.359  1.00 25.94           O  
ATOM     29  CG2 THR     2      66.001   6.366  37.704  1.00 25.94           C  
ATOM     30  OG1 THR     2      64.119   7.212  38.902  1.00 25.94           O  
ATOM     31  H   THR     2      64.498   9.015  37.306  1.00 25.94           H  
ATOM     32  HA  THR     2      64.348   6.662  35.568  1.00 25.94           H  
ATOM     33  HB  THR     2      64.067   5.457  37.837  1.00 25.94           H  
ATOM     34 HG21 THR     2      66.347   5.798  36.835  1.00 25.94           H  
ATOM     35 HG22 THR     2      66.364   5.869  38.611  1.00 25.94           H  
ATOM     36 HG23 THR     2      66.468   7.357  37.686  1.00 25.94           H  
ATOM     37  HG1 THR     2      63.142   7.174  38.960  1.00 25.94           H  
ATOM     38  N   MET     3      61.851   7.280  35.167  1.00 30.84           N  
ATOM     39  CA  MET     3      60.415   7.157  34.903  1.00 30.84           C  
ATOM     40  C   MET     3      60.108   5.646  34.888  1.00 30.84           C  
ATOM     41  CB  MET     3      60.057   7.821  33.567  1.00 30.84           C  
ATOM     42  O   MET     3      60.498   4.880  34.010  1.00 30.84           O  
ATOM     43  CG  MET     3      58.589   8.237  33.447  1.00 30.84           C  
ATOM     44  SD  MET     3      57.371   6.886  33.522  1.00 30.84           S  
ATOM     45  CE  MET     3      57.726   6.071  31.943  1.00 30.84           C  
ATOM     46  H   MET     3      62.447   7.636  34.406  1.00 30.84           H  
ATOM     47  HA  MET     3      59.888   7.646  35.731  1.00 30.84           H  
ATOM     48  HB2 MET     3      60.347   7.187  32.721  1.00 30.84           H  
ATOM     49  HB3 MET     3      60.651   8.740  33.462  1.00 30.84           H  
ATOM     50  HG2 MET     3      58.436   8.786  32.512  1.00 30.84           H  
ATOM     51  HG3 MET     3      58.346   8.933  34.258  1.00 30.84           H  
ATOM     52  HE1 MET     3      57.005   5.263  31.792  1.00 30.84           H  
ATOM     53  HE2 MET     3      58.728   5.639  31.943  1.00 30.84           H  
ATOM     54  HE3 MET     3      57.628   6.780  31.117  1.00 30.84           H  
ATOM     55  N   THR     4      59.512   5.191  36.040  1.00 30.42           N  
ATOM     56  CA  THR     4      59.193   3.784  36.252  1.00 30.42           C  
ATOM     57  C   THR     4      57.864   3.730  37.034  1.00 30.42           C  
ATOM     58  CB  THR     4      60.315   3.056  37.030  1.00 30.42           C  
ATOM     59  O   THR     4      57.568   4.586  37.866  1.00 30.42           O  
ATOM     60  CG2 THR     4      61.473   2.635  36.132  1.00 30.42           C  
ATOM     61  OG1 THR     4      60.866   3.877  38.077  1.00 30.42           O  
ATOM     62  H   THR     4      59.289   5.807  36.819  1.00 30.42           H  
ATOM     63  HA  THR     4      59.029   3.299  35.282  1.00 30.42           H  
ATOM     64  HB  THR     4      59.912   2.156  37.508  1.00 30.42           H  
ATOM     65 HG21 THR     4      61.128   2.022  35.294  1.00 30.42           H  
ATOM     66 HG22 THR     4      62.202   2.054  36.708  1.00 30.42           H  
ATOM     67 HG23 THR     4      62.015   3.503  35.743  1.00 30.42           H  
ATOM     68  HG1 THR     4      61.041   4.758  37.678  1.00 30.42           H  
ATOM     69  N   LEU     5      57.079   2.633  36.744  1.00 29.22           N  
ATOM     70  CA  LEU     5      55.732   2.493  37.289  1.00 29.22           C  
ATOM     71  C   LEU     5      55.847   1.707  38.613  1.00 29.22           C  
ATOM     72  CB  LEU     5      54.806   1.759  36.308  1.00 29.22           C  
ATOM     73  O   LEU     5      55.853   0.481  38.659  1.00 29.22           O  
ATOM     74  CG  LEU     5      54.582   2.485  34.965  1.00 29.22           C  
ATOM     75  CD1 LEU     5      53.699   1.626  34.056  1.00 29.22           C  
ATOM     76  CD2 LEU     5      53.950   3.866  35.141  1.00 29.22           C  
ATOM     77  H   LEU     5      57.461   1.886  36.170  1.00 29.22           H  
ATOM     78  HA  LEU     5      55.326   3.485  37.516  1.00 29.22           H  
ATOM     79  HB2 LEU     5      53.836   1.590  36.796  1.00 29.22           H  
ATOM     80  HB3 LEU     5      55.217   0.762  36.099  1.00 29.22           H  
ATOM     81  HG  LEU     5      55.549   2.613  34.463  1.00 29.22           H  
ATOM     82 HD11 LEU     5      52.709   1.468  34.497  1.00 29.22           H  
ATOM     83 HD12 LEU     5      54.155   0.645  33.885  1.00 29.22           H  
ATOM     84 HD13 LEU     5      53.563   2.104  33.080  1.00 29.22           H  
ATOM     85 HD21 LEU     5      53.015   3.806  35.709  1.00 29.22           H  
ATOM     86 HD22 LEU     5      53.724   4.317  34.168  1.00 29.22           H  
ATOM     87 HD23 LEU     5      54.625   4.551  35.663  1.00 29.22           H  
ATOM     88  N   HIS     6      56.042   2.522  39.723  1.00 38.45           N  
ATOM     89  CA  HIS     6      56.226   1.947  41.056  1.00 38.45           C  
ATOM     90  C   HIS     6      54.839   1.514  41.586  1.00 38.45           C  
ATOM     91  CB  HIS     6      56.883   2.918  42.047  1.00 38.45           C  
ATOM     92  O   HIS     6      54.139   2.232  42.299  1.00 38.45           O  
ATOM     93  CG  HIS     6      58.320   3.202  41.784  1.00 38.45           C  
ATOM     94  CD2 HIS     6      59.074   3.112  40.640  1.00 38.45           C  
ATOM     95  ND1 HIS     6      59.183   3.714  42.723  1.00 38.45           N  
ATOM     96  CE1 HIS     6      60.431   3.913  42.198  1.00 38.45           C  
ATOM     97  NE2 HIS     6      60.321   3.586  40.930  1.00 38.45           N  
ATOM     98  H   HIS     6      56.081   3.527  39.601  1.00 38.45           H  
ATOM     99  HA  HIS     6      56.847   1.046  40.960  1.00 38.45           H  
ATOM    100  HB2 HIS     6      56.798   2.506  43.060  1.00 38.45           H  
ATOM    101  HB3 HIS     6      56.340   3.871  42.044  1.00 38.45           H  
ATOM    102  HD2 HIS     6      58.741   2.735  39.684  1.00 38.45           H  
ATOM    103  HE2 HIS     6      61.096   3.664  40.181  1.00 38.45           H  
ATOM    104  HE1 HIS     6      61.257   4.239  42.680  1.00 38.45           H  
ATOM    105  N   THR     7      54.423   0.299  41.105  1.00 33.48           N  
ATOM    106  CA  THR     7      53.265  -0.480  41.534  1.00 33.48           C  
ATOM    107  C   THR     7      52.097  -0.277  40.532  1.00 33.48           C  
ATOM    108  CB  THR     7      52.869  -0.429  43.032  1.00 33.48           C  
ATOM    109  O   THR     7      52.200  -0.637  39.363  1.00 33.48           O  
ATOM    110  CG2 THR     7      54.025  -0.716  43.983  1.00 33.48           C  
ATOM    111  OG1 THR     7      52.251   0.811  43.397  1.00 33.48           O  
ATOM    112  H   THR     7      54.933  -0.035  40.302  1.00 33.48           H  
ATOM    113  HA  THR     7      53.580  -1.519  41.356  1.00 33.48           H  
ATOM    114  HB  THR     7      52.104  -1.197  43.201  1.00 33.48           H  
ATOM    115 HG21 THR     7      54.510  -1.667  43.744  1.00 33.48           H  
ATOM    116 HG22 THR     7      53.658  -0.764  45.014  1.00 33.48           H  
ATOM    117 HG23 THR     7      54.777   0.079  43.966  1.00 33.48           H  
ATOM    118  HG1 THR     7      52.895   1.523  43.173  1.00 33.48           H  
ATOM    119  N   LYS     8      50.923   0.236  41.036  1.00 31.30           N  
ATOM    120  CA  LYS     8      49.674   0.456  40.290  1.00 31.30           C  
ATOM    121  C   LYS     8      49.002  -0.885  39.920  1.00 31.30           C  
ATOM    122  CB  LYS     8      49.830   1.394  39.079  1.00 31.30           C  
ATOM    123  O   LYS     8      47.813  -1.112  40.161  1.00 31.30           O  
ATOM    124  CG  LYS     8      48.487   1.963  38.575  1.00 31.30           C  
ATOM    125  CD  LYS     8      47.819   1.135  37.466  1.00 31.30           C  
ATOM    126  CE  LYS     8      48.403   1.431  36.087  1.00 31.30           C  
ATOM    127  NZ  LYS     8      48.431   0.206  35.275  1.00 31.30           N1+
ATOM    128  H   LYS     8      50.903   0.456  42.030  1.00 31.30           H  
ATOM    129  HA  LYS     8      49.013   0.937  41.023  1.00 31.30           H  
ATOM    130  HB2 LYS     8      50.367   0.904  38.259  1.00 31.30           H  
ATOM    131  HB3 LYS     8      50.452   2.243  39.391  1.00 31.30           H  
ATOM    132  HG2 LYS     8      48.660   2.980  38.204  1.00 31.30           H  
ATOM    133  HG3 LYS     8      47.791   2.062  39.417  1.00 31.30           H  
ATOM    134  HD2 LYS     8      46.750   1.377  37.442  1.00 31.30           H  
ATOM    135  HD3 LYS     8      47.874   0.073  37.710  1.00 31.30           H  
ATOM    136  HE2 LYS     8      49.438   1.780  36.140  1.00 31.30           H  
ATOM    137  HE3 LYS     8      47.800   2.134  35.517  1.00 31.30           H  
ATOM    138  HZ1 LYS     8      48.993   0.306  34.433  1.00 31.30           H  
ATOM    139  HZ2 LYS     8      47.485  -0.008  34.856  1.00 31.30           H  
ATOM    140  HZ3 LYS     8      48.689  -0.669  35.762  1.00 31.30           H  
ATOM    141  N   ALA     9      49.756  -1.761  39.184  1.00 32.69           N  
ATOM    142  CA  ALA     9      49.252  -3.045  38.703  1.00 32.69           C  
ATOM    143  C   ALA     9      48.351  -2.798  37.462  1.00 32.69           C  
ATOM    144  CB  ALA     9      48.696  -3.933  39.810  1.00 32.69           C  
ATOM    145  O   ALA     9      48.754  -2.126  36.517  1.00 32.69           O  
ATOM    146  H   ALA     9      50.719  -1.511  38.911  1.00 32.69           H  
ATOM    147  HA  ALA     9      50.136  -3.561  38.304  1.00 32.69           H  
ATOM    148  HB1 ALA     9      49.398  -3.993  40.649  1.00 32.69           H  
ATOM    149  HB2 ALA     9      48.531  -4.951  39.440  1.00 32.69           H  
ATOM    150  HB3 ALA     9      47.740  -3.572  40.200  1.00 32.69           H  
ATOM    151  N   SER    10      47.127  -3.457  37.434  1.00 41.30           N  
ATOM    152  CA  SER    10      46.139  -3.256  36.363  1.00 41.30           C  
ATOM    153  C   SER    10      44.885  -2.559  36.933  1.00 41.30           C  
ATOM    154  CB  SER    10      45.753  -4.603  35.733  1.00 41.30           C  
ATOM    155  O   SER    10      44.605  -2.558  38.133  1.00 41.30           O  
ATOM    156  OG  SER    10      44.747  -4.519  34.732  1.00 41.30           O  
ATOM    157  H   SER    10      46.872  -4.125  38.156  1.00 41.30           H  
ATOM    158  HA  SER    10      46.572  -2.601  35.605  1.00 41.30           H  
ATOM    159  HB2 SER    10      45.380  -5.288  36.503  1.00 41.30           H  
ATOM    160  HB3 SER    10      46.635  -5.074  35.286  1.00 41.30           H  
ATOM    161  HG  SER    10      44.987  -3.772  34.120  1.00 41.30           H  
ATOM    162  N   GLY    11      44.092  -1.962  35.971  1.00 36.34           N  
ATOM    163  CA  GLY    11      42.930  -1.168  36.289  1.00 36.34           C  
ATOM    164  C   GLY    11      41.863  -1.939  37.055  1.00 36.34           C  
ATOM    165  O   GLY    11      41.129  -1.402  37.885  1.00 36.34           O  
ATOM    166  H   GLY    11      44.391  -2.010  34.971  1.00 36.34           H  
ATOM    167  HA2 GLY    11      42.498  -0.804  35.352  1.00 36.34           H  
ATOM    168  HA3 GLY    11      43.260  -0.318  36.892  1.00 36.34           H  
ATOM    169  N   MET    12      41.765  -3.283  36.775  1.00 39.65           N  
ATOM    170  CA  MET    12      40.741  -4.114  37.422  1.00 39.65           C  
ATOM    171  C   MET    12      41.017  -4.165  38.953  1.00 39.65           C  
ATOM    172  CB  MET    12      40.727  -5.509  36.788  1.00 39.65           C  
ATOM    173  O   MET    12      40.120  -4.325  39.778  1.00 39.65           O  
ATOM    174  CG  MET    12      39.607  -6.405  37.323  1.00 39.65           C  
ATOM    175  SD  MET    12      40.251  -7.657  38.497  1.00 39.65           S  
ATOM    176  CE  MET    12      40.803  -8.893  37.296  1.00 39.65           C  
ATOM    177  H   MET    12      42.430  -3.699  36.108  1.00 39.65           H  
ATOM    178  HA  MET    12      39.777  -3.615  37.278  1.00 39.65           H  
ATOM    179  HB2 MET    12      41.713  -5.981  36.880  1.00 39.65           H  
ATOM    180  HB3 MET    12      40.567  -5.379  35.709  1.00 39.65           H  
ATOM    181  HG2 MET    12      39.123  -6.940  36.499  1.00 39.65           H  
ATOM    182  HG3 MET    12      38.828  -5.823  37.826  1.00 39.65           H  
ATOM    183  HE1 MET    12      41.545  -8.469  36.614  1.00 39.65           H  
ATOM    184  HE2 MET    12      39.953  -9.273  36.723  1.00 39.65           H  
ATOM    185  HE3 MET    12      41.261  -9.729  37.831  1.00 39.65           H  
ATOM    186  N   ALA    13      42.347  -4.108  39.313  1.00 42.89           N  
ATOM    187  CA  ALA    13      42.756  -4.122  40.711  1.00 42.89           C  
ATOM    188  C   ALA    13      42.382  -2.789  41.391  1.00 42.89           C  
ATOM    189  CB  ALA    13      44.249  -4.374  40.861  1.00 42.89           C  
ATOM    190  O   ALA    13      42.119  -2.726  42.591  1.00 42.89           O  
ATOM    191  H   ALA    13      43.031  -4.076  38.561  1.00 42.89           H  
ATOM    192  HA  ALA    13      42.193  -4.918  41.213  1.00 42.89           H  
ATOM    193  HB1 ALA    13      44.549  -5.287  40.336  1.00 42.89           H  
ATOM    194  HB2 ALA    13      44.515  -4.483  41.918  1.00 42.89           H  
ATOM    195  HB3 ALA    13      44.843  -3.545  40.465  1.00 42.89           H  
ATOM    196  N   LEU    14      42.379  -1.690  40.550  1.00 42.51           N  
ATOM    197  CA  LEU    14      42.054  -0.341  40.995  1.00 42.51           C  
ATOM    198  C   LEU    14      40.525  -0.247  41.193  1.00 42.51           C  
ATOM    199  CB  LEU    14      42.544   0.738  40.022  1.00 42.51           C  
ATOM    200  O   LEU    14      40.037   0.418  42.108  1.00 42.51           O  
ATOM    201  CG  LEU    14      43.906   1.350  40.407  1.00 42.51           C  
ATOM    202  CD1 LEU    14      45.023   0.312  40.475  1.00 42.51           C  
ATOM    203  CD2 LEU    14      44.294   2.449  39.413  1.00 42.51           C  
ATOM    204  H   LEU    14      42.549  -1.859  39.562  1.00 42.51           H  
ATOM    205  HA  LEU    14      42.499  -0.195  41.983  1.00 42.51           H  
ATOM    206  HB2 LEU    14      41.810   1.552  39.978  1.00 42.51           H  
ATOM    207  HB3 LEU    14      42.610   0.337  39.007  1.00 42.51           H  
ATOM    208  HG  LEU    14      43.809   1.811  41.398  1.00 42.51           H  
ATOM    209 HD11 LEU    14      45.148  -0.198  39.515  1.00 42.51           H  
ATOM    210 HD12 LEU    14      44.830  -0.443  41.243  1.00 42.51           H  
ATOM    211 HD13 LEU    14      45.973   0.793  40.730  1.00 42.51           H  
ATOM    212 HD21 LEU    14      44.441   2.040  38.408  1.00 42.51           H  
ATOM    213 HD22 LEU    14      45.224   2.939  39.719  1.00 42.51           H  
ATOM    214 HD23 LEU    14      43.518   3.218  39.353  1.00 42.51           H  
ATOM    215  N   LEU    15      39.743  -0.900  40.263  1.00 38.01           N  
ATOM    216  CA  LEU    15      38.290  -0.962  40.425  1.00 38.01           C  
ATOM    217  C   LEU    15      37.954  -1.704  41.740  1.00 38.01           C  
ATOM    218  CB  LEU    15      37.576  -1.667  39.266  1.00 38.01           C  
ATOM    219  O   LEU    15      37.013  -1.384  42.465  1.00 38.01           O  
ATOM    220  CG  LEU    15      37.786  -1.065  37.863  1.00 38.01           C  
ATOM    221  CD1 LEU    15      36.738  -1.621  36.895  1.00 38.01           C  
ATOM    222  CD2 LEU    15      37.784   0.460  37.837  1.00 38.01           C  
ATOM    223  H   LEU    15      40.179  -1.303  39.417  1.00 38.01           H  
ATOM    224  HA  LEU    15      37.927   0.065  40.542  1.00 38.01           H  
ATOM    225  HB2 LEU    15      36.503  -1.684  39.495  1.00 38.01           H  
ATOM    226  HB3 LEU    15      37.878  -2.723  39.232  1.00 38.01           H  
ATOM    227  HG  LEU    15      38.759  -1.395  37.491  1.00 38.01           H  
ATOM    228 HD11 LEU    15      35.728  -1.308  37.178  1.00 38.01           H  
ATOM    229 HD12 LEU    15      36.765  -2.715  36.882  1.00 38.01           H  
ATOM    230 HD13 LEU    15      36.927  -1.269  35.875  1.00 38.01           H  
ATOM    231 HD21 LEU    15      36.880   0.871  38.289  1.00 38.01           H  
ATOM    232 HD22 LEU    15      37.846   0.829  36.810  1.00 38.01           H  
ATOM    233 HD23 LEU    15      38.645   0.867  38.375  1.00 38.01           H  
ATOM    234  N   HIS    16      38.776  -2.768  42.027  1.00 43.24           N  
ATOM    235  CA  HIS    16      38.576  -3.556  43.236  1.00 43.24           C  
ATOM    236  C   HIS    16      38.913  -2.762  44.530  1.00 43.24           C  
ATOM    237  CB  HIS    16      39.361  -4.878  43.210  1.00 43.24           C  
ATOM    238  O   HIS    16      38.603  -3.203  45.636  1.00 43.24           O  
ATOM    239  CG  HIS    16      38.662  -5.975  43.949  1.00 43.24           C  
ATOM    240  CD2 HIS    16      38.242  -7.231  43.558  1.00 43.24           C  
ATOM    241  ND1 HIS    16      38.398  -5.935  45.292  1.00 43.24           N  
ATOM    242  CE1 HIS    16      37.713  -7.075  45.606  1.00 43.24           C  
ATOM    243  NE2 HIS    16      37.572  -7.869  44.570  1.00 43.24           N  
ATOM    244  H   HIS    16      39.508  -3.031  41.368  1.00 43.24           H  
ATOM    245  HA  HIS    16      37.502  -3.760  43.288  1.00 43.24           H  
ATOM    246  HB2 HIS    16      40.366  -4.743  43.627  1.00 43.24           H  
ATOM    247  HB3 HIS    16      39.495  -5.211  42.174  1.00 43.24           H  
ATOM    248  HD1 HIS    16      38.679  -5.148  45.976  1.00 43.24           H  
ATOM    249  HD2 HIS    16      38.419  -7.656  42.581  1.00 43.24           H  
ATOM    250  HE1 HIS    16      37.363  -7.258  46.610  1.00 43.24           H  
ATOM    251  N   GLN    17      39.644  -1.603  44.379  1.00 45.15           N  
ATOM    252  CA  GLN    17      39.817  -0.670  45.486  1.00 45.15           C  
ATOM    253  C   GLN    17      38.558   0.219  45.602  1.00 45.15           C  
ATOM    254  CB  GLN    17      41.036   0.249  45.367  1.00 45.15           C  
ATOM    255  O   GLN    17      38.131   0.577  46.700  1.00 45.15           O  
ATOM    256  CG  GLN    17      42.366  -0.442  45.103  1.00 45.15           C  
ATOM    257  CD  GLN    17      42.619  -1.620  46.009  1.00 45.15           C  
ATOM    258  NE2 GLN    17      42.733  -2.829  45.369  1.00 45.15           N  
ATOM    259  OE1 GLN    17      42.732  -1.543  47.230  1.00 45.15           O  
ATOM    260  H   GLN    17      40.077  -1.440  43.465  1.00 45.15           H  
ATOM    261  HA  GLN    17      39.879  -1.250  46.415  1.00 45.15           H  
ATOM    262  HB2 GLN    17      41.119   0.832  46.295  1.00 45.15           H  
ATOM    263  HB3 GLN    17      40.869   0.985  44.573  1.00 45.15           H  
ATOM    264  HG2 GLN    17      43.189   0.269  45.242  1.00 45.15           H  
ATOM    265  HG3 GLN    17      42.412  -0.759  44.062  1.00 45.15           H  
ATOM    266 HE21 GLN    17      42.896  -3.676  45.919  1.00 45.15           H  
ATOM    267 HE22 GLN    17      42.670  -2.926  44.361  1.00 45.15           H  
ATOM    268  N   ILE    18      38.017   0.673  44.409  1.00 40.56           N  
ATOM    269  CA  ILE    18      36.824   1.530  44.375  1.00 40.56           C  
ATOM    270  C   ILE    18      35.654   0.784  45.061  1.00 40.56           C  
ATOM    271  CB  ILE    18      36.456   1.968  42.932  1.00 40.56           C  
ATOM    272  O   ILE    18      34.715   1.364  45.629  1.00 40.56           O  
ATOM    273  CG1 ILE    18      37.520   2.947  42.393  1.00 40.56           C  
ATOM    274  CG2 ILE    18      35.062   2.603  42.864  1.00 40.56           C  
ATOM    275  CD1 ILE    18      37.336   3.330  40.932  1.00 40.56           C  
ATOM    276  H   ILE    18      38.521   0.417  43.552  1.00 40.56           H  
ATOM    277  HA  ILE    18      37.042   2.406  45.000  1.00 40.56           H  
ATOM    278  HB  ILE    18      36.441   1.086  42.282  1.00 40.56           H  
ATOM    279 HG12 ILE    18      38.512   2.499  42.492  1.00 40.56           H  
ATOM    280 HG13 ILE    18      37.520   3.861  42.999  1.00 40.56           H  
ATOM    281 HG21 ILE    18      34.977   3.440  43.566  1.00 40.56           H  
ATOM    282 HG22 ILE    18      34.284   1.872  43.102  1.00 40.56           H  
ATOM    283 HG23 ILE    18      34.827   2.971  41.862  1.00 40.56           H  
ATOM    284 HD11 ILE    18      38.204   3.896  40.580  1.00 40.56           H  
ATOM    285 HD12 ILE    18      36.458   3.967  40.792  1.00 40.56           H  
ATOM    286 HD13 ILE    18      37.230   2.445  40.299  1.00 40.56           H  
ATOM    287  N   GLN    19      35.672  -0.583  44.924  1.00 43.57           N  
ATOM    288  CA  GLN    19      34.685  -1.429  45.574  1.00 43.57           C  
ATOM    289  C   GLN    19      34.742  -1.369  47.120  1.00 43.57           C  
ATOM    290  CB  GLN    19      34.820  -2.886  45.118  1.00 43.57           C  
ATOM    291  O   GLN    19      33.868  -1.915  47.788  1.00 43.57           O  
ATOM    292  CG  GLN    19      34.224  -3.104  43.726  1.00 43.57           C  
ATOM    293  CD  GLN    19      34.834  -4.278  42.995  1.00 43.57           C  
ATOM    294  OE1 GLN    19      35.197  -4.212  41.825  1.00 43.57           O  
ATOM    295  NE2 GLN    19      34.938  -5.433  43.704  1.00 43.57           N  
ATOM    296  H   GLN    19      36.383  -0.989  44.311  1.00 43.57           H  
ATOM    297  HA  GLN    19      33.696  -1.041  45.300  1.00 43.57           H  
ATOM    298  HB2 GLN    19      34.305  -3.556  45.818  1.00 43.57           H  
ATOM    299  HB3 GLN    19      35.875  -3.182  45.140  1.00 43.57           H  
ATOM    300  HG2 GLN    19      34.396  -2.222  43.102  1.00 43.57           H  
ATOM    301  HG3 GLN    19      33.141  -3.256  43.793  1.00 43.57           H  
ATOM    302 HE21 GLN    19      35.381  -6.230  43.258  1.00 43.57           H  
ATOM    303 HE22 GLN    19      34.603  -5.558  44.649  1.00 43.57           H  
ATOM    304  N   GLY    20      35.785  -0.691  47.698  1.00 37.52           N  
ATOM    305  CA  GLY    20      35.903  -0.471  49.133  1.00 37.52           C  
ATOM    306  C   GLY    20      35.388   0.896  49.623  1.00 37.52           C  
ATOM    307  O   GLY    20      35.618   1.301  50.762  1.00 37.52           O  
ATOM    308  H   GLY    20      36.530  -0.319  47.116  1.00 37.52           H  
ATOM    309  HA2 GLY    20      36.971  -0.527  49.373  1.00 37.52           H  
ATOM    310  HA3 GLY    20      35.372  -1.256  49.679  1.00 37.52           H  
ATOM    311  N   ASN    21      34.631   1.613  48.724  1.00 36.31           N  
ATOM    312  CA  ASN    21      33.958   2.872  49.074  1.00 36.31           C  
ATOM    313  C   ASN    21      32.510   2.550  49.547  1.00 36.31           C  
ATOM    314  CB  ASN    21      33.913   3.813  47.867  1.00 36.31           C  
ATOM    315  O   ASN    21      31.966   1.465  49.338  1.00 36.31           O  
ATOM    316  CG  ASN    21      34.236   5.228  48.279  1.00 36.31           C  
ATOM    317  ND2 ASN    21      33.170   6.033  48.524  1.00 36.31           N  
ATOM    318  OD1 ASN    21      35.384   5.649  48.383  1.00 36.31           O  
ATOM    319  H   ASN    21      34.511   1.235  47.786  1.00 36.31           H  
ATOM    320  HA  ASN    21      34.490   3.326  49.919  1.00 36.31           H  
ATOM    321  HB2 ASN    21      32.942   3.787  47.360  1.00 36.31           H  
ATOM    322  HB3 ASN    21      34.667   3.540  47.119  1.00 36.31           H  
ATOM    323 HD21 ASN    21      33.323   6.981  48.839  1.00 36.31           H  
ATOM    324 HD22 ASN    21      32.180   5.752  48.399  1.00 36.31           H  
ATOM    325  N   GLU    22      31.866   3.606  50.153  1.00 36.13           N  
ATOM    326  CA  GLU    22      30.477   3.612  50.624  1.00 36.13           C  
ATOM    327  C   GLU    22      30.399   2.812  51.942  1.00 36.13           C  
ATOM    328  CB  GLU    22      29.417   3.063  49.653  1.00 36.13           C  
ATOM    329  O   GLU    22      30.186   1.598  51.963  1.00 36.13           O  
ATOM    330  CG  GLU    22      29.531   3.440  48.188  1.00 36.13           C  
ATOM    331  CD  GLU    22      29.561   4.902  47.825  1.00 36.13           C  
ATOM    332  OE1 GLU    22      30.587   5.560  48.154  1.00 36.13           O  
ATOM    333  OE2 GLU    22      28.590   5.316  47.118  1.00 36.13           O1-
ATOM    334  H   GLU    22      32.374   4.469  50.308  1.00 36.13           H  
ATOM    335  HA  GLU    22      30.238   4.660  50.836  1.00 36.13           H  
ATOM    336  HB2 GLU    22      28.432   3.378  50.024  1.00 36.13           H  
ATOM    337  HB3 GLU    22      29.396   1.966  49.693  1.00 36.13           H  
ATOM    338  HG2 GLU    22      28.673   2.989  47.677  1.00 36.13           H  
ATOM    339  HG3 GLU    22      30.424   2.982  47.754  1.00 36.13           H  
ATOM    340  N   LEU    23      30.674   3.530  53.084  1.00 27.98           N  
ATOM    341  CA  LEU    23      30.837   2.867  54.374  1.00 27.98           C  
ATOM    342  C   LEU    23      30.211   3.583  55.584  1.00 27.98           C  
ATOM    343  CB  LEU    23      32.334   2.657  54.676  1.00 27.98           C  
ATOM    344  O   LEU    23      29.945   2.956  56.613  1.00 27.98           O  
ATOM    345  CG  LEU    23      32.997   1.514  53.880  1.00 27.98           C  
ATOM    346  CD1 LEU    23      34.509   1.568  54.077  1.00 27.98           C  
ATOM    347  CD2 LEU    23      32.480   0.141  54.306  1.00 27.98           C  
ATOM    348  H   LEU    23      30.775   4.558  53.027  1.00 27.98           H  
ATOM    349  HA  LEU    23      30.319   1.903  54.331  1.00 27.98           H  
ATOM    350  HB2 LEU    23      32.475   2.457  55.747  1.00 27.98           H  
ATOM    351  HB3 LEU    23      32.868   3.596  54.475  1.00 27.98           H  
ATOM    352  HG  LEU    23      32.803   1.645  52.810  1.00 27.98           H  
ATOM    353 HD11 LEU    23      34.779   1.480  55.135  1.00 27.98           H  
ATOM    354 HD12 LEU    23      34.901   2.517  53.700  1.00 27.98           H  
ATOM    355 HD13 LEU    23      35.008   0.759  53.533  1.00 27.98           H  
ATOM    356 HD21 LEU    23      32.620  -0.024  55.380  1.00 27.98           H  
ATOM    357 HD22 LEU    23      33.017  -0.651  53.774  1.00 27.98           H  
ATOM    358 HD23 LEU    23      31.417   0.024  54.082  1.00 27.98           H  
ATOM    359  N   GLU    24      30.122   4.949  55.535  1.00 30.43           N  
ATOM    360  CA  GLU    24      29.799   5.720  56.737  1.00 30.43           C  
ATOM    361  C   GLU    24      28.263   5.635  56.992  1.00 30.43           C  
ATOM    362  CB  GLU    24      30.251   7.173  56.546  1.00 30.43           C  
ATOM    363  O   GLU    24      27.429   5.948  56.131  1.00 30.43           O  
ATOM    364  CG  GLU    24      30.150   8.034  57.797  1.00 30.43           C  
ATOM    365  CD  GLU    24      31.345   7.873  58.729  1.00 30.43           C  
ATOM    366  OE1 GLU    24      31.276   6.911  59.544  1.00 30.43           O  
ATOM    367  OE2 GLU    24      32.220   8.777  58.635  1.00 30.43           O1-
ATOM    368  H   GLU    24      30.282   5.459  54.655  1.00 30.43           H  
ATOM    369  HA  GLU    24      30.361   5.270  57.558  1.00 30.43           H  
ATOM    370  HB2 GLU    24      29.649   7.636  55.754  1.00 30.43           H  
ATOM    371  HB3 GLU    24      31.287   7.178  56.189  1.00 30.43           H  
ATOM    372  HG2 GLU    24      29.220   7.844  58.341  1.00 30.43           H  
ATOM    373  HG3 GLU    24      30.123   9.086  57.489  1.00 30.43           H  
ATOM    374  N   PRO    25      27.826   5.193  58.228  1.00 30.44           N  
ATOM    375  CA  PRO    25      26.411   5.161  58.588  1.00 30.44           C  
ATOM    376  C   PRO    25      25.935   6.574  58.999  1.00 30.44           C  
ATOM    377  CB  PRO    25      26.357   4.169  59.748  1.00 30.44           C  
ATOM    378  O   PRO    25      25.638   6.892  60.151  1.00 30.44           O  
ATOM    379  CG  PRO    25      27.694   4.385  60.449  1.00 30.44           C  
ATOM    380  CD  PRO    25      28.655   4.665  59.302  1.00 30.44           C  
ATOM    381  HA  PRO    25      25.802   4.825  57.742  1.00 30.44           H  
ATOM    382  HB2 PRO    25      26.314   3.145  59.357  1.00 30.44           H  
ATOM    383  HB3 PRO    25      25.505   4.313  60.418  1.00 30.44           H  
ATOM    384  HG2 PRO    25      28.000   3.526  61.052  1.00 30.44           H  
ATOM    385  HG3 PRO    25      27.636   5.257  61.111  1.00 30.44           H  
ATOM    386  HD2 PRO    25      29.420   5.382  59.592  1.00 30.44           H  
ATOM    387  HD3 PRO    25      29.132   3.745  58.953  1.00 30.44           H  
ATOM    388  N   LEU    26      25.850   7.460  57.946  1.00 30.35           N  
ATOM    389  CA  LEU    26      25.457   8.846  58.124  1.00 30.35           C  
ATOM    390  C   LEU    26      23.978   8.933  58.509  1.00 30.35           C  
ATOM    391  CB  LEU    26      25.619   9.661  56.849  1.00 30.35           C  
ATOM    392  O   LEU    26      23.046   8.805  57.714  1.00 30.35           O  
ATOM    393  CG  LEU    26      27.077   9.866  56.451  1.00 30.35           C  
ATOM    394  CD1 LEU    26      27.106  10.389  55.029  1.00 30.35           C  
ATOM    395  CD2 LEU    26      27.808  10.826  57.387  1.00 30.35           C  
ATOM    396  H   LEU    26      26.127   7.123  57.021  1.00 30.35           H  
ATOM    397  HA  LEU    26      26.064   9.266  58.933  1.00 30.35           H  
ATOM    398  HB2 LEU    26      25.134  10.641  56.962  1.00 30.35           H  
ATOM    399  HB3 LEU    26      25.086   9.150  56.036  1.00 30.35           H  
ATOM    400  HG  LEU    26      27.596   8.902  56.462  1.00 30.35           H  
ATOM    401 HD11 LEU    26      26.885  11.458  54.978  1.00 30.35           H  
ATOM    402 HD12 LEU    26      26.388   9.869  54.390  1.00 30.35           H  
ATOM    403 HD13 LEU    26      28.092  10.196  54.620  1.00 30.35           H  
ATOM    404 HD21 LEU    26      27.285  11.783  57.463  1.00 30.35           H  
ATOM    405 HD22 LEU    26      28.823  11.022  57.029  1.00 30.35           H  
ATOM    406 HD23 LEU    26      27.895  10.413  58.393  1.00 30.35           H  
ATOM    407  N   ASN    27      23.791   9.120  59.857  1.00 25.93           N  
ATOM    408  CA  ASN    27      22.454   9.186  60.441  1.00 25.93           C  
ATOM    409  C   ASN    27      21.878  10.592  60.163  1.00 25.93           C  
ATOM    410  CB  ASN    27      22.537   8.921  61.940  1.00 25.93           C  
ATOM    411  O   ASN    27      21.909  11.507  60.986  1.00 25.93           O  
ATOM    412  CG  ASN    27      21.162   8.751  62.534  1.00 25.93           C  
ATOM    413  ND2 ASN    27      21.145   8.649  63.894  1.00 25.93           N  
ATOM    414  OD1 ASN    27      20.129   8.695  61.882  1.00 25.93           O  
ATOM    415  H   ASN    27      24.606   9.139  60.466  1.00 25.93           H  
ATOM    416  HA  ASN    27      21.826   8.439  59.941  1.00 25.93           H  
ATOM    417  HB2 ASN    27      23.057   9.734  62.462  1.00 25.93           H  
ATOM    418  HB3 ASN    27      23.103   8.001  62.132  1.00 25.93           H  
ATOM    419 HD21 ASN    27      20.239   8.548  64.338  1.00 25.93           H  
ATOM    420 HD22 ASN    27      21.968   8.653  64.474  1.00 25.93           H  
ATOM    421  N   ARG    28      21.394  10.761  58.888  1.00 29.13           N  
ATOM    422  CA  ARG    28      20.748  11.983  58.427  1.00 29.13           C  
ATOM    423  C   ARG    28      19.602  11.545  57.491  1.00 29.13           C  
ATOM    424  CB  ARG    28      21.758  12.910  57.728  1.00 29.13           C  
ATOM    425  O   ARG    28      19.704  10.547  56.768  1.00 29.13           O  
ATOM    426  CG  ARG    28      22.822  13.410  58.714  1.00 29.13           C  
ATOM    427  CD  ARG    28      23.753  14.468  58.142  1.00 29.13           C  
ATOM    428  NE  ARG    28      24.788  14.843  59.113  1.00 29.13           N  
ATOM    429  NH1 ARG    28      23.405  16.051  60.562  1.00 29.13           N  
ATOM    430  NH2 ARG    28      25.549  15.566  61.184  1.00 29.13           N1+
ATOM    431  CZ  ARG    28      24.583  15.481  60.275  1.00 29.13           C  
ATOM    432  H   ARG    28      21.499   9.983  58.233  1.00 29.13           H  
ATOM    433  HA  ARG    28      20.321  12.489  59.299  1.00 29.13           H  
ATOM    434  HB2 ARG    28      21.234  13.766  57.288  1.00 29.13           H  
ATOM    435  HB3 ARG    28      22.246  12.382  56.899  1.00 29.13           H  
ATOM    436  HG2 ARG    28      23.445  12.569  59.042  1.00 29.13           H  
ATOM    437  HG3 ARG    28      22.328  13.804  59.608  1.00 29.13           H  
ATOM    438  HD2 ARG    28      23.220  15.369  57.823  1.00 29.13           H  
ATOM    439  HD3 ARG    28      24.264  14.069  57.262  1.00 29.13           H  
ATOM    440  HE  ARG    28      25.776  14.618  58.916  1.00 29.13           H  
ATOM    441 HH11 ARG    28      23.249  16.506  61.448  1.00 29.13           H  
ATOM    442 HH12 ARG    28      22.648  16.049  59.896  1.00 29.13           H  
ATOM    443 HH21 ARG    28      25.495  16.120  62.021  1.00 29.13           H  
ATOM    444 HH22 ARG    28      26.406  14.997  61.044  1.00 29.13           H  
ATOM    445  N   PRO    29      18.443  12.281  57.476  1.00 29.73           N  
ATOM    446  CA  PRO    29      17.232  11.759  56.840  1.00 29.73           C  
ATOM    447  C   PRO    29      17.294  11.663  55.296  1.00 29.73           C  
ATOM    448  CB  PRO    29      16.128  12.711  57.305  1.00 29.73           C  
ATOM    449  O   PRO    29      18.167  12.187  54.601  1.00 29.73           O  
ATOM    450  CG  PRO    29      16.869  14.021  57.550  1.00 29.73           C  
ATOM    451  CD  PRO    29      18.206  13.566  58.110  1.00 29.73           C  
ATOM    452  HA  PRO    29      17.055  10.744  57.218  1.00 29.73           H  
ATOM    453  HB2 PRO    29      15.709  12.351  58.253  1.00 29.73           H  
ATOM    454  HB3 PRO    29      15.307  12.829  56.592  1.00 29.73           H  
ATOM    455  HG2 PRO    29      16.337  14.691  58.231  1.00 29.73           H  
ATOM    456  HG3 PRO    29      17.021  14.546  56.601  1.00 29.73           H  
ATOM    457  HD2 PRO    29      19.018  14.266  57.895  1.00 29.73           H  
ATOM    458  HD3 PRO    29      18.151  13.404  59.191  1.00 29.73           H  
ATOM    459  N   GLN    30      16.280  10.908  54.740  1.00 27.49           N  
ATOM    460  CA  GLN    30      16.111  10.756  53.300  1.00 27.49           C  
ATOM    461  C   GLN    30      15.126  11.840  52.823  1.00 27.49           C  
ATOM    462  CB  GLN    30      15.541   9.388  52.918  1.00 27.49           C  
ATOM    463  O   GLN    30      13.920  11.636  52.691  1.00 27.49           O  
ATOM    464  CG  GLN    30      16.564   8.253  52.939  1.00 27.49           C  
ATOM    465  CD  GLN    30      16.151   7.234  51.898  1.00 27.49           C  
ATOM    466  NE2 GLN    30      17.127   6.871  51.027  1.00 27.49           N  
ATOM    467  OE1 GLN    30      15.001   6.815  51.789  1.00 27.49           O  
ATOM    468  H   GLN    30      15.594  10.468  55.346  1.00 27.49           H  
ATOM    469  HA  GLN    30      17.069  10.919  52.792  1.00 27.49           H  
ATOM    470  HB2 GLN    30      15.126   9.467  51.904  1.00 27.49           H  
ATOM    471  HB3 GLN    30      14.695   9.124  53.566  1.00 27.49           H  
ATOM    472  HG2 GLN    30      16.594   7.768  53.920  1.00 27.49           H  
ATOM    473  HG3 GLN    30      17.570   8.625  52.716  1.00 27.49           H  
ATOM    474 HE21 GLN    30      16.872   6.266  50.230  1.00 27.49           H  
ATOM    475 HE22 GLN    30      18.095   7.146  51.081  1.00 27.49           H  
ATOM    476  N   LEU    31      15.690  13.065  52.563  1.00 29.01           N  
ATOM    477  CA  LEU    31      14.891  14.191  52.075  1.00 29.01           C  
ATOM    478  C   LEU    31      14.652  14.039  50.549  1.00 29.01           C  
ATOM    479  CB  LEU    31      15.557  15.536  52.398  1.00 29.01           C  
ATOM    480  O   LEU    31      15.053  14.844  49.712  1.00 29.01           O  
ATOM    481  CG  LEU    31      15.765  15.811  53.901  1.00 29.01           C  
ATOM    482  CD1 LEU    31      16.472  17.156  54.087  1.00 29.01           C  
ATOM    483  CD2 LEU    31      14.454  15.806  54.688  1.00 29.01           C  
ATOM    484  H   LEU    31      16.685  13.200  52.713  1.00 29.01           H  
ATOM    485  HA  LEU    31      13.901  14.148  52.544  1.00 29.01           H  
ATOM    486  HB2 LEU    31      14.954  16.346  51.965  1.00 29.01           H  
ATOM    487  HB3 LEU    31      16.533  15.582  51.895  1.00 29.01           H  
ATOM    488  HG  LEU    31      16.418  15.035  54.317  1.00 29.01           H  
ATOM    489 HD11 LEU    31      15.865  17.982  53.699  1.00 29.01           H  
ATOM    490 HD12 LEU    31      17.434  17.166  53.562  1.00 29.01           H  
ATOM    491 HD13 LEU    31      16.670  17.349  55.147  1.00 29.01           H  
ATOM    492 HD21 LEU    31      13.731  16.508  54.260  1.00 29.01           H  
ATOM    493 HD22 LEU    31      14.626  16.092  55.732  1.00 29.01           H  
ATOM    494 HD23 LEU    31      14.000  14.810  54.700  1.00 29.01           H  
ATOM    495  N   LYS    32      13.874  12.954  50.198  1.00 28.80           N  
ATOM    496  CA  LYS    32      13.461  12.687  48.820  1.00 28.80           C  
ATOM    497  C   LYS    32      12.163  13.491  48.572  1.00 28.80           C  
ATOM    498  CB  LYS    32      13.242  11.183  48.580  1.00 28.80           C  
ATOM    499  O   LYS    32      11.056  12.963  48.501  1.00 28.80           O  
ATOM    500  CG  LYS    32      14.550  10.390  48.661  1.00 28.80           C  
ATOM    501  CD  LYS    32      14.411   8.899  48.325  1.00 28.80           C  
ATOM    502  CE  LYS    32      13.441   8.154  49.235  1.00 28.80           C  
ATOM    503  NZ  LYS    32      13.729   6.724  49.214  1.00 28.80           N1+
ATOM    504  H   LYS    32      13.563  12.332  50.955  1.00 28.80           H  
ATOM    505  HA  LYS    32      14.227  13.066  48.133  1.00 28.80           H  
ATOM    506  HB2 LYS    32      12.796  11.035  47.588  1.00 28.80           H  
ATOM    507  HB3 LYS    32      12.525  10.791  49.312  1.00 28.80           H  
ATOM    508  HG2 LYS    32      14.979  10.487  49.665  1.00 28.80           H  
ATOM    509  HG3 LYS    32      15.279  10.828  47.967  1.00 28.80           H  
ATOM    510  HD2 LYS    32      15.413   8.458  48.397  1.00 28.80           H  
ATOM    511  HD3 LYS    32      14.095   8.782  47.281  1.00 28.80           H  
ATOM    512  HE2 LYS    32      12.403   8.282  48.915  1.00 28.80           H  
ATOM    513  HE3 LYS    32      13.535   8.479  50.275  1.00 28.80           H  
ATOM    514  HZ1 LYS    32      13.227   6.166  49.907  1.00 28.80           H  
ATOM    515  HZ2 LYS    32      14.737   6.542  49.440  1.00 28.80           H  
ATOM    516  HZ3 LYS    32      13.653   6.229  48.297  1.00 28.80           H  
ATOM    517  N   ILE    33      12.364  14.854  48.538  1.00 31.64           N  
ATOM    518  CA  ILE    33      11.285  15.827  48.410  1.00 31.64           C  
ATOM    519  C   ILE    33      11.760  16.847  47.347  1.00 31.64           C  
ATOM    520  CB  ILE    33      11.032  16.557  49.764  1.00 31.64           C  
ATOM    521  O   ILE    33      12.901  17.329  47.403  1.00 31.64           O  
ATOM    522  CG1 ILE    33      10.757  15.555  50.910  1.00 31.64           C  
ATOM    523  CG2 ILE    33       9.877  17.562  49.636  1.00 31.64           C  
ATOM    524  CD1 ILE    33      10.608  16.205  52.280  1.00 31.64           C  
ATOM    525  H   ILE    33      13.321  15.202  48.647  1.00 31.64           H  
ATOM    526  HA  ILE    33      10.376  15.309  48.103  1.00 31.64           H  
ATOM    527  HB  ILE    33      11.936  17.123  50.027  1.00 31.64           H  
ATOM    528 HG12 ILE    33      11.586  14.845  50.988  1.00 31.64           H  
ATOM    529 HG13 ILE    33       9.856  14.969  50.688  1.00 31.64           H  
ATOM    530 HG21 ILE    33       8.935  17.052  49.406  1.00 31.64           H  
ATOM    531 HG22 ILE    33      10.066  18.297  48.850  1.00 31.64           H  
ATOM    532 HG23 ILE    33       9.740  18.133  50.559  1.00 31.64           H  
ATOM    533 HD11 ILE    33      11.459  16.856  52.502  1.00 31.64           H  
ATOM    534 HD12 ILE    33      10.562  15.433  53.056  1.00 31.64           H  
ATOM    535 HD13 ILE    33       9.688  16.793  52.351  1.00 31.64           H  
ATOM    536  N   PRO    34      10.862  17.272  46.383  1.00 31.76           N  
ATOM    537  CA  PRO    34      11.134  18.429  45.511  1.00 31.76           C  
ATOM    538  C   PRO    34      11.127  19.766  46.297  1.00 31.76           C  
ATOM    539  CB  PRO    34      10.008  18.389  44.465  1.00 31.76           C  
ATOM    540  O   PRO    34      10.356  20.698  46.065  1.00 31.76           O  
ATOM    541  CG  PRO    34       9.444  16.978  44.560  1.00 31.76           C  
ATOM    542  CD  PRO    34       9.604  16.639  46.031  1.00 31.76           C  
ATOM    543  HA  PRO    34      12.118  18.294  45.048  1.00 31.76           H  
ATOM    544  HB2 PRO    34      10.379  18.616  43.460  1.00 31.76           H  
ATOM    545  HB3 PRO    34       9.207  19.104  44.685  1.00 31.76           H  
ATOM    546  HG2 PRO    34      10.051  16.299  43.949  1.00 31.76           H  
ATOM    547  HG3 PRO    34       8.407  16.909  44.221  1.00 31.76           H  
ATOM    548  HD2 PRO    34       8.814  17.089  46.639  1.00 31.76           H  
ATOM    549  HD3 PRO    34       9.624  15.559  46.191  1.00 31.76           H  
ATOM    550  N   LEU    35      12.117  19.879  47.250  1.00 31.92           N  
ATOM    551  CA  LEU    35      12.255  21.021  48.154  1.00 31.92           C  
ATOM    552  C   LEU    35      13.046  22.132  47.427  1.00 31.92           C  
ATOM    553  CB  LEU    35      12.929  20.564  49.456  1.00 31.92           C  
ATOM    554  O   LEU    35      14.181  22.478  47.742  1.00 31.92           O  
ATOM    555  CG  LEU    35      12.917  21.601  50.597  1.00 31.92           C  
ATOM    556  CD1 LEU    35      11.499  21.939  51.062  1.00 31.92           C  
ATOM    557  CD2 LEU    35      13.732  21.070  51.780  1.00 31.92           C  
ATOM    558  H   LEU    35      12.801  19.110  47.315  1.00 31.92           H  
ATOM    559  HA  LEU    35      11.247  21.399  48.357  1.00 31.92           H  
ATOM    560  HB2 LEU    35      13.967  20.277  49.241  1.00 31.92           H  
ATOM    561  HB3 LEU    35      12.434  19.649  49.809  1.00 31.92           H  
ATOM    562  HG  LEU    35      13.393  22.527  50.255  1.00 31.92           H  
ATOM    563 HD11 LEU    35      10.948  21.036  51.345  1.00 31.92           H  
ATOM    564 HD12 LEU    35      10.934  22.454  50.280  1.00 31.92           H  
ATOM    565 HD13 LEU    35      11.524  22.605  51.931  1.00 31.92           H  
ATOM    566 HD21 LEU    35      13.300  20.145  52.177  1.00 31.92           H  
ATOM    567 HD22 LEU    35      13.765  21.804  52.591  1.00 31.92           H  
ATOM    568 HD23 LEU    35      14.764  20.860  51.479  1.00 31.92           H  
ATOM    569  N   GLU    36      12.341  22.719  46.399  1.00 31.31           N  
ATOM    570  CA  GLU    36      12.866  23.840  45.623  1.00 31.31           C  
ATOM    571  C   GLU    36      12.674  25.134  46.465  1.00 31.31           C  
ATOM    572  CB  GLU    36      12.165  23.923  44.254  1.00 31.31           C  
ATOM    573  O   GLU    36      12.018  25.163  47.506  1.00 31.31           O  
ATOM    574  CG  GLU    36      13.133  23.843  43.070  1.00 31.31           C  
ATOM    575  CD  GLU    36      13.845  25.175  42.860  1.00 31.31           C  
ATOM    576  OE1 GLU    36      13.544  25.784  41.795  1.00 31.31           O  
ATOM    577  OE2 GLU    36      14.605  25.531  43.806  1.00 31.31           O1-
ATOM    578  H   GLU    36      11.398  22.360  46.202  1.00 31.31           H  
ATOM    579  HA  GLU    36      13.944  23.673  45.514  1.00 31.31           H  
ATOM    580  HB2 GLU    36      11.566  24.838  44.180  1.00 31.31           H  
ATOM    581  HB3 GLU    36      11.459  23.090  44.143  1.00 31.31           H  
ATOM    582  HG2 GLU    36      12.567  23.595  42.163  1.00 31.31           H  
ATOM    583  HG3 GLU    36      13.872  23.046  43.213  1.00 31.31           H  
ATOM    584  N   ARG    37      13.433  26.192  46.014  1.00 31.06           N  
ATOM    585  CA  ARG    37      13.409  27.481  46.687  1.00 31.06           C  
ATOM    586  C   ARG    37      13.867  28.636  45.755  1.00 31.06           C  
ATOM    587  CB  ARG    37      14.305  27.377  47.939  1.00 31.06           C  
ATOM    588  O   ARG    37      14.769  29.406  46.110  1.00 31.06           O  
ATOM    589  CG  ARG    37      13.984  28.420  49.009  1.00 31.06           C  
ATOM    590  CD  ARG    37      14.800  28.142  50.269  1.00 31.06           C  
ATOM    591  NE  ARG    37      14.470  29.093  51.339  1.00 31.06           N  
ATOM    592  NH1 ARG    37      15.719  27.989  52.988  1.00 31.06           N  
ATOM    593  NH2 ARG    37      14.528  29.884  53.520  1.00 31.06           N1+
ATOM    594  CZ  ARG    37      14.909  28.981  52.609  1.00 31.06           C  
ATOM    595  H   ARG    37      14.103  26.060  45.265  1.00 31.06           H  
ATOM    596  HA  ARG    37      12.376  27.686  46.993  1.00 31.06           H  
ATOM    597  HB2 ARG    37      15.363  27.448  47.656  1.00 31.06           H  
ATOM    598  HB3 ARG    37      14.189  26.385  48.396  1.00 31.06           H  
ATOM    599  HG2 ARG    37      12.916  28.394  49.256  1.00 31.06           H  
ATOM    600  HG3 ARG    37      14.203  29.430  48.648  1.00 31.06           H  
ATOM    601  HD2 ARG    37      15.870  28.234  50.051  1.00 31.06           H  
ATOM    602  HD3 ARG    37      14.579  27.132  50.630  1.00 31.06           H  
ATOM    603  HE  ARG    37      13.852  29.869  51.131  1.00 31.06           H  
ATOM    604 HH11 ARG    37      16.042  27.894  53.942  1.00 31.06           H  
ATOM    605 HH12 ARG    37      16.035  27.294  52.323  1.00 31.06           H  
ATOM    606 HH21 ARG    37      14.838  29.826  54.481  1.00 31.06           H  
ATOM    607 HH22 ARG    37      13.919  30.655  53.278  1.00 31.06           H  
ATOM    608  N   PRO    38      13.150  28.856  44.599  1.00 29.48           N  
ATOM    609  CA  PRO    38      13.562  29.841  43.589  1.00 29.48           C  
ATOM    610  C   PRO    38      13.188  31.294  43.984  1.00 29.48           C  
ATOM    611  CB  PRO    38      12.821  29.394  42.329  1.00 29.48           C  
ATOM    612  O   PRO    38      12.539  32.054  43.265  1.00 29.48           O  
ATOM    613  CG  PRO    38      11.514  28.842  42.888  1.00 29.48           C  
ATOM    614  CD  PRO    38      11.960  28.138  44.161  1.00 29.48           C  
ATOM    615  HA  PRO    38      14.649  29.804  43.454  1.00 29.48           H  
ATOM    616  HB2 PRO    38      13.378  28.587  41.837  1.00 29.48           H  
ATOM    617  HB3 PRO    38      12.657  30.186  41.593  1.00 29.48           H  
ATOM    618  HG2 PRO    38      11.004  28.168  42.194  1.00 29.48           H  
ATOM    619  HG3 PRO    38      10.831  29.664  43.131  1.00 29.48           H  
ATOM    620  HD2 PRO    38      11.194  28.149  44.942  1.00 29.48           H  
ATOM    621  HD3 PRO    38      12.230  27.105  43.945  1.00 29.48           H  
ATOM    622  N   LEU    39      13.728  31.711  45.184  1.00 35.18           N  
ATOM    623  CA  LEU    39      13.504  33.039  45.735  1.00 35.18           C  
ATOM    624  C   LEU    39      14.565  33.991  45.142  1.00 35.18           C  
ATOM    625  CB  LEU    39      13.579  33.023  47.269  1.00 35.18           C  
ATOM    626  O   LEU    39      15.606  34.283  45.728  1.00 35.18           O  
ATOM    627  CG  LEU    39      12.515  32.144  47.959  1.00 35.18           C  
ATOM    628  CD1 LEU    39      12.740  32.161  49.474  1.00 35.18           C  
ATOM    629  CD2 LEU    39      11.087  32.591  47.646  1.00 35.18           C  
ATOM    630  H   LEU    39      14.320  31.040  45.692  1.00 35.18           H  
ATOM    631  HA  LEU    39      12.521  33.402  45.412  1.00 35.18           H  
ATOM    632  HB2 LEU    39      13.493  34.054  47.640  1.00 35.18           H  
ATOM    633  HB3 LEU    39      14.573  32.671  47.577  1.00 35.18           H  
ATOM    634  HG  LEU    39      12.630  31.109  47.618  1.00 35.18           H  
ATOM    635 HD11 LEU    39      12.603  33.167  49.886  1.00 35.18           H  
ATOM    636 HD12 LEU    39      13.754  31.830  49.721  1.00 35.18           H  
ATOM    637 HD13 LEU    39      12.038  31.489  49.979  1.00 35.18           H  
ATOM    638 HD21 LEU    39      10.938  33.648  47.893  1.00 35.18           H  
ATOM    639 HD22 LEU    39      10.362  32.004  48.220  1.00 35.18           H  
ATOM    640 HD23 LEU    39      10.849  32.450  46.587  1.00 35.18           H  
ATOM    641  N   GLY    40      14.265  34.400  43.854  1.00 31.51           N  
ATOM    642  CA  GLY    40      15.026  35.413  43.158  1.00 31.51           C  
ATOM    643  C   GLY    40      14.325  36.777  43.237  1.00 31.51           C  
ATOM    644  O   GLY    40      13.102  36.884  43.250  1.00 31.51           O  
ATOM    645  H   GLY    40      13.468  33.961  43.390  1.00 31.51           H  
ATOM    646  HA2 GLY    40      15.093  35.122  42.106  1.00 31.51           H  
ATOM    647  HA3 GLY    40      16.036  35.477  43.575  1.00 31.51           H  
ATOM    648  N   GLU    41      15.213  37.844  43.197  1.00 29.13           N  
ATOM    649  CA  GLU    41      14.828  39.256  43.192  1.00 29.13           C  
ATOM    650  C   GLU    41      14.336  39.758  44.574  1.00 29.13           C  
ATOM    651  CB  GLU    41      13.883  39.618  42.031  1.00 29.13           C  
ATOM    652  O   GLU    41      13.853  39.011  45.431  1.00 29.13           O  
ATOM    653  CG  GLU    41      14.522  39.399  40.655  1.00 29.13           C  
ATOM    654  CD  GLU    41      15.896  40.058  40.529  1.00 29.13           C  
ATOM    655  OE1 GLU    41      16.793  39.329  40.015  1.00 29.13           O  
ATOM    656  OE2 GLU    41      15.993  41.220  41.012  1.00 29.13           O1-
ATOM    657  H   GLU    41      16.205  37.641  43.150  1.00 29.13           H  
ATOM    658  HA  GLU    41      15.787  39.760  43.056  1.00 29.13           H  
ATOM    659  HB2 GLU    41      13.550  40.657  42.108  1.00 29.13           H  
ATOM    660  HB3 GLU    41      12.959  39.033  42.086  1.00 29.13           H  
ATOM    661  HG2 GLU    41      13.871  39.812  39.877  1.00 29.13           H  
ATOM    662  HG3 GLU    41      14.611  38.324  40.458  1.00 29.13           H  
ATOM    663  N   VAL    42      14.466  41.084  44.890  1.00 33.83           N  
ATOM    664  CA  VAL    42      14.995  42.196  44.087  1.00 33.83           C  
ATOM    665  C   VAL    42      16.515  42.266  44.333  1.00 33.83           C  
ATOM    666  CB  VAL    42      14.319  43.532  44.476  1.00 33.83           C  
ATOM    667  O   VAL    42      17.010  42.486  45.439  1.00 33.83           O  
ATOM    668  CG1 VAL    42      14.885  44.704  43.665  1.00 33.83           C  
ATOM    669  CG2 VAL    42      12.801  43.467  44.264  1.00 33.83           C  
ATOM    670  H   VAL    42      14.169  41.290  45.838  1.00 33.83           H  
ATOM    671  HA  VAL    42      14.801  42.002  43.036  1.00 33.83           H  
ATOM    672  HB  VAL    42      14.502  43.738  45.539  1.00 33.83           H  
ATOM    673 HG11 VAL    42      14.776  44.530  42.589  1.00 33.83           H  
ATOM    674 HG12 VAL    42      15.946  44.862  43.879  1.00 33.83           H  
ATOM    675 HG13 VAL    42      14.364  45.635  43.911  1.00 33.83           H  
ATOM    676 HG21 VAL    42      12.557  43.238  43.221  1.00 33.83           H  
ATOM    677 HG22 VAL    42      12.332  44.424  44.518  1.00 33.83           H  
ATOM    678 HG23 VAL    42      12.342  42.701  44.896  1.00 33.83           H  
ATOM    679  N   TYR    43      17.281  42.047  43.204  1.00 34.70           N  
ATOM    680  CA  TYR    43      18.737  42.074  43.226  1.00 34.70           C  
ATOM    681  C   TYR    43      19.211  43.535  42.987  1.00 34.70           C  
ATOM    682  CB  TYR    43      19.314  41.104  42.180  1.00 34.70           C  
ATOM    683  O   TYR    43      18.483  44.399  42.503  1.00 34.70           O  
ATOM    684  CG  TYR    43      20.744  40.698  42.471  1.00 34.70           C  
ATOM    685  CD1 TYR    43      21.794  41.192  41.686  1.00 34.70           C  
ATOM    686  CD2 TYR    43      21.037  39.857  43.555  1.00 34.70           C  
ATOM    687  CE1 TYR    43      23.118  40.853  41.980  1.00 34.70           C  
ATOM    688  CE2 TYR    43      22.359  39.521  43.850  1.00 34.70           C  
ATOM    689  OH  TYR    43      24.667  39.670  43.385  1.00 34.70           O  
ATOM    690  CZ  TYR    43      23.389  40.019  43.062  1.00 34.70           C  
ATOM    691  H   TYR    43      16.835  41.896  42.300  1.00 34.70           H  
ATOM    692  HA  TYR    43      19.057  41.789  44.236  1.00 34.70           H  
ATOM    693  HB2 TYR    43      19.242  41.541  41.176  1.00 34.70           H  
ATOM    694  HB3 TYR    43      18.715  40.184  42.150  1.00 34.70           H  
ATOM    695  HD1 TYR    43      21.593  41.842  40.835  1.00 34.70           H  
ATOM    696  HD2 TYR    43      20.234  39.458  44.174  1.00 34.70           H  
ATOM    697  HE1 TYR    43      23.915  41.245  41.356  1.00 34.70           H  
ATOM    698  HE2 TYR    43      22.581  38.871  44.691  1.00 34.70           H  
ATOM    699  HH  TYR    43      25.264  40.075  42.735  1.00 34.70           H  
ATOM    700  N   LEU    44      20.522  43.760  43.365  1.00 31.35           N  
ATOM    701  CA  LEU    44      21.130  45.079  43.241  1.00 31.35           C  
ATOM    702  C   LEU    44      21.541  45.254  41.763  1.00 31.35           C  
ATOM    703  CB  LEU    44      22.380  45.218  44.124  1.00 31.35           C  
ATOM    704  O   LEU    44      22.304  44.464  41.196  1.00 31.35           O  
ATOM    705  CG  LEU    44      22.083  45.576  45.595  1.00 31.35           C  
ATOM    706  CD1 LEU    44      21.275  44.503  46.326  1.00 31.35           C  
ATOM    707  CD2 LEU    44      23.399  45.821  46.339  1.00 31.35           C  
ATOM    708  H   LEU    44      21.079  42.986  43.719  1.00 31.35           H  
ATOM    709  HA  LEU    44      20.388  45.821  43.536  1.00 31.35           H  
ATOM    710  HB2 LEU    44      23.014  46.014  43.709  1.00 31.35           H  
ATOM    711  HB3 LEU    44      22.980  44.299  44.079  1.00 31.35           H  
ATOM    712  HG  LEU    44      21.509  46.511  45.618  1.00 31.35           H  
ATOM    713 HD11 LEU    44      21.750  43.520  46.242  1.00 31.35           H  
ATOM    714 HD12 LEU    44      20.258  44.432  45.928  1.00 31.35           H  
ATOM    715 HD13 LEU    44      21.183  44.743  47.391  1.00 31.35           H  
ATOM    716 HD21 LEU    44      24.020  44.918  46.358  1.00 31.35           H  
ATOM    717 HD22 LEU    44      23.211  46.124  47.375  1.00 31.35           H  
ATOM    718 HD23 LEU    44      23.975  46.620  45.860  1.00 31.35           H  
ATOM    719  N   ASP    45      21.068  46.325  41.051  1.00 31.09           N  
ATOM    720  CA  ASP    45      20.253  47.457  41.505  1.00 31.09           C  
ATOM    721  C   ASP    45      19.484  48.007  40.277  1.00 31.09           C  
ATOM    722  CB  ASP    45      21.150  48.523  42.126  1.00 31.09           C  
ATOM    723  O   ASP    45      19.773  47.722  39.114  1.00 31.09           O  
ATOM    724  CG  ASP    45      20.252  49.695  42.481  1.00 31.09           C  
ATOM    725  OD1 ASP    45      20.503  50.768  41.856  1.00 31.09           O  
ATOM    726  OD2 ASP    45      19.292  49.412  43.249  1.00 31.09           O1-
ATOM    727  H   ASP    45      21.313  46.296  40.066  1.00 31.09           H  
ATOM    728  HA  ASP    45      19.505  47.086  42.211  1.00 31.09           H  
ATOM    729  HB2 ASP    45      21.931  48.838  41.423  1.00 31.09           H  
ATOM    730  HB3 ASP    45      21.647  48.155  43.030  1.00 31.09           H  
ATOM    731  N   SER    46      18.433  48.846  40.588  1.00 33.64           N  
ATOM    732  CA  SER    46      17.736  49.726  39.650  1.00 33.64           C  
ATOM    733  C   SER    46      16.812  49.025  38.631  1.00 33.64           C  
ATOM    734  CB  SER    46      18.686  50.696  38.930  1.00 33.64           C  
ATOM    735  O   SER    46      15.727  49.514  38.304  1.00 33.64           O  
ATOM    736  OG  SER    46      19.077  51.777  39.777  1.00 33.64           O  
ATOM    737  H   SER    46      18.149  48.926  41.563  1.00 33.64           H  
ATOM    738  HA  SER    46      17.067  50.315  40.292  1.00 33.64           H  
ATOM    739  HB2 SER    46      18.185  51.147  38.066  1.00 33.64           H  
ATOM    740  HB3 SER    46      19.591  50.209  38.556  1.00 33.64           H  
ATOM    741  HG  SER    46      19.595  51.403  40.542  1.00 33.64           H  
ATOM    742  N   SER    47      17.332  47.919  37.998  1.00 31.90           N  
ATOM    743  CA  SER    47      16.659  47.093  36.987  1.00 31.90           C  
ATOM    744  C   SER    47      16.617  47.768  35.598  1.00 31.90           C  
ATOM    745  CB  SER    47      15.295  46.523  37.414  1.00 31.90           C  
ATOM    746  O   SER    47      17.113  47.232  34.610  1.00 31.90           O  
ATOM    747  OG  SER    47      14.253  47.487  37.547  1.00 31.90           O  
ATOM    748  H   SER    47      18.294  47.649  38.244  1.00 31.90           H  
ATOM    749  HA  SER    47      17.331  46.231  36.869  1.00 31.90           H  
ATOM    750  HB2 SER    47      15.387  46.003  38.373  1.00 31.90           H  
ATOM    751  HB3 SER    47      14.953  45.794  36.671  1.00 31.90           H  
ATOM    752  HG  SER    47      14.590  48.213  38.113  1.00 31.90           H  
ATOM    753  N   LYS    48      15.977  48.988  35.548  1.00 32.78           N  
ATOM    754  CA  LYS    48      15.915  49.828  34.357  1.00 32.78           C  
ATOM    755  C   LYS    48      15.115  49.220  33.165  1.00 32.78           C  
ATOM    756  CB  LYS    48      17.324  50.276  33.928  1.00 32.78           C  
ATOM    757  O   LYS    48      15.595  49.173  32.028  1.00 32.78           O  
ATOM    758  CG  LYS    48      17.291  51.547  33.071  1.00 32.78           C  
ATOM    759  CD  LYS    48      18.633  51.779  32.380  1.00 32.78           C  
ATOM    760  CE  LYS    48      18.557  52.972  31.442  1.00 32.78           C  
ATOM    761  NZ  LYS    48      19.849  53.101  30.728  1.00 32.78           N1+
ATOM    762  H   LYS    48      15.555  49.318  36.424  1.00 32.78           H  
ATOM    763  HA  LYS    48      15.359  50.721  34.674  1.00 32.78           H  
ATOM    764  HB2 LYS    48      17.820  49.467  33.376  1.00 32.78           H  
ATOM    765  HB3 LYS    48      17.943  50.473  34.813  1.00 32.78           H  
ATOM    766  HG2 LYS    48      17.044  52.408  33.705  1.00 32.78           H  
ATOM    767  HG3 LYS    48      16.507  51.483  32.310  1.00 32.78           H  
ATOM    768  HD2 LYS    48      18.911  50.883  31.810  1.00 32.78           H  
ATOM    769  HD3 LYS    48      19.416  51.937  33.132  1.00 32.78           H  
ATOM    770  HE2 LYS    48      18.394  53.909  31.983  1.00 32.78           H  
ATOM    771  HE3 LYS    48      17.785  52.848  30.677  1.00 32.78           H  
ATOM    772  HZ1 LYS    48      19.839  53.907  30.090  1.00 32.78           H  
ATOM    773  HZ2 LYS    48      20.042  52.263  30.161  1.00 32.78           H  
ATOM    774  HZ3 LYS    48      20.632  53.225  31.382  1.00 32.78           H  
ATOM    775  N   PRO    49      13.792  48.882  33.389  1.00 30.63           N  
ATOM    776  CA  PRO    49      12.937  48.463  32.284  1.00 30.63           C  
ATOM    777  C   PRO    49      12.520  49.660  31.392  1.00 30.63           C  
ATOM    778  CB  PRO    49      11.713  47.857  32.977  1.00 30.63           C  
ATOM    779  O   PRO    49      12.720  50.834  31.696  1.00 30.63           O  
ATOM    780  CG  PRO    49      11.618  48.668  34.267  1.00 30.63           C  
ATOM    781  CD  PRO    49      13.076  48.866  34.652  1.00 30.63           C  
ATOM    782  HA  PRO    49      13.459  47.730  31.659  1.00 30.63           H  
ATOM    783  HB2 PRO    49      11.908  46.806  33.221  1.00 30.63           H  
ATOM    784  HB3 PRO    49      10.791  47.908  32.391  1.00 30.63           H  
ATOM    785  HG2 PRO    49      11.042  48.162  35.047  1.00 30.63           H  
ATOM    786  HG3 PRO    49      11.145  49.636  34.065  1.00 30.63           H  
ATOM    787  HD2 PRO    49      13.244  49.783  35.223  1.00 30.63           H  
ATOM    788  HD3 PRO    49      13.437  48.006  35.220  1.00 30.63           H  
ATOM    789  N   ALA    50      11.865  49.278  30.239  1.00 33.01           N  
ATOM    790  CA  ALA    50      11.349  50.249  29.287  1.00 33.01           C  
ATOM    791  C   ALA    50      10.121  49.630  28.601  1.00 33.01           C  
ATOM    792  CB  ALA    50      12.402  50.618  28.250  1.00 33.01           C  
ATOM    793  O   ALA    50       9.930  48.414  28.568  1.00 33.01           O  
ATOM    794  H   ALA    50      11.720  48.294  30.020  1.00 33.01           H  
ATOM    795  HA  ALA    50      11.033  51.147  29.832  1.00 33.01           H  
ATOM    796  HB1 ALA    50      13.292  51.041  28.727  1.00 33.01           H  
ATOM    797  HB2 ALA    50      12.014  51.353  27.538  1.00 33.01           H  
ATOM    798  HB3 ALA    50      12.717  49.738  27.678  1.00 33.01           H  
ATOM    799  N   VAL    51       9.273  50.542  28.009  1.00 29.12           N  
ATOM    800  CA  VAL    51       8.035  50.124  27.347  1.00 29.12           C  
ATOM    801  C   VAL    51       8.405  49.786  25.880  1.00 29.12           C  
ATOM    802  CB  VAL    51       6.939  51.210  27.453  1.00 29.12           C  
ATOM    803  O   VAL    51       8.147  50.529  24.937  1.00 29.12           O  
ATOM    804  CG1 VAL    51       5.610  50.713  26.868  1.00 29.12           C  
ATOM    805  CG2 VAL    51       6.703  51.634  28.909  1.00 29.12           C  
ATOM    806  H   VAL    51       9.502  51.530  28.017  1.00 29.12           H  
ATOM    807  HA  VAL    51       7.677  49.203  27.826  1.00 29.12           H  
ATOM    808  HB  VAL    51       7.250  52.100  26.891  1.00 29.12           H  
ATOM    809 HG11 VAL    51       5.254  49.821  27.396  1.00 29.12           H  
ATOM    810 HG12 VAL    51       5.701  50.462  25.807  1.00 29.12           H  
ATOM    811 HG13 VAL    51       4.837  51.485  26.953  1.00 29.12           H  
ATOM    812 HG21 VAL    51       6.431  50.775  29.532  1.00 29.12           H  
ATOM    813 HG22 VAL    51       5.892  52.367  28.973  1.00 29.12           H  
ATOM    814 HG23 VAL    51       7.594  52.100  29.341  1.00 29.12           H  
ATOM    815  N   TYR    52       9.096  48.598  25.758  1.00 29.22           N  
ATOM    816  CA  TYR    52       9.469  48.043  24.462  1.00 29.22           C  
ATOM    817  C   TYR    52       9.813  46.562  24.699  1.00 29.22           C  
ATOM    818  CB  TYR    52      10.683  48.763  23.856  1.00 29.22           C  
ATOM    819  O   TYR    52      10.469  46.194  25.674  1.00 29.22           O  
ATOM    820  CG  TYR    52      10.941  48.350  22.425  1.00 29.22           C  
ATOM    821  CD1 TYR    52      11.932  47.405  22.123  1.00 29.22           C  
ATOM    822  CD2 TYR    52      10.161  48.878  21.388  1.00 29.22           C  
ATOM    823  CE1 TYR    52      12.137  46.996  20.805  1.00 29.22           C  
ATOM    824  CE2 TYR    52      10.363  48.469  20.070  1.00 29.22           C  
ATOM    825  OH  TYR    52      11.578  47.096  18.519  1.00 29.22           O  
ATOM    826  CZ  TYR    52      11.349  47.528  19.791  1.00 29.22           C  
ATOM    827  H   TYR    52       9.371  48.096  26.601  1.00 29.22           H  
ATOM    828  HA  TYR    52       8.595  48.125  23.805  1.00 29.22           H  
ATOM    829  HB2 TYR    52      11.580  48.578  24.462  1.00 29.22           H  
ATOM    830  HB3 TYR    52      10.539  49.851  23.879  1.00 29.22           H  
ATOM    831  HD1 TYR    52      12.551  46.980  22.910  1.00 29.22           H  
ATOM    832  HD2 TYR    52       9.378  49.602  21.603  1.00 29.22           H  
ATOM    833  HE1 TYR    52      12.904  46.263  20.569  1.00 29.22           H  
ATOM    834  HE2 TYR    52       9.742  48.889  19.284  1.00 29.22           H  
ATOM    835  HH  TYR    52      10.939  47.523  17.925  1.00 29.22           H  
ATOM    836  N   ASN    53       9.306  45.695  23.755  1.00 27.82           N  
ATOM    837  CA  ASN    53       9.588  44.259  23.775  1.00 27.82           C  
ATOM    838  C   ASN    53       8.993  43.657  22.487  1.00 27.82           C  
ATOM    839  CB  ASN    53       8.980  43.566  24.994  1.00 27.82           C  
ATOM    840  O   ASN    53       8.146  44.266  21.835  1.00 27.82           O  
ATOM    841  CG  ASN    53      10.062  42.809  25.718  1.00 27.82           C  
ATOM    842  ND2 ASN    53      10.878  43.577  26.502  1.00 27.82           N  
ATOM    843  OD1 ASN    53      10.216  41.599  25.586  1.00 27.82           O  
ATOM    844  H   ASN    53       8.711  46.033  22.998  1.00 27.82           H  
ATOM    845  HA  ASN    53      10.679  44.152  23.727  1.00 27.82           H  
ATOM    846  HB2 ASN    53       8.194  42.851  24.722  1.00 27.82           H  
ATOM    847  HB3 ASN    53       8.525  44.275  25.697  1.00 27.82           H  
ATOM    848 HD21 ASN    53      11.618  43.134  27.031  1.00 27.82           H  
ATOM    849 HD22 ASN    53      10.784  44.600  26.561  1.00 27.82           H  
ATOM    850  N   TYR    54       9.479  42.413  22.151  1.00 30.85           N  
ATOM    851  CA  TYR    54       8.997  41.696  20.966  1.00 30.85           C  
ATOM    852  C   TYR    54       9.403  40.215  21.133  1.00 30.85           C  
ATOM    853  CB  TYR    54       9.624  42.275  19.684  1.00 30.85           C  
ATOM    854  O   TYR    54      10.583  39.915  21.329  1.00 30.85           O  
ATOM    855  CG  TYR    54       8.893  41.855  18.430  1.00 30.85           C  
ATOM    856  CD1 TYR    54       9.409  40.835  17.619  1.00 30.85           C  
ATOM    857  CD2 TYR    54       7.672  42.451  18.083  1.00 30.85           C  
ATOM    858  CE1 TYR    54       8.721  40.424  16.477  1.00 30.85           C  
ATOM    859  CE2 TYR    54       6.986  42.046  16.936  1.00 30.85           C  
ATOM    860  OH  TYR    54       6.812  40.653  15.039  1.00 30.85           O  
ATOM    861  CZ  TYR    54       7.520  41.039  16.140  1.00 30.85           C  
ATOM    862  H   TYR    54      10.200  41.977  22.721  1.00 30.85           H  
ATOM    863  HA  TYR    54       7.913  41.823  20.945  1.00 30.85           H  
ATOM    864  HB2 TYR    54      10.683  41.994  19.609  1.00 30.85           H  
ATOM    865  HB3 TYR    54       9.624  43.372  19.716  1.00 30.85           H  
ATOM    866  HD1 TYR    54      10.347  40.346  17.877  1.00 30.85           H  
ATOM    867  HD2 TYR    54       7.253  43.239  18.708  1.00 30.85           H  
ATOM    868  HE1 TYR    54       9.121  39.627  15.858  1.00 30.85           H  
ATOM    869  HE2 TYR    54       6.044  42.523  16.686  1.00 30.85           H  
ATOM    870  HH  TYR    54       7.238  39.857  14.650  1.00 30.85           H  
ATOM    871  N   PRO    55       8.402  39.265  21.130  1.00 34.03           N  
ATOM    872  CA  PRO    55       8.693  37.822  21.213  1.00 34.03           C  
ATOM    873  C   PRO    55       9.037  37.289  19.795  1.00 34.03           C  
ATOM    874  CB  PRO    55       7.374  37.261  21.754  1.00 34.03           C  
ATOM    875  O   PRO    55       9.313  38.041  18.858  1.00 34.03           O  
ATOM    876  CG  PRO    55       6.326  38.134  21.070  1.00 34.03           C  
ATOM    877  CD  PRO    55       6.971  39.511  21.056  1.00 34.03           C  
ATOM    878  HA  PRO    55       9.543  37.626  21.874  1.00 34.03           H  
ATOM    879  HB2 PRO    55       7.324  37.419  22.839  1.00 34.03           H  
ATOM    880  HB3 PRO    55       7.202  36.200  21.563  1.00 34.03           H  
ATOM    881  HG2 PRO    55       5.363  38.128  21.587  1.00 34.03           H  
ATOM    882  HG3 PRO    55       6.160  37.785  20.043  1.00 34.03           H  
ATOM    883  HD2 PRO    55       6.723  40.071  20.150  1.00 34.03           H  
ATOM    884  HD3 PRO    55       6.679  40.098  21.933  1.00 34.03           H  
ATOM    885  N   GLU    56       8.981  35.924  19.646  1.00 29.04           N  
ATOM    886  CA  GLU    56       9.230  35.204  18.401  1.00 29.04           C  
ATOM    887  C   GLU    56       8.050  35.379  17.394  1.00 29.04           C  
ATOM    888  CB  GLU    56       9.478  33.705  18.658  1.00 29.04           C  
ATOM    889  O   GLU    56       7.519  34.441  16.800  1.00 29.04           O  
ATOM    890  CG  GLU    56      10.617  33.407  19.635  1.00 29.04           C  
ATOM    891  CD  GLU    56      10.317  33.581  21.130  1.00 29.04           C  
ATOM    892  OE1 GLU    56      11.249  33.210  21.894  1.00 29.04           O  
ATOM    893  OE2 GLU    56       9.189  34.098  21.409  1.00 29.04           O1-
ATOM    894  H   GLU    56       8.795  35.333  20.499  1.00 29.04           H  
ATOM    895  HA  GLU    56      10.116  35.650  17.931  1.00 29.04           H  
ATOM    896  HB2 GLU    56       9.717  33.226  17.699  1.00 29.04           H  
ATOM    897  HB3 GLU    56       8.555  33.230  19.016  1.00 29.04           H  
ATOM    898  HG2 GLU    56      11.493  34.017  19.384  1.00 29.04           H  
ATOM    899  HG3 GLU    56      10.910  32.357  19.500  1.00 29.04           H  
ATOM    900  N   GLY    57       7.702  36.689  17.137  1.00 29.10           N  
ATOM    901  CA  GLY    57       6.630  37.041  16.236  1.00 29.10           C  
ATOM    902  C   GLY    57       7.143  37.117  14.799  1.00 29.10           C  
ATOM    903  O   GLY    57       7.485  38.175  14.276  1.00 29.10           O  
ATOM    904  H   GLY    57       8.218  37.433  17.624  1.00 29.10           H  
ATOM    905  HA2 GLY    57       6.240  38.019  16.531  1.00 29.10           H  
ATOM    906  HA3 GLY    57       5.822  36.306  16.305  1.00 29.10           H  
ATOM    907  N   ALA    58       7.255  35.886  14.183  1.00 31.46           N  
ATOM    908  CA  ALA    58       7.634  35.738  12.788  1.00 31.46           C  
ATOM    909  C   ALA    58       7.010  34.446  12.229  1.00 31.46           C  
ATOM    910  CB  ALA    58       9.149  35.693  12.633  1.00 31.46           C  
ATOM    911  O   ALA    58       6.675  33.508  12.952  1.00 31.46           O  
ATOM    912  H   ALA    58       7.095  35.036  14.726  1.00 31.46           H  
ATOM    913  HA  ALA    58       7.233  36.592  12.229  1.00 31.46           H  
ATOM    914  HB1 ALA    58       9.613  36.605  13.024  1.00 31.46           H  
ATOM    915  HB2 ALA    58       9.436  35.589  11.581  1.00 31.46           H  
ATOM    916  HB3 ALA    58       9.576  34.843  13.178  1.00 31.46           H  
ATOM    917  N   ALA    59       6.886  34.428  10.853  1.00 27.24           N  
ATOM    918  CA  ALA    59       6.341  33.284  10.134  1.00 27.24           C  
ATOM    919  C   ALA    59       6.763  33.410   8.658  1.00 27.24           C  
ATOM    920  CB  ALA    59       4.821  33.233  10.239  1.00 27.24           C  
ATOM    921  O   ALA    59       7.190  34.467   8.196  1.00 27.24           O  
ATOM    922  H   ALA    59       7.176  35.228  10.293  1.00 27.24           H  
ATOM    923  HA  ALA    59       6.780  32.372  10.555  1.00 27.24           H  
ATOM    924  HB1 ALA    59       4.496  33.161  11.282  1.00 27.24           H  
ATOM    925  HB2 ALA    59       4.415  32.370   9.700  1.00 27.24           H  
ATOM    926  HB3 ALA    59       4.366  34.134   9.811  1.00 27.24           H  
ATOM    927  N   TYR    60       6.615  32.247   7.936  1.00 29.89           N  
ATOM    928  CA  TYR    60       6.911  32.146   6.512  1.00 29.89           C  
ATOM    929  C   TYR    60       6.187  30.900   5.970  1.00 29.89           C  
ATOM    930  CB  TYR    60       8.419  32.120   6.199  1.00 29.89           C  
ATOM    931  O   TYR    60       5.760  30.019   6.718  1.00 29.89           O  
ATOM    932  CG  TYR    60       9.210  31.107   6.998  1.00 29.89           C  
ATOM    933  CD1 TYR    60       9.825  31.482   8.201  1.00 29.89           C  
ATOM    934  CD2 TYR    60       9.324  29.779   6.563  1.00 29.89           C  
ATOM    935  CE1 TYR    60      10.526  30.543   8.960  1.00 29.89           C  
ATOM    936  CE2 TYR    60      10.023  28.838   7.323  1.00 29.89           C  
ATOM    937  OH  TYR    60      11.299  28.342   9.296  1.00 29.89           O  
ATOM    938  CZ  TYR    60      10.614  29.228   8.519  1.00 29.89           C  
ATOM    939  H   TYR    60       6.302  31.394   8.400  1.00 29.89           H  
ATOM    940  HA  TYR    60       6.468  33.023   6.022  1.00 29.89           H  
ATOM    941  HB2 TYR    60       8.843  33.115   6.388  1.00 29.89           H  
ATOM    942  HB3 TYR    60       8.585  31.933   5.130  1.00 29.89           H  
ATOM    943  HD1 TYR    60       9.759  32.507   8.559  1.00 29.89           H  
ATOM    944  HD2 TYR    60       8.860  29.463   5.631  1.00 29.89           H  
ATOM    945  HE1 TYR    60      10.995  30.837   9.894  1.00 29.89           H  
ATOM    946  HE2 TYR    60      10.087  27.814   6.966  1.00 29.89           H  
ATOM    947  HH  TYR    60      11.254  27.469   8.873  1.00 29.89           H  
ATOM    948  N   GLU    61       6.050  30.867   4.602  1.00 26.35           N  
ATOM    949  CA  GLU    61       5.382  29.758   3.937  1.00 26.35           C  
ATOM    950  C   GLU    61       6.378  28.606   3.660  1.00 26.35           C  
ATOM    951  CB  GLU    61       4.781  30.186   2.594  1.00 26.35           C  
ATOM    952  O   GLU    61       7.577  28.791   3.460  1.00 26.35           O  
ATOM    953  CG  GLU    61       3.535  31.049   2.754  1.00 26.35           C  
ATOM    954  CD  GLU    61       2.987  31.282   1.350  1.00 26.35           C  
ATOM    955  OE1 GLU    61       2.402  30.293   0.826  1.00 26.35           O  
ATOM    956  OE2 GLU    61       3.206  32.428   0.871  1.00 26.35           O1-
ATOM    957  H   GLU    61       6.421  31.610   4.016  1.00 26.35           H  
ATOM    958  HA  GLU    61       4.594  29.377   4.598  1.00 26.35           H  
ATOM    959  HB2 GLU    61       4.529  29.294   2.009  1.00 26.35           H  
ATOM    960  HB3 GLU    61       5.532  30.726   2.000  1.00 26.35           H  
ATOM    961  HG2 GLU    61       3.772  32.001   3.241  1.00 26.35           H  
ATOM    962  HG3 GLU    61       2.776  30.539   3.358  1.00 26.35           H  
ATOM    963  N   PHE    62       5.745  27.387   3.524  1.00 30.90           N  
ATOM    964  CA  PHE    62       6.392  26.206   2.953  1.00 30.90           C  
ATOM    965  C   PHE    62       5.352  25.772   1.909  1.00 30.90           C  
ATOM    966  CB  PHE    62       6.641  25.129   4.008  1.00 30.90           C  
ATOM    967  O   PHE    62       4.280  25.257   2.231  1.00 30.90           O  
ATOM    968  CG  PHE    62       7.433  23.974   3.441  1.00 30.90           C  
ATOM    969  CD1 PHE    62       6.776  22.858   2.907  1.00 30.90           C  
ATOM    970  CD2 PHE    62       8.834  24.028   3.397  1.00 30.90           C  
ATOM    971  CE1 PHE    62       7.508  21.814   2.339  1.00 30.90           C  
ATOM    972  CE2 PHE    62       9.563  22.982   2.830  1.00 30.90           C  
ATOM    973  CZ  PHE    62       8.901  21.876   2.300  1.00 30.90           C  
ATOM    974  H   PHE    62       4.760  27.297   3.772  1.00 30.90           H  
ATOM    975  HA  PHE    62       7.325  26.504   2.462  1.00 30.90           H  
ATOM    976  HB2 PHE    62       5.698  24.758   4.432  1.00 30.90           H  
ATOM    977  HB3 PHE    62       7.193  25.557   4.856  1.00 30.90           H  
ATOM    978  HD1 PHE    62       5.690  22.795   2.928  1.00 30.90           H  
ATOM    979  HD2 PHE    62       9.364  24.887   3.805  1.00 30.90           H  
ATOM    980  HE1 PHE    62       6.993  20.951   1.926  1.00 30.90           H  
ATOM    981  HE2 PHE    62      10.649  23.031   2.803  1.00 30.90           H  
ATOM    982  HZ  PHE    62       9.468  21.063   1.855  1.00 30.90           H  
ATOM    983  N   ASN    63       5.618  26.226   0.640  1.00 27.96           N  
ATOM    984  CA  ASN    63       4.610  26.226  -0.423  1.00 27.96           C  
ATOM    985  C   ASN    63       5.384  26.234  -1.758  1.00 27.96           C  
ATOM    986  CB  ASN    63       3.730  27.466  -0.289  1.00 27.96           C  
ATOM    987  O   ASN    63       6.604  26.391  -1.807  1.00 27.96           O  
ATOM    988  CG  ASN    63       2.443  27.365  -1.068  1.00 27.96           C  
ATOM    989  ND2 ASN    63       1.608  28.429  -0.881  1.00 27.96           N  
ATOM    990  OD1 ASN    63       2.163  26.440  -1.827  1.00 27.96           O  
ATOM    991  H   ASN    63       6.536  26.600   0.399  1.00 27.96           H  
ATOM    992  HA  ASN    63       4.028  25.300  -0.351  1.00 27.96           H  
ATOM    993  HB2 ASN    63       4.267  28.364  -0.621  1.00 27.96           H  
ATOM    994  HB3 ASN    63       3.453  27.615   0.761  1.00 27.96           H  
ATOM    995 HD21 ASN    63       0.721  28.462  -1.369  1.00 27.96           H  
ATOM    996 HD22 ASN    63       1.838  29.197  -0.261  1.00 27.96           H  
ATOM    997  N   ALA    64       4.604  25.997  -2.872  1.00 29.60           N  
ATOM    998  CA  ALA    64       5.123  25.965  -4.238  1.00 29.60           C  
ATOM    999  C   ALA    64       6.003  24.728  -4.530  1.00 29.60           C  
ATOM   1000  CB  ALA    64       5.808  27.263  -4.651  1.00 29.60           C  
ATOM   1001  O   ALA    64       6.724  24.642  -5.522  1.00 29.60           O  
ATOM   1002  H   ALA    64       3.595  25.840  -2.741  1.00 29.60           H  
ATOM   1003  HA  ALA    64       4.233  25.840  -4.868  1.00 29.60           H  
ATOM   1004  HB1 ALA    64       5.179  28.129  -4.420  1.00 29.60           H  
ATOM   1005  HB2 ALA    64       6.009  27.268  -5.728  1.00 29.60           H  
ATOM   1006  HB3 ALA    64       6.769  27.396  -4.145  1.00 29.60           H  
ATOM   1007  N   ALA    65       5.785  23.667  -3.673  1.00 30.75           N  
ATOM   1008  CA  ALA    65       6.438  22.377  -3.792  1.00 30.75           C  
ATOM   1009  C   ALA    65       5.644  21.384  -2.927  1.00 30.75           C  
ATOM   1010  CB  ALA    65       7.885  22.431  -3.317  1.00 30.75           C  
ATOM   1011  O   ALA    65       4.940  21.746  -1.985  1.00 30.75           O  
ATOM   1012  H   ALA    65       5.133  23.800  -2.907  1.00 30.75           H  
ATOM   1013  HA  ALA    65       6.395  22.065  -4.841  1.00 30.75           H  
ATOM   1014  HB1 ALA    65       8.471  23.142  -3.909  1.00 30.75           H  
ATOM   1015  HB2 ALA    65       8.363  21.449  -3.397  1.00 30.75           H  
ATOM   1016  HB3 ALA    65       7.946  22.744  -2.269  1.00 30.75           H  
ATOM   1017  N   ALA    66       5.813  20.062  -3.278  1.00 28.81           N  
ATOM   1018  CA  ALA    66       5.177  18.973  -2.551  1.00 28.81           C  
ATOM   1019  C   ALA    66       5.867  17.661  -2.968  1.00 28.81           C  
ATOM   1020  CB  ALA    66       3.686  18.878  -2.859  1.00 28.81           C  
ATOM   1021  O   ALA    66       6.440  17.550  -4.051  1.00 28.81           O  
ATOM   1022  H   ALA    66       6.406  19.796  -4.063  1.00 28.81           H  
ATOM   1023  HA  ALA    66       5.331  19.141  -1.479  1.00 28.81           H  
ATOM   1024  HB1 ALA    66       3.161  19.795  -2.575  1.00 28.81           H  
ATOM   1025  HB2 ALA    66       3.224  18.044  -2.320  1.00 28.81           H  
ATOM   1026  HB3 ALA    66       3.514  18.716  -3.929  1.00 28.81           H  
ATOM   1027  N   ALA    67       5.732  16.635  -2.051  1.00 30.36           N  
ATOM   1028  CA  ALA    67       6.314  15.311  -2.262  1.00 30.36           C  
ATOM   1029  C   ALA    67       7.865  15.395  -2.186  1.00 30.36           C  
ATOM   1030  CB  ALA    67       5.759  14.644  -3.519  1.00 30.36           C  
ATOM   1031  O   ALA    67       8.436  16.312  -1.597  1.00 30.36           O  
ATOM   1032  H   ALA    67       5.220  16.802  -1.192  1.00 30.36           H  
ATOM   1033  HA  ALA    67       6.002  14.715  -1.395  1.00 30.36           H  
ATOM   1034  HB1 ALA    67       4.676  14.791  -3.597  1.00 30.36           H  
ATOM   1035  HB2 ALA    67       5.940  13.564  -3.503  1.00 30.36           H  
ATOM   1036  HB3 ALA    67       6.222  15.037  -4.430  1.00 30.36           H  
ATOM   1037  N   ALA    68       8.536  14.317  -2.731  1.00 35.22           N  
ATOM   1038  CA  ALA    68       9.988  14.235  -2.770  1.00 35.22           C  
ATOM   1039  C   ALA    68      10.352  13.258  -3.899  1.00 35.22           C  
ATOM   1040  CB  ALA    68      10.563  13.740  -1.450  1.00 35.22           C  
ATOM   1041  O   ALA    68       9.578  12.376  -4.277  1.00 35.22           O  
ATOM   1042  H   ALA    68       8.025  13.539  -3.142  1.00 35.22           H  
ATOM   1043  HA  ALA    68      10.387  15.228  -3.006  1.00 35.22           H  
ATOM   1044  HB1 ALA    68      10.301  14.414  -0.628  1.00 35.22           H  
ATOM   1045  HB2 ALA    68      11.654  13.670  -1.499  1.00 35.22           H  
ATOM   1046  HB3 ALA    68      10.178  12.745  -1.199  1.00 35.22           H  
ATOM   1047  N   ASN    69      11.607  13.445  -4.436  1.00 34.50           N  
ATOM   1048  CA  ASN    69      12.127  12.607  -5.520  1.00 34.50           C  
ATOM   1049  C   ASN    69      13.644  12.883  -5.594  1.00 34.50           C  
ATOM   1050  CB  ASN    69      11.467  12.954  -6.857  1.00 34.50           C  
ATOM   1051  O   ASN    69      14.149  13.869  -5.058  1.00 34.50           O  
ATOM   1052  CG  ASN    69      11.583  11.814  -7.844  1.00 34.50           C  
ATOM   1053  ND2 ASN    69      10.883  12.002  -9.002  1.00 34.50           N  
ATOM   1054  OD1 ASN    69      12.258  10.806  -7.646  1.00 34.50           O  
ATOM   1055  H   ASN    69      12.225  14.177  -4.091  1.00 34.50           H  
ATOM   1056  HA  ASN    69      11.964  11.561  -5.235  1.00 34.50           H  
ATOM   1057  HB2 ASN    69      11.922  13.846  -7.304  1.00 34.50           H  
ATOM   1058  HB3 ASN    69      10.399  13.164  -6.725  1.00 34.50           H  
ATOM   1059 HD21 ASN    69      10.933  11.291  -9.722  1.00 34.50           H  
ATOM   1060 HD22 ASN    69      10.304  12.816  -9.171  1.00 34.50           H  
ATOM   1061  N   ALA    70      14.353  11.981  -6.354  1.00 31.14           N  
ATOM   1062  CA  ALA    70      15.782  12.110  -6.581  1.00 31.14           C  
ATOM   1063  C   ALA    70      16.018  13.047  -7.788  1.00 31.14           C  
ATOM   1064  CB  ALA    70      16.411  10.747  -6.838  1.00 31.14           C  
ATOM   1065  O   ALA    70      15.133  13.355  -8.584  1.00 31.14           O  
ATOM   1066  H   ALA    70      13.841  11.230  -6.838  1.00 31.14           H  
ATOM   1067  HA  ALA    70      16.239  12.568  -5.697  1.00 31.14           H  
ATOM   1068  HB1 ALA    70      16.222  10.067  -6.001  1.00 31.14           H  
ATOM   1069  HB2 ALA    70      17.494  10.827  -6.974  1.00 31.14           H  
ATOM   1070  HB3 ALA    70      15.998  10.285  -7.743  1.00 31.14           H  
ATOM   1071  N   GLN    71      17.319  13.493  -7.900  1.00 36.65           N  
ATOM   1072  CA  GLN    71      17.779  14.333  -8.999  1.00 36.65           C  
ATOM   1073  C   GLN    71      19.211  13.875  -9.329  1.00 36.65           C  
ATOM   1074  CB  GLN    71      17.788  15.819  -8.630  1.00 36.65           C  
ATOM   1075  O   GLN    71      19.956  13.387  -8.479  1.00 36.65           O  
ATOM   1076  CG  GLN    71      16.387  16.376  -8.386  1.00 36.65           C  
ATOM   1077  CD  GLN    71      16.401  17.866  -8.123  1.00 36.65           C  
ATOM   1078  NE2 GLN    71      15.162  18.396  -7.894  1.00 36.65           N  
ATOM   1079  OE1 GLN    71      17.408  18.564  -8.107  1.00 36.65           O  
ATOM   1080  H   GLN    71      18.013  13.233  -7.204  1.00 36.65           H  
ATOM   1081  HA  GLN    71      17.141  14.160  -9.874  1.00 36.65           H  
ATOM   1082  HB2 GLN    71      18.270  16.389  -9.435  1.00 36.65           H  
ATOM   1083  HB3 GLN    71      18.405  15.980  -7.735  1.00 36.65           H  
ATOM   1084  HG2 GLN    71      15.926  15.893  -7.518  1.00 36.65           H  
ATOM   1085  HG3 GLN    71      15.750  16.191  -9.259  1.00 36.65           H  
ATOM   1086 HE21 GLN    71      15.083  19.391  -7.717  1.00 36.65           H  
ATOM   1087 HE22 GLN    71      14.315  17.841  -7.890  1.00 36.65           H  
ATOM   1088  N   VAL    72      19.588  14.084 -10.638  1.00 33.69           N  
ATOM   1089  CA  VAL    72      20.911  13.733 -11.152  1.00 33.69           C  
ATOM   1090  C   VAL    72      21.213  14.840 -12.187  1.00 33.69           C  
ATOM   1091  CB  VAL    72      20.942  12.343 -11.831  1.00 33.69           C  
ATOM   1092  O   VAL    72      20.339  15.243 -12.953  1.00 33.69           O  
ATOM   1093  CG1 VAL    72      22.374  11.951 -12.219  1.00 33.69           C  
ATOM   1094  CG2 VAL    72      20.359  11.235 -10.947  1.00 33.69           C  
ATOM   1095  H   VAL    72      18.953  14.522 -11.301  1.00 33.69           H  
ATOM   1096  HA  VAL    72      21.632  13.780 -10.328  1.00 33.69           H  
ATOM   1097  HB  VAL    72      20.344  12.379 -12.751  1.00 33.69           H  
ATOM   1098 HG11 VAL    72      23.025  11.911 -11.340  1.00 33.69           H  
ATOM   1099 HG12 VAL    72      22.807  12.659 -12.929  1.00 33.69           H  
ATOM   1100 HG13 VAL    72      22.391  10.965 -12.697  1.00 33.69           H  
ATOM   1101 HG21 VAL    72      20.884  11.174  -9.988  1.00 33.69           H  
ATOM   1102 HG22 VAL    72      20.444  10.260 -11.439  1.00 33.69           H  
ATOM   1103 HG23 VAL    72      19.295  11.400 -10.749  1.00 33.69           H  
ATOM   1104  N   TYR    73      22.512  15.309 -12.158  1.00 35.68           N  
ATOM   1105  CA  TYR    73      23.011  16.421 -12.974  1.00 35.68           C  
ATOM   1106  C   TYR    73      22.605  17.772 -12.336  1.00 35.68           C  
ATOM   1107  CB  TYR    73      22.627  16.414 -14.466  1.00 35.68           C  
ATOM   1108  O   TYR    73      21.526  17.945 -11.768  1.00 35.68           O  
ATOM   1109  CG  TYR    73      23.265  15.285 -15.243  1.00 35.68           C  
ATOM   1110  CD1 TYR    73      24.591  15.383 -15.687  1.00 35.68           C  
ATOM   1111  CD2 TYR    73      22.535  14.124 -15.541  1.00 35.68           C  
ATOM   1112  CE1 TYR    73      25.177  14.336 -16.400  1.00 35.68           C  
ATOM   1113  CE2 TYR    73      23.120  13.075 -16.253  1.00 35.68           C  
ATOM   1114  OH  TYR    73      24.978  12.151 -17.374  1.00 35.68           O  
ATOM   1115  CZ  TYR    73      24.440  13.191 -16.675  1.00 35.68           C  
ATOM   1116  H   TYR    73      23.165  14.896 -11.502  1.00 35.68           H  
ATOM   1117  HA  TYR    73      24.100  16.331 -12.888  1.00 35.68           H  
ATOM   1118  HB2 TYR    73      22.939  17.356 -14.937  1.00 35.68           H  
ATOM   1119  HB3 TYR    73      21.542  16.400 -14.610  1.00 35.68           H  
ATOM   1120  HD1 TYR    73      25.177  16.277 -15.487  1.00 35.68           H  
ATOM   1121  HD2 TYR    73      21.504  14.030 -15.205  1.00 35.68           H  
ATOM   1122  HE1 TYR    73      26.206  14.415 -16.742  1.00 35.68           H  
ATOM   1123  HE2 TYR    73      22.534  12.186 -16.462  1.00 35.68           H  
ATOM   1124  HH  TYR    73      25.864  12.408 -17.679  1.00 35.68           H  
ATOM   1125  N   GLY    74      23.479  18.823 -12.434  1.00 35.45           N  
ATOM   1126  CA  GLY    74      24.815  18.833 -13.001  1.00 35.45           C  
ATOM   1127  C   GLY    74      25.376  20.255 -13.091  1.00 35.45           C  
ATOM   1128  O   GLY    74      24.698  21.247 -12.845  1.00 35.45           O  
ATOM   1129  H   GLY    74      23.140  19.699 -12.043  1.00 35.45           H  
ATOM   1130  HA2 GLY    74      24.790  18.400 -14.004  1.00 35.45           H  
ATOM   1131  HA3 GLY    74      25.462  18.227 -12.360  1.00 35.45           H  
ATOM   1132  N   GLN    75      26.683  20.296 -13.517  1.00 33.92           N  
ATOM   1133  CA  GLN    75      27.405  21.537 -13.773  1.00 33.92           C  
ATOM   1134  C   GLN    75      28.448  21.194 -14.852  1.00 33.92           C  
ATOM   1135  CB  GLN    75      28.126  22.089 -12.541  1.00 33.92           C  
ATOM   1136  O   GLN    75      29.019  20.099 -14.877  1.00 33.92           O  
ATOM   1137  CG  GLN    75      27.174  22.640 -11.480  1.00 33.92           C  
ATOM   1138  CD  GLN    75      27.912  23.379 -10.385  1.00 33.92           C  
ATOM   1139  NE2 GLN    75      27.092  23.907  -9.424  1.00 33.92           N  
ATOM   1140  OE1 GLN    75      29.130  23.507 -10.336  1.00 33.92           O  
ATOM   1141  H   GLN    75      27.185  19.431 -13.711  1.00 33.92           H  
ATOM   1142  HA  GLN    75      26.700  22.276 -14.171  1.00 33.92           H  
ATOM   1143  HB2 GLN    75      28.809  22.887 -12.859  1.00 33.92           H  
ATOM   1144  HB3 GLN    75      28.760  21.311 -12.093  1.00 33.92           H  
ATOM   1145  HG2 GLN    75      26.610  21.826 -11.012  1.00 33.92           H  
ATOM   1146  HG3 GLN    75      26.462  23.338 -11.935  1.00 33.92           H  
ATOM   1147 HE21 GLN    75      27.506  24.426  -8.658  1.00 33.92           H  
ATOM   1148 HE22 GLN    75      26.085  23.800  -9.437  1.00 33.92           H  
ATOM   1149  N   THR    76      28.705  22.204 -15.751  1.00 35.98           N  
ATOM   1150  CA  THR    76      29.561  22.047 -16.939  1.00 35.98           C  
ATOM   1151  C   THR    76      28.825  21.140 -17.969  1.00 35.98           C  
ATOM   1152  CB  THR    76      31.031  21.652 -16.645  1.00 35.98           C  
ATOM   1153  O   THR    76      27.636  20.856 -17.835  1.00 35.98           O  
ATOM   1154  CG2 THR    76      31.657  22.480 -15.527  1.00 35.98           C  
ATOM   1155  OG1 THR    76      31.196  20.270 -16.332  1.00 35.98           O  
ATOM   1156  H   THR    76      28.262  23.106 -15.612  1.00 35.98           H  
ATOM   1157  HA  THR    76      29.579  23.048 -17.392  1.00 35.98           H  
ATOM   1158  HB  THR    76      31.626  21.824 -17.549  1.00 35.98           H  
ATOM   1159 HG21 THR    76      31.566  23.552 -15.727  1.00 35.98           H  
ATOM   1160 HG22 THR    76      32.721  22.235 -15.429  1.00 35.98           H  
ATOM   1161 HG23 THR    76      31.202  22.258 -14.557  1.00 35.98           H  
ATOM   1162  HG1 THR    76      30.510  20.030 -15.670  1.00 35.98           H  
ATOM   1163  N   GLY    77      29.571  20.780 -19.074  1.00 38.58           N  
ATOM   1164  CA  GLY    77      29.029  19.938 -20.120  1.00 38.58           C  
ATOM   1165  C   GLY    77      30.123  19.622 -21.137  1.00 38.58           C  
ATOM   1166  O   GLY    77      31.193  20.230 -21.149  1.00 38.58           O  
ATOM   1167  H   GLY    77      30.531  21.098 -19.190  1.00 38.58           H  
ATOM   1168  HA2 GLY    77      28.211  20.470 -20.615  1.00 38.58           H  
ATOM   1169  HA3 GLY    77      28.648  19.015 -19.673  1.00 38.58           H  
ATOM   1170  N   LEU    78      29.785  18.638 -22.033  1.00 33.84           N  
ATOM   1171  CA  LEU    78      30.667  18.184 -23.109  1.00 33.84           C  
ATOM   1172  C   LEU    78      29.735  17.631 -24.213  1.00 33.84           C  
ATOM   1173  CB  LEU    78      31.589  17.040 -22.644  1.00 33.84           C  
ATOM   1174  O   LEU    78      28.629  17.171 -23.901  1.00 33.84           O  
ATOM   1175  CG  LEU    78      32.789  17.453 -21.771  1.00 33.84           C  
ATOM   1176  CD1 LEU    78      33.532  16.202 -21.291  1.00 33.84           C  
ATOM   1177  CD2 LEU    78      33.763  18.369 -22.514  1.00 33.84           C  
ATOM   1178  H   LEU    78      28.870  18.194 -21.998  1.00 33.84           H  
ATOM   1179  HA  LEU    78      31.223  19.043 -23.490  1.00 33.84           H  
ATOM   1180  HB2 LEU    78      31.971  16.493 -23.516  1.00 33.84           H  
ATOM   1181  HB3 LEU    78      30.984  16.310 -22.086  1.00 33.84           H  
ATOM   1182  HG  LEU    78      32.428  17.974 -20.878  1.00 33.84           H  
ATOM   1183 HD11 LEU    78      33.931  15.628 -22.135  1.00 33.84           H  
ATOM   1184 HD12 LEU    78      32.865  15.547 -20.721  1.00 33.84           H  
ATOM   1185 HD13 LEU    78      34.370  16.472 -20.639  1.00 33.84           H  
ATOM   1186 HD21 LEU    78      34.125  17.899 -23.435  1.00 33.84           H  
ATOM   1187 HD22 LEU    78      34.634  18.597 -21.889  1.00 33.84           H  
ATOM   1188 HD23 LEU    78      33.300  19.323 -22.780  1.00 33.84           H  
ATOM   1189  N   PRO    79      30.205  17.598 -25.510  1.00 47.62           N  
ATOM   1190  CA  PRO    79      31.482  18.097 -26.033  1.00 47.62           C  
ATOM   1191  C   PRO    79      31.498  19.631 -26.254  1.00 47.62           C  
ATOM   1192  CB  PRO    79      31.618  17.355 -27.368  1.00 47.62           C  
ATOM   1193  O   PRO    79      30.537  20.349 -25.997  1.00 47.62           O  
ATOM   1194  CG  PRO    79      30.173  17.240 -27.844  1.00 47.62           C  
ATOM   1195  CD  PRO    79      29.400  16.999 -26.559  1.00 47.62           C  
ATOM   1196  HA  PRO    79      32.299  17.848 -25.350  1.00 47.62           H  
ATOM   1197  HB2 PRO    79      32.024  16.351 -27.194  1.00 47.62           H  
ATOM   1198  HB3 PRO    79      32.250  17.855 -28.107  1.00 47.62           H  
ATOM   1199  HG2 PRO    79      30.029  16.442 -28.578  1.00 47.62           H  
ATOM   1200  HG3 PRO    79      29.852  18.182 -28.300  1.00 47.62           H  
ATOM   1201  HD2 PRO    79      28.399  17.441 -26.578  1.00 47.62           H  
ATOM   1202  HD3 PRO    79      29.306  15.928 -26.343  1.00 47.62           H  
ATOM   1203  N   TYR    80      32.710  20.100 -26.736  1.00 38.22           N  
ATOM   1204  CA  TYR    80      32.991  21.504 -27.055  1.00 38.22           C  
ATOM   1205  C   TYR    80      33.368  22.299 -25.778  1.00 38.22           C  
ATOM   1206  CB  TYR    80      31.910  22.231 -27.878  1.00 38.22           C  
ATOM   1207  O   TYR    80      33.250  21.842 -24.645  1.00 38.22           O  
ATOM   1208  CG  TYR    80      31.575  21.549 -29.188  1.00 38.22           C  
ATOM   1209  CD1 TYR    80      32.516  21.478 -30.225  1.00 38.22           C  
ATOM   1210  CD2 TYR    80      30.304  20.988 -29.383  1.00 38.22           C  
ATOM   1211  CE1 TYR    80      32.197  20.841 -31.426  1.00 38.22           C  
ATOM   1212  CE2 TYR    80      29.983  20.354 -30.585  1.00 38.22           C  
ATOM   1213  OH  TYR    80      30.666  19.674 -32.786  1.00 38.22           O  
ATOM   1214  CZ  TYR    80      30.935  20.284 -31.597  1.00 38.22           C  
ATOM   1215  H   TYR    80      33.478  19.447 -26.841  1.00 38.22           H  
ATOM   1216  HA  TYR    80      33.912  21.461 -27.653  1.00 38.22           H  
ATOM   1217  HB2 TYR    80      32.241  23.250 -28.120  1.00 38.22           H  
ATOM   1218  HB3 TYR    80      31.002  22.375 -27.281  1.00 38.22           H  
ATOM   1219  HD1 TYR    80      33.501  21.923 -30.108  1.00 38.22           H  
ATOM   1220  HD2 TYR    80      29.556  21.039 -28.594  1.00 38.22           H  
ATOM   1221  HE1 TYR    80      32.927  20.788 -32.229  1.00 38.22           H  
ATOM   1222  HE2 TYR    80      28.993  19.923 -30.708  1.00 38.22           H  
ATOM   1223  HH  TYR    80      29.736  19.392 -32.788  1.00 38.22           H  
ATOM   1224  N   GLY    81      33.941  23.537 -26.051  1.00 40.38           N  
ATOM   1225  CA  GLY    81      34.327  24.494 -25.023  1.00 40.38           C  
ATOM   1226  C   GLY    81      35.247  25.527 -25.683  1.00 40.38           C  
ATOM   1227  O   GLY    81      35.539  25.428 -26.880  1.00 40.38           O  
ATOM   1228  H   GLY    81      34.140  23.796 -27.009  1.00 40.38           H  
ATOM   1229  HA2 GLY    81      34.851  23.972 -24.218  1.00 40.38           H  
ATOM   1230  HA3 GLY    81      33.420  24.969 -24.643  1.00 40.38           H  
ATOM   1231  N   PRO    82      35.750  26.552 -24.901  1.00 49.15           N  
ATOM   1232  CA  PRO    82      35.506  26.813 -23.472  1.00 49.15           C  
ATOM   1233  C   PRO    82      34.122  27.462 -23.226  1.00 49.15           C  
ATOM   1234  CB  PRO    82      36.638  27.785 -23.114  1.00 49.15           C  
ATOM   1235  O   PRO    82      33.320  27.667 -24.135  1.00 49.15           O  
ATOM   1236  CG  PRO    82      36.839  28.581 -24.399  1.00 49.15           C  
ATOM   1237  CD  PRO    82      36.642  27.538 -25.482  1.00 49.15           C  
ATOM   1238  HA  PRO    82      35.559  25.880 -22.901  1.00 49.15           H  
ATOM   1239  HB2 PRO    82      37.552  27.223 -22.885  1.00 49.15           H  
ATOM   1240  HB3 PRO    82      36.424  28.448 -22.274  1.00 49.15           H  
ATOM   1241  HG2 PRO    82      37.817  29.065 -24.452  1.00 49.15           H  
ATOM   1242  HG3 PRO    82      36.069  29.358 -24.482  1.00 49.15           H  
ATOM   1243  HD2 PRO    82      36.218  27.955 -26.400  1.00 49.15           H  
ATOM   1244  HD3 PRO    82      37.584  27.035 -25.729  1.00 49.15           H  
ATOM   1245  N   GLY    83      33.858  27.765 -21.899  1.00 39.06           N  
ATOM   1246  CA  GLY    83      32.627  28.425 -21.481  1.00 39.06           C  
ATOM   1247  C   GLY    83      32.222  27.983 -20.069  1.00 39.06           C  
ATOM   1248  O   GLY    83      32.343  26.810 -19.704  1.00 39.06           O  
ATOM   1249  H   GLY    83      34.535  27.545 -21.178  1.00 39.06           H  
ATOM   1250  HA2 GLY    83      31.813  28.175 -22.168  1.00 39.06           H  
ATOM   1251  HA3 GLY    83      32.816  29.496 -21.538  1.00 39.06           H  
ATOM   1252  N   SER    84      31.714  28.901 -19.191  1.00 41.18           N  
ATOM   1253  CA  SER    84      31.534  30.358 -19.326  1.00 41.18           C  
ATOM   1254  C   SER    84      31.420  30.901 -17.882  1.00 41.18           C  
ATOM   1255  CB  SER    84      30.268  30.683 -20.125  1.00 41.18           C  
ATOM   1256  O   SER    84      30.928  30.204 -16.984  1.00 41.18           O  
ATOM   1257  OG  SER    84      30.545  30.785 -21.522  1.00 41.18           O  
ATOM   1258  H   SER    84      31.416  28.491 -18.306  1.00 41.18           H  
ATOM   1259  HA  SER    84      32.423  30.754 -19.814  1.00 41.18           H  
ATOM   1260  HB2 SER    84      29.796  31.615 -19.812  1.00 41.18           H  
ATOM   1261  HB3 SER    84      29.516  29.895 -20.000  1.00 41.18           H  
ATOM   1262  HG  SER    84      31.063  31.627 -21.659  1.00 41.18           H  
ATOM   1263  N   GLU    85      31.861  32.159 -17.565  1.00 40.31           N  
ATOM   1264  CA  GLU    85      32.422  33.186 -18.443  1.00 40.31           C  
ATOM   1265  C   GLU    85      33.458  34.032 -17.664  1.00 40.31           C  
ATOM   1266  CB  GLU    85      31.292  34.095 -18.977  1.00 40.31           C  
ATOM   1267  O   GLU    85      33.482  34.056 -16.436  1.00 40.31           O  
ATOM   1268  CG  GLU    85      31.621  34.897 -20.239  1.00 40.31           C  
ATOM   1269  CD  GLU    85      32.488  34.029 -21.137  1.00 40.31           C  
ATOM   1270  OE1 GLU    85      31.903  33.034 -21.655  1.00 40.31           O  
ATOM   1271  OE2 GLU    85      33.720  34.324 -21.091  1.00 40.31           O1-
ATOM   1272  H   GLU    85      31.787  32.399 -16.579  1.00 40.31           H  
ATOM   1273  HA  GLU    85      32.960  32.653 -19.225  1.00 40.31           H  
ATOM   1274  HB2 GLU    85      30.977  34.796 -18.192  1.00 40.31           H  
ATOM   1275  HB3 GLU    85      30.403  33.495 -19.190  1.00 40.31           H  
ATOM   1276  HG2 GLU    85      32.148  35.822 -19.977  1.00 40.31           H  
ATOM   1277  HG3 GLU    85      30.703  35.187 -20.761  1.00 40.31           H  
ATOM   1278  N   ALA    86      34.309  34.751 -18.491  1.00 41.18           N  
ATOM   1279  CA  ALA    86      35.331  35.690 -18.046  1.00 41.18           C  
ATOM   1280  C   ALA    86      36.590  34.955 -17.543  1.00 41.18           C  
ATOM   1281  CB  ALA    86      34.820  36.708 -17.029  1.00 41.18           C  
ATOM   1282  O   ALA    86      36.854  34.829 -16.344  1.00 41.18           O  
ATOM   1283  H   ALA    86      34.229  34.610 -19.529  1.00 41.18           H  
ATOM   1284  HA  ALA    86      35.611  36.256 -18.940  1.00 41.18           H  
ATOM   1285  HB1 ALA    86      33.914  37.203 -17.394  1.00 41.18           H  
ATOM   1286  HB2 ALA    86      35.580  37.476 -16.847  1.00 41.18           H  
ATOM   1287  HB3 ALA    86      34.590  36.253 -16.061  1.00 41.18           H  
ATOM   1288  N   ALA    87      37.433  34.375 -18.456  1.00 40.44           N  
ATOM   1289  CA  ALA    87      37.337  34.318 -19.915  1.00 40.44           C  
ATOM   1290  C   ALA    87      38.090  33.055 -20.376  1.00 40.44           C  
ATOM   1291  CB  ALA    87      37.996  35.548 -20.537  1.00 40.44           C  
ATOM   1292  O   ALA    87      39.325  32.996 -20.395  1.00 40.44           O  
ATOM   1293  H   ALA    87      38.261  33.968 -18.022  1.00 40.44           H  
ATOM   1294  HA  ALA    87      36.297  34.287 -20.230  1.00 40.44           H  
ATOM   1295  HB1 ALA    87      37.480  36.468 -20.244  1.00 40.44           H  
ATOM   1296  HB2 ALA    87      37.982  35.483 -21.630  1.00 40.44           H  
ATOM   1297  HB3 ALA    87      39.041  35.648 -20.222  1.00 40.44           H  
ATOM   1298  N   ALA    88      37.402  31.907 -20.630  1.00 40.57           N  
ATOM   1299  CA  ALA    88      35.986  31.606 -20.418  1.00 40.57           C  
ATOM   1300  C   ALA    88      35.819  30.273 -19.651  1.00 40.57           C  
ATOM   1301  CB  ALA    88      35.262  31.557 -21.753  1.00 40.57           C  
ATOM   1302  O   ALA    88      34.736  29.703 -19.557  1.00 40.57           O  
ATOM   1303  H   ALA    88      37.999  31.190 -21.030  1.00 40.57           H  
ATOM   1304  HA  ALA    88      35.544  32.373 -19.777  1.00 40.57           H  
ATOM   1305  HB1 ALA    88      35.401  32.488 -22.312  1.00 40.57           H  
ATOM   1306  HB2 ALA    88      34.191  31.395 -21.615  1.00 40.57           H  
ATOM   1307  HB3 ALA    88      35.641  30.741 -22.377  1.00 40.57           H  
ATOM   1308  N   PHE    89      36.956  29.859 -18.974  1.00 39.95           N  
ATOM   1309  CA  PHE    89      37.040  28.631 -18.176  1.00 39.95           C  
ATOM   1310  C   PHE    89      37.004  27.348 -19.044  1.00 39.95           C  
ATOM   1311  CB  PHE    89      36.018  28.527 -17.030  1.00 39.95           C  
ATOM   1312  O   PHE    89      36.339  27.246 -20.077  1.00 39.95           O  
ATOM   1313  CG  PHE    89      36.266  29.569 -15.964  1.00 39.95           C  
ATOM   1314  CD1 PHE    89      37.218  29.351 -14.960  1.00 39.95           C  
ATOM   1315  CD2 PHE    89      35.585  30.794 -15.999  1.00 39.95           C  
ATOM   1316  CE1 PHE    89      37.489  30.341 -14.014  1.00 39.95           C  
ATOM   1317  CE2 PHE    89      35.858  31.784 -15.053  1.00 39.95           C  
ATOM   1318  CZ  PHE    89      36.810  31.557 -14.060  1.00 39.95           C  
ATOM   1319  H   PHE    89      37.765  30.470 -19.000  1.00 39.95           H  
ATOM   1320  HA  PHE    89      38.044  28.694 -17.741  1.00 39.95           H  
ATOM   1321  HB2 PHE    89      36.070  27.536 -16.561  1.00 39.95           H  
ATOM   1322  HB3 PHE    89      34.988  28.606 -17.395  1.00 39.95           H  
ATOM   1323  HD1 PHE    89      37.759  28.409 -14.910  1.00 39.95           H  
ATOM   1324  HD2 PHE    89      34.847  30.988 -16.775  1.00 39.95           H  
ATOM   1325  HE1 PHE    89      38.235  30.164 -13.243  1.00 39.95           H  
ATOM   1326  HE2 PHE    89      35.331  32.734 -15.094  1.00 39.95           H  
ATOM   1327  HZ  PHE    89      37.025  32.333 -13.331  1.00 39.95           H  
ATOM   1328  N   GLY    90      37.754  26.272 -18.636  1.00 36.45           N  
ATOM   1329  CA  GLY    90      38.679  26.158 -17.513  1.00 36.45           C  
ATOM   1330  C   GLY    90      39.449  24.836 -17.615  1.00 36.45           C  
ATOM   1331  O   GLY    90      39.094  23.950 -18.400  1.00 36.45           O  
ATOM   1332  H   GLY    90      37.629  25.434 -19.201  1.00 36.45           H  
ATOM   1333  HA2 GLY    90      38.090  26.171 -16.596  1.00 36.45           H  
ATOM   1334  HA3 GLY    90      39.371  27.001 -17.542  1.00 36.45           H  
ATOM   1335  N   SER    91      40.552  24.637 -16.830  1.00 37.78           N  
ATOM   1336  CA  SER    91      41.164  25.532 -15.843  1.00 37.78           C  
ATOM   1337  C   SER    91      42.644  25.145 -15.699  1.00 37.78           C  
ATOM   1338  CB  SER    91      40.498  25.423 -14.466  1.00 37.78           C  
ATOM   1339  O   SER    91      43.060  24.012 -15.952  1.00 37.78           O  
ATOM   1340  OG  SER    91      39.310  26.215 -14.437  1.00 37.78           O  
ATOM   1341  H   SER    91      41.000  23.731 -16.957  1.00 37.78           H  
ATOM   1342  HA  SER    91      41.098  26.557 -16.224  1.00 37.78           H  
ATOM   1343  HB2 SER    91      41.154  25.795 -13.673  1.00 37.78           H  
ATOM   1344  HB3 SER    91      40.231  24.386 -14.235  1.00 37.78           H  
ATOM   1345  HG  SER    91      38.904  26.073 -13.561  1.00 37.78           H  
ATOM   1346  N   ASN    92      43.461  26.156 -15.230  1.00 38.05           N  
ATOM   1347  CA  ASN    92      44.891  26.027 -14.924  1.00 38.05           C  
ATOM   1348  C   ASN    92      45.774  25.865 -16.173  1.00 38.05           C  
ATOM   1349  CB  ASN    92      45.231  24.933 -13.910  1.00 38.05           C  
ATOM   1350  O   ASN    92      46.746  26.595 -16.377  1.00 38.05           O  
ATOM   1351  CG  ASN    92      44.770  25.297 -12.521  1.00 38.05           C  
ATOM   1352  ND2 ASN    92      45.210  24.444 -11.546  1.00 38.05           N  
ATOM   1353  OD1 ASN    92      44.058  26.258 -12.256  1.00 38.05           O  
ATOM   1354  H   ASN    92      43.051  27.068 -15.046  1.00 38.05           H  
ATOM   1355  HA  ASN    92      45.166  27.003 -14.501  1.00 38.05           H  
ATOM   1356  HB2 ASN    92      46.318  24.790 -13.871  1.00 38.05           H  
ATOM   1357  HB3 ASN    92      44.792  23.966 -14.175  1.00 38.05           H  
ATOM   1358 HD21 ASN    92      44.923  24.610 -10.589  1.00 38.05           H  
ATOM   1359 HD22 ASN    92      45.816  23.654 -11.736  1.00 38.05           H  
ATOM   1360  N   GLY    93      45.497  24.767 -16.961  1.00 41.71           N  
ATOM   1361  CA  GLY    93      46.287  24.422 -18.128  1.00 41.71           C  
ATOM   1362  C   GLY    93      47.577  23.713 -17.706  1.00 41.71           C  
ATOM   1363  O   GLY    93      47.728  22.501 -17.830  1.00 41.71           O  
ATOM   1364  H   GLY    93      44.701  24.171 -16.707  1.00 41.71           H  
ATOM   1365  HA2 GLY    93      46.531  25.329 -18.691  1.00 41.71           H  
ATOM   1366  HA3 GLY    93      45.694  23.755 -18.759  1.00 41.71           H  
ATOM   1367  N   LEU    94      48.499  24.567 -17.131  1.00 41.49           N  
ATOM   1368  CA  LEU    94      49.853  24.199 -16.746  1.00 41.49           C  
ATOM   1369  C   LEU    94      50.757  24.117 -18.002  1.00 41.49           C  
ATOM   1370  CB  LEU    94      49.969  22.939 -15.871  1.00 41.49           C  
ATOM   1371  O   LEU    94      50.332  24.128 -19.156  1.00 41.49           O  
ATOM   1372  CG  LEU    94      49.072  22.926 -14.616  1.00 41.49           C  
ATOM   1373  CD1 LEU    94      49.246  21.599 -13.871  1.00 41.49           C  
ATOM   1374  CD2 LEU    94      49.371  24.091 -13.673  1.00 41.49           C  
ATOM   1375  H   LEU    94      48.195  25.537 -16.982  1.00 41.49           H  
ATOM   1376  HA  LEU    94      50.227  25.058 -16.174  1.00 41.49           H  
ATOM   1377  HB2 LEU    94      51.014  22.819 -15.555  1.00 41.49           H  
ATOM   1378  HB3 LEU    94      49.755  22.050 -16.478  1.00 41.49           H  
ATOM   1379  HG  LEU    94      48.021  22.993 -14.921  1.00 41.49           H  
ATOM   1380 HD11 LEU    94      50.277  21.470 -13.524  1.00 41.49           H  
ATOM   1381 HD12 LEU    94      48.998  20.753 -14.520  1.00 41.49           H  
ATOM   1382 HD13 LEU    94      48.587  21.554 -12.998  1.00 41.49           H  
ATOM   1383 HD21 LEU    94      50.427  24.108 -13.384  1.00 41.49           H  
ATOM   1384 HD22 LEU    94      48.772  24.015 -12.759  1.00 41.49           H  
ATOM   1385 HD23 LEU    94      49.128  25.052 -14.138  1.00 41.49           H  
ATOM   1386  N   GLY    95      52.118  24.079 -17.717  1.00 37.71           N  
ATOM   1387  CA  GLY    95      53.094  24.008 -18.794  1.00 37.71           C  
ATOM   1388  C   GLY    95      54.490  23.642 -18.293  1.00 37.71           C  
ATOM   1389  O   GLY    95      55.516  24.023 -18.854  1.00 37.71           O  
ATOM   1390  H   GLY    95      52.444  24.134 -16.757  1.00 37.71           H  
ATOM   1391  HA2 GLY    95      53.132  24.992 -19.273  1.00 37.71           H  
ATOM   1392  HA3 GLY    95      52.773  23.261 -19.527  1.00 37.71           H  
ATOM   1393  N   GLY    96      54.503  22.755 -17.237  1.00 38.92           N  
ATOM   1394  CA  GLY    96      55.733  22.293 -16.631  1.00 38.92           C  
ATOM   1395  C   GLY    96      55.417  21.577 -15.319  1.00 38.92           C  
ATOM   1396  O   GLY    96      54.278  21.489 -14.867  1.00 38.92           O  
ATOM   1397  H   GLY    96      53.628  22.402 -16.869  1.00 38.92           H  
ATOM   1398  HA2 GLY    96      56.390  23.146 -16.440  1.00 38.92           H  
ATOM   1399  HA3 GLY    96      56.222  21.600 -17.323  1.00 38.92           H  
ATOM   1400  N   PHE    97      56.530  21.043 -14.692  1.00 40.39           N  
ATOM   1401  CA  PHE    97      56.445  20.282 -13.442  1.00 40.39           C  
ATOM   1402  C   PHE    97      57.613  20.760 -12.557  1.00 40.39           C  
ATOM   1403  CB  PHE    97      56.594  18.771 -13.684  1.00 40.39           C  
ATOM   1404  O   PHE    97      58.625  21.241 -13.080  1.00 40.39           O  
ATOM   1405  CG  PHE    97      55.567  18.169 -14.614  1.00 40.39           C  
ATOM   1406  CD1 PHE    97      54.209  18.157 -14.273  1.00 40.39           C  
ATOM   1407  CD2 PHE    97      55.964  17.600 -15.833  1.00 40.39           C  
ATOM   1408  CE1 PHE    97      53.265  17.608 -15.143  1.00 40.39           C  
ATOM   1409  CE2 PHE    97      55.022  17.041 -16.696  1.00 40.39           C  
ATOM   1410  CZ  PHE    97      53.672  17.049 -16.352  1.00 40.39           C  
ATOM   1411  H   PHE    97      57.460  21.175 -15.084  1.00 40.39           H  
ATOM   1412  HA  PHE    97      55.492  20.517 -12.964  1.00 40.39           H  
ATOM   1413  HB2 PHE    97      56.538  18.227 -12.733  1.00 40.39           H  
ATOM   1414  HB3 PHE    97      57.601  18.565 -14.075  1.00 40.39           H  
ATOM   1415  HD1 PHE    97      53.867  18.601 -13.340  1.00 40.39           H  
ATOM   1416  HD2 PHE    97      57.014  17.585 -16.119  1.00 40.39           H  
ATOM   1417  HE1 PHE    97      52.210  17.626 -14.881  1.00 40.39           H  
ATOM   1418  HE2 PHE    97      55.341  16.599 -17.636  1.00 40.39           H  
ATOM   1419  HZ  PHE    97      52.935  16.627 -17.029  1.00 40.39           H  
ATOM   1420  N   PRO    98      57.518  20.577 -11.190  1.00 49.53           N  
ATOM   1421  CA  PRO    98      58.554  21.109 -10.299  1.00 49.53           C  
ATOM   1422  C   PRO    98      60.035  20.676 -10.418  1.00 49.53           C  
ATOM   1423  CB  PRO    98      58.036  20.814  -8.885  1.00 49.53           C  
ATOM   1424  O   PRO    98      60.900  21.497 -10.073  1.00 49.53           O  
ATOM   1425  CG  PRO    98      56.534  20.650  -9.067  1.00 49.53           C  
ATOM   1426  CD  PRO    98      56.420  19.995 -10.431  1.00 49.53           C  
ATOM   1427  HA  PRO    98      58.543  22.195 -10.467  1.00 49.53           H  
ATOM   1428  HB2 PRO    98      58.280  21.619  -8.184  1.00 49.53           H  
ATOM   1429  HB3 PRO    98      58.464  19.894  -8.479  1.00 49.53           H  
ATOM   1430  HG2 PRO    98      56.058  21.638  -9.085  1.00 49.53           H  
ATOM   1431  HG3 PRO    98      56.068  20.063  -8.271  1.00 49.53           H  
ATOM   1432  HD2 PRO    98      56.588  18.917 -10.383  1.00 49.53           H  
ATOM   1433  HD3 PRO    98      55.450  20.181 -10.893  1.00 49.53           H  
ATOM   1434  N   PRO    99      60.411  19.395 -10.766  1.00 43.35           N  
ATOM   1435  CA  PRO    99      59.608  18.215 -11.087  1.00 43.35           C  
ATOM   1436  C   PRO    99      59.148  17.415  -9.843  1.00 43.35           C  
ATOM   1437  CB  PRO    99      60.573  17.357 -11.915  1.00 43.35           C  
ATOM   1438  O   PRO    99      59.540  17.669  -8.707  1.00 43.35           O  
ATOM   1439  CG  PRO    99      61.915  17.621 -11.244  1.00 43.35           C  
ATOM   1440  CD  PRO    99      61.832  19.093 -10.872  1.00 43.35           C  
ATOM   1441  HA  PRO    99      58.732  18.477 -11.674  1.00 43.35           H  
ATOM   1442  HB2 PRO    99      60.602  17.724 -12.949  1.00 43.35           H  
ATOM   1443  HB3 PRO    99      60.330  16.291 -11.938  1.00 43.35           H  
ATOM   1444  HG2 PRO    99      62.767  17.400 -11.893  1.00 43.35           H  
ATOM   1445  HG3 PRO    99      62.011  17.008 -10.340  1.00 43.35           H  
ATOM   1446  HD2 PRO    99      62.344  19.313  -9.929  1.00 43.35           H  
ATOM   1447  HD3 PRO    99      62.258  19.727 -11.658  1.00 43.35           H  
ATOM   1448  N   LEU   100      58.302  16.357 -10.149  1.00 38.69           N  
ATOM   1449  CA  LEU   100      57.735  15.436  -9.154  1.00 38.69           C  
ATOM   1450  C   LEU   100      56.504  16.081  -8.464  1.00 38.69           C  
ATOM   1451  CB  LEU   100      58.750  14.884  -8.141  1.00 38.69           C  
ATOM   1452  O   LEU   100      56.322  17.301  -8.446  1.00 38.69           O  
ATOM   1453  CG  LEU   100      60.010  14.237  -8.754  1.00 38.69           C  
ATOM   1454  CD1 LEU   100      60.943  13.766  -7.635  1.00 38.69           C  
ATOM   1455  CD2 LEU   100      59.676  13.063  -9.676  1.00 38.69           C  
ATOM   1456  H   LEU   100      58.040  16.206 -11.116  1.00 38.69           H  
ATOM   1457  HA  LEU   100      57.343  14.608  -9.755  1.00 38.69           H  
ATOM   1458  HB2 LEU   100      58.257  14.140  -7.511  1.00 38.69           H  
ATOM   1459  HB3 LEU   100      59.051  15.676  -7.445  1.00 38.69           H  
ATOM   1460  HG  LEU   100      60.556  14.985  -9.340  1.00 38.69           H  
ATOM   1461 HD11 LEU   100      60.466  13.001  -7.014  1.00 38.69           H  
ATOM   1462 HD12 LEU   100      61.226  14.602  -6.987  1.00 38.69           H  
ATOM   1463 HD13 LEU   100      61.864  13.341  -8.049  1.00 38.69           H  
ATOM   1464 HD21 LEU   100      59.072  12.310  -9.159  1.00 38.69           H  
ATOM   1465 HD22 LEU   100      60.590  12.577 -10.032  1.00 38.69           H  
ATOM   1466 HD23 LEU   100      59.123  13.396 -10.560  1.00 38.69           H  
ATOM   1467  N   ASN   101      55.564  15.281  -7.872  1.00 34.20           N  
ATOM   1468  CA  ASN   101      55.472  13.821  -7.726  1.00 34.20           C  
ATOM   1469  C   ASN   101      53.989  13.465  -7.986  1.00 34.20           C  
ATOM   1470  CB  ASN   101      55.824  13.383  -6.302  1.00 34.20           C  
ATOM   1471  O   ASN   101      53.101  14.313  -7.923  1.00 34.20           O  
ATOM   1472  CG  ASN   101      56.399  11.987  -6.338  1.00 34.20           C  
ATOM   1473  ND2 ASN   101      55.563  10.993  -5.919  1.00 34.20           N  
ATOM   1474  OD1 ASN   101      57.533  11.761  -6.752  1.00 34.20           O  
ATOM   1475  H   ASN   101      54.777  15.807  -7.501  1.00 34.20           H  
ATOM   1476  HA  ASN   101      56.091  13.338  -8.487  1.00 34.20           H  
ATOM   1477  HB2 ASN   101      54.957  13.422  -5.633  1.00 34.20           H  
ATOM   1478  HB3 ASN   101      56.590  14.033  -5.861  1.00 34.20           H  
ATOM   1479 HD21 ASN   101      55.891  10.036  -5.957  1.00 34.20           H  
ATOM   1480 HD22 ASN   101      54.623  11.159  -5.582  1.00 34.20           H  
ATOM   1481  N   SER   102      53.759  12.124  -8.184  1.00 32.96           N  
ATOM   1482  CA  SER   102      52.416  11.567  -8.194  1.00 32.96           C  
ATOM   1483  C   SER   102      51.987  11.400  -6.720  1.00 32.96           C  
ATOM   1484  CB  SER   102      52.355  10.225  -8.930  1.00 32.96           C  
ATOM   1485  O   SER   102      52.787  11.195  -5.809  1.00 32.96           O  
ATOM   1486  OG  SER   102      53.474   9.403  -8.589  1.00 32.96           O  
ATOM   1487  H   SER   102      54.548  11.472  -8.254  1.00 32.96           H  
ATOM   1488  HA  SER   102      51.735  12.282  -8.670  1.00 32.96           H  
ATOM   1489  HB2 SER   102      52.400  10.396 -10.011  1.00 32.96           H  
ATOM   1490  HB3 SER   102      51.434   9.681  -8.698  1.00 32.96           H  
ATOM   1491  HG  SER   102      53.345   8.542  -9.028  1.00 32.96           H  
ATOM   1492  N   VAL   103      50.619  11.531  -6.517  1.00 36.43           N  
ATOM   1493  CA  VAL   103      49.973  11.398  -5.215  1.00 36.43           C  
ATOM   1494  C   VAL   103      50.290  12.638  -4.329  1.00 36.43           C  
ATOM   1495  CB  VAL   103      50.220  10.035  -4.514  1.00 36.43           C  
ATOM   1496  O   VAL   103      50.637  12.517  -3.151  1.00 36.43           O  
ATOM   1497  CG1 VAL   103      49.195   9.798  -3.393  1.00 36.43           C  
ATOM   1498  CG2 VAL   103      50.129   8.852  -5.488  1.00 36.43           C  
ATOM   1499  H   VAL   103      50.026  11.787  -7.297  1.00 36.43           H  
ATOM   1500  HA  VAL   103      48.899  11.456  -5.427  1.00 36.43           H  
ATOM   1501  HB  VAL   103      51.220  10.028  -4.061  1.00 36.43           H  
ATOM   1502 HG11 VAL   103      48.173   9.777  -3.790  1.00 36.43           H  
ATOM   1503 HG12 VAL   103      49.238  10.571  -2.622  1.00 36.43           H  
ATOM   1504 HG13 VAL   103      49.380   8.838  -2.897  1.00 36.43           H  
ATOM   1505 HG21 VAL   103      49.172   8.851  -6.020  1.00 36.43           H  
ATOM   1506 HG22 VAL   103      50.220   7.900  -4.953  1.00 36.43           H  
ATOM   1507 HG23 VAL   103      50.932   8.875  -6.230  1.00 36.43           H  
ATOM   1508  N   SER   104      50.061  13.902  -4.811  1.00 34.16           N  
ATOM   1509  CA  SER   104      49.712  14.407  -6.152  1.00 34.16           C  
ATOM   1510  C   SER   104      49.633  15.947  -6.047  1.00 34.16           C  
ATOM   1511  CB  SER   104      48.349  13.913  -6.671  1.00 34.16           C  
ATOM   1512  O   SER   104      49.346  16.486  -4.971  1.00 34.16           O  
ATOM   1513  OG  SER   104      48.531  12.881  -7.656  1.00 34.16           O  
ATOM   1514  H   SER   104      50.160  14.630  -4.106  1.00 34.16           H  
ATOM   1515  HA  SER   104      50.530  14.133  -6.822  1.00 34.16           H  
ATOM   1516  HB2 SER   104      47.782  14.711  -7.162  1.00 34.16           H  
ATOM   1517  HB3 SER   104      47.731  13.507  -5.863  1.00 34.16           H  
ATOM   1518  HG  SER   104      47.635  12.685  -7.994  1.00 34.16           H  
ATOM   1519  N   PRO   105      49.774  16.691  -7.201  1.00 34.33           N  
ATOM   1520  CA  PRO   105      49.523  18.141  -7.230  1.00 34.33           C  
ATOM   1521  C   PRO   105      47.999  18.433  -7.342  1.00 34.33           C  
ATOM   1522  CB  PRO   105      50.287  18.600  -8.472  1.00 34.33           C  
ATOM   1523  O   PRO   105      47.522  19.186  -8.188  1.00 34.33           O  
ATOM   1524  CG  PRO   105      50.126  17.416  -9.424  1.00 34.33           C  
ATOM   1525  CD  PRO   105      50.222  16.209  -8.500  1.00 34.33           C  
ATOM   1526  HA  PRO   105      49.894  18.618  -6.317  1.00 34.33           H  
ATOM   1527  HB2 PRO   105      51.349  18.728  -8.229  1.00 34.33           H  
ATOM   1528  HB3 PRO   105      49.923  19.535  -8.906  1.00 34.33           H  
ATOM   1529  HG2 PRO   105      50.882  17.399 -10.214  1.00 34.33           H  
ATOM   1530  HG3 PRO   105      49.139  17.448  -9.900  1.00 34.33           H  
ATOM   1531  HD2 PRO   105      49.613  15.368  -8.841  1.00 34.33           H  
ATOM   1532  HD3 PRO   105      51.258  15.882  -8.394  1.00 34.33           H  
ATOM   1533  N   SER   106      47.240  17.789  -6.382  1.00 32.02           N  
ATOM   1534  CA  SER   106      45.778  17.802  -6.293  1.00 32.02           C  
ATOM   1535  C   SER   106      45.403  16.743  -5.245  1.00 32.02           C  
ATOM   1536  CB  SER   106      45.084  17.443  -7.614  1.00 32.02           C  
ATOM   1537  O   SER   106      46.087  15.728  -5.089  1.00 32.02           O  
ATOM   1538  OG  SER   106      44.930  18.597  -8.443  1.00 32.02           O  
ATOM   1539  H   SER   106      47.753  17.252  -5.673  1.00 32.02           H  
ATOM   1540  HA  SER   106      45.500  18.806  -5.957  1.00 32.02           H  
ATOM   1541  HB2 SER   106      44.080  17.044  -7.444  1.00 32.02           H  
ATOM   1542  HB3 SER   106      45.646  16.688  -8.176  1.00 32.02           H  
ATOM   1543  HG  SER   106      45.829  18.977  -8.563  1.00 32.02           H  
ATOM   1544  N   PRO   107      44.257  16.952  -4.494  1.00 39.15           N  
ATOM   1545  CA  PRO   107      43.863  16.001  -3.462  1.00 39.15           C  
ATOM   1546  C   PRO   107      43.278  14.706  -4.064  1.00 39.15           C  
ATOM   1547  CB  PRO   107      42.798  16.745  -2.657  1.00 39.15           C  
ATOM   1548  O   PRO   107      42.637  14.674  -5.113  1.00 39.15           O  
ATOM   1549  CG  PRO   107      42.160  17.669  -3.693  1.00 39.15           C  
ATOM   1550  CD  PRO   107      43.333  18.071  -4.576  1.00 39.15           C  
ATOM   1551  HA  PRO   107      44.733  15.749  -2.844  1.00 39.15           H  
ATOM   1552  HB2 PRO   107      43.277  17.351  -1.878  1.00 39.15           H  
ATOM   1553  HB3 PRO   107      42.064  16.090  -2.180  1.00 39.15           H  
ATOM   1554  HG2 PRO   107      41.658  18.530  -3.244  1.00 39.15           H  
ATOM   1555  HG3 PRO   107      41.420  17.114  -4.282  1.00 39.15           H  
ATOM   1556  HD2 PRO   107      43.037  18.266  -5.610  1.00 39.15           H  
ATOM   1557  HD3 PRO   107      43.843  18.955  -4.179  1.00 39.15           H  
ATOM   1558  N   LEU   108      43.468  13.593  -3.263  1.00 38.08           N  
ATOM   1559  CA  LEU   108      42.987  12.259  -3.602  1.00 38.08           C  
ATOM   1560  C   LEU   108      42.595  11.599  -2.264  1.00 38.08           C  
ATOM   1561  CB  LEU   108      44.072  11.406  -4.279  1.00 38.08           C  
ATOM   1562  O   LEU   108      43.014  12.007  -1.182  1.00 38.08           O  
ATOM   1563  CG  LEU   108      44.447  11.823  -5.714  1.00 38.08           C  
ATOM   1564  CD1 LEU   108      45.635  10.983  -6.195  1.00 38.08           C  
ATOM   1565  CD2 LEU   108      43.282  11.655  -6.690  1.00 38.08           C  
ATOM   1566  H   LEU   108      43.945  13.681  -2.373  1.00 38.08           H  
ATOM   1567  HA  LEU   108      42.088  12.341  -4.220  1.00 38.08           H  
ATOM   1568  HB2 LEU   108      43.754  10.355  -4.295  1.00 38.08           H  
ATOM   1569  HB3 LEU   108      44.977  11.433  -3.655  1.00 38.08           H  
ATOM   1570  HG  LEU   108      44.762  12.872  -5.720  1.00 38.08           H  
ATOM   1571 HD11 LEU   108      45.388   9.915  -6.210  1.00 38.08           H  
ATOM   1572 HD12 LEU   108      46.498  11.121  -5.537  1.00 38.08           H  
ATOM   1573 HD13 LEU   108      45.934  11.274  -7.207  1.00 38.08           H  
ATOM   1574 HD21 LEU   108      42.915  10.623  -6.696  1.00 38.08           H  
ATOM   1575 HD22 LEU   108      43.592  11.907  -7.710  1.00 38.08           H  
ATOM   1576 HD23 LEU   108      42.444  12.309  -6.437  1.00 38.08           H  
ATOM   1577  N   MET   109      41.779  10.488  -2.386  1.00 30.61           N  
ATOM   1578  CA  MET   109      41.330   9.714  -1.235  1.00 30.61           C  
ATOM   1579  C   MET   109      40.819   8.357  -1.760  1.00 30.61           C  
ATOM   1580  CB  MET   109      40.238  10.453  -0.442  1.00 30.61           C  
ATOM   1581  O   MET   109      40.671   8.127  -2.960  1.00 30.61           O  
ATOM   1582  CG  MET   109      40.632  10.734   1.011  1.00 30.61           C  
ATOM   1583  SD  MET   109      40.785   9.202   1.991  1.00 30.61           S  
ATOM   1584  CE  MET   109      41.250   9.947   3.574  1.00 30.61           C  
ATOM   1585  H   MET   109      41.496  10.180  -3.310  1.00 30.61           H  
ATOM   1586  HA  MET   109      42.218   9.519  -0.621  1.00 30.61           H  
ATOM   1587  HB2 MET   109      39.288   9.902  -0.461  1.00 30.61           H  
ATOM   1588  HB3 MET   109      40.023  11.421  -0.913  1.00 30.61           H  
ATOM   1589  HG2 MET   109      39.862  11.359   1.474  1.00 30.61           H  
ATOM   1590  HG3 MET   109      41.580  11.280   1.049  1.00 30.61           H  
ATOM   1591  HE1 MET   109      41.389   9.156   4.317  1.00 30.61           H  
ATOM   1592  HE2 MET   109      40.461  10.618   3.925  1.00 30.61           H  
ATOM   1593  HE3 MET   109      42.188  10.499   3.474  1.00 30.61           H  
ATOM   1594  N   LEU   110      40.550   7.428  -0.777  1.00 31.21           N  
ATOM   1595  CA  LEU   110      40.056   6.092  -1.092  1.00 31.21           C  
ATOM   1596  C   LEU   110      38.519   6.221  -1.126  1.00 31.21           C  
ATOM   1597  CB  LEU   110      40.520   5.086  -0.027  1.00 31.21           C  
ATOM   1598  O   LEU   110      37.846   6.472  -0.127  1.00 31.21           O  
ATOM   1599  CG  LEU   110      40.640   3.635  -0.539  1.00 31.21           C  
ATOM   1600  CD1 LEU   110      41.225   2.747   0.563  1.00 31.21           C  
ATOM   1601  CD2 LEU   110      39.314   3.052  -1.024  1.00 31.21           C  
ATOM   1602  H   LEU   110      40.664   7.682   0.203  1.00 31.21           H  
ATOM   1603  HA  LEU   110      40.440   5.805  -2.077  1.00 31.21           H  
ATOM   1604  HB2 LEU   110      39.859   5.117   0.848  1.00 31.21           H  
ATOM   1605  HB3 LEU   110      41.512   5.390   0.334  1.00 31.21           H  
ATOM   1606  HG  LEU   110      41.344   3.621  -1.381  1.00 31.21           H  
ATOM   1607 HD11 LEU   110      40.570   2.715   1.439  1.00 31.21           H  
ATOM   1608 HD12 LEU   110      42.203   3.118   0.885  1.00 31.21           H  
ATOM   1609 HD13 LEU   110      41.362   1.721   0.205  1.00 31.21           H  
ATOM   1610 HD21 LEU   110      38.527   3.168  -0.273  1.00 31.21           H  
ATOM   1611 HD22 LEU   110      39.414   1.984  -1.247  1.00 31.21           H  
ATOM   1612 HD23 LEU   110      38.984   3.537  -1.947  1.00 31.21           H  
ATOM   1613  N   LEU   111      37.972   6.087  -2.388  1.00 33.98           N  
ATOM   1614  CA  LEU   111      36.534   6.196  -2.613  1.00 33.98           C  
ATOM   1615  C   LEU   111      35.917   4.833  -2.237  1.00 33.98           C  
ATOM   1616  CB  LEU   111      36.251   6.565  -4.076  1.00 33.98           C  
ATOM   1617  O   LEU   111      35.841   3.885  -3.016  1.00 33.98           O  
ATOM   1618  CG  LEU   111      34.758   6.754  -4.417  1.00 33.98           C  
ATOM   1619  CD1 LEU   111      34.106   7.871  -3.601  1.00 33.98           C  
ATOM   1620  CD2 LEU   111      34.605   7.048  -5.911  1.00 33.98           C  
ATOM   1621  H   LEU   111      38.572   5.882  -3.181  1.00 33.98           H  
ATOM   1622  HA  LEU   111      36.148   6.972  -1.945  1.00 33.98           H  
ATOM   1623  HB2 LEU   111      36.668   5.790  -4.733  1.00 33.98           H  
ATOM   1624  HB3 LEU   111      36.796   7.488  -4.318  1.00 33.98           H  
ATOM   1625  HG  LEU   111      34.220   5.821  -4.208  1.00 33.98           H  
ATOM   1626 HD11 LEU   111      34.652   8.814  -3.711  1.00 33.98           H  
ATOM   1627 HD12 LEU   111      34.070   7.618  -2.537  1.00 33.98           H  
ATOM   1628 HD13 LEU   111      33.074   8.038  -3.927  1.00 33.98           H  
ATOM   1629 HD21 LEU   111      35.112   7.979  -6.187  1.00 33.98           H  
ATOM   1630 HD22 LEU   111      33.548   7.145  -6.183  1.00 33.98           H  
ATOM   1631 HD23 LEU   111      35.030   6.238  -6.513  1.00 33.98           H  
ATOM   1632  N   HIS   112      35.531   4.753  -0.911  1.00 32.77           N  
ATOM   1633  CA  HIS   112      34.866   3.568  -0.374  1.00 32.77           C  
ATOM   1634  C   HIS   112      33.428   3.512  -0.930  1.00 32.77           C  
ATOM   1635  CB  HIS   112      34.759   3.605   1.155  1.00 32.77           C  
ATOM   1636  O   HIS   112      32.779   4.538  -1.156  1.00 32.77           O  
ATOM   1637  CG  HIS   112      36.046   3.283   1.827  1.00 32.77           C  
ATOM   1638  CD2 HIS   112      36.972   4.140   2.380  1.00 32.77           C  
ATOM   1639  ND1 HIS   112      36.445   1.976   1.979  1.00 32.77           N  
ATOM   1640  CE1 HIS   112      37.591   2.037   2.617  1.00 32.77           C  
ATOM   1641  NE2 HIS   112      37.953   3.328   2.881  1.00 32.77           N  
ATOM   1642  H   HIS   112      35.727   5.542  -0.300  1.00 32.77           H  
ATOM   1643  HA  HIS   112      35.434   2.697  -0.718  1.00 32.77           H  
ATOM   1644  HB2 HIS   112      34.008   2.885   1.506  1.00 32.77           H  
ATOM   1645  HB3 HIS   112      34.406   4.590   1.487  1.00 32.77           H  
ATOM   1646  HD2 HIS   112      37.029   5.218   2.450  1.00 32.77           H  
ATOM   1647  HE2 HIS   112      38.794   3.626   3.357  1.00 32.77           H  
ATOM   1648  HE1 HIS   112      38.199   1.193   2.911  1.00 32.77           H  
ATOM   1649  N   PRO   113      32.870   2.256  -1.102  1.00 40.30           N  
ATOM   1650  CA  PRO   113      31.492   2.113  -1.555  1.00 40.30           C  
ATOM   1651  C   PRO   113      30.500   2.433  -0.414  1.00 40.30           C  
ATOM   1652  CB  PRO   113      31.387   0.643  -1.961  1.00 40.30           C  
ATOM   1653  O   PRO   113      30.787   2.262   0.775  1.00 40.30           O  
ATOM   1654  CG  PRO   113      32.382  -0.049  -1.032  1.00 40.30           C  
ATOM   1655  CD  PRO   113      33.509   0.966  -0.901  1.00 40.30           C  
ATOM   1656  HA  PRO   113      31.322   2.785  -2.401  1.00 40.30           H  
ATOM   1657  HB2 PRO   113      31.716   0.521  -3.000  1.00 40.30           H  
ATOM   1658  HB3 PRO   113      30.379   0.228  -1.868  1.00 40.30           H  
ATOM   1659  HG2 PRO   113      32.727  -1.011  -1.419  1.00 40.30           H  
ATOM   1660  HG3 PRO   113      31.919  -0.224  -0.054  1.00 40.30           H  
ATOM   1661  HD2 PRO   113      34.007   0.916   0.070  1.00 40.30           H  
ATOM   1662  HD3 PRO   113      34.255   0.836  -1.692  1.00 40.30           H  
ATOM   1663  N   PRO   114      29.239   2.860  -0.786  1.00 41.48           N  
ATOM   1664  CA  PRO   114      28.235   3.165   0.227  1.00 41.48           C  
ATOM   1665  C   PRO   114      27.628   1.876   0.827  1.00 41.48           C  
ATOM   1666  CB  PRO   114      27.168   3.949  -0.540  1.00 41.48           C  
ATOM   1667  O   PRO   114      27.581   0.815   0.190  1.00 41.48           O  
ATOM   1668  CG  PRO   114      27.254   3.370  -1.950  1.00 41.48           C  
ATOM   1669  CD  PRO   114      28.740   3.098  -2.130  1.00 41.48           C  
ATOM   1670  HA  PRO   114      28.695   3.766   1.017  1.00 41.48           H  
ATOM   1671  HB2 PRO   114      27.436   5.012  -0.567  1.00 41.48           H  
ATOM   1672  HB3 PRO   114      26.162   3.859  -0.120  1.00 41.48           H  
ATOM   1673  HG2 PRO   114      26.855   4.045  -2.712  1.00 41.48           H  
ATOM   1674  HG3 PRO   114      26.689   2.432  -2.002  1.00 41.48           H  
ATOM   1675  HD2 PRO   114      28.937   2.240  -2.779  1.00 41.48           H  
ATOM   1676  HD3 PRO   114      29.258   3.976  -2.530  1.00 41.48           H  
ATOM   1677  N   PRO   115      27.052   1.991   2.083  1.00 39.30           N  
ATOM   1678  CA  PRO   115      26.378   0.857   2.702  1.00 39.30           C  
ATOM   1679  C   PRO   115      25.033   0.608   1.993  1.00 39.30           C  
ATOM   1680  CB  PRO   115      26.168   1.282   4.153  1.00 39.30           C  
ATOM   1681  O   PRO   115      24.296   1.514   1.610  1.00 39.30           O  
ATOM   1682  CG  PRO   115      26.061   2.803   4.063  1.00 39.30           C  
ATOM   1683  CD  PRO   115      27.030   3.161   2.946  1.00 39.30           C  
ATOM   1684  HA  PRO   115      27.009  -0.036   2.625  1.00 39.30           H  
ATOM   1685  HB2 PRO   115      27.049   1.016   4.749  1.00 39.30           H  
ATOM   1686  HB3 PRO   115      25.287   0.832   4.620  1.00 39.30           H  
ATOM   1687  HG2 PRO   115      26.305   3.302   5.005  1.00 39.30           H  
ATOM   1688  HG3 PRO   115      25.041   3.090   3.783  1.00 39.30           H  
ATOM   1689  HD2 PRO   115      26.723   4.054   2.395  1.00 39.30           H  
ATOM   1690  HD3 PRO   115      28.045   3.310   3.331  1.00 39.30           H  
ATOM   1691  N   GLN   116      24.729  -0.727   1.837  1.00 34.15           N  
ATOM   1692  CA  GLN   116      23.619  -1.197   1.017  1.00 34.15           C  
ATOM   1693  C   GLN   116      23.007  -2.413   1.737  1.00 34.15           C  
ATOM   1694  CB  GLN   116      24.114  -1.615  -0.372  1.00 34.15           C  
ATOM   1695  O   GLN   116      23.645  -3.097   2.538  1.00 34.15           O  
ATOM   1696  CG  GLN   116      24.440  -0.423  -1.273  1.00 34.15           C  
ATOM   1697  CD  GLN   116      25.397  -0.845  -2.362  1.00 34.15           C  
ATOM   1698  NE2 GLN   116      26.715  -0.638  -2.065  1.00 34.15           N  
ATOM   1699  OE1 GLN   116      25.027  -1.370  -3.406  1.00 34.15           O  
ATOM   1700  H   GLN   116      25.275  -1.443   2.311  1.00 34.15           H  
ATOM   1701  HA  GLN   116      22.856  -0.413   0.940  1.00 34.15           H  
ATOM   1702  HB2 GLN   116      23.356  -2.229  -0.877  1.00 34.15           H  
ATOM   1703  HB3 GLN   116      24.994  -2.264  -0.264  1.00 34.15           H  
ATOM   1704  HG2 GLN   116      24.893   0.402  -0.718  1.00 34.15           H  
ATOM   1705  HG3 GLN   116      23.528  -0.029  -1.736  1.00 34.15           H  
ATOM   1706 HE21 GLN   116      27.418  -0.917  -2.734  1.00 34.15           H  
ATOM   1707 HE22 GLN   116      27.036  -0.212  -1.184  1.00 34.15           H  
ATOM   1708  N   LEU   117      21.702  -2.688   1.382  1.00 32.44           N  
ATOM   1709  CA  LEU   117      20.943  -3.802   1.938  1.00 32.44           C  
ATOM   1710  C   LEU   117      20.099  -4.391   0.788  1.00 32.44           C  
ATOM   1711  CB  LEU   117      20.002  -3.349   3.067  1.00 32.44           C  
ATOM   1712  O   LEU   117      19.808  -3.740  -0.213  1.00 32.44           O  
ATOM   1713  CG  LEU   117      20.703  -2.924   4.372  1.00 32.44           C  
ATOM   1714  CD1 LEU   117      19.679  -2.306   5.330  1.00 32.44           C  
ATOM   1715  CD2 LEU   117      21.400  -4.098   5.061  1.00 32.44           C  
ATOM   1716  H   LEU   117      21.223  -2.119   0.694  1.00 32.44           H  
ATOM   1717  HA  LEU   117      21.634  -4.579   2.280  1.00 32.44           H  
ATOM   1718  HB2 LEU   117      19.290  -4.152   3.297  1.00 32.44           H  
ATOM   1719  HB3 LEU   117      19.395  -2.510   2.699  1.00 32.44           H  
ATOM   1720  HG  LEU   117      21.451  -2.154   4.151  1.00 32.44           H  
ATOM   1721 HD11 LEU   117      18.898  -3.027   5.596  1.00 32.44           H  
ATOM   1722 HD12 LEU   117      19.197  -1.435   4.875  1.00 32.44           H  
ATOM   1723 HD13 LEU   117      20.162  -1.973   6.254  1.00 32.44           H  
ATOM   1724 HD21 LEU   117      20.695  -4.909   5.273  1.00 32.44           H  
ATOM   1725 HD22 LEU   117      21.844  -3.781   6.010  1.00 32.44           H  
ATOM   1726 HD23 LEU   117      22.207  -4.505   4.446  1.00 32.44           H  
ATOM   1727  N   SER   118      19.676  -5.689   1.002  1.00 30.64           N  
ATOM   1728  CA  SER   118      18.806  -6.398   0.057  1.00 30.64           C  
ATOM   1729  C   SER   118      17.379  -6.439   0.629  1.00 30.64           C  
ATOM   1730  CB  SER   118      19.309  -7.825  -0.173  1.00 30.64           C  
ATOM   1731  O   SER   118      17.173  -6.448   1.848  1.00 30.64           O  
ATOM   1732  OG  SER   118      20.482  -7.819  -0.989  1.00 30.64           O  
ATOM   1733  H   SER   118      19.923  -6.166   1.860  1.00 30.64           H  
ATOM   1734  HA  SER   118      18.815  -5.845  -0.887  1.00 30.64           H  
ATOM   1735  HB2 SER   118      18.562  -8.443  -0.679  1.00 30.64           H  
ATOM   1736  HB3 SER   118      19.559  -8.316   0.770  1.00 30.64           H  
ATOM   1737  HG  SER   118      21.088  -7.146  -0.630  1.00 30.64           H  
ATOM   1738  N   PRO   119      16.332  -6.518  -0.271  1.00 30.47           N  
ATOM   1739  CA  PRO   119      14.941  -6.610   0.175  1.00 30.47           C  
ATOM   1740  C   PRO   119      14.617  -8.041   0.663  1.00 30.47           C  
ATOM   1741  CB  PRO   119      14.136  -6.227  -1.067  1.00 30.47           C  
ATOM   1742  O   PRO   119      14.015  -8.871  -0.015  1.00 30.47           O  
ATOM   1743  CG  PRO   119      15.005  -6.728  -2.217  1.00 30.47           C  
ATOM   1744  CD  PRO   119      16.420  -6.467  -1.725  1.00 30.47           C  
ATOM   1745  HA  PRO   119      14.758  -5.910   0.999  1.00 30.47           H  
ATOM   1746  HB2 PRO   119      14.050  -5.135  -1.130  1.00 30.47           H  
ATOM   1747  HB3 PRO   119      13.127  -6.649  -1.092  1.00 30.47           H  
ATOM   1748  HG2 PRO   119      14.791  -6.222  -3.163  1.00 30.47           H  
ATOM   1749  HG3 PRO   119      14.852  -7.803  -2.367  1.00 30.47           H  
ATOM   1750  HD2 PRO   119      17.138  -7.199  -2.104  1.00 30.47           H  
ATOM   1751  HD3 PRO   119      16.757  -5.462  -2.004  1.00 30.47           H  
ATOM   1752  N   PHE   120      15.086  -8.315   1.934  1.00 33.31           N  
ATOM   1753  CA  PHE   120      14.820  -9.579   2.620  1.00 33.31           C  
ATOM   1754  C   PHE   120      13.352  -9.573   3.109  1.00 33.31           C  
ATOM   1755  CB  PHE   120      15.753  -9.786   3.825  1.00 33.31           C  
ATOM   1756  O   PHE   120      13.023  -9.251   4.248  1.00 33.31           O  
ATOM   1757  CG  PHE   120      17.219  -9.937   3.478  1.00 33.31           C  
ATOM   1758  CD1 PHE   120      17.661 -11.006   2.683  1.00 33.31           C  
ATOM   1759  CD2 PHE   120      18.157  -9.036   3.995  1.00 33.31           C  
ATOM   1760  CE1 PHE   120      19.020 -11.167   2.410  1.00 33.31           C  
ATOM   1761  CE2 PHE   120      19.516  -9.204   3.726  1.00 33.31           C  
ATOM   1762  CZ  PHE   120      19.946 -10.266   2.931  1.00 33.31           C  
ATOM   1763  H   PHE   120      15.673  -7.602   2.383  1.00 33.31           H  
ATOM   1764  HA  PHE   120      14.936 -10.394   1.896  1.00 33.31           H  
ATOM   1765  HB2 PHE   120      15.448 -10.684   4.380  1.00 33.31           H  
ATOM   1766  HB3 PHE   120      15.633  -8.950   4.527  1.00 33.31           H  
ATOM   1767  HD1 PHE   120      16.948 -11.721   2.279  1.00 33.31           H  
ATOM   1768  HD2 PHE   120      17.835  -8.202   4.614  1.00 33.31           H  
ATOM   1769  HE1 PHE   120      19.355 -11.998   1.794  1.00 33.31           H  
ATOM   1770  HE2 PHE   120      20.242  -8.509   4.139  1.00 33.31           H  
ATOM   1771  HZ  PHE   120      21.004 -10.390   2.721  1.00 33.31           H  
ATOM   1772  N   LEU   121      12.442  -9.843   2.104  1.00 33.15           N  
ATOM   1773  CA  LEU   121      11.023 -10.025   2.363  1.00 33.15           C  
ATOM   1774  C   LEU   121      10.753 -11.508   2.709  1.00 33.15           C  
ATOM   1775  CB  LEU   121      10.173  -9.618   1.150  1.00 33.15           C  
ATOM   1776  O   LEU   121      11.480 -12.425   2.329  1.00 33.15           O  
ATOM   1777  CG  LEU   121      10.318  -8.142   0.726  1.00 33.15           C  
ATOM   1778  CD1 LEU   121       9.499  -7.884  -0.541  1.00 33.15           C  
ATOM   1779  CD2 LEU   121       9.886  -7.173   1.827  1.00 33.15           C  
ATOM   1780  H   LEU   121      12.791  -9.892   1.146  1.00 33.15           H  
ATOM   1781  HA  LEU   121      10.746  -9.431   3.241  1.00 33.15           H  
ATOM   1782  HB2 LEU   121       9.115  -9.829   1.358  1.00 33.15           H  
ATOM   1783  HB3 LEU   121      10.443 -10.257   0.298  1.00 33.15           H  
ATOM   1784  HG  LEU   121      11.367  -7.937   0.485  1.00 33.15           H  
ATOM   1785 HD11 LEU   121       8.431  -8.059  -0.368  1.00 33.15           H  
ATOM   1786 HD12 LEU   121       9.823  -8.542  -1.354  1.00 33.15           H  
ATOM   1787 HD13 LEU   121       9.623  -6.851  -0.881  1.00 33.15           H  
ATOM   1788 HD21 LEU   121       8.862  -7.379   2.158  1.00 33.15           H  
ATOM   1789 HD22 LEU   121       9.923  -6.138   1.470  1.00 33.15           H  
ATOM   1790 HD23 LEU   121      10.546  -7.238   2.697  1.00 33.15           H  
ATOM   1791  N   GLN   122       9.582 -11.702   3.417  1.00 28.42           N  
ATOM   1792  CA  GLN   122       9.138 -13.033   3.804  1.00 28.42           C  
ATOM   1793  C   GLN   122       8.176 -13.578   2.725  1.00 28.42           C  
ATOM   1794  CB  GLN   122       8.381 -13.015   5.139  1.00 28.42           C  
ATOM   1795  O   GLN   122       7.403 -12.829   2.119  1.00 28.42           O  
ATOM   1796  CG  GLN   122       9.318 -12.936   6.340  1.00 28.42           C  
ATOM   1797  CD  GLN   122       8.548 -12.790   7.633  1.00 28.42           C  
ATOM   1798  NE2 GLN   122       7.712 -13.823   7.950  1.00 28.42           N  
ATOM   1799  OE1 GLN   122       8.677 -11.824   8.378  1.00 28.42           O  
ATOM   1800  H   GLN   122       8.979 -10.913   3.622  1.00 28.42           H  
ATOM   1801  HA  GLN   122      10.019 -13.678   3.876  1.00 28.42           H  
ATOM   1802  HB2 GLN   122       7.775 -13.923   5.231  1.00 28.42           H  
ATOM   1803  HB3 GLN   122       7.671 -12.177   5.163  1.00 28.42           H  
ATOM   1804  HG2 GLN   122       9.990 -12.075   6.247  1.00 28.42           H  
ATOM   1805  HG3 GLN   122       9.938 -13.837   6.404  1.00 28.42           H  
ATOM   1806 HE21 GLN   122       7.189 -13.755   8.816  1.00 28.42           H  
ATOM   1807 HE22 GLN   122       7.578 -14.651   7.381  1.00 28.42           H  
ATOM   1808  N   PRO   123       8.142 -14.946   2.567  1.00 35.70           N  
ATOM   1809  CA  PRO   123       7.037 -15.601   1.870  1.00 35.70           C  
ATOM   1810  C   PRO   123       5.854 -15.730   2.866  1.00 35.70           C  
ATOM   1811  CB  PRO   123       7.632 -16.957   1.488  1.00 35.70           C  
ATOM   1812  O   PRO   123       5.848 -15.192   3.973  1.00 35.70           O  
ATOM   1813  CG  PRO   123       8.553 -17.270   2.665  1.00 35.70           C  
ATOM   1814  CD  PRO   123       9.123 -15.910   3.040  1.00 35.70           C  
ATOM   1815  HA  PRO   123       6.704 -15.020   1.004  1.00 35.70           H  
ATOM   1816  HB2 PRO   123       8.232 -16.854   0.576  1.00 35.70           H  
ATOM   1817  HB3 PRO   123       6.899 -17.751   1.323  1.00 35.70           H  
ATOM   1818  HG2 PRO   123       9.332 -17.996   2.414  1.00 35.70           H  
ATOM   1819  HG3 PRO   123       7.969 -17.676   3.499  1.00 35.70           H  
ATOM   1820  HD2 PRO   123       9.276 -15.815   4.119  1.00 35.70           H  
ATOM   1821  HD3 PRO   123      10.069 -15.710   2.525  1.00 35.70           H  
ATOM   1822  N   HIS   124       4.816 -16.529   2.443  1.00 33.68           N  
ATOM   1823  CA  HIS   124       3.599 -16.750   3.236  1.00 33.68           C  
ATOM   1824  C   HIS   124       3.856 -17.682   4.451  1.00 33.68           C  
ATOM   1825  CB  HIS   124       2.473 -17.345   2.372  1.00 33.68           C  
ATOM   1826  O   HIS   124       3.176 -18.683   4.683  1.00 33.68           O  
ATOM   1827  CG  HIS   124       2.232 -16.563   1.127  1.00 33.68           C  
ATOM   1828  ND1 HIS   124       3.102 -16.676   0.062  1.00 33.68           N  
ATOM   1829  CD2 HIS   124       1.219 -15.676   0.830  1.00 33.68           C  
ATOM   1830  NE2 HIS   124       1.492 -15.236  -0.436  1.00 33.68           N  
ATOM   1831  CE1 HIS   124       2.631 -15.862  -0.855  1.00 33.68           C  
ATOM   1832  H   HIS   124       4.855 -16.967   1.522  1.00 33.68           H  
ATOM   1833  HA  HIS   124       3.286 -15.776   3.634  1.00 33.68           H  
ATOM   1834  HB2 HIS   124       1.547 -17.408   2.957  1.00 33.68           H  
ATOM   1835  HB3 HIS   124       2.726 -18.374   2.082  1.00 33.68           H  
ATOM   1836  HD2 HIS   124       0.359 -15.332   1.387  1.00 33.68           H  
ATOM   1837  HE2 HIS   124       0.951 -14.568  -0.969  1.00 33.68           H  
ATOM   1838  HE1 HIS   124       3.063 -15.688  -1.831  1.00 33.68           H  
ATOM   1839  N   GLY   125       4.836 -17.260   5.327  1.00 31.52           N  
ATOM   1840  CA  GLY   125       5.176 -18.013   6.512  1.00 31.52           C  
ATOM   1841  C   GLY   125       6.336 -17.389   7.295  1.00 31.52           C  
ATOM   1842  O   GLY   125       6.957 -16.400   6.901  1.00 31.52           O  
ATOM   1843  H   GLY   125       5.338 -16.381   5.134  1.00 31.52           H  
ATOM   1844  HA2 GLY   125       5.454 -19.026   6.203  1.00 31.52           H  
ATOM   1845  HA3 GLY   125       4.288 -18.060   7.150  1.00 31.52           H  
ATOM   1846  N   GLN   126       6.690 -17.979   8.481  1.00 34.03           N  
ATOM   1847  CA  GLN   126       6.100 -19.146   9.136  1.00 34.03           C  
ATOM   1848  C   GLN   126       5.086 -18.662  10.196  1.00 34.03           C  
ATOM   1849  CB  GLN   126       7.172 -20.018   9.797  1.00 34.03           C  
ATOM   1850  O   GLN   126       5.150 -17.553  10.727  1.00 34.03           O  
ATOM   1851  CG  GLN   126       8.115 -20.649   8.771  1.00 34.03           C  
ATOM   1852  CD  GLN   126       9.159 -21.550   9.399  1.00 34.03           C  
ATOM   1853  OE1 GLN   126       9.107 -21.755  10.748  1.00 34.03           O  
ATOM   1854  NE2 GLN   126      10.016 -22.078   8.697  1.00 34.03           N  
ATOM   1855  H   GLN   126       7.435 -17.486   8.966  1.00 34.03           H  
ATOM   1856  HA  GLN   126       5.554 -19.738   8.395  1.00 34.03           H  
ATOM   1857  HB2 GLN   126       6.690 -20.811  10.383  1.00 34.03           H  
ATOM   1858  HB3 GLN   126       7.752 -19.421  10.513  1.00 34.03           H  
ATOM   1859  HG2 GLN   126       8.641 -19.871   8.206  1.00 34.03           H  
ATOM   1860  HG3 GLN   126       7.540 -21.250   8.055  1.00 34.03           H  
ATOM   1861 HE21 GLN   126      10.710 -22.682   9.116  1.00 34.03           H  
ATOM   1862 HE22 GLN   126      10.029 -21.908   7.702  1.00 34.03           H  
ATOM   1863  N   GLN   127       4.117 -19.592  10.515  1.00 30.82           N  
ATOM   1864  CA  GLN   127       3.073 -19.344  11.504  1.00 30.82           C  
ATOM   1865  C   GLN   127       2.766 -20.700  12.168  1.00 30.82           C  
ATOM   1866  CB  GLN   127       1.791 -18.785  10.877  1.00 30.82           C  
ATOM   1867  O   GLN   127       2.991 -21.767  11.602  1.00 30.82           O  
ATOM   1868  CG  GLN   127       1.966 -17.381  10.301  1.00 30.82           C  
ATOM   1869  CD  GLN   127       0.654 -16.796   9.827  1.00 30.82           C  
ATOM   1870  NE2 GLN   127       0.772 -15.558   9.260  1.00 30.82           N  
ATOM   1871  OE1 GLN   127      -0.433 -17.352   9.940  1.00 30.82           O  
ATOM   1872  H   GLN   127       4.112 -20.510  10.082  1.00 30.82           H  
ATOM   1873  HA  GLN   127       3.459 -18.657  12.266  1.00 30.82           H  
ATOM   1874  HB2 GLN   127       0.998 -18.767  11.636  1.00 30.82           H  
ATOM   1875  HB3 GLN   127       1.435 -19.460  10.087  1.00 30.82           H  
ATOM   1876  HG2 GLN   127       2.651 -17.399   9.446  1.00 30.82           H  
ATOM   1877  HG3 GLN   127       2.381 -16.708  11.060  1.00 30.82           H  
ATOM   1878 HE21 GLN   127      -0.064 -15.105   8.911  1.00 30.82           H  
ATOM   1879 HE22 GLN   127       1.653 -15.067   9.172  1.00 30.82           H  
ATOM   1880  N   VAL   128       2.221 -20.602  13.435  1.00 31.50           N  
ATOM   1881  CA  VAL   128       1.832 -21.774  14.219  1.00 31.50           C  
ATOM   1882  C   VAL   128       0.400 -21.454  14.691  1.00 31.50           C  
ATOM   1883  CB  VAL   128       2.779 -21.971  15.427  1.00 31.50           C  
ATOM   1884  O   VAL   128       0.192 -20.485  15.432  1.00 31.50           O  
ATOM   1885  CG1 VAL   128       2.353 -23.177  16.272  1.00 31.50           C  
ATOM   1886  CG2 VAL   128       4.233 -22.165  14.981  1.00 31.50           C  
ATOM   1887  H   VAL   128       2.077 -19.693  13.866  1.00 31.50           H  
ATOM   1888  HA  VAL   128       1.864 -22.668  13.593  1.00 31.50           H  
ATOM   1889  HB  VAL   128       2.745 -21.081  16.069  1.00 31.50           H  
ATOM   1890 HG11 VAL   128       2.336 -24.094  15.674  1.00 31.50           H  
ATOM   1891 HG12 VAL   128       1.357 -23.030  16.699  1.00 31.50           H  
ATOM   1892 HG13 VAL   128       3.044 -23.330  17.108  1.00 31.50           H  
ATOM   1893 HG21 VAL   128       4.328 -23.018  14.301  1.00 31.50           H  
ATOM   1894 HG22 VAL   128       4.883 -22.346  15.843  1.00 31.50           H  
ATOM   1895 HG23 VAL   128       4.615 -21.276  14.469  1.00 31.50           H  
ATOM   1896  N   PRO   129      -0.633 -22.231  14.207  1.00 35.61           N  
ATOM   1897  CA  PRO   129      -1.984 -22.101  14.746  1.00 35.61           C  
ATOM   1898  C   PRO   129      -2.072 -22.618  16.198  1.00 35.61           C  
ATOM   1899  CB  PRO   129      -2.853 -22.992  13.848  1.00 35.61           C  
ATOM   1900  O   PRO   129      -1.301 -23.456  16.660  1.00 35.61           O  
ATOM   1901  CG  PRO   129      -2.003 -23.221  12.604  1.00 35.61           C  
ATOM   1902  CD  PRO   129      -0.582 -23.210  13.138  1.00 35.61           C  
ATOM   1903  HA  PRO   129      -2.285 -21.049  14.700  1.00 35.61           H  
ATOM   1904  HB2 PRO   129      -3.811 -22.519  13.608  1.00 35.61           H  
ATOM   1905  HB3 PRO   129      -3.074 -23.955  14.325  1.00 35.61           H  
ATOM   1906  HG2 PRO   129      -2.147 -22.387  11.906  1.00 35.61           H  
ATOM   1907  HG3 PRO   129      -2.252 -24.149  12.082  1.00 35.61           H  
ATOM   1908  HD2 PRO   129      -0.305 -24.175  13.575  1.00 35.61           H  
ATOM   1909  HD3 PRO   129       0.140 -22.935  12.365  1.00 35.61           H  
ATOM   1910  N   TYR   130      -3.164 -22.131  16.892  1.00 31.97           N  
ATOM   1911  CA  TYR   130      -3.429 -22.481  18.284  1.00 31.97           C  
ATOM   1912  C   TYR   130      -4.953 -22.632  18.440  1.00 31.97           C  
ATOM   1913  CB  TYR   130      -2.937 -21.407  19.270  1.00 31.97           C  
ATOM   1914  O   TYR   130      -5.754 -22.062  17.702  1.00 31.97           O  
ATOM   1915  CG  TYR   130      -1.429 -21.303  19.353  1.00 31.97           C  
ATOM   1916  CD1 TYR   130      -0.694 -22.226  20.111  1.00 31.97           C  
ATOM   1917  CD2 TYR   130      -0.757 -20.300  18.638  1.00 31.97           C  
ATOM   1918  CE1 TYR   130       0.696 -22.155  20.140  1.00 31.97           C  
ATOM   1919  CE2 TYR   130       0.633 -20.220  18.674  1.00 31.97           C  
ATOM   1920  OH  TYR   130       2.708 -21.088  19.491  1.00 31.97           O  
ATOM   1921  CZ  TYR   130       1.343 -21.155  19.421  1.00 31.97           C  
ATOM   1922  H   TYR   130      -3.831 -21.529  16.421  1.00 31.97           H  
ATOM   1923  HA  TYR   130      -2.962 -23.449  18.502  1.00 31.97           H  
ATOM   1924  HB2 TYR   130      -3.318 -21.613  20.279  1.00 31.97           H  
ATOM   1925  HB3 TYR   130      -3.357 -20.429  18.999  1.00 31.97           H  
ATOM   1926  HD1 TYR   130      -1.202 -23.007  20.675  1.00 31.97           H  
ATOM   1927  HD2 TYR   130      -1.311 -19.588  18.030  1.00 31.97           H  
ATOM   1928  HE1 TYR   130       1.264 -22.869  20.729  1.00 31.97           H  
ATOM   1929  HE2 TYR   130       1.134 -19.449  18.097  1.00 31.97           H  
ATOM   1930  HH  TYR   130       2.995 -20.687  18.644  1.00 31.97           H  
ATOM   1931  N   TYR   131      -5.333 -23.437  19.504  1.00 32.75           N  
ATOM   1932  CA  TYR   131      -6.741 -23.724  19.822  1.00 32.75           C  
ATOM   1933  C   TYR   131      -7.332 -22.515  20.582  1.00 32.75           C  
ATOM   1934  CB  TYR   131      -6.874 -25.000  20.674  1.00 32.75           C  
ATOM   1935  O   TYR   131      -7.536 -22.517  21.795  1.00 32.75           O  
ATOM   1936  CG  TYR   131      -6.424 -26.245  19.940  1.00 32.75           C  
ATOM   1937  CD1 TYR   131      -7.315 -26.905  19.082  1.00 32.75           C  
ATOM   1938  CD2 TYR   131      -5.118 -26.736  20.077  1.00 32.75           C  
ATOM   1939  CE1 TYR   131      -6.911 -28.039  18.376  1.00 32.75           C  
ATOM   1940  CE2 TYR   131      -4.711 -27.868  19.369  1.00 32.75           C  
ATOM   1941  OH  TYR   131      -5.176 -29.615  17.852  1.00 32.75           O  
ATOM   1942  CZ  TYR   131      -5.609 -28.510  18.525  1.00 32.75           C  
ATOM   1943  H   TYR   131      -4.628 -23.888  20.077  1.00 32.75           H  
ATOM   1944  HA  TYR   131      -7.290 -23.837  18.879  1.00 32.75           H  
ATOM   1945  HB2 TYR   131      -7.916 -25.134  20.993  1.00 32.75           H  
ATOM   1946  HB3 TYR   131      -6.294 -24.904  21.602  1.00 32.75           H  
ATOM   1947  HD1 TYR   131      -8.335 -26.543  18.964  1.00 32.75           H  
ATOM   1948  HD2 TYR   131      -4.411 -26.242  20.737  1.00 32.75           H  
ATOM   1949  HE1 TYR   131      -7.622 -28.537  17.724  1.00 32.75           H  
ATOM   1950  HE2 TYR   131      -3.699 -28.248  19.477  1.00 32.75           H  
ATOM   1951  HH  TYR   131      -5.931 -29.976  17.359  1.00 32.75           H  
ATOM   1952  N   LEU   132      -7.576 -21.426  19.772  1.00 39.20           N  
ATOM   1953  CA  LEU   132      -8.186 -20.197  20.292  1.00 39.20           C  
ATOM   1954  C   LEU   132      -9.716 -20.400  20.198  1.00 39.20           C  
ATOM   1955  CB  LEU   132      -7.678 -18.982  19.502  1.00 39.20           C  
ATOM   1956  O   LEU   132     -10.433 -19.831  19.374  1.00 39.20           O  
ATOM   1957  CG  LEU   132      -7.694 -17.660  20.299  1.00 39.20           C  
ATOM   1958  CD1 LEU   132      -7.055 -16.547  19.463  1.00 39.20           C  
ATOM   1959  CD2 LEU   132      -9.093 -17.232  20.738  1.00 39.20           C  
ATOM   1960  H   LEU   132      -7.350 -21.458  18.780  1.00 39.20           H  
ATOM   1961  HA  LEU   132      -7.913 -20.097  21.349  1.00 39.20           H  
ATOM   1962  HB2 LEU   132      -8.239 -18.863  18.567  1.00 39.20           H  
ATOM   1963  HB3 LEU   132      -6.637 -19.170  19.203  1.00 39.20           H  
ATOM   1964  HG  LEU   132      -7.081 -17.792  21.200  1.00 39.20           H  
ATOM   1965 HD11 LEU   132      -7.625 -16.362  18.546  1.00 39.20           H  
ATOM   1966 HD12 LEU   132      -6.031 -16.811  19.180  1.00 39.20           H  
ATOM   1967 HD13 LEU   132      -7.011 -15.610  20.029  1.00 39.20           H  
ATOM   1968 HD21 LEU   132      -9.769 -17.142  19.882  1.00 39.20           H  
ATOM   1969 HD22 LEU   132      -9.060 -16.260  21.242  1.00 39.20           H  
ATOM   1970 HD23 LEU   132      -9.523 -17.945  21.448  1.00 39.20           H  
ATOM   1971  N   GLU   133     -10.192 -21.325  21.103  1.00 36.08           N  
ATOM   1972  CA  GLU   133     -11.599 -21.693  21.183  1.00 36.08           C  
ATOM   1973  C   GLU   133     -12.288 -20.810  22.251  1.00 36.08           C  
ATOM   1974  CB  GLU   133     -11.748 -23.188  21.482  1.00 36.08           C  
ATOM   1975  O   GLU   133     -11.674 -20.013  22.959  1.00 36.08           O  
ATOM   1976  CG  GLU   133     -11.210 -24.043  20.335  1.00 36.08           C  
ATOM   1977  CD  GLU   133     -11.347 -25.548  20.540  1.00 36.08           C  
ATOM   1978  OE1 GLU   133     -10.698 -26.241  19.707  1.00 36.08           O  
ATOM   1979  OE2 GLU   133     -12.077 -25.922  21.500  1.00 36.08           O1-
ATOM   1980  H   GLU   133      -9.560 -21.771  21.759  1.00 36.08           H  
ATOM   1981  HA  GLU   133     -12.082 -21.462  20.225  1.00 36.08           H  
ATOM   1982  HB2 GLU   133     -12.802 -23.437  21.653  1.00 36.08           H  
ATOM   1983  HB3 GLU   133     -11.220 -23.440  22.411  1.00 36.08           H  
ATOM   1984  HG2 GLU   133     -10.148 -23.827  20.172  1.00 36.08           H  
ATOM   1985  HG3 GLU   133     -11.740 -23.790  19.408  1.00 36.08           H  
ATOM   1986  N   ASN   134     -13.663 -20.962  22.304  1.00 32.63           N  
ATOM   1987  CA  ASN   134     -14.517 -20.157  23.175  1.00 32.63           C  
ATOM   1988  C   ASN   134     -15.876 -20.883  23.260  1.00 32.63           C  
ATOM   1989  CB  ASN   134     -14.699 -18.752  22.597  1.00 32.63           C  
ATOM   1990  O   ASN   134     -16.178 -21.787  22.485  1.00 32.63           O  
ATOM   1991  CG  ASN   134     -14.960 -17.737  23.684  1.00 32.63           C  
ATOM   1992  ND2 ASN   134     -14.757 -16.442  23.300  1.00 32.63           N  
ATOM   1993  OD1 ASN   134     -15.357 -18.023  24.809  1.00 32.63           O  
ATOM   1994  H   ASN   134     -14.099 -21.674  21.729  1.00 32.63           H  
ATOM   1995  HA  ASN   134     -14.055 -20.142  24.169  1.00 32.63           H  
ATOM   1996  HB2 ASN   134     -15.535 -18.715  21.888  1.00 32.63           H  
ATOM   1997  HB3 ASN   134     -13.800 -18.434  22.055  1.00 32.63           H  
ATOM   1998 HD21 ASN   134     -14.931 -15.705  23.974  1.00 32.63           H  
ATOM   1999 HD22 ASN   134     -14.447 -16.171  22.375  1.00 32.63           H  
ATOM   2000  N   GLU   135     -16.708 -20.408  24.253  1.00 38.13           N  
ATOM   2001  CA  GLU   135     -18.024 -21.005  24.495  1.00 38.13           C  
ATOM   2002  C   GLU   135     -18.974 -20.645  23.315  1.00 38.13           C  
ATOM   2003  CB  GLU   135     -18.630 -20.475  25.805  1.00 38.13           C  
ATOM   2004  O   GLU   135     -18.889 -19.558  22.730  1.00 38.13           O  
ATOM   2005  CG  GLU   135     -17.929 -21.007  27.056  1.00 38.13           C  
ATOM   2006  CD  GLU   135     -18.158 -22.488  27.370  1.00 38.13           C  
ATOM   2007  OE1 GLU   135     -18.970 -23.097  26.620  1.00 38.13           O  
ATOM   2008  OE2 GLU   135     -17.506 -22.924  28.360  1.00 38.13           O1-
ATOM   2009  H   GLU   135     -16.415 -19.636  24.849  1.00 38.13           H  
ATOM   2010  HA  GLU   135     -17.873 -22.086  24.523  1.00 38.13           H  
ATOM   2011  HB2 GLU   135     -19.699 -20.716  25.855  1.00 38.13           H  
ATOM   2012  HB3 GLU   135     -18.572 -19.378  25.813  1.00 38.13           H  
ATOM   2013  HG2 GLU   135     -18.298 -20.443  27.922  1.00 38.13           H  
ATOM   2014  HG3 GLU   135     -16.850 -20.825  26.994  1.00 38.13           H  
ATOM   2015  N   PRO   136     -19.935 -21.569  22.970  1.00 35.48           N  
ATOM   2016  CA  PRO   136     -20.793 -21.402  21.799  1.00 35.48           C  
ATOM   2017  C   PRO   136     -21.957 -20.429  22.091  1.00 35.48           C  
ATOM   2018  CB  PRO   136     -21.274 -22.824  21.512  1.00 35.48           C  
ATOM   2019  O   PRO   136     -23.128 -20.772  22.253  1.00 35.48           O  
ATOM   2020  CG  PRO   136     -21.378 -23.445  22.900  1.00 35.48           C  
ATOM   2021  CD  PRO   136     -20.205 -22.830  23.652  1.00 35.48           C  
ATOM   2022  HA  PRO   136     -20.215 -21.000  20.959  1.00 35.48           H  
ATOM   2023  HB2 PRO   136     -20.514 -23.362  20.932  1.00 35.48           H  
ATOM   2024  HB3 PRO   136     -22.217 -22.877  20.962  1.00 35.48           H  
ATOM   2025  HG2 PRO   136     -21.336 -24.537  22.882  1.00 35.48           H  
ATOM   2026  HG3 PRO   136     -22.322 -23.153  23.374  1.00 35.48           H  
ATOM   2027  HD2 PRO   136     -20.456 -22.645  24.696  1.00 35.48           H  
ATOM   2028  HD3 PRO   136     -19.316 -23.465  23.584  1.00 35.48           H  
ATOM   2029  N   SER   137     -21.579 -19.104  22.157  1.00 38.24           N  
ATOM   2030  CA  SER   137     -22.550 -18.036  22.364  1.00 38.24           C  
ATOM   2031  C   SER   137     -22.082 -16.731  21.712  1.00 38.24           C  
ATOM   2032  CB  SER   137     -22.854 -17.833  23.851  1.00 38.24           C  
ATOM   2033  O   SER   137     -20.911 -16.503  21.396  1.00 38.24           O  
ATOM   2034  OG  SER   137     -23.911 -18.704  24.263  1.00 38.24           O  
ATOM   2035  H   SER   137     -20.599 -18.839  22.078  1.00 38.24           H  
ATOM   2036  HA  SER   137     -23.472 -18.335  21.853  1.00 38.24           H  
ATOM   2037  HB2 SER   137     -23.188 -16.813  24.062  1.00 38.24           H  
ATOM   2038  HB3 SER   137     -21.978 -18.035  24.478  1.00 38.24           H  
ATOM   2039  HG  SER   137     -23.674 -19.605  23.958  1.00 38.24           H  
ATOM   2040  N   GLY   138     -23.089 -15.835  21.436  1.00 37.70           N  
ATOM   2041  CA  GLY   138     -22.837 -14.547  20.807  1.00 37.70           C  
ATOM   2042  C   GLY   138     -22.767 -14.694  19.283  1.00 37.70           C  
ATOM   2043  O   GLY   138     -23.418 -13.986  18.514  1.00 37.70           O  
ATOM   2044  H   GLY   138     -24.055 -16.075  21.636  1.00 37.70           H  
ATOM   2045  HA2 GLY   138     -21.895 -14.126  21.173  1.00 37.70           H  
ATOM   2046  HA3 GLY   138     -23.665 -13.883  21.068  1.00 37.70           H  
ATOM   2047  N   TYR   139     -21.804 -15.559  18.821  1.00 33.55           N  
ATOM   2048  CA  TYR   139     -21.670 -16.070  17.451  1.00 33.55           C  
ATOM   2049  C   TYR   139     -21.143 -15.067  16.398  1.00 33.55           C  
ATOM   2050  CB  TYR   139     -22.951 -16.738  16.915  1.00 33.55           C  
ATOM   2051  O   TYR   139     -20.455 -15.463  15.457  1.00 33.55           O  
ATOM   2052  CG  TYR   139     -23.307 -18.004  17.661  1.00 33.55           C  
ATOM   2053  CD1 TYR   139     -22.618 -19.197  17.402  1.00 33.55           C  
ATOM   2054  CD2 TYR   139     -24.307 -18.002  18.648  1.00 33.55           C  
ATOM   2055  CE1 TYR   139     -22.922 -20.360  18.118  1.00 33.55           C  
ATOM   2056  CE2 TYR   139     -24.618 -19.165  19.357  1.00 33.55           C  
ATOM   2057  OH  TYR   139     -24.177 -21.477  19.786  1.00 33.55           O  
ATOM   2058  CZ  TYR   139     -23.925 -20.339  19.082  1.00 33.55           C  
ATOM   2059  H   TYR   139     -21.104 -15.859  19.504  1.00 33.55           H  
ATOM   2060  HA  TYR   139     -20.879 -16.829  17.532  1.00 33.55           H  
ATOM   2061  HB2 TYR   139     -22.832 -16.990  15.853  1.00 33.55           H  
ATOM   2062  HB3 TYR   139     -23.798 -16.043  16.951  1.00 33.55           H  
ATOM   2063  HD1 TYR   139     -21.848 -19.237  16.636  1.00 33.55           H  
ATOM   2064  HD2 TYR   139     -24.855 -17.086  18.869  1.00 33.55           H  
ATOM   2065  HE1 TYR   139     -22.386 -21.284  17.915  1.00 33.55           H  
ATOM   2066  HE2 TYR   139     -25.402 -19.134  20.108  1.00 33.55           H  
ATOM   2067  HH  TYR   139     -24.236 -21.221  20.732  1.00 33.55           H  
ATOM   2068  N   THR   140     -21.654 -13.789  16.473  1.00 36.39           N  
ATOM   2069  CA  THR   140     -21.206 -12.651  15.662  1.00 36.39           C  
ATOM   2070  C   THR   140     -21.442 -12.862  14.148  1.00 36.39           C  
ATOM   2071  CB  THR   140     -19.730 -12.238  15.921  1.00 36.39           C  
ATOM   2072  O   THR   140     -20.577 -13.384  13.434  1.00 36.39           O  
ATOM   2073  CG2 THR   140     -19.573 -11.574  17.285  1.00 36.39           C  
ATOM   2074  OG1 THR   140     -18.810 -13.332  15.883  1.00 36.39           O  
ATOM   2075  H   THR   140     -22.401 -13.641  17.152  1.00 36.39           H  
ATOM   2076  HA  THR   140     -21.828 -11.813  15.975  1.00 36.39           H  
ATOM   2077  HB  THR   140     -19.411 -11.524  15.152  1.00 36.39           H  
ATOM   2078 HG21 THR   140     -20.210 -10.689  17.375  1.00 36.39           H  
ATOM   2079 HG22 THR   140     -18.532 -11.269  17.443  1.00 36.39           H  
ATOM   2080 HG23 THR   140     -19.821 -12.270  18.094  1.00 36.39           H  
ATOM   2081  HG1 THR   140     -19.133 -13.956  15.195  1.00 36.39           H  
ATOM   2082  N   VAL   141     -22.621 -12.531  13.551  1.00 39.06           N  
ATOM   2083  CA  VAL   141     -23.836 -11.850  14.017  1.00 39.06           C  
ATOM   2084  C   VAL   141     -23.494 -10.361  14.266  1.00 39.06           C  
ATOM   2085  CB  VAL   141     -24.575 -12.525  15.192  1.00 39.06           C  
ATOM   2086  O   VAL   141     -23.195  -9.935  15.383  1.00 39.06           O  
ATOM   2087  CG1 VAL   141     -25.918 -11.830  15.462  1.00 39.06           C  
ATOM   2088  CG2 VAL   141     -24.841 -14.007  14.908  1.00 39.06           C  
ATOM   2089  H   VAL   141     -22.615 -12.830  12.584  1.00 39.06           H  
ATOM   2090  HA  VAL   141     -24.512 -11.896  13.157  1.00 39.06           H  
ATOM   2091  HB  VAL   141     -23.987 -12.445  16.109  1.00 39.06           H  
ATOM   2092 HG11 VAL   141     -26.564 -11.858  14.578  1.00 39.06           H  
ATOM   2093 HG12 VAL   141     -25.778 -10.783  15.745  1.00 39.06           H  
ATOM   2094 HG13 VAL   141     -26.449 -12.322  16.284  1.00 39.06           H  
ATOM   2095 HG21 VAL   141     -25.449 -14.134  14.005  1.00 39.06           H  
ATOM   2096 HG22 VAL   141     -25.378 -14.470  15.742  1.00 39.06           H  
ATOM   2097 HG23 VAL   141     -23.911 -14.565  14.767  1.00 39.06           H  
ATOM   2098  N   ARG   142     -23.399  -9.501  13.208  1.00 34.87           N  
ATOM   2099  CA  ARG   142     -23.610  -9.754  11.778  1.00 34.87           C  
ATOM   2100  C   ARG   142     -22.729  -8.782  10.950  1.00 34.87           C  
ATOM   2101  CB  ARG   142     -25.110  -9.772  11.398  1.00 34.87           C  
ATOM   2102  O   ARG   142     -23.095  -8.334   9.859  1.00 34.87           O  
ATOM   2103  CG  ARG   142     -25.833  -8.448  11.104  1.00 34.87           C  
ATOM   2104  CD  ARG   142     -25.577  -7.348  12.117  1.00 34.87           C  
ATOM   2105  NE  ARG   142     -26.078  -6.029  11.713  1.00 34.87           N  
ATOM   2106  NH1 ARG   142     -24.546  -5.692   9.947  1.00 34.87           N  
ATOM   2107  NH2 ARG   142     -25.486  -3.903  10.997  1.00 34.87           N1+
ATOM   2108  CZ  ARG   142     -25.379  -5.225  10.872  1.00 34.87           C  
ATOM   2109  H   ARG   142     -23.142  -8.556  13.487  1.00 34.87           H  
ATOM   2110  HA  ARG   142     -23.210 -10.754  11.574  1.00 34.87           H  
ATOM   2111  HB2 ARG   142     -25.676 -10.286  12.184  1.00 34.87           H  
ATOM   2112  HB3 ARG   142     -25.218 -10.394  10.500  1.00 34.87           H  
ATOM   2113  HG2 ARG   142     -26.912  -8.643  11.065  1.00 34.87           H  
ATOM   2114  HG3 ARG   142     -25.585  -8.123  10.091  1.00 34.87           H  
ATOM   2115  HD2 ARG   142     -24.516  -7.220  12.338  1.00 34.87           H  
ATOM   2116  HD3 ARG   142     -26.059  -7.600  13.069  1.00 34.87           H  
ATOM   2117  HE  ARG   142     -26.787  -5.604  12.295  1.00 34.87           H  
ATOM   2118 HH11 ARG   142     -23.905  -4.985   9.563  1.00 34.87           H  
ATOM   2119 HH12 ARG   142     -24.287  -6.659   9.801  1.00 34.87           H  
ATOM   2120 HH21 ARG   142     -24.646  -3.393  10.654  1.00 34.87           H  
ATOM   2121 HH22 ARG   142     -26.045  -3.438  11.690  1.00 34.87           H  
ATOM   2122  N   GLU   143     -21.455  -8.632  11.458  1.00 37.43           N  
ATOM   2123  CA  GLU   143     -20.430  -7.732  10.910  1.00 37.43           C  
ATOM   2124  C   GLU   143     -19.070  -8.344  11.280  1.00 37.43           C  
ATOM   2125  CB  GLU   143     -20.521  -6.304  11.477  1.00 37.43           C  
ATOM   2126  O   GLU   143     -18.876  -8.835  12.399  1.00 37.43           O  
ATOM   2127  CG  GLU   143     -21.760  -5.606  10.947  1.00 37.43           C  
ATOM   2128  CD  GLU   143     -21.970  -4.103  11.067  1.00 37.43           C  
ATOM   2129  OE1 GLU   143     -22.997  -3.692  10.450  1.00 37.43           O  
ATOM   2130  OE2 GLU   143     -21.154  -3.469  11.788  1.00 37.43           O1-
ATOM   2131  H   GLU   143     -21.154  -9.235  12.223  1.00 37.43           H  
ATOM   2132  HA  GLU   143     -20.557  -7.717   9.825  1.00 37.43           H  
ATOM   2133  HB2 GLU   143     -19.628  -5.728  11.209  1.00 37.43           H  
ATOM   2134  HB3 GLU   143     -20.551  -6.327  12.574  1.00 37.43           H  
ATOM   2135  HG2 GLU   143     -22.617  -6.056  11.457  1.00 37.43           H  
ATOM   2136  HG3 GLU   143     -21.844  -5.826   9.875  1.00 37.43           H  
ATOM   2137  N   ALA   144     -18.063  -8.387  10.363  1.00 39.07           N  
ATOM   2138  CA  ALA   144     -18.058  -7.996   8.957  1.00 39.07           C  
ATOM   2139  C   ALA   144     -16.911  -8.751   8.266  1.00 39.07           C  
ATOM   2140  CB  ALA   144     -17.856  -6.499   8.769  1.00 39.07           C  
ATOM   2141  O   ALA   144     -15.915  -9.151   8.871  1.00 39.07           O  
ATOM   2142  H   ALA   144     -17.196  -8.774  10.739  1.00 39.07           H  
ATOM   2143  HA  ALA   144     -19.002  -8.313   8.502  1.00 39.07           H  
ATOM   2144  HB1 ALA   144     -18.701  -5.930   9.166  1.00 39.07           H  
ATOM   2145  HB2 ALA   144     -17.755  -6.244   7.709  1.00 39.07           H  
ATOM   2146  HB3 ALA   144     -16.951  -6.155   9.281  1.00 39.07           H  
ATOM   2147  N   GLY   145     -17.078  -8.931   6.911  1.00 39.61           N  
ATOM   2148  CA  GLY   145     -16.067  -9.571   6.095  1.00 39.61           C  
ATOM   2149  C   GLY   145     -16.520  -9.575   4.635  1.00 39.61           C  
ATOM   2150  O   GLY   145     -17.634  -9.153   4.310  1.00 39.61           O  
ATOM   2151  H   GLY   145     -17.933  -8.642   6.442  1.00 39.61           H  
ATOM   2152  HA2 GLY   145     -15.933 -10.598   6.447  1.00 39.61           H  
ATOM   2153  HA3 GLY   145     -15.130  -9.015   6.202  1.00 39.61           H  
ATOM   2154  N   PRO   146     -15.622 -10.068   3.716  1.00 40.86           N  
ATOM   2155  CA  PRO   146     -15.958 -10.145   2.298  1.00 40.86           C  
ATOM   2156  C   PRO   146     -16.879 -11.353   2.004  1.00 40.86           C  
ATOM   2157  CB  PRO   146     -14.602 -10.339   1.617  1.00 40.86           C  
ATOM   2158  O   PRO   146     -16.873 -12.367   2.712  1.00 40.86           O  
ATOM   2159  CG  PRO   146     -13.799 -11.123   2.654  1.00 40.86           C  
ATOM   2160  CD  PRO   146     -14.276 -10.549   3.980  1.00 40.86           C  
ATOM   2161  HA  PRO   146     -16.447  -9.216   1.991  1.00 40.86           H  
ATOM   2162  HB2 PRO   146     -14.127  -9.364   1.451  1.00 40.86           H  
ATOM   2163  HB3 PRO   146     -14.656 -10.864   0.659  1.00 40.86           H  
ATOM   2164  HG2 PRO   146     -12.718 -11.024   2.518  1.00 40.86           H  
ATOM   2165  HG3 PRO   146     -14.051 -12.188   2.594  1.00 40.86           H  
ATOM   2166  HD2 PRO   146     -14.277 -11.290   4.785  1.00 40.86           H  
ATOM   2167  HD3 PRO   146     -13.666  -9.692   4.287  1.00 40.86           H  
ATOM   2168  N   PRO   147     -17.639 -11.308   0.851  1.00 39.85           N  
ATOM   2169  CA  PRO   147     -18.523 -12.412   0.446  1.00 39.85           C  
ATOM   2170  C   PRO   147     -17.732 -13.593  -0.175  1.00 39.85           C  
ATOM   2171  CB  PRO   147     -19.467 -11.755  -0.563  1.00 39.85           C  
ATOM   2172  O   PRO   147     -17.967 -14.061  -1.289  1.00 39.85           O  
ATOM   2173  CG  PRO   147     -18.582 -10.706  -1.229  1.00 39.85           C  
ATOM   2174  CD  PRO   147     -17.733 -10.191  -0.077  1.00 39.85           C  
ATOM   2175  HA  PRO   147     -19.067 -12.797   1.316  1.00 39.85           H  
ATOM   2176  HB2 PRO   147     -20.286 -11.254  -0.032  1.00 39.85           H  
ATOM   2177  HB3 PRO   147     -19.906 -12.445  -1.289  1.00 39.85           H  
ATOM   2178  HG2 PRO   147     -19.154  -9.912  -1.716  1.00 39.85           H  
ATOM   2179  HG3 PRO   147     -17.944 -11.180  -1.984  1.00 39.85           H  
ATOM   2180  HD2 PRO   147     -16.740  -9.865  -0.400  1.00 39.85           H  
ATOM   2181  HD3 PRO   147     -18.229  -9.363   0.441  1.00 39.85           H  
ATOM   2182  N   ALA   148     -16.804 -14.162   0.674  1.00 41.90           N  
ATOM   2183  CA  ALA   148     -15.913 -15.250   0.285  1.00 41.90           C  
ATOM   2184  C   ALA   148     -16.620 -16.618   0.434  1.00 41.90           C  
ATOM   2185  CB  ALA   148     -14.629 -15.194   1.102  1.00 41.90           C  
ATOM   2186  O   ALA   148     -16.213 -17.514   1.172  1.00 41.90           O  
ATOM   2187  H   ALA   148     -16.762 -13.799   1.636  1.00 41.90           H  
ATOM   2188  HA  ALA   148     -15.665 -15.127  -0.776  1.00 41.90           H  
ATOM   2189  HB1 ALA   148     -14.118 -14.236   0.956  1.00 41.90           H  
ATOM   2190  HB2 ALA   148     -13.943 -15.996   0.810  1.00 41.90           H  
ATOM   2191  HB3 ALA   148     -14.833 -15.301   2.173  1.00 41.90           H  
ATOM   2192  N   PHE   149     -17.722 -16.767  -0.387  1.00 35.06           N  
ATOM   2193  CA  PHE   149     -18.540 -17.981  -0.412  1.00 35.06           C  
ATOM   2194  C   PHE   149     -17.833 -19.091  -1.230  1.00 35.06           C  
ATOM   2195  CB  PHE   149     -19.940 -17.711  -0.988  1.00 35.06           C  
ATOM   2196  O   PHE   149     -18.231 -19.480  -2.325  1.00 35.06           O  
ATOM   2197  CG  PHE   149     -20.762 -16.749  -0.157  1.00 35.06           C  
ATOM   2198  CD1 PHE   149     -21.185 -17.102   1.132  1.00 35.06           C  
ATOM   2199  CD2 PHE   149     -21.111 -15.494  -0.669  1.00 35.06           C  
ATOM   2200  CE1 PHE   149     -21.944 -16.215   1.894  1.00 35.06           C  
ATOM   2201  CE2 PHE   149     -21.871 -14.607   0.095  1.00 35.06           C  
ATOM   2202  CZ  PHE   149     -22.285 -14.967   1.376  1.00 35.06           C  
ATOM   2203  H   PHE   149     -17.993 -15.968  -0.972  1.00 35.06           H  
ATOM   2204  HA  PHE   149     -18.624 -18.347   0.620  1.00 35.06           H  
ATOM   2205  HB2 PHE   149     -20.501 -18.652  -1.069  1.00 35.06           H  
ATOM   2206  HB3 PHE   149     -19.852 -17.328  -2.013  1.00 35.06           H  
ATOM   2207  HD1 PHE   149     -20.927 -18.074   1.548  1.00 35.06           H  
ATOM   2208  HD2 PHE   149     -20.790 -15.197  -1.665  1.00 35.06           H  
ATOM   2209  HE1 PHE   149     -22.270 -16.496   2.893  1.00 35.06           H  
ATOM   2210  HE2 PHE   149     -22.140 -13.636  -0.309  1.00 35.06           H  
ATOM   2211  HZ  PHE   149     -22.875 -14.275   1.971  1.00 35.06           H  
ATOM   2212  N   TYR   150     -16.714 -19.597  -0.596  1.00 30.02           N  
ATOM   2213  CA  TYR   150     -15.937 -20.694  -1.171  1.00 30.02           C  
ATOM   2214  C   TYR   150     -16.684 -22.021  -0.900  1.00 30.02           C  
ATOM   2215  CB  TYR   150     -14.514 -20.717  -0.596  1.00 30.02           C  
ATOM   2216  O   TYR   150     -16.428 -22.769   0.047  1.00 30.02           O  
ATOM   2217  CG  TYR   150     -13.597 -21.664  -1.338  1.00 30.02           C  
ATOM   2218  CD1 TYR   150     -13.229 -22.888  -0.762  1.00 30.02           C  
ATOM   2219  CD2 TYR   150     -13.119 -21.337  -2.616  1.00 30.02           C  
ATOM   2220  CE1 TYR   150     -12.390 -23.767  -1.449  1.00 30.02           C  
ATOM   2221  CE2 TYR   150     -12.276 -22.212  -3.299  1.00 30.02           C  
ATOM   2222  OH  TYR   150     -11.094 -24.248  -3.415  1.00 30.02           O  
ATOM   2223  CZ  TYR   150     -11.918 -23.420  -2.712  1.00 30.02           C  
ATOM   2224  H   TYR   150     -16.396 -19.185   0.280  1.00 30.02           H  
ATOM   2225  HA  TYR   150     -15.896 -20.538  -2.257  1.00 30.02           H  
ATOM   2226  HB2 TYR   150     -14.533 -20.970   0.472  1.00 30.02           H  
ATOM   2227  HB3 TYR   150     -14.076 -19.711  -0.647  1.00 30.02           H  
ATOM   2228  HD1 TYR   150     -13.580 -23.159   0.231  1.00 30.02           H  
ATOM   2229  HD2 TYR   150     -13.388 -20.389  -3.079  1.00 30.02           H  
ATOM   2230  HE1 TYR   150     -12.104 -24.704  -0.980  1.00 30.02           H  
ATOM   2231  HE2 TYR   150     -11.895 -21.950  -4.283  1.00 30.02           H  
ATOM   2232  HH  TYR   150     -10.872 -25.011  -2.855  1.00 30.02           H  
ATOM   2233  N   ARG   151     -17.680 -22.283  -1.816  1.00 37.51           N  
ATOM   2234  CA  ARG   151     -18.528 -23.470  -1.732  1.00 37.51           C  
ATOM   2235  C   ARG   151     -18.553 -24.182  -3.117  1.00 37.51           C  
ATOM   2236  CB  ARG   151     -19.929 -23.032  -1.265  1.00 37.51           C  
ATOM   2237  O   ARG   151     -19.613 -24.327  -3.733  1.00 37.51           O  
ATOM   2238  CG  ARG   151     -20.897 -24.204  -1.059  1.00 37.51           C  
ATOM   2239  CD  ARG   151     -22.149 -24.071  -1.926  1.00 37.51           C  
ATOM   2240  NE  ARG   151     -22.873 -25.345  -2.042  1.00 37.51           N  
ATOM   2241  NH1 ARG   151     -21.324 -26.367  -3.496  1.00 37.51           N  
ATOM   2242  NH2 ARG   151     -23.152 -27.537  -2.750  1.00 37.51           N1+
ATOM   2243  CZ  ARG   151     -22.438 -26.405  -2.768  1.00 37.51           C  
ATOM   2244  H   ARG   151     -17.852 -21.646  -2.591  1.00 37.51           H  
ATOM   2245  HA  ARG   151     -18.117 -24.174  -0.999  1.00 37.51           H  
ATOM   2246  HB2 ARG   151     -20.343 -22.302  -1.973  1.00 37.51           H  
ATOM   2247  HB3 ARG   151     -19.828 -22.496  -0.311  1.00 37.51           H  
ATOM   2248  HG2 ARG   151     -21.209 -24.236  -0.007  1.00 37.51           H  
ATOM   2249  HG3 ARG   151     -20.397 -25.161  -1.239  1.00 37.51           H  
ATOM   2250  HD2 ARG   151     -21.942 -23.707  -2.937  1.00 37.51           H  
ATOM   2251  HD3 ARG   151     -22.836 -23.346  -1.474  1.00 37.51           H  
ATOM   2252  HE  ARG   151     -23.779 -25.416  -1.594  1.00 37.51           H  
ATOM   2253 HH11 ARG   151     -20.919 -27.182  -3.932  1.00 37.51           H  
ATOM   2254 HH12 ARG   151     -20.772 -25.510  -3.598  1.00 37.51           H  
ATOM   2255 HH21 ARG   151     -22.864 -28.336  -3.298  1.00 37.51           H  
ATOM   2256 HH22 ARG   151     -23.995 -27.627  -2.199  1.00 37.51           H  
ATOM   2257  N   PRO   152     -17.361 -24.694  -3.588  1.00 44.57           N  
ATOM   2258  CA  PRO   152     -17.257 -25.259  -4.933  1.00 44.57           C  
ATOM   2259  C   PRO   152     -17.959 -26.631  -5.091  1.00 44.57           C  
ATOM   2260  CB  PRO   152     -15.746 -25.392  -5.158  1.00 44.57           C  
ATOM   2261  O   PRO   152     -18.506 -27.237  -4.168  1.00 44.57           O  
ATOM   2262  CG  PRO   152     -15.216 -25.650  -3.751  1.00 44.57           C  
ATOM   2263  CD  PRO   152     -16.077 -24.732  -2.898  1.00 44.57           C  
ATOM   2264  HA  PRO   152     -17.712 -24.567  -5.652  1.00 44.57           H  
ATOM   2265  HB2 PRO   152     -15.341 -24.444  -5.532  1.00 44.57           H  
ATOM   2266  HB3 PRO   152     -15.457 -26.185  -5.854  1.00 44.57           H  
ATOM   2267  HG2 PRO   152     -14.148 -25.440  -3.654  1.00 44.57           H  
ATOM   2268  HG3 PRO   152     -15.387 -26.696  -3.472  1.00 44.57           H  
ATOM   2269  HD2 PRO   152     -16.186 -25.085  -1.870  1.00 44.57           H  
ATOM   2270  HD3 PRO   152     -15.664 -23.719  -2.899  1.00 44.57           H  
ATOM   2271  N   ASN   153     -17.935 -27.106  -6.385  1.00 37.23           N  
ATOM   2272  CA  ASN   153     -18.435 -28.425  -6.793  1.00 37.23           C  
ATOM   2273  C   ASN   153     -17.977 -28.601  -8.248  1.00 37.23           C  
ATOM   2274  CB  ASN   153     -19.954 -28.520  -6.673  1.00 37.23           C  
ATOM   2275  O   ASN   153     -17.653 -27.621  -8.934  1.00 37.23           O  
ATOM   2276  CG  ASN   153     -20.366 -29.638  -5.742  1.00 37.23           C  
ATOM   2277  ND2 ASN   153     -19.910 -29.544  -4.460  1.00 37.23           N  
ATOM   2278  OD1 ASN   153     -21.083 -30.562  -6.110  1.00 37.23           O  
ATOM   2279  H   ASN   153     -17.539 -26.526  -7.127  1.00 37.23           H  
ATOM   2280  HA  ASN   153     -17.907 -29.160  -6.175  1.00 37.23           H  
ATOM   2281  HB2 ASN   153     -20.422 -28.710  -7.646  1.00 37.23           H  
ATOM   2282  HB3 ASN   153     -20.397 -27.594  -6.288  1.00 37.23           H  
ATOM   2283 HD21 ASN   153     -20.176 -30.253  -3.792  1.00 37.23           H  
ATOM   2284 HD22 ASN   153     -19.287 -28.783  -4.161  1.00 37.23           H  
ATOM   2285  N   SER   154     -17.895 -29.835  -8.808  1.00 40.93           N  
ATOM   2286  CA  SER   154     -18.246 -31.175  -8.295  1.00 40.93           C  
ATOM   2287  C   SER   154     -17.011 -32.071  -8.528  1.00 40.93           C  
ATOM   2288  CB  SER   154     -19.532 -31.667  -8.968  1.00 40.93           C  
ATOM   2289  O   SER   154     -16.048 -31.650  -9.192  1.00 40.93           O  
ATOM   2290  OG  SER   154     -19.491 -31.561 -10.391  1.00 40.93           O  
ATOM   2291  H   SER   154     -17.472 -29.815  -9.737  1.00 40.93           H  
ATOM   2292  HA  SER   154     -18.400 -31.096  -7.219  1.00 40.93           H  
ATOM   2293  HB2 SER   154     -20.381 -31.061  -8.638  1.00 40.93           H  
ATOM   2294  HB3 SER   154     -19.760 -32.700  -8.714  1.00 40.93           H  
ATOM   2295  HG  SER   154     -19.320 -30.627 -10.605  1.00 40.93           H  
ATOM   2296  N   ASP   155     -16.875 -33.311  -7.993  1.00 40.18           N  
ATOM   2297  CA  ASP   155     -17.745 -34.236  -7.240  1.00 40.18           C  
ATOM   2298  C   ASP   155     -18.566 -35.065  -8.281  1.00 40.18           C  
ATOM   2299  CB  ASP   155     -18.543 -33.558  -6.136  1.00 40.18           C  
ATOM   2300  O   ASP   155     -18.505 -34.810  -9.484  1.00 40.18           O  
ATOM   2301  CG  ASP   155     -18.681 -34.561  -5.009  1.00 40.18           C  
ATOM   2302  OD1 ASP   155     -19.507 -35.506  -5.218  1.00 40.18           O  
ATOM   2303  OD2 ASP   155     -17.944 -34.369  -4.004  1.00 40.18           O1-
ATOM   2304  H   ASP   155     -15.963 -33.679  -8.245  1.00 40.18           H  
ATOM   2305  HA  ASP   155     -17.040 -34.956  -6.800  1.00 40.18           H  
ATOM   2306  HB2 ASP   155     -19.540 -33.250  -6.467  1.00 40.18           H  
ATOM   2307  HB3 ASP   155     -18.021 -32.679  -5.743  1.00 40.18           H  
ATOM   2308  N   ASN   156     -19.377 -36.051  -7.745  1.00 46.05           N  
ATOM   2309  CA  ASN   156     -20.060 -37.113  -8.471  1.00 46.05           C  
ATOM   2310  C   ASN   156     -19.157 -38.344  -8.557  1.00 46.05           C  
ATOM   2311  CB  ASN   156     -20.633 -36.741  -9.833  1.00 46.05           C  
ATOM   2312  O   ASN   156     -18.447 -38.594  -9.537  1.00 46.05           O  
ATOM   2313  CG  ASN   156     -21.706 -35.696  -9.644  1.00 46.05           C  
ATOM   2314  ND2 ASN   156     -21.447 -34.493 -10.238  1.00 46.05           N  
ATOM   2315  OD1 ASN   156     -22.727 -35.911  -8.991  1.00 46.05           O  
ATOM   2316  H   ASN   156     -19.510 -35.968  -6.703  1.00 46.05           H  
ATOM   2317  HA  ASN   156     -20.901 -37.387  -7.840  1.00 46.05           H  
ATOM   2318  HB2 ASN   156     -21.114 -37.615 -10.291  1.00 46.05           H  
ATOM   2319  HB3 ASN   156     -19.869 -36.418 -10.546  1.00 46.05           H  
ATOM   2320 HD21 ASN   156     -22.116 -33.737 -10.205  1.00 46.05           H  
ATOM   2321 HD22 ASN   156     -20.549 -34.328 -10.707  1.00 46.05           H  
ATOM   2322  N   ARG   157     -19.077 -39.172  -7.468  1.00 38.47           N  
ATOM   2323  CA  ARG   157     -19.760 -39.118  -6.163  1.00 38.47           C  
ATOM   2324  C   ARG   157     -18.803 -39.826  -5.156  1.00 38.47           C  
ATOM   2325  CB  ARG   157     -21.154 -39.771  -6.259  1.00 38.47           C  
ATOM   2326  O   ARG   157     -17.628 -40.056  -5.446  1.00 38.47           O  
ATOM   2327  CG  ARG   157     -22.261 -39.065  -5.450  1.00 38.47           C  
ATOM   2328  CD  ARG   157     -22.777 -37.777  -6.101  1.00 38.47           C  
ATOM   2329  NE  ARG   157     -23.968 -37.261  -5.415  1.00 38.47           N  
ATOM   2330  NH1 ARG   157     -24.349 -35.508  -6.960  1.00 38.47           N  
ATOM   2331  NH2 ARG   157     -25.693 -35.729  -5.113  1.00 38.47           N1+
ATOM   2332  CZ  ARG   157     -24.655 -36.164  -5.842  1.00 38.47           C  
ATOM   2333  H   ARG   157     -18.410 -39.933  -7.611  1.00 38.47           H  
ATOM   2334  HA  ARG   157     -19.834 -38.073  -5.857  1.00 38.47           H  
ATOM   2335  HB2 ARG   157     -21.093 -40.813  -5.919  1.00 38.47           H  
ATOM   2336  HB3 ARG   157     -21.482 -39.823  -7.306  1.00 38.47           H  
ATOM   2337  HG2 ARG   157     -21.927 -38.847  -4.430  1.00 38.47           H  
ATOM   2338  HG3 ARG   157     -23.104 -39.760  -5.353  1.00 38.47           H  
ATOM   2339  HD2 ARG   157     -23.053 -37.984  -7.139  1.00 38.47           H  
ATOM   2340  HD3 ARG   157     -22.010 -37.000  -6.046  1.00 38.47           H  
ATOM   2341  HE  ARG   157     -24.291 -37.716  -4.570  1.00 38.47           H  
ATOM   2342 HH11 ARG   157     -24.853 -34.691  -7.269  1.00 38.47           H  
ATOM   2343 HH12 ARG   157     -23.603 -35.809  -7.597  1.00 38.47           H  
ATOM   2344 HH21 ARG   157     -26.206 -34.903  -5.391  1.00 38.47           H  
ATOM   2345 HH22 ARG   157     -25.975 -36.186  -4.258  1.00 38.47           H  
ATOM   2346  N   ARG   158     -19.330 -40.110  -3.913  1.00 39.79           N  
ATOM   2347  CA  ARG   158     -18.500 -40.564  -2.801  1.00 39.79           C  
ATOM   2348  C   ARG   158     -19.198 -41.789  -2.180  1.00 39.79           C  
ATOM   2349  CB  ARG   158     -18.317 -39.459  -1.751  1.00 39.79           C  
ATOM   2350  O   ARG   158     -20.416 -41.840  -2.035  1.00 39.79           O  
ATOM   2351  CG  ARG   158     -17.858 -38.132  -2.364  1.00 39.79           C  
ATOM   2352  CD  ARG   158     -17.482 -37.101  -1.305  1.00 39.79           C  
ATOM   2353  NE  ARG   158     -17.298 -35.785  -1.924  1.00 39.79           N  
ATOM   2354  NH1 ARG   158     -15.948 -34.847  -0.225  1.00 39.79           N  
ATOM   2355  NH2 ARG   158     -16.475 -33.643  -2.112  1.00 39.79           N1+
ATOM   2356  CZ  ARG   158     -16.567 -34.765  -1.406  1.00 39.79           C  
ATOM   2357  H   ARG   158     -20.327 -40.047  -3.754  1.00 39.79           H  
ATOM   2358  HA  ARG   158     -17.517 -40.861  -3.185  1.00 39.79           H  
ATOM   2359  HB2 ARG   158     -17.587 -39.795  -1.006  1.00 39.79           H  
ATOM   2360  HB3 ARG   158     -19.259 -39.294  -1.211  1.00 39.79           H  
ATOM   2361  HG2 ARG   158     -18.660 -37.720  -2.989  1.00 39.79           H  
ATOM   2362  HG3 ARG   158     -16.997 -38.295  -3.022  1.00 39.79           H  
ATOM   2363  HD2 ARG   158     -16.552 -37.411  -0.819  1.00 39.79           H  
ATOM   2364  HD3 ARG   158     -18.277 -37.008  -0.558  1.00 39.79           H  
ATOM   2365  HE  ARG   158     -17.736 -35.625  -2.823  1.00 39.79           H  
ATOM   2366 HH11 ARG   158     -15.415 -34.068   0.133  1.00 39.79           H  
ATOM   2367 HH12 ARG   158     -16.019 -35.682   0.335  1.00 39.79           H  
ATOM   2368 HH21 ARG   158     -15.966 -32.822  -1.842  1.00 39.79           H  
ATOM   2369 HH22 ARG   158     -17.008 -33.654  -3.004  1.00 39.79           H  
ATOM   2370  N   GLN   159     -18.337 -42.838  -1.874  1.00 41.21           N  
ATOM   2371  CA  GLN   159     -18.743 -44.122  -1.300  1.00 41.21           C  
ATOM   2372  C   GLN   159     -19.267 -45.053  -2.426  1.00 41.21           C  
ATOM   2373  CB  GLN   159     -19.725 -44.069  -0.117  1.00 41.21           C  
ATOM   2374  O   GLN   159     -19.868 -44.632  -3.414  1.00 41.21           O  
ATOM   2375  CG  GLN   159     -19.086 -43.560   1.175  1.00 41.21           C  
ATOM   2376  CD  GLN   159     -18.854 -42.067   1.175  1.00 41.21           C  
ATOM   2377  NE2 GLN   159     -19.984 -41.316   1.351  1.00 41.21           N  
ATOM   2378  OE1 GLN   159     -17.741 -41.568   1.050  1.00 41.21           O  
ATOM   2379  H   GLN   159     -17.365 -42.767  -2.155  1.00 41.21           H  
ATOM   2380  HA  GLN   159     -17.801 -44.557  -0.945  1.00 41.21           H  
ATOM   2381  HB2 GLN   159     -20.093 -45.083   0.083  1.00 41.21           H  
ATOM   2382  HB3 GLN   159     -20.619 -43.488  -0.360  1.00 41.21           H  
ATOM   2383  HG2 GLN   159     -18.134 -44.066   1.369  1.00 41.21           H  
ATOM   2384  HG3 GLN   159     -19.745 -43.797   2.019  1.00 41.21           H  
ATOM   2385 HE21 GLN   159     -19.917 -40.307   1.344  1.00 41.21           H  
ATOM   2386 HE22 GLN   159     -20.900 -41.724   1.486  1.00 41.21           H  
ATOM   2387  N   GLY   160     -19.052 -46.401  -2.315  1.00 35.14           N  
ATOM   2388  CA  GLY   160     -18.363 -47.137  -1.270  1.00 35.14           C  
ATOM   2389  C   GLY   160     -18.370 -48.636  -1.592  1.00 35.14           C  
ATOM   2390  O   GLY   160     -18.638 -49.069  -2.711  1.00 35.14           O  
ATOM   2391  H   GLY   160     -19.420 -46.951  -3.090  1.00 35.14           H  
ATOM   2392  HA2 GLY   160     -18.862 -46.958  -0.315  1.00 35.14           H  
ATOM   2393  HA3 GLY   160     -17.327 -46.790  -1.214  1.00 35.14           H  
ATOM   2394  N   GLY   161     -18.015 -49.439  -0.532  1.00 41.92           N  
ATOM   2395  CA  GLY   161     -17.890 -50.886  -0.677  1.00 41.92           C  
ATOM   2396  C   GLY   161     -19.227 -51.635  -0.787  1.00 41.92           C  
ATOM   2397  O   GLY   161     -19.544 -52.523   0.005  1.00 41.92           O  
ATOM   2398  H   GLY   161     -17.782 -49.057   0.382  1.00 41.92           H  
ATOM   2399  HA2 GLY   161     -17.351 -51.256   0.201  1.00 41.92           H  
ATOM   2400  HA3 GLY   161     -17.294 -51.099  -1.570  1.00 41.92           H  
ATOM   2401  N   ARG   162     -19.963 -51.294  -1.909  1.00 37.46           N  
ATOM   2402  CA  ARG   162     -21.182 -52.015  -2.262  1.00 37.46           C  
ATOM   2403  C   ARG   162     -20.810 -53.316  -3.021  1.00 37.46           C  
ATOM   2404  CB  ARG   162     -22.117 -51.115  -3.084  1.00 37.46           C  
ATOM   2405  O   ARG   162     -21.611 -54.252  -3.115  1.00 37.46           O  
ATOM   2406  CG  ARG   162     -23.470 -51.761  -3.437  1.00 37.46           C  
ATOM   2407  CD  ARG   162     -23.613 -51.960  -4.943  1.00 37.46           C  
ATOM   2408  NE  ARG   162     -24.688 -52.892  -5.316  1.00 37.46           N  
ATOM   2409  NH1 ARG   162     -23.435 -54.827  -4.903  1.00 37.46           N  
ATOM   2410  NH2 ARG   162     -25.345 -54.970  -6.145  1.00 37.46           N1+
ATOM   2411  CZ  ARG   162     -24.478 -54.232  -5.447  1.00 37.46           C  
ATOM   2412  H   ARG   162     -19.636 -50.544  -2.516  1.00 37.46           H  
ATOM   2413  HA  ARG   162     -21.680 -52.318  -1.332  1.00 37.46           H  
ATOM   2414  HB2 ARG   162     -21.601 -50.774  -3.991  1.00 37.46           H  
ATOM   2415  HB3 ARG   162     -22.316 -50.208  -2.497  1.00 37.46           H  
ATOM   2416  HG2 ARG   162     -24.281 -51.100  -3.104  1.00 37.46           H  
ATOM   2417  HG3 ARG   162     -23.621 -52.700  -2.897  1.00 37.46           H  
ATOM   2418  HD2 ARG   162     -22.684 -52.310  -5.400  1.00 37.46           H  
ATOM   2419  HD3 ARG   162     -23.840 -51.001  -5.423  1.00 37.46           H  
ATOM   2420  HE  ARG   162     -25.541 -52.506  -5.706  1.00 37.46           H  
ATOM   2421 HH11 ARG   162     -23.013 -55.697  -5.267  1.00 37.46           H  
ATOM   2422 HH12 ARG   162     -22.779 -54.364  -4.281  1.00 37.46           H  
ATOM   2423 HH21 ARG   162     -25.164 -55.961  -6.259  1.00 37.46           H  
ATOM   2424 HH22 ARG   162     -26.153 -54.577  -6.602  1.00 37.46           H  
ATOM   2425  N   GLU   163     -19.548 -53.317  -3.587  1.00 46.08           N  
ATOM   2426  CA  GLU   163     -18.903 -54.390  -4.374  1.00 46.08           C  
ATOM   2427  C   GLU   163     -17.442 -54.382  -3.830  1.00 46.08           C  
ATOM   2428  CB  GLU   163     -19.012 -54.120  -5.878  1.00 46.08           C  
ATOM   2429  O   GLU   163     -17.080 -53.458  -3.083  1.00 46.08           O  
ATOM   2430  CG  GLU   163     -20.390 -54.421  -6.473  1.00 46.08           C  
ATOM   2431  CD  GLU   163     -20.726 -55.914  -6.448  1.00 46.08           C  
ATOM   2432  OE1 GLU   163     -20.129 -56.625  -7.310  1.00 46.08           O  
ATOM   2433  OE2 GLU   163     -21.535 -56.265  -5.546  1.00 46.08           O1-
ATOM   2434  H   GLU   163     -18.912 -52.550  -3.369  1.00 46.08           H  
ATOM   2435  HA  GLU   163     -19.371 -55.332  -4.092  1.00 46.08           H  
ATOM   2436  HB2 GLU   163     -18.276 -54.712  -6.424  1.00 46.08           H  
ATOM   2437  HB3 GLU   163     -18.764 -53.070  -6.078  1.00 46.08           H  
ATOM   2438  HG2 GLU   163     -20.408 -54.092  -7.519  1.00 46.08           H  
ATOM   2439  HG3 GLU   163     -21.159 -53.845  -5.956  1.00 46.08           H  
ATOM   2440  N   ARG   164     -16.523 -55.359  -4.082  1.00 40.32           N  
ATOM   2441  CA  ARG   164     -16.429 -56.522  -4.980  1.00 40.32           C  
ATOM   2442  C   ARG   164     -15.861 -56.036  -6.344  1.00 40.32           C  
ATOM   2443  CB  ARG   164     -17.675 -57.397  -5.104  1.00 40.32           C  
ATOM   2444  O   ARG   164     -15.836 -54.842  -6.659  1.00 40.32           O  
ATOM   2445  CG  ARG   164     -18.211 -57.940  -3.780  1.00 40.32           C  
ATOM   2446  CD  ARG   164     -19.455 -58.810  -3.991  1.00 40.32           C  
ATOM   2447  NE  ARG   164     -20.255 -58.891  -2.758  1.00 40.32           N  
ATOM   2448  NH1 ARG   164     -21.381 -56.852  -3.094  1.00 40.32           N  
ATOM   2449  NH2 ARG   164     -21.564 -57.931  -1.086  1.00 40.32           N1+
ATOM   2450  CZ  ARG   164     -21.071 -57.885  -2.330  1.00 40.32           C  
ATOM   2451  H   ARG   164     -15.673 -55.172  -3.558  1.00 40.32           H  
ATOM   2452  HA  ARG   164     -15.636 -57.132  -4.529  1.00 40.32           H  
ATOM   2453  HB2 ARG   164     -17.474 -58.246  -5.762  1.00 40.32           H  
ATOM   2454  HB3 ARG   164     -18.455 -56.831  -5.598  1.00 40.32           H  
ATOM   2455  HG2 ARG   164     -18.445 -57.115  -3.100  1.00 40.32           H  
ATOM   2456  HG3 ARG   164     -17.439 -58.536  -3.278  1.00 40.32           H  
ATOM   2457  HD2 ARG   164     -19.152 -59.831  -4.251  1.00 40.32           H  
ATOM   2458  HD3 ARG   164     -20.094 -58.464  -4.808  1.00 40.32           H  
ATOM   2459  HE  ARG   164     -20.216 -59.732  -2.195  1.00 40.32           H  
ATOM   2460 HH11 ARG   164     -21.757 -55.974  -2.750  1.00 40.32           H  
ATOM   2461 HH12 ARG   164     -21.257 -56.836  -4.122  1.00 40.32           H  
ATOM   2462 HH21 ARG   164     -22.152 -57.180  -0.750  1.00 40.32           H  
ATOM   2463 HH22 ARG   164     -21.338 -58.680  -0.447  1.00 40.32           H  
ATOM   2464  N   LEU   165     -15.316 -56.922  -7.230  1.00 41.78           N  
ATOM   2465  CA  LEU   165     -15.067 -58.360  -7.123  1.00 41.78           C  
ATOM   2466  C   LEU   165     -13.590 -58.512  -7.537  1.00 41.78           C  
ATOM   2467  CB  LEU   165     -16.010 -59.128  -8.062  1.00 41.78           C  
ATOM   2468  O   LEU   165     -13.207 -58.377  -8.698  1.00 41.78           O  
ATOM   2469  CG  LEU   165     -16.247 -60.596  -7.649  1.00 41.78           C  
ATOM   2470  CD1 LEU   165     -17.307 -61.221  -8.560  1.00 41.78           C  
ATOM   2471  CD2 LEU   165     -14.975 -61.441  -7.685  1.00 41.78           C  
ATOM   2472  H   LEU   165     -15.032 -56.477  -8.102  1.00 41.78           H  
ATOM   2473  HA  LEU   165     -15.204 -58.678  -6.086  1.00 41.78           H  
ATOM   2474  HB2 LEU   165     -15.643 -59.091  -9.096  1.00 41.78           H  
ATOM   2475  HB3 LEU   165     -16.985 -58.622  -8.075  1.00 41.78           H  
ATOM   2476  HG  LEU   165     -16.639 -60.612  -6.624  1.00 41.78           H  
ATOM   2477 HD11 LEU   165     -16.974 -61.240  -9.603  1.00 41.78           H  
ATOM   2478 HD12 LEU   165     -18.244 -60.656  -8.513  1.00 41.78           H  
ATOM   2479 HD13 LEU   165     -17.525 -62.250  -8.255  1.00 41.78           H  
ATOM   2480 HD21 LEU   165     -14.483 -61.379  -8.661  1.00 41.78           H  
ATOM   2481 HD22 LEU   165     -15.203 -62.495  -7.489  1.00 41.78           H  
ATOM   2482 HD23 LEU   165     -14.264 -61.122  -6.918  1.00 41.78           H  
ATOM   2483  N   ALA   166     -12.722 -58.663  -6.478  1.00 44.08           N  
ATOM   2484  CA  ALA   166     -11.277 -58.763  -6.654  1.00 44.08           C  
ATOM   2485  C   ALA   166     -10.711 -59.446  -5.396  1.00 44.08           C  
ATOM   2486  CB  ALA   166     -10.656 -57.384  -6.846  1.00 44.08           C  
ATOM   2487  O   ALA   166     -11.418 -59.712  -4.418  1.00 44.08           O  
ATOM   2488  H   ALA   166     -13.067 -58.702  -5.522  1.00 44.08           H  
ATOM   2489  HA  ALA   166     -11.072 -59.397  -7.524  1.00 44.08           H  
ATOM   2490  HB1 ALA   166     -11.090 -56.869  -7.710  1.00 44.08           H  
ATOM   2491  HB2 ALA   166      -9.575 -57.451  -7.004  1.00 44.08           H  
ATOM   2492  HB3 ALA   166     -10.822 -56.752  -5.966  1.00 44.08           H  
ATOM   2493  N   SER   167      -9.370 -59.745  -5.435  1.00 38.44           N  
ATOM   2494  CA  SER   167      -8.668 -60.374  -4.314  1.00 38.44           C  
ATOM   2495  C   SER   167      -7.160 -60.266  -4.576  1.00 38.44           C  
ATOM   2496  CB  SER   167      -9.091 -61.834  -4.108  1.00 38.44           C  
ATOM   2497  O   SER   167      -6.713 -59.974  -5.686  1.00 38.44           O  
ATOM   2498  OG  SER   167     -10.239 -61.915  -3.262  1.00 38.44           O  
ATOM   2499  H   SER   167      -8.810 -59.520  -6.258  1.00 38.44           H  
ATOM   2500  HA  SER   167      -8.902 -59.784  -3.419  1.00 38.44           H  
ATOM   2501  HB2 SER   167      -8.304 -62.420  -3.623  1.00 38.44           H  
ATOM   2502  HB3 SER   167      -9.330 -62.323  -5.059  1.00 38.44           H  
ATOM   2503  HG  SER   167     -10.889 -61.253  -3.585  1.00 38.44           H  
ATOM   2504  N   THR   168      -6.364 -60.488  -3.475  1.00 51.84           N  
ATOM   2505  CA  THR   168      -4.902 -60.377  -3.518  1.00 51.84           C  
ATOM   2506  C   THR   168      -4.327 -61.425  -2.538  1.00 51.84           C  
ATOM   2507  CB  THR   168      -4.411 -58.960  -3.141  1.00 51.84           C  
ATOM   2508  O   THR   168      -5.057 -62.106  -1.813  1.00 51.84           O  
ATOM   2509  CG2 THR   168      -4.679 -57.921  -4.225  1.00 51.84           C  
ATOM   2510  OG1 THR   168      -5.027 -58.519  -1.926  1.00 51.84           O  
ATOM   2511  H   THR   168      -6.761 -60.759  -2.578  1.00 51.84           H  
ATOM   2512  HA  THR   168      -4.552 -60.643  -4.523  1.00 51.84           H  
ATOM   2513  HB  THR   168      -3.332 -58.973  -2.954  1.00 51.84           H  
ATOM   2514 HG21 THR   168      -4.243 -58.223  -5.182  1.00 51.84           H  
ATOM   2515 HG22 THR   168      -4.245 -56.958  -3.936  1.00 51.84           H  
ATOM   2516 HG23 THR   168      -5.750 -57.743  -4.359  1.00 51.84           H  
ATOM   2517  HG1 THR   168      -5.973 -58.380  -2.112  1.00 51.84           H  
ATOM   2518  N   ASN   169      -2.953 -61.557  -2.582  1.00 38.06           N  
ATOM   2519  CA  ASN   169      -2.231 -62.423  -1.657  1.00 38.06           C  
ATOM   2520  C   ASN   169      -0.779 -61.933  -1.656  1.00 38.06           C  
ATOM   2521  CB  ASN   169      -2.277 -63.885  -2.112  1.00 38.06           C  
ATOM   2522  O   ASN   169      -0.221 -61.581  -2.692  1.00 38.06           O  
ATOM   2523  CG  ASN   169      -2.766 -64.802  -1.015  1.00 38.06           C  
ATOM   2524  ND2 ASN   169      -4.046 -64.572  -0.599  1.00 38.06           N  
ATOM   2525  OD1 ASN   169      -2.081 -65.707  -0.551  1.00 38.06           O  
ATOM   2526  H   ASN   169      -2.414 -61.048  -3.280  1.00 38.06           H  
ATOM   2527  HA  ASN   169      -2.662 -62.277  -0.660  1.00 38.06           H  
ATOM   2528  HB2 ASN   169      -1.290 -64.244  -2.426  1.00 38.06           H  
ATOM   2529  HB3 ASN   169      -2.950 -64.021  -2.968  1.00 38.06           H  
ATOM   2530 HD21 ASN   169      -4.470 -65.169   0.099  1.00 38.06           H  
ATOM   2531 HD22 ASN   169      -4.613 -63.797  -0.973  1.00 38.06           H  
ATOM   2532  N   ASP   170      -0.169 -61.973  -0.426  1.00 49.84           N  
ATOM   2533  CA  ASP   170       1.248 -61.672  -0.211  1.00 49.84           C  
ATOM   2534  C   ASP   170       1.655 -62.565   0.979  1.00 49.84           C  
ATOM   2535  CB  ASP   170       1.493 -60.198   0.085  1.00 49.84           C  
ATOM   2536  O   ASP   170       0.846 -62.935   1.834  1.00 49.84           O  
ATOM   2537  CG  ASP   170       2.962 -60.089   0.479  1.00 49.84           C  
ATOM   2538  OD1 ASP   170       3.772 -60.664  -0.318  1.00 49.84           O  
ATOM   2539  OD2 ASP   170       3.181 -59.589   1.616  1.00 49.84           O1-
ATOM   2540  H   ASP   170      -0.692 -62.235   0.409  1.00 49.84           H  
ATOM   2541  HA  ASP   170       1.793 -61.999  -1.105  1.00 49.84           H  
ATOM   2542  HB2 ASP   170       0.850 -59.848   0.902  1.00 49.84           H  
ATOM   2543  HB3 ASP   170       1.291 -59.576  -0.793  1.00 49.84           H  
ATOM   2544  N   LYS   171       2.990 -62.877   1.033  1.00 40.77           N  
ATOM   2545  CA  LYS   171       3.580 -63.795   1.993  1.00 40.77           C  
ATOM   2546  C   LYS   171       5.010 -63.297   2.308  1.00 40.77           C  
ATOM   2547  CB  LYS   171       3.540 -65.251   1.488  1.00 40.77           C  
ATOM   2548  O   LYS   171       5.948 -64.046   2.589  1.00 40.77           O  
ATOM   2549  CG  LYS   171       2.107 -65.696   1.171  1.00 40.77           C  
ATOM   2550  CD  LYS   171       1.957 -67.156   0.757  1.00 40.77           C  
ATOM   2551  CE  LYS   171       0.512 -67.385   0.318  1.00 40.77           C  
ATOM   2552  NZ  LYS   171       0.318 -68.803  -0.058  1.00 40.77           N1+
ATOM   2553  H   LYS   171       3.618 -62.330   0.382  1.00 40.77           H  
ATOM   2554  HA  LYS   171       3.012 -63.724   2.930  1.00 40.77           H  
ATOM   2555  HB2 LYS   171       3.973 -65.914   2.246  1.00 40.77           H  
ATOM   2556  HB3 LYS   171       4.160 -65.351   0.588  1.00 40.77           H  
ATOM   2557  HG2 LYS   171       1.718 -65.086   0.348  1.00 40.77           H  
ATOM   2558  HG3 LYS   171       1.470 -65.515   2.046  1.00 40.77           H  
ATOM   2559  HD2 LYS   171       2.215 -67.813   1.595  1.00 40.77           H  
ATOM   2560  HD3 LYS   171       2.642 -67.387  -0.068  1.00 40.77           H  
ATOM   2561  HE2 LYS   171       0.268 -66.793  -0.569  1.00 40.77           H  
ATOM   2562  HE3 LYS   171      -0.200 -67.169   1.120  1.00 40.77           H  
ATOM   2563  HZ1 LYS   171      -0.657 -68.945  -0.356  1.00 40.77           H  
ATOM   2564  HZ2 LYS   171       0.500 -69.436   0.730  1.00 40.77           H  
ATOM   2565  HZ3 LYS   171       0.923 -69.070  -0.843  1.00 40.77           H  
ATOM   2566  N   GLY   172       5.117 -61.923   2.407  1.00 41.34           N  
ATOM   2567  CA  GLY   172       6.340 -61.178   2.612  1.00 41.34           C  
ATOM   2568  C   GLY   172       6.900 -61.253   4.036  1.00 41.34           C  
ATOM   2569  O   GLY   172       7.149 -60.252   4.710  1.00 41.34           O  
ATOM   2570  H   GLY   172       4.273 -61.375   2.268  1.00 41.34           H  
ATOM   2571  HA2 GLY   172       6.133 -60.131   2.371  1.00 41.34           H  
ATOM   2572  HA3 GLY   172       7.100 -61.558   1.921  1.00 41.34           H  
ATOM   2573  N   SER   173       7.261 -62.521   4.440  1.00 35.69           N  
ATOM   2574  CA  SER   173       7.922 -62.821   5.712  1.00 35.69           C  
ATOM   2575  C   SER   173       9.416 -62.425   5.640  1.00 35.69           C  
ATOM   2576  CB  SER   173       7.786 -64.310   6.058  1.00 35.69           C  
ATOM   2577  O   SER   173      10.342 -63.228   5.793  1.00 35.69           O  
ATOM   2578  OG  SER   173       8.240 -64.599   7.380  1.00 35.69           O  
ATOM   2579  H   SER   173       7.024 -63.285   3.791  1.00 35.69           H  
ATOM   2580  HA  SER   173       7.464 -62.210   6.500  1.00 35.69           H  
ATOM   2581  HB2 SER   173       8.338 -64.944   5.355  1.00 35.69           H  
ATOM   2582  HB3 SER   173       6.734 -64.610   6.007  1.00 35.69           H  
ATOM   2583  HG  SER   173       9.204 -64.432   7.380  1.00 35.69           H  
ATOM   2584  N   MET   174       9.633 -61.077   5.452  1.00 44.11           N  
ATOM   2585  CA  MET   174      10.951 -60.457   5.374  1.00 44.11           C  
ATOM   2586  C   MET   174      11.311 -59.886   6.773  1.00 44.11           C  
ATOM   2587  CB  MET   174      10.936 -59.375   4.273  1.00 44.11           C  
ATOM   2588  O   MET   174      10.626 -60.082   7.777  1.00 44.11           O  
ATOM   2589  CG  MET   174      11.995 -59.590   3.189  1.00 44.11           C  
ATOM   2590  SD  MET   174      13.688 -59.309   3.804  1.00 44.11           S  
ATOM   2591  CE  MET   174      14.588 -59.570   2.255  1.00 44.11           C  
ATOM   2592  H   MET   174       8.804 -60.469   5.406  1.00 44.11           H  
ATOM   2593  HA  MET   174      11.686 -61.239   5.154  1.00 44.11           H  
ATOM   2594  HB2 MET   174      11.029 -58.366   4.695  1.00 44.11           H  
ATOM   2595  HB3 MET   174       9.965 -59.385   3.760  1.00 44.11           H  
ATOM   2596  HG2 MET   174      11.811 -58.884   2.372  1.00 44.11           H  
ATOM   2597  HG3 MET   174      11.921 -60.605   2.784  1.00 44.11           H  
ATOM   2598  HE1 MET   174      15.659 -59.443   2.435  1.00 44.11           H  
ATOM   2599  HE2 MET   174      14.272 -58.841   1.504  1.00 44.11           H  
ATOM   2600  HE3 MET   174      14.416 -60.583   1.881  1.00 44.11           H  
ATOM   2601  N   ALA   175      12.483 -59.146   6.798  1.00 37.61           N  
ATOM   2602  CA  ALA   175      12.943 -58.509   8.019  1.00 37.61           C  
ATOM   2603  C   ALA   175      12.075 -57.263   8.312  1.00 37.61           C  
ATOM   2604  CB  ALA   175      14.408 -58.111   7.902  1.00 37.61           C  
ATOM   2605  O   ALA   175      11.406 -56.685   7.455  1.00 37.61           O  
ATOM   2606  H   ALA   175      13.011 -59.013   5.938  1.00 37.61           H  
ATOM   2607  HA  ALA   175      12.816 -59.218   8.846  1.00 37.61           H  
ATOM   2608  HB1 ALA   175      15.031 -58.981   7.670  1.00 37.61           H  
ATOM   2609  HB2 ALA   175      14.776 -57.667   8.833  1.00 37.61           H  
ATOM   2610  HB3 ALA   175      14.554 -57.373   7.104  1.00 37.61           H  
ATOM   2611  N   MET   176      12.177 -56.797   9.610  1.00 35.81           N  
ATOM   2612  CA  MET   176      11.355 -55.690  10.103  1.00 35.81           C  
ATOM   2613  C   MET   176      12.002 -54.348   9.676  1.00 35.81           C  
ATOM   2614  CB  MET   176      11.194 -55.792  11.626  1.00 35.81           C  
ATOM   2615  O   MET   176      12.448 -53.523  10.474  1.00 35.81           O  
ATOM   2616  CG  MET   176      10.098 -54.858  12.139  1.00 35.81           C  
ATOM   2617  SD  MET   176       9.906 -54.957  13.949  1.00 35.81           S  
ATOM   2618  CE  MET   176      11.392 -54.054  14.457  1.00 35.81           C  
ATOM   2619  H   MET   176      12.854 -57.215  10.240  1.00 35.81           H  
ATOM   2620  HA  MET   176      10.371 -55.759   9.621  1.00 35.81           H  
ATOM   2621  HB2 MET   176      12.154 -55.576  12.109  1.00 35.81           H  
ATOM   2622  HB3 MET   176      10.936 -56.827  11.890  1.00 35.81           H  
ATOM   2623  HG2 MET   176       9.138 -55.144  11.696  1.00 35.81           H  
ATOM   2624  HG3 MET   176      10.279 -53.816  11.864  1.00 35.81           H  
ATOM   2625  HE1 MET   176      11.370 -53.916  15.542  1.00 35.81           H  
ATOM   2626  HE2 MET   176      11.423 -53.069  13.985  1.00 35.81           H  
ATOM   2627  HE3 MET   176      12.294 -54.616  14.204  1.00 35.81           H  
ATOM   2628  N   GLU   177      11.971 -54.131   8.312  1.00 36.33           N  
ATOM   2629  CA  GLU   177      12.518 -52.937   7.667  1.00 36.33           C  
ATOM   2630  C   GLU   177      11.450 -51.827   7.822  1.00 36.33           C  
ATOM   2631  CB  GLU   177      12.863 -53.254   6.206  1.00 36.33           C  
ATOM   2632  O   GLU   177      10.605 -51.555   6.974  1.00 36.33           O  
ATOM   2633  CG  GLU   177      13.613 -52.140   5.477  1.00 36.33           C  
ATOM   2634  CD  GLU   177      14.997 -51.768   6.013  1.00 36.33           C  
ATOM   2635  OE1 GLU   177      15.439 -52.500   6.948  1.00 36.33           O  
ATOM   2636  OE2 GLU   177      15.482 -50.726   5.496  1.00 36.33           O1-
ATOM   2637  H   GLU   177      11.539 -54.844   7.717  1.00 36.33           H  
ATOM   2638  HA  GLU   177      13.407 -52.641   8.231  1.00 36.33           H  
ATOM   2639  HB2 GLU   177      11.943 -53.477   5.649  1.00 36.33           H  
ATOM   2640  HB3 GLU   177      13.467 -54.170   6.170  1.00 36.33           H  
ATOM   2641  HG2 GLU   177      12.997 -51.233   5.463  1.00 36.33           H  
ATOM   2642  HG3 GLU   177      13.750 -52.444   4.432  1.00 36.33           H  
ATOM   2643  N   SER   178      11.492 -51.229   9.072  1.00 44.47           N  
ATOM   2644  CA  SER   178      10.526 -50.221   9.494  1.00 44.47           C  
ATOM   2645  C   SER   178      10.995 -48.799   9.083  1.00 44.47           C  
ATOM   2646  CB  SER   178      10.302 -50.318  11.012  1.00 44.47           C  
ATOM   2647  O   SER   178      11.933 -48.581   8.315  1.00 44.47           O  
ATOM   2648  OG  SER   178       9.141 -49.584  11.411  1.00 44.47           O  
ATOM   2649  H   SER   178      12.236 -51.498   9.709  1.00 44.47           H  
ATOM   2650  HA  SER   178       9.578 -50.394   8.971  1.00 44.47           H  
ATOM   2651  HB2 SER   178      11.163 -49.928  11.566  1.00 44.47           H  
ATOM   2652  HB3 SER   178      10.148 -51.362  11.305  1.00 44.47           H  
ATOM   2653  HG  SER   178       8.976 -49.803  12.347  1.00 44.47           H  
ATOM   2654  N   ALA   179      10.230 -47.776   9.617  1.00 48.63           N  
ATOM   2655  CA  ALA   179      10.366 -46.380   9.233  1.00 48.63           C  
ATOM   2656  C   ALA   179      11.654 -45.763   9.820  1.00 48.63           C  
ATOM   2657  CB  ALA   179       9.149 -45.584   9.688  1.00 48.63           C  
ATOM   2658  O   ALA   179      11.716 -45.198  10.910  1.00 48.63           O  
ATOM   2659  H   ALA   179       9.532 -48.056  10.319  1.00 48.63           H  
ATOM   2660  HA  ALA   179      10.426 -46.340   8.138  1.00 48.63           H  
ATOM   2661  HB1 ALA   179       8.234 -45.980   9.233  1.00 48.63           H  
ATOM   2662  HB2 ALA   179       9.243 -44.530   9.406  1.00 48.63           H  
ATOM   2663  HB3 ALA   179       9.023 -45.629  10.775  1.00 48.63           H  
ATOM   2664  N   LYS   180      12.757 -45.898   8.996  1.00 57.84           N  
ATOM   2665  CA  LYS   180      14.054 -45.311   9.314  1.00 57.84           C  
ATOM   2666  C   LYS   180      14.004 -43.830   8.870  1.00 57.84           C  
ATOM   2667  CB  LYS   180      15.181 -46.048   8.577  1.00 57.84           C  
ATOM   2668  O   LYS   180      14.439 -43.450   7.785  1.00 57.84           O  
ATOM   2669  CG  LYS   180      15.373 -47.484   9.073  1.00 57.84           C  
ATOM   2670  CD  LYS   180      16.292 -48.272   8.138  1.00 57.84           C  
ATOM   2671  CE  LYS   180      16.327 -49.742   8.526  1.00 57.84           C  
ATOM   2672  NZ  LYS   180      17.020 -50.509   7.488  1.00 57.84           N1+
ATOM   2673  H   LYS   180      12.641 -46.417   8.114  1.00 57.84           H  
ATOM   2674  HA  LYS   180      14.218 -45.350  10.397  1.00 57.84           H  
ATOM   2675  HB2 LYS   180      16.124 -45.500   8.699  1.00 57.84           H  
ATOM   2676  HB3 LYS   180      14.965 -46.060   7.501  1.00 57.84           H  
ATOM   2677  HG2 LYS   180      14.405 -47.992   9.131  1.00 57.84           H  
ATOM   2678  HG3 LYS   180      15.788 -47.474  10.088  1.00 57.84           H  
ATOM   2679  HD2 LYS   180      17.304 -47.850   8.161  1.00 57.84           H  
ATOM   2680  HD3 LYS   180      15.926 -48.173   7.108  1.00 57.84           H  
ATOM   2681  HE2 LYS   180      15.317 -50.155   8.607  1.00 57.84           H  
ATOM   2682  HE3 LYS   180      16.859 -49.909   9.468  1.00 57.84           H  
ATOM   2683  HZ1 LYS   180      16.729 -51.516   7.538  1.00 57.84           H  
ATOM   2684  HZ2 LYS   180      18.031 -50.441   7.411  1.00 57.84           H  
ATOM   2685  HZ3 LYS   180      16.599 -50.291   6.546  1.00 57.84           H  
ATOM   2686  N   GLU   181      13.343 -43.009   9.763  1.00 72.22           N  
ATOM   2687  CA  GLU   181      13.255 -41.580   9.528  1.00 72.22           C  
ATOM   2688  C   GLU   181      14.629 -40.911   9.782  1.00 72.22           C  
ATOM   2689  CB  GLU   181      12.251 -40.886  10.450  1.00 72.22           C  
ATOM   2690  O   GLU   181      15.470 -41.356  10.566  1.00 72.22           O  
ATOM   2691  CG  GLU   181      10.800 -41.326  10.282  1.00 72.22           C  
ATOM   2692  CD  GLU   181       9.847 -40.536  11.185  1.00 72.22           C  
ATOM   2693  OE1 GLU   181      10.336 -39.496  11.747  1.00 72.22           O  
ATOM   2694  OE2 GLU   181       8.681 -41.001  11.288  1.00 72.22           O1-
ATOM   2695  H   GLU   181      12.891 -43.417  10.575  1.00 72.22           H  
ATOM   2696  HA  GLU   181      12.977 -41.422   8.479  1.00 72.22           H  
ATOM   2697  HB2 GLU   181      12.313 -39.810  10.251  1.00 72.22           H  
ATOM   2698  HB3 GLU   181      12.553 -41.025  11.498  1.00 72.22           H  
ATOM   2699  HG2 GLU   181      10.697 -42.391  10.518  1.00 72.22           H  
ATOM   2700  HG3 GLU   181      10.481 -41.181   9.243  1.00 72.22           H  
ATOM   2701  N   THR   182      14.797 -39.714   9.113  1.00 81.90           N  
ATOM   2702  CA  THR   182      15.933 -38.844   9.354  1.00 81.90           C  
ATOM   2703  C   THR   182      15.584 -37.860  10.495  1.00 81.90           C  
ATOM   2704  CB  THR   182      16.334 -38.047   8.095  1.00 81.90           C  
ATOM   2705  O   THR   182      14.440 -37.467  10.742  1.00 81.90           O  
ATOM   2706  CG2 THR   182      17.062 -38.923   7.082  1.00 81.90           C  
ATOM   2707  OG1 THR   182      15.171 -37.505   7.457  1.00 81.90           O  
ATOM   2708  H   THR   182      14.106 -39.403   8.435  1.00 81.90           H  
ATOM   2709  HA  THR   182      16.782 -39.452   9.691  1.00 81.90           H  
ATOM   2710  HB  THR   182      16.985 -37.211   8.375  1.00 81.90           H  
ATOM   2711 HG21 THR   182      17.971 -39.355   7.511  1.00 81.90           H  
ATOM   2712 HG22 THR   182      17.341 -38.334   6.201  1.00 81.90           H  
ATOM   2713 HG23 THR   182      16.419 -39.734   6.725  1.00 81.90           H  
ATOM   2714  HG1 THR   182      15.485 -36.841   6.808  1.00 81.90           H  
ATOM   2715  N   ARG   183      16.706 -37.419  11.181  1.00 91.91           N  
ATOM   2716  CA  ARG   183      16.678 -36.301  12.110  1.00 91.91           C  
ATOM   2717  C   ARG   183      17.997 -35.574  11.818  1.00 91.91           C  
ATOM   2718  CB  ARG   183      16.598 -36.747  13.570  1.00 91.91           C  
ATOM   2719  O   ARG   183      19.041 -36.184  11.569  1.00 91.91           O  
ATOM   2720  CG  ARG   183      15.276 -37.423  13.955  1.00 91.91           C  
ATOM   2721  CD  ARG   183      14.079 -36.477  13.943  1.00 91.91           C  
ATOM   2722  NE  ARG   183      12.849 -37.170  14.339  1.00 91.91           N  
ATOM   2723  NH1 ARG   183      12.232 -37.877  12.177  1.00 91.91           N  
ATOM   2724  NH2 ARG   183      10.907 -38.393  13.950  1.00 91.91           N1+
ATOM   2725  CZ  ARG   183      12.010 -37.809  13.479  1.00 91.91           C  
ATOM   2726  H   ARG   183      17.606 -37.873  11.032  1.00 91.91           H  
ATOM   2727  HA  ARG   183      15.845 -35.641  11.851  1.00 91.91           H  
ATOM   2728  HB2 ARG   183      16.763 -35.882  14.223  1.00 91.91           H  
ATOM   2729  HB3 ARG   183      17.414 -37.450  13.781  1.00 91.91           H  
ATOM   2730  HG2 ARG   183      15.380 -37.834  14.967  1.00 91.91           H  
ATOM   2731  HG3 ARG   183      15.082 -38.285  13.308  1.00 91.91           H  
ATOM   2732  HD2 ARG   183      13.920 -35.995  12.975  1.00 91.91           H  
ATOM   2733  HD3 ARG   183      14.235 -35.668  14.665  1.00 91.91           H  
ATOM   2734  HE  ARG   183      12.535 -37.120  15.301  1.00 91.91           H  
ATOM   2735 HH11 ARG   183      11.527 -38.421  11.649  1.00 91.91           H  
ATOM   2736 HH12 ARG   183      13.075 -37.582  11.690  1.00 91.91           H  
ATOM   2737 HH21 ARG   183      10.357 -38.918  13.235  1.00 91.91           H  
ATOM   2738 HH22 ARG   183      10.620 -38.444  14.908  1.00 91.91           H  
ATOM   2739  N   TYR   184      17.914 -34.201  11.779  1.00 96.84           N  
ATOM   2740  CA  TYR   184      18.986 -33.389  11.208  1.00 96.84           C  
ATOM   2741  C   TYR   184      19.719 -32.664  12.341  1.00 96.84           C  
ATOM   2742  CB  TYR   184      18.451 -32.371  10.190  1.00 96.84           C  
ATOM   2743  O   TYR   184      19.129 -32.101  13.264  1.00 96.84           O  
ATOM   2744  CG  TYR   184      17.890 -33.067   8.969  1.00 96.84           C  
ATOM   2745  CD1 TYR   184      18.727 -33.414   7.901  1.00 96.84           C  
ATOM   2746  CD2 TYR   184      16.544 -33.460   8.927  1.00 96.84           C  
ATOM   2747  CE1 TYR   184      18.233 -34.138   6.815  1.00 96.84           C  
ATOM   2748  CE2 TYR   184      16.051 -34.197   7.848  1.00 96.84           C  
ATOM   2749  OH  TYR   184      16.394 -35.298   5.790  1.00 96.84           O  
ATOM   2750  CZ  TYR   184      16.901 -34.536   6.802  1.00 96.84           C  
ATOM   2751  H   TYR   184      17.092 -33.727  12.140  1.00 96.84           H  
ATOM   2752  HA  TYR   184      19.688 -34.060  10.703  1.00 96.84           H  
ATOM   2753  HB2 TYR   184      19.250 -31.685   9.880  1.00 96.84           H  
ATOM   2754  HB3 TYR   184      17.675 -31.739  10.642  1.00 96.84           H  
ATOM   2755  HD1 TYR   184      19.775 -33.122   7.905  1.00 96.84           H  
ATOM   2756  HD2 TYR   184      15.866 -33.197   9.736  1.00 96.84           H  
ATOM   2757  HE1 TYR   184      18.909 -34.379   6.000  1.00 96.84           H  
ATOM   2758  HE2 TYR   184      15.008 -34.503   7.826  1.00 96.84           H  
ATOM   2759  HH  TYR   184      17.022 -35.255   5.047  1.00 96.84           H  
ATOM   2760  N   CYS   185      21.100 -32.688  12.202  1.00 98.15           N  
ATOM   2761  CA  CYS   185      21.992 -32.042  13.154  1.00 98.15           C  
ATOM   2762  C   CYS   185      22.012 -30.554  12.788  1.00 98.15           C  
ATOM   2763  CB  CYS   185      23.407 -32.621  13.074  1.00 98.15           C  
ATOM   2764  O   CYS   185      22.522 -30.125  11.749  1.00 98.15           O  
ATOM   2765  SG  CYS   185      24.656 -31.771  14.096  1.00 98.15           S  
ATOM   2766  H   CYS   185      21.505 -33.174  11.383  1.00 98.15           H  
ATOM   2767  HA  CYS   185      21.580 -32.199  14.149  1.00 98.15           H  
ATOM   2768  HB2 CYS   185      23.776 -32.557  12.055  1.00 98.15           H  
ATOM   2769  HB3 CYS   185      23.396 -33.682  13.348  1.00 98.15           H  
ATOM   2770  HG  CYS   185      25.721 -32.431  13.607  1.00 98.15           H  
ATOM   2771  N   ALA   186      21.400 -29.735  13.720  1.00 96.82           N  
ATOM   2772  CA  ALA   186      21.145 -28.320  13.470  1.00 96.82           C  
ATOM   2773  C   ALA   186      22.423 -27.457  13.437  1.00 96.82           C  
ATOM   2774  CB  ALA   186      20.203 -27.764  14.531  1.00 96.82           C  
ATOM   2775  O   ALA   186      22.414 -26.294  13.038  1.00 96.82           O  
ATOM   2776  H   ALA   186      21.080 -30.152  14.598  1.00 96.82           H  
ATOM   2777  HA  ALA   186      20.683 -28.243  12.479  1.00 96.82           H  
ATOM   2778  HB1 ALA   186      19.265 -28.328  14.555  1.00 96.82           H  
ATOM   2779  HB2 ALA   186      19.965 -26.712  14.337  1.00 96.82           H  
ATOM   2780  HB3 ALA   186      20.653 -27.822  15.530  1.00 96.82           H  
ATOM   2781  N   VAL   187      23.549 -28.054  13.957  1.00 97.90           N  
ATOM   2782  CA  VAL   187      24.818 -27.341  14.043  1.00 97.90           C  
ATOM   2783  C   VAL   187      25.435 -27.191  12.627  1.00 97.90           C  
ATOM   2784  CB  VAL   187      25.814 -28.071  14.982  1.00 97.90           C  
ATOM   2785  O   VAL   187      26.167 -26.240  12.350  1.00 97.90           O  
ATOM   2786  CG1 VAL   187      27.140 -27.311  15.118  1.00 97.90           C  
ATOM   2787  CG2 VAL   187      25.245 -28.305  16.386  1.00 97.90           C  
ATOM   2788  H   VAL   187      23.457 -29.004  14.306  1.00 97.90           H  
ATOM   2789  HA  VAL   187      24.612 -26.330  14.413  1.00 97.90           H  
ATOM   2790  HB  VAL   187      26.041 -29.053  14.556  1.00 97.90           H  
ATOM   2791 HG11 VAL   187      26.976 -26.291  15.481  1.00 97.90           H  
ATOM   2792 HG12 VAL   187      27.676 -27.257  14.167  1.00 97.90           H  
ATOM   2793 HG13 VAL   187      27.805 -27.818  15.825  1.00 97.90           H  
ATOM   2794 HG21 VAL   187      25.074 -27.361  16.910  1.00 97.90           H  
ATOM   2795 HG22 VAL   187      25.949 -28.890  16.989  1.00 97.90           H  
ATOM   2796 HG23 VAL   187      24.304 -28.862  16.363  1.00 97.90           H  
ATOM   2797  N   CYS   188      25.284 -28.282  11.773  1.00 97.85           N  
ATOM   2798  CA  CYS   188      26.071 -28.347  10.535  1.00 97.85           C  
ATOM   2799  C   CYS   188      25.549 -29.265   9.407  1.00 97.85           C  
ATOM   2800  CB  CYS   188      27.561 -28.651  10.814  1.00 97.85           C  
ATOM   2801  O   CYS   188      26.281 -29.637   8.484  1.00 97.85           O  
ATOM   2802  SG  CYS   188      27.827 -30.208  11.749  1.00 97.85           S  
ATOM   2803  H   CYS   188      24.619 -29.017  12.025  1.00 97.85           H  
ATOM   2804  HA  CYS   188      26.027 -27.341  10.094  1.00 97.85           H  
ATOM   2805  HB2 CYS   188      28.006 -27.849  11.411  1.00 97.85           H  
ATOM   2806  HB3 CYS   188      28.138 -28.715   9.886  1.00 97.85           H  
ATOM   2807  HG  CYS   188      27.050 -29.875  12.790  1.00 97.85           H  
ATOM   2808  N   ASN   189      24.199 -29.541   9.411  1.00 96.38           N  
ATOM   2809  CA  ASN   189      23.558 -30.255   8.288  1.00 96.38           C  
ATOM   2810  C   ASN   189      24.161 -31.678   8.172  1.00 96.38           C  
ATOM   2811  CB  ASN   189      23.615 -29.498   6.967  1.00 96.38           C  
ATOM   2812  O   ASN   189      24.729 -32.145   7.187  1.00 96.38           O  
ATOM   2813  CG  ASN   189      22.582 -30.049   6.008  1.00 96.38           C  
ATOM   2814  ND2 ASN   189      22.535 -29.385   4.810  1.00 96.38           N  
ATOM   2815  OD1 ASN   189      21.854 -31.004   6.251  1.00 96.38           O  
ATOM   2816  H   ASN   189      23.594 -29.269  10.192  1.00 96.38           H  
ATOM   2817  HA  ASN   189      22.512 -30.376   8.600  1.00 96.38           H  
ATOM   2818  HB2 ASN   189      24.601 -29.568   6.494  1.00 96.38           H  
ATOM   2819  HB3 ASN   189      23.394 -28.436   7.128  1.00 96.38           H  
ATOM   2820 HD21 ASN   189      21.862 -29.674   4.108  1.00 96.38           H  
ATOM   2821 HD22 ASN   189      23.156 -28.617   4.585  1.00 96.38           H  
ATOM   2822  N   ASP   190      23.997 -32.395   9.344  1.00 96.81           N  
ATOM   2823  CA  ASP   190      24.460 -33.765   9.513  1.00 96.81           C  
ATOM   2824  C   ASP   190      23.300 -34.607  10.050  1.00 96.81           C  
ATOM   2825  CB  ASP   190      25.653 -33.791  10.454  1.00 96.81           C  
ATOM   2826  O   ASP   190      22.190 -34.132  10.299  1.00 96.81           O  
ATOM   2827  CG  ASP   190      26.837 -34.556   9.915  1.00 96.81           C  
ATOM   2828  OD1 ASP   190      26.878 -34.783   8.661  1.00 96.81           O  
ATOM   2829  OD2 ASP   190      27.726 -34.827  10.783  1.00 96.81           O1-
ATOM   2830  H   ASP   190      23.545 -31.923  10.119  1.00 96.81           H  
ATOM   2831  HA  ASP   190      24.665 -34.176   8.525  1.00 96.81           H  
ATOM   2832  HB2 ASP   190      25.385 -34.226  11.424  1.00 96.81           H  
ATOM   2833  HB3 ASP   190      26.020 -32.775  10.652  1.00 96.81           H  
ATOM   2834  N   TYR   191      23.567 -35.947  10.205  1.00 97.09           N  
ATOM   2835  CA  TYR   191      22.549 -36.928  10.586  1.00 97.09           C  
ATOM   2836  C   TYR   191      22.612 -37.016  12.119  1.00 97.09           C  
ATOM   2837  CB  TYR   191      22.816 -38.298   9.930  1.00 97.09           C  
ATOM   2838  O   TYR   191      23.641 -37.334  12.718  1.00 97.09           O  
ATOM   2839  CG  TYR   191      23.391 -38.172   8.532  1.00 97.09           C  
ATOM   2840  CD1 TYR   191      22.716 -37.464   7.526  1.00 97.09           C  
ATOM   2841  CD2 TYR   191      24.669 -38.681   8.244  1.00 97.09           C  
ATOM   2842  CE1 TYR   191      23.328 -37.215   6.297  1.00 97.09           C  
ATOM   2843  CE2 TYR   191      25.278 -38.442   7.008  1.00 97.09           C  
ATOM   2844  OH  TYR   191      25.192 -37.399   4.854  1.00 97.09           O  
ATOM   2845  CZ  TYR   191      24.604 -37.700   6.046  1.00 97.09           C  
ATOM   2846  H   TYR   191      24.528 -36.275  10.027  1.00 97.09           H  
ATOM   2847  HA  TYR   191      21.571 -36.551  10.267  1.00 97.09           H  
ATOM   2848  HB2 TYR   191      21.885 -38.878   9.890  1.00 97.09           H  
ATOM   2849  HB3 TYR   191      23.504 -38.887  10.550  1.00 97.09           H  
ATOM   2850  HD1 TYR   191      21.709 -37.085   7.679  1.00 97.09           H  
ATOM   2851  HD2 TYR   191      25.205 -39.276   8.983  1.00 97.09           H  
ATOM   2852  HE1 TYR   191      22.807 -36.654   5.529  1.00 97.09           H  
ATOM   2853  HE2 TYR   191      26.269 -38.844   6.817  1.00 97.09           H  
ATOM   2854  HH  TYR   191      25.784 -38.142   4.632  1.00 97.09           H  
ATOM   2855  N   ALA   192      21.457 -36.649  12.766  1.00 97.13           N  
ATOM   2856  CA  ALA   192      21.425 -36.535  14.216  1.00 97.13           C  
ATOM   2857  C   ALA   192      21.199 -37.920  14.843  1.00 97.13           C  
ATOM   2858  CB  ALA   192      20.337 -35.589  14.699  1.00 97.13           C  
ATOM   2859  O   ALA   192      20.521 -38.794  14.303  1.00 97.13           O  
ATOM   2860  H   ALA   192      20.569 -36.509  12.263  1.00 97.13           H  
ATOM   2861  HA  ALA   192      22.400 -36.154  14.537  1.00 97.13           H  
ATOM   2862  HB1 ALA   192      20.498 -34.581  14.311  1.00 97.13           H  
ATOM   2863  HB2 ALA   192      20.316 -35.532  15.791  1.00 97.13           H  
ATOM   2864  HB3 ALA   192      19.347 -35.922  14.377  1.00 97.13           H  
ATOM   2865  N   SER   193      21.822 -38.076  16.066  1.00 95.11           N  
ATOM   2866  CA  SER   193      21.647 -39.267  16.889  1.00 95.11           C  
ATOM   2867  C   SER   193      20.631 -39.029  18.019  1.00 95.11           C  
ATOM   2868  CB  SER   193      22.981 -39.715  17.494  1.00 95.11           C  
ATOM   2869  O   SER   193      20.117 -39.968  18.628  1.00 95.11           O  
ATOM   2870  OG  SER   193      23.663 -38.606  18.096  1.00 95.11           O  
ATOM   2871  H   SER   193      22.452 -37.347  16.425  1.00 95.11           H  
ATOM   2872  HA  SER   193      21.239 -40.077  16.274  1.00 95.11           H  
ATOM   2873  HB2 SER   193      23.637 -40.110  16.712  1.00 95.11           H  
ATOM   2874  HB3 SER   193      22.834 -40.488  18.255  1.00 95.11           H  
ATOM   2875  HG  SER   193      24.384 -39.016  18.649  1.00 95.11           H  
ATOM   2876  N   GLY   194      20.461 -37.704  18.386  1.00 93.54           N  
ATOM   2877  CA  GLY   194      19.556 -37.355  19.452  1.00 93.54           C  
ATOM   2878  C   GLY   194      19.500 -35.850  19.714  1.00 93.54           C  
ATOM   2879  O   GLY   194      20.050 -35.020  18.992  1.00 93.54           O  
ATOM   2880  H   GLY   194      20.980 -36.969  17.905  1.00 93.54           H  
ATOM   2881  HA2 GLY   194      19.871 -37.873  20.364  1.00 93.54           H  
ATOM   2882  HA3 GLY   194      18.554 -37.707  19.185  1.00 93.54           H  
ATOM   2883  N   TYR   195      18.721 -35.538  20.809  1.00 94.74           N  
ATOM   2884  CA  TYR   195      18.475 -34.174  21.285  1.00 94.74           C  
ATOM   2885  C   TYR   195      19.456 -33.947  22.455  1.00 94.74           C  
ATOM   2886  CB  TYR   195      17.008 -34.049  21.724  1.00 94.74           C  
ATOM   2887  O   TYR   195      19.149 -34.125  23.634  1.00 94.74           O  
ATOM   2888  CG  TYR   195      16.562 -32.626  21.953  1.00 94.74           C  
ATOM   2889  CD1 TYR   195      16.506 -32.095  23.249  1.00 94.74           C  
ATOM   2890  CD2 TYR   195      16.205 -31.818  20.863  1.00 94.74           C  
ATOM   2891  CE1 TYR   195      16.104 -30.774  23.453  1.00 94.74           C  
ATOM   2892  CE2 TYR   195      15.795 -30.501  21.064  1.00 94.74           C  
ATOM   2893  OH  TYR   195      15.464 -28.672  22.545  1.00 94.74           O  
ATOM   2894  CZ  TYR   195      15.758 -29.994  22.356  1.00 94.74           C  
ATOM   2895  H   TYR   195      18.304 -36.296  21.342  1.00 94.74           H  
ATOM   2896  HA  TYR   195      18.702 -33.468  20.481  1.00 94.74           H  
ATOM   2897  HB2 TYR   195      16.817 -34.646  22.625  1.00 94.74           H  
ATOM   2898  HB3 TYR   195      16.357 -34.486  20.954  1.00 94.74           H  
ATOM   2899  HD1 TYR   195      16.776 -32.707  24.108  1.00 94.74           H  
ATOM   2900  HD2 TYR   195      16.241 -32.216  19.854  1.00 94.74           H  
ATOM   2901  HE1 TYR   195      16.101 -30.357  24.453  1.00 94.74           H  
ATOM   2902  HE2 TYR   195      15.529 -29.872  20.219  1.00 94.74           H  
ATOM   2903  HH  TYR   195      16.327 -28.224  22.328  1.00 94.74           H  
ATOM   2904  N   HIS   196      20.739 -33.627  22.045  1.00 95.13           N  
ATOM   2905  CA  HIS   196      21.852 -33.545  22.987  1.00 95.13           C  
ATOM   2906  C   HIS   196      22.116 -32.052  23.236  1.00 95.13           C  
ATOM   2907  CB  HIS   196      23.173 -34.145  22.486  1.00 95.13           C  
ATOM   2908  O   HIS   196      22.225 -31.233  22.319  1.00 95.13           O  
ATOM   2909  CG  HIS   196      23.051 -35.469  21.822  1.00 95.13           C  
ATOM   2910  CD2 HIS   196      23.352 -35.777  20.512  1.00 95.13           C  
ATOM   2911  ND1 HIS   196      22.644 -36.598  22.491  1.00 95.13           N  
ATOM   2912  CE1 HIS   196      22.595 -37.541  21.574  1.00 95.13           C  
ATOM   2913  NE2 HIS   196      23.031 -37.094  20.358  1.00 95.13           N  
ATOM   2914  H   HIS   196      20.925 -33.408  21.058  1.00 95.13           H  
ATOM   2915  HA  HIS   196      21.563 -34.037  23.922  1.00 95.13           H  
ATOM   2916  HB2 HIS   196      23.863 -34.241  23.335  1.00 95.13           H  
ATOM   2917  HB3 HIS   196      23.668 -33.451  21.794  1.00 95.13           H  
ATOM   2918  HD2 HIS   196      23.726 -35.180  19.695  1.00 95.13           H  
ATOM   2919  HE2 HIS   196      23.108 -37.635  19.496  1.00 95.13           H  
ATOM   2920  HE1 HIS   196      22.263 -38.558  21.724  1.00 95.13           H  
ATOM   2921  N   TYR   197      22.240 -31.691  24.569  1.00 94.61           N  
ATOM   2922  CA  TYR   197      22.763 -30.379  24.964  1.00 94.61           C  
ATOM   2923  C   TYR   197      21.939 -29.198  24.406  1.00 94.61           C  
ATOM   2924  CB  TYR   197      24.253 -30.193  24.616  1.00 94.61           C  
ATOM   2925  O   TYR   197      22.437 -28.078  24.261  1.00 94.61           O  
ATOM   2926  CG  TYR   197      25.166 -31.255  25.192  1.00 94.61           C  
ATOM   2927  CD1 TYR   197      25.182 -31.531  26.565  1.00 94.61           C  
ATOM   2928  CD2 TYR   197      26.021 -31.966  24.339  1.00 94.61           C  
ATOM   2929  CE1 TYR   197      26.022 -32.515  27.079  1.00 94.61           C  
ATOM   2930  CE2 TYR   197      26.866 -32.951  24.852  1.00 94.61           C  
ATOM   2931  OH  TYR   197      27.648 -34.202  26.741  1.00 94.61           O  
ATOM   2932  CZ  TYR   197      26.851 -33.220  26.219  1.00 94.61           C  
ATOM   2933  H   TYR   197      22.006 -32.366  25.291  1.00 94.61           H  
ATOM   2934  HA  TYR   197      22.630 -30.335  26.052  1.00 94.61           H  
ATOM   2935  HB2 TYR   197      24.614 -29.220  24.970  1.00 94.61           H  
ATOM   2936  HB3 TYR   197      24.368 -30.162  23.524  1.00 94.61           H  
ATOM   2937  HD1 TYR   197      24.539 -30.974  27.241  1.00 94.61           H  
ATOM   2938  HD2 TYR   197      26.042 -31.749  23.273  1.00 94.61           H  
ATOM   2939  HE1 TYR   197      26.014 -32.737  28.141  1.00 94.61           H  
ATOM   2940  HE2 TYR   197      27.525 -33.485  24.173  1.00 94.61           H  
ATOM   2941  HH  TYR   197      28.120 -34.589  25.983  1.00 94.61           H  
ATOM   2942  N   GLY   198      20.602 -29.457  24.238  1.00 91.52           N  
ATOM   2943  CA  GLY   198      19.654 -28.435  23.853  1.00 91.52           C  
ATOM   2944  C   GLY   198      19.043 -28.572  22.457  1.00 91.52           C  
ATOM   2945  O   GLY   198      17.977 -28.002  22.195  1.00 91.52           O  
ATOM   2946  H   GLY   198      20.280 -30.406  24.387  1.00 91.52           H  
ATOM   2947  HA2 GLY   198      20.113 -27.444  23.905  1.00 91.52           H  
ATOM   2948  HA3 GLY   198      18.836 -28.481  24.581  1.00 91.52           H  
ATOM   2949  N   VAL   199      19.772 -29.299  21.526  1.00 94.56           N  
ATOM   2950  CA  VAL   199      19.362 -29.356  20.126  1.00 94.56           C  
ATOM   2951  C   VAL   199      19.681 -30.718  19.464  1.00 94.56           C  
ATOM   2952  CB  VAL   199      19.932 -28.205  19.255  1.00 94.56           C  
ATOM   2953  O   VAL   199      20.536 -31.502  19.880  1.00 94.56           O  
ATOM   2954  CG1 VAL   199      19.212 -26.880  19.511  1.00 94.56           C  
ATOM   2955  CG2 VAL   199      21.440 -28.031  19.421  1.00 94.56           C  
ATOM   2956  H   VAL   199      20.602 -29.827  21.818  1.00 94.56           H  
ATOM   2957  HA  VAL   199      18.268 -29.279  20.109  1.00 94.56           H  
ATOM   2958  HB  VAL   199      19.755 -28.447  18.199  1.00 94.56           H  
ATOM   2959 HG11 VAL   199      19.474 -26.455  20.484  1.00 94.56           H  
ATOM   2960 HG12 VAL   199      18.125 -27.006  19.467  1.00 94.56           H  
ATOM   2961 HG13 VAL   199      19.484 -26.152  18.741  1.00 94.56           H  
ATOM   2962 HG21 VAL   199      21.689 -27.694  20.431  1.00 94.56           H  
ATOM   2963 HG22 VAL   199      21.822 -27.285  18.716  1.00 94.56           H  
ATOM   2964 HG23 VAL   199      21.967 -28.970  19.229  1.00 94.56           H  
ATOM   2965  N   TRP   200      18.948 -30.941  18.303  1.00 97.01           N  
ATOM   2966  CA  TRP   200      19.129 -32.146  17.500  1.00 97.01           C  
ATOM   2967  C   TRP   200      20.548 -32.089  16.916  1.00 97.01           C  
ATOM   2968  CB  TRP   200      18.138 -32.252  16.336  1.00 97.01           C  
ATOM   2969  O   TRP   200      20.946 -31.161  16.207  1.00 97.01           O  
ATOM   2970  CG  TRP   200      16.745 -32.583  16.779  1.00 97.01           C  
ATOM   2971  CD1 TRP   200      15.690 -31.700  16.903  1.00 97.01           C  
ATOM   2972  CD2 TRP   200      16.258 -33.878  17.152  1.00 97.01           C  
ATOM   2973  CE2 TRP   200      14.913 -33.732  17.490  1.00 97.01           C  
ATOM   2974  CE3 TRP   200      16.840 -35.161  17.231  1.00 97.01           C  
ATOM   2975  NE1 TRP   200      14.590 -32.407  17.314  1.00 97.01           N  
ATOM   2976  CH2 TRP   200      14.724 -36.064  17.992  1.00 97.01           C  
ATOM   2977  CZ2 TRP   200      14.123 -34.804  17.914  1.00 97.01           C  
ATOM   2978  CZ3 TRP   200      16.061 -36.245  17.648  1.00 97.01           C  
ATOM   2979  H   TRP   200      18.265 -30.248  18.016  1.00 97.01           H  
ATOM   2980  HA  TRP   200      19.026 -32.998  18.173  1.00 97.01           H  
ATOM   2981  HB2 TRP   200      18.469 -33.036  15.643  1.00 97.01           H  
ATOM   2982  HB3 TRP   200      18.126 -31.316  15.762  1.00 97.01           H  
ATOM   2983  HD1 TRP   200      15.621 -30.635  16.720  1.00 97.01           H  
ATOM   2984  HE1 TRP   200      13.669 -32.019  17.470  1.00 97.01           H  
ATOM   2985  HE3 TRP   200      17.881 -35.317  16.966  1.00 97.01           H  
ATOM   2986  HZ2 TRP   200      13.078 -34.672  18.173  1.00 97.01           H  
ATOM   2987  HZ3 TRP   200      16.502 -37.237  17.709  1.00 97.01           H  
ATOM   2988  HH2 TRP   200      14.139 -36.917  18.330  1.00 97.01           H  
ATOM   2989  N   SER   201      21.361 -33.131  17.329  1.00 97.26           N  
ATOM   2990  CA  SER   201      22.780 -33.135  17.017  1.00 97.26           C  
ATOM   2991  C   SER   201      23.362 -34.558  16.855  1.00 97.26           C  
ATOM   2992  CB  SER   201      23.566 -32.275  18.013  1.00 97.26           C  
ATOM   2993  O   SER   201      22.713 -35.575  17.110  1.00 97.26           O  
ATOM   2994  OG  SER   201      23.229 -32.578  19.363  1.00 97.26           O  
ATOM   2995  H   SER   201      20.993 -33.914  17.901  1.00 97.26           H  
ATOM   2996  HA  SER   201      22.883 -32.676  16.034  1.00 97.26           H  
ATOM   2997  HB2 SER   201      23.348 -31.213  17.851  1.00 97.26           H  
ATOM   2998  HB3 SER   201      24.646 -32.408  17.902  1.00 97.26           H  
ATOM   2999  HG  SER   201      22.328 -32.213  19.524  1.00 97.26           H  
ATOM   3000  N   CYS   202      24.632 -34.581  16.291  1.00 98.20           N  
ATOM   3001  CA  CYS   202      25.356 -35.828  16.032  1.00 98.20           C  
ATOM   3002  C   CYS   202      26.466 -36.026  17.089  1.00 98.20           C  
ATOM   3003  CB  CYS   202      25.920 -35.879  14.603  1.00 98.20           C  
ATOM   3004  O   CYS   202      26.933 -35.099  17.756  1.00 98.20           O  
ATOM   3005  SG  CYS   202      27.219 -34.637  14.255  1.00 98.20           S  
ATOM   3006  H   CYS   202      25.106 -33.711  16.053  1.00 98.20           H  
ATOM   3007  HA  CYS   202      24.655 -36.663  16.146  1.00 98.20           H  
ATOM   3008  HB2 CYS   202      25.117 -35.695  13.885  1.00 98.20           H  
ATOM   3009  HB3 CYS   202      26.345 -36.865  14.392  1.00 98.20           H  
ATOM   3010  HG  CYS   202      27.398 -34.986  12.962  1.00 98.20           H  
ATOM   3011  N   GLU   203      26.977 -37.316  17.152  1.00 97.52           N  
ATOM   3012  CA  GLU   203      27.988 -37.686  18.151  1.00 97.52           C  
ATOM   3013  C   GLU   203      29.274 -36.821  17.991  1.00 97.52           C  
ATOM   3014  CB  GLU   203      28.364 -39.174  18.073  1.00 97.52           C  
ATOM   3015  O   GLU   203      30.020 -36.541  18.933  1.00 97.52           O  
ATOM   3016  CG  GLU   203      27.204 -40.147  18.297  1.00 97.52           C  
ATOM   3017  CD  GLU   203      26.566 -39.996  19.655  1.00 97.52           C  
ATOM   3018  OE1 GLU   203      25.393 -39.514  19.708  1.00 97.52           O  
ATOM   3019  OE2 GLU   203      27.232 -40.318  20.690  1.00 97.52           O1-
ATOM   3020  H   GLU   203      26.602 -38.043  16.550  1.00 97.52           H  
ATOM   3021  HA  GLU   203      27.557 -37.453  19.127  1.00 97.52           H  
ATOM   3022  HB2 GLU   203      29.152 -39.380  18.810  1.00 97.52           H  
ATOM   3023  HB3 GLU   203      28.804 -39.387  17.090  1.00 97.52           H  
ATOM   3024  HG2 GLU   203      27.577 -41.175  18.215  1.00 97.52           H  
ATOM   3025  HG3 GLU   203      26.446 -40.032  17.514  1.00 97.52           H  
ATOM   3026  N   GLY   204      29.533 -36.418  16.698  1.00 97.46           N  
ATOM   3027  CA  GLY   204      30.719 -35.662  16.347  1.00 97.46           C  
ATOM   3028  C   GLY   204      30.703 -34.172  16.744  1.00 97.46           C  
ATOM   3029  O   GLY   204      31.687 -33.452  16.536  1.00 97.46           O  
ATOM   3030  H   GLY   204      28.874 -36.671  15.964  1.00 97.46           H  
ATOM   3031  HA2 GLY   204      30.834 -35.721  15.261  1.00 97.46           H  
ATOM   3032  HA3 GLY   204      31.585 -36.128  16.828  1.00 97.46           H  
ATOM   3033  N   CYS   205      29.522 -33.708  17.295  1.00 98.23           N  
ATOM   3034  CA  CYS   205      29.403 -32.387  17.934  1.00 98.23           C  
ATOM   3035  C   CYS   205      29.269 -32.556  19.465  1.00 98.23           C  
ATOM   3036  CB  CYS   205      28.215 -31.580  17.408  1.00 98.23           C  
ATOM   3037  O   CYS   205      29.728 -31.735  20.264  1.00 98.23           O  
ATOM   3038  SG  CYS   205      28.441 -31.156  15.645  1.00 98.23           S  
ATOM   3039  H   CYS   205      28.712 -34.329  17.287  1.00 98.23           H  
ATOM   3040  HA  CYS   205      30.334 -31.834  17.771  1.00 98.23           H  
ATOM   3041  HB2 CYS   205      28.109 -30.645  17.969  1.00 98.23           H  
ATOM   3042  HB3 CYS   205      27.278 -32.137  17.511  1.00 98.23           H  
ATOM   3043  HG  CYS   205      28.236 -32.400  15.174  1.00 98.23           H  
ATOM   3044  N   LYS   206      28.531 -33.658  19.840  1.00 96.92           N  
ATOM   3045  CA  LYS   206      28.297 -34.044  21.242  1.00 96.92           C  
ATOM   3046  C   LYS   206      29.651 -34.234  21.963  1.00 96.92           C  
ATOM   3047  CB  LYS   206      27.514 -35.347  21.183  1.00 96.92           C  
ATOM   3048  O   LYS   206      29.868 -33.782  23.090  1.00 96.92           O  
ATOM   3049  CG  LYS   206      27.046 -36.022  22.471  1.00 96.92           C  
ATOM   3050  CD  LYS   206      26.605 -37.423  22.042  1.00 96.92           C  
ATOM   3051  CE  LYS   206      25.896 -38.278  23.069  1.00 96.92           C  
ATOM   3052  NZ  LYS   206      25.569 -39.554  22.408  1.00 96.92           N1+
ATOM   3053  H   LYS   206      28.059 -34.243  19.136  1.00 96.92           H  
ATOM   3054  HA  LYS   206      27.735 -33.239  21.724  1.00 96.92           H  
ATOM   3055  HB2 LYS   206      28.143 -36.067  20.649  1.00 96.92           H  
ATOM   3056  HB3 LYS   206      26.628 -35.193  20.551  1.00 96.92           H  
ATOM   3057  HG2 LYS   206      26.216 -35.465  22.915  1.00 96.92           H  
ATOM   3058  HG3 LYS   206      27.853 -36.089  23.208  1.00 96.92           H  
ATOM   3059  HD2 LYS   206      27.503 -37.957  21.704  1.00 96.92           H  
ATOM   3060  HD3 LYS   206      25.952 -37.327  21.166  1.00 96.92           H  
ATOM   3061  HE2 LYS   206      24.961 -37.833  23.414  1.00 96.92           H  
ATOM   3062  HE3 LYS   206      26.536 -38.509  23.925  1.00 96.92           H  
ATOM   3063  HZ1 LYS   206      25.060 -40.247  22.953  1.00 96.92           H  
ATOM   3064  HZ2 LYS   206      26.433 -40.018  22.019  1.00 96.92           H  
ATOM   3065  HZ3 LYS   206      25.076 -39.410  21.500  1.00 96.92           H  
ATOM   3066  N   ALA   207      30.618 -34.918  21.246  1.00 95.66           N  
ATOM   3067  CA  ALA   207      31.963 -35.179  21.770  1.00 95.66           C  
ATOM   3068  C   ALA   207      32.979 -34.051  21.416  1.00 95.66           C  
ATOM   3069  CB  ALA   207      32.475 -36.525  21.275  1.00 95.66           C  
ATOM   3070  O   ALA   207      34.200 -34.205  21.485  1.00 95.66           O  
ATOM   3071  H   ALA   207      30.430 -35.236  20.286  1.00 95.66           H  
ATOM   3072  HA  ALA   207      31.903 -35.200  22.865  1.00 95.66           H  
ATOM   3073  HB1 ALA   207      31.771 -37.327  21.524  1.00 95.66           H  
ATOM   3074  HB2 ALA   207      33.442 -36.770  21.726  1.00 95.66           H  
ATOM   3075  HB3 ALA   207      32.608 -36.521  20.188  1.00 95.66           H  
ATOM   3076  N   PHE   208      32.396 -32.830  21.135  1.00 97.37           N  
ATOM   3077  CA  PHE   208      33.135 -31.579  20.995  1.00 97.37           C  
ATOM   3078  C   PHE   208      32.652 -30.600  22.085  1.00 97.37           C  
ATOM   3079  CB  PHE   208      33.006 -30.996  19.578  1.00 97.37           C  
ATOM   3080  O   PHE   208      33.454 -30.023  22.821  1.00 97.37           O  
ATOM   3081  CG  PHE   208      33.429 -29.552  19.496  1.00 97.37           C  
ATOM   3082  CD1 PHE   208      32.481 -28.552  19.234  1.00 97.37           C  
ATOM   3083  CD2 PHE   208      34.745 -29.171  19.800  1.00 97.37           C  
ATOM   3084  CE1 PHE   208      32.835 -27.208  19.308  1.00 97.37           C  
ATOM   3085  CE2 PHE   208      35.099 -27.820  19.859  1.00 97.37           C  
ATOM   3086  CZ  PHE   208      34.140 -26.840  19.624  1.00 97.37           C  
ATOM   3087  H   PHE   208      31.386 -32.797  21.036  1.00 97.37           H  
ATOM   3088  HA  PHE   208      34.192 -31.773  21.206  1.00 97.37           H  
ATOM   3089  HB2 PHE   208      31.975 -31.087  19.223  1.00 97.37           H  
ATOM   3090  HB3 PHE   208      33.608 -31.589  18.877  1.00 97.37           H  
ATOM   3091  HD1 PHE   208      31.453 -28.810  18.977  1.00 97.37           H  
ATOM   3092  HD2 PHE   208      35.513 -29.915  19.971  1.00 97.37           H  
ATOM   3093  HE1 PHE   208      32.086 -26.443  19.128  1.00 97.37           H  
ATOM   3094  HE2 PHE   208      36.122 -27.530  20.089  1.00 97.37           H  
ATOM   3095  HZ  PHE   208      34.398 -25.788  19.699  1.00 97.37           H  
ATOM   3096  N   PHE   209      31.286 -30.373  22.123  1.00 96.07           N  
ATOM   3097  CA  PHE   209      30.744 -29.364  23.037  1.00 96.07           C  
ATOM   3098  C   PHE   209      31.031 -29.767  24.502  1.00 96.07           C  
ATOM   3099  CB  PHE   209      29.244 -29.149  22.803  1.00 96.07           C  
ATOM   3100  O   PHE   209      31.194 -28.925  25.385  1.00 96.07           O  
ATOM   3101  CG  PHE   209      28.715 -27.885  23.440  1.00 96.07           C  
ATOM   3102  CD1 PHE   209      27.868 -27.953  24.550  1.00 96.07           C  
ATOM   3103  CD2 PHE   209      29.062 -26.630  22.930  1.00 96.07           C  
ATOM   3104  CE1 PHE   209      27.387 -26.787  25.146  1.00 96.07           C  
ATOM   3105  CE2 PHE   209      28.584 -25.464  23.524  1.00 96.07           C  
ATOM   3106  CZ  PHE   209      27.751 -25.542  24.637  1.00 96.07           C  
ATOM   3107  H   PHE   209      30.656 -30.856  21.468  1.00 96.07           H  
ATOM   3108  HA  PHE   209      31.308 -28.442  22.845  1.00 96.07           H  
ATOM   3109  HB2 PHE   209      28.676 -30.019  23.160  1.00 96.07           H  
ATOM   3110  HB3 PHE   209      29.042 -29.089  21.725  1.00 96.07           H  
ATOM   3111  HD1 PHE   209      27.588 -28.917  24.959  1.00 96.07           H  
ATOM   3112  HD2 PHE   209      29.708 -26.549  22.062  1.00 96.07           H  
ATOM   3113  HE1 PHE   209      26.726 -26.858  26.004  1.00 96.07           H  
ATOM   3114  HE2 PHE   209      28.864 -24.500  23.108  1.00 96.07           H  
ATOM   3115  HZ  PHE   209      27.372 -24.632  25.093  1.00 96.07           H  
ATOM   3116  N   LYS   210      31.002 -31.127  24.771  1.00 94.06           N  
ATOM   3117  CA  LYS   210      31.308 -31.595  26.118  1.00 94.06           C  
ATOM   3118  C   LYS   210      32.775 -31.317  26.535  1.00 94.06           C  
ATOM   3119  CB  LYS   210      31.025 -33.097  26.289  1.00 94.06           C  
ATOM   3120  O   LYS   210      33.127 -31.370  27.715  1.00 94.06           O  
ATOM   3121  CG  LYS   210      30.743 -33.446  27.759  1.00 94.06           C  
ATOM   3122  CD  LYS   210      30.651 -34.951  28.006  1.00 94.06           C  
ATOM   3123  CE  LYS   210      30.280 -35.217  29.460  1.00 94.06           C  
ATOM   3124  NZ  LYS   210      30.205 -36.676  29.692  1.00 94.06           N1+
ATOM   3125  H   LYS   210      30.683 -31.782  24.045  1.00 94.06           H  
ATOM   3126  HA  LYS   210      30.667 -31.019  26.796  1.00 94.06           H  
ATOM   3127  HB2 LYS   210      31.870 -33.688  25.915  1.00 94.06           H  
ATOM   3128  HB3 LYS   210      30.150 -33.384  25.695  1.00 94.06           H  
ATOM   3129  HG2 LYS   210      29.807 -32.961  28.065  1.00 94.06           H  
ATOM   3130  HG3 LYS   210      31.526 -33.044  28.409  1.00 94.06           H  
ATOM   3131  HD2 LYS   210      31.617 -35.418  27.775  1.00 94.06           H  
ATOM   3132  HD3 LYS   210      29.911 -35.404  27.338  1.00 94.06           H  
ATOM   3133  HE2 LYS   210      29.299 -34.804  29.715  1.00 94.06           H  
ATOM   3134  HE3 LYS   210      31.033 -34.825  30.150  1.00 94.06           H  
ATOM   3135  HZ1 LYS   210      29.992 -36.880  30.677  1.00 94.06           H  
ATOM   3136  HZ2 LYS   210      31.090 -37.148  29.467  1.00 94.06           H  
ATOM   3137  HZ3 LYS   210      29.461 -37.108  29.129  1.00 94.06           H  
ATOM   3138  N   ARG   211      33.688 -31.145  25.513  1.00 94.41           N  
ATOM   3139  CA  ARG   211      35.094 -30.869  25.806  1.00 94.41           C  
ATOM   3140  C   ARG   211      35.253 -29.385  26.194  1.00 94.41           C  
ATOM   3141  CB  ARG   211      36.025 -31.129  24.609  1.00 94.41           C  
ATOM   3142  O   ARG   211      36.174 -28.975  26.902  1.00 94.41           O  
ATOM   3143  CG  ARG   211      35.892 -32.531  24.017  1.00 94.41           C  
ATOM   3144  CD  ARG   211      37.066 -32.889  23.111  1.00 94.41           C  
ATOM   3145  NE  ARG   211      37.236 -31.971  21.971  1.00 94.41           N  
ATOM   3146  NH1 ARG   211      36.443 -33.443  20.312  1.00 94.41           N  
ATOM   3147  NH2 ARG   211      37.569 -31.540  19.716  1.00 94.41           N1+
ATOM   3148  CZ  ARG   211      37.079 -32.329  20.675  1.00 94.41           C  
ATOM   3149  H   ARG   211      33.376 -31.199  24.541  1.00 94.41           H  
ATOM   3150  HA  ARG   211      35.398 -31.477  26.665  1.00 94.41           H  
ATOM   3151  HB2 ARG   211      37.059 -30.967  24.941  1.00 94.41           H  
ATOM   3152  HB3 ARG   211      35.847 -30.390  23.818  1.00 94.41           H  
ATOM   3153  HG2 ARG   211      34.957 -32.602  23.454  1.00 94.41           H  
ATOM   3154  HG3 ARG   211      35.843 -33.270  24.825  1.00 94.41           H  
ATOM   3155  HD2 ARG   211      36.977 -33.920  22.754  1.00 94.41           H  
ATOM   3156  HD3 ARG   211      37.999 -32.848  23.684  1.00 94.41           H  
ATOM   3157  HE  ARG   211      37.677 -31.078  22.158  1.00 94.41           H  
ATOM   3158 HH11 ARG   211      36.413 -33.761  19.357  1.00 94.41           H  
ATOM   3159 HH12 ARG   211      35.822 -33.925  20.969  1.00 94.41           H  
ATOM   3160 HH21 ARG   211      37.526 -31.782  18.739  1.00 94.41           H  
ATOM   3161 HH22 ARG   211      38.008 -30.635  19.937  1.00 94.41           H  
ATOM   3162  N   SER   212      34.384 -28.540  25.535  1.00 93.82           N  
ATOM   3163  CA  SER   212      34.524 -27.088  25.614  1.00 93.82           C  
ATOM   3164  C   SER   212      34.172 -26.584  27.025  1.00 93.82           C  
ATOM   3165  CB  SER   212      33.633 -26.395  24.581  1.00 93.82           C  
ATOM   3166  O   SER   212      34.696 -25.591  27.533  1.00 93.82           O  
ATOM   3167  OG  SER   212      34.077 -26.689  23.254  1.00 93.82           O  
ATOM   3168  H   SER   212      33.642 -28.942  24.951  1.00 93.82           H  
ATOM   3169  HA  SER   212      35.569 -26.860  25.399  1.00 93.82           H  
ATOM   3170  HB2 SER   212      33.673 -25.310  24.711  1.00 93.82           H  
ATOM   3171  HB3 SER   212      32.585 -26.700  24.667  1.00 93.82           H  
ATOM   3172  HG  SER   212      33.968 -27.646  23.100  1.00 93.82           H  
ATOM   3173  N   ILE   213      33.097 -27.243  27.586  1.00 89.28           N  
ATOM   3174  CA  ILE   213      32.452 -26.817  28.822  1.00 89.28           C  
ATOM   3175  C   ILE   213      32.958 -27.538  30.104  1.00 89.28           C  
ATOM   3176  CB  ILE   213      30.908 -26.936  28.693  1.00 89.28           C  
ATOM   3177  O   ILE   213      32.364 -27.411  31.182  1.00 89.28           O  
ATOM   3178  CG1 ILE   213      30.444 -28.413  28.691  1.00 89.28           C  
ATOM   3179  CG2 ILE   213      30.398 -26.136  27.487  1.00 89.28           C  
ATOM   3180  CD1 ILE   213      29.009 -28.634  28.247  1.00 89.28           C  
ATOM   3181  H   ILE   213      32.699 -28.036  27.080  1.00 89.28           H  
ATOM   3182  HA  ILE   213      32.701 -25.760  28.977  1.00 89.28           H  
ATOM   3183  HB  ILE   213      30.470 -26.469  29.583  1.00 89.28           H  
ATOM   3184 HG12 ILE   213      30.546 -28.812  29.707  1.00 89.28           H  
ATOM   3185 HG13 ILE   213      31.095 -29.026  28.062  1.00 89.28           H  
ATOM   3186 HG21 ILE   213      30.626 -26.633  26.541  1.00 89.28           H  
ATOM   3187 HG22 ILE   213      30.849 -25.139  27.457  1.00 89.28           H  
ATOM   3188 HG23 ILE   213      29.314 -25.995  27.545  1.00 89.28           H  
ATOM   3189 HD11 ILE   213      28.329 -27.939  28.741  1.00 89.28           H  
ATOM   3190 HD12 ILE   213      28.691 -29.655  28.482  1.00 89.28           H  
ATOM   3191 HD13 ILE   213      28.913 -28.502  27.168  1.00 89.28           H  
ATOM   3192  N   GLN   214      34.113 -28.281  29.962  1.00 82.48           N  
ATOM   3193  CA  GLN   214      34.681 -29.101  31.038  1.00 82.48           C  
ATOM   3194  C   GLN   214      36.210 -28.939  31.192  1.00 82.48           C  
ATOM   3195  CB  GLN   214      34.328 -30.588  30.850  1.00 82.48           C  
ATOM   3196  O   GLN   214      36.920 -29.829  31.658  1.00 82.48           O  
ATOM   3197  CG  GLN   214      32.903 -30.941  31.272  1.00 82.48           C  
ATOM   3198  CD  GLN   214      32.672 -30.756  32.759  1.00 82.48           C  
ATOM   3199  NE2 GLN   214      33.413 -31.560  33.575  1.00 82.48           N  
ATOM   3200  OE1 GLN   214      31.865 -29.940  33.206  1.00 82.48           O  
ATOM   3201  H   GLN   214      34.577 -28.273  29.052  1.00 82.48           H  
ATOM   3202  HA  GLN   214      34.271 -28.740  31.989  1.00 82.48           H  
ATOM   3203  HB2 GLN   214      35.016 -31.225  31.416  1.00 82.48           H  
ATOM   3204  HB3 GLN   214      34.473 -30.862  29.799  1.00 82.48           H  
ATOM   3205  HG2 GLN   214      32.700 -31.991  31.030  1.00 82.48           H  
ATOM   3206  HG3 GLN   214      32.171 -30.341  30.723  1.00 82.48           H  
ATOM   3207 HE21 GLN   214      33.293 -31.495  34.579  1.00 82.48           H  
ATOM   3208 HE22 GLN   214      34.092 -32.225  33.224  1.00 82.48           H  
ATOM   3209  N   GLY   215      36.687 -27.668  30.959  1.00 74.73           N  
ATOM   3210  CA  GLY   215      38.088 -27.394  31.198  1.00 74.73           C  
ATOM   3211  C   GLY   215      38.460 -25.939  30.925  1.00 74.73           C  
ATOM   3212  O   GLY   215      37.797 -24.984  31.335  1.00 74.73           O  
ATOM   3213  H   GLY   215      36.053 -26.943  30.629  1.00 74.73           H  
ATOM   3214  HA2 GLY   215      38.677 -28.074  30.572  1.00 74.73           H  
ATOM   3215  HA3 GLY   215      38.317 -27.612  32.247  1.00 74.73           H  
ATOM   3216  N   HIS   216      39.604 -25.799  30.158  1.00 64.40           N  
ATOM   3217  CA  HIS   216      40.116 -24.512  29.688  1.00 64.40           C  
ATOM   3218  C   HIS   216      40.318 -24.689  28.186  1.00 64.40           C  
ATOM   3219  CB  HIS   216      41.401 -24.075  30.398  1.00 64.40           C  
ATOM   3220  O   HIS   216      40.739 -25.729  27.684  1.00 64.40           O  
ATOM   3221  CG  HIS   216      41.067 -23.063  31.442  1.00 64.40           C  
ATOM   3222  CD2 HIS   216      40.620 -23.153  32.742  1.00 64.40           C  
ATOM   3223  ND1 HIS   216      41.057 -21.719  31.166  1.00 64.40           N  
ATOM   3224  CE1 HIS   216      40.610 -21.072  32.288  1.00 64.40           C  
ATOM   3225  NE2 HIS   216      40.303 -21.912  33.257  1.00 64.40           N  
ATOM   3226  H   HIS   216      40.115 -26.616  29.837  1.00 64.40           H  
ATOM   3227  HA  HIS   216      39.319 -23.769  29.823  1.00 64.40           H  
ATOM   3228  HB2 HIS   216      42.111 -23.636  29.687  1.00 64.40           H  
ATOM   3229  HB3 HIS   216      41.906 -24.929  30.864  1.00 64.40           H  
ATOM   3230  HD1 HIS   216      41.348 -21.256  30.234  1.00 64.40           H  
ATOM   3231  HD2 HIS   216      40.528 -24.079  33.290  1.00 64.40           H  
ATOM   3232  HE1 HIS   216      40.527 -19.991  32.311  1.00 64.40           H  
ATOM   3233  N   ASN   217      39.866 -23.621  27.436  1.00 76.29           N  
ATOM   3234  CA  ASN   217      39.603 -23.715  25.992  1.00 76.29           C  
ATOM   3235  C   ASN   217      39.629 -22.276  25.441  1.00 76.29           C  
ATOM   3236  CB  ASN   217      38.241 -24.360  25.735  1.00 76.29           C  
ATOM   3237  O   ASN   217      38.854 -21.830  24.593  1.00 76.29           O  
ATOM   3238  CG  ASN   217      38.328 -25.866  25.766  1.00 76.29           C  
ATOM   3239  ND2 ASN   217      37.624 -26.468  26.767  1.00 76.29           N  
ATOM   3240  OD1 ASN   217      38.959 -26.525  24.939  1.00 76.29           O  
ATOM   3241  H   ASN   217      39.694 -22.724  27.882  1.00 76.29           H  
ATOM   3242  HA  ASN   217      40.420 -24.276  25.526  1.00 76.29           H  
ATOM   3243  HB2 ASN   217      37.850 -24.102  24.744  1.00 76.29           H  
ATOM   3244  HB3 ASN   217      37.498 -24.002  26.459  1.00 76.29           H  
ATOM   3245 HD21 ASN   217      37.609 -27.480  26.824  1.00 76.29           H  
ATOM   3246 HD22 ASN   217      37.102 -25.948  27.477  1.00 76.29           H  
ATOM   3247  N   ASP   218      40.643 -21.514  25.988  1.00 83.43           N  
ATOM   3248  CA  ASP   218      40.808 -20.074  25.778  1.00 83.43           C  
ATOM   3249  C   ASP   218      41.501 -19.800  24.428  1.00 83.43           C  
ATOM   3250  CB  ASP   218      41.553 -19.445  26.948  1.00 83.43           C  
ATOM   3251  O   ASP   218      42.550 -19.169  24.279  1.00 83.43           O  
ATOM   3252  CG  ASP   218      40.785 -19.813  28.205  1.00 83.43           C  
ATOM   3253  OD1 ASP   218      39.957 -18.962  28.628  1.00 83.43           O  
ATOM   3254  OD2 ASP   218      41.059 -20.962  28.685  1.00 83.43           O1-
ATOM   3255  H   ASP   218      41.278 -21.937  26.668  1.00 83.43           H  
ATOM   3256  HA  ASP   218      39.810 -19.637  25.698  1.00 83.43           H  
ATOM   3257  HB2 ASP   218      41.613 -18.356  26.835  1.00 83.43           H  
ATOM   3258  HB3 ASP   218      42.580 -19.823  27.019  1.00 83.43           H  
ATOM   3259  N   TYR   219      40.802 -20.290  23.336  1.00 92.75           N  
ATOM   3260  CA  TYR   219      41.288 -20.231  21.964  1.00 92.75           C  
ATOM   3261  C   TYR   219      41.082 -18.823  21.356  1.00 92.75           C  
ATOM   3262  CB  TYR   219      40.596 -21.278  21.071  1.00 92.75           C  
ATOM   3263  O   TYR   219      40.329 -18.605  20.411  1.00 92.75           O  
ATOM   3264  CG  TYR   219      40.710 -22.699  21.565  1.00 92.75           C  
ATOM   3265  CD1 TYR   219      41.953 -23.310  21.766  1.00 92.75           C  
ATOM   3266  CD2 TYR   219      39.549 -23.437  21.854  1.00 92.75           C  
ATOM   3267  CE1 TYR   219      42.035 -24.595  22.309  1.00 92.75           C  
ATOM   3268  CE2 TYR   219      39.627 -24.730  22.375  1.00 92.75           C  
ATOM   3269  OH  TYR   219      40.980 -26.516  23.211  1.00 92.75           O  
ATOM   3270  CZ  TYR   219      40.870 -25.286  22.634  1.00 92.75           C  
ATOM   3271  H   TYR   219      39.910 -20.769  23.512  1.00 92.75           H  
ATOM   3272  HA  TYR   219      42.369 -20.419  21.985  1.00 92.75           H  
ATOM   3273  HB2 TYR   219      41.007 -21.235  20.054  1.00 92.75           H  
ATOM   3274  HB3 TYR   219      39.532 -21.022  20.982  1.00 92.75           H  
ATOM   3275  HD1 TYR   219      42.882 -22.794  21.542  1.00 92.75           H  
ATOM   3276  HD2 TYR   219      38.567 -22.992  21.700  1.00 92.75           H  
ATOM   3277  HE1 TYR   219      43.013 -25.027  22.505  1.00 92.75           H  
ATOM   3278  HE2 TYR   219      38.716 -25.266  22.624  1.00 92.75           H  
ATOM   3279  HH  TYR   219      40.221 -26.619  23.835  1.00 92.75           H  
ATOM   3280  N   MET   220      41.886 -17.857  21.937  1.00 91.62           N  
ATOM   3281  CA  MET   220      41.981 -16.512  21.386  1.00 91.62           C  
ATOM   3282  C   MET   220      42.882 -16.544  20.120  1.00 91.62           C  
ATOM   3283  CB  MET   220      42.518 -15.515  22.412  1.00 91.62           C  
ATOM   3284  O   MET   220      43.998 -16.030  20.046  1.00 91.62           O  
ATOM   3285  CG  MET   220      41.446 -15.084  23.410  1.00 91.62           C  
ATOM   3286  SD  MET   220      42.029 -13.615  24.324  1.00 91.62           S  
ATOM   3287  CE  MET   220      42.898 -14.451  25.679  1.00 91.62           C  
ATOM   3288  H   MET   220      42.401 -18.096  22.779  1.00 91.62           H  
ATOM   3289  HA  MET   220      40.982 -16.200  21.054  1.00 91.62           H  
ATOM   3290  HB2 MET   220      42.870 -14.631  21.875  1.00 91.62           H  
ATOM   3291  HB3 MET   220      43.386 -15.934  22.937  1.00 91.62           H  
ATOM   3292  HG2 MET   220      41.180 -15.892  24.099  1.00 91.62           H  
ATOM   3293  HG3 MET   220      40.534 -14.786  22.881  1.00 91.62           H  
ATOM   3294  HE1 MET   220      43.316 -13.699  26.354  1.00 91.62           H  
ATOM   3295  HE2 MET   220      43.716 -15.062  25.291  1.00 91.62           H  
ATOM   3296  HE3 MET   220      42.204 -15.078  26.246  1.00 91.62           H  
ATOM   3297  N   CYS   221      42.284 -17.212  19.065  1.00 95.31           N  
ATOM   3298  CA  CYS   221      42.977 -17.538  17.815  1.00 95.31           C  
ATOM   3299  C   CYS   221      43.266 -16.239  17.028  1.00 95.31           C  
ATOM   3300  CB  CYS   221      42.062 -18.452  16.974  1.00 95.31           C  
ATOM   3301  O   CYS   221      42.424 -15.338  16.946  1.00 95.31           O  
ATOM   3302  SG  CYS   221      42.883 -19.388  15.648  1.00 95.31           S  
ATOM   3303  H   CYS   221      41.327 -17.534  19.171  1.00 95.31           H  
ATOM   3304  HA  CYS   221      43.900 -18.048  18.103  1.00 95.31           H  
ATOM   3305  HB2 CYS   221      41.245 -17.876  16.524  1.00 95.31           H  
ATOM   3306  HB3 CYS   221      41.597 -19.203  17.624  1.00 95.31           H  
ATOM   3307  HG  CYS   221      43.214 -18.335  14.882  1.00 95.31           H  
ATOM   3308  N   PRO   222      44.474 -16.134  16.362  1.00 91.85           N  
ATOM   3309  CA  PRO   222      44.771 -15.018  15.454  1.00 91.85           C  
ATOM   3310  C   PRO   222      44.027 -15.166  14.104  1.00 91.85           C  
ATOM   3311  CB  PRO   222      46.291 -15.063  15.302  1.00 91.85           C  
ATOM   3312  O   PRO   222      44.604 -15.216  13.019  1.00 91.85           O  
ATOM   3313  CG  PRO   222      46.604 -16.549  15.425  1.00 91.85           C  
ATOM   3314  CD  PRO   222      45.626 -17.019  16.490  1.00 91.85           C  
ATOM   3315  HA  PRO   222      44.453 -14.073  15.906  1.00 91.85           H  
ATOM   3316  HB2 PRO   222      46.762 -14.525  16.134  1.00 91.85           H  
ATOM   3317  HB3 PRO   222      46.665 -14.633  14.368  1.00 91.85           H  
ATOM   3318  HG2 PRO   222      47.645 -16.745  15.696  1.00 91.85           H  
ATOM   3319  HG3 PRO   222      46.397 -17.055  14.474  1.00 91.85           H  
ATOM   3320  HD2 PRO   222      45.356 -18.068  16.366  1.00 91.85           H  
ATOM   3321  HD3 PRO   222      46.036 -16.880  17.496  1.00 91.85           H  
ATOM   3322  N   ALA   223      42.652 -15.114  14.215  1.00 89.95           N  
ATOM   3323  CA  ALA   223      41.751 -15.292  13.091  1.00 89.95           C  
ATOM   3324  C   ALA   223      40.467 -14.478  13.343  1.00 89.95           C  
ATOM   3325  CB  ALA   223      41.428 -16.770  12.901  1.00 89.95           C  
ATOM   3326  O   ALA   223      40.193 -13.942  14.418  1.00 89.95           O  
ATOM   3327  H   ALA   223      42.254 -14.906  15.138  1.00 89.95           H  
ATOM   3328  HA  ALA   223      42.231 -14.899  12.187  1.00 89.95           H  
ATOM   3329  HB1 ALA   223      42.342 -17.355  12.758  1.00 89.95           H  
ATOM   3330  HB2 ALA   223      40.786 -16.933  12.030  1.00 89.95           H  
ATOM   3331  HB3 ALA   223      40.905 -17.173  13.776  1.00 89.95           H  
ATOM   3332  N   THR   224      39.605 -14.433  12.274  1.00 91.93           N  
ATOM   3333  CA  THR   224      38.436 -13.551  12.241  1.00 91.93           C  
ATOM   3334  C   THR   224      37.261 -14.117  13.057  1.00 91.93           C  
ATOM   3335  CB  THR   224      37.943 -13.373  10.788  1.00 91.93           C  
ATOM   3336  O   THR   224      36.252 -13.462  13.317  1.00 91.93           O  
ATOM   3337  CG2 THR   224      38.888 -12.508   9.961  1.00 91.93           C  
ATOM   3338  OG1 THR   224      37.841 -14.675  10.173  1.00 91.93           O  
ATOM   3339  H   THR   224      39.764 -15.010  11.449  1.00 91.93           H  
ATOM   3340  HA  THR   224      38.701 -12.588  12.689  1.00 91.93           H  
ATOM   3341  HB  THR   224      36.943 -12.925  10.770  1.00 91.93           H  
ATOM   3342 HG21 THR   224      39.004 -11.514  10.403  1.00 91.93           H  
ATOM   3343 HG22 THR   224      38.501 -12.389   8.943  1.00 91.93           H  
ATOM   3344 HG23 THR   224      39.875 -12.974   9.865  1.00 91.93           H  
ATOM   3345  HG1 THR   224      37.695 -14.529   9.217  1.00 91.93           H  
ATOM   3346  N   ASN   225      37.327 -15.474  13.298  1.00 90.73           N  
ATOM   3347  CA  ASN   225      36.243 -16.291  13.844  1.00 90.73           C  
ATOM   3348  C   ASN   225      35.299 -16.763  12.710  1.00 90.73           C  
ATOM   3349  CB  ASN   225      35.444 -15.659  14.988  1.00 90.73           C  
ATOM   3350  O   ASN   225      34.292 -17.439  12.938  1.00 90.73           O  
ATOM   3351  CG  ASN   225      34.737 -16.723  15.806  1.00 90.73           C  
ATOM   3352  ND2 ASN   225      35.501 -17.300  16.788  1.00 90.73           N  
ATOM   3353  OD1 ASN   225      33.578 -17.073  15.584  1.00 90.73           O  
ATOM   3354  H   ASN   225      38.178 -15.968  13.038  1.00 90.73           H  
ATOM   3355  HA  ASN   225      36.750 -17.185  14.218  1.00 90.73           H  
ATOM   3356  HB2 ASN   225      34.681 -14.966  14.618  1.00 90.73           H  
ATOM   3357  HB3 ASN   225      36.106 -15.092  15.655  1.00 90.73           H  
ATOM   3358 HD21 ASN   225      35.085 -18.024  17.365  1.00 90.73           H  
ATOM   3359 HD22 ASN   225      36.468 -17.036  16.954  1.00 90.73           H  
ATOM   3360  N   GLN   226      35.634 -16.396  11.425  1.00 93.06           N  
ATOM   3361  CA  GLN   226      34.802 -16.704  10.260  1.00 93.06           C  
ATOM   3362  C   GLN   226      35.557 -17.668   9.322  1.00 93.06           C  
ATOM   3363  CB  GLN   226      34.381 -15.393   9.579  1.00 93.06           C  
ATOM   3364  O   GLN   226      35.750 -17.434   8.131  1.00 93.06           O  
ATOM   3365  CG  GLN   226      33.280 -15.546   8.529  1.00 93.06           C  
ATOM   3366  CD  GLN   226      31.912 -15.853   9.105  1.00 93.06           C  
ATOM   3367  NE2 GLN   226      30.908 -15.810   8.179  1.00 93.06           N  
ATOM   3368  OE1 GLN   226      31.689 -16.116  10.286  1.00 93.06           O  
ATOM   3369  H   GLN   226      36.473 -15.848  11.280  1.00 93.06           H  
ATOM   3370  HA  GLN   226      33.912 -17.243  10.598  1.00 93.06           H  
ATOM   3371  HB2 GLN   226      35.255 -14.937   9.097  1.00 93.06           H  
ATOM   3372  HB3 GLN   226      34.045 -14.679  10.343  1.00 93.06           H  
ATOM   3373  HG2 GLN   226      33.524 -16.324   7.798  1.00 93.06           H  
ATOM   3374  HG3 GLN   226      33.197 -14.601   7.978  1.00 93.06           H  
ATOM   3375 HE21 GLN   226      29.957 -16.034   8.455  1.00 93.06           H  
ATOM   3376 HE22 GLN   226      31.064 -15.561   7.209  1.00 93.06           H  
ATOM   3377  N   CYS   227      35.859 -18.887   9.911  1.00 95.25           N  
ATOM   3378  CA  CYS   227      36.328 -20.004   9.094  1.00 95.25           C  
ATOM   3379  C   CYS   227      35.074 -20.739   8.580  1.00 95.25           C  
ATOM   3380  CB  CYS   227      37.184 -21.022   9.851  1.00 95.25           C  
ATOM   3381  O   CYS   227      34.014 -20.767   9.207  1.00 95.25           O  
ATOM   3382  SG  CYS   227      38.770 -20.321  10.404  1.00 95.25           S  
ATOM   3383  H   CYS   227      35.680 -19.030  10.901  1.00 95.25           H  
ATOM   3384  HA  CYS   227      36.877 -19.614   8.228  1.00 95.25           H  
ATOM   3385  HB2 CYS   227      37.412 -21.883   9.214  1.00 95.25           H  
ATOM   3386  HB3 CYS   227      36.649 -21.409  10.725  1.00 95.25           H  
ATOM   3387  HG  CYS   227      38.240 -19.327  11.133  1.00 95.25           H  
ATOM   3388  N   THR   228      35.264 -21.427   7.398  1.00 95.06           N  
ATOM   3389  CA  THR   228      34.182 -22.195   6.790  1.00 95.06           C  
ATOM   3390  C   THR   228      34.057 -23.532   7.544  1.00 95.06           C  
ATOM   3391  CB  THR   228      34.460 -22.477   5.299  1.00 95.06           C  
ATOM   3392  O   THR   228      34.636 -24.559   7.190  1.00 95.06           O  
ATOM   3393  CG2 THR   228      34.323 -21.223   4.446  1.00 95.06           C  
ATOM   3394  OG1 THR   228      35.795 -22.980   5.116  1.00 95.06           O  
ATOM   3395  H   THR   228      36.157 -21.413   6.909  1.00 95.06           H  
ATOM   3396  HA  THR   228      33.239 -21.646   6.900  1.00 95.06           H  
ATOM   3397  HB  THR   228      33.765 -23.236   4.920  1.00 95.06           H  
ATOM   3398 HG21 THR   228      33.320 -20.794   4.527  1.00 95.06           H  
ATOM   3399 HG22 THR   228      34.517 -21.457   3.394  1.00 95.06           H  
ATOM   3400 HG23 THR   228      35.056 -20.462   4.736  1.00 95.06           H  
ATOM   3401  HG1 THR   228      35.835 -23.804   5.649  1.00 95.06           H  
ATOM   3402  N   ILE   229      33.280 -23.469   8.691  1.00 96.49           N  
ATOM   3403  CA  ILE   229      32.941 -24.655   9.478  1.00 96.49           C  
ATOM   3404  C   ILE   229      31.738 -25.298   8.742  1.00 96.49           C  
ATOM   3405  CB  ILE   229      32.637 -24.283  10.946  1.00 96.49           C  
ATOM   3406  O   ILE   229      30.567 -25.121   9.075  1.00 96.49           O  
ATOM   3407  CG1 ILE   229      33.834 -23.596  11.647  1.00 96.49           C  
ATOM   3408  CG2 ILE   229      32.177 -25.492  11.769  1.00 96.49           C  
ATOM   3409  CD1 ILE   229      35.127 -24.403  11.681  1.00 96.49           C  
ATOM   3410  H   ILE   229      32.920 -22.562   8.989  1.00 96.49           H  
ATOM   3411  HA  ILE   229      33.775 -25.366   9.433  1.00 96.49           H  
ATOM   3412  HB  ILE   229      31.809 -23.560  10.956  1.00 96.49           H  
ATOM   3413 HG12 ILE   229      33.546 -23.357  12.678  1.00 96.49           H  
ATOM   3414 HG13 ILE   229      34.039 -22.634  11.163  1.00 96.49           H  
ATOM   3415 HG21 ILE   229      32.933 -26.280  11.791  1.00 96.49           H  
ATOM   3416 HG22 ILE   229      31.254 -25.927  11.378  1.00 96.49           H  
ATOM   3417 HG23 ILE   229      31.974 -25.189  12.801  1.00 96.49           H  
ATOM   3418 HD11 ILE   229      34.999 -25.351  12.210  1.00 96.49           H  
ATOM   3419 HD12 ILE   229      35.906 -23.839  12.204  1.00 96.49           H  
ATOM   3420 HD13 ILE   229      35.503 -24.612  10.675  1.00 96.49           H  
ATOM   3421  N   ASP   230      32.127 -26.022   7.627  1.00 96.39           N  
ATOM   3422  CA  ASP   230      31.187 -26.781   6.812  1.00 96.39           C  
ATOM   3423  C   ASP   230      31.198 -28.273   7.254  1.00 96.39           C  
ATOM   3424  CB  ASP   230      31.411 -26.517   5.327  1.00 96.39           C  
ATOM   3425  O   ASP   230      31.806 -28.677   8.245  1.00 96.39           O  
ATOM   3426  CG  ASP   230      32.695 -27.097   4.774  1.00 96.39           C  
ATOM   3427  OD1 ASP   230      32.993 -28.280   5.125  1.00 96.39           O  
ATOM   3428  OD2 ASP   230      33.358 -26.314   4.012  1.00 96.39           O1-
ATOM   3429  H   ASP   230      33.116 -26.044   7.379  1.00 96.39           H  
ATOM   3430  HA  ASP   230      30.177 -26.426   7.052  1.00 96.39           H  
ATOM   3431  HB2 ASP   230      31.402 -25.433   5.149  1.00 96.39           H  
ATOM   3432  HB3 ASP   230      30.590 -26.932   4.730  1.00 96.39           H  
ATOM   3433  N   LYS   231      30.421 -29.103   6.465  1.00 95.97           N  
ATOM   3434  CA  LYS   231      30.197 -30.511   6.791  1.00 95.97           C  
ATOM   3435  C   LYS   231      31.526 -31.310   6.822  1.00 95.97           C  
ATOM   3436  CB  LYS   231      29.232 -31.102   5.753  1.00 95.97           C  
ATOM   3437  O   LYS   231      31.651 -32.343   7.495  1.00 95.97           O  
ATOM   3438  CG  LYS   231      28.613 -32.456   6.129  1.00 95.97           C  
ATOM   3439  CD  LYS   231      27.644 -32.899   5.022  1.00 95.97           C  
ATOM   3440  CE  LYS   231      27.025 -34.276   5.216  1.00 95.97           C  
ATOM   3441  NZ  LYS   231      26.125 -34.301   6.361  1.00 95.97           N1+
ATOM   3442  H   LYS   231      29.967 -28.709   5.648  1.00 95.97           H  
ATOM   3443  HA  LYS   231      29.763 -30.542   7.797  1.00 95.97           H  
ATOM   3444  HB2 LYS   231      29.749 -31.197   4.788  1.00 95.97           H  
ATOM   3445  HB3 LYS   231      28.409 -30.392   5.591  1.00 95.97           H  
ATOM   3446  HG2 LYS   231      28.083 -32.368   7.084  1.00 95.97           H  
ATOM   3447  HG3 LYS   231      29.398 -33.211   6.252  1.00 95.97           H  
ATOM   3448  HD2 LYS   231      28.186 -32.910   4.068  1.00 95.97           H  
ATOM   3449  HD3 LYS   231      26.847 -32.152   4.916  1.00 95.97           H  
ATOM   3450  HE2 LYS   231      27.780 -35.053   5.370  1.00 95.97           H  
ATOM   3451  HE3 LYS   231      26.422 -34.538   4.341  1.00 95.97           H  
ATOM   3452  HZ1 LYS   231      25.465 -35.084   6.323  1.00 95.97           H  
ATOM   3453  HZ2 LYS   231      25.577 -33.431   6.516  1.00 95.97           H  
ATOM   3454  HZ3 LYS   231      26.625 -34.459   7.277  1.00 95.97           H  
ATOM   3455  N   ASN   232      32.541 -30.832   6.018  1.00 95.28           N  
ATOM   3456  CA  ASN   232      33.819 -31.522   5.863  1.00 95.28           C  
ATOM   3457  C   ASN   232      34.916 -30.802   6.687  1.00 95.28           C  
ATOM   3458  CB  ASN   232      34.236 -31.592   4.395  1.00 95.28           C  
ATOM   3459  O   ASN   232      35.793 -31.443   7.272  1.00 95.28           O  
ATOM   3460  CG  ASN   232      35.360 -32.589   4.176  1.00 95.28           C  
ATOM   3461  ND2 ASN   232      35.691 -32.763   2.863  1.00 95.28           N  
ATOM   3462  OD1 ASN   232      35.938 -33.194   5.074  1.00 95.28           O  
ATOM   3463  H   ASN   232      32.457 -29.902   5.562  1.00 95.28           H  
ATOM   3464  HA  ASN   232      33.720 -32.531   6.279  1.00 95.28           H  
ATOM   3465  HB2 ASN   232      34.564 -30.615   4.023  1.00 95.28           H  
ATOM   3466  HB3 ASN   232      33.384 -31.910   3.781  1.00 95.28           H  
ATOM   3467 HD21 ASN   232      36.430 -33.414   2.615  1.00 95.28           H  
ATOM   3468 HD22 ASN   232      35.231 -32.276   2.102  1.00 95.28           H  
ATOM   3469  N   ARG   233      34.941 -29.420   6.575  1.00 94.12           N  
ATOM   3470  CA  ARG   233      36.027 -28.603   7.119  1.00 94.12           C  
ATOM   3471  C   ARG   233      35.877 -28.244   8.625  1.00 94.12           C  
ATOM   3472  CB  ARG   233      36.255 -27.336   6.278  1.00 94.12           C  
ATOM   3473  O   ARG   233      36.721 -27.567   9.223  1.00 94.12           O  
ATOM   3474  CG  ARG   233      36.886 -27.651   4.913  1.00 94.12           C  
ATOM   3475  CD  ARG   233      37.079 -26.401   4.047  1.00 94.12           C  
ATOM   3476  NE  ARG   233      35.799 -25.887   3.578  1.00 94.12           N  
ATOM   3477  NH1 ARG   233      36.601 -24.215   2.130  1.00 94.12           N  
ATOM   3478  NH2 ARG   233      34.336 -24.599   2.356  1.00 94.12           N1+
ATOM   3479  CZ  ARG   233      35.593 -24.892   2.686  1.00 94.12           C  
ATOM   3480  H   ARG   233      34.166 -28.937   6.051  1.00 94.12           H  
ATOM   3481  HA  ARG   233      36.937 -29.216   7.080  1.00 94.12           H  
ATOM   3482  HB2 ARG   233      36.913 -26.640   6.811  1.00 94.12           H  
ATOM   3483  HB3 ARG   233      35.302 -26.817   6.140  1.00 94.12           H  
ATOM   3484  HG2 ARG   233      36.264 -28.372   4.370  1.00 94.12           H  
ATOM   3485  HG3 ARG   233      37.864 -28.120   5.074  1.00 94.12           H  
ATOM   3486  HD2 ARG   233      37.679 -26.670   3.171  1.00 94.12           H  
ATOM   3487  HD3 ARG   233      37.589 -25.617   4.616  1.00 94.12           H  
ATOM   3488  HE  ARG   233      34.882 -26.328   3.920  1.00 94.12           H  
ATOM   3489 HH11 ARG   233      36.426 -23.455   1.491  1.00 94.12           H  
ATOM   3490 HH12 ARG   233      37.552 -24.398   2.413  1.00 94.12           H  
ATOM   3491 HH21 ARG   233      34.063 -23.893   1.696  1.00 94.12           H  
ATOM   3492 HH22 ARG   233      33.619 -25.165   2.844  1.00 94.12           H  
ATOM   3493  N   ARG   234      34.840 -28.855   9.287  1.00 95.77           N  
ATOM   3494  CA  ARG   234      34.568 -28.746  10.723  1.00 95.77           C  
ATOM   3495  C   ARG   234      35.577 -29.406  11.717  1.00 95.77           C  
ATOM   3496  CB  ARG   234      33.142 -29.221  11.054  1.00 95.77           C  
ATOM   3497  O   ARG   234      35.291 -29.593  12.908  1.00 95.77           O  
ATOM   3498  CG  ARG   234      32.882 -30.673  10.635  1.00 95.77           C  
ATOM   3499  CD  ARG   234      31.423 -31.066  10.824  1.00 95.77           C  
ATOM   3500  NE  ARG   234      31.139 -32.299  10.090  1.00 95.77           N  
ATOM   3501  NH1 ARG   234      29.428 -33.097  11.457  1.00 95.77           N  
ATOM   3502  NH2 ARG   234      30.086 -34.299   9.634  1.00 95.77           N1+
ATOM   3503  CZ  ARG   234      30.223 -33.222  10.402  1.00 95.77           C  
ATOM   3504  H   ARG   234      34.191 -29.353   8.676  1.00 95.77           H  
ATOM   3505  HA  ARG   234      34.634 -27.675  10.950  1.00 95.77           H  
ATOM   3506  HB2 ARG   234      32.427 -28.558  10.557  1.00 95.77           H  
ATOM   3507  HB3 ARG   234      32.942 -29.118  12.126  1.00 95.77           H  
ATOM   3508  HG2 ARG   234      33.519 -31.356  11.210  1.00 95.77           H  
ATOM   3509  HG3 ARG   234      33.147 -30.827   9.584  1.00 95.77           H  
ATOM   3510  HD2 ARG   234      30.760 -30.292  10.426  1.00 95.77           H  
ATOM   3511  HD3 ARG   234      31.222 -31.208  11.890  1.00 95.77           H  
ATOM   3512  HE  ARG   234      31.590 -32.466   9.181  1.00 95.77           H  
ATOM   3513 HH11 ARG   234      28.689 -33.815  11.525  1.00 95.77           H  
ATOM   3514 HH12 ARG   234      29.291 -32.216  11.925  1.00 95.77           H  
ATOM   3515 HH21 ARG   234      29.289 -34.915   9.842  1.00 95.77           H  
ATOM   3516 HH22 ARG   234      30.611 -34.439   8.787  1.00 95.77           H  
ATOM   3517  N   LYS   235      36.836 -29.640  11.226  1.00 95.58           N  
ATOM   3518  CA  LYS   235      37.981 -29.974  12.068  1.00 95.58           C  
ATOM   3519  C   LYS   235      38.814 -28.702  12.372  1.00 95.58           C  
ATOM   3520  CB  LYS   235      38.926 -30.985  11.388  1.00 95.58           C  
ATOM   3521  O   LYS   235      39.669 -28.681  13.256  1.00 95.58           O  
ATOM   3522  CG  LYS   235      38.260 -32.276  10.885  1.00 95.58           C  
ATOM   3523  CD  LYS   235      38.158 -32.294   9.355  1.00 95.58           C  
ATOM   3524  CE  LYS   235      37.532 -33.581   8.827  1.00 95.58           C  
ATOM   3525  NZ  LYS   235      37.401 -33.484   7.363  1.00 95.58           N1+
ATOM   3526  H   LYS   235      36.975 -29.552  10.220  1.00 95.58           H  
ATOM   3527  HA  LYS   235      37.622 -30.373  13.023  1.00 95.58           H  
ATOM   3528  HB2 LYS   235      39.695 -31.263  12.122  1.00 95.58           H  
ATOM   3529  HB3 LYS   235      39.469 -30.496  10.569  1.00 95.58           H  
ATOM   3530  HG2 LYS   235      37.273 -32.415  11.340  1.00 95.58           H  
ATOM   3531  HG3 LYS   235      38.875 -33.130  11.197  1.00 95.58           H  
ATOM   3532  HD2 LYS   235      39.160 -32.179   8.922  1.00 95.58           H  
ATOM   3533  HD3 LYS   235      37.574 -31.427   9.028  1.00 95.58           H  
ATOM   3534  HE2 LYS   235      36.526 -33.738   9.228  1.00 95.58           H  
ATOM   3535  HE3 LYS   235      38.154 -34.455   9.039  1.00 95.58           H  
ATOM   3536  HZ1 LYS   235      36.925 -34.278   6.916  1.00 95.58           H  
ATOM   3537  HZ2 LYS   235      38.281 -33.332   6.861  1.00 95.58           H  
ATOM   3538  HZ3 LYS   235      36.787 -32.678   7.110  1.00 95.58           H  
ATOM   3539  N   SER   236      38.671 -27.683  11.452  1.00 95.18           N  
ATOM   3540  CA  SER   236      39.744 -26.709  11.218  1.00 95.18           C  
ATOM   3541  C   SER   236      40.035 -25.727  12.362  1.00 95.18           C  
ATOM   3542  CB  SER   236      39.463 -25.862   9.965  1.00 95.18           C  
ATOM   3543  O   SER   236      41.108 -25.126  12.430  1.00 95.18           O  
ATOM   3544  OG  SER   236      39.224 -26.683   8.819  1.00 95.18           O  
ATOM   3545  H   SER   236      37.843 -27.647  10.859  1.00 95.18           H  
ATOM   3546  HA  SER   236      40.652 -27.303  11.059  1.00 95.18           H  
ATOM   3547  HB2 SER   236      40.318 -25.217   9.737  1.00 95.18           H  
ATOM   3548  HB3 SER   236      38.591 -25.213  10.107  1.00 95.18           H  
ATOM   3549  HG  SER   236      38.293 -26.978   8.887  1.00 95.18           H  
ATOM   3550  N   CYS   237      38.978 -25.416  13.193  1.00 96.56           N  
ATOM   3551  CA  CYS   237      39.153 -24.416  14.240  1.00 96.56           C  
ATOM   3552  C   CYS   237      38.012 -24.560  15.265  1.00 96.56           C  
ATOM   3553  CB  CYS   237      39.145 -22.987  13.677  1.00 96.56           C  
ATOM   3554  O   CYS   237      36.825 -24.437  14.955  1.00 96.56           O  
ATOM   3555  SG  CYS   237      39.536 -21.743  14.960  1.00 96.56           S  
ATOM   3556  H   CYS   237      38.097 -25.908  13.069  1.00 96.56           H  
ATOM   3557  HA  CYS   237      40.118 -24.618  14.722  1.00 96.56           H  
ATOM   3558  HB2 CYS   237      38.160 -22.749  13.263  1.00 96.56           H  
ATOM   3559  HB3 CYS   237      39.870 -22.869  12.867  1.00 96.56           H  
ATOM   3560  HG  CYS   237      40.874 -21.806  14.826  1.00 96.56           H  
ATOM   3561  N   GLN   238      38.459 -24.820  16.553  1.00 96.34           N  
ATOM   3562  CA  GLN   238      37.520 -25.055  17.644  1.00 96.34           C  
ATOM   3563  C   GLN   238      36.809 -23.749  18.080  1.00 96.34           C  
ATOM   3564  CB  GLN   238      38.219 -25.714  18.843  1.00 96.34           C  
ATOM   3565  O   GLN   238      35.682 -23.786  18.578  1.00 96.34           O  
ATOM   3566  CG  GLN   238      38.635 -27.161  18.539  1.00 96.34           C  
ATOM   3567  CD  GLN   238      39.083 -27.927  19.772  1.00 96.34           C  
ATOM   3568  OE1 GLN   238      38.419 -29.093  20.050  1.00 96.34           O  
ATOM   3569  NE2 GLN   238      40.015 -27.522  20.463  1.00 96.34           N  
ATOM   3570  H   GLN   238      39.459 -24.871  16.735  1.00 96.34           H  
ATOM   3571  HA  GLN   238      36.732 -25.715  17.260  1.00 96.34           H  
ATOM   3572  HB2 GLN   238      37.553 -25.699  19.714  1.00 96.34           H  
ATOM   3573  HB3 GLN   238      39.101 -25.128  19.128  1.00 96.34           H  
ATOM   3574  HG2 GLN   238      39.459 -27.177  17.816  1.00 96.34           H  
ATOM   3575  HG3 GLN   238      37.797 -27.708  18.091  1.00 96.34           H  
ATOM   3576 HE21 GLN   238      40.316 -28.054  21.267  1.00 96.34           H  
ATOM   3577 HE22 GLN   238      40.480 -26.657  20.227  1.00 96.34           H  
ATOM   3578  N   ALA   239      37.537 -22.579  17.937  1.00 96.06           N  
ATOM   3579  CA  ALA   239      36.999 -21.300  18.417  1.00 96.06           C  
ATOM   3580  C   ALA   239      35.758 -20.870  17.600  1.00 96.06           C  
ATOM   3581  CB  ALA   239      38.044 -20.198  18.307  1.00 96.06           C  
ATOM   3582  O   ALA   239      34.848 -20.188  18.076  1.00 96.06           O  
ATOM   3583  H   ALA   239      38.464 -22.636  17.524  1.00 96.06           H  
ATOM   3584  HA  ALA   239      36.687 -21.446  19.456  1.00 96.06           H  
ATOM   3585  HB1 ALA   239      38.980 -20.493  18.785  1.00 96.06           H  
ATOM   3586  HB2 ALA   239      37.687 -19.276  18.777  1.00 96.06           H  
ATOM   3587  HB3 ALA   239      38.270 -19.960  17.262  1.00 96.06           H  
ATOM   3588  N   CYS   240      35.827 -21.223  16.258  1.00 97.28           N  
ATOM   3589  CA  CYS   240      34.752 -20.836  15.340  1.00 97.28           C  
ATOM   3590  C   CYS   240      33.568 -21.784  15.579  1.00 97.28           C  
ATOM   3591  CB  CYS   240      35.153 -20.963  13.872  1.00 97.28           C  
ATOM   3592  O   CYS   240      32.393 -21.451  15.421  1.00 97.28           O  
ATOM   3593  SG  CYS   240      36.574 -19.917  13.436  1.00 97.28           S  
ATOM   3594  H   CYS   240      36.614 -21.775  15.929  1.00 97.28           H  
ATOM   3595  HA  CYS   240      34.423 -19.820  15.582  1.00 97.28           H  
ATOM   3596  HB2 CYS   240      34.315 -20.693  13.220  1.00 97.28           H  
ATOM   3597  HB3 CYS   240      35.434 -21.994  13.638  1.00 97.28           H  
ATOM   3598  HG  CYS   240      37.465 -20.481  14.269  1.00 97.28           H  
ATOM   3599  N   ARG   241      33.934 -23.085  15.850  1.00 97.87           N  
ATOM   3600  CA  ARG   241      32.939 -24.137  15.972  1.00 97.87           C  
ATOM   3601  C   ARG   241      32.174 -24.005  17.305  1.00 97.87           C  
ATOM   3602  CB  ARG   241      33.613 -25.498  15.807  1.00 97.87           C  
ATOM   3603  O   ARG   241      31.021 -24.424  17.431  1.00 97.87           O  
ATOM   3604  CG  ARG   241      32.611 -26.623  15.579  1.00 97.87           C  
ATOM   3605  CD  ARG   241      33.309 -27.900  15.123  1.00 97.87           C  
ATOM   3606  NE  ARG   241      32.329 -28.983  15.013  1.00 97.87           N  
ATOM   3607  NH1 ARG   241      33.908 -30.715  14.887  1.00 97.87           N  
ATOM   3608  NH2 ARG   241      31.692 -31.188  15.245  1.00 97.87           N1+
ATOM   3609  CZ  ARG   241      32.657 -30.293  15.047  1.00 97.87           C  
ATOM   3610  H   ARG   241      34.925 -23.332  15.957  1.00 97.87           H  
ATOM   3611  HA  ARG   241      32.214 -23.982  15.165  1.00 97.87           H  
ATOM   3612  HB2 ARG   241      34.236 -25.726  16.680  1.00 97.87           H  
ATOM   3613  HB3 ARG   241      34.289 -25.455  14.943  1.00 97.87           H  
ATOM   3614  HG2 ARG   241      31.871 -26.334  14.824  1.00 97.87           H  
ATOM   3615  HG3 ARG   241      32.047 -26.820  16.497  1.00 97.87           H  
ATOM   3616  HD2 ARG   241      34.075 -28.185  15.852  1.00 97.87           H  
ATOM   3617  HD3 ARG   241      33.765 -27.746  14.141  1.00 97.87           H  
ATOM   3618  HE  ARG   241      31.345 -28.753  15.089  1.00 97.87           H  
ATOM   3619 HH11 ARG   241      34.139 -31.694  14.949  1.00 97.87           H  
ATOM   3620 HH12 ARG   241      34.602 -30.098  14.456  1.00 97.87           H  
ATOM   3621 HH21 ARG   241      31.914 -32.151  15.513  1.00 97.87           H  
ATOM   3622 HH22 ARG   241      30.717 -30.923  15.323  1.00 97.87           H  
ATOM   3623  N   LEU   242      32.876 -23.470  18.363  1.00 96.33           N  
ATOM   3624  CA  LEU   242      32.236 -23.207  19.656  1.00 96.33           C  
ATOM   3625  C   LEU   242      31.206 -22.071  19.469  1.00 96.33           C  
ATOM   3626  CB  LEU   242      33.292 -22.871  20.710  1.00 96.33           C  
ATOM   3627  O   LEU   242      30.100 -22.103  20.011  1.00 96.33           O  
ATOM   3628  CG  LEU   242      32.767 -22.626  22.136  1.00 96.33           C  
ATOM   3629  CD1 LEU   242      31.805 -23.708  22.620  1.00 96.33           C  
ATOM   3630  CD2 LEU   242      33.956 -22.534  23.096  1.00 96.33           C  
ATOM   3631  H   LEU   242      33.877 -23.275  18.262  1.00 96.33           H  
ATOM   3632  HA  LEU   242      31.685 -24.114  19.926  1.00 96.33           H  
ATOM   3633  HB2 LEU   242      33.860 -21.986  20.392  1.00 96.33           H  
ATOM   3634  HB3 LEU   242      34.018 -23.694  20.743  1.00 96.33           H  
ATOM   3635  HG  LEU   242      32.242 -21.663  22.155  1.00 96.33           H  
ATOM   3636 HD11 LEU   242      32.234 -24.707  22.496  1.00 96.33           H  
ATOM   3637 HD12 LEU   242      30.864 -23.675  22.064  1.00 96.33           H  
ATOM   3638 HD13 LEU   242      31.559 -23.571  23.679  1.00 96.33           H  
ATOM   3639 HD21 LEU   242      34.470 -23.497  23.187  1.00 96.33           H  
ATOM   3640 HD22 LEU   242      33.630 -22.227  24.095  1.00 96.33           H  
ATOM   3641 HD23 LEU   242      34.688 -21.806  22.736  1.00 96.33           H  
ATOM   3642  N   ARG   243      31.608 -21.035  18.654  1.00 95.31           N  
ATOM   3643  CA  ARG   243      30.693 -19.936  18.353  1.00 95.31           C  
ATOM   3644  C   ARG   243      29.491 -20.503  17.565  1.00 95.31           C  
ATOM   3645  CB  ARG   243      31.423 -18.820  17.600  1.00 95.31           C  
ATOM   3646  O   ARG   243      28.335 -20.144  17.802  1.00 95.31           O  
ATOM   3647  CG  ARG   243      30.552 -17.588  17.317  1.00 95.31           C  
ATOM   3648  CD  ARG   243      29.956 -17.572  15.907  1.00 95.31           C  
ATOM   3649  NE  ARG   243      31.005 -17.421  14.897  1.00 95.31           N  
ATOM   3650  NH1 ARG   243      29.542 -17.031  13.078  1.00 95.31           N  
ATOM   3651  NH2 ARG   243      31.790 -16.975  12.763  1.00 95.31           N1+
ATOM   3652  CZ  ARG   243      30.760 -17.146  13.583  1.00 95.31           C  
ATOM   3653  H   ARG   243      32.555 -21.046  18.245  1.00 95.31           H  
ATOM   3654  HA  ARG   243      30.313 -19.559  19.311  1.00 95.31           H  
ATOM   3655  HB2 ARG   243      31.862 -19.204  16.674  1.00 95.31           H  
ATOM   3656  HB3 ARG   243      32.270 -18.499  18.221  1.00 95.31           H  
ATOM   3657  HG2 ARG   243      31.178 -16.693  17.430  1.00 95.31           H  
ATOM   3658  HG3 ARG   243      29.750 -17.507  18.059  1.00 95.31           H  
ATOM   3659  HD2 ARG   243      29.278 -16.716  15.830  1.00 95.31           H  
ATOM   3660  HD3 ARG   243      29.417 -18.500  15.705  1.00 95.31           H  
ATOM   3661  HE  ARG   243      31.984 -17.402  15.169  1.00 95.31           H  
ATOM   3662 HH11 ARG   243      29.389 -16.835  12.105  1.00 95.31           H  
ATOM   3663 HH12 ARG   243      28.688 -17.260  13.625  1.00 95.31           H  
ATOM   3664 HH21 ARG   243      31.666 -16.671  11.796  1.00 95.31           H  
ATOM   3665 HH22 ARG   243      32.746 -17.162  13.066  1.00 95.31           H  
ATOM   3666  N   LYS   244      29.790 -21.401  16.562  1.00 97.07           N  
ATOM   3667  CA  LYS   244      28.737 -22.013  15.749  1.00 97.07           C  
ATOM   3668  C   LYS   244      27.748 -22.825  16.620  1.00 97.07           C  
ATOM   3669  CB  LYS   244      29.351 -22.914  14.664  1.00 97.07           C  
ATOM   3670  O   LYS   244      26.552 -22.914  16.336  1.00 97.07           O  
ATOM   3671  CG  LYS   244      28.354 -23.521  13.667  1.00 97.07           C  
ATOM   3672  CD  LYS   244      27.631 -22.474  12.816  1.00 97.07           C  
ATOM   3673  CE  LYS   244      26.118 -22.636  12.885  1.00 97.07           C  
ATOM   3674  NZ  LYS   244      25.483 -21.450  12.291  1.00 97.07           N1+
ATOM   3675  H   LYS   244      30.775 -21.605  16.351  1.00 97.07           H  
ATOM   3676  HA  LYS   244      28.173 -21.186  15.306  1.00 97.07           H  
ATOM   3677  HB2 LYS   244      29.883 -23.745  15.142  1.00 97.07           H  
ATOM   3678  HB3 LYS   244      30.106 -22.347  14.104  1.00 97.07           H  
ATOM   3679  HG2 LYS   244      27.644 -24.166  14.197  1.00 97.07           H  
ATOM   3680  HG3 LYS   244      28.913 -24.186  12.996  1.00 97.07           H  
ATOM   3681  HD2 LYS   244      27.951 -22.581  11.772  1.00 97.07           H  
ATOM   3682  HD3 LYS   244      27.923 -21.461  13.112  1.00 97.07           H  
ATOM   3683  HE2 LYS   244      25.751 -22.700  13.911  1.00 97.07           H  
ATOM   3684  HE3 LYS   244      25.774 -23.506  12.318  1.00 97.07           H  
ATOM   3685  HZ1 LYS   244      25.786 -21.233  11.340  1.00 97.07           H  
ATOM   3686  HZ2 LYS   244      25.745 -20.589  12.858  1.00 97.07           H  
ATOM   3687  HZ3 LYS   244      24.464 -21.469  12.348  1.00 97.07           H  
ATOM   3688  N   CYS   245      28.294 -23.502  17.693  1.00 96.79           N  
ATOM   3689  CA  CYS   245      27.437 -24.300  18.577  1.00 96.79           C  
ATOM   3690  C   CYS   245      26.558 -23.381  19.452  1.00 96.79           C  
ATOM   3691  CB  CYS   245      28.224 -25.239  19.493  1.00 96.79           C  
ATOM   3692  O   CYS   245      25.429 -23.719  19.819  1.00 96.79           O  
ATOM   3693  SG  CYS   245      29.006 -26.599  18.558  1.00 96.79           S  
ATOM   3694  H   CYS   245      29.297 -23.442  17.893  1.00 96.79           H  
ATOM   3695  HA  CYS   245      26.747 -24.874  17.945  1.00 96.79           H  
ATOM   3696  HB2 CYS   245      27.565 -25.685  20.242  1.00 96.79           H  
ATOM   3697  HB3 CYS   245      29.010 -24.698  20.030  1.00 96.79           H  
ATOM   3698  HG  CYS   245      29.836 -25.807  17.853  1.00 96.79           H  
ATOM   3699  N   TYR   246      27.142 -22.194  19.858  1.00 95.11           N  
ATOM   3700  CA  TYR   246      26.392 -21.236  20.668  1.00 95.11           C  
ATOM   3701  C   TYR   246      25.292 -20.537  19.832  1.00 95.11           C  
ATOM   3702  CB  TYR   246      27.282 -20.160  21.307  1.00 95.11           C  
ATOM   3703  O   TYR   246      24.262 -20.132  20.373  1.00 95.11           O  
ATOM   3704  CG  TYR   246      27.853 -20.527  22.664  1.00 95.11           C  
ATOM   3705  CD1 TYR   246      27.003 -20.846  23.735  1.00 95.11           C  
ATOM   3706  CD2 TYR   246      29.229 -20.403  22.908  1.00 95.11           C  
ATOM   3707  CE1 TYR   246      27.522 -21.103  25.003  1.00 95.11           C  
ATOM   3708  CE2 TYR   246      29.748 -20.659  24.178  1.00 95.11           C  
ATOM   3709  OH  TYR   246      29.356 -21.241  26.473  1.00 95.11           O  
ATOM   3710  CZ  TYR   246      28.893 -21.034  25.206  1.00 95.11           C  
ATOM   3711  H   TYR   246      28.104 -21.988  19.588  1.00 95.11           H  
ATOM   3712  HA  TYR   246      25.855 -21.816  21.430  1.00 95.11           H  
ATOM   3713  HB2 TYR   246      26.715 -19.230  21.455  1.00 95.11           H  
ATOM   3714  HB3 TYR   246      28.097 -19.899  20.620  1.00 95.11           H  
ATOM   3715  HD1 TYR   246      25.925 -20.901  23.603  1.00 95.11           H  
ATOM   3716  HD2 TYR   246      29.911 -20.117  22.110  1.00 95.11           H  
ATOM   3717  HE1 TYR   246      26.842 -21.348  25.813  1.00 95.11           H  
ATOM   3718  HE2 TYR   246      30.816 -20.576  24.357  1.00 95.11           H  
ATOM   3719  HH  TYR   246      30.289 -20.946  26.524  1.00 95.11           H  
ATOM   3720  N   GLU   247      25.568 -20.354  18.486  1.00 95.05           N  
ATOM   3721  CA  GLU   247      24.590 -19.729  17.592  1.00 95.05           C  
ATOM   3722  C   GLU   247      23.259 -20.513  17.567  1.00 95.05           C  
ATOM   3723  CB  GLU   247      25.073 -19.689  16.137  1.00 95.05           C  
ATOM   3724  O   GLU   247      22.194 -19.971  17.268  1.00 95.05           O  
ATOM   3725  CG  GLU   247      25.992 -18.519  15.819  1.00 95.05           C  
ATOM   3726  CD  GLU   247      26.511 -18.578  14.389  1.00 95.05           C  
ATOM   3727  OE1 GLU   247      27.409 -17.728  14.098  1.00 95.05           O  
ATOM   3728  OE2 GLU   247      26.051 -19.485  13.622  1.00 95.05           O1-
ATOM   3729  H   GLU   247      26.489 -20.625  18.137  1.00 95.05           H  
ATOM   3730  HA  GLU   247      24.373 -18.727  17.979  1.00 95.05           H  
ATOM   3731  HB2 GLU   247      24.206 -19.622  15.464  1.00 95.05           H  
ATOM   3732  HB3 GLU   247      25.570 -20.632  15.887  1.00 95.05           H  
ATOM   3733  HG2 GLU   247      26.847 -18.506  16.501  1.00 95.05           H  
ATOM   3734  HG3 GLU   247      25.452 -17.573  15.948  1.00 95.05           H  
ATOM   3735  N   VAL   248      23.387 -21.887  17.682  1.00 95.34           N  
ATOM   3736  CA  VAL   248      22.230 -22.775  17.665  1.00 95.34           C  
ATOM   3737  C   VAL   248      21.801 -23.238  19.075  1.00 95.34           C  
ATOM   3738  CB  VAL   248      22.387 -23.950  16.682  1.00 95.34           C  
ATOM   3739  O   VAL   248      21.023 -24.174  19.255  1.00 95.34           O  
ATOM   3740  CG1 VAL   248      22.613 -23.444  15.255  1.00 95.34           C  
ATOM   3741  CG2 VAL   248      23.498 -24.918  17.081  1.00 95.34           C  
ATOM   3742  H   VAL   248      24.326 -22.265  17.763  1.00 95.34           H  
ATOM   3743  HA  VAL   248      21.369 -22.186  17.318  1.00 95.34           H  
ATOM   3744  HB  VAL   248      21.449 -24.521  16.682  1.00 95.34           H  
ATOM   3745 HG11 VAL   248      23.555 -22.894  15.164  1.00 95.34           H  
ATOM   3746 HG12 VAL   248      21.800 -22.780  14.943  1.00 95.34           H  
ATOM   3747 HG13 VAL   248      22.650 -24.279  14.551  1.00 95.34           H  
ATOM   3748 HG21 VAL   248      24.487 -24.465  16.982  1.00 95.34           H  
ATOM   3749 HG22 VAL   248      23.466 -25.798  16.433  1.00 95.34           H  
ATOM   3750 HG23 VAL   248      23.384 -25.267  18.111  1.00 95.34           H  
ATOM   3751  N   GLY   249      22.216 -22.420  20.105  1.00 92.49           N  
ATOM   3752  CA  GLY   249      21.663 -22.542  21.431  1.00 92.49           C  
ATOM   3753  C   GLY   249      22.050 -23.790  22.219  1.00 92.49           C  
ATOM   3754  O   GLY   249      21.343 -24.192  23.152  1.00 92.49           O  
ATOM   3755  H   GLY   249      22.886 -21.674  19.911  1.00 92.49           H  
ATOM   3756  HA2 GLY   249      20.571 -22.518  21.347  1.00 92.49           H  
ATOM   3757  HA3 GLY   249      21.993 -21.669  22.003  1.00 92.49           H  
ATOM   3758  N   MET   250      23.303 -24.318  21.975  1.00 94.66           N  
ATOM   3759  CA  MET   250      23.754 -25.438  22.785  1.00 94.66           C  
ATOM   3760  C   MET   250      24.060 -24.933  24.218  1.00 94.66           C  
ATOM   3761  CB  MET   250      24.954 -26.200  22.225  1.00 94.66           C  
ATOM   3762  O   MET   250      24.528 -23.823  24.477  1.00 94.66           O  
ATOM   3763  CG  MET   250      24.522 -27.218  21.174  1.00 94.66           C  
ATOM   3764  SD  MET   250      25.917 -28.302  20.712  1.00 94.66           S  
ATOM   3765  CE  MET   250      24.978 -29.678  20.017  1.00 94.66           C  
ATOM   3766  H   MET   250      23.913 -23.911  21.253  1.00 94.66           H  
ATOM   3767  HA  MET   250      22.899 -26.120  22.856  1.00 94.66           H  
ATOM   3768  HB2 MET   250      25.435 -26.743  23.046  1.00 94.66           H  
ATOM   3769  HB3 MET   250      25.697 -25.505  21.819  1.00 94.66           H  
ATOM   3770  HG2 MET   250      24.148 -26.715  20.277  1.00 94.66           H  
ATOM   3771  HG3 MET   250      23.728 -27.850  21.583  1.00 94.66           H  
ATOM   3772  HE1 MET   250      25.672 -30.445  19.665  1.00 94.66           H  
ATOM   3773  HE2 MET   250      24.380 -29.335  19.170  1.00 94.66           H  
ATOM   3774  HE3 MET   250      24.328 -30.121  20.776  1.00 94.66           H  
ATOM   3775  N   MET   251      23.675 -25.840  25.202  1.00 88.04           N  
ATOM   3776  CA  MET   251      23.673 -25.512  26.613  1.00 88.04           C  
ATOM   3777  C   MET   251      24.265 -26.653  27.454  1.00 88.04           C  
ATOM   3778  CB  MET   251      22.247 -25.194  27.093  1.00 88.04           C  
ATOM   3779  O   MET   251      24.262 -27.834  27.105  1.00 88.04           O  
ATOM   3780  CG  MET   251      21.254 -26.308  26.756  1.00 88.04           C  
ATOM   3781  SD  MET   251      19.608 -26.029  27.469  1.00 88.04           S  
ATOM   3782  CE  MET   251      19.042 -24.692  26.381  1.00 88.04           C  
ATOM   3783  H   MET   251      23.310 -26.763  24.925  1.00 88.04           H  
ATOM   3784  HA  MET   251      24.300 -24.626  26.773  1.00 88.04           H  
ATOM   3785  HB2 MET   251      21.924 -24.262  26.614  1.00 88.04           H  
ATOM   3786  HB3 MET   251      22.259 -25.020  28.176  1.00 88.04           H  
ATOM   3787  HG2 MET   251      21.605 -27.268  27.144  1.00 88.04           H  
ATOM   3788  HG3 MET   251      21.134 -26.407  25.677  1.00 88.04           H  
ATOM   3789  HE1 MET   251      17.998 -24.464  26.609  1.00 88.04           H  
ATOM   3790  HE2 MET   251      19.105 -25.000  25.334  1.00 88.04           H  
ATOM   3791  HE3 MET   251      19.632 -23.787  26.537  1.00 88.04           H  
ATOM   3792  N   LYS   252      24.749 -26.253  28.695  1.00 76.61           N  
ATOM   3793  CA  LYS   252      25.320 -27.232  29.613  1.00 76.61           C  
ATOM   3794  C   LYS   252      24.170 -27.924  30.376  1.00 76.61           C  
ATOM   3795  CB  LYS   252      26.344 -26.583  30.557  1.00 76.61           C  
ATOM   3796  O   LYS   252      23.829 -27.597  31.509  1.00 76.61           O  
ATOM   3797  CG  LYS   252      27.094 -27.630  31.397  1.00 76.61           C  
ATOM   3798  CD  LYS   252      28.389 -27.084  32.011  1.00 76.61           C  
ATOM   3799  CE  LYS   252      29.201 -28.218  32.624  1.00 76.61           C  
ATOM   3800  NZ  LYS   252      30.530 -27.746  33.036  1.00 76.61           N1+
ATOM   3801  H   LYS   252      24.696 -25.277  28.968  1.00 76.61           H  
ATOM   3802  HA  LYS   252      25.834 -27.994  29.013  1.00 76.61           H  
ATOM   3803  HB2 LYS   252      25.856 -25.860  31.222  1.00 76.61           H  
ATOM   3804  HB3 LYS   252      27.064 -26.018  29.951  1.00 76.61           H  
ATOM   3805  HG2 LYS   252      27.335 -28.495  30.768  1.00 76.61           H  
ATOM   3806  HG3 LYS   252      26.443 -28.001  32.197  1.00 76.61           H  
ATOM   3807  HD2 LYS   252      28.153 -26.332  32.772  1.00 76.61           H  
ATOM   3808  HD3 LYS   252      28.979 -26.582  31.237  1.00 76.61           H  
ATOM   3809  HE2 LYS   252      29.369 -29.027  31.906  1.00 76.61           H  
ATOM   3810  HE3 LYS   252      28.713 -28.627  33.514  1.00 76.61           H  
ATOM   3811  HZ1 LYS   252      31.093 -28.561  33.362  1.00 76.61           H  
ATOM   3812  HZ2 LYS   252      30.522 -27.045  33.780  1.00 76.61           H  
ATOM   3813  HZ3 LYS   252      31.105 -27.389  32.247  1.00 76.61           H  
ATOM   3814  N   GLY   253      23.569 -28.942  29.658  1.00 70.52           N  
ATOM   3815  CA  GLY   253      22.602 -29.838  30.246  1.00 70.52           C  
ATOM   3816  C   GLY   253      21.256 -29.732  29.537  1.00 70.52           C  
ATOM   3817  O   GLY   253      21.118 -29.912  28.328  1.00 70.52           O  
ATOM   3818  H   GLY   253      23.818 -29.049  28.672  1.00 70.52           H  
ATOM   3819  HA2 GLY   253      22.500 -29.654  31.320  1.00 70.52           H  
ATOM   3820  HA3 GLY   253      22.972 -30.859  30.109  1.00 70.52           H  
ATOM   3821  N   GLY   254      20.196 -29.413  30.362  1.00 53.13           N  
ATOM   3822  CA  GLY   254      18.813 -29.440  29.908  1.00 53.13           C  
ATOM   3823  C   GLY   254      17.990 -28.326  30.556  1.00 53.13           C  
ATOM   3824  O   GLY   254      16.823 -28.475  30.915  1.00 53.13           O  
ATOM   3825  H   GLY   254      20.374 -29.158  31.330  1.00 53.13           H  
ATOM   3826  HA2 GLY   254      18.394 -30.406  30.204  1.00 53.13           H  
ATOM   3827  HA3 GLY   254      18.758 -29.337  28.820  1.00 53.13           H  
ATOM   3828  N   ILE   255      18.625 -27.101  30.566  1.00 43.73           N  
ATOM   3829  CA  ILE   255      18.024 -25.876  31.105  1.00 43.73           C  
ATOM   3830  C   ILE   255      17.140 -25.297  29.966  1.00 43.73           C  
ATOM   3831  CB  ILE   255      19.103 -24.878  31.602  1.00 43.73           C  
ATOM   3832  O   ILE   255      17.347 -24.222  29.403  1.00 43.73           O  
ATOM   3833  CG1 ILE   255      20.114 -25.563  32.554  1.00 43.73           C  
ATOM   3834  CG2 ILE   255      18.440 -23.679  32.301  1.00 43.73           C  
ATOM   3835  CD1 ILE   255      21.254 -24.657  33.002  1.00 43.73           C  
ATOM   3836  H   ILE   255      19.557 -27.027  30.140  1.00 43.73           H  
ATOM   3837  HA  ILE   255      17.364 -26.155  31.936  1.00 43.73           H  
ATOM   3838  HB  ILE   255      19.659 -24.502  30.733  1.00 43.73           H  
ATOM   3839 HG12 ILE   255      20.570 -26.427  32.056  1.00 43.73           H  
ATOM   3840 HG13 ILE   255      19.592 -25.949  33.438  1.00 43.73           H  
ATOM   3841 HG21 ILE   255      17.958 -23.988  33.235  1.00 43.73           H  
ATOM   3842 HG22 ILE   255      17.679 -23.206  31.676  1.00 43.73           H  
ATOM   3843 HG23 ILE   255      19.175 -22.903  32.538  1.00 43.73           H  
ATOM   3844 HD11 ILE   255      21.764 -24.214  32.141  1.00 43.73           H  
ATOM   3845 HD12 ILE   255      21.991 -25.235  33.569  1.00 43.73           H  
ATOM   3846 HD13 ILE   255      20.901 -23.852  33.652  1.00 43.73           H  
ATOM   3847  N   ARG   256      16.051 -26.093  29.656  1.00 49.63           N  
ATOM   3848  CA  ARG   256      15.189 -25.766  28.529  1.00 49.63           C  
ATOM   3849  C   ARG   256      14.217 -24.662  28.992  1.00 49.63           C  
ATOM   3850  CB  ARG   256      14.457 -27.015  28.017  1.00 49.63           C  
ATOM   3851  O   ARG   256      13.138 -24.874  29.548  1.00 49.63           O  
ATOM   3852  CG  ARG   256      14.023 -26.859  26.554  1.00 49.63           C  
ATOM   3853  CD  ARG   256      13.423 -28.147  25.993  1.00 49.63           C  
ATOM   3854  NE  ARG   256      13.494 -28.162  24.527  1.00 49.63           N  
ATOM   3855  NH1 ARG   256      11.253 -27.568  24.058  1.00 49.63           N  
ATOM   3856  NH2 ARG   256      12.717 -28.019  22.363  1.00 49.63           N1+
ATOM   3857  CZ  ARG   256      12.471 -27.910  23.674  1.00 49.63           C  
ATOM   3858  H   ARG   256      15.835 -26.913  30.212  1.00 49.63           H  
ATOM   3859  HA  ARG   256      15.827 -25.369  27.730  1.00 49.63           H  
ATOM   3860  HB2 ARG   256      13.587 -27.251  28.642  1.00 49.63           H  
ATOM   3861  HB3 ARG   256      15.133 -27.878  28.085  1.00 49.63           H  
ATOM   3862  HG2 ARG   256      14.896 -26.583  25.950  1.00 49.63           H  
ATOM   3863  HG3 ARG   256      13.301 -26.041  26.450  1.00 49.63           H  
ATOM   3864  HD2 ARG   256      12.398 -28.310  26.336  1.00 49.63           H  
ATOM   3865  HD3 ARG   256      14.003 -29.014  26.329  1.00 49.63           H  
ATOM   3866  HE  ARG   256      14.369 -28.444  24.095  1.00 49.63           H  
ATOM   3867 HH11 ARG   256      10.533 -27.262  23.422  1.00 49.63           H  
ATOM   3868 HH12 ARG   256      10.994 -27.383  25.042  1.00 49.63           H  
ATOM   3869 HH21 ARG   256      11.990 -27.881  21.680  1.00 49.63           H  
ATOM   3870 HH22 ARG   256      13.649 -28.291  22.058  1.00 49.63           H  
ATOM   3871  N   LYS   257      14.693 -23.383  28.763  1.00 47.75           N  
ATOM   3872  CA  LYS   257      13.932 -22.166  29.062  1.00 47.75           C  
ATOM   3873  C   LYS   257      12.948 -22.008  27.881  1.00 47.75           C  
ATOM   3874  CB  LYS   257      14.898 -20.988  29.190  1.00 47.75           C  
ATOM   3875  O   LYS   257      13.205 -21.399  26.844  1.00 47.75           O  
ATOM   3876  CG  LYS   257      14.254 -19.756  29.828  1.00 47.75           C  
ATOM   3877  CD  LYS   257      15.307 -18.667  30.053  1.00 47.75           C  
ATOM   3878  CE  LYS   257      14.774 -17.533  30.914  1.00 47.75           C  
ATOM   3879  NZ  LYS   257      15.858 -16.601  31.218  1.00 47.75           N1+
ATOM   3880  H   LYS   257      15.612 -23.253  28.349  1.00 47.75           H  
ATOM   3881  HA  LYS   257      13.380 -22.323  29.996  1.00 47.75           H  
ATOM   3882  HB2 LYS   257      15.319 -20.720  28.212  1.00 47.75           H  
ATOM   3883  HB3 LYS   257      15.748 -21.298  29.813  1.00 47.75           H  
ATOM   3884  HG2 LYS   257      13.807 -20.038  30.789  1.00 47.75           H  
ATOM   3885  HG3 LYS   257      13.448 -19.371  29.193  1.00 47.75           H  
ATOM   3886  HD2 LYS   257      15.650 -18.278  29.086  1.00 47.75           H  
ATOM   3887  HD3 LYS   257      16.179 -19.118  30.540  1.00 47.75           H  
ATOM   3888  HE2 LYS   257      14.398 -17.904  31.873  1.00 47.75           H  
ATOM   3889  HE3 LYS   257      13.984 -16.971  30.407  1.00 47.75           H  
ATOM   3890  HZ1 LYS   257      15.494 -15.905  31.918  1.00 47.75           H  
ATOM   3891  HZ2 LYS   257      16.155 -16.032  30.428  1.00 47.75           H  
ATOM   3892  HZ3 LYS   257      16.701 -17.064  31.643  1.00 47.75           H  
ATOM   3893  N   ASP   258      11.819 -22.795  28.043  1.00 41.03           N  
ATOM   3894  CA  ASP   258      10.949 -23.157  26.938  1.00 41.03           C  
ATOM   3895  C   ASP   258       9.836 -22.107  26.716  1.00 41.03           C  
ATOM   3896  CB  ASP   258      10.362 -24.531  27.212  1.00 41.03           C  
ATOM   3897  O   ASP   258       9.488 -21.265  27.544  1.00 41.03           O  
ATOM   3898  CG  ASP   258      10.109 -25.325  25.943  1.00 41.03           C  
ATOM   3899  OD1 ASP   258       9.781 -24.656  24.914  1.00 41.03           O  
ATOM   3900  OD2 ASP   258      10.225 -26.583  26.092  1.00 41.03           O1-
ATOM   3901  H   ASP   258      11.605 -23.170  28.972  1.00 41.03           H  
ATOM   3902  HA  ASP   258      11.573 -23.172  26.034  1.00 41.03           H  
ATOM   3903  HB2 ASP   258       9.422 -24.444  27.767  1.00 41.03           H  
ATOM   3904  HB3 ASP   258      11.047 -25.124  27.831  1.00 41.03           H  
ATOM   3905  N   ARG   259       9.236 -22.219  25.473  1.00 41.64           N  
ATOM   3906  CA  ARG   259       8.272 -21.274  24.941  1.00 41.64           C  
ATOM   3907  C   ARG   259       6.852 -21.788  25.268  1.00 41.64           C  
ATOM   3908  CB  ARG   259       8.495 -21.086  23.436  1.00 41.64           C  
ATOM   3909  O   ARG   259       5.976 -21.911  24.407  1.00 41.64           O  
ATOM   3910  CG  ARG   259       9.887 -20.518  23.140  1.00 41.64           C  
ATOM   3911  CD  ARG   259      10.178 -20.453  21.645  1.00 41.64           C  
ATOM   3912  NE  ARG   259      11.569 -20.035  21.420  1.00 41.64           N  
ATOM   3913  NH1 ARG   259      11.604 -20.577  19.133  1.00 41.64           N  
ATOM   3914  NH2 ARG   259      13.514 -19.820  20.166  1.00 41.64           N1+
ATOM   3915  CZ  ARG   259      12.220 -20.146  20.237  1.00 41.64           C  
ATOM   3916  H   ARG   259       9.514 -23.054  24.894  1.00 41.64           H  
ATOM   3917  HA  ARG   259       8.393 -20.311  25.453  1.00 41.64           H  
ATOM   3918  HB2 ARG   259       7.732 -20.410  23.027  1.00 41.64           H  
ATOM   3919  HB3 ARG   259       8.372 -22.047  22.920  1.00 41.64           H  
ATOM   3920  HG2 ARG   259      10.660 -21.136  23.612  1.00 41.64           H  
ATOM   3921  HG3 ARG   259       9.982 -19.517  23.577  1.00 41.64           H  
ATOM   3922  HD2 ARG   259       9.517 -19.729  21.160  1.00 41.64           H  
ATOM   3923  HD3 ARG   259      10.038 -21.445  21.202  1.00 41.64           H  
ATOM   3924  HE  ARG   259      12.102 -19.712  22.219  1.00 41.64           H  
ATOM   3925 HH11 ARG   259      12.094 -20.663  18.252  1.00 41.64           H  
ATOM   3926 HH12 ARG   259      10.619 -20.802  19.133  1.00 41.64           H  
ATOM   3927 HH21 ARG   259      14.033 -19.897  19.301  1.00 41.64           H  
ATOM   3928 HH22 ARG   259      14.027 -19.491  20.975  1.00 41.64           H  
ATOM   3929  N   ARG   260       6.642 -21.981  26.617  1.00 37.43           N  
ATOM   3930  CA  ARG   260       5.443 -22.517  27.272  1.00 37.43           C  
ATOM   3931  C   ARG   260       5.423 -24.072  27.312  1.00 37.43           C  
ATOM   3932  CB  ARG   260       4.096 -22.019  26.722  1.00 37.43           C  
ATOM   3933  O   ARG   260       4.485 -24.697  27.801  1.00 37.43           O  
ATOM   3934  CG  ARG   260       3.967 -20.492  26.602  1.00 37.43           C  
ATOM   3935  CD  ARG   260       3.121 -20.095  25.387  1.00 37.43           C  
ATOM   3936  NE  ARG   260       3.754 -20.604  24.164  1.00 37.43           N  
ATOM   3937  NH1 ARG   260       2.077 -20.023  22.637  1.00 37.43           N  
ATOM   3938  NH2 ARG   260       3.895 -21.271  21.968  1.00 37.43           N1+
ATOM   3939  CZ  ARG   260       3.229 -20.623  22.925  1.00 37.43           C  
ATOM   3940  H   ARG   260       7.416 -21.734  27.226  1.00 37.43           H  
ATOM   3941  HA  ARG   260       5.530 -22.197  28.318  1.00 37.43           H  
ATOM   3942  HB2 ARG   260       3.286 -22.374  27.375  1.00 37.43           H  
ATOM   3943  HB3 ARG   260       3.905 -22.514  25.763  1.00 37.43           H  
ATOM   3944  HG2 ARG   260       4.949 -20.017  26.507  1.00 37.43           H  
ATOM   3945  HG3 ARG   260       3.511 -20.091  27.515  1.00 37.43           H  
ATOM   3946  HD2 ARG   260       3.061 -19.005  25.318  1.00 37.43           H  
ATOM   3947  HD3 ARG   260       2.117 -20.523  25.470  1.00 37.43           H  
ATOM   3948  HE  ARG   260       4.671 -21.089  24.264  1.00 37.43           H  
ATOM   3949 HH11 ARG   260       1.694 -20.064  21.700  1.00 37.43           H  
ATOM   3950 HH12 ARG   260       1.561 -19.511  23.336  1.00 37.43           H  
ATOM   3951 HH21 ARG   260       3.526 -21.320  21.018  1.00 37.43           H  
ATOM   3952 HH22 ARG   260       4.734 -21.795  22.190  1.00 37.43           H  
ATOM   3953  N   GLY   261       6.557 -24.679  26.803  1.00 33.97           N  
ATOM   3954  CA  GLY   261       6.731 -26.121  26.816  1.00 33.97           C  
ATOM   3955  C   GLY   261       7.256 -26.546  28.191  1.00 33.97           C  
ATOM   3956  O   GLY   261       6.618 -26.377  29.233  1.00 33.97           O  
ATOM   3957  H   GLY   261       7.307 -24.121  26.410  1.00 33.97           H  
ATOM   3958  HA2 GLY   261       7.423 -26.391  26.016  1.00 33.97           H  
ATOM   3959  HA3 GLY   261       5.773 -26.619  26.640  1.00 33.97           H  
ATOM   3960  N   GLY   262       8.522 -27.088  28.202  1.00 36.31           N  
ATOM   3961  CA  GLY   262       9.303 -27.258  29.415  1.00 36.31           C  
ATOM   3962  C   GLY   262       8.853 -28.313  30.437  1.00 36.31           C  
ATOM   3963  O   GLY   262       9.348 -28.362  31.562  1.00 36.31           O  
ATOM   3964  H   GLY   262       8.990 -27.302  27.327  1.00 36.31           H  
ATOM   3965  HA2 GLY   262       9.317 -26.292  29.931  1.00 36.31           H  
ATOM   3966  HA3 GLY   262      10.325 -27.507  29.111  1.00 36.31           H  
ATOM   3967  N   ARG   263       7.795 -29.103  30.034  1.00 35.46           N  
ATOM   3968  CA  ARG   263       7.104 -30.088  30.855  1.00 35.46           C  
ATOM   3969  C   ARG   263       6.665 -31.258  29.945  1.00 35.46           C  
ATOM   3970  CB  ARG   263       5.799 -29.477  31.412  1.00 35.46           C  
ATOM   3971  O   ARG   263       6.570 -31.132  28.726  1.00 35.46           O  
ATOM   3972  CG  ARG   263       5.932 -28.146  32.163  1.00 35.46           C  
ATOM   3973  CD  ARG   263       4.658 -27.309  32.044  1.00 35.46           C  
ATOM   3974  NE  ARG   263       4.423 -26.912  30.644  1.00 35.46           N  
ATOM   3975  NH1 ARG   263       2.527 -28.260  30.237  1.00 35.46           N  
ATOM   3976  NH2 ARG   263       3.309 -26.853  28.608  1.00 35.46           N1+
ATOM   3977  CZ  ARG   263       3.414 -27.340  29.842  1.00 35.46           C  
ATOM   3978  H   ARG   263       7.406 -28.905  29.106  1.00 35.46           H  
ATOM   3979  HA  ARG   263       7.761 -30.439  31.653  1.00 35.46           H  
ATOM   3980  HB2 ARG   263       5.302 -30.198  32.075  1.00 35.46           H  
ATOM   3981  HB3 ARG   263       5.113 -29.353  30.566  1.00 35.46           H  
ATOM   3982  HG2 ARG   263       6.755 -27.541  31.779  1.00 35.46           H  
ATOM   3983  HG3 ARG   263       6.149 -28.343  33.218  1.00 35.46           H  
ATOM   3984  HD2 ARG   263       4.768 -26.384  32.621  1.00 35.46           H  
ATOM   3985  HD3 ARG   263       3.795 -27.840  32.454  1.00 35.46           H  
ATOM   3986  HE  ARG   263       5.153 -26.360  30.209  1.00 35.46           H  
ATOM   3987 HH11 ARG   263       1.859 -28.654  29.585  1.00 35.46           H  
ATOM   3988 HH12 ARG   263       2.551 -28.671  31.156  1.00 35.46           H  
ATOM   3989 HH21 ARG   263       2.584 -27.140  27.970  1.00 35.46           H  
ATOM   3990 HH22 ARG   263       3.892 -26.061  28.317  1.00 35.46           H  
ATOM   3991  N   MET   264       6.188 -32.364  30.631  1.00 36.47           N  
ATOM   3992  CA  MET   264       5.482 -33.477  29.989  1.00 36.47           C  
ATOM   3993  C   MET   264       6.473 -34.390  29.249  1.00 36.47           C  
ATOM   3994  CB  MET   264       4.275 -33.057  29.129  1.00 36.47           C  
ATOM   3995  O   MET   264       6.784 -35.498  29.685  1.00 36.47           O  
ATOM   3996  CG  MET   264       3.196 -32.376  29.976  1.00 36.47           C  
ATOM   3997  SD  MET   264       1.980 -31.438  28.984  1.00 36.47           S  
ATOM   3998  CE  MET   264       1.185 -32.814  28.110  1.00 36.47           C  
ATOM   3999  H   MET   264       6.281 -32.395  31.640  1.00 36.47           H  
ATOM   4000  HA  MET   264       5.092 -34.080  30.820  1.00 36.47           H  
ATOM   4001  HB2 MET   264       3.854 -33.953  28.654  1.00 36.47           H  
ATOM   4002  HB3 MET   264       4.586 -32.402  28.310  1.00 36.47           H  
ATOM   4003  HG2 MET   264       3.643 -31.647  30.657  1.00 36.47           H  
ATOM   4004  HG3 MET   264       2.669 -33.110  30.595  1.00 36.47           H  
ATOM   4005  HE1 MET   264       0.334 -32.429  27.542  1.00 36.47           H  
ATOM   4006  HE2 MET   264       0.819 -33.558  28.821  1.00 36.47           H  
ATOM   4007  HE3 MET   264       1.883 -33.279  27.410  1.00 36.47           H  
ATOM   4008  N   LEU   265       7.045 -33.871  28.098  1.00 45.99           N  
ATOM   4009  CA  LEU   265       8.097 -34.581  27.349  1.00 45.99           C  
ATOM   4010  C   LEU   265       9.415 -34.261  28.091  1.00 45.99           C  
ATOM   4011  CB  LEU   265       8.098 -34.135  25.881  1.00 45.99           C  
ATOM   4012  O   LEU   265      10.280 -33.485  27.688  1.00 45.99           O  
ATOM   4013  CG  LEU   265       8.673 -35.181  24.903  1.00 45.99           C  
ATOM   4014  CD1 LEU   265       8.511 -34.683  23.463  1.00 45.99           C  
ATOM   4015  CD2 LEU   265      10.140 -35.518  25.165  1.00 45.99           C  
ATOM   4016  H   LEU   265       6.737 -32.965  27.761  1.00 45.99           H  
ATOM   4017  HA  LEU   265       7.902 -35.657  27.424  1.00 45.99           H  
ATOM   4018  HB2 LEU   265       8.631 -33.182  25.766  1.00 45.99           H  
ATOM   4019  HB3 LEU   265       7.061 -33.936  25.577  1.00 45.99           H  
ATOM   4020  HG  LEU   265       8.089 -36.105  25.002  1.00 45.99           H  
ATOM   4021 HD11 LEU   265       9.076 -33.759  23.297  1.00 45.99           H  
ATOM   4022 HD12 LEU   265       7.459 -34.483  23.236  1.00 45.99           H  
ATOM   4023 HD13 LEU   265       8.868 -35.432  22.749  1.00 45.99           H  
ATOM   4024 HD21 LEU   265      10.765 -34.619  25.141  1.00 45.99           H  
ATOM   4025 HD22 LEU   265      10.520 -36.211  24.407  1.00 45.99           H  
ATOM   4026 HD23 LEU   265      10.268 -36.005  26.136  1.00 45.99           H  
ATOM   4027  N   LYS   266       9.475 -34.829  29.356  1.00 38.35           N  
ATOM   4028  CA  LYS   266      10.482 -34.472  30.362  1.00 38.35           C  
ATOM   4029  C   LYS   266      10.134 -35.231  31.658  1.00 38.35           C  
ATOM   4030  CB  LYS   266      10.458 -32.958  30.626  1.00 38.35           C  
ATOM   4031  O   LYS   266      10.994 -35.726  32.378  1.00 38.35           O  
ATOM   4032  CG  LYS   266      11.260 -32.469  31.836  1.00 38.35           C  
ATOM   4033  CD  LYS   266      11.218 -30.941  31.846  1.00 38.35           C  
ATOM   4034  CE  LYS   266      11.635 -30.322  33.167  1.00 38.35           C  
ATOM   4035  NZ  LYS   266      11.477 -28.851  33.057  1.00 38.35           N1+
ATOM   4036  H   LYS   266       8.761 -35.500  29.624  1.00 38.35           H  
ATOM   4037  HA  LYS   266      11.461 -34.800  29.999  1.00 38.35           H  
ATOM   4038  HB2 LYS   266       9.415 -32.633  30.748  1.00 38.35           H  
ATOM   4039  HB3 LYS   266      10.834 -32.432  29.742  1.00 38.35           H  
ATOM   4040  HG2 LYS   266      12.297 -32.819  31.783  1.00 38.35           H  
ATOM   4041  HG3 LYS   266      10.820 -32.857  32.762  1.00 38.35           H  
ATOM   4042  HD2 LYS   266      10.192 -30.635  31.628  1.00 38.35           H  
ATOM   4043  HD3 LYS   266      11.844 -30.552  31.033  1.00 38.35           H  
ATOM   4044  HE2 LYS   266      12.681 -30.521  33.415  1.00 38.35           H  
ATOM   4045  HE3 LYS   266      10.988 -30.648  33.987  1.00 38.35           H  
ATOM   4046  HZ1 LYS   266      11.537 -28.385  33.968  1.00 38.35           H  
ATOM   4047  HZ2 LYS   266      10.554 -28.602  32.635  1.00 38.35           H  
ATOM   4048  HZ3 LYS   266      12.183 -28.434  32.438  1.00 38.35           H  
ATOM   4049  N   HIS   267       8.792 -35.199  31.992  1.00 37.21           N  
ATOM   4050  CA  HIS   267       8.218 -35.743  33.231  1.00 37.21           C  
ATOM   4051  C   HIS   267       8.109 -37.281  33.157  1.00 37.21           C  
ATOM   4052  CB  HIS   267       6.849 -35.123  33.544  1.00 37.21           C  
ATOM   4053  O   HIS   267       7.092 -37.921  33.414  1.00 37.21           O  
ATOM   4054  CG  HIS   267       6.965 -33.774  34.173  1.00 37.21           C  
ATOM   4055  CD2 HIS   267       7.138 -33.501  35.515  1.00 37.21           C  
ATOM   4056  ND1 HIS   267       6.901 -32.603  33.449  1.00 37.21           N  
ATOM   4057  CE1 HIS   267       7.013 -31.640  34.334  1.00 37.21           C  
ATOM   4058  NE2 HIS   267       7.147 -32.135  35.600  1.00 37.21           N  
ATOM   4059  H   HIS   267       8.152 -34.757  31.336  1.00 37.21           H  
ATOM   4060  HA  HIS   267       8.928 -35.527  34.041  1.00 37.21           H  
ATOM   4061  HB2 HIS   267       6.288 -35.757  34.241  1.00 37.21           H  
ATOM   4062  HB3 HIS   267       6.239 -35.056  32.637  1.00 37.21           H  
ATOM   4063  HD2 HIS   267       7.237 -34.135  36.384  1.00 37.21           H  
ATOM   4064  HE2 HIS   267       7.236 -31.583  36.441  1.00 37.21           H  
ATOM   4065  HE1 HIS   267       7.005 -30.579  34.124  1.00 37.21           H  
ATOM   4066  N   LYS   268       9.336 -37.893  32.931  1.00 34.83           N  
ATOM   4067  CA  LYS   268       9.527 -39.340  32.949  1.00 34.83           C  
ATOM   4068  C   LYS   268      10.995 -39.597  33.365  1.00 34.83           C  
ATOM   4069  CB  LYS   268       9.195 -39.938  31.579  1.00 34.83           C  
ATOM   4070  O   LYS   268      11.658 -40.564  32.992  1.00 34.83           O  
ATOM   4071  CG  LYS   268       8.904 -41.440  31.651  1.00 34.83           C  
ATOM   4072  CD  LYS   268       8.600 -42.005  30.264  1.00 34.83           C  
ATOM   4073  CE  LYS   268       8.333 -43.500  30.335  1.00 34.83           C  
ATOM   4074  NZ  LYS   268       8.058 -44.005  28.968  1.00 34.83           N1+
ATOM   4075  H   LYS   268      10.150 -37.306  32.766  1.00 34.83           H  
ATOM   4076  HA  LYS   268       8.878 -39.759  33.726  1.00 34.83           H  
ATOM   4077  HB2 LYS   268      10.019 -39.751  30.878  1.00 34.83           H  
ATOM   4078  HB3 LYS   268       8.312 -39.438  31.159  1.00 34.83           H  
ATOM   4079  HG2 LYS   268       8.049 -41.615  32.315  1.00 34.83           H  
ATOM   4080  HG3 LYS   268       9.758 -41.975  32.080  1.00 34.83           H  
ATOM   4081  HD2 LYS   268       9.446 -41.811  29.595  1.00 34.83           H  
ATOM   4082  HD3 LYS   268       7.729 -41.491  29.839  1.00 34.83           H  
ATOM   4083  HE2 LYS   268       7.454 -43.734  30.943  1.00 34.83           H  
ATOM   4084  HE3 LYS   268       9.199 -44.055  30.709  1.00 34.83           H  
ATOM   4085  HZ1 LYS   268       7.887 -45.018  28.976  1.00 34.83           H  
ATOM   4086  HZ2 LYS   268       8.850 -43.828  28.336  1.00 34.83           H  
ATOM   4087  HZ3 LYS   268       7.227 -43.554  28.562  1.00 34.83           H  
ATOM   4088  N   ARG   269      11.473 -38.666  34.262  1.00 37.47           N  
ATOM   4089  CA  ARG   269      12.809 -38.635  34.839  1.00 37.47           C  
ATOM   4090  C   ARG   269      12.662 -37.870  36.176  1.00 37.47           C  
ATOM   4091  CB  ARG   269      13.823 -37.919  33.928  1.00 37.47           C  
ATOM   4092  O   ARG   269      11.622 -37.277  36.458  1.00 37.47           O  
ATOM   4093  CG  ARG   269      14.075 -38.666  32.619  1.00 37.47           C  
ATOM   4094  CD  ARG   269      15.174 -38.035  31.770  1.00 37.47           C  
ATOM   4095  NE  ARG   269      15.364 -38.827  30.543  1.00 37.47           N  
ATOM   4096  NH1 ARG   269      16.937 -37.390  29.543  1.00 37.47           N  
ATOM   4097  NH2 ARG   269      16.256 -39.294  28.450  1.00 37.47           N1+
ATOM   4098  CZ  ARG   269      16.187 -38.494  29.519  1.00 37.47           C  
ATOM   4099  H   ARG   269      10.848 -37.918  34.564  1.00 37.47           H  
ATOM   4100  HA  ARG   269      13.128 -39.662  35.047  1.00 37.47           H  
ATOM   4101  HB2 ARG   269      14.775 -37.806  34.459  1.00 37.47           H  
ATOM   4102  HB3 ARG   269      13.471 -36.903  33.705  1.00 37.47           H  
ATOM   4103  HG2 ARG   269      13.162 -38.688  32.015  1.00 37.47           H  
ATOM   4104  HG3 ARG   269      14.343 -39.708  32.833  1.00 37.47           H  
ATOM   4105  HD2 ARG   269      16.120 -38.024  32.320  1.00 37.47           H  
ATOM   4106  HD3 ARG   269      14.888 -37.017  31.487  1.00 37.47           H  
ATOM   4107  HE  ARG   269      14.830 -39.681  30.437  1.00 37.47           H  
ATOM   4108 HH11 ARG   269      17.544 -37.141  28.773  1.00 37.47           H  
ATOM   4109 HH12 ARG   269      16.912 -36.763  30.336  1.00 37.47           H  
ATOM   4110 HH21 ARG   269      16.860 -39.073  27.669  1.00 37.47           H  
ATOM   4111 HH22 ARG   269      15.715 -40.146  28.383  1.00 37.47           H  
ATOM   4112  N   GLN   270      13.760 -37.956  37.010  1.00 35.62           N  
ATOM   4113  CA  GLN   270      13.825 -37.241  38.292  1.00 35.62           C  
ATOM   4114  C   GLN   270      12.876 -37.874  39.341  1.00 35.62           C  
ATOM   4115  CB  GLN   270      13.651 -35.723  38.149  1.00 35.62           C  
ATOM   4116  O   GLN   270      12.373 -37.246  40.270  1.00 35.62           O  
ATOM   4117  CG  GLN   270      14.269 -34.955  39.321  1.00 35.62           C  
ATOM   4118  CD  GLN   270      14.138 -33.455  39.160  1.00 35.62           C  
ATOM   4119  NE2 GLN   270      14.410 -32.754  40.305  1.00 35.62           N  
ATOM   4120  OE1 GLN   270      13.850 -32.890  38.111  1.00 35.62           O  
ATOM   4121  H   GLN   270      14.540 -38.544  36.739  1.00 35.62           H  
ATOM   4122  HA  GLN   270      14.841 -37.443  38.657  1.00 35.62           H  
ATOM   4123  HB2 GLN   270      12.589 -35.461  38.067  1.00 35.62           H  
ATOM   4124  HB3 GLN   270      14.126 -35.387  37.218  1.00 35.62           H  
ATOM   4125  HG2 GLN   270      15.338 -35.185  39.399  1.00 35.62           H  
ATOM   4126  HG3 GLN   270      13.799 -35.239  40.268  1.00 35.62           H  
ATOM   4127 HE21 GLN   270      14.368 -31.741  40.268  1.00 35.62           H  
ATOM   4128 HE22 GLN   270      14.647 -33.193  41.187  1.00 35.62           H  
ATOM   4129  N   ARG   271      12.794 -39.260  39.238  1.00 35.23           N  
ATOM   4130  CA  ARG   271      12.266 -40.062  40.334  1.00 35.23           C  
ATOM   4131  C   ARG   271      13.481 -40.424  41.192  1.00 35.23           C  
ATOM   4132  CB  ARG   271      11.563 -41.319  39.797  1.00 35.23           C  
ATOM   4133  O   ARG   271      14.141 -41.444  40.974  1.00 35.23           O  
ATOM   4134  CG  ARG   271      10.940 -42.224  40.879  1.00 35.23           C  
ATOM   4135  CD  ARG   271      11.824 -43.395  41.338  1.00 35.23           C  
ATOM   4136  NE  ARG   271      12.335 -43.218  42.703  1.00 35.23           N  
ATOM   4137  NH1 ARG   271      14.620 -43.533  42.231  1.00 35.23           N  
ATOM   4138  NH2 ARG   271      13.957 -43.277  44.390  1.00 35.23           N1+
ATOM   4139  CZ  ARG   271      13.630 -43.352  43.101  1.00 35.23           C  
ATOM   4140  H   ARG   271      13.104 -39.723  38.391  1.00 35.23           H  
ATOM   4141  HA  ARG   271      11.559 -39.468  40.924  1.00 35.23           H  
ATOM   4142  HB2 ARG   271      12.234 -41.902  39.154  1.00 35.23           H  
ATOM   4143  HB3 ARG   271      10.750 -40.979  39.140  1.00 35.23           H  
ATOM   4144  HG2 ARG   271      10.042 -42.667  40.429  1.00 35.23           H  
ATOM   4145  HG3 ARG   271      10.595 -41.628  41.731  1.00 35.23           H  
ATOM   4146  HD2 ARG   271      12.630 -43.608  40.633  1.00 35.23           H  
ATOM   4147  HD3 ARG   271      11.204 -44.299  41.379  1.00 35.23           H  
ATOM   4148  HE  ARG   271      11.637 -43.052  43.417  1.00 35.23           H  
ATOM   4149 HH11 ARG   271      15.571 -43.389  42.621  1.00 35.23           H  
ATOM   4150 HH12 ARG   271      14.510 -43.097  41.321  1.00 35.23           H  
ATOM   4151 HH21 ARG   271      14.945 -43.224  44.632  1.00 35.23           H  
ATOM   4152 HH22 ARG   271      13.266 -43.022  45.107  1.00 35.23           H  
ATOM   4153  N   ASP   272      13.723 -39.584  42.254  1.00 43.55           N  
ATOM   4154  CA  ASP   272      14.709 -39.779  43.337  1.00 43.55           C  
ATOM   4155  C   ASP   272      14.735 -38.455  44.165  1.00 43.55           C  
ATOM   4156  CB  ASP   272      16.113 -40.204  42.907  1.00 43.55           C  
ATOM   4157  O   ASP   272      14.195 -37.440  43.727  1.00 43.55           O  
ATOM   4158  CG  ASP   272      16.475 -41.286  43.925  1.00 43.55           C  
ATOM   4159  OD1 ASP   272      16.492 -42.471  43.471  1.00 43.55           O  
ATOM   4160  OD2 ASP   272      16.611 -40.868  45.110  1.00 43.55           O1-
ATOM   4161  H   ASP   272      13.101 -38.799  42.425  1.00 43.55           H  
ATOM   4162  HA  ASP   272      14.230 -40.527  43.983  1.00 43.55           H  
ATOM   4163  HB2 ASP   272      16.836 -39.384  42.974  1.00 43.55           H  
ATOM   4164  HB3 ASP   272      16.169 -40.607  41.894  1.00 43.55           H  
ATOM   4165  N   ASP   273      15.403 -38.552  45.365  1.00 46.10           N  
ATOM   4166  CA  ASP   273      15.490 -37.516  46.404  1.00 46.10           C  
ATOM   4167  C   ASP   273      14.081 -37.225  46.993  1.00 46.10           C  
ATOM   4168  CB  ASP   273      16.205 -36.268  45.911  1.00 46.10           C  
ATOM   4169  O   ASP   273      13.481 -36.158  46.816  1.00 46.10           O  
ATOM   4170  CG  ASP   273      16.697 -35.396  47.067  1.00 46.10           C  
ATOM   4171  OD1 ASP   273      16.621 -35.897  48.225  1.00 46.10           O  
ATOM   4172  OD2 ASP   273      17.174 -34.284  46.703  1.00 46.10           O1-
ATOM   4173  H   ASP   273      15.950 -39.440  45.499  1.00 46.10           H  
ATOM   4174  HA  ASP   273      16.086 -37.988  47.194  1.00 46.10           H  
ATOM   4175  HB2 ASP   273      15.555 -35.665  45.266  1.00 46.10           H  
ATOM   4176  HB3 ASP   273      17.084 -36.547  45.317  1.00 46.10           H  
ATOM   4177  N   GLY   274      13.471 -38.205  47.731  1.00 41.32           N  
ATOM   4178  CA  GLY   274      14.004 -39.513  48.074  1.00 41.32           C  
ATOM   4179  C   GLY   274      12.994 -40.236  48.978  1.00 41.32           C  
ATOM   4180  O   GLY   274      12.842 -39.928  50.159  1.00 41.32           O  
ATOM   4181  H   GLY   274      12.541 -37.975  48.067  1.00 41.32           H  
ATOM   4182  HA2 GLY   274      14.946 -39.396  48.616  1.00 41.32           H  
ATOM   4183  HA3 GLY   274      14.183 -40.083  47.159  1.00 41.32           H  
ATOM   4184  N   GLU   275      12.199 -41.146  48.305  1.00 38.34           N  
ATOM   4185  CA  GLU   275      11.069 -41.836  48.915  1.00 38.34           C  
ATOM   4186  C   GLU   275      11.498 -43.199  49.485  1.00 38.34           C  
ATOM   4187  CB  GLU   275       9.881 -41.944  47.945  1.00 38.34           C  
ATOM   4188  O   GLU   275      11.021 -43.694  50.507  1.00 38.34           O  
ATOM   4189  CG  GLU   275       9.965 -42.962  46.803  1.00 38.34           C  
ATOM   4190  CD  GLU   275      11.042 -42.753  45.742  1.00 38.34           C  
ATOM   4191  OE1 GLU   275      10.645 -42.843  44.543  1.00 38.34           O  
ATOM   4192  OE2 GLU   275      12.213 -42.574  46.185  1.00 38.34           O1-
ATOM   4193  H   GLU   275      12.422 -41.376  47.340  1.00 38.34           H  
ATOM   4194  HA  GLU   275      10.750 -41.234  49.775  1.00 38.34           H  
ATOM   4195  HB2 GLU   275       9.687 -40.953  47.514  1.00 38.34           H  
ATOM   4196  HB3 GLU   275       8.993 -42.204  48.537  1.00 38.34           H  
ATOM   4197  HG2 GLU   275       8.991 -42.967  46.297  1.00 38.34           H  
ATOM   4198  HG3 GLU   275      10.091 -43.973  47.208  1.00 38.34           H  
ATOM   4199  N   GLY   276      12.450 -43.882  48.756  1.00 43.70           N  
ATOM   4200  CA  GLY   276      12.878 -45.242  49.055  1.00 43.70           C  
ATOM   4201  C   GLY   276      13.835 -45.338  50.256  1.00 43.70           C  
ATOM   4202  O   GLY   276      14.840 -46.050  50.257  1.00 43.70           O  
ATOM   4203  H   GLY   276      12.888 -43.407  47.973  1.00 43.70           H  
ATOM   4204  HA2 GLY   276      13.388 -45.625  48.166  1.00 43.70           H  
ATOM   4205  HA3 GLY   276      11.996 -45.856  49.263  1.00 43.70           H  
ATOM   4206  N   ARG   277      13.381 -44.716  51.401  1.00 38.78           N  
ATOM   4207  CA  ARG   277      14.165 -44.612  52.613  1.00 38.78           C  
ATOM   4208  C   ARG   277      13.993 -45.895  53.462  1.00 38.78           C  
ATOM   4209  CB  ARG   277      13.794 -43.357  53.425  1.00 38.78           C  
ATOM   4210  O   ARG   277      13.483 -45.864  54.586  1.00 38.78           O  
ATOM   4211  CG  ARG   277      14.725 -43.160  54.639  1.00 38.78           C  
ATOM   4212  CD  ARG   277      13.970 -43.017  55.961  1.00 38.78           C  
ATOM   4213  NE  ARG   277      14.802 -43.438  57.104  1.00 38.78           N  
ATOM   4214  NH1 ARG   277      14.202 -45.708  56.991  1.00 38.78           N  
ATOM   4215  NH2 ARG   277      15.625 -45.027  58.609  1.00 38.78           N1+
ATOM   4216  CZ  ARG   277      14.866 -44.719  57.557  1.00 38.78           C  
ATOM   4217  H   ARG   277      12.417 -44.360  51.375  1.00 38.78           H  
ATOM   4218  HA  ARG   277      15.223 -44.545  52.325  1.00 38.78           H  
ATOM   4219  HB2 ARG   277      12.743 -43.411  53.736  1.00 38.78           H  
ATOM   4220  HB3 ARG   277      13.872 -42.476  52.775  1.00 38.78           H  
ATOM   4221  HG2 ARG   277      15.331 -42.258  54.484  1.00 38.78           H  
ATOM   4222  HG3 ARG   277      15.448 -43.981  54.715  1.00 38.78           H  
ATOM   4223  HD2 ARG   277      13.033 -43.581  55.987  1.00 38.78           H  
ATOM   4224  HD3 ARG   277      13.700 -41.968  56.125  1.00 38.78           H  
ATOM   4225  HE  ARG   277      15.282 -42.734  57.648  1.00 38.78           H  
ATOM   4226 HH11 ARG   277      14.355 -46.641  57.401  1.00 38.78           H  
ATOM   4227 HH12 ARG   277      13.699 -45.653  56.109  1.00 38.78           H  
ATOM   4228 HH21 ARG   277      15.646 -46.037  58.849  1.00 38.78           H  
ATOM   4229 HH22 ARG   277      16.194 -44.383  59.128  1.00 38.78           H  
ATOM   4230  N   GLY   278      14.668 -46.992  52.976  1.00 37.91           N  
ATOM   4231  CA  GLY   278      14.791 -48.213  53.746  1.00 37.91           C  
ATOM   4232  C   GLY   278      13.706 -49.256  53.483  1.00 37.91           C  
ATOM   4233  O   GLY   278      13.142 -49.371  52.391  1.00 37.91           O  
ATOM   4234  H   GLY   278      15.150 -46.911  52.075  1.00 37.91           H  
ATOM   4235  HA2 GLY   278      14.808 -47.941  54.804  1.00 37.91           H  
ATOM   4236  HA3 GLY   278      15.756 -48.664  53.492  1.00 37.91           H  
ATOM   4237  N   GLU   279      13.437 -50.177  54.456  1.00 37.73           N  
ATOM   4238  CA  GLU   279      13.980 -50.274  55.826  1.00 37.73           C  
ATOM   4239  C   GLU   279      14.226 -51.778  56.138  1.00 37.73           C  
ATOM   4240  CB  GLU   279      13.002 -49.554  56.778  1.00 37.73           C  
ATOM   4241  O   GLU   279      13.998 -52.672  55.323  1.00 37.73           O  
ATOM   4242  CG  GLU   279      13.416 -49.341  58.236  1.00 37.73           C  
ATOM   4243  CD  GLU   279      14.855 -48.869  58.381  1.00 37.73           C  
ATOM   4244  OE1 GLU   279      15.035 -47.618  58.362  1.00 37.73           O  
ATOM   4245  OE2 GLU   279      15.713 -49.796  58.435  1.00 37.73           O1-
ATOM   4246  H   GLU   279      12.750 -50.881  54.190  1.00 37.73           H  
ATOM   4247  HA  GLU   279      14.961 -49.790  55.835  1.00 37.73           H  
ATOM   4248  HB2 GLU   279      12.042 -50.088  56.775  1.00 37.73           H  
ATOM   4249  HB3 GLU   279      12.787 -48.562  56.355  1.00 37.73           H  
ATOM   4250  HG2 GLU   279      13.275 -50.265  58.809  1.00 37.73           H  
ATOM   4251  HG3 GLU   279      12.748 -48.603  58.697  1.00 37.73           H  
ATOM   4252  N   VAL   280      14.830 -52.004  57.363  1.00 41.47           N  
ATOM   4253  CA  VAL   280      15.373 -53.254  57.903  1.00 41.47           C  
ATOM   4254  C   VAL   280      16.909 -53.189  57.628  1.00 41.47           C  
ATOM   4255  CB  VAL   280      14.647 -54.558  57.505  1.00 41.47           C  
ATOM   4256  O   VAL   280      17.586 -54.144  57.252  1.00 41.47           O  
ATOM   4257  CG1 VAL   280      15.228 -55.786  58.222  1.00 41.47           C  
ATOM   4258  CG2 VAL   280      13.151 -54.488  57.854  1.00 41.47           C  
ATOM   4259  H   VAL   280      15.033 -51.206  57.955  1.00 41.47           H  
ATOM   4260  HA  VAL   280      15.279 -53.144  58.993  1.00 41.47           H  
ATOM   4261  HB  VAL   280      14.752 -54.731  56.428  1.00 41.47           H  
ATOM   4262 HG11 VAL   280      15.283 -55.626  59.304  1.00 41.47           H  
ATOM   4263 HG12 VAL   280      16.228 -56.032  57.859  1.00 41.47           H  
ATOM   4264 HG13 VAL   280      14.608 -56.672  58.044  1.00 41.47           H  
ATOM   4265 HG21 VAL   280      13.005 -54.344  58.930  1.00 41.47           H  
ATOM   4266 HG22 VAL   280      12.644 -55.417  57.568  1.00 41.47           H  
ATOM   4267 HG23 VAL   280      12.640 -53.673  57.336  1.00 41.47           H  
ATOM   4268  N   GLY   281      17.478 -51.974  57.977  1.00 36.31           N  
ATOM   4269  CA  GLY   281      18.904 -51.722  57.951  1.00 36.31           C  
ATOM   4270  C   GLY   281      19.630 -52.449  59.086  1.00 36.31           C  
ATOM   4271  O   GLY   281      20.075 -51.890  60.090  1.00 36.31           O  
ATOM   4272  H   GLY   281      16.889 -51.179  58.205  1.00 36.31           H  
ATOM   4273  HA2 GLY   281      19.065 -50.645  58.056  1.00 36.31           H  
ATOM   4274  HA3 GLY   281      19.309 -52.049  56.988  1.00 36.31           H  
ATOM   4275  N   SER   282      19.753 -53.803  58.871  1.00 42.61           N  
ATOM   4276  CA  SER   282      20.386 -54.697  59.843  1.00 42.61           C  
ATOM   4277  C   SER   282      21.915 -54.587  59.703  1.00 42.61           C  
ATOM   4278  CB  SER   282      19.916 -56.136  59.623  1.00 42.61           C  
ATOM   4279  O   SER   282      22.613 -55.468  59.207  1.00 42.61           O  
ATOM   4280  OG  SER   282      18.499 -56.226  59.790  1.00 42.61           O  
ATOM   4281  H   SER   282      19.379 -54.215  58.022  1.00 42.61           H  
ATOM   4282  HA  SER   282      20.093 -54.365  60.847  1.00 42.61           H  
ATOM   4283  HB2 SER   282      20.384 -56.814  60.345  1.00 42.61           H  
ATOM   4284  HB3 SER   282      20.160 -56.495  58.617  1.00 42.61           H  
ATOM   4285  HG  SER   282      18.097 -55.605  59.152  1.00 42.61           H  
ATOM   4286  N   ALA   283      22.418 -53.380  60.151  1.00 36.74           N  
ATOM   4287  CA  ALA   283      23.811 -52.953  60.068  1.00 36.74           C  
ATOM   4288  C   ALA   283      24.180 -52.583  58.618  1.00 36.74           C  
ATOM   4289  CB  ALA   283      24.803 -53.934  60.680  1.00 36.74           C  
ATOM   4290  O   ALA   283      24.568 -51.455  58.310  1.00 36.74           O  
ATOM   4291  H   ALA   283      21.756 -52.717  60.565  1.00 36.74           H  
ATOM   4292  HA  ALA   283      23.858 -52.022  60.647  1.00 36.74           H  
ATOM   4293  HB1 ALA   283      24.522 -54.180  61.709  1.00 36.74           H  
ATOM   4294  HB2 ALA   283      25.808 -53.500  60.693  1.00 36.74           H  
ATOM   4295  HB3 ALA   283      24.870 -54.871  60.118  1.00 36.74           H  
ATOM   4296  N   GLY   284      24.070 -53.610  57.706  1.00 40.56           N  
ATOM   4297  CA  GLY   284      24.363 -53.421  56.295  1.00 40.56           C  
ATOM   4298  C   GLY   284      25.861 -53.423  55.975  1.00 40.56           C  
ATOM   4299  O   GLY   284      26.341 -54.181  55.129  1.00 40.56           O  
ATOM   4300  H   GLY   284      23.737 -54.531  57.977  1.00 40.56           H  
ATOM   4301  HA2 GLY   284      23.932 -52.471  55.959  1.00 40.56           H  
ATOM   4302  HA3 GLY   284      23.883 -54.239  55.749  1.00 40.56           H  
ATOM   4303  N   ASP   285      26.565 -52.432  56.631  1.00 40.28           N  
ATOM   4304  CA  ASP   285      28.004 -52.193  56.451  1.00 40.28           C  
ATOM   4305  C   ASP   285      28.202 -51.517  55.042  1.00 40.28           C  
ATOM   4306  CB  ASP   285      28.807 -53.416  56.891  1.00 40.28           C  
ATOM   4307  O   ASP   285      27.246 -51.163  54.355  1.00 40.28           O  
ATOM   4308  CG  ASP   285      30.219 -53.477  56.356  1.00 40.28           C  
ATOM   4309  OD1 ASP   285      30.887 -52.406  56.489  1.00 40.28           O  
ATOM   4310  OD2 ASP   285      30.510 -54.536  55.739  1.00 40.28           O1-
ATOM   4311  H   ASP   285      26.071 -51.793  57.241  1.00 40.28           H  
ATOM   4312  HA  ASP   285      28.240 -51.386  57.160  1.00 40.28           H  
ATOM   4313  HB2 ASP   285      28.293 -54.350  56.642  1.00 40.28           H  
ATOM   4314  HB3 ASP   285      28.869 -53.424  57.987  1.00 40.28           H  
ATOM   4315  N   MET   286      29.501 -51.167  54.729  1.00 43.88           N  
ATOM   4316  CA  MET   286      29.891 -50.360  53.581  1.00 43.88           C  
ATOM   4317  C   MET   286      29.576 -51.067  52.234  1.00 43.88           C  
ATOM   4318  CB  MET   286      31.396 -50.042  53.633  1.00 43.88           C  
ATOM   4319  O   MET   286      30.391 -51.755  51.617  1.00 43.88           O  
ATOM   4320  CG  MET   286      31.819 -49.138  54.792  1.00 43.88           C  
ATOM   4321  SD  MET   286      31.256 -47.423  54.552  1.00 43.88           S  
ATOM   4322  CE  MET   286      31.974 -46.691  56.040  1.00 43.88           C  
ATOM   4323  H   MET   286      30.230 -51.418  55.451  1.00 43.88           H  
ATOM   4324  HA  MET   286      29.304 -49.435  53.619  1.00 43.88           H  
ATOM   4325  HB2 MET   286      31.720 -49.596  52.683  1.00 43.88           H  
ATOM   4326  HB3 MET   286      31.952 -50.986  53.725  1.00 43.88           H  
ATOM   4327  HG2 MET   286      32.912 -49.127  54.848  1.00 43.88           H  
ATOM   4328  HG3 MET   286      31.437 -49.512  55.747  1.00 43.88           H  
ATOM   4329  HE1 MET   286      31.730 -45.626  56.071  1.00 43.88           H  
ATOM   4330  HE2 MET   286      33.062 -46.798  56.030  1.00 43.88           H  
ATOM   4331  HE3 MET   286      31.565 -47.168  56.935  1.00 43.88           H  
ATOM   4332  N   ARG   287      28.300 -50.818  51.770  1.00 38.59           N  
ATOM   4333  CA  ARG   287      27.816 -51.176  50.443  1.00 38.59           C  
ATOM   4334  C   ARG   287      27.671 -49.805  49.744  1.00 38.59           C  
ATOM   4335  CB  ARG   287      26.488 -51.937  50.479  1.00 38.59           C  
ATOM   4336  O   ARG   287      26.588 -49.230  49.651  1.00 38.59           O  
ATOM   4337  CG  ARG   287      26.628 -53.464  50.548  1.00 38.59           C  
ATOM   4338  CD  ARG   287      27.127 -54.004  51.885  1.00 38.59           C  
ATOM   4339  NE  ARG   287      28.581 -53.916  52.010  1.00 38.59           N  
ATOM   4340  NH1 ARG   287      28.643 -55.055  54.064  1.00 38.59           N  
ATOM   4341  NH2 ARG   287      30.556 -54.180  53.180  1.00 38.59           N1+
ATOM   4342  CZ  ARG   287      29.246 -54.395  53.087  1.00 38.59           C  
ATOM   4343  H   ARG   287      27.693 -50.249  52.360  1.00 38.59           H  
ATOM   4344  HA  ARG   287      28.575 -51.749  49.898  1.00 38.59           H  
ATOM   4345  HB2 ARG   287      25.931 -51.722  49.557  1.00 38.59           H  
ATOM   4346  HB3 ARG   287      25.859 -51.583  51.306  1.00 38.59           H  
ATOM   4347  HG2 ARG   287      27.268 -53.819  49.732  1.00 38.59           H  
ATOM   4348  HG3 ARG   287      25.631 -53.886  50.373  1.00 38.59           H  
ATOM   4349  HD2 ARG   287      26.854 -55.062  51.952  1.00 38.59           H  
ATOM   4350  HD3 ARG   287      26.663 -53.451  52.705  1.00 38.59           H  
ATOM   4351  HE  ARG   287      29.119 -53.398  51.323  1.00 38.59           H  
ATOM   4352 HH11 ARG   287      29.243 -55.279  54.871  1.00 38.59           H  
ATOM   4353 HH12 ARG   287      27.644 -54.969  54.245  1.00 38.59           H  
ATOM   4354 HH21 ARG   287      30.979 -54.393  54.100  1.00 38.59           H  
ATOM   4355 HH22 ARG   287      31.027 -53.526  52.569  1.00 38.59           H  
ATOM   4356  N   ALA   288      28.895 -49.252  49.399  1.00 36.61           N  
ATOM   4357  CA  ALA   288      29.065 -47.873  48.938  1.00 36.61           C  
ATOM   4358  C   ALA   288      29.157 -46.979  50.208  1.00 36.61           C  
ATOM   4359  CB  ALA   288      28.012 -47.442  47.925  1.00 36.61           C  
ATOM   4360  O   ALA   288      29.013 -47.447  51.340  1.00 36.61           O  
ATOM   4361  H   ALA   288      29.733 -49.793  49.584  1.00 36.61           H  
ATOM   4362  HA  ALA   288      30.051 -47.855  48.458  1.00 36.61           H  
ATOM   4363  HB1 ALA   288      27.754 -48.261  47.245  1.00 36.61           H  
ATOM   4364  HB2 ALA   288      28.373 -46.620  47.301  1.00 36.61           H  
ATOM   4365  HB3 ALA   288      27.096 -47.094  48.414  1.00 36.61           H  
ATOM   4366  N   ALA   289      29.508 -45.659  50.098  1.00 37.00           N  
ATOM   4367  CA  ALA   289      29.822 -44.850  48.930  1.00 37.00           C  
ATOM   4368  C   ALA   289      31.014 -43.932  49.266  1.00 37.00           C  
ATOM   4369  CB  ALA   289      28.635 -43.980  48.533  1.00 37.00           C  
ATOM   4370  O   ALA   289      31.275 -43.569  50.413  1.00 37.00           O  
ATOM   4371  H   ALA   289      29.557 -45.184  50.999  1.00 37.00           H  
ATOM   4372  HA  ALA   289      30.114 -45.506  48.106  1.00 37.00           H  
ATOM   4373  HB1 ALA   289      27.737 -44.579  48.355  1.00 37.00           H  
ATOM   4374  HB2 ALA   289      28.853 -43.412  47.622  1.00 37.00           H  
ATOM   4375  HB3 ALA   289      28.395 -43.258  49.322  1.00 37.00           H  
ATOM   4376  N   ASN   290      31.734 -43.527  48.160  1.00 39.66           N  
ATOM   4377  CA  ASN   290      32.824 -42.545  48.216  1.00 39.66           C  
ATOM   4378  C   ASN   290      34.093 -43.052  48.942  1.00 39.66           C  
ATOM   4379  CB  ASN   290      32.400 -41.166  48.722  1.00 39.66           C  
ATOM   4380  O   ASN   290      35.000 -42.298  49.291  1.00 39.66           O  
ATOM   4381  CG  ASN   290      31.417 -40.500  47.784  1.00 39.66           C  
ATOM   4382  ND2 ASN   290      31.136 -39.202  48.105  1.00 39.66           N  
ATOM   4383  OD1 ASN   290      30.873 -41.054  46.835  1.00 39.66           O  
ATOM   4384  H   ASN   290      31.483 -43.869  47.238  1.00 39.66           H  
ATOM   4385  HA  ASN   290      33.141 -42.446  47.168  1.00 39.66           H  
ATOM   4386  HB2 ASN   290      33.271 -40.505  48.809  1.00 39.66           H  
ATOM   4387  HB3 ASN   290      31.944 -41.223  49.716  1.00 39.66           H  
ATOM   4388 HD21 ASN   290      30.468 -38.692  47.540  1.00 39.66           H  
ATOM   4389 HD22 ASN   290      31.572 -38.715  48.881  1.00 39.66           H  
ATOM   4390  N   LEU   291      34.226 -44.430  48.956  1.00 32.31           N  
ATOM   4391  CA  LEU   291      35.457 -45.091  49.403  1.00 32.31           C  
ATOM   4392  C   LEU   291      36.297 -45.259  48.115  1.00 32.31           C  
ATOM   4393  CB  LEU   291      35.177 -46.438  50.082  1.00 32.31           C  
ATOM   4394  O   LEU   291      36.458 -46.330  47.533  1.00 32.31           O  
ATOM   4395  CG  LEU   291      34.872 -46.332  51.591  1.00 32.31           C  
ATOM   4396  CD1 LEU   291      33.628 -45.502  51.899  1.00 32.31           C  
ATOM   4397  CD2 LEU   291      34.714 -47.735  52.186  1.00 32.31           C  
ATOM   4398  H   LEU   291      33.463 -44.995  48.600  1.00 32.31           H  
ATOM   4399  HA  LEU   291      36.013 -44.430  50.078  1.00 32.31           H  
ATOM   4400  HB2 LEU   291      36.062 -47.080  49.973  1.00 32.31           H  
ATOM   4401  HB3 LEU   291      34.356 -46.958  49.571  1.00 32.31           H  
ATOM   4402  HG  LEU   291      35.728 -45.856  52.085  1.00 32.31           H  
ATOM   4403 HD11 LEU   291      32.750 -45.890  51.372  1.00 32.31           H  
ATOM   4404 HD12 LEU   291      33.769 -44.455  51.618  1.00 32.31           H  
ATOM   4405 HD13 LEU   291      33.412 -45.513  52.973  1.00 32.31           H  
ATOM   4406 HD21 LEU   291      33.860 -48.260  51.744  1.00 32.31           H  
ATOM   4407 HD22 LEU   291      34.558 -47.683  53.268  1.00 32.31           H  
ATOM   4408 HD23 LEU   291      35.611 -48.337  52.009  1.00 32.31           H  
ATOM   4409  N   TRP   292      36.711 -44.049  47.593  1.00 33.67           N  
ATOM   4410  CA  TRP   292      37.390 -43.914  46.299  1.00 33.67           C  
ATOM   4411  C   TRP   292      37.892 -42.455  46.269  1.00 33.67           C  
ATOM   4412  CB  TRP   292      36.370 -44.128  45.163  1.00 33.67           C  
ATOM   4413  O   TRP   292      37.261 -41.588  46.893  1.00 33.67           O  
ATOM   4414  CG  TRP   292      36.974 -44.372  43.818  1.00 33.67           C  
ATOM   4415  CD1 TRP   292      36.982 -43.493  42.753  1.00 33.67           C  
ATOM   4416  CD2 TRP   292      37.640 -45.562  43.380  1.00 33.67           C  
ATOM   4417  CE2 TRP   292      38.044 -45.351  42.061  1.00 33.67           C  
ATOM   4418  CE3 TRP   292      37.941 -46.800  43.988  1.00 33.67           C  
ATOM   4419  NE1 TRP   292      37.640 -44.085  41.710  1.00 33.67           N  
ATOM   4420  CH2 TRP   292      39.015 -47.537  41.939  1.00 33.67           C  
ATOM   4421  CZ2 TRP   292      38.733 -46.318  41.316  1.00 33.67           C  
ATOM   4422  CZ3 TRP   292      38.625 -47.779  43.254  1.00 33.67           C  
ATOM   4423  H   TRP   292      36.483 -43.177  48.070  1.00 33.67           H  
ATOM   4424  HA  TRP   292      38.210 -44.635  46.273  1.00 33.67           H  
ATOM   4425  HB2 TRP   292      35.693 -43.264  45.105  1.00 33.67           H  
ATOM   4426  HB3 TRP   292      35.722 -44.985  45.389  1.00 33.67           H  
ATOM   4427  HD1 TRP   292      36.596 -42.486  42.657  1.00 33.67           H  
ATOM   4428  HE1 TRP   292      37.803 -43.651  40.813  1.00 33.67           H  
ATOM   4429  HE3 TRP   292      37.641 -47.000  45.013  1.00 33.67           H  
ATOM   4430  HZ2 TRP   292      39.037 -46.133  40.291  1.00 33.67           H  
ATOM   4431  HZ3 TRP   292      38.853 -48.736  43.718  1.00 33.67           H  
ATOM   4432  HH2 TRP   292      39.545 -48.310  41.386  1.00 33.67           H  
ATOM   4433  N   PRO   293      38.994 -42.131  45.501  1.00 37.32           N  
ATOM   4434  CA  PRO   293      39.347 -40.726  45.249  1.00 37.32           C  
ATOM   4435  C   PRO   293      38.207 -40.049  44.451  1.00 37.32           C  
ATOM   4436  CB  PRO   293      40.650 -40.799  44.445  1.00 37.32           C  
ATOM   4437  O   PRO   293      38.034 -40.201  43.244  1.00 37.32           O  
ATOM   4438  CG  PRO   293      41.210 -42.177  44.780  1.00 37.32           C  
ATOM   4439  CD  PRO   293      39.959 -43.032  44.897  1.00 37.32           C  
ATOM   4440  HA  PRO   293      39.501 -40.230  46.214  1.00 37.32           H  
ATOM   4441  HB2 PRO   293      41.342 -39.996  44.717  1.00 37.32           H  
ATOM   4442  HB3 PRO   293      40.475 -40.727  43.365  1.00 37.32           H  
ATOM   4443  HG2 PRO   293      41.734 -42.139  45.743  1.00 37.32           H  
ATOM   4444  HG3 PRO   293      41.907 -42.549  44.024  1.00 37.32           H  
ATOM   4445  HD2 PRO   293      39.604 -43.312  43.904  1.00 37.32           H  
ATOM   4446  HD3 PRO   293      40.117 -43.928  45.500  1.00 37.32           H  
ATOM   4447  N   SER   294      37.339 -39.346  45.264  1.00 31.26           N  
ATOM   4448  CA  SER   294      36.020 -38.910  44.807  1.00 31.26           C  
ATOM   4449  C   SER   294      36.085 -37.450  44.330  1.00 31.26           C  
ATOM   4450  CB  SER   294      35.004 -39.023  45.953  1.00 31.26           C  
ATOM   4451  O   SER   294      36.963 -36.684  44.744  1.00 31.26           O  
ATOM   4452  OG  SER   294      34.826 -40.386  46.350  1.00 31.26           O  
ATOM   4453  H   SER   294      37.604 -39.079  46.207  1.00 31.26           H  
ATOM   4454  HA  SER   294      35.730 -39.571  43.986  1.00 31.26           H  
ATOM   4455  HB2 SER   294      34.023 -38.639  45.658  1.00 31.26           H  
ATOM   4456  HB3 SER   294      35.327 -38.454  46.832  1.00 31.26           H  
ATOM   4457  HG  SER   294      35.716 -40.726  46.599  1.00 31.26           H  
ATOM   4458  N   PRO   295      35.078 -37.010  43.490  1.00 41.75           N  
ATOM   4459  CA  PRO   295      34.991 -35.599  43.127  1.00 41.75           C  
ATOM   4460  C   PRO   295      34.679 -34.710  44.346  1.00 41.75           C  
ATOM   4461  CB  PRO   295      33.830 -35.521  42.129  1.00 41.75           C  
ATOM   4462  O   PRO   295      34.080 -35.108  45.344  1.00 41.75           O  
ATOM   4463  CG  PRO   295      33.676 -36.951  41.626  1.00 41.75           C  
ATOM   4464  CD  PRO   295      34.039 -37.789  42.841  1.00 41.75           C  
ATOM   4465  HA  PRO   295      35.942 -35.298  42.672  1.00 41.75           H  
ATOM   4466  HB2 PRO   295      34.035 -34.818  41.315  1.00 41.75           H  
ATOM   4467  HB3 PRO   295      32.902 -35.199  42.616  1.00 41.75           H  
ATOM   4468  HG2 PRO   295      34.393 -37.135  40.816  1.00 41.75           H  
ATOM   4469  HG3 PRO   295      32.672 -37.165  41.249  1.00 41.75           H  
ATOM   4470  HD2 PRO   295      33.195 -37.870  43.533  1.00 41.75           H  
ATOM   4471  HD3 PRO   295      34.381 -38.788  42.565  1.00 41.75           H  
ATOM   4472  N   LEU   296      35.067 -33.396  44.180  1.00 39.14           N  
ATOM   4473  CA  LEU   296      34.861 -32.415  45.232  1.00 39.14           C  
ATOM   4474  C   LEU   296      33.392 -31.947  45.190  1.00 39.14           C  
ATOM   4475  CB  LEU   296      35.778 -31.195  45.075  1.00 39.14           C  
ATOM   4476  O   LEU   296      32.750 -31.815  44.149  1.00 39.14           O  
ATOM   4477  CG  LEU   296      37.287 -31.509  45.129  1.00 39.14           C  
ATOM   4478  CD1 LEU   296      38.090 -30.229  44.885  1.00 39.14           C  
ATOM   4479  CD2 LEU   296      37.706 -32.135  46.460  1.00 39.14           C  
ATOM   4480  H   LEU   296      35.483 -33.098  43.307  1.00 39.14           H  
ATOM   4481  HA  LEU   296      35.033 -32.904  46.198  1.00 39.14           H  
ATOM   4482  HB2 LEU   296      35.534 -30.459  45.853  1.00 39.14           H  
ATOM   4483  HB3 LEU   296      35.556 -30.703  44.117  1.00 39.14           H  
ATOM   4484  HG  LEU   296      37.537 -32.214  44.326  1.00 39.14           H  
ATOM   4485 HD11 LEU   296      37.894 -29.482  45.662  1.00 39.14           H  
ATOM   4486 HD12 LEU   296      37.832 -29.787  43.916  1.00 39.14           H  
ATOM   4487 HD13 LEU   296      39.165 -30.438  44.879  1.00 39.14           H  
ATOM   4488 HD21 LEU   296      37.412 -31.503  47.306  1.00 39.14           H  
ATOM   4489 HD22 LEU   296      38.792 -32.270  46.501  1.00 39.14           H  
ATOM   4490 HD23 LEU   296      37.253 -33.122  46.597  1.00 39.14           H  
ATOM   4491  N   MET   297      32.867 -31.627  46.426  1.00 33.71           N  
ATOM   4492  CA  MET   297      31.486 -31.198  46.555  1.00 33.71           C  
ATOM   4493  C   MET   297      31.438 -29.672  46.349  1.00 33.71           C  
ATOM   4494  CB  MET   297      30.908 -31.503  47.941  1.00 33.71           C  
ATOM   4495  O   MET   297      31.843 -28.877  47.198  1.00 33.71           O  
ATOM   4496  CG  MET   297      30.828 -32.996  48.239  1.00 33.71           C  
ATOM   4497  SD  MET   297      29.977 -33.240  49.840  1.00 33.71           S  
ATOM   4498  CE  MET   297      28.274 -33.384  49.231  1.00 33.71           C  
ATOM   4499  H   MET   297      33.459 -31.674  47.249  1.00 33.71           H  
ATOM   4500  HA  MET   297      30.879 -31.694  45.788  1.00 33.71           H  
ATOM   4501  HB2 MET   297      29.907 -31.055  47.999  1.00 33.71           H  
ATOM   4502  HB3 MET   297      31.517 -31.013  48.712  1.00 33.71           H  
ATOM   4503  HG2 MET   297      31.833 -33.420  48.329  1.00 33.71           H  
ATOM   4504  HG3 MET   297      30.306 -33.542  47.447  1.00 33.71           H  
ATOM   4505  HE1 MET   297      27.603 -33.531  50.081  1.00 33.71           H  
ATOM   4506  HE2 MET   297      28.181 -34.243  48.562  1.00 33.71           H  
ATOM   4507  HE3 MET   297      27.976 -32.472  48.708  1.00 33.71           H  
ATOM   4508  N   ILE   298      30.882 -29.271  45.149  1.00 38.47           N  
ATOM   4509  CA  ILE   298      30.713 -27.855  44.821  1.00 38.47           C  
ATOM   4510  C   ILE   298      29.381 -27.466  45.511  1.00 38.47           C  
ATOM   4511  CB  ILE   298      30.685 -27.609  43.294  1.00 38.47           C  
ATOM   4512  O   ILE   298      28.274 -27.585  44.982  1.00 38.47           O  
ATOM   4513  CG1 ILE   298      31.957 -28.176  42.620  1.00 38.47           C  
ATOM   4514  CG2 ILE   298      30.543 -26.107  43.006  1.00 38.47           C  
ATOM   4515  CD1 ILE   298      31.969 -28.029  41.104  1.00 38.47           C  
ATOM   4516  H   ILE   298      30.544 -29.961  44.485  1.00 38.47           H  
ATOM   4517  HA  ILE   298      31.533 -27.284  45.275  1.00 38.47           H  
ATOM   4518  HB  ILE   298      29.813 -28.121  42.865  1.00 38.47           H  
ATOM   4519 HG12 ILE   298      32.049 -29.245  42.844  1.00 38.47           H  
ATOM   4520 HG13 ILE   298      32.848 -27.690  43.035  1.00 38.47           H  
ATOM   4521 HG21 ILE   298      31.441 -25.560  43.315  1.00 38.47           H  
ATOM   4522 HG22 ILE   298      29.691 -25.673  43.536  1.00 38.47           H  
ATOM   4523 HG23 ILE   298      30.380 -25.920  41.940  1.00 38.47           H  
ATOM   4524 HD11 ILE   298      31.063 -28.452  40.660  1.00 38.47           H  
ATOM   4525 HD12 ILE   298      32.831 -28.558  40.684  1.00 38.47           H  
ATOM   4526 HD13 ILE   298      32.051 -26.981  40.801  1.00 38.47           H  
ATOM   4527  N   LYS   299      29.532 -27.128  46.845  1.00 31.96           N  
ATOM   4528  CA  LYS   299      28.393 -26.832  47.708  1.00 31.96           C  
ATOM   4529  C   LYS   299      27.811 -25.445  47.366  1.00 31.96           C  
ATOM   4530  CB  LYS   299      28.784 -26.899  49.193  1.00 31.96           C  
ATOM   4531  O   LYS   299      28.164 -24.401  47.908  1.00 31.96           O  
ATOM   4532  CG  LYS   299      29.110 -28.328  49.642  1.00 31.96           C  
ATOM   4533  CD  LYS   299      29.476 -28.393  51.126  1.00 31.96           C  
ATOM   4534  CE  LYS   299      29.834 -29.817  51.531  1.00 31.96           C  
ATOM   4535  NZ  LYS   299      30.169 -29.851  52.973  1.00 31.96           N1+
ATOM   4536  H   LYS   299      30.461 -27.136  47.261  1.00 31.96           H  
ATOM   4537  HA  LYS   299      27.617 -27.583  47.510  1.00 31.96           H  
ATOM   4538  HB2 LYS   299      27.958 -26.514  49.805  1.00 31.96           H  
ATOM   4539  HB3 LYS   299      29.647 -26.248  49.385  1.00 31.96           H  
ATOM   4540  HG2 LYS   299      29.946 -28.718  49.053  1.00 31.96           H  
ATOM   4541  HG3 LYS   299      28.248 -28.979  49.449  1.00 31.96           H  
ATOM   4542  HD2 LYS   299      28.633 -28.033  51.728  1.00 31.96           H  
ATOM   4543  HD3 LYS   299      30.323 -27.726  51.326  1.00 31.96           H  
ATOM   4544  HE2 LYS   299      30.714 -30.183  50.995  1.00 31.96           H  
ATOM   4545  HE3 LYS   299      28.995 -30.503  51.385  1.00 31.96           H  
ATOM   4546  HZ1 LYS   299      30.410 -30.806  53.270  1.00 31.96           H  
ATOM   4547  HZ2 LYS   299      29.376 -29.541  53.550  1.00 31.96           H  
ATOM   4548  HZ3 LYS   299      30.973 -29.248  53.193  1.00 31.96           H  
ATOM   4549  N   ARG   300      26.901 -25.490  46.328  1.00 37.10           N  
ATOM   4550  CA  ARG   300      26.055 -24.360  45.998  1.00 37.10           C  
ATOM   4551  C   ARG   300      24.851 -24.333  46.971  1.00 37.10           C  
ATOM   4552  CB  ARG   300      25.526 -24.472  44.564  1.00 37.10           C  
ATOM   4553  O   ARG   300      24.509 -25.297  47.654  1.00 37.10           O  
ATOM   4554  CG  ARG   300      26.622 -24.337  43.506  1.00 37.10           C  
ATOM   4555  CD  ARG   300      26.026 -24.501  42.112  1.00 37.10           C  
ATOM   4556  NE  ARG   300      27.018 -24.257  41.066  1.00 37.10           N  
ATOM   4557  NH1 ARG   300      25.416 -24.470  39.364  1.00 37.10           N  
ATOM   4558  NH2 ARG   300      27.594 -23.908  38.840  1.00 37.10           N1+
ATOM   4559  CZ  ARG   300      26.663 -24.213  39.738  1.00 37.10           C  
ATOM   4560  H   ARG   300      26.828 -26.354  45.789  1.00 37.10           H  
ATOM   4561  HA  ARG   300      26.624 -23.432  46.131  1.00 37.10           H  
ATOM   4562  HB2 ARG   300      24.771 -23.697  44.382  1.00 37.10           H  
ATOM   4563  HB3 ARG   300      25.012 -25.434  44.436  1.00 37.10           H  
ATOM   4564  HG2 ARG   300      27.401 -25.092  43.655  1.00 37.10           H  
ATOM   4565  HG3 ARG   300      27.107 -23.357  43.591  1.00 37.10           H  
ATOM   4566  HD2 ARG   300      25.210 -23.781  41.983  1.00 37.10           H  
ATOM   4567  HD3 ARG   300      25.644 -25.520  41.993  1.00 37.10           H  
ATOM   4568  HE  ARG   300      27.987 -24.079  41.302  1.00 37.10           H  
ATOM   4569 HH11 ARG   300      25.149 -24.369  38.362  1.00 37.10           H  
ATOM   4570 HH12 ARG   300      24.660 -24.715  39.974  1.00 37.10           H  
ATOM   4571 HH21 ARG   300      27.312 -23.801  37.841  1.00 37.10           H  
ATOM   4572 HH22 ARG   300      28.544 -23.664  39.050  1.00 37.10           H  
ATOM   4573  N   SER   301      24.133 -23.153  46.934  1.00 37.26           N  
ATOM   4574  CA  SER   301      22.868 -22.986  47.637  1.00 37.26           C  
ATOM   4575  C   SER   301      22.077 -21.896  46.892  1.00 37.26           C  
ATOM   4576  CB  SER   301      23.044 -22.616  49.110  1.00 37.26           C  
ATOM   4577  O   SER   301      22.569 -21.201  46.000  1.00 37.26           O  
ATOM   4578  OG  SER   301      21.789 -22.704  49.793  1.00 37.26           O  
ATOM   4579  H   SER   301      24.469 -22.367  46.381  1.00 37.26           H  
ATOM   4580  HA  SER   301      22.296 -23.919  47.552  1.00 37.26           H  
ATOM   4581  HB2 SER   301      23.425 -21.595  49.223  1.00 37.26           H  
ATOM   4582  HB3 SER   301      23.742 -23.303  49.601  1.00 37.26           H  
ATOM   4583  HG  SER   301      21.984 -22.605  50.744  1.00 37.26           H  
ATOM   4584  N   LYS   302      20.770 -21.747  47.311  1.00 44.74           N  
ATOM   4585  CA  LYS   302      19.815 -20.958  46.554  1.00 44.74           C  
ATOM   4586  C   LYS   302      19.887 -19.495  47.044  1.00 44.74           C  
ATOM   4587  CB  LYS   302      18.391 -21.511  46.706  1.00 44.74           C  
ATOM   4588  O   LYS   302      19.202 -19.060  47.966  1.00 44.74           O  
ATOM   4589  CG  LYS   302      17.487 -21.016  45.570  1.00 44.74           C  
ATOM   4590  CD  LYS   302      16.004 -21.128  45.921  1.00 44.74           C  
ATOM   4591  CE  LYS   302      15.134 -20.858  44.699  1.00 44.74           C  
ATOM   4592  NZ  LYS   302      13.808 -20.377  45.135  1.00 44.74           N1+
ATOM   4593  H   LYS   302      20.499 -22.158  48.208  1.00 44.74           H  
ATOM   4594  HA  LYS   302      20.106 -20.992  45.496  1.00 44.74           H  
ATOM   4595  HB2 LYS   302      17.971 -21.232  47.680  1.00 44.74           H  
ATOM   4596  HB3 LYS   302      18.408 -22.608  46.681  1.00 44.74           H  
ATOM   4597  HG2 LYS   302      17.706 -21.595  44.664  1.00 44.74           H  
ATOM   4598  HG3 LYS   302      17.706 -19.966  45.337  1.00 44.74           H  
ATOM   4599  HD2 LYS   302      15.781 -20.416  46.725  1.00 44.74           H  
ATOM   4600  HD3 LYS   302      15.779 -22.129  46.311  1.00 44.74           H  
ATOM   4601  HE2 LYS   302      14.974 -21.768  44.114  1.00 44.74           H  
ATOM   4602  HE3 LYS   302      15.547 -20.079  44.051  1.00 44.74           H  
ATOM   4603  HZ1 LYS   302      13.147 -20.300  44.356  1.00 44.74           H  
ATOM   4604  HZ2 LYS   302      13.921 -19.407  45.506  1.00 44.74           H  
ATOM   4605  HZ3 LYS   302      13.384 -20.943  45.877  1.00 44.74           H  
ATOM   4606  N   LYS   303      20.827 -18.728  46.388  1.00 53.47           N  
ATOM   4607  CA  LYS   303      20.955 -17.291  46.633  1.00 53.47           C  
ATOM   4608  C   LYS   303      19.762 -16.628  45.904  1.00 53.47           C  
ATOM   4609  CB  LYS   303      22.323 -16.774  46.160  1.00 53.47           C  
ATOM   4610  O   LYS   303      19.797 -16.215  44.748  1.00 53.47           O  
ATOM   4611  CG  LYS   303      22.872 -15.628  47.024  1.00 53.47           C  
ATOM   4612  CD  LYS   303      22.275 -14.252  46.715  1.00 53.47           C  
ATOM   4613  CE  LYS   303      22.790 -13.217  47.713  1.00 53.47           C  
ATOM   4614  NZ  LYS   303      22.409 -11.865  47.313  1.00 53.47           N1+
ATOM   4615  H   LYS   303      21.452 -19.187  45.726  1.00 53.47           H  
ATOM   4616  HA  LYS   303      20.846 -17.131  47.713  1.00 53.47           H  
ATOM   4617  HB2 LYS   303      22.305 -16.477  45.105  1.00 53.47           H  
ATOM   4618  HB3 LYS   303      23.052 -17.593  46.233  1.00 53.47           H  
ATOM   4619  HG2 LYS   303      23.955 -15.570  46.858  1.00 53.47           H  
ATOM   4620  HG3 LYS   303      22.737 -15.869  48.085  1.00 53.47           H  
ATOM   4621  HD2 LYS   303      21.181 -14.290  46.764  1.00 53.47           H  
ATOM   4622  HD3 LYS   303      22.545 -13.967  45.692  1.00 53.47           H  
ATOM   4623  HE2 LYS   303      23.880 -13.227  47.799  1.00 53.47           H  
ATOM   4624  HE3 LYS   303      22.354 -13.390  48.702  1.00 53.47           H  
ATOM   4625  HZ1 LYS   303      22.321 -11.189  48.071  1.00 53.47           H  
ATOM   4626  HZ2 LYS   303      21.488 -11.810  46.793  1.00 53.47           H  
ATOM   4627  HZ3 LYS   303      23.057 -11.432  46.626  1.00 53.47           H  
ATOM   4628  N   ASN   304      18.595 -16.656  46.643  1.00 59.19           N  
ATOM   4629  CA  ASN   304      17.331 -16.147  46.130  1.00 59.19           C  
ATOM   4630  C   ASN   304      17.347 -14.617  46.270  1.00 59.19           C  
ATOM   4631  CB  ASN   304      16.148 -16.686  46.940  1.00 59.19           C  
ATOM   4632  O   ASN   304      17.620 -14.043  47.323  1.00 59.19           O  
ATOM   4633  CG  ASN   304      14.922 -16.871  46.078  1.00 59.19           C  
ATOM   4634  ND2 ASN   304      14.240 -15.729  45.746  1.00 59.19           N  
ATOM   4635  OD1 ASN   304      14.547 -17.974  45.694  1.00 59.19           O  
ATOM   4636  H   ASN   304      18.623 -17.049  47.581  1.00 59.19           H  
ATOM   4637  HA  ASN   304      17.255 -16.429  45.073  1.00 59.19           H  
ATOM   4638  HB2 ASN   304      15.890 -16.039  47.787  1.00 59.19           H  
ATOM   4639  HB3 ASN   304      16.386 -17.672  47.360  1.00 59.19           H  
ATOM   4640 HD21 ASN   304      13.401 -15.791  45.184  1.00 59.19           H  
ATOM   4641 HD22 ASN   304      14.535 -14.805  46.040  1.00 59.19           H  
ATOM   4642  N   SER   305      16.896 -13.941  45.147  1.00 71.70           N  
ATOM   4643  CA  SER   305      16.769 -12.492  45.149  1.00 71.70           C  
ATOM   4644  C   SER   305      15.374 -12.154  45.702  1.00 71.70           C  
ATOM   4645  CB  SER   305      16.842 -11.895  43.739  1.00 71.70           C  
ATOM   4646  O   SER   305      14.400 -12.891  45.543  1.00 71.70           O  
ATOM   4647  OG  SER   305      16.819 -10.465  43.789  1.00 71.70           O  
ATOM   4648  H   SER   305      16.594 -14.465  44.331  1.00 71.70           H  
ATOM   4649  HA  SER   305      17.526 -12.051  45.806  1.00 71.70           H  
ATOM   4650  HB2 SER   305      15.988 -12.213  43.133  1.00 71.70           H  
ATOM   4651  HB3 SER   305      17.748 -12.215  43.215  1.00 71.70           H  
ATOM   4652  HG  SER   305      17.742 -10.203  44.062  1.00 71.70           H  
ATOM   4653  N   LEU   306      15.286 -10.884  46.250  1.00 84.25           N  
ATOM   4654  CA  LEU   306      14.001 -10.303  46.632  1.00 84.25           C  
ATOM   4655  C   LEU   306      13.297  -9.782  45.351  1.00 84.25           C  
ATOM   4656  CB  LEU   306      14.230  -9.150  47.620  1.00 84.25           C  
ATOM   4657  O   LEU   306      12.070  -9.666  45.276  1.00 84.25           O  
ATOM   4658  CG  LEU   306      12.953  -8.476  48.161  1.00 84.25           C  
ATOM   4659  CD1 LEU   306      12.069  -9.447  48.944  1.00 84.25           C  
ATOM   4660  CD2 LEU   306      13.333  -7.290  49.052  1.00 84.25           C  
ATOM   4661  H   LEU   306      16.133 -10.329  46.353  1.00 84.25           H  
ATOM   4662  HA  LEU   306      13.384 -11.097  47.063  1.00 84.25           H  
ATOM   4663  HB2 LEU   306      14.848  -8.382  47.133  1.00 84.25           H  
ATOM   4664  HB3 LEU   306      14.825  -9.522  48.465  1.00 84.25           H  
ATOM   4665  HG  LEU   306      12.369  -8.077  47.324  1.00 84.25           H  
ATOM   4666 HD11 LEU   306      12.621  -9.908  49.770  1.00 84.25           H  
ATOM   4667 HD12 LEU   306      11.687 -10.247  48.302  1.00 84.25           H  
ATOM   4668 HD13 LEU   306      11.201  -8.928  49.365  1.00 84.25           H  
ATOM   4669 HD21 LEU   306      13.914  -7.614  49.922  1.00 84.25           H  
ATOM   4670 HD22 LEU   306      12.437  -6.774  49.416  1.00 84.25           H  
ATOM   4671 HD23 LEU   306      13.932  -6.561  48.495  1.00 84.25           H  
ATOM   4672  N   ALA   307      14.160  -9.365  44.349  1.00 85.39           N  
ATOM   4673  CA  ALA   307      13.740  -8.482  43.265  1.00 85.39           C  
ATOM   4674  C   ALA   307      12.661  -9.100  42.364  1.00 85.39           C  
ATOM   4675  CB  ALA   307      14.930  -8.096  42.400  1.00 85.39           C  
ATOM   4676  O   ALA   307      11.950  -8.409  41.639  1.00 85.39           O  
ATOM   4677  H   ALA   307      15.142  -9.670  44.383  1.00 85.39           H  
ATOM   4678  HA  ALA   307      13.304  -7.592  43.731  1.00 85.39           H  
ATOM   4679  HB1 ALA   307      15.714  -7.638  43.007  1.00 85.39           H  
ATOM   4680  HB2 ALA   307      14.641  -7.385  41.621  1.00 85.39           H  
ATOM   4681  HB3 ALA   307      15.361  -8.971  41.901  1.00 85.39           H  
ATOM   4682  N   LEU   308      12.595 -10.478  42.399  1.00 90.98           N  
ATOM   4683  CA  LEU   308      11.659 -11.205  41.555  1.00 90.98           C  
ATOM   4684  C   LEU   308      10.197 -10.898  41.976  1.00 90.98           C  
ATOM   4685  CB  LEU   308      11.896 -12.719  41.629  1.00 90.98           C  
ATOM   4686  O   LEU   308       9.271 -10.948  41.161  1.00 90.98           O  
ATOM   4687  CG  LEU   308      13.284 -13.181  41.140  1.00 90.98           C  
ATOM   4688  CD1 LEU   308      13.432 -14.690  41.352  1.00 90.98           C  
ATOM   4689  CD2 LEU   308      13.531 -12.836  39.670  1.00 90.98           C  
ATOM   4690  H   LEU   308      13.226 -10.971  43.027  1.00 90.98           H  
ATOM   4691  HA  LEU   308      11.780 -10.835  40.534  1.00 90.98           H  
ATOM   4692  HB2 LEU   308      11.119 -13.232  41.047  1.00 90.98           H  
ATOM   4693  HB3 LEU   308      11.762 -13.050  42.669  1.00 90.98           H  
ATOM   4694  HG  LEU   308      14.059 -12.689  41.738  1.00 90.98           H  
ATOM   4695 HD11 LEU   308      12.690 -15.248  40.771  1.00 90.98           H  
ATOM   4696 HD12 LEU   308      13.302 -14.948  42.409  1.00 90.98           H  
ATOM   4697 HD13 LEU   308      14.428 -15.030  41.048  1.00 90.98           H  
ATOM   4698 HD21 LEU   308      12.737 -13.233  39.029  1.00 90.98           H  
ATOM   4699 HD22 LEU   308      14.483 -13.255  39.327  1.00 90.98           H  
ATOM   4700 HD23 LEU   308      13.583 -11.754  39.521  1.00 90.98           H  
ATOM   4701  N   SER   309      10.040 -10.665  43.331  1.00 93.61           N  
ATOM   4702  CA  SER   309       8.726 -10.559  43.967  1.00 93.61           C  
ATOM   4703  C   SER   309       8.097  -9.157  43.865  1.00 93.61           C  
ATOM   4704  CB  SER   309       8.784 -10.978  45.444  1.00 93.61           C  
ATOM   4705  O   SER   309       6.929  -8.944  44.191  1.00 93.61           O  
ATOM   4706  OG  SER   309       9.580 -10.110  46.250  1.00 93.61           O  
ATOM   4707  H   SER   309      10.890 -10.532  43.878  1.00 93.61           H  
ATOM   4708  HA  SER   309       8.052 -11.240  43.432  1.00 93.61           H  
ATOM   4709  HB2 SER   309       9.198 -11.988  45.538  1.00 93.61           H  
ATOM   4710  HB3 SER   309       7.779 -10.988  45.878  1.00 93.61           H  
ATOM   4711  HG  SER   309      10.466 -10.006  45.847  1.00 93.61           H  
ATOM   4712  N   LEU   310       8.968  -8.158  43.483  1.00 95.01           N  
ATOM   4713  CA  LEU   310       8.569  -6.763  43.519  1.00 95.01           C  
ATOM   4714  C   LEU   310       7.749  -6.397  42.262  1.00 95.01           C  
ATOM   4715  CB  LEU   310       9.789  -5.831  43.612  1.00 95.01           C  
ATOM   4716  O   LEU   310       7.870  -6.962  41.168  1.00 95.01           O  
ATOM   4717  CG  LEU   310      10.665  -6.026  44.866  1.00 95.01           C  
ATOM   4718  CD1 LEU   310      11.845  -5.051  44.829  1.00 95.01           C  
ATOM   4719  CD2 LEU   310       9.886  -5.838  46.168  1.00 95.01           C  
ATOM   4720  H   LEU   310       9.908  -8.407  43.178  1.00 95.01           H  
ATOM   4721  HA  LEU   310       7.915  -6.617  44.386  1.00 95.01           H  
ATOM   4722  HB2 LEU   310       9.452  -4.788  43.571  1.00 95.01           H  
ATOM   4723  HB3 LEU   310      10.415  -5.975  42.720  1.00 95.01           H  
ATOM   4724  HG  LEU   310      11.074  -7.043  44.860  1.00 95.01           H  
ATOM   4725 HD11 LEU   310      11.503  -4.011  44.852  1.00 95.01           H  
ATOM   4726 HD12 LEU   310      12.438  -5.193  43.921  1.00 95.01           H  
ATOM   4727 HD13 LEU   310      12.508  -5.210  45.686  1.00 95.01           H  
ATOM   4728 HD21 LEU   310       9.389  -4.863  46.196  1.00 95.01           H  
ATOM   4729 HD22 LEU   310      10.555  -5.901  47.034  1.00 95.01           H  
ATOM   4730 HD23 LEU   310       9.125  -6.615  46.294  1.00 95.01           H  
ATOM   4731  N   THR   311       6.916  -5.305  42.450  1.00 96.92           N  
ATOM   4732  CA  THR   311       6.234  -4.627  41.345  1.00 96.92           C  
ATOM   4733  C   THR   311       7.114  -3.418  40.959  1.00 96.92           C  
ATOM   4734  CB  THR   311       4.818  -4.166  41.725  1.00 96.92           C  
ATOM   4735  O   THR   311       8.019  -2.993  41.682  1.00 96.92           O  
ATOM   4736  CG2 THR   311       3.878  -5.336  41.993  1.00 96.92           C  
ATOM   4737  OG1 THR   311       4.835  -3.309  42.871  1.00 96.92           O  
ATOM   4738  H   THR   311       6.781  -4.901  43.390  1.00 96.92           H  
ATOM   4739  HA  THR   311       6.192  -5.296  40.478  1.00 96.92           H  
ATOM   4740  HB  THR   311       4.405  -3.571  40.910  1.00 96.92           H  
ATOM   4741 HG21 THR   311       3.809  -5.996  41.123  1.00 96.92           H  
ATOM   4742 HG22 THR   311       2.874  -4.968  42.231  1.00 96.92           H  
ATOM   4743 HG23 THR   311       4.207  -5.924  42.856  1.00 96.92           H  
ATOM   4744  HG1 THR   311       5.054  -3.863  43.650  1.00 96.92           H  
ATOM   4745  N   ALA   312       6.822  -2.811  39.752  1.00 97.10           N  
ATOM   4746  CA  ALA   312       7.772  -1.844  39.213  1.00 97.10           C  
ATOM   4747  C   ALA   312       7.941  -0.610  40.107  1.00 97.10           C  
ATOM   4748  CB  ALA   312       7.382  -1.356  37.831  1.00 97.10           C  
ATOM   4749  O   ALA   312       9.010  -0.002  40.163  1.00 97.10           O  
ATOM   4750  H   ALA   312       5.991  -3.050  39.221  1.00 97.10           H  
ATOM   4751  HA  ALA   312       8.741  -2.353  39.172  1.00 97.10           H  
ATOM   4752  HB1 ALA   312       7.163  -2.189  37.159  1.00 97.10           H  
ATOM   4753  HB2 ALA   312       8.193  -0.764  37.394  1.00 97.10           H  
ATOM   4754  HB3 ALA   312       6.511  -0.699  37.875  1.00 97.10           H  
ATOM   4755  N   ASP   313       6.785  -0.154  40.709  1.00 97.00           N  
ATOM   4756  CA  ASP   313       6.779   1.081  41.489  1.00 97.00           C  
ATOM   4757  C   ASP   313       7.660   0.918  42.756  1.00 97.00           C  
ATOM   4758  CB  ASP   313       5.360   1.491  41.843  1.00 97.00           C  
ATOM   4759  O   ASP   313       8.211   1.870  43.312  1.00 97.00           O  
ATOM   4760  CG  ASP   313       4.707   1.815  40.513  1.00 97.00           C  
ATOM   4761  OD1 ASP   313       4.925   2.977  40.042  1.00 97.00           O  
ATOM   4762  OD2 ASP   313       4.034   0.881  39.986  1.00 97.00           O1-
ATOM   4763  H   ASP   313       5.922  -0.648  40.511  1.00 97.00           H  
ATOM   4764  HA  ASP   313       7.271   1.848  40.876  1.00 97.00           H  
ATOM   4765  HB2 ASP   313       5.349   2.372  42.493  1.00 97.00           H  
ATOM   4766  HB3 ASP   313       4.820   0.688  42.358  1.00 97.00           H  
ATOM   4767  N   GLN   314       7.789  -0.378  43.226  1.00 97.59           N  
ATOM   4768  CA  GLN   314       8.639  -0.683  44.376  1.00 97.59           C  
ATOM   4769  C   GLN   314      10.105  -0.768  43.888  1.00 97.59           C  
ATOM   4770  CB  GLN   314       8.269  -2.022  45.014  1.00 97.59           C  
ATOM   4771  O   GLN   314      11.057  -0.374  44.563  1.00 97.59           O  
ATOM   4772  CG  GLN   314       6.868  -2.037  45.615  1.00 97.59           C  
ATOM   4773  CD  GLN   314       6.463  -3.468  45.872  1.00 97.59           C  
ATOM   4774  NE2 GLN   314       6.336  -3.819  47.190  1.00 97.59           N  
ATOM   4775  OE1 GLN   314       6.270  -4.283  44.971  1.00 97.59           O  
ATOM   4776  H   GLN   314       7.344  -1.147  42.726  1.00 97.59           H  
ATOM   4777  HA  GLN   314       8.568   0.134  45.102  1.00 97.59           H  
ATOM   4778  HB2 GLN   314       8.996  -2.270  45.799  1.00 97.59           H  
ATOM   4779  HB3 GLN   314       8.361  -2.822  44.271  1.00 97.59           H  
ATOM   4780  HG2 GLN   314       6.125  -1.611  44.931  1.00 97.59           H  
ATOM   4781  HG3 GLN   314       6.841  -1.447  46.537  1.00 97.59           H  
ATOM   4782 HE21 GLN   314       6.091  -4.779  47.409  1.00 97.59           H  
ATOM   4783 HE22 GLN   314       6.479  -3.180  47.962  1.00 97.59           H  
ATOM   4784  N   MET   315      10.265  -1.438  42.684  1.00 97.69           N  
ATOM   4785  CA  MET   315      11.574  -1.664  42.073  1.00 97.69           C  
ATOM   4786  C   MET   315      12.240  -0.300  41.816  1.00 97.69           C  
ATOM   4787  CB  MET   315      11.419  -2.410  40.737  1.00 97.69           C  
ATOM   4788  O   MET   315      13.453  -0.126  41.932  1.00 97.69           O  
ATOM   4789  CG  MET   315      12.743  -2.843  40.109  1.00 97.69           C  
ATOM   4790  SD  MET   315      13.384  -4.373  40.851  1.00 97.69           S  
ATOM   4791  CE  MET   315      12.504  -5.565  39.812  1.00 97.69           C  
ATOM   4792  H   MET   315       9.428  -1.824  42.234  1.00 97.69           H  
ATOM   4793  HA  MET   315      12.179  -2.223  42.793  1.00 97.69           H  
ATOM   4794  HB2 MET   315      10.928  -1.745  40.016  1.00 97.69           H  
ATOM   4795  HB3 MET   315      10.747  -3.269  40.855  1.00 97.69           H  
ATOM   4796  HG2 MET   315      13.508  -2.072  40.218  1.00 97.69           H  
ATOM   4797  HG3 MET   315      12.613  -3.000  39.033  1.00 97.69           H  
ATOM   4798  HE1 MET   315      12.854  -6.570  40.052  1.00 97.69           H  
ATOM   4799  HE2 MET   315      12.711  -5.380  38.755  1.00 97.69           H  
ATOM   4800  HE3 MET   315      11.428  -5.516  39.994  1.00 97.69           H  
ATOM   4801  N   VAL   316      11.396   0.694  41.356  1.00 98.12           N  
ATOM   4802  CA  VAL   316      11.906   1.986  40.928  1.00 98.12           C  
ATOM   4803  C   VAL   316      12.510   2.739  42.121  1.00 98.12           C  
ATOM   4804  CB  VAL   316      10.825   2.782  40.185  1.00 98.12           C  
ATOM   4805  O   VAL   316      13.513   3.439  41.967  1.00 98.12           O  
ATOM   4806  CG1 VAL   316      11.142   4.275  40.080  1.00 98.12           C  
ATOM   4807  CG2 VAL   316      10.657   2.194  38.780  1.00 98.12           C  
ATOM   4808  H   VAL   316      10.401   0.489  41.294  1.00 98.12           H  
ATOM   4809  HA  VAL   316      12.746   1.784  40.250  1.00 98.12           H  
ATOM   4810  HB  VAL   316       9.871   2.682  40.720  1.00 98.12           H  
ATOM   4811 HG11 VAL   316      12.107   4.446  39.591  1.00 98.12           H  
ATOM   4812 HG12 VAL   316      11.165   4.743  41.068  1.00 98.12           H  
ATOM   4813 HG13 VAL   316      10.376   4.800  39.507  1.00 98.12           H  
ATOM   4814 HG21 VAL   316      11.462   2.518  38.114  1.00 98.12           H  
ATOM   4815 HG22 VAL   316       9.701   2.504  38.358  1.00 98.12           H  
ATOM   4816 HG23 VAL   316      10.670   1.101  38.776  1.00 98.12           H  
ATOM   4817  N   SER   317      11.882   2.612  43.347  1.00 98.00           N  
ATOM   4818  CA  SER   317      12.492   3.258  44.508  1.00 98.00           C  
ATOM   4819  C   SER   317      13.791   2.497  44.805  1.00 98.00           C  
ATOM   4820  CB  SER   317      11.638   3.294  45.775  1.00 98.00           C  
ATOM   4821  O   SER   317      14.817   3.104  45.120  1.00 98.00           O  
ATOM   4822  OG  SER   317      11.991   4.399  46.621  1.00 98.00           O  
ATOM   4823  H   SER   317      11.040   2.048  43.406  1.00 98.00           H  
ATOM   4824  HA  SER   317      12.767   4.279  44.217  1.00 98.00           H  
ATOM   4825  HB2 SER   317      11.721   2.375  46.365  1.00 98.00           H  
ATOM   4826  HB3 SER   317      10.582   3.427  45.517  1.00 98.00           H  
ATOM   4827  HG  SER   317      12.972   4.384  46.781  1.00 98.00           H  
ATOM   4828  N   ALA   318      13.728   1.115  44.760  1.00 97.64           N  
ATOM   4829  CA  ALA   318      14.921   0.333  45.066  1.00 97.64           C  
ATOM   4830  C   ALA   318      16.105   0.643  44.116  1.00 97.64           C  
ATOM   4831  CB  ALA   318      14.618  -1.158  45.037  1.00 97.64           C  
ATOM   4832  O   ALA   318      17.271   0.427  44.448  1.00 97.64           O  
ATOM   4833  H   ALA   318      12.836   0.648  44.557  1.00 97.64           H  
ATOM   4834  HA  ALA   318      15.239   0.624  46.075  1.00 97.64           H  
ATOM   4835  HB1 ALA   318      13.791  -1.405  45.711  1.00 97.64           H  
ATOM   4836  HB2 ALA   318      15.494  -1.736  45.348  1.00 97.64           H  
ATOM   4837  HB3 ALA   318      14.343  -1.495  44.033  1.00 97.64           H  
ATOM   4838  N   LEU   319      15.751   1.053  42.847  1.00 98.14           N  
ATOM   4839  CA  LEU   319      16.737   1.519  41.882  1.00 98.14           C  
ATOM   4840  C   LEU   319      17.146   2.988  42.152  1.00 98.14           C  
ATOM   4841  CB  LEU   319      16.227   1.366  40.440  1.00 98.14           C  
ATOM   4842  O   LEU   319      18.328   3.341  42.071  1.00 98.14           O  
ATOM   4843  CG  LEU   319      16.149  -0.103  39.968  1.00 98.14           C  
ATOM   4844  CD1 LEU   319      15.267  -0.227  38.724  1.00 98.14           C  
ATOM   4845  CD2 LEU   319      17.531  -0.674  39.656  1.00 98.14           C  
ATOM   4846  H   LEU   319      14.770   0.987  42.580  1.00 98.14           H  
ATOM   4847  HA  LEU   319      17.648   0.928  42.026  1.00 98.14           H  
ATOM   4848  HB2 LEU   319      16.878   1.929  39.759  1.00 98.14           H  
ATOM   4849  HB3 LEU   319      15.235   1.828  40.364  1.00 98.14           H  
ATOM   4850  HG  LEU   319      15.700  -0.716  40.758  1.00 98.14           H  
ATOM   4851 HD11 LEU   319      15.694   0.317  37.877  1.00 98.14           H  
ATOM   4852 HD12 LEU   319      14.262   0.164  38.913  1.00 98.14           H  
ATOM   4853 HD13 LEU   319      15.164  -1.276  38.425  1.00 98.14           H  
ATOM   4854 HD21 LEU   319      17.993  -0.140  38.820  1.00 98.14           H  
ATOM   4855 HD22 LEU   319      17.458  -1.731  39.376  1.00 98.14           H  
ATOM   4856 HD23 LEU   319      18.201  -0.607  40.517  1.00 98.14           H  
ATOM   4857  N   LEU   320      16.138   3.902  42.381  1.00 98.00           N  
ATOM   4858  CA  LEU   320      16.445   5.325  42.565  1.00 98.00           C  
ATOM   4859  C   LEU   320      17.225   5.579  43.871  1.00 98.00           C  
ATOM   4860  CB  LEU   320      15.190   6.208  42.563  1.00 98.00           C  
ATOM   4861  O   LEU   320      18.121   6.424  43.944  1.00 98.00           O  
ATOM   4862  CG  LEU   320      14.581   6.442  41.166  1.00 98.00           C  
ATOM   4863  CD1 LEU   320      13.221   7.130  41.309  1.00 98.00           C
[truncated: 572,098 more chars]
