# Supplementary material for: DegraderTCM: A Computationally Sparing Approach for Predicting Ternary Degradation Complexes
Source: ACS Med Chem Lett. 2023 Dec 13;15(1):45–53. doi: 10.1021/acsmedchemlett.3c00362 (PMC10788944; doi:10.1021/acsmedchemlett.3c00362)
Supplement: Supplementary file 2 — ml3c00362_si_002.zip [file ml3c00362_si_002.zip › TC models/Case_studies/ER/ERD-C18_ER_VHL.pdb]

HEADER    TRANSCRIPTION                                       ERD-C18 
REMARK  99                                                                      
REMARK  99 MOE v2022.02 (Chemical Computing Group ULC) Mon Jul 24 16:34:59 2023 
SEQRES   1    596  ACE MET THR MET THR LEU HIS THR LYS ALA SER GLY MET
SEQRES   2    596  ALA LEU LEU HIS GLN ILE GLN GLY ASN GLU LEU GLU PRO
SEQRES   3    596  LEU ASN ARG PRO GLN LEU LYS ILE PRO LEU GLU ARG PRO
SEQRES   4    596  LEU GLY GLU VAL TYR LEU ASP SER SER LYS PRO ALA VAL
SEQRES   5    596  TYR ASN TYR PRO GLU GLY ALA ALA TYR GLU PHE ASN ALA
SEQRES   6    596  ALA ALA ALA ALA ASN ALA GLN VAL TYR GLY GLN THR GLY
SEQRES   7    596  LEU PRO TYR GLY PRO GLY SER GLU ALA ALA ALA PHE GLY
SEQRES   8    596  SER ASN GLY LEU GLY GLY PHE PRO PRO LEU ASN SER VAL
SEQRES   9    596  SER PRO SER PRO LEU MET LEU LEU HIS PRO PRO PRO GLN
SEQRES  10    596  LEU SER PRO PHE LEU GLN PRO HIS GLY GLN GLN VAL PRO
SEQRES  11    596  TYR TYR LEU GLU ASN GLU PRO SER GLY TYR THR VAL ARG
SEQRES  12    596  GLU ALA GLY PRO PRO ALA PHE TYR ARG PRO ASN SER ASP
SEQRES  13    596  ASN ARG ARG GLN GLY GLY ARG GLU ARG LEU ALA SER THR
SEQRES  14    596  ASN ASP LYS GLY SER MET ALA MET GLU SER ALA LYS GLU
SEQRES  15    596  THR ARG TYR CYS ALA VAL CYS ASN ASP TYR ALA SER GLY
SEQRES  16    596  TYR HIS TYR GLY VAL TRP SER CYS GLU GLY CYS LYS ALA
SEQRES  17    596  PHE PHE LYS ARG SER ILE GLN GLY HIS ASN ASP TYR MET
SEQRES  18    596  CYS PRO ALA THR ASN GLN CYS THR ILE ASP LYS ASN ARG
SEQRES  19    596  ARG LYS SER CYS GLN ALA CYS ARG LEU ARG LYS CYS TYR
SEQRES  20    596  GLU VAL GLY MET MET LYS GLY GLY ILE ARG LYS ASP ARG
SEQRES  21    596  ARG GLY GLY ARG MET LEU LYS HIS LYS ARG GLN ARG ASP
SEQRES  22    596  ASP GLY GLU GLY ARG GLY GLU VAL GLY SER ALA GLY ASP
SEQRES  23    596  MET ARG ALA ALA ASN LEU TRP PRO SER PRO LEU MET ILE
SEQRES  24    596  LYS ARG SER LYS LYS ASN SER LEU ALA LEU SER LEU THR
SEQRES  25    596  ALA ASP GLN MET VAL SER ALA LEU LEU ASP ALA GLU PRO
SEQRES  26    596  PRO ILE LEU TYR SER GLU TYR ASP PRO THR ARG PRO PHE
SEQRES  27    596  SER GLU ALA SER MET MET GLY LEU LEU THR ASN LEU ALA
SEQRES  28    596  ASP ARG GLU LEU VAL HIS MET ILE ASN TRP ALA LYS ARG
SEQRES  29    596  VAL PRO GLY PHE VAL ASP LEU THR LEU HIS ASP GLN VAL
SEQRES  30    596  HIS LEU LEU GLU CYS ALA TRP LEU GLU ILE LEU MET ILE
SEQRES  31    596  GLY LEU VAL TRP ARG SER MET GLU HIS PRO GLY LYS LEU
SEQRES  32    596  LEU PHE ALA PRO ASN LEU LEU LEU ASP ARG ASN GLN GLY
SEQRES  33    596  LYS CYS VAL GLU GLY MET VAL GLU ILE PHE ASP MET LEU
SEQRES  34    596  LEU ALA THR SER SER ARG PHE ARG MET MET ASN LEU GLN
SEQRES  35    596  GLY GLU GLU PHE VAL CYS LEU LYS SER ILE ILE LEU LEU
SEQRES  36    596  ASN SER GLY VAL TYR THR PHE LEU SER SER THR LEU LYS
SEQRES  37    596  SER LEU GLU GLU LYS ASP HIS ILE HIS ARG VAL LEU ASP
SEQRES  38    596  LYS ILE THR ASP THR LEU ILE HIS LEU MET ALA LYS ALA
SEQRES  39    596  GLY LEU THR LEU GLN GLN GLN HIS GLN ARG LEU ALA GLN
SEQRES  40    596  LEU LEU LEU ILE LEU SER HIS ILE ARG HIS MET SER ASN
SEQRES  41    596  LYS GLY MET GLU HIS LEU TYR SER MET LYS CYS LYS ASN
SEQRES  42    596  VAL VAL PRO LEU TYR ASP LEU LEU LEU GLU MET LEU ASP
SEQRES  43    596  ALA HIS ARG LEU HIS ALA PRO THR SER ARG GLY GLY ALA
SEQRES  44    596  SER VAL GLU GLU THR ASP GLN SER HIS LEU ALA THR ALA
SEQRES  45    596  GLY SER THR SER SER HIS SER LEU GLN LYS TYR TYR ILE
SEQRES  46    596  THR GLY GLU ALA GLU GLY PHE PRO ALA THR VAL
HELIX    1   1 GLY     11  LEU     14  1               Generated by MOE    4
HELIX    2   2 HIS     16  GLN     19  1               Generated by MOE    4
HELIX    3   3 GLY    172  MET    174  5               Generated by MOE    3
HELIX    4   4 HIS    196  GLY    198  5               Generated by MOE    3
HELIX    5   5 GLU    203  SER    212  1               Generated by MOE   10
HELIX    6   6 GLN    238  TYR    246  1               Generated by MOE    9
HELIX    7   7 ALA    312  LEU    320  1               Generated by MOE    9
HELIX    8   8 GLU    339  MET    343  1               Generated by MOE    5
HELIX    9   9 THR    347  ALA    361  1               Generated by MOE   15
HELIX   10  10 PHE    367  ASP    369  5               Generated by MOE    3
HELIX   11  11 ASP    374  ARG    394  1               Generated by MOE   21
HELIX   12  12 GLN    414  CYS    417  5               Generated by MOE    4
HELIX   13  13 VAL    422  MET    437  1               Generated by MOE   16
HELIX   14  14 GLY    442  LEU    454  1               Generated by MOE   13
HELIX   15  15 GLY    457  THR    460  5               Generated by MOE    4
HELIX   16  16 GLU    470  LYS    492  1               Generated by MOE   23
HELIX   17  17 LEU    497  CYS    530  1               Generated by MOE   34
HELIX   18  18 ASP    538  LEU    541  1               Generated by MOE    4
HELIX   19  19 MET    543  ARG    548  1               Generated by MOE    6
HELIX   20  20 LEU    158  LEU    169  1               Generated by MOE   12
HELIX   21  21 ASN    174  ARG    176  5               Generated by MOE    3
HELIX   22  22 GLU    186  GLU    189  1               Generated by MOE    4
HELIX   23  23 LYS    196  THR    202  1               Generated by MOE    7
SHEET    1       TYR   184  CYS   185                  Generated by MOE
SHEET    2       ASP   190  TYR   191                  Generated by MOE
SHEET    3       LYS   401  ALA   405                  Generated by MOE
SHEET    4       LEU   408  ASP   411                  Generated by MOE
SHEET    5       PRO    71  GLN    73                  Generated by MOE
SHEET    6       VAL    74  ASN    78                  Generated by MOE
SHEET    7       VAL    84  LEU    89                  Generated by MOE
SHEET    8       PRO    95  PRO    97                  Generated by MOE
SHEET    9       GLY   106  TYR   112                  Generated by MOE
SHEET   10       LEU   116  ASP   121                  Generated by MOE
SHEET   11       GLY   127  VAL   130                  Generated by MOE
SHEET   12       ILE   147  ILE   151                  Generated by MOE
SHEET   13       THR   152  THR   152                  Generated by MOE
LINK         C32 RAL     0                 CAY   9     0     1555   1555  1.53
ATOM      1  CH3 ACE     0!     57.238  16.937  33.563  1.00  0.00           C  
ATOM      2  C   ACE     0!     57.553  15.716  32.698  1.00  0.00           C  
ATOM      3  O   ACE     0!     57.415  15.764  31.477  1.00  0.00           O  
ATOM      4 HH31 ACE     0!     56.901  17.775  32.953  1.00  0.00           H  
ATOM      5 HH32 ACE     0!     56.456  16.668  34.275  1.00  0.00           H  
ATOM      6 HH33 ACE     0!     58.140  17.221  34.106  1.00  0.00           H  
ATOM      7  N   MET     1      57.969  14.639  33.324  1.00 35.33           N  
ATOM      8  CA  MET     1      58.306  13.388  32.584  1.00 35.33           C  
ATOM      9  C   MET     1      58.781  12.222  33.502  1.00 35.33           C  
ATOM     10  CB  MET     1      59.307  13.697  31.460  1.00 35.33           C  
ATOM     11  O   MET     1      59.479  11.309  33.066  1.00 35.33           O  
ATOM     12  CG  MET     1      58.771  14.691  30.427  1.00 35.33           C  
ATOM     13  SD  MET     1      59.945  14.976  29.081  1.00 35.33           S  
ATOM     14  CE  MET     1      59.003  16.140  28.058  1.00 35.33           C  
ATOM     15  H   MET     1      58.063  14.658  34.329  1.00 35.33           H  
ATOM     16  HA  MET     1      57.377  13.045  32.125  1.00 35.33           H  
ATOM     17  HB2 MET     1      59.550  12.772  30.935  1.00 35.33           H  
ATOM     18  HB3 MET     1      60.229  14.089  31.891  1.00 35.33           H  
ATOM     19  HG2 MET     1      58.564  15.646  30.912  1.00 35.33           H  
ATOM     20  HG3 MET     1      57.842  14.303  30.006  1.00 35.33           H  
ATOM     21  HE1 MET     1      58.780  17.040  28.631  1.00 35.33           H  
ATOM     22  HE2 MET     1      58.074  15.675  27.728  1.00 35.33           H  
ATOM     23  HE3 MET     1      59.596  16.412  27.183  1.00 35.33           H  
ATOM     24  N   THR     2      58.302  12.218  34.788  1.00 25.94           N  
ATOM     25  CA  THR     2      58.637  11.224  35.826  1.00 25.94           C  
ATOM     26  C   THR     2      57.880   9.899  35.643  1.00 25.94           C  
ATOM     27  CB  THR     2      58.427  11.810  37.235  1.00 25.94           C  
ATOM     28  O   THR     2      57.160   9.452  36.538  1.00 25.94           O  
ATOM     29  CG2 THR     2      59.363  12.984  37.523  1.00 25.94           C  
ATOM     30  OG1 THR     2      57.107  12.282  37.369  1.00 25.94           O  
ATOM     31  H   THR     2      57.674  12.979  35.050  1.00 25.94           H  
ATOM     32  HA  THR     2      59.696  10.984  35.732  1.00 25.94           H  
ATOM     33  HB  THR     2      58.612  11.037  37.982  1.00 25.94           H  
ATOM     34 HG21 THR     2      60.400  12.666  37.411  1.00 25.94           H  
ATOM     35 HG22 THR     2      59.207  13.325  38.547  1.00 25.94           H  
ATOM     36 HG23 THR     2      59.159  13.809  36.841  1.00 25.94           H  
ATOM     37  HG1 THR     2      56.539  11.505  37.429  1.00 25.94           H  
ATOM     38  N   MET     3      58.015   9.277  34.420  1.00 30.84           N  
ATOM     39  CA  MET     3      57.328   8.037  34.047  1.00 30.84           C  
ATOM     40  C   MET     3      57.716   6.907  35.010  1.00 30.84           C  
ATOM     41  CB  MET     3      57.643   7.692  32.579  1.00 30.84           C  
ATOM     42  O   MET     3      58.862   6.462  35.050  1.00 30.84           O  
ATOM     43  CG  MET     3      56.630   6.719  31.953  1.00 30.84           C  
ATOM     44  SD  MET     3      56.457   5.070  32.699  1.00 30.84           S  
ATOM     45  CE  MET     3      58.097   4.370  32.371  1.00 30.84           C  
ATOM     46  H   MET     3      58.658   9.693  33.742  1.00 30.84           H  
ATOM     47  HA  MET     3      56.255   8.210  34.131  1.00 30.84           H  
ATOM     48  HB2 MET     3      58.651   7.283  32.499  1.00 30.84           H  
ATOM     49  HB3 MET     3      57.612   8.610  31.991  1.00 30.84           H  
ATOM     50  HG2 MET     3      56.899   6.584  30.904  1.00 30.84           H  
ATOM     51  HG3 MET     3      55.650   7.196  31.975  1.00 30.84           H  
ATOM     52  HE1 MET     3      58.128   3.341  32.730  1.00 30.84           H  
ATOM     53  HE2 MET     3      58.862   4.948  32.889  1.00 30.84           H  
ATOM     54  HE3 MET     3      58.296   4.383  31.299  1.00 30.84           H  
ATOM     55  N   THR     4      56.726   6.480  35.863  1.00 30.42           N  
ATOM     56  CA  THR     4      56.935   5.532  36.961  1.00 30.42           C  
ATOM     57  C   THR     4      55.666   4.707  37.176  1.00 30.42           C  
ATOM     58  CB  THR     4      57.322   6.259  38.267  1.00 30.42           C  
ATOM     59  O   THR     4      54.560   5.214  36.998  1.00 30.42           O  
ATOM     60  CG2 THR     4      58.795   6.657  38.309  1.00 30.42           C  
ATOM     61  OG1 THR     4      56.587   7.452  38.458  1.00 30.42           O  
ATOM     62  H   THR     4      55.782   6.847  35.780  1.00 30.42           H  
ATOM     63  HA  THR     4      57.738   4.845  36.693  1.00 30.42           H  
ATOM     64  HB  THR     4      57.134   5.589  39.107  1.00 30.42           H  
ATOM     65 HG21 THR     4      59.421   5.780  38.144  1.00 30.42           H  
ATOM     66 HG22 THR     4      59.029   7.077  39.288  1.00 30.42           H  
ATOM     67 HG23 THR     4      59.013   7.400  37.543  1.00 30.42           H  
ATOM     68  HG1 THR     4      56.831   8.063  37.740  1.00 30.42           H  
ATOM     69  N   LEU     5      55.820   3.392  37.561  1.00 29.22           N  
ATOM     70  CA  LEU     5      54.691   2.466  37.713  1.00 29.22           C  
ATOM     71  C   LEU     5      54.408   2.213  39.200  1.00 29.22           C  
ATOM     72  CB  LEU     5      54.966   1.169  36.926  1.00 29.22           C  
ATOM     73  O   LEU     5      55.157   1.518  39.886  1.00 29.22           O  
ATOM     74  CG  LEU     5      55.233   1.360  35.417  1.00 29.22           C  
ATOM     75  CD1 LEU     5      55.457  -0.004  34.765  1.00 29.22           C  
ATOM     76  CD2 LEU     5      54.084   2.055  34.684  1.00 29.22           C  
ATOM     77  H   LEU     5      56.745   3.010  37.717  1.00 29.22           H  
ATOM     78  HA  LEU     5      53.791   2.917  37.290  1.00 29.22           H  
ATOM     79  HB2 LEU     5      54.104   0.510  37.046  1.00 29.22           H  
ATOM     80  HB3 LEU     5      55.829   0.669  37.368  1.00 29.22           H  
ATOM     81  HG  LEU     5      56.139   1.951  35.283  1.00 29.22           H  
ATOM     82 HD11 LEU     5      54.559  -0.617  34.859  1.00 29.22           H  
ATOM     83 HD12 LEU     5      56.292  -0.512  35.248  1.00 29.22           H  
ATOM     84 HD13 LEU     5      55.691   0.127  33.709  1.00 29.22           H  
ATOM     85 HD21 LEU     5      53.152   1.510  34.837  1.00 29.22           H  
ATOM     86 HD22 LEU     5      54.302   2.100  33.617  1.00 29.22           H  
ATOM     87 HD23 LEU     5      53.970   3.077  35.044  1.00 29.22           H  
ATOM     88  N   HIS     6      53.307   2.835  39.735  1.00 38.45           N  
ATOM     89  CA  HIS     6      53.036   2.939  41.177  1.00 38.45           C  
ATOM     90  C   HIS     6      52.330   1.703  41.755  1.00 38.45           C  
ATOM     91  CB  HIS     6      52.360   4.289  41.468  1.00 38.45           C  
ATOM     92  O   HIS     6      51.361   1.794  42.511  1.00 38.45           O  
ATOM     93  CG  HIS     6      53.361   5.416  41.393  1.00 38.45           C  
ATOM     94  CD2 HIS     6      53.822   5.974  40.222  1.00 38.45           C  
ATOM     95  ND1 HIS     6      53.999   5.976  42.476  1.00 38.45           N  
ATOM     96  CE1 HIS     6      54.847   6.841  41.965  1.00 38.45           C  
ATOM     97  NE2 HIS     6      54.815   6.832  40.601  1.00 38.45           N  
ATOM     98  H   HIS     6      52.714   3.372  39.107  1.00 38.45           H  
ATOM     99  HA  HIS     6      53.999   2.961  41.690  1.00 38.45           H  
ATOM    100  HB2 HIS     6      51.927   4.287  42.466  1.00 38.45           H  
ATOM    101  HB3 HIS     6      51.551   4.464  40.757  1.00 38.45           H  
ATOM    102  HD2 HIS     6      53.584   5.799  39.181  1.00 38.45           H  
ATOM    103  HE2 HIS     6      55.429   7.353  39.984  1.00 38.45           H  
ATOM    104  HE1 HIS     6      55.518   7.485  42.520  1.00 38.45           H  
ATOM    105  N   THR     7      52.899   0.483  41.485  1.00 33.48           N  
ATOM    106  CA  THR     7      52.335  -0.843  41.808  1.00 33.48           C  
ATOM    107  C   THR     7      50.987  -1.118  41.129  1.00 33.48           C  
ATOM    108  CB  THR     7      52.361  -1.194  43.313  1.00 33.48           C  
ATOM    109  O   THR     7      50.981  -1.703  40.046  1.00 33.48           O  
ATOM    110  CG2 THR     7      53.766  -1.094  43.907  1.00 33.48           C  
ATOM    111  OG1 THR     7      51.522  -0.365  44.086  1.00 33.48           O  
ATOM    112  H   THR     7      53.786   0.486  40.980  1.00 33.48           H  
ATOM    113  HA  THR     7      53.011  -1.563  41.348  1.00 33.48           H  
ATOM    114  HB  THR     7      52.020  -2.223  43.430  1.00 33.48           H  
ATOM    115 HG21 THR     7      54.440  -1.765  43.375  1.00 33.48           H  
ATOM    116 HG22 THR     7      53.735  -1.386  44.957  1.00 33.48           H  
ATOM    117 HG23 THR     7      54.140  -0.074  43.833  1.00 33.48           H  
ATOM    118  HG1 THR     7      51.597   0.538  43.729  1.00 33.48           H  
ATOM    119  N   LYS     8      49.836  -0.711  41.751  1.00 31.30           N  
ATOM    120  CA  LYS     8      48.433  -0.820  41.277  1.00 31.30           C  
ATOM    121  C   LYS     8      47.878  -2.233  41.005  1.00 31.30           C  
ATOM    122  CB  LYS     8      48.225   0.153  40.089  1.00 31.30           C  
ATOM    123  O   LYS     8      46.725  -2.476  41.355  1.00 31.30           O  
ATOM    124  CG  LYS     8      46.779   0.665  39.925  1.00 31.30           C  
ATOM    125  CD  LYS     8      45.799  -0.235  39.146  1.00 31.30           C  
ATOM    126  CE  LYS     8      45.741   0.010  37.633  1.00 31.30           C  
ATOM    127  NZ  LYS     8      46.974  -0.373  36.919  1.00 31.30           N1+
ATOM    128  H   LYS     8      49.944  -0.243  42.651  1.00 31.30           H  
ATOM    129  HA  LYS     8      47.818  -0.444  42.095  1.00 31.30           H  
ATOM    130  HB2 LYS     8      48.575  -0.306  39.164  1.00 31.30           H  
ATOM    131  HB3 LYS     8      48.844   1.035  40.263  1.00 31.30           H  
ATOM    132  HG2 LYS     8      46.803   1.640  39.438  1.00 31.30           H  
ATOM    133  HG3 LYS     8      46.373   0.841  40.919  1.00 31.30           H  
ATOM    134  HD2 LYS     8      44.801  -0.044  39.535  1.00 31.30           H  
ATOM    135  HD3 LYS     8      46.001  -1.284  39.329  1.00 31.30           H  
ATOM    136  HE2 LYS     8      45.526   1.062  37.435  1.00 31.30           H  
ATOM    137  HE3 LYS     8      44.922  -0.584  37.224  1.00 31.30           H  
ATOM    138  HZ1 LYS     8      46.792  -0.308  35.919  1.00 31.30           H  
ATOM    139  HZ2 LYS     8      47.242  -1.330  37.120  1.00 31.30           H  
ATOM    140  HZ3 LYS     8      47.721   0.293  37.124  1.00 31.30           H  
ATOM    141  N   ALA     9      48.710  -3.177  40.448  1.00 32.69           N  
ATOM    142  CA  ALA     9      48.239  -4.378  39.754  1.00 32.69           C  
ATOM    143  C   ALA     9      47.256  -4.009  38.619  1.00 32.69           C  
ATOM    144  CB  ALA     9      47.723  -5.407  40.777  1.00 32.69           C  
ATOM    145  O   ALA     9      47.397  -2.948  38.001  1.00 32.69           O  
ATOM    146  H   ALA     9      49.681  -2.907  40.280  1.00 32.69           H  
ATOM    147  HA  ALA     9      49.104  -4.828  39.264  1.00 32.69           H  
ATOM    148  HB1 ALA     9      48.469  -5.554  41.559  1.00 32.69           H  
ATOM    149  HB2 ALA     9      47.545  -6.364  40.287  1.00 32.69           H  
ATOM    150  HB3 ALA     9      46.794  -5.060  41.232  1.00 32.69           H  
ATOM    151  N   SER    10      46.256  -4.894  38.286  1.00 41.30           N  
ATOM    152  CA  SER    10      45.219  -4.539  37.307  1.00 41.30           C  
ATOM    153  C   SER    10      44.099  -3.722  37.954  1.00 41.30           C  
ATOM    154  CB  SER    10      44.661  -5.794  36.631  1.00 41.30           C  
ATOM    155  O   SER    10      43.598  -4.066  39.027  1.00 41.30           O  
ATOM    156  OG  SER    10      43.547  -5.479  35.822  1.00 41.30           O  
ATOM    157  H   SER    10      46.115  -5.746  38.811  1.00 41.30           H  
ATOM    158  HA  SER    10      45.668  -3.929  36.522  1.00 41.30           H  
ATOM    159  HB2 SER    10      44.346  -6.507  37.394  1.00 41.30           H  
ATOM    160  HB3 SER    10      45.439  -6.250  36.017  1.00 41.30           H  
ATOM    161  HG  SER    10      43.802  -4.756  35.186  1.00 41.30           H  
ATOM    162  N   GLY    11      43.627  -2.647  37.235  1.00 36.34           N  
ATOM    163  CA  GLY    11      42.449  -1.876  37.623  1.00 36.34           C  
ATOM    164  C   GLY    11      41.175  -2.721  37.686  1.00 36.34           C  
ATOM    165  O   GLY    11      40.339  -2.469  38.552  1.00 36.34           O  
ATOM    166  H   GLY    11      44.092  -2.389  36.356  1.00 36.34           H  
ATOM    167  HA2 GLY    11      42.294  -1.083  36.893  1.00 36.34           H  
ATOM    168  HA3 GLY    11      42.618  -1.431  38.603  1.00 36.34           H  
ATOM    169  N   MET    12      41.093  -3.830  36.871  1.00 39.65           N  
ATOM    170  CA  MET    12      39.988  -4.799  36.917  1.00 39.65           C  
ATOM    171  C   MET    12      39.894  -5.545  38.256  1.00 39.65           C  
ATOM    172  CB  MET    12      40.144  -5.826  35.783  1.00 39.65           C  
ATOM    173  O   MET    12      38.832  -6.069  38.584  1.00 39.65           O  
ATOM    174  CG  MET    12      39.948  -5.222  34.387  1.00 39.65           C  
ATOM    175  SD  MET    12      38.262  -4.654  34.034  1.00 39.65           S  
ATOM    176  CE  MET    12      37.382  -6.245  33.979  1.00 39.65           C  
ATOM    177  H   MET    12      41.839  -3.993  36.194  1.00 39.65           H  
ATOM    178  HA  MET    12      39.047  -4.264  36.782  1.00 39.65           H  
ATOM    179  HB2 MET    12      39.416  -6.624  35.923  1.00 39.65           H  
ATOM    180  HB3 MET    12      41.129  -6.285  35.841  1.00 39.65           H  
ATOM    181  HG2 MET    12      40.215  -5.975  33.645  1.00 39.65           H  
ATOM    182  HG3 MET    12      40.632  -4.382  34.264  1.00 39.65           H  
ATOM    183  HE1 MET    12      37.456  -6.753  34.939  1.00 39.65           H  
ATOM    184  HE2 MET    12      37.804  -6.871  33.194  1.00 39.65           H  
ATOM    185  HE3 MET    12      36.328  -6.076  33.764  1.00 39.65           H  
ATOM    186  N   ALA    13      41.025  -5.624  39.042  1.00 42.89           N  
ATOM    187  CA  ALA    13      41.006  -6.136  40.409  1.00 42.89           C  
ATOM    188  C   ALA    13      40.834  -4.998  41.428  1.00 42.89           C  
ATOM    189  CB  ALA    13      42.287  -6.946  40.646  1.00 42.89           C  
ATOM    190  O   ALA    13      40.012  -5.092  42.341  1.00 42.89           O  
ATOM    191  H   ALA    13      41.896  -5.268  38.659  1.00 42.89           H  
ATOM    192  HA  ALA    13      40.156  -6.810  40.532  1.00 42.89           H  
ATOM    193  HB1 ALA    13      42.345  -7.763  39.926  1.00 42.89           H  
ATOM    194  HB2 ALA    13      42.270  -7.363  41.653  1.00 42.89           H  
ATOM    195  HB3 ALA    13      43.164  -6.307  40.540  1.00 42.89           H  
ATOM    196  N   LEU    14      41.590  -3.859  41.253  1.00 42.51           N  
ATOM    197  CA  LEU    14      41.655  -2.815  42.274  1.00 42.51           C  
ATOM    198  C   LEU    14      40.342  -2.019  42.431  1.00 42.51           C  
ATOM    199  CB  LEU    14      42.886  -1.934  41.993  1.00 42.51           C  
ATOM    200  O   LEU    14      40.040  -1.588  43.547  1.00 42.51           O  
ATOM    201  CG  LEU    14      43.192  -0.922  43.113  1.00 42.51           C  
ATOM    202  CD1 LEU    14      43.558  -1.584  44.443  1.00 42.51           C  
ATOM    203  CD2 LEU    14      44.350  -0.014  42.709  1.00 42.51           C  
ATOM    204  H   LEU    14      42.231  -3.816  40.466  1.00 42.51           H  
ATOM    205  HA  LEU    14      41.815  -3.323  43.225  1.00 42.51           H  
ATOM    206  HB2 LEU    14      42.720  -1.396  41.061  1.00 42.51           H  
ATOM    207  HB3 LEU    14      43.761  -2.574  41.859  1.00 42.51           H  
ATOM    208  HG  LEU    14      42.316  -0.300  43.257  1.00 42.51           H  
ATOM    209 HD11 LEU    14      44.404  -2.258  44.304  1.00 42.51           H  
ATOM    210 HD12 LEU    14      42.706  -2.137  44.834  1.00 42.51           H  
ATOM    211 HD13 LEU    14      43.823  -0.816  45.171  1.00 42.51           H  
ATOM    212 HD21 LEU    14      45.240  -0.613  42.522  1.00 42.51           H  
ATOM    213 HD22 LEU    14      44.559   0.699  43.506  1.00 42.51           H  
ATOM    214 HD23 LEU    14      44.083   0.543  41.815  1.00 42.51           H  
ATOM    215  N   LEU    15      39.504  -1.868  41.343  1.00 38.01           N  
ATOM    216  CA  LEU    15      38.163  -1.262  41.454  1.00 38.01           C  
ATOM    217  C   LEU    15      37.280  -1.958  42.501  1.00 38.01           C  
ATOM    218  CB  LEU    15      37.421  -1.311  40.101  1.00 38.01           C  
ATOM    219  O   LEU    15      36.422  -1.316  43.119  1.00 38.01           O  
ATOM    220  CG  LEU    15      37.819  -0.277  39.033  1.00 38.01           C  
ATOM    221  CD1 LEU    15      36.841  -0.392  37.862  1.00 38.01           C  
ATOM    222  CD2 LEU    15      37.770   1.168  39.539  1.00 38.01           C  
ATOM    223  H   LEU    15      39.839  -2.140  40.416  1.00 38.01           H  
ATOM    224  HA  LEU    15      38.264  -0.230  41.784  1.00 38.01           H  
ATOM    225  HB2 LEU    15      36.358  -1.166  40.305  1.00 38.01           H  
ATOM    226  HB3 LEU    15      37.527  -2.312  39.678  1.00 38.01           H  
ATOM    227  HG  LEU    15      38.827  -0.475  38.680  1.00 38.01           H  
ATOM    228 HD11 LEU    15      35.823  -0.190  38.194  1.00 38.01           H  
ATOM    229 HD12 LEU    15      36.889  -1.401  37.448  1.00 38.01           H  
ATOM    230 HD13 LEU    15      37.107   0.311  37.075  1.00 38.01           H  
ATOM    231 HD21 LEU    15      36.796   1.371  39.985  1.00 38.01           H  
ATOM    232 HD22 LEU    15      37.939   1.849  38.707  1.00 38.01           H  
ATOM    233 HD23 LEU    15      38.552   1.323  40.278  1.00 38.01           H  
ATOM    234  N   HIS    16      37.518  -3.288  42.776  1.00 43.24           N  
ATOM    235  CA  HIS    16      36.692  -4.071  43.689  1.00 43.24           C  
ATOM    236  C   HIS    16      36.803  -3.613  45.161  1.00 43.24           C  
ATOM    237  CB  HIS    16      36.995  -5.564  43.479  1.00 43.24           C  
ATOM    238  O   HIS    16      35.978  -3.999  45.992  1.00 43.24           O  
ATOM    239  CG  HIS    16      35.815  -6.451  43.778  1.00 43.24           C  
ATOM    240  CD2 HIS    16      35.210  -7.366  42.944  1.00 43.24           C  
ATOM    241  ND1 HIS    16      35.064  -6.482  44.927  1.00 43.24           N  
ATOM    242  CE1 HIS    16      34.069  -7.399  44.745  1.00 43.24           C  
ATOM    243  NE2 HIS    16      34.124  -7.942  43.551  1.00 43.24           N  
ATOM    244  H   HIS    16      38.230  -3.793  42.249  1.00 43.24           H  
ATOM    245  HA  HIS    16      35.659  -3.908  43.388  1.00 43.24           H  
ATOM    246  HB2 HIS    16      37.843  -5.860  44.097  1.00 43.24           H  
ATOM    247  HB3 HIS    16      37.266  -5.731  42.434  1.00 43.24           H  
ATOM    248  HD1 HIS    16      35.231  -5.888  45.814  1.00 43.24           H  
ATOM    249  HD2 HIS    16      35.546  -7.598  41.944  1.00 43.24           H  
ATOM    250  HE1 HIS    16      33.336  -7.619  45.510  1.00 43.24           H  
ATOM    251  N   GLN    17      37.765  -2.682  45.490  1.00 45.15           N  
ATOM    252  CA  GLN    17      37.778  -1.968  46.772  1.00 45.15           C  
ATOM    253  C   GLN    17      36.528  -1.084  46.966  1.00 45.15           C  
ATOM    254  CB  GLN    17      39.050  -1.108  46.828  1.00 45.15           C  
ATOM    255  O   GLN    17      36.073  -0.892  48.092  1.00 45.15           O  
ATOM    256  CG  GLN    17      39.352  -0.561  48.233  1.00 45.15           C  
ATOM    257  CD  GLN    17      40.384   0.553  48.167  1.00 45.15           C  
ATOM    258  OE1 GLN    17      40.034   1.730  48.165  1.00 45.15           O  
ATOM    259  NE2 GLN    17      41.688   0.189  48.005  1.00 45.15           N  
ATOM    260  H   GLN    17      38.492  -2.456  44.810  1.00 45.15           H  
ATOM    261  HA  GLN    17      37.807  -2.700  47.582  1.00 45.15           H  
ATOM    262  HB2 GLN    17      38.934  -0.273  46.133  1.00 45.15           H  
ATOM    263  HB3 GLN    17      39.906  -1.702  46.502  1.00 45.15           H  
ATOM    264  HG2 GLN    17      39.722  -1.367  48.866  1.00 45.15           H  
ATOM    265  HG3 GLN    17      38.454  -0.154  48.690  1.00 45.15           H  
ATOM    266 HE21 GLN    17      42.385   0.923  47.896  1.00 45.15           H  
ATOM    267 HE22 GLN    17      42.010  -0.767  47.984  1.00 45.15           H  
ATOM    268  N   ILE    18      35.964  -0.499  45.854  1.00 40.56           N  
ATOM    269  CA  ILE    18      34.748   0.330  45.904  1.00 40.56           C  
ATOM    270  C   ILE    18      33.514  -0.573  46.018  1.00 40.56           C  
ATOM    271  CB  ILE    18      34.662   1.288  44.687  1.00 40.56           C  
ATOM    272  O   ILE    18      32.599  -0.288  46.798  1.00 40.56           O  
ATOM    273  CG1 ILE    18      35.979   2.076  44.464  1.00 40.56           C  
ATOM    274  CG2 ILE    18      33.487   2.269  44.883  1.00 40.56           C  
ATOM    275  CD1 ILE    18      35.990   2.950  43.201  1.00 40.56           C  
ATOM    276  H   ILE    18      36.410  -0.637  44.947  1.00 40.56           H  
ATOM    277  HA  ILE    18      34.769   0.940  46.806  1.00 40.56           H  
ATOM    278  HB  ILE    18      34.472   0.688  43.796  1.00 40.56           H  
ATOM    279 HG12 ILE    18      36.808   1.377  44.359  1.00 40.56           H  
ATOM    280 HG13 ILE    18      36.176   2.708  45.331  1.00 40.56           H  
ATOM    281 HG21 ILE    18      33.676   2.916  45.743  1.00 40.56           H  
ATOM    282 HG22 ILE    18      32.552   1.736  45.051  1.00 40.56           H  
ATOM    283 HG23 ILE    18      33.349   2.889  43.999  1.00 40.56           H  
ATOM    284 HD11 ILE    18      35.732   2.347  42.331  1.00 40.56           H  
ATOM    285 HD12 ILE    18      36.988   3.364  43.057  1.00 40.56           H  
ATOM    286 HD13 ILE    18      35.288   3.778  43.299  1.00 40.56           H  
ATOM    287  N   GLN    19      33.490  -1.742  45.279  1.00 43.57           N  
ATOM    288  CA  GLN    19      32.432  -2.750  45.433  1.00 43.57           C  
ATOM    289  C   GLN    19      32.402  -3.355  46.847  1.00 43.57           C  
ATOM    290  CB  GLN    19      32.626  -3.863  44.396  1.00 43.57           C  
ATOM    291  O   GLN    19      31.319  -3.608  47.375  1.00 43.57           O  
ATOM    292  CG  GLN    19      32.292  -3.420  42.964  1.00 43.57           C  
ATOM    293  CD  GLN    19      33.073  -4.245  41.956  1.00 43.57           C  
ATOM    294  OE1 GLN    19      34.087  -3.784  41.441  1.00 43.57           O  
ATOM    295  NE2 GLN    19      32.693  -5.526  41.728  1.00 43.57           N  
ATOM    296  H   GLN    19      34.181  -1.867  44.540  1.00 43.57           H  
ATOM    297  HA  GLN    19      31.463  -2.282  45.261  1.00 43.57           H  
ATOM    298  HB2 GLN    19      31.992  -4.714  44.647  1.00 43.57           H  
ATOM    299  HB3 GLN    19      33.662  -4.193  44.441  1.00 43.57           H  
ATOM    300  HG2 GLN    19      32.567  -2.376  42.819  1.00 43.57           H  
ATOM    301  HG3 GLN    19      31.222  -3.529  42.784  1.00 43.57           H  
ATOM    302 HE21 GLN    19      33.268  -6.091  41.116  1.00 43.57           H  
ATOM    303 HE22 GLN    19      31.865  -5.979  42.117  1.00 43.57           H  
ATOM    304  N   GLY    20      33.590  -3.537  47.505  1.00 37.52           N  
ATOM    305  CA  GLY    20      33.700  -4.129  48.844  1.00 37.52           C  
ATOM    306  C   GLY    20      33.517  -3.171  50.029  1.00 37.52           C  
ATOM    307  O   GLY    20      33.546  -3.640  51.165  1.00 37.52           O  
ATOM    308  H   GLY    20      34.470  -3.330  47.031  1.00 37.52           H  
ATOM    309  HA2 GLY    20      34.688  -4.579  48.940  1.00 37.52           H  
ATOM    310  HA3 GLY    20      32.958  -4.922  48.945  1.00 37.52           H  
ATOM    311  N   ASN    21      33.324  -1.828  49.784  1.00 36.31           N  
ATOM    312  CA  ASN    21      33.132  -0.838  50.846  1.00 36.31           C  
ATOM    313  C   ASN    21      31.677  -0.355  50.917  1.00 36.31           C  
ATOM    314  CB  ASN    21      34.080   0.348  50.611  1.00 36.31           C  
ATOM    315  O   ASN    21      31.204   0.186  49.915  1.00 36.31           O  
ATOM    316  CG  ASN    21      33.785   1.467  51.596  1.00 36.31           C  
ATOM    317  ND2 ASN    21      33.626   2.718  51.099  1.00 36.31           N  
ATOM    318  OD1 ASN    21      33.663   1.223  52.795  1.00 36.31           O  
ATOM    319  H   ASN    21      33.234  -1.525  48.815  1.00 36.31           H  
ATOM    320  HA  ASN    21      33.386  -1.281  51.812  1.00 36.31           H  
ATOM    321  HB2 ASN    21      33.944   0.726  49.597  1.00 36.31           H  
ATOM    322  HB3 ASN    21      35.114   0.031  50.734  1.00 36.31           H  
ATOM    323 HD21 ASN    21      33.372   3.510  51.715  1.00 36.31           H  
ATOM    324 HD22 ASN    21      33.701   2.982  50.126  1.00 36.31           H  
ATOM    325  N   GLU    22      31.052  -0.441  52.143  1.00 36.13           N  
ATOM    326  CA  GLU    22      29.783   0.206  52.537  1.00 36.13           C  
ATOM    327  C   GLU    22      29.864   0.691  54.012  1.00 36.13           C  
ATOM    328  CB  GLU    22      28.590  -0.762  52.337  1.00 36.13           C  
ATOM    329  O   GLU    22      28.903   0.553  54.764  1.00 36.13           O  
ATOM    330  CG  GLU    22      28.242  -1.131  50.889  1.00 36.13           C  
ATOM    331  CD  GLU    22      27.634   0.047  50.119  1.00 36.13           C  
ATOM    332  OE2 GLU    22      28.476   1.021  49.707  1.00 36.13           O1-
ATOM    333  OE1 GLU    22      26.453   0.002  49.824  1.00 36.13           O  
ATOM    334  H   GLU    22      31.579  -0.900  52.889  1.00 36.13           H  
ATOM    335  HA  GLU    22      29.626   1.092  51.920  1.00 36.13           H  
ATOM    336  HB2 GLU    22      27.691  -0.321  52.769  1.00 36.13           H  
ATOM    337  HB3 GLU    22      28.802  -1.682  52.883  1.00 36.13           H  
ATOM    338  HG2 GLU    22      27.523  -1.954  50.915  1.00 36.13           H  
ATOM    339  HG3 GLU    22      29.127  -1.502  50.371  1.00 36.13           H  
ATOM    340  N   LEU    23      31.099   1.139  54.452  1.00 27.98           N  
ATOM    341  CA  LEU    23      31.521   1.011  55.856  1.00 27.98           C  
ATOM    342  C   LEU    23      31.350   2.264  56.745  1.00 27.98           C  
ATOM    343  CB  LEU    23      32.935   0.389  55.900  1.00 27.98           C  
ATOM    344  O   LEU    23      31.932   2.308  57.831  1.00 27.98           O  
ATOM    345  CG  LEU    23      33.027  -1.022  55.278  1.00 27.98           C  
ATOM    346  CD1 LEU    23      34.480  -1.463  55.121  1.00 27.98           C  
ATOM    347  CD2 LEU    23      32.302  -2.074  56.121  1.00 27.98           C  
ATOM    348  H   LEU    23      31.813   1.384  53.773  1.00 27.98           H  
ATOM    349  HA  LEU    23      30.849   0.292  56.324  1.00 27.98           H  
ATOM    350  HB2 LEU    23      33.271   0.326  56.936  1.00 27.98           H  
ATOM    351  HB3 LEU    23      33.614   1.061  55.377  1.00 27.98           H  
ATOM    352  HG  LEU    23      32.586  -1.021  54.284  1.00 27.98           H  
ATOM    353 HD11 LEU    23      34.984  -1.453  56.088  1.00 27.98           H  
ATOM    354 HD12 LEU    23      34.984  -0.785  54.433  1.00 27.98           H  
ATOM    355 HD13 LEU    23      34.520  -2.467  54.699  1.00 27.98           H  
ATOM    356 HD21 LEU    23      32.707  -2.087  57.134  1.00 27.98           H  
ATOM    357 HD22 LEU    23      32.428  -3.059  55.670  1.00 27.98           H  
ATOM    358 HD23 LEU    23      31.236  -1.854  56.160  1.00 27.98           H  
ATOM    359  N   GLU    24      30.449   3.234  56.363  1.00 30.43           N  
ATOM    360  CA  GLU    24      29.942   4.233  57.323  1.00 30.43           C  
ATOM    361  C   GLU    24      28.555   3.808  57.850  1.00 30.43           C  
ATOM    362  CB  GLU    24      29.886   5.654  56.725  1.00 30.43           C  
ATOM    363  O   GLU    24      27.658   3.530  57.043  1.00 30.43           O  
ATOM    364  CG  GLU    24      29.793   6.693  57.862  1.00 30.43           C  
ATOM    365  CD  GLU    24      29.459   8.127  57.426  1.00 30.43           C  
ATOM    366  OE1 GLU    24      28.690   8.736  58.230  1.00 30.43           O  
ATOM    367  OE2 GLU    24      29.975   8.532  56.355  1.00 30.43           O1-
ATOM    368  H   GLU    24      29.926   3.116  55.503  1.00 30.43           H  
ATOM    369  HA  GLU    24      30.641   4.280  58.156  1.00 30.43           H  
ATOM    370  HB2 GLU    24      29.021   5.739  56.066  1.00 30.43           H  
ATOM    371  HB3 GLU    24      30.786   5.838  56.143  1.00 30.43           H  
ATOM    372  HG2 GLU    24      30.737   6.695  58.408  1.00 30.43           H  
ATOM    373  HG3 GLU    24      29.015   6.374  58.556  1.00 30.43           H  
ATOM    374  N   PRO    25      28.288   3.815  59.204  1.00 30.44           N  
ATOM    375  CA  PRO    25      26.992   3.462  59.792  1.00 30.44           C  
ATOM    376  C   PRO    25      25.925   4.567  59.613  1.00 30.44           C  
ATOM    377  CB  PRO    25      27.312   3.112  61.253  1.00 30.44           C  
ATOM    378  O   PRO    25      25.334   5.050  60.579  1.00 30.44           O  
ATOM    379  CG  PRO    25      28.492   4.028  61.570  1.00 30.44           C  
ATOM    380  CD  PRO    25      29.272   4.026  60.258  1.00 30.44           C  
ATOM    381  HA  PRO    25      26.613   2.566  59.299  1.00 30.44           H  
ATOM    382  HB2 PRO    25      27.640   2.073  61.310  1.00 30.44           H  
ATOM    383  HB3 PRO    25      26.474   3.272  61.931  1.00 30.44           H  
ATOM    384  HG2 PRO    25      29.092   3.653  62.399  1.00 30.44           H  
ATOM    385  HG3 PRO    25      28.130   5.034  61.779  1.00 30.44           H  
ATOM    386  HD2 PRO    25      29.797   4.971  60.133  1.00 30.44           H  
ATOM    387  HD3 PRO    25      29.986   3.201  60.255  1.00 30.44           H  
ATOM    388  N   LEU    26      25.602   4.918  58.322  1.00 30.35           N  
ATOM    389  CA  LEU    26      24.613   5.923  57.898  1.00 30.35           C  
ATOM    390  C   LEU    26      23.146   5.460  58.083  1.00 30.35           C  
ATOM    391  CB  LEU    26      24.943   6.338  56.444  1.00 30.35           C  
ATOM    392  O   LEU    26      22.313   5.625  57.194  1.00 30.35           O  
ATOM    393  CG  LEU    26      26.150   7.286  56.332  1.00 30.35           C  
ATOM    394  CD1 LEU    26      26.696   7.290  54.904  1.00 30.35           C  
ATOM    395  CD2 LEU    26      25.738   8.719  56.679  1.00 30.35           C  
ATOM    396  H   LEU    26      26.107   4.438  57.571  1.00 30.35           H  
ATOM    397  HA  LEU    26      24.730   6.795  58.542  1.00 30.35           H  
ATOM    398  HB2 LEU    26      24.088   6.840  55.990  1.00 30.35           H  
ATOM    399  HB3 LEU    26      25.134   5.434  55.863  1.00 30.35           H  
ATOM    400  HG  LEU    26      26.935   6.952  57.007  1.00 30.35           H  
ATOM    401 HD11 LEU    26      25.932   7.624  54.204  1.00 30.35           H  
ATOM    402 HD12 LEU    26      27.027   6.286  54.637  1.00 30.35           H  
ATOM    403 HD13 LEU    26      27.560   7.957  54.852  1.00 30.35           H  
ATOM    404 HD21 LEU    26      24.992   9.079  55.974  1.00 30.35           H  
ATOM    405 HD22 LEU    26      26.617   9.365  56.626  1.00 30.35           H  
ATOM    406 HD23 LEU    26      25.348   8.763  57.693  1.00 30.35           H  
ATOM    407  N   ASN    27      22.821   4.875  59.287  1.00 25.93           N  
ATOM    408  CA  ASN    27      21.483   4.392  59.625  1.00 25.93           C  
ATOM    409  C   ASN    27      20.501   5.569  59.791  1.00 25.93           C  
ATOM    410  CB  ASN    27      21.589   3.524  60.892  1.00 25.93           C  
ATOM    411  O   ASN    27      20.475   6.219  60.838  1.00 25.93           O  
ATOM    412  CG  ASN    27      20.262   2.893  61.279  1.00 25.93           C  
ATOM    413  ND2 ASN    27      20.163   2.375  62.537  1.00 25.93           N  
ATOM    414  OD1 ASN    27      19.330   2.814  60.488  1.00 25.93           O  
ATOM    415  H   ASN    27      23.546   4.838  60.007  1.00 25.93           H  
ATOM    416  HA  ASN    27      21.118   3.766  58.807  1.00 25.93           H  
ATOM    417  HB2 ASN    27      21.939   4.138  61.721  1.00 25.93           H  
ATOM    418  HB3 ASN    27      22.307   2.721  60.726  1.00 25.93           H  
ATOM    419 HD21 ASN    27      19.290   1.937  62.800  1.00 25.93           H  
ATOM    420 HD22 ASN    27      20.912   2.416  63.214  1.00 25.93           H  
ATOM    421  N   ARG    28      19.752   5.914  58.690  1.00 29.13           N  
ATOM    422  CA  ARG    28      18.959   7.150  58.595  1.00 29.13           C  
ATOM    423  C   ARG    28      17.592   6.888  57.946  1.00 29.13           C  
ATOM    424  CB  ARG    28      19.757   8.196  57.792  1.00 29.13           C  
ATOM    425  O   ARG    28      17.539   6.273  56.875  1.00 29.13           O  
ATOM    426  CG  ARG    28      20.954   8.728  58.595  1.00 29.13           C  
ATOM    427  CD  ARG    28      21.821   9.701  57.793  1.00 29.13           C  
ATOM    428  NE  ARG    28      22.724  10.415  58.705  1.00 29.13           N  
ATOM    429  NH1 ARG    28      24.028  11.638  57.200  1.00 29.13           N  
ATOM    430  NH2 ARG    28      24.181  12.002  59.387  1.00 29.13           N1+
ATOM    431  CZ  ARG    28      23.640  11.353  58.410  1.00 29.13           C  
ATOM    432  H   ARG    28      19.833   5.361  57.838  1.00 29.13           H  
ATOM    433  HA  ARG    28      18.796   7.533  59.601  1.00 29.13           H  
ATOM    434  HB2 ARG    28      19.102   9.035  57.551  1.00 29.13           H  
ATOM    435  HB3 ARG    28      20.107   7.751  56.858  1.00 29.13           H  
ATOM    436  HG2 ARG    28      21.591   7.905  58.916  1.00 29.13           H  
ATOM    437  HG3 ARG    28      20.570   9.234  59.482  1.00 29.13           H  
ATOM    438  HD2 ARG    28      21.179  10.425  57.286  1.00 29.13           H  
ATOM    439  HD3 ARG    28      22.394   9.143  57.049  1.00 29.13           H  
ATOM    440  HE  ARG    28      22.619  10.231  59.698  1.00 29.13           H  
ATOM    441 HH11 ARG    28      24.902  12.163  57.086  1.00 29.13           H  
ATOM    442 HH12 ARG    28      23.713  11.082  56.434  1.00 29.13           H  
ATOM    443 HH21 ARG    28      24.972  12.595  59.125  1.00 29.13           H  
ATOM    444 HH22 ARG    28      24.243  11.537  60.285  1.00 29.13           H  
ATOM    445  N   PRO    29      16.452   7.388  58.537  1.00 29.73           N  
ATOM    446  CA  PRO    29      15.122   7.170  57.976  1.00 29.73           C  
ATOM    447  C   PRO    29      14.893   8.017  56.716  1.00 29.73           C  
ATOM    448  CB  PRO    29      14.147   7.525  59.104  1.00 29.73           C  
ATOM    449  O   PRO    29      15.079   9.233  56.726  1.00 29.73           O  
ATOM    450  CG  PRO    29      14.906   8.585  59.905  1.00 29.73           C  
ATOM    451  CD  PRO    29      16.362   8.132  59.786  1.00 29.73           C  
ATOM    452  HA  PRO    29      14.999   6.117  57.721  1.00 29.73           H  
ATOM    453  HB2 PRO    29      13.983   6.647  59.731  1.00 29.73           H  
ATOM    454  HB3 PRO    29      13.196   7.902  58.727  1.00 29.73           H  
ATOM    455  HG2 PRO    29      14.577   8.618  60.944  1.00 29.73           H  
ATOM    456  HG3 PRO    29      14.785   9.562  59.435  1.00 29.73           H  
ATOM    457  HD2 PRO    29      17.023   9.000  59.779  1.00 29.73           H  
ATOM    458  HD3 PRO    29      16.611   7.473  60.619  1.00 29.73           H  
ATOM    459  N   GLN    30      14.366   7.366  55.619  1.00 27.49           N  
ATOM    460  CA  GLN    30      14.015   8.062  54.379  1.00 27.49           C  
ATOM    461  C   GLN    30      12.657   8.783  54.486  1.00 27.49           C  
ATOM    462  CB  GLN    30      14.079   7.094  53.188  1.00 27.49           C  
ATOM    463  O   GLN    30      11.660   8.367  53.897  1.00 27.49           O  
ATOM    464  CG  GLN    30      15.512   6.697  52.788  1.00 27.49           C  
ATOM    465  CD  GLN    30      15.609   6.606  51.269  1.00 27.49           C  
ATOM    466  NE2 GLN    30      16.372   7.532  50.632  1.00 27.49           N  
ATOM    467  OE1 GLN    30      14.856   5.865  50.638  1.00 27.49           O  
ATOM    468  H   GLN    30      14.207   6.366  55.664  1.00 27.49           H  
ATOM    469  HA  GLN    30      14.755   8.844  54.203  1.00 27.49           H  
ATOM    470  HB2 GLN    30      13.620   7.594  52.337  1.00 27.49           H  
ATOM    471  HB3 GLN    30      13.493   6.197  53.396  1.00 27.49           H  
ATOM    472  HG2 GLN    30      15.774   5.737  53.232  1.00 27.49           H  
ATOM    473  HG3 GLN    30      16.221   7.445  53.144  1.00 27.49           H  
ATOM    474 HE21 GLN    30      16.272   7.629  49.614  1.00 27.49           H  
ATOM    475 HE22 GLN    30      17.037   8.139  51.092  1.00 27.49           H  
ATOM    476  N   LEU    31      12.633   9.930  55.244  1.00 29.01           N  
ATOM    477  CA  LEU    31      11.450  10.783  55.425  1.00 29.01           C  
ATOM    478  C   LEU    31      11.170  11.653  54.179  1.00 29.01           C  
ATOM    479  CB  LEU    31      11.604  11.612  56.719  1.00 29.01           C  
ATOM    480  O   LEU    31      11.187  12.881  54.238  1.00 29.01           O  
ATOM    481  CG  LEU    31      11.831  10.801  58.010  1.00 29.01           C  
ATOM    482  CD1 LEU    31      11.932  11.751  59.203  1.00 29.01           C  
ATOM    483  CD2 LEU    31      10.710   9.798  58.289  1.00 29.01           C  
ATOM    484  H   LEU    31      13.483  10.193  55.744  1.00 29.01           H  
ATOM    485  HA  LEU    31      10.579  10.138  55.542  1.00 29.01           H  
ATOM    486  HB2 LEU    31      10.703  12.215  56.845  1.00 29.01           H  
ATOM    487  HB3 LEU    31      12.444  12.297  56.592  1.00 29.01           H  
ATOM    488  HG  LEU    31      12.771  10.257  57.933  1.00 29.01           H  
ATOM    489 HD11 LEU    31      10.999  12.302  59.326  1.00 29.01           H  
ATOM    490 HD12 LEU    31      12.747  12.457  59.042  1.00 29.01           H  
ATOM    491 HD13 LEU    31      12.137  11.184  60.111  1.00 29.01           H  
ATOM    492 HD21 LEU    31       9.748  10.311  58.321  1.00 29.01           H  
ATOM    493 HD22 LEU    31      10.884   9.308  59.247  1.00 29.01           H  
ATOM    494 HD23 LEU    31      10.689   9.033  57.514  1.00 29.01           H  
ATOM    495  N   LYS    32      10.903  10.990  52.997  1.00 28.80           N  
ATOM    496  CA  LYS    32      10.813  11.618  51.660  1.00 28.80           C  
ATOM    497  C   LYS    32       9.483  12.352  51.410  1.00 28.80           C  
ATOM    498  CB  LYS    32      11.158  10.587  50.564  1.00 28.80           C  
ATOM    499  O   LYS    32       8.795  12.100  50.424  1.00 28.80           O  
ATOM    500  CG  LYS    32      12.590  10.054  50.733  1.00 28.80           C  
ATOM    501  CD  LYS    32      13.066   9.097  49.634  1.00 28.80           C  
ATOM    502  CE  LYS    32      12.185   7.853  49.440  1.00 28.80           C  
ATOM    503  NZ  LYS    32      12.956   6.760  48.801  1.00 28.80           N1+
ATOM    504  H   LYS    32      10.823   9.973  53.036  1.00 28.80           H  
ATOM    505  HA  LYS    32      11.570  12.404  51.615  1.00 28.80           H  
ATOM    506  HB2 LYS    32      11.082  11.066  49.586  1.00 28.80           H  
ATOM    507  HB3 LYS    32      10.446   9.762  50.605  1.00 28.80           H  
ATOM    508  HG2 LYS    32      12.667   9.536  51.686  1.00 28.80           H  
ATOM    509  HG3 LYS    32      13.277  10.901  50.761  1.00 28.80           H  
ATOM    510  HD2 LYS    32      14.071   8.783  49.911  1.00 28.80           H  
ATOM    511  HD3 LYS    32      13.139   9.634  48.686  1.00 28.80           H  
ATOM    512  HE2 LYS    32      11.331   8.129  48.815  1.00 28.80           H  
ATOM    513  HE3 LYS    32      11.814   7.516  50.411  1.00 28.80           H  
ATOM    514  HZ1 LYS    32      13.712   6.446  49.406  1.00 28.80           H  
ATOM    515  HZ2 LYS    32      13.450   7.071  47.960  1.00 28.80           H  
ATOM    516  HZ3 LYS    32      12.413   5.944  48.547  1.00 28.80           H  
ATOM    517  N   ILE    33       9.126  13.291  52.349  1.00 31.64           N  
ATOM    518  CA  ILE    33       7.978  14.192  52.196  1.00 31.64           C  
ATOM    519  C   ILE    33       8.288  15.199  51.068  1.00 31.64           C  
ATOM    520  CB  ILE    33       7.672  14.912  53.534  1.00 31.64           C  
ATOM    521  O   ILE    33       9.393  15.755  51.057  1.00 31.64           O  
ATOM    522  CG1 ILE    33       7.423  13.888  54.671  1.00 31.64           C  
ATOM    523  CG2 ILE    33       6.459  15.852  53.381  1.00 31.64           C  
ATOM    524  CD1 ILE    33       7.222  14.511  56.059  1.00 31.64           C  
ATOM    525  H   ILE    33       9.778  13.481  53.113  1.00 31.64           H  
ATOM    526  HA  ILE    33       7.110  13.591  51.935  1.00 31.64           H  
ATOM    527  HB  ILE    33       8.540  15.518  53.804  1.00 31.64           H  
ATOM    528 HG12 ILE    33       8.280  13.220  54.754  1.00 31.64           H  
ATOM    529 HG13 ILE    33       6.549  13.282  54.427  1.00 31.64           H  
ATOM    530 HG21 ILE    33       5.566  15.278  53.129  1.00 31.64           H  
ATOM    531 HG22 ILE    33       6.638  16.598  52.608  1.00 31.64           H  
ATOM    532 HG23 ILE    33       6.282  16.398  54.307  1.00 31.64           H  
ATOM    533 HD11 ILE    33       8.044  15.190  56.285  1.00 31.64           H  
ATOM    534 HD12 ILE    33       7.203  13.718  56.808  1.00 31.64           H  
ATOM    535 HD13 ILE    33       6.276  15.049  56.106  1.00 31.64           H  
ATOM    536  N   PRO    34       7.318  15.549  50.152  1.00 31.76           N  
ATOM    537  CA  PRO    34       7.457  16.616  49.145  1.00 31.76           C  
ATOM    538  C   PRO    34       7.494  18.056  49.714  1.00 31.76           C  
ATOM    539  CB  PRO    34       6.308  16.392  48.145  1.00 31.76           C  
ATOM    540  O   PRO    34       6.753  18.931  49.267  1.00 31.76           O  
ATOM    541  CG  PRO    34       5.960  14.917  48.319  1.00 31.76           C  
ATOM    542  CD  PRO    34       6.167  14.722  49.817  1.00 31.76           C  
ATOM    543  HA  PRO    34       8.399  16.450  48.622  1.00 31.76           H  
ATOM    544  HB2 PRO    34       6.614  16.618  47.123  1.00 31.76           H  
ATOM    545  HB3 PRO    34       5.433  16.983  48.419  1.00 31.76           H  
ATOM    546  HG2 PRO    34       6.667  14.299  47.763  1.00 31.76           H  
ATOM    547  HG3 PRO    34       4.934  14.701  48.019  1.00 31.76           H  
ATOM    548  HD2 PRO    34       5.292  15.069  50.367  1.00 31.76           H  
ATOM    549  HD3 PRO    34       6.349  13.665  50.014  1.00 31.76           H  
ATOM    550  N   LEU    35       8.333  18.298  50.776  1.00 31.92           N  
ATOM    551  CA  LEU    35       8.422  19.561  51.512  1.00 31.92           C  
ATOM    552  C   LEU    35       9.304  20.582  50.769  1.00 31.92           C  
ATOM    553  CB  LEU    35       8.865  19.242  52.955  1.00 31.92           C  
ATOM    554  O   LEU    35      10.395  20.923  51.216  1.00 31.92           O  
ATOM    555  CG  LEU    35       8.861  20.431  53.938  1.00 31.92           C  
ATOM    556  CD1 LEU    35       7.501  21.128  54.023  1.00 31.92           C  
ATOM    557  CD2 LEU    35       9.221  19.916  55.334  1.00 31.92           C  
ATOM    558  H   LEU    35       8.948  17.540  51.083  1.00 31.92           H  
ATOM    559  HA  LEU    35       7.419  19.986  51.551  1.00 31.92           H  
ATOM    560  HB2 LEU    35       9.872  18.822  52.924  1.00 31.92           H  
ATOM    561  HB3 LEU    35       8.199  18.475  53.351  1.00 31.92           H  
ATOM    562  HG  LEU    35       9.611  21.165  53.646  1.00 31.92           H  
ATOM    563 HD11 LEU    35       6.718  20.402  54.241  1.00 31.92           H  
ATOM    564 HD12 LEU    35       7.284  21.631  53.080  1.00 31.92           H  
ATOM    565 HD13 LEU    35       7.522  21.884  54.808  1.00 31.92           H  
ATOM    566 HD21 LEU    35       8.475  19.198  55.674  1.00 31.92           H  
ATOM    567 HD22 LEU    35       9.264  20.749  56.034  1.00 31.92           H  
ATOM    568 HD23 LEU    35      10.198  19.433  55.303  1.00 31.92           H  
ATOM    569  N   GLU    36       8.807  21.021  49.560  1.00 31.31           N  
ATOM    570  CA  GLU    36       9.462  22.051  48.747  1.00 31.31           C  
ATOM    571  C   GLU    36       9.468  23.414  49.468  1.00 31.31           C  
ATOM    572  CB  GLU    36       8.800  22.122  47.353  1.00 31.31           C  
ATOM    573  O   GLU    36       8.539  23.758  50.201  1.00 31.31           O  
ATOM    574  CG  GLU    36       9.807  22.087  46.192  1.00 31.31           C  
ATOM    575  CD  GLU    36      10.647  23.366  46.113  1.00 31.31           C  
ATOM    576  OE1 GLU    36      10.202  24.258  45.346  1.00 31.31           O  
ATOM    577  OE2 GLU    36      11.652  23.400  46.881  1.00 31.31           O1-
ATOM    578  H   GLU    36       7.912  20.651  49.246  1.00 31.31           H  
ATOM    579  HA  GLU    36      10.504  21.751  48.618  1.00 31.31           H  
ATOM    580  HB2 GLU    36       8.184  23.019  47.277  1.00 31.31           H  
ATOM    581  HB3 GLU    36       8.138  21.263  47.226  1.00 31.31           H  
ATOM    582  HG2 GLU    36       9.251  21.956  45.260  1.00 31.31           H  
ATOM    583  HG3 GLU    36      10.456  21.215  46.307  1.00 31.31           H  
ATOM    584  N   ARG    37      10.567  24.213  49.268  1.00 31.06           N  
ATOM    585  CA  ARG    37      10.822  25.466  49.990  1.00 31.06           C  
ATOM    586  C   ARG    37      11.520  26.497  49.079  1.00 31.06           C  
ATOM    587  CB  ARG    37      11.607  25.095  51.265  1.00 31.06           C  
ATOM    588  O   ARG    37      12.645  26.920  49.375  1.00 31.06           O  
ATOM    589  CG  ARG    37      11.706  26.227  52.298  1.00 31.06           C  
ATOM    590  CD  ARG    37      12.354  25.696  53.581  1.00 31.06           C  
ATOM    591  NE  ARG    37      12.507  26.751  54.605  1.00 31.06           N  
ATOM    592  NH1 ARG    37      13.243  25.376  56.311  1.00 31.06           N  
ATOM    593  NH2 ARG    37      13.050  27.569  56.688  1.00 31.06           N1+
ATOM    594  CZ  ARG    37      12.933  26.563  55.866  1.00 31.06           C  
ATOM    595  H   ARG    37      11.252  23.924  48.541  1.00 31.06           H  
ATOM    596  HA  ARG    37       9.862  25.890  50.282  1.00 31.06           H  
ATOM    597  HB2 ARG    37      12.611  24.764  50.989  1.00 31.06           H  
ATOM    598  HB3 ARG    37      11.100  24.254  51.743  1.00 31.06           H  
ATOM    599  HG2 ARG    37      10.707  26.602  52.523  1.00 31.06           H  
ATOM    600  HG3 ARG    37      12.317  27.037  51.901  1.00 31.06           H  
ATOM    601  HD2 ARG    37      13.337  25.289  53.331  1.00 31.06           H  
ATOM    602  HD3 ARG    37      11.730  24.890  53.974  1.00 31.06           H  
ATOM    603  HE  ARG    37      12.283  27.694  54.316  1.00 31.06           H  
ATOM    604 HH11 ARG    37      13.557  25.240  57.253  1.00 31.06           H  
ATOM    605 HH12 ARG    37      13.156  24.594  55.685  1.00 31.06           H  
ATOM    606 HH21 ARG    37      13.371  27.419  57.627  1.00 31.06           H  
ATOM    607 HH22 ARG    37      12.824  28.498  56.381  1.00 31.06           H  
ATOM    608  N   PRO    38      10.859  26.993  47.974  1.00 29.48           N  
ATOM    609  CA  PRO    38      11.468  27.851  46.950  1.00 29.48           C  
ATOM    610  C   PRO    38      11.565  29.326  47.390  1.00 29.48           C  
ATOM    611  CB  PRO    38      10.614  27.627  45.696  1.00 29.48           C  
ATOM    612  O   PRO    38      11.072  30.237  46.725  1.00 29.48           O  
ATOM    613  CG  PRO    38       9.219  27.409  46.279  1.00 29.48           C  
ATOM    614  CD  PRO    38       9.502  26.639  47.570  1.00 29.48           C  
ATOM    615  HA  PRO    38      12.480  27.499  46.743  1.00 29.48           H  
ATOM    616  HB2 PRO    38      10.946  26.719  45.192  1.00 29.48           H  
ATOM    617  HB3 PRO    38      10.641  28.463  44.998  1.00 29.48           H  
ATOM    618  HG2 PRO    38       8.584  26.836  45.601  1.00 29.48           H  
ATOM    619  HG3 PRO    38       8.763  28.371  46.516  1.00 29.48           H  
ATOM    620  HD2 PRO    38       8.776  26.908  48.338  1.00 29.48           H  
ATOM    621  HD3 PRO    38       9.443  25.572  47.363  1.00 29.48           H  
ATOM    622  N   LEU    39      12.242  29.580  48.560  1.00 35.18           N  
ATOM    623  CA  LEU    39      12.374  30.901  49.184  1.00 35.18           C  
ATOM    624  C   LEU    39      13.497  31.728  48.528  1.00 35.18           C  
ATOM    625  CB  LEU    39      12.555  30.731  50.707  1.00 35.18           C  
ATOM    626  O   LEU    39      14.547  31.947  49.129  1.00 35.18           O  
ATOM    627  CG  LEU    39      11.402  30.010  51.431  1.00 35.18           C  
ATOM    628  CD1 LEU    39      11.750  29.843  52.913  1.00 35.18           C  
ATOM    629  CD2 LEU    39      10.073  30.762  51.338  1.00 35.18           C  
ATOM    630  H   LEU    39      12.738  28.799  48.992  1.00 35.18           H  
ATOM    631  HA  LEU    39      11.454  31.461  49.010  1.00 35.18           H  
ATOM    632  HB2 LEU    39      12.678  31.721  51.150  1.00 35.18           H  
ATOM    633  HB3 LEU    39      13.477  30.174  50.881  1.00 35.18           H  
ATOM    634  HG  LEU    39      11.266  29.017  51.004  1.00 35.18           H  
ATOM    635 HD11 LEU    39      11.851  30.826  53.375  1.00 35.18           H  
ATOM    636 HD12 LEU    39      12.696  29.309  53.001  1.00 35.18           H  
ATOM    637 HD13 LEU    39      10.956  29.288  53.412  1.00 35.18           H  
ATOM    638 HD21 LEU    39      10.189  31.777  51.719  1.00 35.18           H  
ATOM    639 HD22 LEU    39       9.309  30.243  51.915  1.00 35.18           H  
ATOM    640 HD23 LEU    39       9.743  30.805  50.300  1.00 35.18           H  
ATOM    641  N   GLY    40      13.292  32.093  47.216  1.00 31.51           N  
ATOM    642  CA  GLY    40      14.170  33.000  46.471  1.00 31.51           C  
ATOM    643  C   GLY    40      13.635  34.435  46.389  1.00 31.51           C  
ATOM    644  O   GLY    40      12.456  34.673  46.635  1.00 31.51           O  
ATOM    645  H   GLY    40      12.438  31.784  46.753  1.00 31.51           H  
ATOM    646  HA2 GLY    40      14.294  32.627  45.455  1.00 31.51           H  
ATOM    647  HA3 GLY    40      15.153  33.028  46.941  1.00 31.51           H  
ATOM    648  N   GLU    41      14.541  35.373  45.944  1.00 29.13           N  
ATOM    649  CA  GLU    41      14.268  36.798  45.697  1.00 29.13           C  
ATOM    650  C   GLU    41      13.868  37.663  46.915  1.00 29.13           C  
ATOM    651  CB  GLU    41      13.331  36.954  44.476  1.00 29.13           C  
ATOM    652  O   GLU    41      13.409  37.189  47.958  1.00 29.13           O  
ATOM    653  CG  GLU    41      13.960  36.429  43.172  1.00 29.13           C  
ATOM    654  CD  GLU    41      15.395  36.947  43.007  1.00 29.13           C  
ATOM    655  OE1 GLU    41      16.307  36.106  43.213  1.00 29.13           O  
ATOM    656  OE2 GLU    41      15.506  38.198  42.832  1.00 29.13           O1-
ATOM    657  H   GLU    41      15.491  35.080  45.758  1.00 29.13           H  
ATOM    658  HA  GLU    41      15.232  37.217  45.419  1.00 29.13           H  
ATOM    659  HB2 GLU    41      13.076  38.002  44.334  1.00 29.13           H  
ATOM    660  HB3 GLU    41      12.393  36.429  44.654  1.00 29.13           H  
ATOM    661  HG2 GLU    41      13.348  36.752  42.327  1.00 29.13           H  
ATOM    662  HG3 GLU    41      13.955  35.336  43.187  1.00 29.13           H  
ATOM    663  N   VAL    42      14.104  39.013  46.895  1.00 33.83           N  
ATOM    664  CA  VAL    42      14.723  39.836  45.835  1.00 33.83           C  
ATOM    665  C   VAL    42      16.247  39.862  45.981  1.00 33.83           C  
ATOM    666  CB  VAL    42      14.139  41.264  45.842  1.00 33.83           C  
ATOM    667  O   VAL    42      16.767  40.328  46.995  1.00 33.83           O  
ATOM    668  CG1 VAL    42      14.758  42.148  44.753  1.00 33.83           C  
ATOM    669  CG2 VAL    42      12.623  41.240  45.596  1.00 33.83           C  
ATOM    670  H   VAL    42      13.911  39.454  47.786  1.00 33.83           H  
ATOM    671  HA  VAL    42      14.505  39.417  44.856  1.00 33.83           H  
ATOM    672  HB  VAL    42      14.324  41.726  46.812  1.00 33.83           H  
ATOM    673 HG11 VAL    42      14.600  41.690  43.779  1.00 33.83           H  
ATOM    674 HG12 VAL    42      15.828  42.267  44.928  1.00 33.83           H  
ATOM    675 HG13 VAL    42      14.295  43.134  44.768  1.00 33.83           H  
ATOM    676 HG21 VAL    42      12.407  40.759  44.640  1.00 33.83           H  
ATOM    677 HG22 VAL    42      12.232  42.257  45.582  1.00 33.83           H  
ATOM    678 HG23 VAL    42      12.119  40.692  46.391  1.00 33.83           H  
ATOM    679  N   TYR    43      16.974  39.385  44.920  1.00 34.70           N  
ATOM    680  CA  TYR    43      18.434  39.383  44.864  1.00 34.70           C  
ATOM    681  C   TYR    43      18.989  40.611  44.115  1.00 34.70           C  
ATOM    682  CB  TYR    43      18.905  38.041  44.277  1.00 34.70           C  
ATOM    683  O   TYR    43      18.245  41.429  43.570  1.00 34.70           O  
ATOM    684  CG  TYR    43      20.398  37.814  44.419  1.00 34.70           C  
ATOM    685  CD1 TYR    43      21.244  37.920  43.305  1.00 34.70           C  
ATOM    686  CD2 TYR    43      20.962  37.580  45.681  1.00 34.70           C  
ATOM    687  CE1 TYR    43      22.628  37.823  43.453  1.00 34.70           C  
ATOM    688  CE2 TYR    43      22.346  37.478  45.828  1.00 34.70           C  
ATOM    689  OH  TYR    43      24.515  37.521  44.866  1.00 34.70           O  
ATOM    690  CZ  TYR    43      23.168  37.604  44.714  1.00 34.70           C  
ATOM    691  H   TYR    43      16.478  39.008  44.091  1.00 34.70           H  
ATOM    692  HA  TYR    43      18.815  39.440  45.884  1.00 34.70           H  
ATOM    693  HB2 TYR    43      18.620  37.991  43.225  1.00 34.70           H  
ATOM    694  HB3 TYR    43      18.392  37.229  44.794  1.00 34.70           H  
ATOM    695  HD1 TYR    43      20.829  38.101  42.313  1.00 34.70           H  
ATOM    696  HD2 TYR    43      20.328  37.472  46.558  1.00 34.70           H  
ATOM    697  HE1 TYR    43      23.256  37.927  42.574  1.00 34.70           H  
ATOM    698  HE2 TYR    43      22.782  37.298  46.806  1.00 34.70           H  
ATOM    699  HH  TYR    43      24.970  37.611  44.028  1.00 34.70           H  
ATOM    700  N   LEU    44      20.355  40.797  44.141  1.00 31.35           N  
ATOM    701  CA  LEU    44      21.031  41.915  43.483  1.00 31.35           C  
ATOM    702  C   LEU    44      21.175  41.644  41.970  1.00 31.35           C  
ATOM    703  CB  LEU    44      22.413  42.151  44.127  1.00 31.35           C  
ATOM    704  O   LEU    44      21.638  40.572  41.569  1.00 31.35           O  
ATOM    705  CG  LEU    44      22.411  42.819  45.517  1.00 31.35           C  
ATOM    706  CD1 LEU    44      21.809  41.959  46.633  1.00 31.35           C  
ATOM    707  CD2 LEU    44      23.853  43.137  45.917  1.00 31.35           C  
ATOM    708  H   LEU    44      20.950  40.086  44.550  1.00 31.35           H  
ATOM    709  HA  LEU    44      20.429  42.809  43.629  1.00 31.35           H  
ATOM    710  HB2 LEU    44      22.973  42.803  43.454  1.00 31.35           H  
ATOM    711  HB3 LEU    44      22.950  41.202  44.179  1.00 31.35           H  
ATOM    712  HG  LEU    44      21.857  43.757  45.459  1.00 31.35           H  
ATOM    713 HD11 LEU    44      22.271  40.971  46.637  1.00 31.35           H  
ATOM    714 HD12 LEU    44      20.734  41.863  46.493  1.00 31.35           H  
ATOM    715 HD13 LEU    44      21.974  42.435  47.599  1.00 31.35           H  
ATOM    716 HD21 LEU    44      24.431  42.216  46.002  1.00 31.35           H  
ATOM    717 HD22 LEU    44      23.866  43.659  46.874  1.00 31.35           H  
ATOM    718 HD23 LEU    44      24.312  43.782  45.168  1.00 31.35           H  
ATOM    719  N   ASP    45      20.885  42.604  41.050  1.00 31.09           N  
ATOM    720  CA  ASP    45      20.324  43.947  41.248  1.00 31.09           C  
ATOM    721  C   ASP    45      18.788  43.938  41.156  1.00 31.09           C  
ATOM    722  CB  ASP    45      20.957  44.901  40.220  1.00 31.09           C  
ATOM    723  O   ASP    45      18.210  43.868  40.073  1.00 31.09           O  
ATOM    724  CG  ASP    45      20.328  46.302  40.166  1.00 31.09           C  
ATOM    725  OD1 ASP    45      20.653  46.990  39.147  1.00 31.09           O  
ATOM    726  OD2 ASP    45      19.514  46.632  41.069  1.00 31.09           O1-
ATOM    727  H   ASP    45      21.012  42.289  40.094  1.00 31.09           H  
ATOM    728  HA  ASP    45      20.599  44.333  42.228  1.00 31.09           H  
ATOM    729  HB2 ASP    45      20.870  44.452  39.229  1.00 31.09           H  
ATOM    730  HB3 ASP    45      22.019  45.003  40.448  1.00 31.09           H  
ATOM    731  N   SER    46      18.113  44.057  42.346  1.00 33.64           N  
ATOM    732  CA  SER    46      16.671  44.317  42.460  1.00 33.64           C  
ATOM    733  C   SER    46      15.776  43.329  41.686  1.00 33.64           C  
ATOM    734  CB  SER    46      16.345  45.777  42.106  1.00 33.64           C  
ATOM    735  O   SER    46      14.671  43.690  41.279  1.00 33.64           O  
ATOM    736  OG  SER    46      17.311  46.703  42.577  1.00 33.64           O  
ATOM    737  H   SER    46      18.583  43.862  43.221  1.00 33.64           H  
ATOM    738  HA  SER    46      16.419  44.190  43.511  1.00 33.64           H  
ATOM    739  HB2 SER    46      15.372  46.031  42.530  1.00 33.64           H  
ATOM    740  HB3 SER    46      16.273  45.868  41.028  1.00 33.64           H  
ATOM    741  HG  SER    46      18.149  46.594  42.068  1.00 33.64           H  
ATOM    742  N   SER    47      16.247  42.055  41.492  1.00 31.90           N  
ATOM    743  CA  SER    47      15.746  41.040  40.541  1.00 31.90           C  
ATOM    744  C   SER    47      15.762  41.443  39.051  1.00 31.90           C  
ATOM    745  CB  SER    47      14.381  40.480  40.974  1.00 31.90           C  
ATOM    746  O   SER    47      16.269  40.683  38.227  1.00 31.90           O  
ATOM    747  OG  SER    47      13.333  41.410  40.768  1.00 31.90           O  
ATOM    748  H   SER    47      17.085  41.786  42.014  1.00 31.90           H  
ATOM    749  HA  SER    47      16.436  40.199  40.617  1.00 31.90           H  
ATOM    750  HB2 SER    47      14.417  40.221  42.030  1.00 31.90           H  
ATOM    751  HB3 SER    47      14.170  39.573  40.405  1.00 31.90           H  
ATOM    752  HG  SER    47      13.625  42.262  41.136  1.00 31.90           H  
ATOM    753  N   LYS    48      15.167  42.632  38.684  1.00 32.78           N  
ATOM    754  CA  LYS    48      15.085  43.213  37.322  1.00 32.78           C  
ATOM    755  C   LYS    48      14.907  42.186  36.173  1.00 32.78           C  
ATOM    756  CB  LYS    48      16.269  44.182  37.104  1.00 32.78           C  
ATOM    757  O   LYS    48      15.628  42.242  35.170  1.00 32.78           O  
ATOM    758  CG  LYS    48      16.164  45.413  38.019  1.00 32.78           C  
ATOM    759  CD  LYS    48      17.371  46.352  37.881  1.00 32.78           C  
ATOM    760  CE  LYS    48      17.256  47.485  38.910  1.00 32.78           C  
ATOM    761  NZ  LYS    48      18.399  48.422  38.840  1.00 32.78           N1+
ATOM    762  H   LYS    48      14.772  43.197  39.434  1.00 32.78           H  
ATOM    763  HA  LYS    48      14.175  43.809  37.282  1.00 32.78           H  
ATOM    764  HB2 LYS    48      16.272  44.531  36.070  1.00 32.78           H  
ATOM    765  HB3 LYS    48      17.206  43.654  37.295  1.00 32.78           H  
ATOM    766  HG2 LYS    48      16.096  45.080  39.051  1.00 32.78           H  
ATOM    767  HG3 LYS    48      15.254  45.963  37.775  1.00 32.78           H  
ATOM    768  HD2 LYS    48      17.400  46.761  36.870  1.00 32.78           H  
ATOM    769  HD3 LYS    48      18.287  45.787  38.064  1.00 32.78           H  
ATOM    770  HE2 LYS    48      17.252  47.033  39.904  1.00 32.78           H  
ATOM    771  HE3 LYS    48      16.312  48.015  38.764  1.00 32.78           H  
ATOM    772  HZ1 LYS    48      18.364  49.100  39.586  1.00 32.78           H  
ATOM    773  HZ2 LYS    48      18.485  48.864  37.940  1.00 32.78           H  
ATOM    774  HZ3 LYS    48      19.262  47.895  39.000  1.00 32.78           H  
ATOM    775  N   PRO    49      13.925  41.219  36.254  1.00 30.63           N  
ATOM    776  CA  PRO    49      13.792  40.148  35.271  1.00 30.63           C  
ATOM    777  C   PRO    49      13.374  40.669  33.888  1.00 30.63           C  
ATOM    778  CB  PRO    49      12.755  39.183  35.859  1.00 30.63           C  
ATOM    779  O   PRO    49      12.406  41.417  33.753  1.00 30.63           O  
ATOM    780  CG  PRO    49      11.883  40.092  36.726  1.00 30.63           C  
ATOM    781  CD  PRO    49      12.897  41.090  37.279  1.00 30.63           C  
ATOM    782  HA  PRO    49      14.746  39.629  35.177  1.00 30.63           H  
ATOM    783  HB2 PRO    49      13.260  38.454  36.495  1.00 30.63           H  
ATOM    784  HB3 PRO    49      12.175  38.676  35.088  1.00 30.63           H  
ATOM    785  HG2 PRO    49      11.386  39.539  37.523  1.00 30.63           H  
ATOM    786  HG3 PRO    49      11.153  40.615  36.107  1.00 30.63           H  
ATOM    787  HD2 PRO    49      12.417  42.046  37.491  1.00 30.63           H  
ATOM    788  HD3 PRO    49      13.335  40.675  38.185  1.00 30.63           H  
ATOM    789  N   ALA    50      14.054  40.150  32.806  1.00 33.01           N  
ATOM    790  CA  ALA    50      13.707  40.449  31.416  1.00 33.01           C  
ATOM    791  C   ALA    50      12.481  39.635  30.950  1.00 33.01           C  
ATOM    792  CB  ALA    50      14.957  40.237  30.550  1.00 33.01           C  
ATOM    793  O   ALA    50      12.605  38.681  30.181  1.00 33.01           O  
ATOM    794  H   ALA    50      14.854  39.547  32.958  1.00 33.01           H  
ATOM    795  HA  ALA    50      13.436  41.505  31.349  1.00 33.01           H  
ATOM    796  HB1 ALA    50      15.767  40.877  30.903  1.00 33.01           H  
ATOM    797  HB2 ALA    50      14.731  40.494  29.514  1.00 33.01           H  
ATOM    798  HB3 ALA    50      15.273  39.194  30.594  1.00 33.01           H  
ATOM    799  N   VAL    51      11.263  39.985  31.490  1.00 29.12           N  
ATOM    800  CA  VAL    51      10.013  39.258  31.207  1.00 29.12           C  
ATOM    801  C   VAL    51       9.534  39.533  29.775  1.00 29.12           C  
ATOM    802  CB  VAL    51       8.920  39.562  32.256  1.00 29.12           C  
ATOM    803  O   VAL    51       8.762  40.455  29.520  1.00 29.12           O  
ATOM    804  CG1 VAL    51       7.680  38.682  32.038  1.00 29.12           C  
ATOM    805  CG2 VAL    51       9.414  39.287  33.684  1.00 29.12           C  
ATOM    806  H   VAL    51      11.234  40.745  32.165  1.00 29.12           H  
ATOM    807  HA  VAL    51      10.228  38.191  31.273  1.00 29.12           H  
ATOM    808  HB  VAL    51       8.628  40.611  32.192  1.00 29.12           H  
ATOM    809 HG11 VAL    51       7.950  37.627  32.088  1.00 29.12           H  
ATOM    810 HG12 VAL    51       7.232  38.894  31.067  1.00 29.12           H  
ATOM    811 HG13 VAL    51       6.934  38.899  32.803  1.00 29.12           H  
ATOM    812 HG21 VAL    51       9.772  38.261  33.768  1.00 29.12           H  
ATOM    813 HG22 VAL    51       8.604  39.446  34.395  1.00 29.12           H  
ATOM    814 HG23 VAL    51      10.219  39.974  33.937  1.00 29.12           H  
ATOM    815  N   TYR    52      10.029  38.697  28.801  1.00 29.22           N  
ATOM    816  CA  TYR    52       9.618  38.726  27.398  1.00 29.22           C  
ATOM    817  C   TYR    52       9.404  37.308  26.847  1.00 29.22           C  
ATOM    818  CB  TYR    52      10.660  39.494  26.569  1.00 29.22           C  
ATOM    819  O   TYR    52      10.086  36.359  27.242  1.00 29.22           O  
ATOM    820  CG  TYR    52      10.411  39.397  25.076  1.00 29.22           C  
ATOM    821  CD1 TYR    52      11.165  38.514  24.290  1.00 29.22           C  
ATOM    822  CD2 TYR    52       9.342  40.091  24.490  1.00 29.22           C  
ATOM    823  CE1 TYR    52      10.853  38.327  22.944  1.00 29.22           C  
ATOM    824  CE2 TYR    52       9.033  39.907  23.140  1.00 29.22           C  
ATOM    825  OH  TYR    52       9.493  38.826  21.070  1.00 29.22           O  
ATOM    826  CZ  TYR    52       9.792  39.023  22.380  1.00 29.22           C  
ATOM    827  H   TYR    52      10.788  38.056  29.049  1.00 29.22           H  
ATOM    828  HA  TYR    52       8.667  39.254  27.316  1.00 29.22           H  
ATOM    829  HB2 TYR    52      11.652  39.096  26.789  1.00 29.22           H  
ATOM    830  HB3 TYR    52      10.649  40.543  26.866  1.00 29.22           H  
ATOM    831  HD1 TYR    52      11.997  37.961  24.722  1.00 29.22           H  
ATOM    832  HD2 TYR    52       8.745  40.782  25.084  1.00 29.22           H  
ATOM    833  HE1 TYR    52      11.436  37.642  22.336  1.00 29.22           H  
ATOM    834  HE2 TYR    52       8.203  40.456  22.706  1.00 29.22           H  
ATOM    835  HH  TYR    52       8.723  39.326  20.800  1.00 29.22           H  
ATOM    836  N   ASN    53       8.443  37.155  25.873  1.00 27.82           N  
ATOM    837  CA  ASN    53       8.276  35.915  25.119  1.00 27.82           C  
ATOM    838  C   ASN    53       7.525  36.138  23.796  1.00 27.82           C  
ATOM    839  CB  ASN    53       7.552  34.876  26.002  1.00 27.82           C  
ATOM    840  O   ASN    53       6.856  37.155  23.629  1.00 27.82           O  
ATOM    841  CG  ASN    53       8.301  33.563  25.996  1.00 27.82           C  
ATOM    842  ND2 ASN    53       9.509  33.556  26.622  1.00 27.82           N  
ATOM    843  OD1 ASN    53       7.878  32.589  25.388  1.00 27.82           O  
ATOM    844  H   ASN    53       7.911  37.948  25.521  1.00 27.82           H  
ATOM    845  HA  ASN    53       9.271  35.546  24.860  1.00 27.82           H  
ATOM    846  HB2 ASN    53       6.536  34.707  25.643  1.00 27.82           H  
ATOM    847  HB3 ASN    53       7.490  35.216  27.036  1.00 27.82           H  
ATOM    848 HD21 ASN    53      10.056  32.706  26.643  1.00 27.82           H  
ATOM    849 HD22 ASN    53       9.893  34.393  27.066  1.00 27.82           H  
ATOM    850  N   TYR    54       7.612  35.124  22.873  1.00 30.85           N  
ATOM    851  CA  TYR    54       6.755  35.023  21.692  1.00 30.85           C  
ATOM    852  C   TYR    54       6.533  33.535  21.347  1.00 30.85           C  
ATOM    853  CB  TYR    54       7.383  35.791  20.519  1.00 30.85           C  
ATOM    854  O   TYR    54       7.501  32.769  21.407  1.00 30.85           O  
ATOM    855  CG  TYR    54       6.481  35.857  19.303  1.00 30.85           C  
ATOM    856  CD1 TYR    54       6.534  34.850  18.328  1.00 30.85           C  
ATOM    857  CD2 TYR    54       5.521  36.870  19.178  1.00 30.85           C  
ATOM    858  CE1 TYR    54       5.645  34.851  17.251  1.00 30.85           C  
ATOM    859  CE2 TYR    54       4.630  36.870  18.102  1.00 30.85           C  
ATOM    860  OH  TYR    54       3.803  35.851  16.125  1.00 30.85           O  
ATOM    861  CZ  TYR    54       4.695  35.859  17.148  1.00 30.85           C  
ATOM    862  H   TYR    54       8.229  34.328  23.041  1.00 30.85           H  
ATOM    863  HA  TYR    54       5.800  35.490  21.926  1.00 30.85           H  
ATOM    864  HB2 TYR    54       8.328  35.320  20.243  1.00 30.85           H  
ATOM    865  HB3 TYR    54       7.602  36.810  20.840  1.00 30.85           H  
ATOM    866  HD1 TYR    54       7.257  34.039  18.412  1.00 30.85           H  
ATOM    867  HD2 TYR    54       5.458  37.663  19.921  1.00 30.85           H  
ATOM    868  HE1 TYR    54       5.702  34.057  16.513  1.00 30.85           H  
ATOM    869  HE2 TYR    54       3.886  37.657  18.006  1.00 30.85           H  
ATOM    870  HH  TYR    54       3.912  35.070  15.556  1.00 30.85           H  
ATOM    871  N   PRO    55       5.267  33.090  21.041  1.00 34.03           N  
ATOM    872  CA  PRO    55       4.934  31.679  20.836  1.00 34.03           C  
ATOM    873  C   PRO    55       5.310  31.167  19.435  1.00 34.03           C  
ATOM    874  CB  PRO    55       3.423  31.611  21.095  1.00 34.03           C  
ATOM    875  O   PRO    55       5.834  31.886  18.581  1.00 34.03           O  
ATOM    876  CG  PRO    55       2.934  32.956  20.563  1.00 34.03           C  
ATOM    877  CD  PRO    55       4.058  33.902  20.980  1.00 34.03           C  
ATOM    878  HA  PRO    55       5.446  31.055  21.571  1.00 34.03           H  
ATOM    879  HB2 PRO    55       3.242  31.556  22.170  1.00 34.03           H  
ATOM    880  HB3 PRO    55       2.935  30.774  20.595  1.00 34.03           H  
ATOM    881  HG2 PRO    55       1.978  33.244  21.001  1.00 34.03           H  
ATOM    882  HG3 PRO    55       2.866  32.922  19.474  1.00 34.03           H  
ATOM    883  HD2 PRO    55       4.155  34.708  20.254  1.00 34.03           H  
ATOM    884  HD3 PRO    55       3.843  34.307  21.970  1.00 34.03           H  
ATOM    885  N   GLU    56       4.940  29.886  19.134  1.00 29.04           N  
ATOM    886  CA  GLU    56       5.213  29.192  17.864  1.00 29.04           C  
ATOM    887  C   GLU    56       4.497  29.789  16.628  1.00 29.04           C  
ATOM    888  CB  GLU    56       4.864  27.691  17.992  1.00 29.04           C  
ATOM    889  O   GLU    56       4.564  29.234  15.531  1.00 29.04           O  
ATOM    890  CG  GLU    56       5.316  26.993  19.289  1.00 29.04           C  
ATOM    891  CD  GLU    56       4.246  27.082  20.391  1.00 29.04           C  
ATOM    892  OE1 GLU    56       3.398  26.149  20.394  1.00 29.04           O  
ATOM    893  OE2 GLU    56       4.310  28.109  21.131  1.00 29.04           O1-
ATOM    894  H   GLU    56       4.577  29.276  19.887  1.00 29.04           H  
ATOM    895  HA  GLU    56       6.283  29.270  17.673  1.00 29.04           H  
ATOM    896  HB2 GLU    56       5.336  27.174  17.156  1.00 29.04           H  
ATOM    897  HB3 GLU    56       3.785  27.564  17.884  1.00 29.04           H  
ATOM    898  HG2 GLU    56       6.263  27.420  19.628  1.00 29.04           H  
ATOM    899  HG3 GLU    56       5.504  25.940  19.061  1.00 29.04           H  
ATOM    900  N   GLY    57       3.772  30.951  16.778  1.00 29.10           N  
ATOM    901  CA  GLY    57       3.002  31.596  15.712  1.00 29.10           C  
ATOM    902  C   GLY    57       3.876  32.315  14.682  1.00 29.10           C  
ATOM    903  O   GLY    57       3.922  33.545  14.675  1.00 29.10           O  
ATOM    904  H   GLY    57       3.840  31.447  17.668  1.00 29.10           H  
ATOM    905  HA2 GLY    57       2.322  32.324  16.154  1.00 29.10           H  
ATOM    906  HA3 GLY    57       2.409  30.841  15.194  1.00 29.10           H  
ATOM    907  N   ALA    58       4.577  31.520  13.808  1.00 31.46           N  
ATOM    908  CA  ALA    58       5.408  32.018  12.713  1.00 31.46           C  
ATOM    909  C   ALA    58       5.120  31.272  11.395  1.00 31.46           C  
ATOM    910  CB  ALA    58       6.880  31.906  13.129  1.00 31.46           C  
ATOM    911  O   ALA    58       4.599  30.158  11.401  1.00 31.46           O  
ATOM    912  H   ALA    58       4.549  30.504  13.946  1.00 31.46           H  
ATOM    913  HA  ALA    58       5.182  33.072  12.547  1.00 31.46           H  
ATOM    914  HB1 ALA    58       7.048  32.473  14.046  1.00 31.46           H  
ATOM    915  HB2 ALA    58       7.521  32.306  12.343  1.00 31.46           H  
ATOM    916  HB3 ALA    58       7.137  30.859  13.303  1.00 31.46           H  
ATOM    917  N   ALA    59       5.472  31.914  10.230  1.00 27.24           N  
ATOM    918  CA  ALA    59       5.262  31.340   8.900  1.00 27.24           C  
ATOM    919  C   ALA    59       6.335  31.824   7.907  1.00 27.24           C  
ATOM    920  CB  ALA    59       3.851  31.712   8.421  1.00 27.24           C  
ATOM    921  O   ALA    59       7.021  32.811   8.166  1.00 27.24           O  
ATOM    922  H   ALA    59       5.920  32.825  10.243  1.00 27.24           H  
ATOM    923  HA  ALA    59       5.332  30.253   8.963  1.00 27.24           H  
ATOM    924  HB1 ALA    59       3.110  31.334   9.128  1.00 27.24           H  
ATOM    925  HB2 ALA    59       3.660  31.267   7.444  1.00 27.24           H  
ATOM    926  HB3 ALA    59       3.756  32.796   8.346  1.00 27.24           H  
ATOM    927  N   TYR    60       6.465  31.097   6.753  1.00 29.89           N  
ATOM    928  CA  TYR    60       7.407  31.407   5.674  1.00 29.89           C  
ATOM    929  C   TYR    60       6.868  30.906   4.323  1.00 29.89           C  
ATOM    930  CB  TYR    60       8.781  30.792   5.999  1.00 29.89           C  
ATOM    931  O   TYR    60       5.919  30.120   4.285  1.00 29.89           O  
ATOM    932  CG  TYR    60       8.755  29.312   6.337  1.00 29.89           C  
ATOM    933  CD1 TYR    60       8.703  28.890   7.674  1.00 29.89           C  
ATOM    934  CD2 TYR    60       8.763  28.346   5.321  1.00 29.89           C  
ATOM    935  CE1 TYR    60       8.650  27.532   7.987  1.00 29.89           C  
ATOM    936  CE2 TYR    60       8.710  26.985   5.633  1.00 29.89           C  
ATOM    937  OH  TYR    60       8.592  25.270   7.277  1.00 29.89           O  
ATOM    938  CZ  TYR    60       8.651  26.591   6.966  1.00 29.89           C  
ATOM    939  H   TYR    60       5.887  30.274   6.592  1.00 29.89           H  
ATOM    940  HA  TYR    60       7.524  32.489   5.601  1.00 29.89           H  
ATOM    941  HB2 TYR    60       9.206  31.334   6.845  1.00 29.89           H  
ATOM    942  HB3 TYR    60       9.454  30.950   5.155  1.00 29.89           H  
ATOM    943  HD1 TYR    60       8.700  29.620   8.481  1.00 29.89           H  
ATOM    944  HD2 TYR    60       8.810  28.643   4.275  1.00 29.89           H  
ATOM    945  HE1 TYR    60       8.606  27.210   9.023  1.00 29.89           H  
ATOM    946  HE2 TYR    60       8.712  26.258   4.829  1.00 29.89           H  
ATOM    947  HH  TYR    60       8.587  24.723   6.492  1.00 29.89           H  
ATOM    948  N   GLU    61       7.482  31.388   3.194  1.00 26.35           N  
ATOM    949  CA  GLU    61       7.074  30.974   1.847  1.00 26.35           C  
ATOM    950  C   GLU    61       7.572  29.572   1.463  1.00 26.35           C  
ATOM    951  CB  GLU    61       7.584  31.977   0.801  1.00 26.35           C  
ATOM    952  O   GLU    61       8.683  29.177   1.808  1.00 26.35           O  
ATOM    953  CG  GLU    61       6.849  33.320   0.843  1.00 26.35           C  
ATOM    954  CD  GLU    61       7.371  34.247  -0.263  1.00 26.35           C  
ATOM    955  OE1 GLU    61       7.102  33.876  -1.445  1.00 26.35           O  
ATOM    956  OE2 GLU    61       8.019  35.249   0.135  1.00 26.35           O1-
ATOM    957  H   GLU    61       8.268  32.023   3.259  1.00 26.35           H  
ATOM    958  HA  GLU    61       5.984  30.959   1.800  1.00 26.35           H  
ATOM    959  HB2 GLU    61       7.441  31.542  -0.189  1.00 26.35           H  
ATOM    960  HB3 GLU    61       8.653  32.141   0.947  1.00 26.35           H  
ATOM    961  HG2 GLU    61       6.991  33.779   1.825  1.00 26.35           H  
ATOM    962  HG3 GLU    61       5.779  33.146   0.702  1.00 26.35           H  
ATOM    963  N   PHE    62       6.779  28.889   0.571  1.00 30.90           N  
ATOM    964  CA  PHE    62       7.317  27.946  -0.408  1.00 30.90           C  
ATOM    965  C   PHE    62       6.840  28.408  -1.790  1.00 30.90           C  
ATOM    966  CB  PHE    62       6.892  26.511  -0.072  1.00 30.90           C  
ATOM    967  O   PHE    62       5.636  28.545  -2.006  1.00 30.90           O  
ATOM    968  CG  PHE    62       7.754  25.460  -0.747  1.00 30.90           C  
ATOM    969  CD1 PHE    62       7.563  25.126  -2.094  1.00 30.90           C  
ATOM    970  CD2 PHE    62       8.783  24.836  -0.030  1.00 30.90           C  
ATOM    971  CE1 PHE    62       8.382  24.180  -2.711  1.00 30.90           C  
ATOM    972  CE2 PHE    62       9.601  23.889  -0.648  1.00 30.90           C  
ATOM    973  CZ  PHE    62       9.401  23.561  -1.988  1.00 30.90           C  
ATOM    974  H   PHE    62       5.830  29.209   0.398  1.00 30.90           H  
ATOM    975  HA  PHE    62       8.407  27.991  -0.383  1.00 30.90           H  
ATOM    976  HB2 PHE    62       5.848  26.361  -0.351  1.00 30.90           H  
ATOM    977  HB3 PHE    62       6.963  26.370   1.008  1.00 30.90           H  
ATOM    978  HD1 PHE    62       6.778  25.608  -2.676  1.00 30.90           H  
ATOM    979  HD2 PHE    62       8.958  25.088   1.014  1.00 30.90           H  
ATOM    980  HE1 PHE    62       8.229  23.930  -3.758  1.00 30.90           H  
ATOM    981  HE2 PHE    62      10.397  23.410  -0.085  1.00 30.90           H  
ATOM    982  HZ  PHE    62      10.039  22.827  -2.469  1.00 30.90           H  
ATOM    983  N   ASN    63       7.805  28.799  -2.686  1.00 27.96           N  
ATOM    984  CA  ASN    63       7.509  29.566  -3.899  1.00 27.96           C  
ATOM    985  C   ASN    63       8.563  29.279  -4.991  1.00 27.96           C  
ATOM    986  CB  ASN    63       7.426  31.057  -3.494  1.00 27.96           C  
ATOM    987  O   ASN    63       9.538  28.575  -4.728  1.00 27.96           O  
ATOM    988  CG  ASN    63       6.671  31.955  -4.463  1.00 27.96           C  
ATOM    989  ND2 ASN    63       6.423  33.218  -4.029  1.00 27.96           N  
ATOM    990  OD1 ASN    63       6.337  31.570  -5.580  1.00 27.96           O  
ATOM    991  H   ASN    63       8.786  28.585  -2.519  1.00 27.96           H  
ATOM    992  HA  ASN    63       6.536  29.252  -4.286  1.00 27.96           H  
ATOM    993  HB2 ASN    63       8.427  31.462  -3.350  1.00 27.96           H  
ATOM    994  HB3 ASN    63       6.902  31.140  -2.542  1.00 27.96           H  
ATOM    995 HD21 ASN    63       5.934  33.891  -4.595  1.00 27.96           H  
ATOM    996 HD22 ASN    63       6.736  33.534  -3.089  1.00 27.96           H  
ATOM    997  N   ALA    64       8.306  29.759  -6.252  1.00 29.60           N  
ATOM    998  CA  ALA    64       9.053  29.454  -7.486  1.00 29.60           C  
ATOM    999  C   ALA    64       9.066  27.969  -7.924  1.00 29.60           C  
ATOM   1000  CB  ALA    64      10.456  30.074  -7.411  1.00 29.60           C  
ATOM   1001  O   ALA    64       9.162  27.699  -9.120  1.00 29.60           O  
ATOM   1002  H   ALA    64       7.459  30.315  -6.395  1.00 29.60           H  
ATOM   1003  HA  ALA    64       8.533  29.977  -8.289  1.00 29.60           H  
ATOM   1004  HB1 ALA    64      10.382  31.132  -7.160  1.00 29.60           H  
ATOM   1005  HB2 ALA    64      10.949  29.972  -8.379  1.00 29.60           H  
ATOM   1006  HB3 ALA    64      11.055  29.563  -6.656  1.00 29.60           H  
ATOM   1007  N   ALA    65       8.820  27.009  -6.971  1.00 30.75           N  
ATOM   1008  CA  ALA    65       8.554  25.599  -7.230  1.00 30.75           C  
ATOM   1009  C   ALA    65       7.429  25.090  -6.304  1.00 30.75           C  
ATOM   1010  CB  ALA    65       9.863  24.822  -7.031  1.00 30.75           C  
ATOM   1011  O   ALA    65       6.986  25.806  -5.407  1.00 30.75           O  
ATOM   1012  H   ALA    65       8.726  27.292  -6.000  1.00 30.75           H  
ATOM   1013  HA  ALA    65       8.225  25.474  -8.263  1.00 30.75           H  
ATOM   1014  HB1 ALA    65      10.629  25.215  -7.701  1.00 30.75           H  
ATOM   1015  HB2 ALA    65       9.712  23.765  -7.253  1.00 30.75           H  
ATOM   1016  HB3 ALA    65      10.203  24.925  -5.998  1.00 30.75           H  
ATOM   1017  N   ALA    66       6.997  23.804  -6.517  1.00 28.81           N  
ATOM   1018  CA  ALA    66       6.067  23.109  -5.628  1.00 28.81           C  
ATOM   1019  C   ALA    66       6.556  21.675  -5.367  1.00 28.81           C  
ATOM   1020  CB  ALA    66       4.664  23.137  -6.244  1.00 28.81           C  
ATOM   1021  O   ALA    66       7.056  21.026  -6.286  1.00 28.81           O  
ATOM   1022  H   ALA    66       7.390  23.241  -7.268  1.00 28.81           H  
ATOM   1023  HA  ALA    66       6.027  23.630  -4.670  1.00 28.81           H  
ATOM   1024  HB1 ALA    66       4.346  24.171  -6.390  1.00 28.81           H  
ATOM   1025  HB2 ALA    66       3.958  22.641  -5.577  1.00 28.81           H  
ATOM   1026  HB3 ALA    66       4.669  22.622  -7.206  1.00 28.81           H  
ATOM   1027  N   ALA    67       6.395  21.188  -4.090  1.00 30.36           N  
ATOM   1028  CA  ALA    67       6.978  19.920  -3.631  1.00 30.36           C  
ATOM   1029  C   ALA    67       8.500  19.828  -3.912  1.00 30.36           C  
ATOM   1030  CB  ALA    67       6.139  18.756  -4.193  1.00 30.36           C  
ATOM   1031  O   ALA    67       9.187  20.850  -3.946  1.00 30.36           O  
ATOM   1032  H   ALA    67       6.013  21.790  -3.372  1.00 30.36           H  
ATOM   1033  HA  ALA    67       6.875  19.888  -2.546  1.00 30.36           H  
ATOM   1034  HB1 ALA    67       5.083  18.923  -3.977  1.00 30.36           H  
ATOM   1035  HB2 ALA    67       6.441  17.816  -3.730  1.00 30.36           H  
ATOM   1036  HB3 ALA    67       6.274  18.681  -5.273  1.00 30.36           H  
ATOM   1037  N   ALA    68       9.062  18.579  -4.002  1.00 35.22           N  
ATOM   1038  CA  ALA    68      10.480  18.361  -4.284  1.00 35.22           C  
ATOM   1039  C   ALA    68      10.683  17.094  -5.132  1.00 35.22           C  
ATOM   1040  CB  ALA    68      11.248  18.277  -2.958  1.00 35.22           C  
ATOM   1041  O   ALA    68       9.898  16.148  -5.043  1.00 35.22           O  
ATOM   1042  H   ALA    68       8.499  17.736  -3.938  1.00 35.22           H  
ATOM   1043  HA  ALA    68      10.865  19.209  -4.854  1.00 35.22           H  
ATOM   1044  HB1 ALA    68      11.109  19.200  -2.393  1.00 35.22           H  
ATOM   1045  HB2 ALA    68      12.312  18.142  -3.155  1.00 35.22           H  
ATOM   1046  HB3 ALA    68      10.883  17.435  -2.368  1.00 35.22           H  
ATOM   1047  N   ASN    69      11.767  17.081  -5.974  1.00 34.50           N  
ATOM   1048  CA  ASN    69      12.157  15.931  -6.792  1.00 34.50           C  
ATOM   1049  C   ASN    69      13.670  15.986  -7.092  1.00 34.50           C  
ATOM   1050  CB  ASN    69      11.317  15.933  -8.089  1.00 34.50           C  
ATOM   1051  O   ASN    69      14.293  17.033  -6.904  1.00 34.50           O  
ATOM   1052  CG  ASN    69      11.360  14.617  -8.854  1.00 34.50           C  
ATOM   1053  ND2 ASN    69      10.803  14.607 -10.097  1.00 34.50           N  
ATOM   1054  OD1 ASN    69      11.862  13.605  -8.373  1.00 34.50           O  
ATOM   1055  H   ASN    69      12.406  17.871  -6.018  1.00 34.50           H  
ATOM   1056  HA  ASN    69      11.950  15.014  -6.235  1.00 34.50           H  
ATOM   1057  HB2 ASN    69      11.665  16.734  -8.742  1.00 34.50           H  
ATOM   1058  HB3 ASN    69      10.272  16.122  -7.843  1.00 34.50           H  
ATOM   1059 HD21 ASN    69      10.807  13.738 -10.617  1.00 34.50           H  
ATOM   1060 HD22 ASN    69      10.385  15.422 -10.525  1.00 34.50           H  
ATOM   1061  N   ALA    70      14.251  14.845  -7.582  1.00 31.14           N  
ATOM   1062  CA  ALA    70      15.619  14.810  -8.086  1.00 31.14           C  
ATOM   1063  C   ALA    70      15.768  15.563  -9.425  1.00 31.14           C  
ATOM   1064  CB  ALA    70      16.062  13.346  -8.200  1.00 31.14           C  
ATOM   1065  O   ALA    70      14.807  15.737 -10.173  1.00 31.14           O  
ATOM   1066  H   ALA    70      13.664  14.023  -7.746  1.00 31.14           H  
ATOM   1067  HA  ALA    70      16.264  15.304  -7.357  1.00 31.14           H  
ATOM   1068  HB1 ALA    70      15.976  12.856  -7.230  1.00 31.14           H  
ATOM   1069  HB2 ALA    70      17.100  13.297  -8.531  1.00 31.14           H  
ATOM   1070  HB3 ALA    70      15.433  12.824  -8.924  1.00 31.14           H  
ATOM   1071  N   GLN    71      17.038  15.987  -9.743  1.00 36.65           N  
ATOM   1072  CA  GLN    71      17.421  16.589 -11.024  1.00 36.65           C  
ATOM   1073  C   GLN    71      18.802  16.065 -11.452  1.00 36.65           C  
ATOM   1074  CB  GLN    71      17.438  18.125 -10.917  1.00 36.65           C  
ATOM   1075  O   GLN    71      19.572  15.604 -10.609  1.00 36.65           O  
ATOM   1076  CG  GLN    71      16.042  18.732 -10.691  1.00 36.65           C  
ATOM   1077  CD  GLN    71      16.036  20.260 -10.700  1.00 36.65           C  
ATOM   1078  NE2 GLN    71      14.817  20.869 -10.751  1.00 36.65           N  
ATOM   1079  OE1 GLN    71      17.069  20.914 -10.650  1.00 36.65           O  
ATOM   1080  H   GLN    71      17.811  15.829  -9.101  1.00 36.65           H  
ATOM   1081  HA  GLN    71      16.703  16.299 -11.793  1.00 36.65           H  
ATOM   1082  HB2 GLN    71      17.840  18.533 -11.846  1.00 36.65           H  
ATOM   1083  HB3 GLN    71      18.099  18.422 -10.100  1.00 36.65           H  
ATOM   1084  HG2 GLN    71      15.647  18.400  -9.731  1.00 36.65           H  
ATOM   1085  HG3 GLN    71      15.373  18.379 -11.477  1.00 36.65           H  
ATOM   1086 HE21 GLN    71      14.795  21.881 -10.758  1.00 36.65           H  
ATOM   1087 HE22 GLN    71      13.947  20.356 -10.782  1.00 36.65           H  
ATOM   1088  N   VAL    72      19.107  16.130 -12.788  1.00 33.69           N  
ATOM   1089  CA  VAL    72      20.396  15.692 -13.349  1.00 33.69           C  
ATOM   1090  C   VAL    72      20.860  16.710 -14.391  1.00 33.69           C  
ATOM   1091  CB  VAL    72      20.305  14.280 -13.972  1.00 33.69           C  
ATOM   1092  O   VAL    72      20.072  17.096 -15.253  1.00 33.69           O  
ATOM   1093  CG1 VAL    72      21.675  13.792 -14.466  1.00 33.69           C  
ATOM   1094  CG2 VAL    72      19.788  13.234 -12.974  1.00 33.69           C  
ATOM   1095  H   VAL    72      18.455  16.546 -13.449  1.00 33.69           H  
ATOM   1096  HA  VAL    72      21.136  15.662 -12.549  1.00 33.69           H  
ATOM   1097  HB  VAL    72      19.621  14.306 -14.821  1.00 33.69           H  
ATOM   1098 HG11 VAL    72      22.390  13.779 -13.643  1.00 33.69           H  
ATOM   1099 HG12 VAL    72      22.045  14.437 -15.261  1.00 33.69           H  
ATOM   1100 HG13 VAL    72      21.584  12.784 -14.873  1.00 33.69           H  
ATOM   1101 HG21 VAL    72      20.418  13.223 -12.083  1.00 33.69           H  
ATOM   1102 HG22 VAL    72      19.794  12.244 -13.431  1.00 33.69           H  
ATOM   1103 HG23 VAL    72      18.763  13.465 -12.684  1.00 33.69           H  
ATOM   1104  N   TYR    73      22.186  17.077 -14.329  1.00 35.68           N  
ATOM   1105  CA  TYR    73      22.823  18.131 -15.133  1.00 35.68           C  
ATOM   1106  C   TYR    73      22.260  19.559 -14.917  1.00 35.68           C  
ATOM   1107  CB  TYR    73      22.884  17.714 -16.617  1.00 35.68           C  
ATOM   1108  O   TYR    73      21.194  19.764 -14.339  1.00 35.68           O  
ATOM   1109  CG  TYR    73      23.723  16.482 -16.919  1.00 35.68           C  
ATOM   1110  CD1 TYR    73      25.057  16.401 -16.493  1.00 35.68           C  
ATOM   1111  CD2 TYR    73      23.190  15.434 -17.683  1.00 35.68           C  
ATOM   1112  CE1 TYR    73      25.840  15.288 -16.818  1.00 35.68           C  
ATOM   1113  CE2 TYR    73      23.971  14.324 -18.007  1.00 35.68           C  
ATOM   1114  OH  TYR    73      26.060  13.189 -17.895  1.00 35.68           O  
ATOM   1115  CZ  TYR    73      25.288  14.259 -17.572  1.00 35.68           C  
ATOM   1116  H   TYR    73      22.762  16.671 -13.604  1.00 35.68           H  
ATOM   1117  HA  TYR    73      23.849  18.176 -14.779  1.00 35.68           H  
ATOM   1118  HB2 TYR    73      23.292  18.535 -17.201  1.00 35.68           H  
ATOM   1119  HB3 TYR    73      21.870  17.562 -16.987  1.00 35.68           H  
ATOM   1120  HD1 TYR    73      25.502  17.203 -15.911  1.00 35.68           H  
ATOM   1121  HD2 TYR    73      22.157  15.476 -18.027  1.00 35.68           H  
ATOM   1122  HE1 TYR    73      26.870  15.245 -16.479  1.00 35.68           H  
ATOM   1123  HE2 TYR    73      23.551  13.515 -18.597  1.00 35.68           H  
ATOM   1124  HH  TYR    73      25.582  12.534 -18.405  1.00 35.68           H  
ATOM   1125  N   GLY    74      23.010  20.642 -15.277  1.00 35.45           N  
ATOM   1126  CA  GLY    74      24.362  20.657 -15.848  1.00 35.45           C  
ATOM   1127  C   GLY    74      25.140  21.936 -15.540  1.00 35.45           C  
ATOM   1128  O   GLY    74      24.564  23.019 -15.462  1.00 35.45           O  
ATOM   1129  H   GLY    74      22.567  21.536 -15.068  1.00 35.45           H  
ATOM   1130  HA2 GLY    74      24.308  20.554 -16.932  1.00 35.45           H  
ATOM   1131  HA3 GLY    74      24.934  19.822 -15.452  1.00 35.45           H  
ATOM   1132  N   GLN    75      26.487  21.790 -15.324  1.00 33.92           N  
ATOM   1133  CA  GLN    75      27.412  22.899 -15.059  1.00 33.92           C  
ATOM   1134  C   GLN    75      28.818  22.520 -15.540  1.00 33.92           C  
ATOM   1135  CB  GLN    75      27.499  23.217 -13.553  1.00 33.92           C  
ATOM   1136  O   GLN    75      29.212  21.364 -15.385  1.00 33.92           O  
ATOM   1137  CG  GLN    75      26.198  23.746 -12.930  1.00 33.92           C  
ATOM   1138  CD  GLN    75      26.363  24.217 -11.486  1.00 33.92           C  
ATOM   1139  NE2 GLN    75      25.232  24.626 -10.844  1.00 33.92           N  
ATOM   1140  OE1 GLN    75      27.453  24.236 -10.931  1.00 33.92           O  
ATOM   1141  H   GLN    75      26.939  20.886 -15.431  1.00 33.92           H  
ATOM   1142  HA  GLN    75      27.082  23.788 -15.599  1.00 33.92           H  
ATOM   1143  HB2 GLN    75      28.271  23.977 -13.418  1.00 33.92           H  
ATOM   1144  HB3 GLN    75      27.811  22.321 -13.013  1.00 33.92           H  
ATOM   1145  HG2 GLN    75      25.446  22.958 -12.939  1.00 33.92           H  
ATOM   1146  HG3 GLN    75      25.830  24.584 -13.523  1.00 33.92           H  
ATOM   1147 HE21 GLN    75      25.318  24.945  -9.887  1.00 33.92           H  
ATOM   1148 HE22 GLN    75      24.317  24.623 -11.275  1.00 33.92           H  
ATOM   1149  N   THR    76      29.614  23.531 -16.013  1.00 35.98           N  
ATOM   1150  CA  THR    76      30.979  23.301 -16.541  1.00 35.98           C  
ATOM   1151  C   THR    76      30.990  22.196 -17.618  1.00 35.98           C  
ATOM   1152  CB  THR    76      31.994  23.064 -15.395  1.00 35.98           C  
ATOM   1153  O   THR    76      29.976  22.016 -18.298  1.00 35.98           O  
ATOM   1154  CG2 THR    76      31.963  24.164 -14.334  1.00 35.98           C  
ATOM   1155  OG1 THR    76      31.798  21.830 -14.744  1.00 35.98           O  
ATOM   1156  H   THR    76      29.217  24.457 -16.110  1.00 35.98           H  
ATOM   1157  HA  THR    76      31.295  24.209 -17.053  1.00 35.98           H  
ATOM   1158  HB  THR    76      32.999  23.050 -15.810  1.00 35.98           H  
ATOM   1159 HG21 THR    76      32.079  25.138 -14.809  1.00 35.98           H  
ATOM   1160 HG22 THR    76      32.787  24.011 -13.636  1.00 35.98           H  
ATOM   1161 HG23 THR    76      31.025  24.137 -13.780  1.00 35.98           H  
ATOM   1162  HG1 THR    76      30.850  21.616 -14.781  1.00 35.98           H  
ATOM   1163  N   GLY    77      32.075  21.366 -17.703  1.00 38.58           N  
ATOM   1164  CA  GLY    77      32.140  20.205 -18.603  1.00 38.58           C  
ATOM   1165  C   GLY    77      31.170  19.045 -18.302  1.00 38.58           C  
ATOM   1166  O   GLY    77      31.349  17.972 -18.874  1.00 38.58           O  
ATOM   1167  H   GLY    77      32.879  21.511 -17.087  1.00 38.58           H  
ATOM   1168  HA2 GLY    77      33.153  19.805 -18.580  1.00 38.58           H  
ATOM   1169  HA3 GLY    77      31.942  20.549 -19.617  1.00 38.58           H  
ATOM   1170  N   LEU    78      30.150  19.242 -17.399  1.00 33.84           N  
ATOM   1171  CA  LEU    78      29.181  18.210 -17.019  1.00 33.84           C  
ATOM   1172  C   LEU    78      27.750  18.641 -17.416  1.00 33.84           C  
ATOM   1173  CB  LEU    78      29.314  17.914 -15.508  1.00 33.84           C  
ATOM   1174  O   LEU    78      27.034  19.181 -16.565  1.00 33.84           O  
ATOM   1175  CG  LEU    78      30.686  17.379 -15.056  1.00 33.84           C  
ATOM   1176  CD1 LEU    78      30.694  17.215 -13.536  1.00 33.84           C  
ATOM   1177  CD2 LEU    78      31.019  16.021 -15.680  1.00 33.84           C  
ATOM   1178  H   LEU    78      29.993  20.155 -16.981  1.00 33.84           H  
ATOM   1179  HA  LEU    78      29.407  17.281 -17.535  1.00 33.84           H  
ATOM   1180  HB2 LEU    78      28.552  17.183 -15.234  1.00 33.84           H  
ATOM   1181  HB3 LEU    78      29.104  18.827 -14.952  1.00 33.84           H  
ATOM   1182  HG  LEU    78      31.466  18.092 -15.324  1.00 33.84           H  
ATOM   1183 HD11 LEU    78      29.939  16.491 -13.230  1.00 33.84           H  
ATOM   1184 HD12 LEU    78      30.486  18.176 -13.064  1.00 33.84           H  
ATOM   1185 HD13 LEU    78      31.676  16.874 -13.207  1.00 33.84           H  
ATOM   1186 HD21 LEU    78      30.227  15.303 -15.466  1.00 33.84           H  
ATOM   1187 HD22 LEU    78      31.959  15.652 -15.271  1.00 33.84           H  
ATOM   1188 HD23 LEU    78      31.140  16.124 -16.757  1.00 33.84           H  
ATOM   1189  N   PRO    79      27.296  18.395 -18.694  1.00 47.62           N  
ATOM   1190  CA  PRO    79      27.965  17.664 -19.771  1.00 47.62           C  
ATOM   1191  C   PRO    79      28.553  18.593 -20.850  1.00 47.62           C  
ATOM   1192  CB  PRO    79      26.858  16.773 -20.335  1.00 47.62           C  
ATOM   1193  O   PRO    79      27.879  19.486 -21.359  1.00 47.62           O  
ATOM   1194  CG  PRO    79      25.602  17.643 -20.221  1.00 47.62           C  
ATOM   1195  CD  PRO    79      25.910  18.621 -19.082  1.00 47.62           C  
ATOM   1196  HA  PRO    79      28.758  17.019 -19.402  1.00 47.62           H  
ATOM   1197  HB2 PRO    79      26.747  15.892 -19.701  1.00 47.62           H  
ATOM   1198  HB3 PRO    79      27.053  16.472 -21.364  1.00 47.62           H  
ATOM   1199  HG2 PRO    79      24.726  17.035 -19.996  1.00 47.62           H  
ATOM   1200  HG3 PRO    79      25.448  18.198 -21.147  1.00 47.62           H  
ATOM   1201  HD2 PRO    79      25.780  19.648 -19.425  1.00 47.62           H  
ATOM   1202  HD3 PRO    79      25.246  18.429 -18.244  1.00 47.62           H  
ATOM   1203  N   TYR    80      29.830  18.318 -21.272  1.00 38.22           N  
ATOM   1204  CA  TYR    80      30.569  18.987 -22.363  1.00 38.22           C  
ATOM   1205  C   TYR    80      30.910  20.476 -22.165  1.00 38.22           C  
ATOM   1206  CB  TYR    80      29.886  18.739 -23.719  1.00 38.22           C  
ATOM   1207  O   TYR    80      32.010  20.888 -22.538  1.00 38.22           O  
ATOM   1208  CG  TYR    80      29.486  17.297 -23.973  1.00 38.22           C  
ATOM   1209  CD1 TYR    80      30.462  16.313 -24.187  1.00 38.22           C  
ATOM   1210  CD2 TYR    80      28.132  16.925 -23.981  1.00 38.22           C  
ATOM   1211  CE1 TYR    80      30.091  14.984 -24.393  1.00 38.22           C  
ATOM   1212  CE2 TYR    80      27.761  15.595 -24.191  1.00 38.22           C  
ATOM   1213  OH  TYR    80      28.397  13.336 -24.595  1.00 38.22           O  
ATOM   1214  CZ  TYR    80      28.746  14.634 -24.393  1.00 38.22           C  
ATOM   1215  H   TYR    80      30.400  17.658 -20.758  1.00 38.22           H  
ATOM   1216  HA  TYR    80      31.534  18.484 -22.418  1.00 38.22           H  
ATOM   1217  HB2 TYR    80      30.566  19.054 -24.511  1.00 38.22           H  
ATOM   1218  HB3 TYR    80      29.000  19.373 -23.789  1.00 38.22           H  
ATOM   1219  HD1 TYR    80      31.518  16.574 -24.200  1.00 38.22           H  
ATOM   1220  HD2 TYR    80      27.358  17.675 -23.824  1.00 38.22           H  
ATOM   1221  HE1 TYR    80      30.849  14.224 -24.559  1.00 38.22           H  
ATOM   1222  HE2 TYR    80      26.708  15.332 -24.195  1.00 38.22           H  
ATOM   1223  HH  TYR    80      27.448  13.212 -24.595  1.00 38.22           H  
ATOM   1224  N   GLY    81      30.003  21.294 -21.541  1.00 40.38           N  
ATOM   1225  CA  GLY    81      30.261  22.708 -21.272  1.00 40.38           C  
ATOM   1226  C   GLY    81      30.267  23.561 -22.550  1.00 40.38           C  
ATOM   1227  O   GLY    81      29.256  23.574 -23.261  1.00 40.38           O  
ATOM   1228  H   GLY    81      29.058  20.951 -21.368  1.00 40.38           H  
ATOM   1229  HA2 GLY    81      31.204  22.798 -20.739  1.00 40.38           H  
ATOM   1230  HA3 GLY    81      29.479  23.097 -20.622  1.00 40.38           H  
ATOM   1231  N   PRO    82      31.374  24.313 -22.874  1.00 49.15           N  
ATOM   1232  CA  PRO    82      32.677  24.327 -22.198  1.00 49.15           C  
ATOM   1233  C   PRO    82      32.654  25.114 -20.868  1.00 49.15           C  
ATOM   1234  CB  PRO    82      33.623  24.926 -23.251  1.00 49.15           C  
ATOM   1235  O   PRO    82      31.588  25.400 -20.329  1.00 49.15           O  
ATOM   1236  CG  PRO    82      32.733  25.925 -23.984  1.00 49.15           C  
ATOM   1237  CD  PRO    82      31.403  25.179 -24.044  1.00 49.15           C  
ATOM   1238  HA  PRO    82      33.005  23.310 -21.984  1.00 49.15           H  
ATOM   1239  HB2 PRO    82      33.931  24.141 -23.944  1.00 49.15           H  
ATOM   1240  HB3 PRO    82      34.503  25.403 -22.827  1.00 49.15           H  
ATOM   1241  HG2 PRO    82      33.114  26.156 -24.979  1.00 49.15           H  
ATOM   1242  HG3 PRO    82      32.623  26.833 -23.388  1.00 49.15           H  
ATOM   1243  HD2 PRO    82      30.569  25.882 -24.031  1.00 49.15           H  
ATOM   1244  HD3 PRO    82      31.360  24.565 -24.946  1.00 49.15           H  
ATOM   1245  N   GLY    83      33.869  25.395 -20.293  1.00 39.06           N  
ATOM   1246  CA  GLY    83      34.000  26.072 -19.001  1.00 39.06           C  
ATOM   1247  C   GLY    83      34.083  25.104 -17.810  1.00 39.06           C  
ATOM   1248  O   GLY    83      33.794  23.909 -17.937  1.00 39.06           O  
ATOM   1249  H   GLY    83      34.738  25.069 -20.705  1.00 39.06           H  
ATOM   1250  HA2 GLY    83      33.155  26.742 -18.842  1.00 39.06           H  
ATOM   1251  HA3 GLY    83      34.902  26.677 -19.031  1.00 39.06           H  
ATOM   1252  N   SER    84      34.552  25.531 -16.607  1.00 41.18           N  
ATOM   1253  CA  SER    84      35.095  26.852 -16.262  1.00 41.18           C  
ATOM   1254  C   SER    84      36.262  26.720 -15.268  1.00 41.18           C  
ATOM   1255  CB  SER    84      34.005  27.761 -15.686  1.00 41.18           C  
ATOM   1256  O   SER    84      36.210  25.889 -14.353  1.00 41.18           O  
ATOM   1257  OG  SER    84      33.245  28.303 -16.744  1.00 41.18           O  
ATOM   1258  H   SER    84      34.597  24.810 -15.891  1.00 41.18           H  
ATOM   1259  HA  SER    84      35.455  27.317 -17.168  1.00 41.18           H  
ATOM   1260  HB2 SER    84      34.456  28.581 -15.129  1.00 41.18           H  
ATOM   1261  HB3 SER    84      33.363  27.193 -15.011  1.00 41.18           H  
ATOM   1262  HG  SER    84      33.820  28.959 -17.216  1.00 41.18           H  
ATOM   1263  N   GLU    85      37.379  27.497 -15.376  1.00 40.31           N  
ATOM   1264  CA  GLU    85      37.656  28.543 -16.374  1.00 40.31           C  
ATOM   1265  C   GLU    85      39.106  28.539 -16.895  1.00 40.31           C  
ATOM   1266  CB  GLU    85      37.203  29.907 -15.794  1.00 40.31           C  
ATOM   1267  O   GLU    85      39.905  27.715 -16.456  1.00 40.31           O  
ATOM   1268  CG  GLU    85      36.842  30.986 -16.830  1.00 40.31           C  
ATOM   1269  CD  GLU    85      36.158  30.370 -18.056  1.00 40.31           C  
ATOM   1270  OE1 GLU    85      35.018  29.871 -17.849  1.00 40.31           O  
ATOM   1271  OE2 GLU    85      36.940  30.257 -19.049  1.00 40.31           O1-
ATOM   1272  H   GLU    85      38.110  27.305 -14.697  1.00 40.31           H  
ATOM   1273  HA  GLU    85      37.079  28.319 -17.261  1.00 40.31           H  
ATOM   1274  HB2 GLU    85      37.974  30.292 -15.125  1.00 40.31           H  
ATOM   1275  HB3 GLU    85      36.311  29.746 -15.189  1.00 40.31           H  
ATOM   1276  HG2 GLU    85      37.758  31.500 -17.133  1.00 40.31           H  
ATOM   1277  HG3 GLU    85      36.188  31.728 -16.365  1.00 40.31           H  
ATOM   1278  N   ALA    86      39.366  29.396 -17.941  1.00 41.18           N  
ATOM   1279  CA  ALA    86      40.576  29.473 -18.766  1.00 41.18           C  
ATOM   1280  C   ALA    86      40.807  28.217 -19.639  1.00 41.18           C  
ATOM   1281  CB  ALA    86      41.785  29.866 -17.904  1.00 41.18           C  
ATOM   1282  O   ALA    86      41.326  27.198 -19.175  1.00 41.18           O  
ATOM   1283  H   ALA    86      38.571  29.940 -18.313  1.00 41.18           H  
ATOM   1284  HA  ALA    86      40.423  30.311 -19.442  1.00 41.18           H  
ATOM   1285  HB1 ALA    86      41.562  30.773 -17.341  1.00 41.18           H  
ATOM   1286  HB2 ALA    86      42.648  30.046 -18.546  1.00 41.18           H  
ATOM   1287  HB3 ALA    86      42.030  29.061 -17.210  1.00 41.18           H  
ATOM   1288  N   ALA    87      40.396  28.178 -20.940  1.00 40.44           N  
ATOM   1289  CA  ALA    87      39.727  29.215 -21.737  1.00 40.44           C  
ATOM   1290  C   ALA    87      38.889  28.594 -22.892  1.00 40.44           C  
ATOM   1291  CB  ALA    87      40.805  30.170 -22.279  1.00 40.44           C  
ATOM   1292  O   ALA    87      39.359  28.489 -24.029  1.00 40.44           O  
ATOM   1293  H   ALA    87      40.579  27.286 -21.392  1.00 40.44           H  
ATOM   1294  HA  ALA    87      39.053  29.796 -21.107  1.00 40.44           H  
ATOM   1295  HB1 ALA    87      41.352  30.640 -21.462  1.00 40.44           H  
ATOM   1296  HB2 ALA    87      40.333  30.948 -22.880  1.00 40.44           H  
ATOM   1297  HB3 ALA    87      41.510  29.620 -22.906  1.00 40.44           H  
ATOM   1298  N   ALA    88      37.649  28.090 -22.670  1.00 40.57           N  
ATOM   1299  CA  ALA    88      36.926  27.987 -21.405  1.00 40.57           C  
ATOM   1300  C   ALA    88      37.129  26.600 -20.774  1.00 40.57           C  
ATOM   1301  CB  ALA    88      35.456  28.361 -21.634  1.00 40.57           C  
ATOM   1302  O   ALA    88      36.571  25.610 -21.233  1.00 40.57           O  
ATOM   1303  H   ALA    88      37.184  27.775 -23.518  1.00 40.57           H  
ATOM   1304  HA  ALA    88      37.327  28.716 -20.712  1.00 40.57           H  
ATOM   1305  HB1 ALA    88      35.395  29.368 -22.049  1.00 40.57           H  
ATOM   1306  HB2 ALA    88      34.923  28.354 -20.682  1.00 40.57           H  
ATOM   1307  HB3 ALA    88      34.984  27.658 -22.320  1.00 40.57           H  
ATOM   1308  N   PHE    89      37.936  26.566 -19.648  1.00 39.95           N  
ATOM   1309  CA  PHE    89      38.704  25.386 -19.214  1.00 39.95           C  
ATOM   1310  C   PHE    89      39.705  24.894 -20.300  1.00 39.95           C  
ATOM   1311  CB  PHE    89      37.741  24.302 -18.677  1.00 39.95           C  
ATOM   1312  O   PHE    89      39.665  25.338 -21.450  1.00 39.95           O  
ATOM   1313  CG  PHE    89      38.161  23.566 -17.413  1.00 39.95           C  
ATOM   1314  CD1 PHE    89      38.085  22.169 -17.349  1.00 39.95           C  
ATOM   1315  CD2 PHE    89      38.543  24.280 -16.269  1.00 39.95           C  
ATOM   1316  CE1 PHE    89      38.381  21.498 -16.161  1.00 39.95           C  
ATOM   1317  CE2 PHE    89      38.856  23.606 -15.090  1.00 39.95           C  
ATOM   1318  CZ  PHE    89      38.769  22.216 -15.034  1.00 39.95           C  
ATOM   1319  H   PHE    89      38.222  27.459 -19.260  1.00 39.95           H  
ATOM   1320  HA  PHE    89      39.315  25.727 -18.380  1.00 39.95           H  
ATOM   1321  HB2 PHE    89      37.547  23.583 -19.474  1.00 39.95           H  
ATOM   1322  HB3 PHE    89      36.786  24.770 -18.443  1.00 39.95           H  
ATOM   1323  HD1 PHE    89      37.790  21.591 -18.220  1.00 39.95           H  
ATOM   1324  HD2 PHE    89      38.598  25.367 -16.288  1.00 39.95           H  
ATOM   1325  HE1 PHE    89      38.311  20.413 -16.115  1.00 39.95           H  
ATOM   1326  HE2 PHE    89      39.169  24.165 -14.215  1.00 39.95           H  
ATOM   1327  HZ  PHE    89      39.003  21.696 -14.108  1.00 39.95           H  
ATOM   1328  N   GLY    90      40.744  24.072 -19.968  1.00 36.45           N  
ATOM   1329  CA  GLY    90      41.115  23.575 -18.646  1.00 36.45           C  
ATOM   1330  C   GLY    90      42.604  23.236 -18.518  1.00 36.45           C  
ATOM   1331  O   GLY    90      43.388  23.365 -19.462  1.00 36.45           O  
ATOM   1332  H   GLY    90      41.386  23.879 -20.734  1.00 36.45           H  
ATOM   1333  HA2 GLY    90      40.544  22.673 -18.433  1.00 36.45           H  
ATOM   1334  HA3 GLY    90      40.889  24.329 -17.894  1.00 36.45           H  
ATOM   1335  N   SER    91      43.088  22.809 -17.318  1.00 37.78           N  
ATOM   1336  CA  SER    91      42.296  22.450 -16.130  1.00 37.78           C  
ATOM   1337  C   SER    91      42.934  22.926 -14.828  1.00 37.78           C  
ATOM   1338  CB  SER    91      42.090  20.933 -16.059  1.00 37.78           C  
ATOM   1339  O   SER    91      44.156  23.004 -14.704  1.00 37.78           O  
ATOM   1340  OG  SER    91      41.378  20.489 -17.197  1.00 37.78           O  
ATOM   1341  H   SER    91      44.094  22.649 -17.310  1.00 37.78           H  
ATOM   1342  HA  SER    91      41.312  22.909 -16.190  1.00 37.78           H  
ATOM   1343  HB2 SER    91      41.520  20.686 -15.161  1.00 37.78           H  
ATOM   1344  HB3 SER    91      43.060  20.435 -16.013  1.00 37.78           H  
ATOM   1345  HG  SER    91      41.268  19.536 -17.142  1.00 37.78           H  
ATOM   1346  N   ASN    92      42.064  23.234 -13.813  1.00 38.05           N  
ATOM   1347  CA  ASN    92      42.402  23.541 -12.412  1.00 38.05           C  
ATOM   1348  C   ASN    92      43.287  24.784 -12.148  1.00 38.05           C  
ATOM   1349  CB  ASN    92      42.931  22.268 -11.712  1.00 38.05           C  
ATOM   1350  O   ASN    92      43.306  25.256 -11.011  1.00 38.05           O  
ATOM   1351  CG  ASN    92      41.960  21.093 -11.698  1.00 38.05           C  
ATOM   1352  ND2 ASN    92      42.328  20.006 -10.961  1.00 38.05           N  
ATOM   1353  OD1 ASN    92      40.904  21.109 -12.321  1.00 38.05           O  
ATOM   1354  H   ASN    92      41.067  23.198 -13.993  1.00 38.05           H  
ATOM   1355  HA  ASN    92      41.458  23.782 -11.921  1.00 38.05           H  
ATOM   1356  HB2 ASN    92      43.158  22.514 -10.676  1.00 38.05           H  
ATOM   1357  HB3 ASN    92      43.856  21.945 -12.188  1.00 38.05           H  
ATOM   1358 HD21 ASN    92      41.696  19.215 -10.924  1.00 38.05           H  
ATOM   1359 HD22 ASN    92      43.196  19.947 -10.446  1.00 38.05           H  
ATOM   1360  N   GLY    93      43.974  25.363 -13.185  1.00 41.71           N  
ATOM   1361  CA  GLY    93      44.780  26.590 -13.077  1.00 41.71           C  
ATOM   1362  C   GLY    93      46.119  26.389 -12.359  1.00 41.71           C  
ATOM   1363  O   GLY    93      47.169  26.533 -12.979  1.00 41.71           O  
ATOM   1364  H   GLY    93      44.002  24.891 -14.089  1.00 41.71           H  
ATOM   1365  HA2 GLY    93      44.212  27.344 -12.532  1.00 41.71           H  
ATOM   1366  HA3 GLY    93      44.984  26.972 -14.077  1.00 41.71           H  
ATOM   1367  N   LEU    94      46.043  25.935 -11.060  1.00 41.49           N  
ATOM   1368  CA  LEU    94      47.184  25.540 -10.233  1.00 41.49           C  
ATOM   1369  C   LEU    94      48.284  26.624 -10.202  1.00 41.49           C  
ATOM   1370  CB  LEU    94      47.665  24.135 -10.667  1.00 41.49           C  
ATOM   1371  O   LEU    94      48.036  27.752  -9.781  1.00 41.49           O  
ATOM   1372  CG  LEU    94      46.595  23.028 -10.683  1.00 41.49           C  
ATOM   1373  CD1 LEU    94      47.208  21.739 -11.229  1.00 41.49           C  
ATOM   1374  CD2 LEU    94      46.026  22.753  -9.291  1.00 41.49           C  
ATOM   1375  H   LEU    94      45.110  25.804 -10.670  1.00 41.49           H  
ATOM   1376  HA  LEU    94      46.834  25.464  -9.204  1.00 41.49           H  
ATOM   1377  HB2 LEU    94      48.468  23.820 -10.000  1.00 41.49           H  
ATOM   1378  HB3 LEU    94      48.072  24.214 -11.677  1.00 41.49           H  
ATOM   1379  HG  LEU    94      45.779  23.314 -11.345  1.00 41.49           H  
ATOM   1380 HD11 LEU    94      48.041  21.429 -10.598  1.00 41.49           H  
ATOM   1381 HD12 LEU    94      47.569  21.908 -12.243  1.00 41.49           H  
ATOM   1382 HD13 LEU    94      46.457  20.950 -11.249  1.00 41.49           H  
ATOM   1383 HD21 LEU    94      46.827  22.467  -8.609  1.00 41.49           H  
ATOM   1384 HD22 LEU    94      45.300  21.944  -9.346  1.00 41.49           H  
ATOM   1385 HD23 LEU    94      45.519  23.639  -8.911  1.00 41.49           H  
ATOM   1386  N   GLY    95      49.560  26.260 -10.583  1.00 37.71           N  
ATOM   1387  CA  GLY    95      50.696  27.187 -10.578  1.00 37.71           C  
ATOM   1388  C   GLY    95      51.919  26.551 -11.237  1.00 37.71           C  
ATOM   1389  O   GLY    95      53.006  26.564 -10.667  1.00 37.71           O  
ATOM   1390  H   GLY    95      49.765  25.309 -10.871  1.00 37.71           H  
ATOM   1391  HA2 GLY    95      50.945  27.457  -9.551  1.00 37.71           H  
ATOM   1392  HA3 GLY    95      50.430  28.089 -11.129  1.00 37.71           H  
ATOM   1393  N   GLY    96      51.678  25.822 -12.379  1.00 38.92           N  
ATOM   1394  CA  GLY    96      52.416  24.591 -12.663  1.00 38.92           C  
ATOM   1395  C   GLY    96      51.811  23.424 -11.872  1.00 38.92           C  
ATOM   1396  O   GLY    96      50.601  23.406 -11.651  1.00 38.92           O  
ATOM   1397  H   GLY    96      50.799  25.950 -12.864  1.00 38.92           H  
ATOM   1398  HA2 GLY    96      53.464  24.713 -12.385  1.00 38.92           H  
ATOM   1399  HA3 GLY    96      52.360  24.360 -13.726  1.00 38.92           H  
ATOM   1400  N   PHE    97      52.676  22.453 -11.425  1.00 40.39           N  
ATOM   1401  CA  PHE    97      52.233  21.296 -10.633  1.00 40.39           C  
ATOM   1402  C   PHE    97      52.856  21.306  -9.222  1.00 40.39           C  
ATOM   1403  CB  PHE    97      52.552  20.000 -11.399  1.00 40.39           C  
ATOM   1404  O   PHE    97      53.906  21.932  -9.039  1.00 40.39           O  
ATOM   1405  CG  PHE    97      51.955  19.877 -12.795  1.00 40.39           C  
ATOM   1406  CD1 PHE    97      50.658  20.327 -13.077  1.00 40.39           C  
ATOM   1407  CD2 PHE    97      52.707  19.288 -13.820  1.00 40.39           C  
ATOM   1408  CE1 PHE    97      50.127  20.192 -14.361  1.00 40.39           C  
ATOM   1409  CE2 PHE    97      52.174  19.152 -15.102  1.00 40.39           C  
ATOM   1410  CZ  PHE    97      50.885  19.605 -15.372  1.00 40.39           C  
ATOM   1411  H   PHE    97      53.678  22.553 -11.559  1.00 40.39           H  
ATOM   1412  HA  PHE    97      51.155  21.360 -10.503  1.00 40.39           H  
ATOM   1413  HB2 PHE    97      52.203  19.148 -10.817  1.00 40.39           H  
ATOM   1414  HB3 PHE    97      53.638  19.913 -11.474  1.00 40.39           H  
ATOM   1415  HD1 PHE    97      50.054  20.797 -12.305  1.00 40.39           H  
ATOM   1416  HD2 PHE    97      53.716  18.928 -13.629  1.00 40.39           H  
ATOM   1417  HE1 PHE    97      49.123  20.551 -14.573  1.00 40.39           H  
ATOM   1418  HE2 PHE    97      52.763  18.693 -15.891  1.00 40.39           H  
ATOM   1419  HZ  PHE    97      50.469  19.502 -16.371  1.00 40.39           H  
ATOM   1420  N   PRO    98      52.284  20.558  -8.218  1.00 49.53           N  
ATOM   1421  CA  PRO    98      52.662  20.675  -6.805  1.00 49.53           C  
ATOM   1422  C   PRO    98      54.142  20.522  -6.382  1.00 49.53           C  
ATOM   1423  CB  PRO    98      51.757  19.694  -6.052  1.00 49.53           C  
ATOM   1424  O   PRO    98      54.493  21.175  -5.386  1.00 49.53           O  
ATOM   1425  CG  PRO    98      50.497  19.658  -6.910  1.00 49.53           C  
ATOM   1426  CD  PRO    98      51.055  19.779  -8.325  1.00 49.53           C  
ATOM   1427  HA  PRO    98      52.369  21.679  -6.498  1.00 49.53           H  
ATOM   1428  HB2 PRO    98      51.545  20.040  -5.040  1.00 49.53           H  
ATOM   1429  HB3 PRO    98      52.200  18.701  -6.026  1.00 49.53           H  
ATOM   1430  HG2 PRO    98      49.872  20.525  -6.686  1.00 49.53           H  
ATOM   1431  HG3 PRO    98      49.938  18.732  -6.772  1.00 49.53           H  
ATOM   1432  HD2 PRO    98      51.290  18.788  -8.712  1.00 49.53           H  
ATOM   1433  HD3 PRO    98      50.312  20.264  -8.956  1.00 49.53           H  
ATOM   1434  N   PRO    99      55.076  19.769  -7.059  1.00 43.35           N  
ATOM   1435  CA  PRO    99      54.914  18.811  -8.162  1.00 43.35           C  
ATOM   1436  C   PRO    99      54.338  17.457  -7.712  1.00 43.35           C  
ATOM   1437  CB  PRO    99      56.329  18.653  -8.732  1.00 43.35           C  
ATOM   1438  O   PRO    99      54.155  17.218  -6.522  1.00 43.35           O  
ATOM   1439  CG  PRO    99      57.203  18.745  -7.485  1.00 43.35           C  
ATOM   1440  CD  PRO    99      56.481  19.811  -6.666  1.00 43.35           C  
ATOM   1441  HA  PRO    99      54.282  19.206  -8.949  1.00 43.35           H  
ATOM   1442  HB2 PRO    99      56.550  19.493  -9.394  1.00 43.35           H  
ATOM   1443  HB3 PRO    99      56.477  17.710  -9.259  1.00 43.35           H  
ATOM   1444  HG2 PRO    99      58.225  19.041  -7.724  1.00 43.35           H  
ATOM   1445  HG3 PRO    99      57.189  17.794  -6.950  1.00 43.35           H  
ATOM   1446  HD2 PRO    99      56.597  19.609  -5.600  1.00 43.35           H  
ATOM   1447  HD3 PRO    99      56.887  20.796  -6.903  1.00 43.35           H  
ATOM   1448  N   LEU   100      54.116  16.529  -8.715  1.00 38.69           N  
ATOM   1449  CA  LEU   100      53.434  15.232  -8.542  1.00 38.69           C  
ATOM   1450  C   LEU   100      51.929  15.374  -8.217  1.00 38.69           C  
ATOM   1451  CB  LEU   100      54.205  14.315  -7.556  1.00 38.69           C  
ATOM   1452  O   LEU   100      51.441  16.440  -7.831  1.00 38.69           O  
ATOM   1453  CG  LEU   100      55.668  14.018  -7.937  1.00 38.69           C  
ATOM   1454  CD1 LEU   100      56.305  13.128  -6.870  1.00 38.69           C  
ATOM   1455  CD2 LEU   100      55.783  13.295  -9.283  1.00 38.69           C  
ATOM   1456  H   LEU   100      54.275  16.797  -9.677  1.00 38.69           H  
ATOM   1457  HA  LEU   100      53.462  14.746  -9.515  1.00 38.69           H  
ATOM   1458  HB2 LEU   100      53.685  13.365  -7.456  1.00 38.69           H  
ATOM   1459  HB3 LEU   100      54.190  14.764  -6.564  1.00 38.69           H  
ATOM   1460  HG  LEU   100      56.232  14.949  -7.989  1.00 38.69           H  
ATOM   1461 HD11 LEU   100      55.780  12.174  -6.811  1.00 38.69           H  
ATOM   1462 HD12 LEU   100      56.253  13.627  -5.901  1.00 38.69           H  
ATOM   1463 HD13 LEU   100      57.352  12.949  -7.113  1.00 38.69           H  
ATOM   1464 HD21 LEU   100      55.183  12.383  -9.271  1.00 38.69           H  
ATOM   1465 HD22 LEU   100      56.825  13.029  -9.467  1.00 38.69           H  
ATOM   1466 HD23 LEU   100      55.453  13.943 -10.091  1.00 38.69           H  
ATOM   1467  N   ASN   101      51.063  14.353  -8.471  1.00 34.20           N  
ATOM   1468  CA  ASN   101      51.343  13.011  -9.001  1.00 34.20           C  
ATOM   1469  C   ASN   101      50.824  12.794 -10.440  1.00 34.20           C  
ATOM   1470  CB  ASN   101      50.773  11.984  -8.005  1.00 34.20           C  
ATOM   1471  O   ASN   101      49.967  13.533 -10.923  1.00 34.20           O  
ATOM   1472  CG  ASN   101      51.243  10.577  -8.321  1.00 34.20           C  
ATOM   1473  ND2 ASN   101      50.308   9.628  -8.574  1.00 34.20           N  
ATOM   1474  OD1 ASN   101      52.437  10.346  -8.475  1.00 34.20           O  
ATOM   1475  H   ASN   101      50.095  14.600  -8.277  1.00 34.20           H  
ATOM   1476  HA  ASN   101      52.417  12.849  -9.053  1.00 34.20           H  
ATOM   1477  HB2 ASN   101      49.685  12.022  -8.018  1.00 34.20           H  
ATOM   1478  HB3 ASN   101      51.111  12.222  -6.997  1.00 34.20           H  
ATOM   1479 HD21 ASN   101      50.608   8.695  -8.828  1.00 34.20           H  
ATOM   1480 HD22 ASN   101      49.298   9.793  -8.545  1.00 34.20           H  
ATOM   1481  N   SER   102      51.335  11.724 -11.129  1.00 32.96           N  
ATOM   1482  CA  SER   102      50.685  11.201 -12.336  1.00 32.96           C  
ATOM   1483  C   SER   102      49.358  10.538 -11.945  1.00 32.96           C  
ATOM   1484  CB  SER   102      51.616  10.208 -13.043  1.00 32.96           C  
ATOM   1485  O   SER   102      49.353   9.414 -11.441  1.00 32.96           O  
ATOM   1486  OG  SER   102      52.035   9.201 -12.145  1.00 32.96           O  
ATOM   1487  H   SER   102      52.074  11.137 -10.752  1.00 32.96           H  
ATOM   1488  HA  SER   102      50.477  12.022 -13.024  1.00 32.96           H  
ATOM   1489  HB2 SER   102      52.493  10.738 -13.418  1.00 32.96           H  
ATOM   1490  HB3 SER   102      51.093   9.753 -13.885  1.00 32.96           H  
ATOM   1491  HG  SER   102      51.235   8.846 -11.725  1.00 32.96           H  
ATOM   1492  N   VAL   103      48.220  11.303 -12.073  1.00 36.43           N  
ATOM   1493  CA  VAL   103      46.985  11.067 -11.295  1.00 36.43           C  
ATOM   1494  C   VAL   103      47.231  11.310  -9.794  1.00 36.43           C  
ATOM   1495  CB  VAL   103      46.294   9.715 -11.599  1.00 36.43           C  
ATOM   1496  O   VAL   103      47.556  10.412  -9.014  1.00 36.43           O  
ATOM   1497  CG1 VAL   103      44.915   9.649 -10.928  1.00 36.43           C  
ATOM   1498  CG2 VAL   103      46.080   9.519 -13.107  1.00 36.43           C  
ATOM   1499  H   VAL   103      48.269  12.243 -12.462  1.00 36.43           H  
ATOM   1500  HA  VAL   103      46.271  11.820 -11.618  1.00 36.43           H  
ATOM   1501  HB  VAL   103      46.892   8.887 -11.223  1.00 36.43           H  
ATOM   1502 HG11 VAL   103      44.294  10.485 -11.251  1.00 36.43           H  
ATOM   1503 HG12 VAL   103      45.027   9.676  -9.845  1.00 36.43           H  
ATOM   1504 HG13 VAL   103      44.421   8.713 -11.190  1.00 36.43           H  
ATOM   1505 HG21 VAL   103      45.501  10.348 -13.516  1.00 36.43           H  
ATOM   1506 HG22 VAL   103      45.548   8.585 -13.286  1.00 36.43           H  
ATOM   1507 HG23 VAL   103      47.042   9.461 -13.616  1.00 36.43           H  
ATOM   1508  N   SER   104      47.181  12.575  -9.283  1.00 34.16           N  
ATOM   1509  CA  SER   104      46.935  13.853  -9.971  1.00 34.16           C  
ATOM   1510  C   SER   104      47.800  14.977  -9.385  1.00 34.16           C  
ATOM   1511  CB  SER   104      45.461  14.255  -9.828  1.00 34.16           C  
ATOM   1512  O   SER   104      48.155  14.923  -8.203  1.00 34.16           O  
ATOM   1513  OG  SER   104      44.658  13.485 -10.699  1.00 34.16           O  
ATOM   1514  H   SER   104      47.441  12.604  -8.299  1.00 34.16           H  
ATOM   1515  HA  SER   104      47.177  13.757 -11.028  1.00 34.16           H  
ATOM   1516  HB2 SER   104      45.338  15.307 -10.086  1.00 34.16           H  
ATOM   1517  HB3 SER   104      45.140  14.111  -8.795  1.00 34.16           H  
ATOM   1518  HG  SER   104      43.733  13.662 -10.497  1.00 34.16           H  
ATOM   1519  N   PRO   105      48.037  16.109 -10.132  1.00 34.33           N  
ATOM   1520  CA  PRO   105      48.596  17.355  -9.597  1.00 34.33           C  
ATOM   1521  C   PRO   105      47.537  18.171  -8.821  1.00 34.33           C  
ATOM   1522  CB  PRO   105      49.168  18.068 -10.828  1.00 34.33           C  
ATOM   1523  O   PRO   105      47.409  19.383  -8.992  1.00 34.33           O  
ATOM   1524  CG  PRO   105      48.170  17.689 -11.921  1.00 34.33           C  
ATOM   1525  CD  PRO   105      47.808  16.245 -11.565  1.00 34.33           C  
ATOM   1526  HA  PRO   105      49.405  17.130  -8.907  1.00 34.33           H  
ATOM   1527  HB2 PRO   105      50.145  17.647 -11.068  1.00 34.33           H  
ATOM   1528  HB3 PRO   105      49.245  19.147 -10.704  1.00 34.33           H  
ATOM   1529  HG2 PRO   105      48.612  17.762 -12.915  1.00 34.33           H  
ATOM   1530  HG3 PRO   105      47.284  18.322 -11.846  1.00 34.33           H  
ATOM   1531  HD2 PRO   105      46.768  16.044 -11.827  1.00 34.33           H  
ATOM   1532  HD3 PRO   105      48.469  15.562 -12.101  1.00 34.33           H  
ATOM   1533  N   SER   106      46.634  17.451  -8.079  1.00 32.02           N  
ATOM   1534  CA  SER   106      45.398  17.973  -7.484  1.00 32.02           C  
ATOM   1535  C   SER   106      44.841  16.943  -6.489  1.00 32.02           C  
ATOM   1536  CB  SER   106      44.351  18.206  -8.582  1.00 32.02           C  
ATOM   1537  O   SER   106      45.128  15.752  -6.648  1.00 32.02           O  
ATOM   1538  OG  SER   106      44.700  19.327  -9.375  1.00 32.02           O  
ATOM   1539  H   SER   106      46.843  16.472  -7.871  1.00 32.02           H  
ATOM   1540  HA  SER   106      45.602  18.908  -6.962  1.00 32.02           H  
ATOM   1541  HB2 SER   106      43.373  18.384  -8.135  1.00 32.02           H  
ATOM   1542  HB3 SER   106      44.283  17.318  -9.212  1.00 32.02           H  
ATOM   1543  HG  SER   106      45.664  19.469  -9.289  1.00 32.02           H  
ATOM   1544  N   PRO   107      44.017  17.359  -5.470  1.00 39.15           N  
ATOM   1545  CA  PRO   107      43.398  16.427  -4.529  1.00 39.15           C  
ATOM   1546  C   PRO   107      42.462  15.425  -5.224  1.00 39.15           C  
ATOM   1547  CB  PRO   107      42.654  17.301  -3.514  1.00 39.15           C  
ATOM   1548  O   PRO   107      41.871  15.720  -6.260  1.00 39.15           O  
ATOM   1549  CG  PRO   107      42.344  18.573  -4.305  1.00 39.15           C  
ATOM   1550  CD  PRO   107      43.574  18.719  -5.200  1.00 39.15           C  
ATOM   1551  HA  PRO   107      44.177  15.866  -4.013  1.00 39.15           H  
ATOM   1552  HB2 PRO   107      43.321  17.544  -2.685  1.00 39.15           H  
ATOM   1553  HB3 PRO   107      41.745  16.826  -3.141  1.00 39.15           H  
ATOM   1554  HG2 PRO   107      42.212  19.436  -3.652  1.00 39.15           H  
ATOM   1555  HG3 PRO   107      41.457  18.416  -4.922  1.00 39.15           H  
ATOM   1556  HD2 PRO   107      43.307  19.254  -6.111  1.00 39.15           H  
ATOM   1557  HD3 PRO   107      44.358  19.256  -4.665  1.00 39.15           H  
ATOM   1558  N   LEU   108      42.318  14.207  -4.599  1.00 38.08           N  
ATOM   1559  CA  LEU   108      41.458  13.115  -5.063  1.00 38.08           C  
ATOM   1560  C   LEU   108      40.740  12.467  -3.867  1.00 38.08           C  
ATOM   1561  CB  LEU   108      42.312  12.070  -5.814  1.00 38.08           C  
ATOM   1562  O   LEU   108      41.111  12.702  -2.716  1.00 38.08           O  
ATOM   1563  CG  LEU   108      42.898  12.531  -7.163  1.00 38.08           C  
ATOM   1564  CD1 LEU   108      43.806  11.431  -7.715  1.00 38.08           C  
ATOM   1565  CD2 LEU   108      41.807  12.806  -8.202  1.00 38.08           C  
ATOM   1566  H   LEU   108      42.802  14.022  -3.727  1.00 38.08           H  
ATOM   1567  HA  LEU   108      40.690  13.508  -5.729  1.00 38.08           H  
ATOM   1568  HB2 LEU   108      41.703  11.184  -5.999  1.00 38.08           H  
ATOM   1569  HB3 LEU   108      43.133  11.769  -5.161  1.00 38.08           H  
ATOM   1570  HG  LEU   108      43.497  13.429  -7.024  1.00 38.08           H  
ATOM   1571 HD11 LEU   108      43.238  10.513  -7.870  1.00 38.08           H  
ATOM   1572 HD12 LEU   108      44.618  11.238  -7.014  1.00 38.08           H  
ATOM   1573 HD13 LEU   108      44.239  11.746  -8.661  1.00 38.08           H  
ATOM   1574 HD21 LEU   108      41.160  11.936  -8.309  1.00 38.08           H  
ATOM   1575 HD22 LEU   108      42.261  13.033  -9.163  1.00 38.08           H  
ATOM   1576 HD23 LEU   108      41.213  13.667  -7.896  1.00 38.08           H  
ATOM   1577  N   MET   109      39.699  11.616  -4.151  1.00 30.61           N  
ATOM   1578  CA  MET   109      38.975  10.869  -3.117  1.00 30.61           C  
ATOM   1579  C   MET   109      38.547   9.480  -3.611  1.00 30.61           C  
ATOM   1580  CB  MET   109      37.767  11.687  -2.612  1.00 30.61           C  
ATOM   1581  O   MET   109      38.560   9.206  -4.811  1.00 30.61           O  
ATOM   1582  CG  MET   109      37.898  12.012  -1.120  1.00 30.61           C  
ATOM   1583  SD  MET   109      37.903  10.568  -0.018  1.00 30.61           S  
ATOM   1584  CE  MET   109      38.102  11.412   1.573  1.00 30.61           C  
ATOM   1585  H   MET   109      39.438  11.415  -5.113  1.00 30.61           H  
ATOM   1586  HA  MET   109      39.659  10.701  -2.283  1.00 30.61           H  
ATOM   1587  HB2 MET   109      36.840  11.134  -2.773  1.00 30.61           H  
ATOM   1588  HB3 MET   109      37.692  12.627  -3.162  1.00 30.61           H  
ATOM   1589  HG2 MET   109      37.064  12.655  -0.837  1.00 30.61           H  
ATOM   1590  HG3 MET   109      38.821  12.573  -0.967  1.00 30.61           H  
ATOM   1591  HE1 MET   109      38.125  10.675   2.376  1.00 30.61           H  
ATOM   1592  HE2 MET   109      37.267  12.094   1.734  1.00 30.61           H  
ATOM   1593  HE3 MET   109      39.036  11.975   1.575  1.00 30.61           H  
ATOM   1594  N   LEU   110      38.173   8.581  -2.642  1.00 31.21           N  
ATOM   1595  CA  LEU   110      37.786   7.193  -2.905  1.00 31.21           C  
ATOM   1596  C   LEU   110      36.266   7.041  -2.740  1.00 31.21           C  
ATOM   1597  CB  LEU   110      38.611   6.298  -1.955  1.00 31.21           C  
ATOM   1598  O   LEU   110      35.715   7.410  -1.702  1.00 31.21           O  
ATOM   1599  CG  LEU   110      38.690   4.795  -2.295  1.00 31.21           C  
ATOM   1600  CD1 LEU   110      39.717   4.138  -1.370  1.00 31.21           C  
ATOM   1601  CD2 LEU   110      37.372   4.039  -2.120  1.00 31.21           C  
ATOM   1602  H   LEU   110      38.132   8.876  -1.666  1.00 31.21           H  
ATOM   1603  HA  LEU   110      38.052   6.937  -3.933  1.00 31.21           H  
ATOM   1604  HB2 LEU   110      38.230   6.415  -0.941  1.00 31.21           H  
ATOM   1605  HB3 LEU   110      39.634   6.676  -1.963  1.00 31.21           H  
ATOM   1606  HG  LEU   110      39.031   4.678  -3.324  1.00 31.21           H  
ATOM   1607 HD11 LEU   110      39.390   4.214  -0.333  1.00 31.21           H  
ATOM   1608 HD12 LEU   110      40.686   4.626  -1.482  1.00 31.21           H  
ATOM   1609 HD13 LEU   110      39.831   3.086  -1.633  1.00 31.21           H  
ATOM   1610 HD21 LEU   110      36.906   4.299  -1.169  1.00 31.21           H  
ATOM   1611 HD22 LEU   110      37.550   2.964  -2.142  1.00 31.21           H  
ATOM   1612 HD23 LEU   110      36.696   4.267  -2.937  1.00 31.21           H  
ATOM   1613  N   LEU   111      35.574   6.460  -3.780  1.00 33.98           N  
ATOM   1614  CA  LEU   111      34.149   6.132  -3.699  1.00 33.98           C  
ATOM   1615  C   LEU   111      33.927   4.889  -2.817  1.00 33.98           C  
ATOM   1616  CB  LEU   111      33.583   5.989  -5.125  1.00 33.98           C  
ATOM   1617  O   LEU   111      33.885   3.763  -3.307  1.00 33.98           O  
ATOM   1618  CG  LEU   111      32.073   5.677  -5.191  1.00 33.98           C  
ATOM   1619  CD1 LEU   111      31.218   6.741  -4.496  1.00 33.98           C  
ATOM   1620  CD2 LEU   111      31.637   5.601  -6.654  1.00 33.98           C  
ATOM   1621  H   LEU   111      36.065   6.178  -4.620  1.00 33.98           H  
ATOM   1622  HA  LEU   111      33.640   6.968  -3.217  1.00 33.98           H  
ATOM   1623  HB2 LEU   111      34.121   5.188  -5.636  1.00 33.98           H  
ATOM   1624  HB3 LEU   111      33.770   6.918  -5.665  1.00 33.98           H  
ATOM   1625  HG  LEU   111      31.871   4.713  -4.727  1.00 33.98           H  
ATOM   1626 HD11 LEU   111      31.450   7.730  -4.890  1.00 33.98           H  
ATOM   1627 HD12 LEU   111      31.398   6.719  -3.421  1.00 33.98           H  
ATOM   1628 HD13 LEU   111      30.162   6.526  -4.660  1.00 33.98           H  
ATOM   1629 HD21 LEU   111      31.792   6.561  -7.146  1.00 33.98           H  
ATOM   1630 HD22 LEU   111      30.582   5.334  -6.709  1.00 33.98           H  
ATOM   1631 HD23 LEU   111      32.215   4.833  -7.168  1.00 33.98           H  
ATOM   1632  N   HIS   112      33.852   5.122  -1.462  1.00 32.77           N  
ATOM   1633  CA  HIS   112      33.560   4.068  -0.487  1.00 32.77           C  
ATOM   1634  C   HIS   112      32.144   3.490  -0.675  1.00 32.77           C  
ATOM   1635  CB  HIS   112      33.748   4.613   0.935  1.00 32.77           C  
ATOM   1636  O   HIS   112      31.229   4.212  -1.087  1.00 32.77           O  
ATOM   1637  CG  HIS   112      35.192   4.871   1.277  1.00 32.77           C  
ATOM   1638  CD2 HIS   112      35.818   6.097   1.221  1.00 32.77           C  
ATOM   1639  ND1 HIS   112      36.079   3.900   1.681  1.00 32.77           N  
ATOM   1640  CE1 HIS   112      37.217   4.526   1.876  1.00 32.77           C  
ATOM   1641  NE2 HIS   112      37.107   5.859   1.608  1.00 32.77           N  
ATOM   1642  H   HIS   112      34.023   6.062  -1.118  1.00 32.77           H  
ATOM   1643  HA  HIS   112      34.276   3.261  -0.640  1.00 32.77           H  
ATOM   1644  HB2 HIS   112      33.361   3.889   1.652  1.00 32.77           H  
ATOM   1645  HB3 HIS   112      33.175   5.534   1.053  1.00 32.77           H  
ATOM   1646  HD2 HIS   112      35.471   7.083   0.941  1.00 32.77           H  
ATOM   1647  HE2 HIS   112      37.847   6.544   1.682  1.00 32.77           H  
ATOM   1648  HE1 HIS   112      38.143   4.073   2.205  1.00 32.77           H  
ATOM   1649  N   PRO   113      31.913   2.171  -0.347  1.00 40.30           N  
ATOM   1650  CA  PRO   113      30.603   1.546  -0.490  1.00 40.30           C  
ATOM   1651  C   PRO   113      29.575   2.145   0.491  1.00 40.30           C  
ATOM   1652  CB  PRO   113      30.833   0.052  -0.243  1.00 40.30           C  
ATOM   1653  O   PRO   113      29.886   2.340   1.670  1.00 40.30           O  
ATOM   1654  CG  PRO   113      32.055   0.032   0.678  1.00 40.30           C  
ATOM   1655  CD  PRO   113      32.879   1.218   0.180  1.00 40.30           C  
ATOM   1656  HA  PRO   113      30.264   1.688  -1.515  1.00 40.30           H  
ATOM   1657  HB2 PRO   113      31.082  -0.438  -1.186  1.00 40.30           H  
ATOM   1658  HB3 PRO   113      29.970  -0.429   0.219  1.00 40.30           H  
ATOM   1659  HG2 PRO   113      32.607  -0.905   0.600  1.00 40.30           H  
ATOM   1660  HG3 PRO   113      31.743   0.209   1.708  1.00 40.30           H  
ATOM   1661  HD2 PRO   113      33.459   1.642   1.001  1.00 40.30           H  
ATOM   1662  HD3 PRO   113      33.544   0.896  -0.624  1.00 40.30           H  
ATOM   1663  N   PRO   114      28.291   2.385   0.048  1.00 41.48           N  
ATOM   1664  CA  PRO   114      27.246   2.931   0.910  1.00 41.48           C  
ATOM   1665  C   PRO   114      26.718   1.893   1.918  1.00 41.48           C  
ATOM   1666  CB  PRO   114      26.146   3.395  -0.052  1.00 41.48           C  
ATOM   1667  O   PRO   114      26.797   0.685   1.662  1.00 41.48           O  
ATOM   1668  CG  PRO   114      26.276   2.419  -1.221  1.00 41.48           C  
ATOM   1669  CD  PRO   114      27.784   2.183  -1.302  1.00 41.48           C  
ATOM   1670  HA  PRO   114      27.641   3.790   1.453  1.00 41.48           H  
ATOM   1671  HB2 PRO   114      26.367   4.407  -0.397  1.00 41.48           H  
ATOM   1672  HB3 PRO   114      25.153   3.355   0.397  1.00 41.48           H  
ATOM   1673  HG2 PRO   114      25.883   2.840  -2.147  1.00 41.48           H  
ATOM   1674  HG3 PRO   114      25.769   1.484  -0.979  1.00 41.48           H  
ATOM   1675  HD2 PRO   114      27.986   1.171  -1.655  1.00 41.48           H  
ATOM   1676  HD3 PRO   114      28.237   2.916  -1.970  1.00 41.48           H  
ATOM   1677  N   PRO   115      26.055   2.342   3.041  1.00 39.30           N  
ATOM   1678  CA  PRO   115      25.254   1.459   3.885  1.00 39.30           C  
ATOM   1679  C   PRO   115      24.081   0.870   3.085  1.00 39.30           C  
ATOM   1680  CB  PRO   115      24.783   2.326   5.056  1.00 39.30           C  
ATOM   1681  O   PRO   115      23.443   1.567   2.298  1.00 39.30           O  
ATOM   1682  CG  PRO   115      24.729   3.730   4.451  1.00 39.30           C  
ATOM   1683  CD  PRO   115      25.897   3.727   3.464  1.00 39.30           C  
ATOM   1684  HA  PRO   115      25.874   0.645   4.261  1.00 39.30           H  
ATOM   1685  HB2 PRO   115      25.533   2.302   5.849  1.00 39.30           H  
ATOM   1686  HB3 PRO   115      23.812   2.012   5.441  1.00 39.30           H  
ATOM   1687  HG2 PRO   115      24.843   4.504   5.210  1.00 39.30           H  
ATOM   1688  HG3 PRO   115      23.791   3.861   3.908  1.00 39.30           H  
ATOM   1689  HD2 PRO   115      25.672   4.385   2.625  1.00 39.30           H  
ATOM   1690  HD3 PRO   115      26.807   4.055   3.967  1.00 39.30           H  
ATOM   1691  N   GLN   116      23.798  -0.457   3.301  1.00 34.15           N  
ATOM   1692  CA  GLN   116      22.853  -1.237   2.492  1.00 34.15           C  
ATOM   1693  C   GLN   116      22.005  -2.166   3.375  1.00 34.15           C  
ATOM   1694  CB  GLN   116      23.637  -2.029   1.428  1.00 34.15           C  
ATOM   1695  O   GLN   116      22.359  -2.435   4.524  1.00 34.15           O  
ATOM   1696  CG  GLN   116      24.084  -1.147   0.249  1.00 34.15           C  
ATOM   1697  CD  GLN   116      25.214  -1.789  -0.543  1.00 34.15           C  
ATOM   1698  NE2 GLN   116      26.487  -1.438  -0.206  1.00 34.15           N  
ATOM   1699  OE1 GLN   116      24.988  -2.605  -1.429  1.00 34.15           O  
ATOM   1700  H   GLN   116      24.264  -0.969   4.043  1.00 34.15           H  
ATOM   1701  HA  GLN   116      22.163  -0.562   1.983  1.00 34.15           H  
ATOM   1702  HB2 GLN   116      23.014  -2.831   1.030  1.00 34.15           H  
ATOM   1703  HB3 GLN   116      24.510  -2.486   1.898  1.00 34.15           H  
ATOM   1704  HG2 GLN   116      24.434  -0.183   0.607  1.00 34.15           H  
ATOM   1705  HG3 GLN   116      23.237  -0.970  -0.414  1.00 34.15           H  
ATOM   1706 HE21 GLN   116      27.255  -1.871  -0.699  1.00 34.15           H  
ATOM   1707 HE22 GLN   116      26.708  -0.752   0.520  1.00 34.15           H  
ATOM   1708  N   LEU   117      20.842  -2.641   2.821  1.00 32.44           N  
ATOM   1709  CA  LEU   117      19.855  -3.457   3.541  1.00 32.44           C  
ATOM   1710  C   LEU   117      19.404  -4.661   2.695  1.00 32.44           C  
ATOM   1711  CB  LEU   117      18.656  -2.567   3.941  1.00 32.44           C  
ATOM   1712  O   LEU   117      19.752  -4.770   1.521  1.00 32.44           O  
ATOM   1713  CG  LEU   117      18.967  -1.470   4.979  1.00 32.44           C  
ATOM   1714  CD1 LEU   117      17.732  -0.589   5.175  1.00 32.44           C  
ATOM   1715  CD2 LEU   117      19.349  -2.053   6.342  1.00 32.44           C  
ATOM   1716  H   LEU   117      20.626  -2.462   1.844  1.00 32.44           H  
ATOM   1717  HA  LEU   117      20.311  -3.867   4.442  1.00 32.44           H  
ATOM   1718  HB2 LEU   117      17.864  -3.197   4.349  1.00 32.44           H  
ATOM   1719  HB3 LEU   117      18.265  -2.096   3.038  1.00 32.44           H  
ATOM   1720  HG  LEU   117      19.778  -0.838   4.619  1.00 32.44           H  
ATOM   1721 HD11 LEU   117      16.900  -1.183   5.554  1.00 32.44           H  
ATOM   1722 HD12 LEU   117      17.448  -0.135   4.226  1.00 32.44           H  
ATOM   1723 HD13 LEU   117      17.957   0.207   5.886  1.00 32.44           H  
ATOM   1724 HD21 LEU   117      18.561  -2.710   6.708  1.00 32.44           H  
ATOM   1725 HD22 LEU   117      19.500  -1.242   7.055  1.00 32.44           H  
ATOM   1726 HD23 LEU   117      20.285  -2.605   6.265  1.00 32.44           H  
ATOM   1727  N   SER   118      18.610  -5.587   3.332  1.00 30.64           N  
ATOM   1728  CA  SER   118      18.076  -6.794   2.687  1.00 30.64           C  
ATOM   1729  C   SER   118      16.837  -7.312   3.437  1.00 30.64           C  
ATOM   1730  CB  SER   118      19.179  -7.858   2.648  1.00 30.64           C  
ATOM   1731  O   SER   118      16.567  -6.854   4.552  1.00 30.64           O  
ATOM   1732  OG  SER   118      19.996  -7.615   1.523  1.00 30.64           O  
ATOM   1733  H   SER   118      18.303  -5.421   4.283  1.00 30.64           H  
ATOM   1734  HA  SER   118      17.774  -6.558   1.666  1.00 30.64           H  
ATOM   1735  HB2 SER   118      18.756  -8.858   2.567  1.00 30.64           H  
ATOM   1736  HB3 SER   118      19.777  -7.811   3.557  1.00 30.64           H  
ATOM   1737  HG  SER   118      20.107  -6.654   1.415  1.00 30.64           H  
ATOM   1738  N   PRO   119      16.026  -8.256   2.843  1.00 30.47           N  
ATOM   1739  CA  PRO   119      14.858  -8.838   3.506  1.00 30.47           C  
ATOM   1740  C   PRO   119      15.277  -9.814   4.621  1.00 30.47           C  
ATOM   1741  CB  PRO   119      14.042  -9.486   2.379  1.00 30.47           C  
ATOM   1742  O   PRO   119      15.283 -11.031   4.441  1.00 30.47           O  
ATOM   1743  CG  PRO   119      15.111  -9.886   1.362  1.00 30.47           C  
ATOM   1744  CD  PRO   119      16.126  -8.749   1.474  1.00 30.47           C  
ATOM   1745  HA  PRO   119      14.258  -8.047   3.958  1.00 30.47           H  
ATOM   1746  HB2 PRO   119      13.384  -8.738   1.933  1.00 30.47           H  
ATOM   1747  HB3 PRO   119      13.457 -10.342   2.716  1.00 30.47           H  
ATOM   1748  HG2 PRO   119      14.702  -9.967   0.354  1.00 30.47           H  
ATOM   1749  HG3 PRO   119      15.575 -10.826   1.664  1.00 30.47           H  
ATOM   1750  HD2 PRO   119      17.122  -9.122   1.239  1.00 30.47           H  
ATOM   1751  HD3 PRO   119      15.856  -7.950   0.782  1.00 30.47           H  
ATOM   1752  N   PHE   120      15.642  -9.248   5.822  1.00 33.31           N  
ATOM   1753  CA  PHE   120      16.053  -9.999   7.014  1.00 33.31           C  
ATOM   1754  C   PHE   120      14.848 -10.653   7.724  1.00 33.31           C  
ATOM   1755  CB  PHE   120      16.869  -9.074   7.937  1.00 33.31           C  
ATOM   1756  O   PHE   120      14.449 -10.241   8.811  1.00 33.31           O  
ATOM   1757  CG  PHE   120      18.074  -8.401   7.295  1.00 33.31           C  
ATOM   1758  CD1 PHE   120      19.102  -9.164   6.726  1.00 33.31           C  
ATOM   1759  CD2 PHE   120      18.188  -7.002   7.288  1.00 33.31           C  
ATOM   1760  CE1 PHE   120      20.220  -8.541   6.168  1.00 33.31           C  
ATOM   1761  CE2 PHE   120      19.309  -6.382   6.735  1.00 33.31           C  
ATOM   1762  CZ  PHE   120      20.326  -7.152   6.177  1.00 33.31           C  
ATOM   1763  H   PHE   120      15.705  -8.230   5.872  1.00 33.31           H  
ATOM   1764  HA  PHE   120      16.705 -10.813   6.696  1.00 33.31           H  
ATOM   1765  HB2 PHE   120      17.223  -9.661   8.786  1.00 33.31           H  
ATOM   1766  HB3 PHE   120      16.204  -8.303   8.330  1.00 33.31           H  
ATOM   1767  HD1 PHE   120      19.052 -10.251   6.732  1.00 33.31           H  
ATOM   1768  HD2 PHE   120      17.406  -6.385   7.728  1.00 33.31           H  
ATOM   1769  HE1 PHE   120      21.016  -9.144   5.737  1.00 33.31           H  
ATOM   1770  HE2 PHE   120      19.393  -5.298   6.756  1.00 33.31           H  
ATOM   1771  HZ  PHE   120      21.205  -6.672   5.754  1.00 33.31           H  
ATOM   1772  N   LEU   121      14.188 -11.634   7.018  1.00 33.15           N  
ATOM   1773  CA  LEU   121      12.983 -12.309   7.504  1.00 33.15           C  
ATOM   1774  C   LEU   121      13.278 -13.293   8.648  1.00 33.15           C  
ATOM   1775  CB  LEU   121      12.269 -13.016   6.334  1.00 33.15           C  
ATOM   1776  O   LEU   121      14.349 -13.894   8.720  1.00 33.15           O  
ATOM   1777  CG  LEU   121      11.794 -12.090   5.197  1.00 33.15           C  
ATOM   1778  CD1 LEU   121      11.138 -12.926   4.098  1.00 33.15           C  
ATOM   1779  CD2 LEU   121      10.780 -11.045   5.671  1.00 33.15           C  
ATOM   1780  H   LEU   121      14.540 -11.881   6.093  1.00 33.15           H  
ATOM   1781  HA  LEU   121      12.315 -11.552   7.914  1.00 33.15           H  
ATOM   1782  HB2 LEU   121      11.403 -13.550   6.729  1.00 33.15           H  
ATOM   1783  HB3 LEU   121      12.951 -13.759   5.918  1.00 33.15           H  
ATOM   1784  HG  LEU   121      12.648 -11.573   4.765  1.00 33.15           H  
ATOM   1785 HD11 LEU   121      10.265 -13.448   4.492  1.00 33.15           H  
ATOM   1786 HD12 LEU   121      11.853 -13.656   3.719  1.00 33.15           H  
ATOM   1787 HD13 LEU   121      10.831 -12.280   3.275  1.00 33.15           H  
ATOM   1788 HD21 LEU   121       9.936 -11.535   6.157  1.00 33.15           H  
ATOM   1789 HD22 LEU   121      10.419 -10.470   4.819  1.00 33.15           H  
ATOM   1790 HD23 LEU   121      11.253 -10.356   6.370  1.00 33.15           H  
ATOM   1791  N   GLN   122      12.243 -13.512   9.535  1.00 28.42           N  
ATOM   1792  CA  GLN   122      12.311 -14.518  10.595  1.00 28.42           C  
ATOM   1793  C   GLN   122      12.097 -15.945  10.049  1.00 28.42           C  
ATOM   1794  CB  GLN   122      11.268 -14.199  11.680  1.00 28.42           C  
ATOM   1795  O   GLN   122      11.354 -16.125   9.079  1.00 28.42           O  
ATOM   1796  CG  GLN   122      11.643 -12.961  12.509  1.00 28.42           C  
ATOM   1797  CD  GLN   122      10.556 -12.604  13.517  1.00 28.42           C  
ATOM   1798  NE2 GLN   122      10.348 -13.459  14.557  1.00 28.42           N  
ATOM   1799  OE1 GLN   122       9.887 -11.585  13.388  1.00 28.42           O  
ATOM   1800  H   GLN   122      11.356 -13.041   9.402  1.00 28.42           H  
ATOM   1801  HA  GLN   122      13.304 -14.468  11.041  1.00 28.42           H  
ATOM   1802  HB2 GLN   122      11.183 -15.052  12.355  1.00 28.42           H  
ATOM   1803  HB3 GLN   122      10.294 -14.044  11.211  1.00 28.42           H  
ATOM   1804  HG2 GLN   122      11.794 -12.107  11.848  1.00 28.42           H  
ATOM   1805  HG3 GLN   122      12.573 -13.153  13.044  1.00 28.42           H  
ATOM   1806 HE21 GLN   122       9.621 -13.230  15.221  1.00 28.42           H  
ATOM   1807 HE22 GLN   122      10.875 -14.312  14.701  1.00 28.42           H  
ATOM   1808  N   PRO   123      12.676 -16.998  10.724  1.00 35.70           N  
ATOM   1809  CA  PRO   123      12.324 -18.394  10.472  1.00 35.70           C  
ATOM   1810  C   PRO   123      10.903 -18.717  10.968  1.00 35.70           C  
ATOM   1811  CB  PRO   123      13.390 -19.204  11.218  1.00 35.70           C  
ATOM   1812  O   PRO   123      10.275 -17.937  11.684  1.00 35.70           O  
ATOM   1813  CG  PRO   123      13.708 -18.317  12.421  1.00 35.70           C  
ATOM   1814  CD  PRO   123      13.612 -16.908  11.838  1.00 35.70           C  
ATOM   1815  HA  PRO   123      12.378 -18.611   9.405  1.00 35.70           H  
ATOM   1816  HB2 PRO   123      14.278 -19.299  10.591  1.00 35.70           H  
ATOM   1817  HB3 PRO   123      13.036 -20.189  11.524  1.00 35.70           H  
ATOM   1818  HG2 PRO   123      14.700 -18.520  12.825  1.00 35.70           H  
ATOM   1819  HG3 PRO   123      12.945 -18.450  13.189  1.00 35.70           H  
ATOM   1820  HD2 PRO   123      13.262 -16.215  12.604  1.00 35.70           H  
ATOM   1821  HD3 PRO   123      14.587 -16.595  11.463  1.00 35.70           H  
ATOM   1822  N   HIS   124      10.409 -19.958  10.654  1.00 33.68           N  
ATOM   1823  CA  HIS   124       9.043 -20.430  10.939  1.00 33.68           C  
ATOM   1824  C   HIS   124       8.755 -20.755  12.422  1.00 33.68           C  
ATOM   1825  CB  HIS   124       8.737 -21.624  10.014  1.00 33.68           C  
ATOM   1826  O   HIS   124       8.027 -21.699  12.731  1.00 33.68           O  
ATOM   1827  CG  HIS   124       9.101 -21.382   8.569  1.00 33.68           C  
ATOM   1828  ND1 HIS   124      10.377 -21.505   8.058  1.00 33.68           N  
ATOM   1829  CD2 HIS   124       8.226 -20.976   7.586  1.00 33.68           C  
ATOM   1830  NE2 HIS   124       8.991 -20.844   6.459  1.00 33.68           N  
ATOM   1831  CE1 HIS   124      10.275 -21.175   6.790  1.00 33.68           C  
ATOM   1832  H   HIS   124      10.945 -20.571  10.042  1.00 33.68           H  
ATOM   1833  HA  HIS   124       8.359 -19.622  10.674  1.00 33.68           H  
ATOM   1834  HB2 HIS   124       7.674 -21.861  10.073  1.00 33.68           H  
ATOM   1835  HB3 HIS   124       9.295 -22.494  10.361  1.00 33.68           H  
ATOM   1836  HD2 HIS   124       7.166 -20.769   7.590  1.00 33.68           H  
ATOM   1837  HE2 HIS   124       8.673 -20.554   5.545  1.00 33.68           H  
ATOM   1838  HE1 HIS   124      11.083 -21.154   6.072  1.00 33.68           H  
ATOM   1839  N   GLY   125       9.355 -19.980  13.387  1.00 31.52           N  
ATOM   1840  CA  GLY   125       9.148 -20.170  14.822  1.00 31.52           C  
ATOM   1841  C   GLY   125      10.156 -19.393  15.681  1.00 31.52           C  
ATOM   1842  O   GLY   125      11.003 -18.662  15.164  1.00 31.52           O  
ATOM   1843  H   GLY   125       9.903 -19.160  13.109  1.00 31.52           H  
ATOM   1844  HA2 GLY   125       9.229 -21.230  15.052  1.00 31.52           H  
ATOM   1845  HA3 GLY   125       8.143 -19.838  15.080  1.00 31.52           H  
ATOM   1846  N   GLN   126      10.112 -19.498  17.042  1.00 34.03           N  
ATOM   1847  CA  GLN   126       9.192 -20.280  17.884  1.00 34.03           C  
ATOM   1848  C   GLN   126       8.677 -19.429  19.062  1.00 34.03           C  
ATOM   1849  CB  GLN   126       9.898 -21.554  18.394  1.00 34.03           C  
ATOM   1850  O   GLN   126       9.151 -18.314  19.278  1.00 34.03           O  
ATOM   1851  CG  GLN   126      10.231 -22.549  17.269  1.00 34.03           C  
ATOM   1852  CD  GLN   126      10.849 -23.856  17.761  1.00 34.03           C  
ATOM   1853  OE1 GLN   126      11.058 -24.074  18.947  1.00 34.03           O  
ATOM   1854  NE2 GLN   126      11.157 -24.781  16.806  1.00 34.03           N  
ATOM   1855  H   GLN   126      10.776 -18.901  17.528  1.00 34.03           H  
ATOM   1856  HA  GLN   126       8.316 -20.579  17.308  1.00 34.03           H  
ATOM   1857  HB2 GLN   126       9.243 -22.059  19.106  1.00 34.03           H  
ATOM   1858  HB3 GLN   126      10.815 -21.274  18.915  1.00 34.03           H  
ATOM   1859  HG2 GLN   126      10.932 -22.090  16.573  1.00 34.03           H  
ATOM   1860  HG3 GLN   126       9.316 -22.794  16.731  1.00 34.03           H  
ATOM   1861 HE21 GLN   126      11.567 -25.655  17.111  1.00 34.03           H  
ATOM   1862 HE22 GLN   126      10.998 -24.640  15.817  1.00 34.03           H  
ATOM   1863  N   GLN   127       7.673 -19.967  19.831  1.00 30.82           N  
ATOM   1864  CA  GLN   127       7.035 -19.248  20.939  1.00 30.82           C  
ATOM   1865  C   GLN   127       7.069 -20.069  22.234  1.00 30.82           C  
ATOM   1866  CB  GLN   127       5.584 -18.894  20.563  1.00 30.82           C  
ATOM   1867  O   GLN   127       6.971 -21.295  22.204  1.00 30.82           O  
ATOM   1868  CG  GLN   127       5.498 -17.816  19.470  1.00 30.82           C  
ATOM   1869  CD  GLN   127       4.072 -17.632  18.962  1.00 30.82           C  
ATOM   1870  OE1 GLN   127       3.702 -18.139  17.751  1.00 30.82           O  
ATOM   1871  NE2 GLN   127       3.271 -17.039  19.673  1.00 30.82           N  
ATOM   1872  H   GLN   127       7.350 -20.919  19.680  1.00 30.82           H  
ATOM   1873  HA  GLN   127       7.573 -18.319  21.131  1.00 30.82           H  
ATOM   1874  HB2 GLN   127       5.065 -18.527  21.450  1.00 30.82           H  
ATOM   1875  HB3 GLN   127       5.074 -19.797  20.222  1.00 30.82           H  
ATOM   1876  HG2 GLN   127       6.116 -18.102  18.619  1.00 30.82           H  
ATOM   1877  HG3 GLN   127       5.872 -16.869  19.862  1.00 30.82           H  
ATOM   1878 HE21 GLN   127       2.317 -16.916  19.365  1.00 30.82           H  
ATOM   1879 HE22 GLN   127       3.565 -16.671  20.566  1.00 30.82           H  
ATOM   1880  N   VAL   128       7.098 -19.351  23.408  1.00 31.50           N  
ATOM   1881  CA  VAL   128       6.892 -19.988  24.718  1.00 31.50           C  
ATOM   1882  C   VAL   128       5.427 -20.450  24.818  1.00 31.50           C  
ATOM   1883  CB  VAL   128       7.229 -19.018  25.869  1.00 31.50           C  
ATOM   1884  O   VAL   128       4.534 -19.630  24.577  1.00 31.50           O  
ATOM   1885  CG1 VAL   128       7.105 -19.702  27.236  1.00 31.50           C  
ATOM   1886  CG2 VAL   128       8.660 -18.469  25.761  1.00 31.50           C  
ATOM   1887  H   VAL   128       7.079 -18.339  23.380  1.00 31.50           H  
ATOM   1888  HA  VAL   128       7.562 -20.842  24.790  1.00 31.50           H  
ATOM   1889  HB  VAL   128       6.539 -18.173  25.839  1.00 31.50           H  
ATOM   1890 HG11 VAL   128       7.794 -20.543  27.291  1.00 31.50           H  
ATOM   1891 HG12 VAL   128       6.085 -20.053  27.388  1.00 31.50           H  
ATOM   1892 HG13 VAL   128       7.342 -18.992  28.028  1.00 31.50           H  
ATOM   1893 HG21 VAL   128       9.378 -19.289  25.791  1.00 31.50           H  
ATOM   1894 HG22 VAL   128       8.850 -17.782  26.584  1.00 31.50           H  
ATOM   1895 HG23 VAL   128       8.787 -17.919  24.829  1.00 31.50           H  
ATOM   1896  N   PRO   129       5.116 -21.728  25.221  1.00 35.61           N  
ATOM   1897  CA  PRO   129       3.736 -22.213  25.300  1.00 35.61           C  
ATOM   1898  C   PRO   129       2.867 -21.438  26.306  1.00 35.61           C  
ATOM   1899  CB  PRO   129       3.838 -23.708  25.633  1.00 35.61           C  
ATOM   1900  O   PRO   129       3.067 -21.545  27.518  1.00 35.61           O  
ATOM   1901  CG  PRO   129       5.197 -24.097  25.055  1.00 35.61           C  
ATOM   1902  CD  PRO   129       6.041 -22.849  25.304  1.00 35.61           C  
ATOM   1903  HA  PRO   129       3.293 -22.117  24.308  1.00 35.61           H  
ATOM   1904  HB2 PRO   129       3.028 -24.277  25.176  1.00 35.61           H  
ATOM   1905  HB3 PRO   129       3.851 -23.867  26.712  1.00 35.61           H  
ATOM   1906  HG2 PRO   129       5.104 -24.267  23.981  1.00 35.61           H  
ATOM   1907  HG3 PRO   129       5.614 -24.974  25.550  1.00 35.61           H  
ATOM   1908  HD2 PRO   129       6.480 -22.887  26.300  1.00 35.61           H  
ATOM   1909  HD3 PRO   129       6.822 -22.790  24.545  1.00 35.61           H  
ATOM   1910  N   TYR   130       1.857 -20.680  25.758  1.00 31.97           N  
ATOM   1911  CA  TYR   130       0.824 -19.950  26.501  1.00 31.97           C  
ATOM   1912  C   TYR   130      -0.555 -20.212  25.863  1.00 31.97           C  
ATOM   1913  CB  TYR   130       1.171 -18.447  26.536  1.00 31.97           C  
ATOM   1914  O   TYR   130      -0.654 -20.938  24.873  1.00 31.97           O  
ATOM   1915  CG  TYR   130       2.135 -18.030  27.636  1.00 31.97           C  
ATOM   1916  CD1 TYR   130       3.492 -17.826  27.362  1.00 31.97           C  
ATOM   1917  CD2 TYR   130       1.653 -17.764  28.928  1.00 31.97           C  
ATOM   1918  CE1 TYR   130       4.362 -17.399  28.365  1.00 31.97           C  
ATOM   1919  CE2 TYR   130       2.519 -17.324  29.932  1.00 31.97           C  
ATOM   1920  OH  TYR   130       4.737 -16.845  30.638  1.00 31.97           O  
ATOM   1921  CZ  TYR   130       3.869 -17.162  29.641  1.00 31.97           C  
ATOM   1922  H   TYR   130       1.746 -20.664  24.748  1.00 31.97           H  
ATOM   1923  HA  TYR   130       0.777 -20.319  27.526  1.00 31.97           H  
ATOM   1924  HB2 TYR   130       0.257 -17.871  26.681  1.00 31.97           H  
ATOM   1925  HB3 TYR   130       1.570 -18.147  25.565  1.00 31.97           H  
ATOM   1926  HD1 TYR   130       3.882 -18.007  26.361  1.00 31.97           H  
ATOM   1927  HD2 TYR   130       0.596 -17.894  29.159  1.00 31.97           H  
ATOM   1928  HE1 TYR   130       5.416 -17.263  28.141  1.00 31.97           H  
ATOM   1929  HE2 TYR   130       2.130 -17.143  30.930  1.00 31.97           H  
ATOM   1930  HH  TYR   130       4.280 -16.517  31.419  1.00 31.97           H  
ATOM   1931  N   TYR   131      -1.651 -19.692  26.510  1.00 32.75           N  
ATOM   1932  CA  TYR   131      -3.019 -19.917  26.042  1.00 32.75           C  
ATOM   1933  C   TYR   131      -3.374 -19.081  24.797  1.00 32.75           C  
ATOM   1934  CB  TYR   131      -4.002 -19.648  27.192  1.00 32.75           C  
ATOM   1935  O   TYR   131      -2.663 -18.150  24.416  1.00 32.75           O  
ATOM   1936  CG  TYR   131      -3.688 -20.293  28.535  1.00 32.75           C  
ATOM   1937  CD1 TYR   131      -3.037 -21.531  28.638  1.00 32.75           C  
ATOM   1938  CD2 TYR   131      -4.071 -19.638  29.717  1.00 32.75           C  
ATOM   1939  CE1 TYR   131      -2.742 -22.081  29.891  1.00 32.75           C  
ATOM   1940  CE2 TYR   131      -3.780 -20.185  30.968  1.00 32.75           C  
ATOM   1941  OH  TYR   131      -2.819 -21.937  32.259  1.00 32.75           O  
ATOM   1942  CZ  TYR   131      -3.113 -21.400  31.046  1.00 32.75           C  
ATOM   1943  H   TYR   131      -1.550 -19.151  27.359  1.00 32.75           H  
ATOM   1944  HA  TYR   131      -3.117 -20.964  25.757  1.00 32.75           H  
ATOM   1945  HB2 TYR   131      -4.996 -19.974  26.887  1.00 32.75           H  
ATOM   1946  HB3 TYR   131      -4.043 -18.568  27.341  1.00 32.75           H  
ATOM   1947  HD1 TYR   131      -2.749 -22.091  27.751  1.00 32.75           H  
ATOM   1948  HD2 TYR   131      -4.612 -18.691  29.661  1.00 32.75           H  
ATOM   1949  HE1 TYR   131      -2.232 -23.038  29.942  1.00 32.75           H  
ATOM   1950  HE2 TYR   131      -4.080 -19.664  31.871  1.00 32.75           H  
ATOM   1951  HH  TYR   131      -3.159 -21.398  32.974  1.00 32.75           H  
ATOM   1952  N   LEU   132      -4.509 -19.469  24.122  1.00 39.20           N  
ATOM   1953  CA  LEU   132      -5.135 -18.683  23.058  1.00 39.20           C  
ATOM   1954  C   LEU   132      -6.645 -18.982  23.077  1.00 39.20           C  
ATOM   1955  CB  LEU   132      -4.440 -18.994  21.713  1.00 39.20           C  
ATOM   1956  O   LEU   132      -7.137 -19.835  22.338  1.00 39.20           O  
ATOM   1957  CG  LEU   132      -4.619 -17.905  20.638  1.00 39.20           C  
ATOM   1958  CD1 LEU   132      -3.817 -18.291  19.393  1.00 39.20           C  
ATOM   1959  CD2 LEU   132      -6.068 -17.683  20.201  1.00 39.20           C  
ATOM   1960  H   LEU   132      -5.053 -20.263  24.440  1.00 39.20           H  
ATOM   1961  HA  LEU   132      -4.997 -17.625  23.291  1.00 39.20           H  
ATOM   1962  HB2 LEU   132      -4.785 -19.956  21.330  1.00 39.20           H  
ATOM   1963  HB3 LEU   132      -3.369 -19.085  21.898  1.00 39.20           H  
ATOM   1964  HG  LEU   132      -4.225 -16.963  21.019  1.00 39.20           H  
ATOM   1965 HD11 LEU   132      -4.204 -19.219  18.973  1.00 39.20           H  
ATOM   1966 HD12 LEU   132      -2.768 -18.424  19.659  1.00 39.20           H  
ATOM   1967 HD13 LEU   132      -3.888 -17.499  18.647  1.00 39.20           H  
ATOM   1968 HD21 LEU   132      -6.514 -18.632  19.901  1.00 39.20           H  
ATOM   1969 HD22 LEU   132      -6.106 -16.986  19.364  1.00 39.20           H  
ATOM   1970 HD23 LEU   132      -6.644 -17.254  21.020  1.00 39.20           H  
ATOM   1971  N   GLU   133      -7.369 -18.315  24.028  1.00 36.08           N  
ATOM   1972  CA  GLU   133      -8.736 -18.635  24.466  1.00 36.08           C  
ATOM   1973  C   GLU   133      -9.822 -18.192  23.460  1.00 36.08           C  
ATOM   1974  CB  GLU   133      -8.968 -18.065  25.885  1.00 36.08           C  
ATOM   1975  O   GLU   133     -10.715 -17.401  23.765  1.00 36.08           O  
ATOM   1976  CG  GLU   133      -7.987 -18.579  26.961  1.00 36.08           C  
ATOM   1977  CD  GLU   133      -6.781 -17.653  27.231  1.00 36.08           C  
ATOM   1978  OE1 GLU   133      -6.496 -17.483  28.449  1.00 36.08           O  
ATOM   1979  OE2 GLU   133      -6.179 -17.208  26.210  1.00 36.08           O1-
ATOM   1980  H   GLU   133      -6.874 -17.651  24.648  1.00 36.08           H  
ATOM   1981  HA  GLU   133      -8.824 -19.721  24.540  1.00 36.08           H  
ATOM   1982  HB2 GLU   133      -9.971 -18.359  26.195  1.00 36.08           H  
ATOM   1983  HB3 GLU   133      -8.940 -16.974  25.858  1.00 36.08           H  
ATOM   1984  HG2 GLU   133      -7.630 -19.574  26.684  1.00 36.08           H  
ATOM   1985  HG3 GLU   133      -8.552 -18.692  27.889  1.00 36.08           H  
ATOM   1986  N   ASN   134      -9.720 -18.697  22.178  1.00 32.63           N  
ATOM   1987  CA  ASN   134     -10.662 -18.416  21.092  1.00 32.63           C  
ATOM   1988  C   ASN   134     -11.920 -19.312  21.205  1.00 32.63           C  
ATOM   1989  CB  ASN   134      -9.907 -18.504  19.750  1.00 32.63           C  
ATOM   1990  O   ASN   134     -12.280 -20.035  20.276  1.00 32.63           O  
ATOM   1991  CG  ASN   134     -10.607 -17.761  18.624  1.00 32.63           C  
ATOM   1992  ND2 ASN   134     -11.835 -18.207  18.241  1.00 32.63           N  
ATOM   1993  OD1 ASN   134     -10.082 -16.797  18.077  1.00 32.63           O  
ATOM   1994  H   ASN   134      -8.956 -19.354  22.011  1.00 32.63           H  
ATOM   1995  HA  ASN   134     -11.002 -17.386  21.214  1.00 32.63           H  
ATOM   1996  HB2 ASN   134      -9.775 -19.547  19.466  1.00 32.63           H  
ATOM   1997  HB3 ASN   134      -8.923 -18.052  19.866  1.00 32.63           H  
ATOM   1998 HD21 ASN   134     -12.322 -17.730  17.495  1.00 32.63           H  
ATOM   1999 HD22 ASN   134     -12.286 -19.004  18.690  1.00 32.63           H  
ATOM   2000  N   GLU   135     -12.604 -19.239  22.395  1.00 38.13           N  
ATOM   2001  CA  GLU   135     -13.602 -20.226  22.818  1.00 38.13           C  
ATOM   2002  C   GLU   135     -14.887 -20.256  21.963  1.00 38.13           C  
ATOM   2003  CB  GLU   135     -13.936 -20.013  24.307  1.00 38.13           C  
ATOM   2004  O   GLU   135     -15.310 -19.232  21.415  1.00 38.13           O  
ATOM   2005  CG  GLU   135     -12.729 -20.214  25.239  1.00 38.13           C  
ATOM   2006  CD  GLU   135     -11.958 -21.506  24.929  1.00 38.13           C  
ATOM   2007  OE1 GLU   135     -12.677 -22.542  24.829  1.00 38.13           O  
ATOM   2008  OE2 GLU   135     -10.717 -21.361  24.754  1.00 38.13           O1-
ATOM   2009  H   GLU   135     -12.340 -18.513  23.060  1.00 38.13           H  
ATOM   2010  HA  GLU   135     -13.135 -21.204  22.706  1.00 38.13           H  
ATOM   2011  HB2 GLU   135     -14.720 -20.711  24.603  1.00 38.13           H  
ATOM   2012  HB3 GLU   135     -14.329 -19.005  24.448  1.00 38.13           H  
ATOM   2013  HG2 GLU   135     -13.085 -20.238  26.272  1.00 38.13           H  
ATOM   2014  HG3 GLU   135     -12.068 -19.351  25.143  1.00 38.13           H  
ATOM   2015  N   PRO   136     -15.589 -21.446  21.866  1.00 35.48           N  
ATOM   2016  CA  PRO   136     -16.787 -21.629  21.045  1.00 35.48           C  
ATOM   2017  C   PRO   136     -18.015 -20.934  21.664  1.00 35.48           C  
ATOM   2018  CB  PRO   136     -16.925 -23.150  20.893  1.00 35.48           C  
ATOM   2019  O   PRO   136     -18.838 -21.535  22.356  1.00 35.48           O  
ATOM   2020  CG  PRO   136     -16.332 -23.691  22.192  1.00 35.48           C  
ATOM   2021  CD  PRO   136     -15.188 -22.717  22.460  1.00 35.48           C  
ATOM   2022  HA  PRO   136     -16.620 -21.197  20.058  1.00 35.48           H  
ATOM   2023  HB2 PRO   136     -16.314 -23.484  20.053  1.00 35.48           H  
ATOM   2024  HB3 PRO   136     -17.954 -23.474  20.753  1.00 35.48           H  
ATOM   2025  HG2 PRO   136     -15.973 -24.714  22.081  1.00 35.48           H  
ATOM   2026  HG3 PRO   136     -17.069 -23.624  22.993  1.00 35.48           H  
ATOM   2027  HD2 PRO   136     -15.022 -22.631  23.534  1.00 35.48           H  
ATOM   2028  HD3 PRO   136     -14.280 -23.075  21.973  1.00 35.48           H  
ATOM   2029  N   SER   137     -18.113 -19.581  21.443  1.00 38.24           N  
ATOM   2030  CA  SER   137     -19.177 -18.719  21.966  1.00 38.24           C  
ATOM   2031  C   SER   137     -19.394 -17.482  21.089  1.00 38.24           C  
ATOM   2032  CB  SER   137     -18.843 -18.320  23.405  1.00 38.24           C  
ATOM   2033  O   SER   137     -18.588 -17.173  20.213  1.00 38.24           O  
ATOM   2034  OG  SER   137     -19.202 -19.392  24.251  1.00 38.24           O  
ATOM   2035  H   SER   137     -17.348 -19.114  20.943  1.00 38.24           H  
ATOM   2036  HA  SER   137     -20.116 -19.270  21.977  1.00 38.24           H  
ATOM   2037  HB2 SER   137     -19.418 -17.440  23.698  1.00 38.24           H  
ATOM   2038  HB3 SER   137     -17.778 -18.099  23.499  1.00 38.24           H  
ATOM   2039  HG  SER   137     -18.924 -20.221  23.829  1.00 38.24           H  
ATOM   2040  N   GLY   138     -20.564 -16.778  21.280  1.00 37.70           N  
ATOM   2041  CA  GLY   138     -20.960 -15.629  20.452  1.00 37.70           C  
ATOM   2042  C   GLY   138     -21.483 -16.013  19.061  1.00 37.70           C  
ATOM   2043  O   GLY   138     -22.562 -15.564  18.679  1.00 37.70           O  
ATOM   2044  H   GLY   138     -21.212 -17.057  22.008  1.00 37.70           H  
ATOM   2045  HA2 GLY   138     -20.099 -14.973  20.317  1.00 37.70           H  
ATOM   2046  HA3 GLY   138     -21.739 -15.065  20.965  1.00 37.70           H  
ATOM   2047  N   TYR   139     -20.743 -16.898  18.319  1.00 33.55           N  
ATOM   2048  CA  TYR   139     -21.129 -17.553  17.053  1.00 33.55           C  
ATOM   2049  C   TYR   139     -21.443 -16.665  15.829  1.00 33.55           C  
ATOM   2050  CB  TYR   139     -22.239 -18.586  17.313  1.00 33.55           C  
ATOM   2051  O   TYR   139     -21.393 -17.188  14.716  1.00 33.55           O  
ATOM   2052  CG  TYR   139     -21.795 -19.764  18.158  1.00 33.55           C  
ATOM   2053  CD1 TYR   139     -21.191 -20.873  17.547  1.00 33.55           C  
ATOM   2054  CD2 TYR   139     -21.972 -19.762  19.550  1.00 33.55           C  
ATOM   2055  CE1 TYR   139     -20.764 -21.956  18.315  1.00 33.55           C  
ATOM   2056  CE2 TYR   139     -21.534 -20.841  20.319  1.00 33.55           C  
ATOM   2057  OH  TYR   139     -20.462 -22.958  20.437  1.00 33.55           O  
ATOM   2058  CZ  TYR   139     -20.925 -21.922  19.694  1.00 33.55           C  
ATOM   2059  H   TYR   139     -19.808 -17.124  18.663  1.00 33.55           H  
ATOM   2060  HA  TYR   139     -20.257 -18.127  16.739  1.00 33.55           H  
ATOM   2061  HB2 TYR   139     -22.584 -18.977  16.355  1.00 33.55           H  
ATOM   2062  HB3 TYR   139     -23.092 -18.098  17.786  1.00 33.55           H  
ATOM   2063  HD1 TYR   139     -21.050 -20.899  16.468  1.00 33.55           H  
ATOM   2064  HD2 TYR   139     -22.455 -18.920  20.040  1.00 33.55           H  
ATOM   2065  HE1 TYR   139     -20.298 -22.815  17.842  1.00 33.55           H  
ATOM   2066  HE2 TYR   139     -21.678 -20.837  21.394  1.00 33.55           H  
ATOM   2067  HH  TYR   139     -20.377 -22.721  21.367  1.00 33.55           H  
ATOM   2068  N   THR   140     -21.703 -15.328  16.005  1.00 36.39           N  
ATOM   2069  CA  THR   140     -21.780 -14.328  14.920  1.00 36.39           C  
ATOM   2070  C   THR   140     -22.647 -14.751  13.713  1.00 36.39           C  
ATOM   2071  CB  THR   140     -20.364 -13.882  14.480  1.00 36.39           C  
ATOM   2072  O   THR   140     -22.160 -14.832  12.581  1.00 36.39           O  
ATOM   2073  CG2 THR   140     -19.641 -13.111  15.584  1.00 36.39           C  
ATOM   2074  OG1 THR   140     -19.540 -14.977  14.151  1.00 36.39           O  
ATOM   2075  H   THR   140     -21.874 -15.007  16.957  1.00 36.39           H  
ATOM   2076  HA  THR   140     -22.251 -13.438  15.330  1.00 36.39           H  
ATOM   2077  HB  THR   140     -20.445 -13.236  13.606  1.00 36.39           H  
ATOM   2078 HG21 THR   140     -20.233 -12.244  15.876  1.00 36.39           H  
ATOM   2079 HG22 THR   140     -18.678 -12.768  15.207  1.00 36.39           H  
ATOM   2080 HG23 THR   140     -19.479 -13.752  16.449  1.00 36.39           H  
ATOM   2081  HG1 THR   140     -20.084 -15.591  13.640  1.00 36.39           H  
ATOM   2082  N   VAL   141     -23.962 -15.098  13.813  1.00 39.06           N  
ATOM   2083  CA  VAL   141     -24.971 -14.922  14.884  1.00 39.06           C  
ATOM   2084  C   VAL   141     -24.953 -13.508  15.486  1.00 39.06           C  
ATOM   2085  CB  VAL   141     -24.979 -16.058  15.933  1.00 39.06           C  
ATOM   2086  O   VAL   141     -24.432 -13.262  16.573  1.00 39.06           O  
ATOM   2087  CG1 VAL   141     -26.218 -15.971  16.835  1.00 39.06           C  
ATOM   2088  CG2 VAL   141     -25.018 -17.438  15.259  1.00 39.06           C  
ATOM   2089  H   VAL   141     -24.294 -15.448  12.922  1.00 39.06           H  
ATOM   2090  HA  VAL   141     -25.939 -15.013  14.396  1.00 39.06           H  
ATOM   2091  HB  VAL   141     -24.099 -16.002  16.563  1.00 39.06           H  
ATOM   2092 HG11 VAL   141     -27.130 -16.026  16.241  1.00 39.06           H  
ATOM   2093 HG12 VAL   141     -26.207 -15.041  17.402  1.00 39.06           H  
ATOM   2094 HG13 VAL   141     -26.207 -16.794  17.551  1.00 39.06           H  
ATOM   2095 HG21 VAL   141     -25.886 -17.517  14.605  1.00 39.06           H  
ATOM   2096 HG22 VAL   141     -25.072 -18.219  16.018  1.00 39.06           H  
ATOM   2097 HG23 VAL   141     -24.112 -17.600  14.675  1.00 39.06           H  
ATOM   2098  N   ARG   142     -25.456 -12.451  14.777  1.00 34.87           N  
ATOM   2099  CA  ARG   142     -26.049 -12.441  13.418  1.00 34.87           C  
ATOM   2100  C   ARG   142     -25.299 -11.520  12.437  1.00 34.87           C  
ATOM   2101  CB  ARG   142     -27.587 -12.247  13.513  1.00 34.87           C  
ATOM   2102  O   ARG   142     -25.844 -11.128  11.408  1.00 34.87           O  
ATOM   2103  CG  ARG   142     -28.177 -10.830  13.355  1.00 34.87           C  
ATOM   2104  CD  ARG   142     -27.446  -9.725  14.136  1.00 34.87           C  
ATOM   2105  NE  ARG   142     -27.763  -8.362  13.663  1.00 34.87           N  
ATOM   2106  NH1 ARG   142     -26.943  -8.503  11.475  1.00 34.87           N  
ATOM   2107  NH2 ARG   142     -27.352  -6.525  12.328  1.00 34.87           N1+
ATOM   2108  CZ  ARG   142     -27.365  -7.813  12.493  1.00 34.87           C  
ATOM   2109  H   ARG   142     -25.326 -11.566  15.261  1.00 34.87           H  
ATOM   2110  HA  ARG   142     -25.904 -13.424  12.974  1.00 34.87           H  
ATOM   2111  HB2 ARG   142     -27.932 -12.656  14.464  1.00 34.87           H  
ATOM   2112  HB3 ARG   142     -28.043 -12.862  12.735  1.00 34.87           H  
ATOM   2113  HG2 ARG   142     -29.220 -10.850  13.675  1.00 34.87           H  
ATOM   2114  HG3 ARG   142     -28.189 -10.595  12.293  1.00 34.87           H  
ATOM   2115  HD2 ARG   142     -26.368  -9.854  14.059  1.00 34.87           H  
ATOM   2116  HD3 ARG   142     -27.709  -9.814  15.192  1.00 34.87           H  
ATOM   2117  HE  ARG   142     -28.122  -7.714  14.349  1.00 34.87           H  
ATOM   2118 HH11 ARG   142     -26.527  -7.964  10.711  1.00 34.87           H  
ATOM   2119 HH12 ARG   142     -26.793  -9.501  11.510  1.00 34.87           H  
ATOM   2120 HH21 ARG   142     -26.803  -6.199  11.525  1.00 34.87           H  
ATOM   2121 HH22 ARG   142     -27.476  -5.898  13.095  1.00 34.87           H  
ATOM   2122  N   GLU   143     -24.048 -11.106  12.842  1.00 37.43           N  
ATOM   2123  CA  GLU   143     -23.108 -10.253  12.103  1.00 37.43           C  
ATOM   2124  C   GLU   143     -21.700 -10.533  12.678  1.00 37.43           C  
ATOM   2125  CB  GLU   143     -23.494  -8.767  12.278  1.00 37.43           C  
ATOM   2126  O   GLU   143     -21.610 -11.015  13.811  1.00 37.43           O  
ATOM   2127  CG  GLU   143     -23.684  -8.027  10.942  1.00 37.43           C  
ATOM   2128  CD  GLU   143     -24.475  -6.719  11.119  1.00 37.43           C  
ATOM   2129  OE1 GLU   143     -25.453  -6.591  10.306  1.00 37.43           O  
ATOM   2130  OE2 GLU   143     -24.164  -6.032  12.117  1.00 37.43           O1-
ATOM   2131  H   GLU   143     -23.642 -11.493  13.692  1.00 37.43           H  
ATOM   2132  HA  GLU   143     -23.130 -10.530  11.049  1.00 37.43           H  
ATOM   2133  HB2 GLU   143     -22.732  -8.253  12.866  1.00 37.43           H  
ATOM   2134  HB3 GLU   143     -24.429  -8.706  12.838  1.00 37.43           H  
ATOM   2135  HG2 GLU   143     -24.228  -8.685  10.260  1.00 37.43           H  
ATOM   2136  HG3 GLU   143     -22.715  -7.816  10.490  1.00 37.43           H  
ATOM   2137  N   ALA   144     -20.571 -10.338  11.944  1.00 39.07           N  
ATOM   2138  CA  ALA   144     -20.414  -9.821  10.584  1.00 39.07           C  
ATOM   2139  C   ALA   144     -19.413 -10.677   9.781  1.00 39.07           C  
ATOM   2140  CB  ALA   144     -19.930  -8.366  10.673  1.00 39.07           C  
ATOM   2141  O   ALA   144     -18.455 -11.200  10.347  1.00 39.07           O  
ATOM   2142  H   ALA   144     -19.709 -10.567  12.434  1.00 39.07           H  
ATOM   2143  HA  ALA   144     -21.368  -9.838  10.059  1.00 39.07           H  
ATOM   2144  HB1 ALA   144     -20.595  -7.780  11.308  1.00 39.07           H  
ATOM   2145  HB2 ALA   144     -19.906  -7.922   9.677  1.00 39.07           H  
ATOM   2146  HB3 ALA   144     -18.927  -8.336  11.100  1.00 39.07           H  
ATOM   2147  N   GLY   145     -19.621 -10.772   8.428  1.00 39.61           N  
ATOM   2148  CA  GLY   145     -18.738 -11.538   7.546  1.00 39.61           C  
ATOM   2149  C   GLY   145     -19.153 -11.444   6.071  1.00 39.61           C  
ATOM   2150  O   GLY   145     -20.210 -10.882   5.771  1.00 39.61           O  
ATOM   2151  H   GLY   145     -20.418 -10.326   7.979  1.00 39.61           H  
ATOM   2152  HA2 GLY   145     -18.750 -12.587   7.844  1.00 39.61           H  
ATOM   2153  HA3 GLY   145     -17.720 -11.164   7.650  1.00 39.61           H  
ATOM   2154  N   PRO   146     -18.307 -11.964   5.121  1.00 40.86           N  
ATOM   2155  CA  PRO   146     -18.608 -11.938   3.693  1.00 40.86           C  
ATOM   2156  C   PRO   146     -19.758 -12.899   3.330  1.00 40.86           C  
ATOM   2157  CB  PRO   146     -17.298 -12.336   3.004  1.00 40.86           C  
ATOM   2158  O   PRO   146     -19.870 -13.976   3.926  1.00 40.86           O  
ATOM   2159  CG  PRO   146     -16.632 -13.254   4.030  1.00 40.86           C  
ATOM   2160  CD  PRO   146     -17.037 -12.631   5.367  1.00 40.86           C  
ATOM   2161  HA  PRO   146     -18.874 -10.921   3.405  1.00 40.86           H  
ATOM   2162  HB2 PRO   146     -16.681 -11.448   2.855  1.00 40.86           H  
ATOM   2163  HB3 PRO   146     -17.467 -12.844   2.054  1.00 40.86           H  
ATOM   2164  HG2 PRO   146     -15.548 -13.279   3.909  1.00 40.86           H  
ATOM   2165  HG3 PRO   146     -17.049 -14.259   3.952  1.00 40.86           H  
ATOM   2166  HD2 PRO   146     -17.136 -13.407   6.128  1.00 40.86           H  
ATOM   2167  HD3 PRO   146     -16.293 -11.894   5.672  1.00 40.86           H  
ATOM   2168  N   PRO   147     -20.572 -12.598   2.256  1.00 39.85           N  
ATOM   2169  CA  PRO   147     -21.665 -13.453   1.789  1.00 39.85           C  
ATOM   2170  C   PRO   147     -21.149 -14.642   0.951  1.00 39.85           C  
ATOM   2171  CB  PRO   147     -22.597 -12.500   1.029  1.00 39.85           C  
ATOM   2172  O   PRO   147     -21.496 -14.804  -0.218  1.00 39.85           O  
ATOM   2173  CG  PRO   147     -21.617 -11.506   0.408  1.00 39.85           C  
ATOM   2174  CD  PRO   147     -20.553 -11.356   1.496  1.00 39.85           C  
ATOM   2175  HA  PRO   147     -22.199 -13.861   2.647  1.00 39.85           H  
ATOM   2176  HB2 PRO   147     -23.240 -11.979   1.740  1.00 39.85           H  
ATOM   2177  HB3 PRO   147     -23.207 -13.004   0.277  1.00 39.85           H  
ATOM   2178  HG2 PRO   147     -22.097 -10.554   0.178  1.00 39.85           H  
ATOM   2179  HG3 PRO   147     -21.170 -11.938  -0.489  1.00 39.85           H  
ATOM   2180  HD2 PRO   147     -19.575 -11.180   1.046  1.00 39.85           H  
ATOM   2181  HD3 PRO   147     -20.820 -10.527   2.154  1.00 39.85           H  
ATOM   2182  N   ALA   148     -20.262 -15.497   1.564  1.00 41.90           N  
ATOM   2183  CA  ALA   148     -19.538 -16.587   0.904  1.00 41.90           C  
ATOM   2184  C   ALA   148     -20.409 -17.839   0.634  1.00 41.90           C  
ATOM   2185  CB  ALA   148     -18.272 -16.877   1.724  1.00 41.90           C  
ATOM   2186  O   ALA   148     -19.978 -18.972   0.835  1.00 41.90           O  
ATOM   2187  H   ALA   148     -20.075 -15.346   2.557  1.00 41.90           H  
ATOM   2188  HA  ALA   148     -19.217 -16.225  -0.074  1.00 41.90           H  
ATOM   2189  HB1 ALA   148     -17.685 -15.966   1.840  1.00 41.90           H  
ATOM   2190  HB2 ALA   148     -17.666 -17.625   1.212  1.00 41.90           H  
ATOM   2191  HB3 ALA   148     -18.547 -17.259   2.709  1.00 41.90           H  
ATOM   2192  N   PHE   149     -21.676 -17.630   0.143  1.00 35.06           N  
ATOM   2193  CA  PHE   149     -22.714 -18.664   0.048  1.00 35.06           C  
ATOM   2194  C   PHE   149     -22.643 -19.515  -1.239  1.00 35.06           C  
ATOM   2195  CB  PHE   149     -24.090 -18.003   0.253  1.00 35.06           C  
ATOM   2196  O   PHE   149     -23.649 -20.076  -1.667  1.00 35.06           O  
ATOM   2197  CG  PHE   149     -24.187 -17.053   1.438  1.00 35.06           C  
ATOM   2198  CD1 PHE   149     -23.754 -17.441   2.714  1.00 35.06           C  
ATOM   2199  CD2 PHE   149     -24.738 -15.771   1.280  1.00 35.06           C  
ATOM   2200  CE1 PHE   149     -23.837 -16.557   3.793  1.00 35.06           C  
ATOM   2201  CE2 PHE   149     -24.825 -14.892   2.362  1.00 35.06           C  
ATOM   2202  CZ  PHE   149     -24.370 -15.283   3.618  1.00 35.06           C  
ATOM   2203  H   PHE   149     -21.928 -16.680  -0.135  1.00 35.06           H  
ATOM   2204  HA  PHE   149     -22.559 -19.362   0.870  1.00 35.06           H  
ATOM   2205  HB2 PHE   149     -24.838 -18.786   0.383  1.00 35.06           H  
ATOM   2206  HB3 PHE   149     -24.342 -17.456  -0.657  1.00 35.06           H  
ATOM   2207  HD1 PHE   149     -23.342 -18.431   2.890  1.00 35.06           H  
ATOM   2208  HD2 PHE   149     -25.102 -15.446   0.309  1.00 35.06           H  
ATOM   2209  HE1 PHE   149     -23.488 -16.869   4.775  1.00 35.06           H  
ATOM   2210  HE2 PHE   149     -25.253 -13.902   2.222  1.00 35.06           H  
ATOM   2211  HZ  PHE   149     -24.438 -14.601   4.460  1.00 35.06           H  
ATOM   2212  N   TYR   150     -21.440 -19.565  -1.909  1.00 30.02           N  
ATOM   2213  CA  TYR   150     -21.243 -20.236  -3.196  1.00 30.02           C  
ATOM   2214  C   TYR   150     -19.799 -20.731  -3.359  1.00 30.02           C  
ATOM   2215  CB  TYR   150     -21.612 -19.265  -4.333  1.00 30.02           C  
ATOM   2216  O   TYR   150     -18.853 -20.070  -2.934  1.00 30.02           O  
ATOM   2217  CG  TYR   150     -21.159 -19.710  -5.714  1.00 30.02           C  
ATOM   2218  CD1 TYR   150     -20.092 -19.057  -6.351  1.00 30.02           C  
ATOM   2219  CD2 TYR   150     -21.763 -20.805  -6.345  1.00 30.02           C  
ATOM   2220  CE1 TYR   150     -19.634 -19.493  -7.596  1.00 30.02           C  
ATOM   2221  CE2 TYR   150     -21.293 -21.251  -7.581  1.00 30.02           C  
ATOM   2222  OH  TYR   150     -19.789 -21.024  -9.405  1.00 30.02           O  
ATOM   2223  CZ  TYR   150     -20.238 -20.590  -8.198  1.00 30.02           C  
ATOM   2224  H   TYR   150     -20.613 -19.136  -1.482  1.00 30.02           H  
ATOM   2225  HA  TYR   150     -21.904 -21.102  -3.252  1.00 30.02           H  
ATOM   2226  HB2 TYR   150     -21.164 -18.293  -4.120  1.00 30.02           H  
ATOM   2227  HB3 TYR   150     -22.694 -19.130  -4.344  1.00 30.02           H  
ATOM   2228  HD1 TYR   150     -19.607 -18.206  -5.876  1.00 30.02           H  
ATOM   2229  HD2 TYR   150     -22.601 -21.322  -5.880  1.00 30.02           H  
ATOM   2230  HE1 TYR   150     -18.807 -18.974  -8.067  1.00 30.02           H  
ATOM   2231  HE2 TYR   150     -21.755 -22.107  -8.066  1.00 30.02           H  
ATOM   2232  HH  TYR   150     -19.136 -20.431  -9.778  1.00 30.02           H  
ATOM   2233  N   ARG   151     -19.626 -21.893  -4.075  1.00 37.51           N  
ATOM   2234  CA  ARG   151     -18.330 -22.357  -4.584  1.00 37.51           C  
ATOM   2235  C   ARG   151     -18.518 -22.982  -5.976  1.00 37.51           C  
ATOM   2236  CB  ARG   151     -17.731 -23.382  -3.603  1.00 37.51           C  
ATOM   2237  O   ARG   151     -19.428 -23.802  -6.133  1.00 37.51           O  
ATOM   2238  CG  ARG   151     -16.273 -23.728  -3.940  1.00 37.51           C  
ATOM   2239  CD  ARG   151     -15.811 -24.994  -3.213  1.00 37.51           C  
ATOM   2240  NE  ARG   151     -14.375 -25.253  -3.428  1.00 37.51           N  
ATOM   2241  NH1 ARG   151     -14.431 -26.045  -5.625  1.00 37.51           N  
ATOM   2242  NH2 ARG   151     -12.501 -25.962  -4.519  1.00 37.51           N1+
ATOM   2243  CZ  ARG   151     -13.788 -25.753  -4.525  1.00 37.51           C  
ATOM   2244  H   ARG   151     -20.430 -22.436  -4.376  1.00 37.51           H  
ATOM   2245  HA  ARG   151     -17.668 -21.493  -4.653  1.00 37.51           H  
ATOM   2246  HB2 ARG   151     -18.339 -24.289  -3.627  1.00 37.51           H  
ATOM   2247  HB3 ARG   151     -17.765 -22.977  -2.589  1.00 37.51           H  
ATOM   2248  HG2 ARG   151     -15.636 -22.888  -3.658  1.00 37.51           H  
ATOM   2249  HG3 ARG   151     -16.166 -23.904  -5.006  1.00 37.51           H  
ATOM   2250  HD2 ARG   151     -16.401 -25.846  -3.558  1.00 37.51           H  
ATOM   2251  HD3 ARG   151     -15.992 -24.868  -2.143  1.00 37.51           H  
ATOM   2252  HE  ARG   151     -13.774 -25.059  -2.637  1.00 37.51           H  
ATOM   2253 HH11 ARG   151     -13.943 -26.404  -6.422  1.00 37.51           H  
ATOM   2254 HH12 ARG   151     -15.414 -25.816  -5.729  1.00 37.51           H  
ATOM   2255 HH21 ARG   151     -12.052 -26.356  -5.325  1.00 37.51           H  
ATOM   2256 HH22 ARG   151     -11.956 -25.734  -3.706  1.00 37.51           H  
ATOM   2257  N   PRO   152     -17.598 -22.735  -6.967  1.00 44.57           N  
ATOM   2258  CA  PRO   152     -17.616 -23.447  -8.242  1.00 44.57           C  
ATOM   2259  C   PRO   152     -17.381 -24.962  -8.100  1.00 44.57           C  
ATOM   2260  CB  PRO   152     -16.545 -22.770  -9.106  1.00 44.57           C  
ATOM   2261  O   PRO   152     -16.843 -25.456  -7.109  1.00 44.57           O  
ATOM   2262  CG  PRO   152     -15.573 -22.191  -8.079  1.00 44.57           C  
ATOM   2263  CD  PRO   152     -16.500 -21.779  -6.937  1.00 44.57           C  
ATOM   2264  HA  PRO   152     -18.589 -23.306  -8.716  1.00 44.57           H  
ATOM   2265  HB2 PRO   152     -16.998 -21.956  -9.674  1.00 44.57           H  
ATOM   2266  HB3 PRO   152     -16.049 -23.467  -9.783  1.00 44.57           H  
ATOM   2267  HG2 PRO   152     -15.018 -21.341  -8.477  1.00 44.57           H  
ATOM   2268  HG3 PRO   152     -14.892 -22.972  -7.735  1.00 44.57           H  
ATOM   2269  HD2 PRO   152     -15.956 -21.800  -5.994  1.00 44.57           H  
ATOM   2270  HD3 PRO   152     -16.891 -20.777  -7.121  1.00 44.57           H  
ATOM   2271  N   ASN   153     -17.783 -25.712  -9.182  1.00 37.23           N  
ATOM   2272  CA  ASN   153     -17.599 -27.154  -9.368  1.00 37.23           C  
ATOM   2273  C   ASN   153     -17.326 -27.418 -10.865  1.00 37.23           C  
ATOM   2274  CB  ASN   153     -18.863 -27.888  -8.863  1.00 37.23           C  
ATOM   2275  O   ASN   153     -17.665 -26.585 -11.715  1.00 37.23           O  
ATOM   2276  CG  ASN   153     -18.612 -28.693  -7.604  1.00 37.23           C  
ATOM   2277  ND2 ASN   153     -18.233 -28.009  -6.493  1.00 37.23           N  
ATOM   2278  OD1 ASN   153     -18.723 -29.918  -7.586  1.00 37.23           O  
ATOM   2279  H   ASN   153     -18.193 -25.241  -9.991  1.00 37.23           H  
ATOM   2280  HA  ASN   153     -16.722 -27.484  -8.810  1.00 37.23           H  
ATOM   2281  HB2 ASN   153     -19.234 -28.564  -9.631  1.00 37.23           H  
ATOM   2282  HB3 ASN   153     -19.661 -27.174  -8.657  1.00 37.23           H  
ATOM   2283 HD21 ASN   153     -18.070 -28.500  -5.625  1.00 37.23           H  
ATOM   2284 HD22 ASN   153     -18.096 -26.995  -6.504  1.00 37.23           H  
ATOM   2285  N   SER   154     -16.760 -28.566 -11.304  1.00 40.93           N  
ATOM   2286  CA  SER   154     -16.365 -29.782 -10.574  1.00 40.93           C  
ATOM   2287  C   SER   154     -14.947 -30.227 -11.014  1.00 40.93           C  
ATOM   2288  CB  SER   154     -17.465 -30.826 -10.811  1.00 40.93           C  
ATOM   2289  O   SER   154     -14.350 -29.568 -11.876  1.00 40.93           O  
ATOM   2290  OG  SER   154     -17.395 -31.433 -12.089  1.00 40.93           O  
ATOM   2291  H   SER   154     -16.519 -28.541 -12.295  1.00 40.93           H  
ATOM   2292  HA  SER   154     -16.323 -29.576  -9.507  1.00 40.93           H  
ATOM   2293  HB2 SER   154     -18.435 -30.337 -10.723  1.00 40.93           H  
ATOM   2294  HB3 SER   154     -17.436 -31.579 -10.030  1.00 40.93           H  
ATOM   2295  HG  SER   154     -16.675 -32.097 -12.092  1.00 40.93           H  
ATOM   2296  N   ASP   155     -14.252 -31.235 -10.427  1.00 40.18           N  
ATOM   2297  CA  ASP   155     -14.650 -32.364  -9.567  1.00 40.18           C  
ATOM   2298  C   ASP   155     -15.670 -33.320 -10.229  1.00 40.18           C  
ATOM   2299  CB  ASP   155     -14.975 -31.882  -8.143  1.00 40.18           C  
ATOM   2300  O   ASP   155     -15.664 -33.442 -11.454  1.00 40.18           O  
ATOM   2301  CG  ASP   155     -14.697 -32.987  -7.119  1.00 40.18           C  
ATOM   2302  OD1 ASP   155     -15.705 -33.663  -6.739  1.00 40.18           O  
ATOM   2303  OD2 ASP   155     -13.493 -33.124  -6.769  1.00 40.18           O1-
ATOM   2304  H   ASP   155     -13.319 -31.303 -10.822  1.00 40.18           H  
ATOM   2305  HA  ASP   155     -13.750 -32.972  -9.465  1.00 40.18           H  
ATOM   2306  HB2 ASP   155     -16.014 -31.555  -8.088  1.00 40.18           H  
ATOM   2307  HB3 ASP   155     -14.344 -31.025  -7.898  1.00 40.18           H  
ATOM   2308  N   ASN   156     -16.582 -33.991  -9.450  1.00 46.05           N  
ATOM   2309  CA  ASN   156     -17.397 -35.137  -9.902  1.00 46.05           C  
ATOM   2310  C   ASN   156     -16.527 -36.385 -10.163  1.00 46.05           C  
ATOM   2311  CB  ASN   156     -18.386 -34.803 -11.043  1.00 46.05           C  
ATOM   2312  O   ASN   156     -16.156 -36.707 -11.292  1.00 46.05           O  
ATOM   2313  CG  ASN   156     -19.578 -33.969 -10.610  1.00 46.05           C  
ATOM   2314  ND2 ASN   156     -19.845 -32.828 -11.303  1.00 46.05           N  
ATOM   2315  OD1 ASN   156     -20.293 -34.313  -9.670  1.00 46.05           O  
ATOM   2316  H   ASN   156     -16.499 -33.938  -8.437  1.00 46.05           H  
ATOM   2317  HA  ASN   156     -18.034 -35.409  -9.067  1.00 46.05           H  
ATOM   2318  HB2 ASN   156     -18.792 -35.738 -11.428  1.00 46.05           H  
ATOM   2319  HB3 ASN   156     -17.877 -34.327 -11.878  1.00 46.05           H  
ATOM   2320 HD21 ASN   156     -20.675 -32.292 -11.098  1.00 46.05           H  
ATOM   2321 HD22 ASN   156     -19.226 -32.469 -12.029  1.00 46.05           H  
ATOM   2322  N   ARG   157     -16.199 -37.198  -9.112  1.00 38.47           N  
ATOM   2323  CA  ARG   157     -16.577 -37.064  -7.690  1.00 38.47           C  
ATOM   2324  C   ARG   157     -15.535 -37.746  -6.790  1.00 38.47           C  
ATOM   2325  CB  ARG   157     -17.986 -37.676  -7.489  1.00 38.47           C  
ATOM   2326  O   ARG   157     -14.547 -38.307  -7.269  1.00 38.47           O  
ATOM   2327  CG  ARG   157     -18.848 -37.066  -6.363  1.00 38.47           C  
ATOM   2328  CD  ARG   157     -19.495 -35.713  -6.705  1.00 38.47           C  
ATOM   2329  NE  ARG   157     -18.576 -34.563  -6.582  1.00 38.47           N  
ATOM   2330  NH1 ARG   157     -19.979 -32.851  -7.329  1.00 38.47           N  
ATOM   2331  NH2 ARG   157     -18.044 -32.353  -6.412  1.00 38.47           N1+
ATOM   2332  CZ  ARG   157     -18.884 -33.266  -6.771  1.00 38.47           C  
ATOM   2333  H   ARG   157     -15.549 -37.938  -9.366  1.00 38.47           H  
ATOM   2334  HA  ARG   157     -16.571 -36.012  -7.416  1.00 38.47           H  
ATOM   2335  HB2 ARG   157     -17.871 -38.744  -7.293  1.00 38.47           H  
ATOM   2336  HB3 ARG   157     -18.559 -37.597  -8.415  1.00 38.47           H  
ATOM   2337  HG2 ARG   157     -18.285 -36.979  -5.436  1.00 38.47           H  
ATOM   2338  HG3 ARG   157     -19.663 -37.767  -6.175  1.00 38.47           H  
ATOM   2339  HD2 ARG   157     -20.326 -35.556  -6.014  1.00 38.47           H  
ATOM   2340  HD3 ARG   157     -19.911 -35.765  -7.712  1.00 38.47           H  
ATOM   2341  HE  ARG   157     -17.631 -34.699  -6.192  1.00 38.47           H  
ATOM   2342 HH11 ARG   157     -20.105 -31.863  -7.459  1.00 38.47           H  
ATOM   2343 HH12 ARG   157     -20.492 -33.512  -7.903  1.00 38.47           H  
ATOM   2344 HH21 ARG   157     -18.234 -31.391  -6.664  1.00 38.47           H  
ATOM   2345 HH22 ARG   157     -17.101 -32.663  -6.185  1.00 38.47           H  
ATOM   2346  N   ARG   158     -15.755 -37.731  -5.432  1.00 39.79           N  
ATOM   2347  CA  ARG   158     -14.898 -38.407  -4.444  1.00 39.79           C  
ATOM   2348  C   ARG   158     -15.784 -39.108  -3.412  1.00 39.79           C  
ATOM   2349  CB  ARG   158     -13.938 -37.409  -3.768  1.00 39.79           C  
ATOM   2350  O   ARG   158     -16.935 -38.709  -3.243  1.00 39.79           O  
ATOM   2351  CG  ARG   158     -13.157 -36.553  -4.775  1.00 39.79           C  
ATOM   2352  CD  ARG   158     -12.167 -35.606  -4.094  1.00 39.79           C  
ATOM   2353  NE  ARG   158     -11.856 -34.508  -5.019  1.00 39.79           N  
ATOM   2354  NH1 ARG   158      -9.537 -34.448  -5.015  1.00 39.79           N  
ATOM   2355  NH2 ARG   158     -10.733 -33.162  -6.416  1.00 39.79           N1+
ATOM   2356  CZ  ARG   158     -10.693 -34.049  -5.470  1.00 39.79           C  
ATOM   2357  H   ARG   158     -16.611 -37.371  -5.026  1.00 39.79           H  
ATOM   2358  HA  ARG   158     -14.311 -39.178  -4.948  1.00 39.79           H  
ATOM   2359  HB2 ARG   158     -13.227 -37.963  -3.154  1.00 39.79           H  
ATOM   2360  HB3 ARG   158     -14.513 -36.746  -3.118  1.00 39.79           H  
ATOM   2361  HG2 ARG   158     -13.866 -35.948  -5.341  1.00 39.79           H  
ATOM   2362  HG3 ARG   158     -12.617 -37.198  -5.470  1.00 39.79           H  
ATOM   2363  HD2 ARG   158     -11.273 -36.160  -3.806  1.00 39.79           H  
ATOM   2364  HD3 ARG   158     -12.628 -35.186  -3.197  1.00 39.79           H  
ATOM   2365  HE  ARG   158     -12.660 -34.085  -5.520  1.00 39.79           H  
ATOM   2366 HH11 ARG   158      -8.685 -34.068  -5.382  1.00 39.79           H  
ATOM   2367 HH12 ARG   158      -9.529 -35.122  -4.272  1.00 39.79           H  
ATOM   2368 HH21 ARG   158      -9.908 -32.798  -6.846  1.00 39.79           H  
ATOM   2369 HH22 ARG   158     -11.672 -32.927  -6.753  1.00 39.79           H  
ATOM   2370  N   GLN   159     -15.188 -40.111  -2.679  1.00 41.21           N  
ATOM   2371  CA  GLN   159     -15.899 -41.091  -1.842  1.00 41.21           C  
ATOM   2372  C   GLN   159     -16.850 -42.004  -2.659  1.00 41.21           C  
ATOM   2373  CB  GLN   159     -16.589 -40.425  -0.629  1.00 41.21           C  
ATOM   2374  O   GLN   159     -17.233 -41.691  -3.787  1.00 41.21           O  
ATOM   2375  CG  GLN   159     -15.647 -39.656   0.318  1.00 41.21           C  
ATOM   2376  CD  GLN   159     -15.173 -38.311  -0.230  1.00 41.21           C  
ATOM   2377  NE2 GLN   159     -16.082 -37.299  -0.290  1.00 41.21           N  
ATOM   2378  OE1 GLN   159     -14.018 -38.160  -0.615  1.00 41.21           O  
ATOM   2379  H   GLN   159     -14.197 -40.269  -2.813  1.00 41.21           H  
ATOM   2380  HA  GLN   159     -15.129 -41.747  -1.438  1.00 41.21           H  
ATOM   2381  HB2 GLN   159     -17.061 -41.208  -0.038  1.00 41.21           H  
ATOM   2382  HB3 GLN   159     -17.387 -39.764  -0.966  1.00 41.21           H  
ATOM   2383  HG2 GLN   159     -14.779 -40.274   0.549  1.00 41.21           H  
ATOM   2384  HG3 GLN   159     -16.179 -39.466   1.250  1.00 41.21           H  
ATOM   2385 HE21 GLN   159     -15.784 -36.399  -0.637  1.00 41.21           H  
ATOM   2386 HE22 GLN   159     -17.049 -37.412  -0.014  1.00 41.21           H  
ATOM   2387  N   GLY   160     -17.219 -43.226  -2.175  1.00 35.14           N  
ATOM   2388  CA  GLY   160     -16.855 -43.868  -0.907  1.00 35.14           C  
ATOM   2389  C   GLY   160     -16.961 -45.396  -0.966  1.00 35.14           C  
ATOM   2390  O   GLY   160     -17.554 -45.952  -1.891  1.00 35.14           O  
ATOM   2391  H   GLY   160     -17.777 -43.773  -2.828  1.00 35.14           H  
ATOM   2392  HA2 GLY   160     -17.518 -43.513  -0.117  1.00 35.14           H  
ATOM   2393  HA3 GLY   160     -15.830 -43.616  -0.641  1.00 35.14           H  
ATOM   2394  N   GLY   161     -16.385 -46.093   0.071  1.00 41.92           N  
ATOM   2395  CA  GLY   161     -16.186 -47.551   0.084  1.00 41.92           C  
ATOM   2396  C   GLY   161     -17.438 -48.413   0.295  1.00 41.92           C  
ATOM   2397  O   GLY   161     -17.420 -49.307   1.139  1.00 41.92           O  
ATOM   2398  H   GLY   161     -15.993 -45.599   0.863  1.00 41.92           H  
ATOM   2399  HA2 GLY   161     -15.470 -47.805   0.866  1.00 41.92           H  
ATOM   2400  HA3 GLY   161     -15.746 -47.843  -0.870  1.00 41.92           H  
ATOM   2401  N   ARG   162     -18.557 -48.128  -0.460  1.00 37.46           N  
ATOM   2402  CA  ARG   162     -19.746 -48.997  -0.483  1.00 37.46           C  
ATOM   2403  C   ARG   162     -19.421 -50.350  -1.122  1.00 37.46           C  
ATOM   2404  CB  ARG   162     -20.917 -48.245  -1.151  1.00 37.46           C  
ATOM   2405  O   ARG   162     -20.046 -51.345  -0.750  1.00 37.46           O  
ATOM   2406  CG  ARG   162     -22.217 -49.066  -1.300  1.00 37.46           C  
ATOM   2407  CD  ARG   162     -22.307 -49.728  -2.684  1.00 37.46           C  
ATOM   2408  NE  ARG   162     -23.383 -50.738  -2.790  1.00 37.46           N  
ATOM   2409  NH1 ARG   162     -22.202 -52.547  -1.968  1.00 37.46           N  
ATOM   2410  NH2 ARG   162     -24.081 -52.928  -3.062  1.00 37.46           N1+
ATOM   2411  CZ  ARG   162     -23.222 -52.064  -2.604  1.00 37.46           C  
ATOM   2412  H   ARG   162     -18.496 -47.353  -1.125  1.00 37.46           H  
ATOM   2413  HA  ARG   162     -20.023 -49.216   0.550  1.00 37.46           H  
ATOM   2414  HB2 ARG   162     -20.606 -47.874  -2.130  1.00 37.46           H  
ATOM   2415  HB3 ARG   162     -21.142 -47.375  -0.532  1.00 37.46           H  
ATOM   2416  HG2 ARG   162     -23.072 -48.397  -1.189  1.00 37.46           H  
ATOM   2417  HG3 ARG   162     -22.273 -49.817  -0.511  1.00 37.46           H  
ATOM   2418  HD2 ARG   162     -21.351 -50.191  -2.929  1.00 37.46           H  
ATOM   2419  HD3 ARG   162     -22.478 -48.948  -3.428  1.00 37.46           H  
ATOM   2420  HE  ARG   162     -24.240 -50.441  -3.236  1.00 37.46           H  
ATOM   2421 HH11 ARG   162     -21.826 -53.471  -2.173  1.00 37.46           H  
ATOM   2422 HH12 ARG   162     -21.511 -51.916  -1.586  1.00 37.46           H  
ATOM   2423 HH21 ARG   162     -23.903 -53.903  -2.896  1.00 37.46           H  
ATOM   2424 HH22 ARG   162     -24.886 -52.633  -3.580  1.00 37.46           H  
ATOM   2425  N   GLU   163     -18.467 -50.380  -2.102  1.00 46.08           N  
ATOM   2426  CA  GLU   163     -17.703 -51.546  -2.581  1.00 46.08           C  
ATOM   2427  C   GLU   163     -16.192 -51.232  -2.363  1.00 46.08           C  
ATOM   2428  CB  GLU   163     -18.087 -51.843  -4.047  1.00 46.08           C  
ATOM   2429  O   GLU   163     -15.848 -50.081  -2.045  1.00 46.08           O  
ATOM   2430  CG  GLU   163     -19.469 -52.496  -4.227  1.00 46.08           C  
ATOM   2431  CD  GLU   163     -19.523 -53.930  -3.672  1.00 46.08           C  
ATOM   2432  OE1 GLU   163     -20.065 -54.064  -2.529  1.00 46.08           O  
ATOM   2433  OE2 GLU   163     -18.987 -54.822  -4.371  1.00 46.08           O1-
ATOM   2434  H   GLU   163     -18.078 -49.486  -2.395  1.00 46.08           H  
ATOM   2435  HA  GLU   163     -17.950 -52.413  -1.974  1.00 46.08           H  
ATOM   2436  HB2 GLU   163     -17.365 -52.516  -4.491  1.00 46.08           H  
ATOM   2437  HB3 GLU   163     -18.060 -50.911  -4.614  1.00 46.08           H  
ATOM   2438  HG2 GLU   163     -19.704 -52.518  -5.293  1.00 46.08           H  
ATOM   2439  HG3 GLU   163     -20.225 -51.876  -3.747  1.00 46.08           H  
ATOM   2440  N   ARG   164     -15.210 -52.164  -2.302  1.00 40.32           N  
ATOM   2441  CA  ARG   164     -15.021 -53.461  -2.997  1.00 40.32           C  
ATOM   2442  C   ARG   164     -14.827 -53.274  -4.525  1.00 40.32           C  
ATOM   2443  CB  ARG   164     -16.085 -54.504  -2.588  1.00 40.32           C  
ATOM   2444  O   ARG   164     -14.969 -52.164  -5.046  1.00 40.32           O  
ATOM   2445  CG  ARG   164     -16.337 -54.652  -1.081  1.00 40.32           C  
ATOM   2446  CD  ARG   164     -17.442 -55.691  -0.817  1.00 40.32           C  
ATOM   2447  NE  ARG   164     -17.962 -55.572   0.561  1.00 40.32           N  
ATOM   2448  NH1 ARG   164     -19.555 -53.950   0.129  1.00 40.32           N  
ATOM   2449  NH2 ARG   164     -19.081 -54.449   2.234  1.00 40.32           N1+
ATOM   2450  CZ  ARG   164     -18.867 -54.662   0.966  1.00 40.32           C  
ATOM   2451  H   ARG   164     -14.357 -51.732  -1.964  1.00 40.32           H  
ATOM   2452  HA  ARG   164     -14.067 -53.852  -2.650  1.00 40.32           H  
ATOM   2453  HB2 ARG   164     -15.805 -55.483  -2.964  1.00 40.32           H  
ATOM   2454  HB3 ARG   164     -17.015 -54.240  -3.064  1.00 40.32           H  
ATOM   2455  HG2 ARG   164     -16.646 -53.693  -0.667  1.00 40.32           H  
ATOM   2456  HG3 ARG   164     -15.418 -54.965  -0.583  1.00 40.32           H  
ATOM   2457  HD2 ARG   164     -17.036 -56.692  -0.975  1.00 40.32           H  
ATOM   2458  HD3 ARG   164     -18.254 -55.554  -1.535  1.00 40.32           H  
ATOM   2459  HE  ARG   164     -17.515 -56.137   1.268  1.00 40.32           H  
ATOM   2460 HH11 ARG   164     -20.022 -53.099   0.390  1.00 40.32           H  
ATOM   2461 HH12 ARG   164     -19.541 -54.161  -0.875  1.00 40.32           H  
ATOM   2462 HH21 ARG   164     -19.763 -53.764   2.501  1.00 40.32           H  
ATOM   2463 HH22 ARG   164     -18.577 -54.965   2.930  1.00 40.32           H  
ATOM   2464  N   LEU   165     -14.365 -54.277  -5.320  1.00 41.78           N  
ATOM   2465  CA  LEU   165     -14.018 -55.665  -4.999  1.00 41.78           C  
ATOM   2466  C   LEU   165     -12.691 -56.018  -5.692  1.00 41.78           C  
ATOM   2467  CB  LEU   165     -15.188 -56.568  -5.454  1.00 41.78           C  
ATOM   2468  O   LEU   165     -12.586 -55.945  -6.915  1.00 41.78           O  
ATOM   2469  CG  LEU   165     -15.291 -57.936  -4.751  1.00 41.78           C  
ATOM   2470  CD1 LEU   165     -16.544 -58.661  -5.242  1.00 41.78           C  
ATOM   2471  CD2 LEU   165     -14.089 -58.850  -4.999  1.00 41.78           C  
ATOM   2472  H   LEU   165     -14.230 -53.986  -6.286  1.00 41.78           H  
ATOM   2473  HA  LEU   165     -13.877 -55.774  -3.926  1.00 41.78           H  
ATOM   2474  HB2 LEU   165     -15.128 -56.719  -6.533  1.00 41.78           H  
ATOM   2475  HB3 LEU   165     -16.125 -56.041  -5.263  1.00 41.78           H  
ATOM   2476  HG  LEU   165     -15.387 -57.776  -3.677  1.00 41.78           H  
ATOM   2477 HD11 LEU   165     -16.468 -58.860  -6.312  1.00 41.78           H  
ATOM   2478 HD12 LEU   165     -17.423 -58.042  -5.057  1.00 41.78           H  
ATOM   2479 HD13 LEU   165     -16.664 -59.603  -4.707  1.00 41.78           H  
ATOM   2480 HD21 LEU   165     -13.881 -58.912  -6.068  1.00 41.78           H  
ATOM   2481 HD22 LEU   165     -14.302 -59.850  -4.621  1.00 41.78           H  
ATOM   2482 HD23 LEU   165     -13.215 -58.478  -4.471  1.00 41.78           H  
ATOM   2483  N   ALA   166     -11.635 -56.353  -4.878  1.00 44.08           N  
ATOM   2484  CA  ALA   166     -10.309 -56.721  -5.374  1.00 44.08           C  
ATOM   2485  C   ALA   166      -9.587 -57.636  -4.367  1.00 44.08           C  
ATOM   2486  CB  ALA   166      -9.508 -55.434  -5.624  1.00 44.08           C  
ATOM   2487  O   ALA   166     -10.030 -57.785  -3.226  1.00 44.08           O  
ATOM   2488  H   ALA   166     -11.740 -56.381  -3.869  1.00 44.08           H  
ATOM   2489  HA  ALA   166     -10.412 -57.261  -6.317  1.00 44.08           H  
ATOM   2490  HB1 ALA   166     -10.030 -54.807  -6.348  1.00 44.08           H  
ATOM   2491  HB2 ALA   166      -8.523 -55.678  -6.024  1.00 44.08           H  
ATOM   2492  HB3 ALA   166      -9.387 -54.880  -4.691  1.00 44.08           H  
ATOM   2493  N   SER   167      -8.439 -58.253  -4.789  1.00 38.44           N  
ATOM   2494  CA  SER   167      -7.526 -58.986  -3.896  1.00 38.44           C  
ATOM   2495  C   SER   167      -6.131 -59.077  -4.519  1.00 38.44           C  
ATOM   2496  CB  SER   167      -8.054 -60.397  -3.616  1.00 38.44           C  
ATOM   2497  O   SER   167      -5.997 -59.054  -5.742  1.00 38.44           O  
ATOM   2498  OG  SER   167      -9.096 -60.330  -2.667  1.00 38.44           O  
ATOM   2499  H   SER   167      -8.107 -58.142  -5.745  1.00 38.44           H  
ATOM   2500  HA  SER   167      -7.436 -58.452  -2.949  1.00 38.44           H  
ATOM   2501  HB2 SER   167      -7.255 -61.018  -3.207  1.00 38.44           H  
ATOM   2502  HB3 SER   167      -8.415 -60.850  -4.541  1.00 38.44           H  
ATOM   2503  HG  SER   167      -9.561 -59.483  -2.776  1.00 38.44           H  
ATOM   2504  N   THR   168      -5.070 -59.183  -3.657  1.00 51.84           N  
ATOM   2505  CA  THR   168      -3.661 -59.235  -4.085  1.00 51.84           C  
ATOM   2506  C   THR   168      -2.851 -60.175  -3.185  1.00 51.84           C  
ATOM   2507  CB  THR   168      -3.013 -57.835  -4.067  1.00 51.84           C  
ATOM   2508  O   THR   168      -3.357 -60.685  -2.180  1.00 51.84           O  
ATOM   2509  CG2 THR   168      -3.674 -56.835  -5.014  1.00 51.84           C  
ATOM   2510  OG1 THR   168      -3.069 -57.288  -2.772  1.00 51.84           O  
ATOM   2511  H   THR   168      -5.214 -59.237  -2.651  1.00 51.84           H  
ATOM   2512  HA  THR   168      -3.605 -59.622  -5.102  1.00 51.84           H  
ATOM   2513  HB  THR   168      -1.967 -57.929  -4.360  1.00 51.84           H  
ATOM   2514 HG21 THR   168      -3.722 -57.257  -6.018  1.00 51.84           H  
ATOM   2515 HG22 THR   168      -3.088 -55.917  -5.047  1.00 51.84           H  
ATOM   2516 HG23 THR   168      -4.683 -56.601  -4.676  1.00 51.84           H  
ATOM   2517  HG1 THR   168      -2.618 -56.440  -2.786  1.00 51.84           H  
ATOM   2518  N   ASN   169      -1.557 -60.442  -3.554  1.00 38.06           N  
ATOM   2519  CA  ASN   169      -0.626 -61.133  -2.665  1.00 38.06           C  
ATOM   2520  C   ASN   169       0.824 -60.728  -2.968  1.00 38.06           C  
ATOM   2521  CB  ASN   169      -0.833 -62.660  -2.784  1.00 38.06           C  
ATOM   2522  O   ASN   169       1.169 -60.530  -4.131  1.00 38.06           O  
ATOM   2523  CG  ASN   169      -1.049 -63.307  -1.431  1.00 38.06           C  
ATOM   2524  ND2 ASN   169      -2.172 -62.946  -0.752  1.00 38.06           N  
ATOM   2525  OD1 ASN   169      -0.261 -64.136  -0.978  1.00 38.06           O  
ATOM   2526  H   ASN   169      -1.154 -60.067  -4.411  1.00 38.06           H  
ATOM   2527  HA  ASN   169      -0.840 -60.815  -1.643  1.00 38.06           H  
ATOM   2528  HB2 ASN   169       0.029 -63.120  -3.268  1.00 38.06           H  
ATOM   2529  HB3 ASN   169      -1.710 -62.879  -3.393  1.00 38.06           H  
ATOM   2530 HD21 ASN   169      -2.364 -63.344   0.158  1.00 38.06           H  
ATOM   2531 HD22 ASN   169      -2.849 -62.276  -1.124  1.00 38.06           H  
ATOM   2532  N   ASP   170       1.662 -60.661  -1.890  1.00 49.84           N  
ATOM   2533  CA  ASP   170       3.115 -60.487  -1.979  1.00 49.84           C  
ATOM   2534  C   ASP   170       3.799 -61.334  -0.890  1.00 49.84           C  
ATOM   2535  CB  ASP   170       3.493 -58.997  -1.855  1.00 49.84           C  
ATOM   2536  O   ASP   170       3.154 -61.731   0.082  1.00 49.84           O  
ATOM   2537  CG  ASP   170       5.014 -58.811  -1.769  1.00 49.84           C  
ATOM   2538  OD1 ASP   170       5.689 -59.430  -2.646  1.00 49.84           O  
ATOM   2539  OD2 ASP   170       5.442 -58.233  -0.737  1.00 49.84           O1-
ATOM   2540  H   ASP   170       1.316 -60.781  -0.942  1.00 49.84           H  
ATOM   2541  HA  ASP   170       3.466 -60.841  -2.950  1.00 49.84           H  
ATOM   2542  HB2 ASP   170       3.024 -58.585  -0.958  1.00 49.84           H  
ATOM   2543  HB3 ASP   170       3.112 -58.455  -2.721  1.00 49.84           H  
ATOM   2544  N   LYS   171       5.122 -61.626  -1.087  1.00 40.77           N  
ATOM   2545  CA  LYS   171       6.021 -62.200  -0.069  1.00 40.77           C  
ATOM   2546  C   LYS   171       7.409 -61.535  -0.042  1.00 40.77           C  
ATOM   2547  CB  LYS   171       6.093 -63.740  -0.208  1.00 40.77           C  
ATOM   2548  O   LYS   171       8.212 -61.864   0.834  1.00 40.77           O  
ATOM   2549  CG  LYS   171       4.693 -64.334   0.012  1.00 40.77           C  
ATOM   2550  CD  LYS   171       4.544 -65.857  -0.029  1.00 40.77           C  
ATOM   2551  CE  LYS   171       3.097 -66.238   0.352  1.00 40.77           C  
ATOM   2552  NZ  LYS   171       2.080 -65.489  -0.438  1.00 40.77           N1+
ATOM   2553  H   LYS   171       5.561 -61.170  -1.901  1.00 40.77           H  
ATOM   2554  HA  LYS   171       5.598 -61.975   0.912  1.00 40.77           H  
ATOM   2555  HB2 LYS   171       6.772 -64.142   0.546  1.00 40.77           H  
ATOM   2556  HB3 LYS   171       6.462 -64.009  -1.199  1.00 40.77           H  
ATOM   2557  HG2 LYS   171       4.056 -63.952  -0.781  1.00 40.77           H  
ATOM   2558  HG3 LYS   171       4.320 -63.983   0.976  1.00 40.77           H  
ATOM   2559  HD2 LYS   171       5.235 -66.312   0.682  1.00 40.77           H  
ATOM   2560  HD3 LYS   171       4.778 -66.220  -1.031  1.00 40.77           H  
ATOM   2561  HE2 LYS   171       2.959 -66.018   1.415  1.00 40.77           H  
ATOM   2562  HE3 LYS   171       2.968 -67.316   0.213  1.00 40.77           H  
ATOM   2563  HZ1 LYS   171       1.124 -65.697  -0.167  1.00 40.77           H  
ATOM   2564  HZ2 LYS   171       2.163 -65.668  -1.428  1.00 40.77           H  
ATOM   2565  HZ3 LYS   171       2.178 -64.487  -0.301  1.00 40.77           H  
ATOM   2566  N   GLY   172       7.701 -60.537  -0.940  1.00 41.34           N  
ATOM   2567  CA  GLY   172       8.931 -59.740  -0.893  1.00 41.34           C  
ATOM   2568  C   GLY   172       8.992 -58.832   0.339  1.00 41.34           C  
ATOM   2569  O   GLY   172       9.995 -58.852   1.055  1.00 41.34           O  
ATOM   2570  H   GLY   172       6.985 -60.232  -1.613  1.00 41.34           H  
ATOM   2571  HA2 GLY   172       8.973 -59.110  -1.782  1.00 41.34           H  
ATOM   2572  HA3 GLY   172       9.798 -60.401  -0.886  1.00 41.34           H  
ATOM   2573  N   SER   173       7.814 -58.249   0.748  1.00 35.69           N  
ATOM   2574  CA  SER   173       7.617 -57.483   1.985  1.00 35.69           C  
ATOM   2575  C   SER   173       7.615 -58.338   3.270  1.00 35.69           C  
ATOM   2576  CB  SER   173       6.357 -56.615   1.865  1.00 35.69           C  
ATOM   2577  O   SER   173       7.248 -57.824   4.324  1.00 35.69           O  
ATOM   2578  OG  SER   173       6.302 -55.698   2.941  1.00 35.69           O  
ATOM   2579  H   SER   173       6.999 -58.409   0.149  1.00 35.69           H  
ATOM   2580  HA  SER   173       8.465 -56.803   2.075  1.00 35.69           H  
ATOM   2581  HB2 SER   173       5.471 -57.251   1.874  1.00 35.69           H  
ATOM   2582  HB3 SER   173       6.383 -56.061   0.925  1.00 35.69           H  
ATOM   2583  HG  SER   173       6.392 -56.232   3.747  1.00 35.69           H  
ATOM   2584  N   MET   174       8.146 -59.603   3.205  1.00 44.11           N  
ATOM   2585  CA  MET   174       8.718 -60.267   4.382  1.00 44.11           C  
ATOM   2586  C   MET   174       9.964 -59.502   4.869  1.00 44.11           C  
ATOM   2587  CB  MET   174       9.020 -61.731   4.021  1.00 44.11           C  
ATOM   2588  O   MET   174      10.110 -59.264   6.068  1.00 44.11           O  
ATOM   2589  CG  MET   174       9.612 -62.542   5.180  1.00 44.11           C  
ATOM   2590  SD  MET   174      11.410 -62.389   5.379  1.00 44.11           S  
ATOM   2591  CE  MET   174      11.629 -63.332   6.909  1.00 44.11           C  
ATOM   2592  H   MET   174       8.475 -59.907   2.287  1.00 44.11           H  
ATOM   2593  HA  MET   174       7.985 -60.250   5.190  1.00 44.11           H  
ATOM   2594  HB2 MET   174       9.705 -61.772   3.172  1.00 44.11           H  
ATOM   2595  HB3 MET   174       8.084 -62.205   3.723  1.00 44.11           H  
ATOM   2596  HG2 MET   174       9.391 -63.595   5.002  1.00 44.11           H  
ATOM   2597  HG3 MET   174       9.120 -62.247   6.107  1.00 44.11           H  
ATOM   2598  HE1 MET   174      12.685 -63.346   7.177  1.00 44.11           H  
ATOM   2599  HE2 MET   174      11.279 -64.355   6.765  1.00 44.11           H  
ATOM   2600  HE3 MET   174      11.061 -62.861   7.712  1.00 44.11           H  
ATOM   2601  N   ALA   175      10.762 -58.924   3.905  1.00 37.61           N  
ATOM   2602  CA  ALA   175      11.719 -57.857   4.184  1.00 37.61           C  
ATOM   2603  C   ALA   175      10.985 -56.501   4.284  1.00 37.61           C  
ATOM   2604  CB  ALA   175      12.819 -57.896   3.114  1.00 37.61           C  
ATOM   2605  O   ALA   175      11.209 -55.582   3.498  1.00 37.61           O  
ATOM   2606  H   ALA   175      10.569 -59.095   2.923  1.00 37.61           H  
ATOM   2607  HA  ALA   175      12.185 -58.046   5.152  1.00 37.61           H  
ATOM   2608  HB1 ALA   175      13.307 -58.871   3.120  1.00 37.61           H  
ATOM   2609  HB2 ALA   175      13.560 -57.124   3.323  1.00 37.61           H  
ATOM   2610  HB3 ALA   175      12.386 -57.716   2.128  1.00 37.61           H  
ATOM   2611  N   MET   176      10.052 -56.376   5.291  1.00 35.81           N  
ATOM   2612  CA  MET   176       9.151 -55.229   5.436  1.00 35.81           C  
ATOM   2613  C   MET   176       9.905 -53.913   5.688  1.00 35.81           C  
ATOM   2614  CB  MET   176       8.159 -55.506   6.579  1.00 35.81           C  
ATOM   2615  O   MET   176      10.860 -53.880   6.461  1.00 35.81           O  
ATOM   2616  CG  MET   176       6.920 -54.605   6.506  1.00 35.81           C  
ATOM   2617  SD  MET   176       5.773 -54.788   7.899  1.00 35.81           S  
ATOM   2618  CE  MET   176       6.658 -53.816   9.149  1.00 35.81           C  
ATOM   2619  H   MET   176      10.064 -57.065   6.040  1.00 35.81           H  
ATOM   2620  HA  MET   176       8.590 -55.132   4.506  1.00 35.81           H  
ATOM   2621  HB2 MET   176       8.665 -55.360   7.534  1.00 35.81           H  
ATOM   2622  HB3 MET   176       7.823 -56.543   6.532  1.00 35.81           H  
ATOM   2623  HG2 MET   176       6.380 -54.840   5.590  1.00 35.81           H  
ATOM   2624  HG3 MET   176       7.227 -53.561   6.457  1.00 35.81           H  
ATOM   2625  HE1 MET   176       6.088 -53.814  10.078  1.00 35.81           H  
ATOM   2626  HE2 MET   176       6.775 -52.791   8.797  1.00 35.81           H  
ATOM   2627  HE3 MET   176       7.641 -54.248   9.330  1.00 35.81           H  
ATOM   2628  N   GLU   177       9.400 -52.793   5.067  1.00 36.33           N  
ATOM   2629  CA  GLU   177       9.875 -51.440   5.368  1.00 36.33           C  
ATOM   2630  C   GLU   177       9.484 -50.999   6.794  1.00 36.33           C  
ATOM   2631  CB  GLU   177       9.389 -50.465   4.277  1.00 36.33           C  
ATOM   2632  O   GLU   177       8.489 -51.452   7.358  1.00 36.33           O  
ATOM   2633  CG  GLU   177       9.908 -49.019   4.388  1.00 36.33           C  
ATOM   2634  CD  GLU   177      11.440 -48.932   4.353  1.00 36.33           C  
ATOM   2635  OE1 GLU   177      12.088 -49.291   5.389  1.00 36.33           O  
ATOM   2636  OE2 GLU   177      12.007 -48.536   3.296  1.00 36.33           O1-
ATOM   2637  H   GLU   177       8.627 -52.916   4.413  1.00 36.33           H  
ATOM   2638  HA  GLU   177      10.964 -51.472   5.333  1.00 36.33           H  
ATOM   2639  HB2 GLU   177       8.298 -50.438   4.295  1.00 36.33           H  
ATOM   2640  HB3 GLU   177       9.693 -50.857   3.305  1.00 36.33           H  
ATOM   2641  HG2 GLU   177       9.533 -48.567   5.308  1.00 36.33           H  
ATOM   2642  HG3 GLU   177       9.493 -48.444   3.558  1.00 36.33           H  
ATOM   2643  N   SER   178      10.328 -50.101   7.403  1.00 44.47           N  
ATOM   2644  CA  SER   178      10.204 -49.645   8.787  1.00 44.47           C  
ATOM   2645  C   SER   178      10.622 -48.170   8.927  1.00 44.47           C  
ATOM   2646  CB  SER   178      11.042 -50.585   9.664  1.00 44.47           C  
ATOM   2647  O   SER   178      10.825 -47.460   7.941  1.00 44.47           O  
ATOM   2648  OG  SER   178      10.783 -50.382  11.042  1.00 44.47           O  
ATOM   2649  H   SER   178      11.102 -49.704   6.853  1.00 44.47           H  
ATOM   2650  HA  SER   178       9.163 -49.726   9.101  1.00 44.47           H  
ATOM   2651  HB2 SER   178      12.103 -50.428   9.459  1.00 44.47           H  
ATOM   2652  HB3 SER   178      10.787 -51.617   9.413  1.00 44.47           H  
ATOM   2653  HG  SER   178      11.140 -51.134  11.526  1.00 44.47           H  
ATOM   2654  N   ALA   179      10.730 -47.661  10.202  1.00 48.63           N  
ATOM   2655  CA  ALA   179      11.036 -46.264  10.497  1.00 48.63           C  
ATOM   2656  C   ALA   179      12.492 -45.884  10.145  1.00 48.63           C  
ATOM   2657  CB  ALA   179      10.679 -45.994  11.966  1.00 48.63           C  
ATOM   2658  O   ALA   179      13.363 -45.838  11.012  1.00 48.63           O  
ATOM   2659  H   ALA   179      10.609 -48.309  10.982  1.00 48.63           H  
ATOM   2660  HA  ALA   179      10.385 -45.639   9.883  1.00 48.63           H  
ATOM   2661  HB1 ALA   179       9.625 -46.213  12.140  1.00 48.63           H  
ATOM   2662  HB2 ALA   179      10.865 -44.945  12.200  1.00 48.63           H  
ATOM   2663  HB3 ALA   179      11.291 -46.615  12.621  1.00 48.63           H  
ATOM   2664  N   LYS   180      12.747 -45.520   8.840  1.00 57.84           N  
ATOM   2665  CA  LYS   180      14.001 -44.894   8.373  1.00 57.84           C  
ATOM   2666  C   LYS   180      14.113 -43.422   8.817  1.00 57.84           C  
ATOM   2667  CB  LYS   180      14.157 -45.060   6.847  1.00 57.84           C  
ATOM   2668  O   LYS   180      14.129 -42.506   7.996  1.00 57.84           O  
ATOM   2669  CG  LYS   180      14.476 -46.499   6.409  1.00 57.84           C  
ATOM   2670  CD  LYS   180      14.859 -46.523   4.918  1.00 57.84           C  
ATOM   2671  CE  LYS   180      15.481 -47.857   4.484  1.00 57.84           C  
ATOM   2672  NZ  LYS   180      14.459 -48.905   4.277  1.00 57.84           N1+
ATOM   2673  H   LYS   180      12.011 -45.679   8.146  1.00 57.84           H  
ATOM   2674  HA  LYS   180      14.838 -45.399   8.855  1.00 57.84           H  
ATOM   2675  HB2 LYS   180      14.985 -44.425   6.526  1.00 57.84           H  
ATOM   2676  HB3 LYS   180      13.252 -44.713   6.344  1.00 57.84           H  
ATOM   2677  HG2 LYS   180      13.613 -47.143   6.583  1.00 57.84           H  
ATOM   2678  HG3 LYS   180      15.319 -46.868   6.997  1.00 57.84           H  
ATOM   2679  HD2 LYS   180      15.602 -45.745   4.737  1.00 57.84           H  
ATOM   2680  HD3 LYS   180      13.981 -46.301   4.308  1.00 57.84           H  
ATOM   2681  HE2 LYS   180      16.202 -48.173   5.243  1.00 57.84           H  
ATOM   2682  HE3 LYS   180      16.018 -47.695   3.546  1.00 57.84           H  
ATOM   2683  HZ1 LYS   180      14.828 -49.795   3.988  1.00 57.84           H  
ATOM   2684  HZ2 LYS   180      13.743 -48.620   3.601  1.00 57.84           H  
ATOM   2685  HZ3 LYS   180      13.856 -49.047   5.092  1.00 57.84           H  
ATOM   2686  N   GLU   181      14.116 -43.195  10.177  1.00 72.22           N  
ATOM   2687  CA  GLU   181      14.308 -41.873  10.782  1.00 72.22           C  
ATOM   2688  C   GLU   181      15.712 -41.306  10.509  1.00 72.22           C  
ATOM   2689  CB  GLU   181      14.062 -41.976  12.302  1.00 72.22           C  
ATOM   2690  O   GLU   181      16.707 -42.027  10.583  1.00 72.22           O  
ATOM   2691  CG  GLU   181      12.592 -41.753  12.692  1.00 72.22           C  
ATOM   2692  CD  GLU   181      12.299 -40.256  12.864  1.00 72.22           C  
ATOM   2693  OE1 GLU   181      12.593 -39.518  11.869  1.00 72.22           O  
ATOM   2694  OE2 GLU   181      11.913 -39.890  14.003  1.00 72.22           O1-
ATOM   2695  H   GLU   181      14.034 -43.989  10.811  1.00 72.22           H  
ATOM   2696  HA  GLU   181      13.589 -41.177  10.347  1.00 72.22           H  
ATOM   2697  HB2 GLU   181      14.673 -41.239  12.827  1.00 72.22           H  
ATOM   2698  HB3 GLU   181      14.378 -42.961  12.649  1.00 72.22           H  
ATOM   2699  HG2 GLU   181      12.408 -42.271  13.637  1.00 72.22           H  
ATOM   2700  HG3 GLU   181      11.932 -42.190  11.939  1.00 72.22           H  
ATOM   2701  N   THR   182      15.809 -39.954  10.264  1.00 81.90           N  
ATOM   2702  CA  THR   182      17.107 -39.267  10.125  1.00 81.90           C  
ATOM   2703  C   THR   182      17.135 -37.937  10.879  1.00 81.90           C  
ATOM   2704  CB  THR   182      17.529 -39.034   8.661  1.00 81.90           C  
ATOM   2705  O   THR   182      16.100 -37.330  11.162  1.00 81.90           O  
ATOM   2706  CG2 THR   182      17.473 -40.285   7.784  1.00 81.90           C  
ATOM   2707  OG1 THR   182      16.741 -38.045   8.046  1.00 81.90           O  
ATOM   2708  H   THR   182      14.982 -39.370  10.194  1.00 81.90           H  
ATOM   2709  HA  THR   182      17.873 -39.898  10.574  1.00 81.90           H  
ATOM   2710  HB  THR   182      18.559 -38.678   8.668  1.00 81.90           H  
ATOM   2711 HG21 THR   182      18.054 -41.082   8.248  1.00 81.90           H  
ATOM   2712 HG22 THR   182      17.889 -40.064   6.802  1.00 81.90           H  
ATOM   2713 HG23 THR   182      16.441 -40.617   7.670  1.00 81.90           H  
ATOM   2714  HG1 THR   182      17.196 -37.779   7.237  1.00 81.90           H  
ATOM   2715  N   ARG   183      18.365 -37.495  11.300  1.00 91.91           N  
ATOM   2716  CA  ARG   183      18.595 -36.198  11.954  1.00 91.91           C  
ATOM   2717  C   ARG   183      19.898 -35.596  11.431  1.00 91.91           C  
ATOM   2718  CB  ARG   183      18.642 -36.365  13.487  1.00 91.91           C  
ATOM   2719  O   ARG   183      20.809 -36.333  11.048  1.00 91.91           O  
ATOM   2720  CG  ARG   183      17.362 -36.901  14.148  1.00 91.91           C  
ATOM   2721  CD  ARG   183      16.206 -35.891  14.105  1.00 91.91           C  
ATOM   2722  NE  ARG   183      15.020 -36.416  14.804  1.00 91.91           N  
ATOM   2723  NH1 ARG   183      14.042 -37.527  13.022  1.00 91.91           N  
ATOM   2724  NH2 ARG   183      13.121 -37.691  15.032  1.00 91.91           N1+
ATOM   2725  CZ  ARG   183      14.063 -37.205  14.279  1.00 91.91           C  
ATOM   2726  H   ARG   183      19.188 -38.077  11.164  1.00 91.91           H  
ATOM   2727  HA  ARG   183      17.791 -35.513  11.683  1.00 91.91           H  
ATOM   2728  HB2 ARG   183      18.865 -35.399  13.941  1.00 91.91           H  
ATOM   2729  HB3 ARG   183      19.457 -37.047  13.733  1.00 91.91           H  
ATOM   2730  HG2 ARG   183      17.588 -37.123  15.190  1.00 91.91           H  
ATOM   2731  HG3 ARG   183      17.059 -37.836  13.677  1.00 91.91           H  
ATOM   2732  HD2 ARG   183      15.956 -35.653  13.070  1.00 91.91           H  
ATOM   2733  HD3 ARG   183      16.525 -34.969  14.593  1.00 91.91           H  
ATOM   2734  HE  ARG   183      14.955 -36.237  15.795  1.00 91.91           H  
ATOM   2735 HH11 ARG   183      13.336 -38.178  12.662  1.00 91.91           H  
ATOM   2736 HH12 ARG   183      14.784 -37.257  12.390  1.00 91.91           H  
ATOM   2737 HH21 ARG   183      12.516 -38.416  14.621  1.00 91.91           H  
ATOM   2738 HH22 ARG   183      13.085 -37.534  16.014  1.00 91.91           H  
ATOM   2739  N   TYR   184      20.033 -34.235  11.522  1.00 96.84           N  
ATOM   2740  CA  TYR   184      21.184 -33.517  10.970  1.00 96.84           C  
ATOM   2741  C   TYR   184      21.763 -32.534  11.990  1.00 96.84           C  
ATOM   2742  CB  TYR   184      20.793 -32.854   9.641  1.00 96.84           C  
ATOM   2743  O   TYR   184      21.045 -32.008  12.837  1.00 96.84           O  
ATOM   2744  CG  TYR   184      20.271 -33.866   8.635  1.00 96.84           C  
ATOM   2745  CD1 TYR   184      21.169 -34.641   7.884  1.00 96.84           C  
ATOM   2746  CD2 TYR   184      18.896 -34.122   8.535  1.00 96.84           C  
ATOM   2747  CE1 TYR   184      20.699 -35.665   7.057  1.00 96.84           C  
ATOM   2748  CE2 TYR   184      18.429 -35.150   7.717  1.00 96.84           C  
ATOM   2749  OH  TYR   184      18.868 -36.931   6.213  1.00 96.84           O  
ATOM   2750  CZ  TYR   184      19.334 -35.916   6.991  1.00 96.84           C  
ATOM   2751  H   TYR   184      19.334 -33.671  11.987  1.00 96.84           H  
ATOM   2752  HA  TYR   184      21.972 -34.235  10.743  1.00 96.84           H  
ATOM   2753  HB2 TYR   184      21.668 -32.356   9.221  1.00 96.84           H  
ATOM   2754  HB3 TYR   184      20.031 -32.096   9.825  1.00 96.84           H  
ATOM   2755  HD1 TYR   184      22.241 -34.461   7.950  1.00 96.84           H  
ATOM   2756  HD2 TYR   184      18.179 -33.535   9.104  1.00 96.84           H  
ATOM   2757  HE1 TYR   184      21.411 -36.258   6.493  1.00 96.84           H  
ATOM   2758  HE2 TYR   184      17.364 -35.353   7.656  1.00 96.84           H  
ATOM   2759  HH  TYR   184      19.571 -37.337   5.702  1.00 96.84           H  
ATOM   2760  N   CYS   185      23.128 -32.381  11.962  1.00 98.15           N  
ATOM   2761  CA  CYS   185      23.899 -31.673  12.972  1.00 98.15           C  
ATOM   2762  C   CYS   185      24.070 -30.204  12.583  1.00 98.15           C  
ATOM   2763  CB  CYS   185      25.240 -32.411  13.122  1.00 98.15           C  
ATOM   2764  O   CYS   185      24.894 -29.901  11.718  1.00 98.15           O  
ATOM   2765  SG  CYS   185      26.335 -31.581  14.312  1.00 98.15           S  
ATOM   2766  H   CYS   185      23.651 -32.854  11.219  1.00 98.15           H  
ATOM   2767  HA  CYS   185      23.360 -31.713  13.914  1.00 98.15           H  
ATOM   2768  HB2 CYS   185      25.734 -32.435  12.150  1.00 98.15           H  
ATOM   2769  HB3 CYS   185      25.056 -33.438  13.441  1.00 98.15           H  
ATOM   2770  HG  CYS   185      27.400 -32.371  14.106  1.00 98.15           H  
ATOM   2771  N   ALA   186      23.385 -29.269  13.324  1.00 96.82           N  
ATOM   2772  CA  ALA   186      23.376 -27.840  12.982  1.00 96.82           C  
ATOM   2773  C   ALA   186      24.769 -27.154  13.028  1.00 96.82           C  
ATOM   2774  CB  ALA   186      22.353 -27.161  13.902  1.00 96.82           C  
ATOM   2775  O   ALA   186      24.938 -26.049  12.514  1.00 96.82           O  
ATOM   2776  H   ALA   186      22.777 -29.583  14.088  1.00 96.82           H  
ATOM   2777  HA  ALA   186      23.018 -27.747  11.955  1.00 96.82           H  
ATOM   2778  HB1 ALA   186      21.410 -27.710  13.880  1.00 96.82           H  
ATOM   2779  HB2 ALA   186      22.162 -26.148  13.552  1.00 96.82           H  
ATOM   2780  HB3 ALA   186      22.727 -27.132  14.926  1.00 96.82           H  
ATOM   2781  N   VAL   187      25.799 -27.852  13.619  1.00 97.90           N  
ATOM   2782  CA  VAL   187      27.193 -27.379  13.678  1.00 97.90           C  
ATOM   2783  C   VAL   187      27.962 -27.613  12.362  1.00 97.90           C  
ATOM   2784  CB  VAL   187      27.914 -28.034  14.883  1.00 97.90           C  
ATOM   2785  O   VAL   187      28.990 -26.967  12.157  1.00 97.90           O  
ATOM   2786  CG1 VAL   187      29.361 -27.561  15.080  1.00 97.90           C  
ATOM   2787  CG2 VAL   187      27.172 -27.756  16.200  1.00 97.90           C  
ATOM   2788  H   VAL   187      25.588 -28.741  14.056  1.00 97.90           H  
ATOM   2789  HA  VAL   187      27.180 -26.302  13.848  1.00 97.90           H  
ATOM   2790  HB  VAL   187      27.935 -29.112  14.729  1.00 97.90           H  
ATOM   2791 HG11 VAL   187      29.391 -26.472  15.135  1.00 97.90           H  
ATOM   2792 HG12 VAL   187      29.987 -27.898  14.256  1.00 97.90           H  
ATOM   2793 HG13 VAL   187      29.769 -27.978  16.001  1.00 97.90           H  
ATOM   2794 HG21 VAL   187      27.099 -26.681  16.366  1.00 97.90           H  
ATOM   2795 HG22 VAL   187      27.713 -28.203  17.034  1.00 97.90           H  
ATOM   2796 HG23 VAL   187      26.171 -28.184  16.180  1.00 97.90           H  
ATOM   2797  N   CYS   188      27.513 -28.569  11.467  1.00 97.85           N  
ATOM   2798  CA  CYS   188      28.283 -28.919  10.254  1.00 97.85           C  
ATOM   2799  C   CYS   188      27.539 -29.710   9.149  1.00 97.85           C  
ATOM   2800  CB  CYS   188      29.552 -29.679  10.691  1.00 97.85           C  
ATOM   2801  O   CYS   188      28.187 -30.179   8.212  1.00 97.85           O  
ATOM   2802  SG  CYS   188      29.141 -31.125  11.715  1.00 97.85           S  
ATOM   2803  H   CYS   188      26.622 -29.024  11.647  1.00 97.85           H  
ATOM   2804  HA  CYS   188      28.604 -27.987   9.780  1.00 97.85           H  
ATOM   2805  HB2 CYS   188      30.193 -29.004  11.259  1.00 97.85           H  
ATOM   2806  HB3 CYS   188      30.104 -29.997   9.806  1.00 97.85           H  
ATOM   2807  HG  CYS   188      28.459 -30.439  12.641  1.00 97.85           H  
ATOM   2808  N   ASN   189      26.187 -29.941   9.272  1.00 96.38           N  
ATOM   2809  CA  ASN   189      25.411 -30.839   8.399  1.00 96.38           C  
ATOM   2810  C   ASN   189      25.946 -32.289   8.332  1.00 96.38           C  
ATOM   2811  CB  ASN   189      25.135 -30.167   7.038  1.00 96.38           C  
ATOM   2812  O   ASN   189      25.675 -33.031   7.388  1.00 96.38           O  
ATOM   2813  CG  ASN   189      24.220 -28.955   7.136  1.00 96.38           C  
ATOM   2814  ND2 ASN   189      24.050 -28.222   6.000  1.00 96.38           N  
ATOM   2815  OD1 ASN   189      23.629 -28.665   8.168  1.00 96.38           O  
ATOM   2816  H   ASN   189      25.668 -29.552  10.060  1.00 96.38           H  
ATOM   2817  HA  ASN   189      24.440 -30.954   8.882  1.00 96.38           H  
ATOM   2818  HB2 ASN   189      24.647 -30.883   6.378  1.00 96.38           H  
ATOM   2819  HB3 ASN   189      26.075 -29.871   6.576  1.00 96.38           H  
ATOM   2820 HD21 ASN   189      23.424 -27.428   6.038  1.00 96.38           H  
ATOM   2821 HD22 ASN   189      24.518 -28.431   5.128  1.00 96.38           H  
ATOM   2822  N   ASP   190      26.621 -32.742   9.442  1.00 96.81           N  
ATOM   2823  CA  ASP   190      26.802 -34.165   9.738  1.00 96.81           C  
ATOM   2824  C   ASP   190      25.475 -34.823  10.180  1.00 96.81           C  
ATOM   2825  CB  ASP   190      27.920 -34.305  10.782  1.00 96.81           C  
ATOM   2826  O   ASP   190      24.452 -34.144  10.281  1.00 96.81           O  
ATOM   2827  CG  ASP   190      28.467 -35.724  10.940  1.00 96.81           C  
ATOM   2828  OD1 ASP   190      28.239 -36.529   9.992  1.00 96.81           O  
ATOM   2829  OD2 ASP   190      29.198 -35.905  11.958  1.00 96.81           O1-
ATOM   2830  H   ASP   190      26.755 -32.071  10.189  1.00 96.81           H  
ATOM   2831  HA  ASP   190      27.122 -34.655   8.821  1.00 96.81           H  
ATOM   2832  HB2 ASP   190      27.559 -33.943  11.746  1.00 96.81           H  
ATOM   2833  HB3 ASP   190      28.756 -33.678  10.470  1.00 96.81           H  
ATOM   2834  N   TYR   191      25.467 -36.173  10.413  1.00 97.09           N  
ATOM   2835  CA  TYR   191      24.260 -36.888  10.839  1.00 97.09           C  
ATOM   2836  C   TYR   191      24.154 -36.873  12.370  1.00 97.09           C  
ATOM   2837  CB  TYR   191      24.248 -38.302  10.239  1.00 97.09           C  
ATOM   2838  O   TYR   191      25.115 -37.203  13.066  1.00 97.09           O  
ATOM   2839  CG  TYR   191      24.466 -38.398   8.730  1.00 97.09           C  
ATOM   2840  CD1 TYR   191      24.144 -37.345   7.860  1.00 97.09           C  
ATOM   2841  CD2 TYR   191      24.983 -39.585   8.182  1.00 97.09           C  
ATOM   2842  CE1 TYR   191      24.383 -37.458   6.488  1.00 97.09           C  
ATOM   2843  CE2 TYR   191      25.208 -39.706   6.808  1.00 97.09           C  
ATOM   2844  OH  TYR   191      25.172 -38.717   4.646  1.00 97.09           O  
ATOM   2845  CZ  TYR   191      24.913 -38.636   5.975  1.00 97.09           C  
ATOM   2846  H   TYR   191      26.342 -36.696  10.356  1.00 97.09           H  
ATOM   2847  HA  TYR   191      23.383 -36.369  10.450  1.00 97.09           H  
ATOM   2848  HB2 TYR   191      23.290 -38.766  10.474  1.00 97.09           H  
ATOM   2849  HB3 TYR   191      25.026 -38.885  10.734  1.00 97.09           H  
ATOM   2850  HD1 TYR   191      23.704 -36.423   8.235  1.00 97.09           H  
ATOM   2851  HD2 TYR   191      25.212 -40.431   8.830  1.00 97.09           H  
ATOM   2852  HE1 TYR   191      24.134 -36.637   5.821  1.00 97.09           H  
ATOM   2853  HE2 TYR   191      25.611 -40.635   6.416  1.00 97.09           H  
ATOM   2854  HH  TYR   191      25.413 -39.601   4.361  1.00 97.09           H  
ATOM   2855  N   ALA   192      23.003 -36.360  12.917  1.00 97.13           N  
ATOM   2856  CA  ALA   192      22.868 -36.099  14.348  1.00 97.13           C  
ATOM   2857  C   ALA   192      22.404 -37.321  15.154  1.00 97.13           C  
ATOM   2858  CB  ALA   192      21.980 -34.873  14.576  1.00 97.13           C  
ATOM   2859  O   ALA   192      21.644 -38.164  14.685  1.00 97.13           O  
ATOM   2860  H   ALA   192      22.198 -36.166  12.317  1.00 97.13           H  
ATOM   2861  HA  ALA   192      23.854 -35.841  14.734  1.00 97.13           H  
ATOM   2862  HB1 ALA   192      22.503 -33.978  14.248  1.00 97.13           H  
ATOM   2863  HB2 ALA   192      21.747 -34.774  15.636  1.00 97.13           H  
ATOM   2864  HB3 ALA   192      21.052 -34.974  14.025  1.00 97.13           H  
ATOM   2865  N   SER   193      22.852 -37.354  16.455  1.00 95.11           N  
ATOM   2866  CA  SER   193      22.612 -38.440  17.409  1.00 95.11           C  
ATOM   2867  C   SER   193      21.732 -38.016  18.590  1.00 95.11           C  
ATOM   2868  CB  SER   193      23.965 -38.939  17.927  1.00 95.11           C  
ATOM   2869  O   SER   193      21.232 -38.871  19.322  1.00 95.11           O  
ATOM   2870  OG  SER   193      24.748 -37.848  18.388  1.00 95.11           O  
ATOM   2871  H   SER   193      23.455 -36.612  16.812  1.00 95.11           H  
ATOM   2872  HA  SER   193      22.109 -39.268  16.909  1.00 95.11           H  
ATOM   2873  HB2 SER   193      24.498 -39.443  17.118  1.00 95.11           H  
ATOM   2874  HB3 SER   193      23.807 -39.651  18.739  1.00 95.11           H  
ATOM   2875  HG  SER   193      25.251 -38.166  19.184  1.00 95.11           H  
ATOM   2876  N   GLY   194      21.520 -36.671  18.802  1.00 93.54           N  
ATOM   2877  CA  GLY   194      20.674 -36.170  19.883  1.00 93.54           C  
ATOM   2878  C   GLY   194      20.587 -34.645  19.931  1.00 93.54           C  
ATOM   2879  O   GLY   194      21.154 -33.957  19.083  1.00 93.54           O  
ATOM   2880  H   GLY   194      21.993 -35.977  18.228  1.00 93.54           H  
ATOM   2881  HA2 GLY   194      21.061 -36.524  20.838  1.00 93.54           H  
ATOM   2882  HA3 GLY   194      19.667 -36.569  19.768  1.00 93.54           H  
ATOM   2883  N   TYR   195      19.850 -34.138  20.978  1.00 94.74           N  
ATOM   2884  CA  TYR   195      19.593 -32.711  21.197  1.00 94.74           C  
ATOM   2885  C   TYR   195      20.655 -32.077  22.123  1.00 94.74           C  
ATOM   2886  CB  TYR   195      18.136 -32.561  21.671  1.00 94.74           C  
ATOM   2887  O   TYR   195      20.335 -31.464  23.141  1.00 94.74           O  
ATOM   2888  CG  TYR   195      17.640 -31.132  21.754  1.00 94.74           C  
ATOM   2889  CD1 TYR   195      17.282 -30.572  22.991  1.00 94.74           C  
ATOM   2890  CD2 TYR   195      17.566 -30.347  20.596  1.00 94.74           C  
ATOM   2891  CE1 TYR   195      16.879 -29.239  23.074  1.00 94.74           C  
ATOM   2892  CE2 TYR   195      17.172 -29.014  20.678  1.00 94.74           C  
ATOM   2893  OH  TYR   195      16.577 -27.147  22.009  1.00 94.74           O  
ATOM   2894  CZ  TYR   195      16.855 -28.472  21.920  1.00 94.74           C  
ATOM   2895  H   TYR   195      19.467 -34.778  21.663  1.00 94.74           H  
ATOM   2896  HA  TYR   195      19.681 -32.201  20.238  1.00 94.74           H  
ATOM   2897  HB2 TYR   195      18.033 -33.038  22.647  1.00 94.74           H  
ATOM   2898  HB3 TYR   195      17.486 -33.094  20.975  1.00 94.74           H  
ATOM   2899  HD1 TYR   195      17.332 -31.168  23.900  1.00 94.74           H  
ATOM   2900  HD2 TYR   195      17.834 -30.770  19.631  1.00 94.74           H  
ATOM   2901  HE1 TYR   195      16.632 -28.811  24.042  1.00 94.74           H  
ATOM   2902  HE2 TYR   195      17.144 -28.402  19.782  1.00 94.74           H  
ATOM   2903  HH  TYR   195      17.091 -26.683  21.327  1.00 94.74           H  
ATOM   2904  N   HIS   196      21.967 -32.341  21.801  1.00 95.13           N  
ATOM   2905  CA  HIS   196      23.067 -31.972  22.696  1.00 95.13           C  
ATOM   2906  C   HIS   196      23.247 -30.449  22.755  1.00 95.13           C  
ATOM   2907  CB  HIS   196      24.380 -32.680  22.319  1.00 95.13           C  
ATOM   2908  O   HIS   196      23.161 -29.752  21.743  1.00 95.13           O  
ATOM   2909  CG  HIS   196      24.223 -34.080  21.770  1.00 95.13           C  
ATOM   2910  CD2 HIS   196      24.631 -34.459  20.511  1.00 95.13           C  
ATOM   2911  ND1 HIS   196      23.671 -35.154  22.431  1.00 95.13           N  
ATOM   2912  CE1 HIS   196      23.672 -36.136  21.556  1.00 95.13           C  
ATOM   2913  NE2 HIS   196      24.254 -35.762  20.380  1.00 95.13           N  
ATOM   2914  H   HIS   196      22.186 -32.763  20.899  1.00 95.13           H  
ATOM   2915  HA  HIS   196      22.793 -32.316  23.693  1.00 95.13           H  
ATOM   2916  HB2 HIS   196      25.016 -32.719  23.203  1.00 95.13           H  
ATOM   2917  HB3 HIS   196      24.903 -32.080  21.575  1.00 95.13           H  
ATOM   2918  HD2 HIS   196      25.118 -33.919  19.714  1.00 95.13           H  
ATOM   2919  HE2 HIS   196      24.382 -36.344  19.556  1.00 95.13           H  
ATOM   2920  HE1 HIS   196      23.273 -37.130  21.707  1.00 95.13           H  
ATOM   2921  N   TYR   197      23.456 -29.896  23.999  1.00 94.61           N  
ATOM   2922  CA  TYR   197      23.753 -28.472  24.232  1.00 94.61           C  
ATOM   2923  C   TYR   197      22.694 -27.470  23.727  1.00 94.61           C  
ATOM   2924  CB  TYR   197      25.177 -28.148  23.746  1.00 94.61           C  
ATOM   2925  O   TYR   197      22.969 -26.271  23.703  1.00 94.61           O  
ATOM   2926  CG  TYR   197      26.242 -29.134  24.191  1.00 94.61           C  
ATOM   2927  CD1 TYR   197      26.245 -29.690  25.478  1.00 94.61           C  
ATOM   2928  CD2 TYR   197      27.230 -29.540  23.286  1.00 94.61           C  
ATOM   2929  CE1 TYR   197      27.181 -30.672  25.828  1.00 94.61           C  
ATOM   2930  CE2 TYR   197      28.179 -30.490  23.647  1.00 94.61           C  
ATOM   2931  OH  TYR   197      29.013 -32.059  25.219  1.00 94.61           O  
ATOM   2932  CZ  TYR   197      28.134 -31.075  24.903  1.00 94.61           C  
ATOM   2933  H   TYR   197      23.371 -30.473  24.828  1.00 94.61           H  
ATOM   2934  HA  TYR   197      23.767 -28.330  25.309  1.00 94.61           H  
ATOM   2935  HB2 TYR   197      25.465 -27.157  24.089  1.00 94.61           H  
ATOM   2936  HB3 TYR   197      25.163 -28.117  22.657  1.00 94.61           H  
ATOM   2937  HD1 TYR   197      25.526 -29.367  26.224  1.00 94.61           H  
ATOM   2938  HD2 TYR   197      27.272 -29.100  22.291  1.00 94.61           H  
ATOM   2939  HE1 TYR   197      27.165 -31.112  26.820  1.00 94.61           H  
ATOM   2940  HE2 TYR   197      28.952 -30.750  22.937  1.00 94.61           H  
ATOM   2941  HH  TYR   197      29.619 -32.231  24.481  1.00 94.61           H  
ATOM   2942  N   GLY   198      21.459 -27.955  23.366  1.00 91.52           N  
ATOM   2943  CA  GLY   198      20.349 -27.114  22.912  1.00 91.52           C  
ATOM   2944  C   GLY   198      20.013 -27.210  21.418  1.00 91.52           C  
ATOM   2945  O   GLY   198      19.047 -26.565  20.994  1.00 91.52           O  
ATOM   2946  H   GLY   198      21.295 -28.951  23.431  1.00 91.52           H  
ATOM   2947  HA2 GLY   198      20.565 -26.068  23.136  1.00 91.52           H  
ATOM   2948  HA3 GLY   198      19.457 -27.397  23.471  1.00 91.52           H  
ATOM   2949  N   VAL   199      20.731 -28.065  20.614  1.00 94.56           N  
ATOM   2950  CA  VAL   199      20.382 -28.314  19.200  1.00 94.56           C  
ATOM   2951  C   VAL   199      20.643 -29.750  18.753  1.00 94.56           C  
ATOM   2952  CB  VAL   199      21.097 -27.356  18.225  1.00 94.56           C  
ATOM   2953  O   VAL   199      21.505 -30.446  19.289  1.00 94.56           O  
ATOM   2954  CG1 VAL   199      20.437 -25.977  18.218  1.00 94.56           C  
ATOM   2955  CG2 VAL   199      22.599 -27.234  18.495  1.00 94.56           C  
ATOM   2956  H   VAL   199      21.523 -28.585  21.001  1.00 94.56           H  
ATOM   2957  HA  VAL   199      19.314 -28.153  19.080  1.00 94.56           H  
ATOM   2958  HB  VAL   199      20.980 -27.751  17.215  1.00 94.56           H  
ATOM   2959 HG11 VAL   199      20.609 -25.474  19.170  1.00 94.56           H  
ATOM   2960 HG12 VAL   199      19.365 -26.070  18.051  1.00 94.56           H  
ATOM   2961 HG13 VAL   199      20.863 -25.370  17.423  1.00 94.56           H  
ATOM   2962 HG21 VAL   199      22.773 -26.695  19.427  1.00 94.56           H  
ATOM   2963 HG22 VAL   199      23.065 -26.688  17.679  1.00 94.56           H  
ATOM   2964 HG23 VAL   199      23.045 -28.225  18.561  1.00 94.56           H  
ATOM   2965  N   TRP   200      19.906 -30.185  17.662  1.00 97.01           N  
ATOM   2966  CA  TRP   200      20.205 -31.446  16.983  1.00 97.01           C  
ATOM   2967  C   TRP   200      21.646 -31.444  16.467  1.00 97.01           C  
ATOM   2968  CB  TRP   200      19.191 -31.741  15.873  1.00 97.01           C  
ATOM   2969  O   TRP   200      22.061 -30.596  15.671  1.00 97.01           O  
ATOM   2970  CG  TRP   200      17.886 -32.283  16.373  1.00 97.01           C  
ATOM   2971  CD1 TRP   200      16.695 -31.585  16.428  1.00 97.01           C  
ATOM   2972  CD2 TRP   200      17.625 -33.594  16.889  1.00 97.01           C  
ATOM   2973  CE2 TRP   200      16.279 -33.641  17.248  1.00 97.01           C  
ATOM   2974  CE3 TRP   200      18.413 -34.747  17.085  1.00 97.01           C  
ATOM   2975  NE1 TRP   200      15.738 -32.411  16.955  1.00 97.01           N  
ATOM   2976  CH2 TRP   200      16.476 -35.923  17.998  1.00 97.01           C  
ATOM   2977  CZ2 TRP   200      15.683 -34.780  17.804  1.00 97.01           C  
ATOM   2978  CZ3 TRP   200      17.833 -35.897  17.630  1.00 97.01           C  
ATOM   2979  H   TRP   200      19.220 -29.573  17.240  1.00 97.01           H  
ATOM   2980  HA  TRP   200      20.124 -32.247  17.715  1.00 97.01           H  
ATOM   2981  HB2 TRP   200      19.617 -32.492  15.208  1.00 97.01           H  
ATOM   2982  HB3 TRP   200      19.020 -30.840  15.280  1.00 97.01           H  
ATOM   2983  HD1 TRP   200      16.443 -30.575  16.130  1.00 97.01           H  
ATOM   2984  HE1 TRP   200      14.771 -32.160  17.109  1.00 97.01           H  
ATOM   2985  HE3 TRP   200      19.467 -34.748  16.821  1.00 97.01           H  
ATOM   2986  HZ2 TRP   200      14.636 -34.790  18.092  1.00 97.01           H  
ATOM   2987  HZ3 TRP   200      18.441 -36.787  17.778  1.00 97.01           H  
ATOM   2988  HH2 TRP   200      16.054 -36.817  18.438  1.00 97.01           H  
ATOM   2989  N   SER   201      22.458 -32.418  17.006  1.00 97.26           N  
ATOM   2990  CA  SER   201      23.904 -32.455  16.822  1.00 97.26           C  
ATOM   2991  C   SER   201      24.464 -33.878  16.940  1.00 97.26           C  
ATOM   2992  CB  SER   201      24.572 -31.470  17.791  1.00 97.26           C  
ATOM   2993  O   SER   201      23.784 -34.801  17.392  1.00 97.26           O  
ATOM   2994  OG  SER   201      24.131 -31.647  19.119  1.00 97.26           O  
ATOM   2995  H   SER   201      22.073 -33.113  17.657  1.00 97.26           H  
ATOM   2996  HA  SER   201      24.126 -32.112  15.818  1.00 97.26           H  
ATOM   2997  HB2 SER   201      24.334 -30.451  17.480  1.00 97.26           H  
ATOM   2998  HB3 SER   201      25.655 -31.596  17.750  1.00 97.26           H  
ATOM   2999  HG  SER   201      23.267 -31.206  19.238  1.00 97.26           H  
ATOM   3000  N   CYS   202      25.714 -34.090  16.393  1.00 98.20           N  
ATOM   3001  CA  CYS   202      26.364 -35.401  16.346  1.00 98.20           C  
ATOM   3002  C   CYS   202      27.392 -35.576  17.472  1.00 98.20           C  
ATOM   3003  CB  CYS   202      26.983 -35.598  14.955  1.00 98.20           C  
ATOM   3004  O   CYS   202      27.949 -34.590  17.966  1.00 98.20           O  
ATOM   3005  SG  CYS   202      28.413 -34.515  14.666  1.00 98.20           S  
ATOM   3006  H   CYS   202      26.246 -33.314  16.016  1.00 98.20           H  
ATOM   3007  HA  CYS   202      25.613 -36.180  16.481  1.00 98.20           H  
ATOM   3008  HB2 CYS   202      26.231 -35.394  14.194  1.00 98.20           H  
ATOM   3009  HB3 CYS   202      27.293 -36.639  14.838  1.00 98.20           H  
ATOM   3010  HG  CYS   202      28.750 -35.132  13.515  1.00 98.20           H  
ATOM   3011  N   GLU   203      27.786 -36.865  17.780  1.00 97.52           N  
ATOM   3012  CA  GLU   203      28.815 -37.164  18.791  1.00 97.52           C  
ATOM   3013  C   GLU   203      30.155 -36.452  18.498  1.00 97.52           C  
ATOM   3014  CB  GLU   203      29.039 -38.683  18.899  1.00 97.52           C  
ATOM   3015  O   GLU   203      30.794 -35.931  19.411  1.00 97.52           O  
ATOM   3016  CG  GLU   203      27.785 -39.504  19.249  1.00 97.52           C  
ATOM   3017  CD  GLU   203      27.130 -39.070  20.567  1.00 97.52           C  
ATOM   3018  OE1 GLU   203      25.995 -38.507  20.502  1.00 97.52           O  
ATOM   3019  OE2 GLU   203      27.765 -39.255  21.642  1.00 97.52           O1-
ATOM   3020  H   GLU   203      27.358 -37.652  17.303  1.00 97.52           H  
ATOM   3021  HA  GLU   203      28.461 -36.816  19.758  1.00 97.52           H  
ATOM   3022  HB2 GLU   203      29.796 -38.866  19.662  1.00 97.52           H  
ATOM   3023  HB3 GLU   203      29.432 -39.048  17.948  1.00 97.52           H  
ATOM   3024  HG2 GLU   203      28.070 -40.556  19.322  1.00 97.52           H  
ATOM   3025  HG3 GLU   203      27.067 -39.422  18.431  1.00 97.52           H  
ATOM   3026  N   GLY   204      30.521 -36.304  17.175  1.00 97.46           N  
ATOM   3027  CA  GLY   204      31.744 -35.613  16.753  1.00 97.46           C  
ATOM   3028  C   GLY   204      31.766 -34.099  17.012  1.00 97.46           C  
ATOM   3029  O   GLY   204      32.827 -33.486  16.869  1.00 97.46           O  
ATOM   3030  H   GLY   204      29.964 -36.765  16.466  1.00 97.46           H  
ATOM   3031  HA2 GLY   204      31.883 -35.773  15.685  1.00 97.46           H  
ATOM   3032  HA3 GLY   204      32.593 -36.054  17.277  1.00 97.46           H  
ATOM   3033  N   CYS   205      30.593 -33.457  17.335  1.00 98.23           N  
ATOM   3034  CA  CYS   205      30.514 -32.051  17.764  1.00 98.23           C  
ATOM   3035  C   CYS   205      30.145 -31.920  19.249  1.00 98.23           C  
ATOM   3036  CB  CYS   205      29.541 -31.280  16.864  1.00 98.23           C  
ATOM   3037  O   CYS   205      30.651 -31.033  19.935  1.00 98.23           O  
ATOM   3038  SG  CYS   205      30.131 -31.329  15.147  1.00 98.23           S  
ATOM   3039  H   CYS   205      29.729 -33.998  17.275  1.00 98.23           H  
ATOM   3040  HA  CYS   205      31.494 -31.589  17.658  1.00 98.23           H  
ATOM   3041  HB2 CYS   205      29.489 -30.241  17.200  1.00 98.23           H  
ATOM   3042  HB3 CYS   205      28.542 -31.718  16.930  1.00 98.23           H  
ATOM   3043  HG  CYS   205      29.838 -32.623  14.949  1.00 98.23           H  
ATOM   3044  N   LYS   206      29.363 -32.906  19.784  1.00 96.92           N  
ATOM   3045  CA  LYS   206      29.129 -33.113  21.214  1.00 96.92           C  
ATOM   3046  C   LYS   206      30.445 -33.217  21.988  1.00 96.92           C  
ATOM   3047  CB  LYS   206      28.327 -34.405  21.330  1.00 96.92           C  
ATOM   3048  O   LYS   206      30.588 -32.580  23.032  1.00 96.92           O  
ATOM   3049  CG  LYS   206      27.770 -34.772  22.710  1.00 96.92           C  
ATOM   3050  CD  LYS   206      27.273 -36.212  22.547  1.00 96.92           C  
ATOM   3051  CE  LYS   206      26.379 -36.757  23.654  1.00 96.92           C  
ATOM   3052  NZ  LYS   206      25.955 -38.120  23.260  1.00 96.92           N1+
ATOM   3053  H   LYS   206      28.902 -33.562  19.156  1.00 96.92           H  
ATOM   3054  HA  LYS   206      28.535 -32.292  21.608  1.00 96.92           H  
ATOM   3055  HB2 LYS   206      28.982 -35.211  21.011  1.00 96.92           H  
ATOM   3056  HB3 LYS   206      27.488 -34.352  20.634  1.00 96.92           H  
ATOM   3057  HG2 LYS   206      26.950 -34.104  22.972  1.00 96.92           H  
ATOM   3058  HG3 LYS   206      28.548 -34.731  23.473  1.00 96.92           H  
ATOM   3059  HD2 LYS   206      28.147 -36.860  22.455  1.00 96.92           H  
ATOM   3060  HD3 LYS   206      26.708 -36.275  21.617  1.00 96.92           H  
ATOM   3061  HE2 LYS   206      25.508 -36.103  23.762  1.00 96.92           H  
ATOM   3062  HE3 LYS   206      26.933 -36.777  24.595  1.00 96.92           H  
ATOM   3063  HZ1 LYS   206      25.349 -38.569  23.925  1.00 96.92           H  
ATOM   3064  HZ2 LYS   206      26.773 -38.704  23.060  1.00 96.92           H  
ATOM   3065  HZ3 LYS   206      25.530 -38.101  22.332  1.00 96.92           H  
ATOM   3066  N   ALA   207      31.461 -33.977  21.448  1.00 95.66           N  
ATOM   3067  CA  ALA   207      32.790 -34.078  22.052  1.00 95.66           C  
ATOM   3068  C   ALA   207      33.610 -32.782  21.900  1.00 95.66           C  
ATOM   3069  CB  ALA   207      33.506 -35.282  21.430  1.00 95.66           C  
ATOM   3070  O   ALA   207      34.232 -32.333  22.861  1.00 95.66           O  
ATOM   3071  H   ALA   207      31.245 -34.599  20.664  1.00 95.66           H  
ATOM   3072  HA  ALA   207      32.675 -34.266  23.120  1.00 95.66           H  
ATOM   3073  HB1 ALA   207      32.923 -36.189  21.600  1.00 95.66           H  
ATOM   3074  HB2 ALA   207      34.488 -35.404  21.889  1.00 95.66           H  
ATOM   3075  HB3 ALA   207      33.630 -35.138  20.356  1.00 95.66           H  
ATOM   3076  N   PHE   208      33.549 -32.121  20.694  1.00 97.37           N  
ATOM   3077  CA  PHE   208      34.223 -30.844  20.431  1.00 97.37           C  
ATOM   3078  C   PHE   208      33.798 -29.757  21.432  1.00 97.37           C  
ATOM   3079  CB  PHE   208      33.932 -30.409  18.983  1.00 97.37           C  
ATOM   3080  O   PHE   208      34.656 -29.085  22.008  1.00 97.37           O  
ATOM   3081  CG  PHE   208      34.566 -29.093  18.566  1.00 97.37           C  
ATOM   3082  CD1 PHE   208      33.921 -27.876  18.831  1.00 97.37           C  
ATOM   3083  CD2 PHE   208      35.805 -29.072  17.918  1.00 97.37           C  
ATOM   3084  CE1 PHE   208      34.510 -26.665  18.466  1.00 97.37           C  
ATOM   3085  CE2 PHE   208      36.395 -27.857  17.564  1.00 97.37           C  
ATOM   3086  CZ  PHE   208      35.749 -26.653  17.834  1.00 97.37           C  
ATOM   3087  H   PHE   208      33.055 -32.577  19.935  1.00 97.37           H  
ATOM   3088  HA  PHE   208      35.298 -30.989  20.539  1.00 97.37           H  
ATOM   3089  HB2 PHE   208      32.857 -30.308  18.854  1.00 97.37           H  
ATOM   3090  HB3 PHE   208      34.272 -31.194  18.306  1.00 97.37           H  
ATOM   3091  HD1 PHE   208      32.961 -27.852  19.343  1.00 97.37           H  
ATOM   3092  HD2 PHE   208      36.330 -29.994  17.693  1.00 97.37           H  
ATOM   3093  HE1 PHE   208      34.004 -25.727  18.686  1.00 97.37           H  
ATOM   3094  HE2 PHE   208      37.371 -27.846  17.087  1.00 97.37           H  
ATOM   3095  HZ  PHE   208      36.213 -25.709  17.562  1.00 97.37           H  
ATOM   3096  N   PHE   209      32.458 -29.659  21.746  1.00 96.07           N  
ATOM   3097  CA  PHE   209      31.903 -28.614  22.611  1.00 96.07           C  
ATOM   3098  C   PHE   209      31.749 -29.031  24.091  1.00 96.07           C  
ATOM   3099  CB  PHE   209      30.602 -28.106  21.972  1.00 96.07           C  
ATOM   3100  O   PHE   209      31.711 -28.152  24.952  1.00 96.07           O  
ATOM   3101  CG  PHE   209      30.149 -26.748  22.465  1.00 96.07           C  
ATOM   3102  CD1 PHE   209      29.277 -26.631  23.553  1.00 96.07           C  
ATOM   3103  CD2 PHE   209      30.599 -25.583  21.827  1.00 96.07           C  
ATOM   3104  CE1 PHE   209      28.848 -25.374  23.985  1.00 96.07           C  
ATOM   3105  CE2 PHE   209      30.165 -24.327  22.257  1.00 96.07           C  
ATOM   3106  CZ  PHE   209      29.286 -24.225  23.332  1.00 96.07           C  
ATOM   3107  H   PHE   209      31.783 -30.297  21.317  1.00 96.07           H  
ATOM   3108  HA  PHE   209      32.597 -27.772  22.608  1.00 96.07           H  
ATOM   3109  HB2 PHE   209      29.810 -28.833  22.132  1.00 96.07           H  
ATOM   3110  HB3 PHE   209      30.746 -28.030  20.892  1.00 96.07           H  
ATOM   3111  HD1 PHE   209      28.917 -27.517  24.072  1.00 96.07           H  
ATOM   3112  HD2 PHE   209      31.278 -25.647  20.980  1.00 96.07           H  
ATOM   3113  HE1 PHE   209      28.154 -25.294  24.816  1.00 96.07           H  
ATOM   3114  HE2 PHE   209      30.502 -23.428  21.746  1.00 96.07           H  
ATOM   3115  HZ  PHE   209      28.922 -23.252  23.650  1.00 96.07           H  
ATOM   3116  N   LYS   210      31.855 -30.371  24.427  1.00 94.06           N  
ATOM   3117  CA  LYS   210      32.029 -30.853  25.819  1.00 94.06           C  
ATOM   3118  C   LYS   210      33.197 -30.149  26.514  1.00 94.06           C  
ATOM   3119  CB  LYS   210      32.276 -32.376  25.824  1.00 94.06           C  
ATOM   3120  O   LYS   210      33.159 -29.869  27.712  1.00 94.06           O  
ATOM   3121  CG  LYS   210      32.346 -32.969  27.241  1.00 94.06           C  
ATOM   3122  CD  LYS   210      32.515 -34.493  27.191  1.00 94.06           C  
ATOM   3123  CE  LYS   210      32.626 -35.048  28.617  1.00 94.06           C  
ATOM   3124  NZ  LYS   210      32.842 -36.518  28.620  1.00 94.06           N1+
ATOM   3125  H   LYS   210      31.795 -31.066  23.690  1.00 94.06           H  
ATOM   3126  HA  LYS   210      31.125 -30.633  26.389  1.00 94.06           H  
ATOM   3127  HB2 LYS   210      33.209 -32.593  25.302  1.00 94.06           H  
ATOM   3128  HB3 LYS   210      31.470 -32.879  25.299  1.00 94.06           H  
ATOM   3129  HG2 LYS   210      31.427 -32.725  27.777  1.00 94.06           H  
ATOM   3130  HG3 LYS   210      33.194 -32.544  27.777  1.00 94.06           H  
ATOM   3131  HD2 LYS   210      33.420 -34.734  26.630  1.00 94.06           H  
ATOM   3132  HD3 LYS   210      31.652 -34.934  26.688  1.00 94.06           H  
ATOM   3133  HE2 LYS   210      31.708 -34.799  29.159  1.00 94.06           H  
ATOM   3134  HE3 LYS   210      33.457 -34.545  29.121  1.00 94.06           H  
ATOM   3135  HZ1 LYS   210      32.914 -36.862  29.570  1.00 94.06           H  
ATOM   3136  HZ2 LYS   210      33.697 -36.753  28.131  1.00 94.06           H  
ATOM   3137  HZ3 LYS   210      32.072 -36.992  28.165  1.00 94.06           H  
ATOM   3138  N   ARG   211      34.289 -29.837  25.727  1.00 94.41           N  
ATOM   3139  CA  ARG   211      35.452 -29.101  26.234  1.00 94.41           C  
ATOM   3140  C   ARG   211      35.091 -27.640  26.530  1.00 94.41           C  
ATOM   3141  CB  ARG   211      36.601 -29.173  25.216  1.00 94.41           C  
ATOM   3142  O   ARG   211      35.380 -27.156  27.621  1.00 94.41           O  
ATOM   3143  CG  ARG   211      36.953 -30.576  24.683  1.00 94.41           C  
ATOM   3144  CD  ARG   211      37.972 -30.476  23.540  1.00 94.41           C  
ATOM   3145  NE  ARG   211      37.408 -29.717  22.411  1.00 94.41           N  
ATOM   3146  NH1 ARG   211      39.369 -29.158  21.286  1.00 94.41           N  
ATOM   3147  NH2 ARG   211      37.435 -28.337  20.598  1.00 94.41           N1+
ATOM   3148  CZ  ARG   211      38.080 -29.076  21.444  1.00 94.41           C  
ATOM   3149  H   ARG   211      34.301 -30.109  24.743  1.00 94.41           H  
ATOM   3150  HA  ARG   211      35.777 -29.546  27.176  1.00 94.41           H  
ATOM   3151  HB2 ARG   211      37.499 -28.775  25.685  1.00 94.41           H  
ATOM   3152  HB3 ARG   211      36.337 -28.524  24.380  1.00 94.41           H  
ATOM   3153  HG2 ARG   211      36.064 -31.076  24.303  1.00 94.41           H  
ATOM   3154  HG3 ARG   211      37.372 -31.175  25.492  1.00 94.41           H  
ATOM   3155  HD2 ARG   211      38.232 -31.483  23.208  1.00 94.41           H  
ATOM   3156  HD3 ARG   211      38.872 -29.982  23.912  1.00 94.41           H  
ATOM   3157  HE  ARG   211      36.408 -29.544  22.445  1.00 94.41           H  
ATOM   3158 HH11 ARG   211      39.775 -28.634  20.519  1.00 94.41           H  
ATOM   3159 HH12 ARG   211      39.925 -29.673  21.939  1.00 94.41           H  
ATOM   3160 HH21 ARG   211      37.965 -27.885  19.863  1.00 94.41           H  
ATOM   3161 HH22 ARG   211      36.447 -28.179  20.713  1.00 94.41           H  
ATOM   3162  N   SER   212      34.342 -26.959  25.595  1.00 93.82           N  
ATOM   3163  CA  SER   212      33.958 -25.543  25.697  1.00 93.82           C  
ATOM   3164  C   SER   212      33.067 -25.229  26.901  1.00 93.82           C  
ATOM   3165  CB  SER   212      33.223 -25.102  24.427  1.00 93.82           C  
ATOM   3166  O   SER   212      33.114 -24.110  27.409  1.00 93.82           O  
ATOM   3167  OG  SER   212      33.997 -25.398  23.279  1.00 93.82           O  
ATOM   3168  H   SER   212      34.026 -27.467  24.775  1.00 93.82           H  
ATOM   3169  HA  SER   212      34.861 -24.941  25.793  1.00 93.82           H  
ATOM   3170  HB2 SER   212      33.042 -24.027  24.474  1.00 93.82           H  
ATOM   3171  HB3 SER   212      32.262 -25.615  24.358  1.00 93.82           H  
ATOM   3172  HG  SER   212      33.669 -24.842  22.565  1.00 93.82           H  
ATOM   3173  N   ILE   213      32.278 -26.239  27.403  1.00 89.28           N  
ATOM   3174  CA  ILE   213      31.435 -26.071  28.596  1.00 89.28           C  
ATOM   3175  C   ILE   213      32.150 -26.371  29.924  1.00 89.28           C  
ATOM   3176  CB  ILE   213      30.105 -26.848  28.471  1.00 89.28           C  
ATOM   3177  O   ILE   213      31.545 -26.148  30.978  1.00 89.28           O  
ATOM   3178  CG1 ILE   213      30.323 -28.372  28.358  1.00 89.28           C  
ATOM   3179  CG2 ILE   213      29.287 -26.303  27.289  1.00 89.28           C  
ATOM   3180  CD1 ILE   213      29.042 -29.195  28.529  1.00 89.28           C  
ATOM   3181  H   ILE   213      32.201 -27.100  26.866  1.00 89.28           H  
ATOM   3182  HA  ILE   213      31.167 -25.016  28.656  1.00 89.28           H  
ATOM   3183  HB  ILE   213      29.532 -26.655  29.375  1.00 89.28           H  
ATOM   3184 HG12 ILE   213      31.026 -28.695  29.124  1.00 89.28           H  
ATOM   3185 HG13 ILE   213      30.753 -28.598  27.385  1.00 89.28           H  
ATOM   3186 HG21 ILE   213      29.789 -26.544  26.352  1.00 89.28           H  
ATOM   3187 HG22 ILE   213      29.189 -25.220  27.369  1.00 89.28           H  
ATOM   3188 HG23 ILE   213      28.290 -26.741  27.272  1.00 89.28           H  
ATOM   3189 HD11 ILE   213      28.602 -29.000  29.507  1.00 89.28           H  
ATOM   3190 HD12 ILE   213      29.285 -30.255  28.455  1.00 89.28           H  
ATOM   3191 HD13 ILE   213      28.323 -28.947  27.750  1.00 89.28           H  
ATOM   3192  N   GLN   214      33.443 -26.840  29.915  1.00 82.48           N  
ATOM   3193  CA  GLN   214      34.167 -27.240  31.137  1.00 82.48           C  
ATOM   3194  C   GLN   214      35.602 -26.697  31.263  1.00 82.48           C  
ATOM   3195  CB  GLN   214      34.191 -28.780  31.227  1.00 82.48           C  
ATOM   3196  O   GLN   214      36.110 -26.619  32.383  1.00 82.48           O  
ATOM   3197  CG  GLN   214      32.923 -29.378  31.860  1.00 82.48           C  
ATOM   3198  CD  GLN   214      32.806 -29.070  33.353  1.00 82.48           C  
ATOM   3199  NE2 GLN   214      33.667 -29.697  34.198  1.00 82.48           N  
ATOM   3200  OE1 GLN   214      31.961 -28.279  33.770  1.00 82.48           O  
ATOM   3201  H   GLN   214      33.915 -26.965  29.021  1.00 82.48           H  
ATOM   3202  HA  GLN   214      33.643 -26.853  32.010  1.00 82.48           H  
ATOM   3203  HB2 GLN   214      35.046 -29.096  31.826  1.00 82.48           H  
ATOM   3204  HB3 GLN   214      34.326 -29.197  30.228  1.00 82.48           H  
ATOM   3205  HG2 GLN   214      32.953 -30.461  31.735  1.00 82.48           H  
ATOM   3206  HG3 GLN   214      32.041 -29.004  31.342  1.00 82.48           H  
ATOM   3207 HE21 GLN   214      33.613 -29.507  35.190  1.00 82.48           H  
ATOM   3208 HE22 GLN   214      34.375 -30.351  33.888  1.00 82.48           H  
ATOM   3209  N   GLY   215      36.295 -26.299  30.148  1.00 74.73           N  
ATOM   3210  CA  GLY   215      37.704 -25.902  30.194  1.00 74.73           C  
ATOM   3211  C   GLY   215      38.149 -25.038  29.013  1.00 74.73           C  
ATOM   3212  O   GLY   215      37.355 -24.686  28.141  1.00 74.73           O  
ATOM   3213  H   GLY   215      35.861 -26.351  29.230  1.00 74.73           H  
ATOM   3214  HA2 GLY   215      38.322 -26.799  30.218  1.00 74.73           H  
ATOM   3215  HA3 GLY   215      37.894 -25.340  31.110  1.00 74.73           H  
ATOM   3216  N   HIS   216      39.472 -24.657  29.005  1.00 64.40           N  
ATOM   3217  CA  HIS   216      40.007 -23.675  28.061  1.00 64.40           C  
ATOM   3218  C   HIS   216      39.902 -24.107  26.592  1.00 64.40           C  
ATOM   3219  CB  HIS   216      41.438 -23.281  28.452  1.00 64.40           C  
ATOM   3220  O   HIS   216      40.512 -25.081  26.159  1.00 64.40           O  
ATOM   3221  CG  HIS   216      41.438 -22.232  29.531  1.00 64.40           C  
ATOM   3222  CD2 HIS   216      41.989 -22.284  30.789  1.00 64.40           C  
ATOM   3223  ND1 HIS   216      40.965 -20.949  29.402  1.00 64.40           N  
ATOM   3224  CE1 HIS   216      41.234 -20.291  30.565  1.00 64.40           C  
ATOM   3225  NE2 HIS   216      41.736 -21.112  31.467  1.00 64.40           N  
ATOM   3226  H   HIS   216      40.105 -25.017  29.711  1.00 64.40           H  
ATOM   3227  HA  HIS   216      39.395 -22.779  28.158  1.00 64.40           H  
ATOM   3228  HB2 HIS   216      41.940 -22.855  27.582  1.00 64.40           H  
ATOM   3229  HB3 HIS   216      42.001 -24.160  28.770  1.00 64.40           H  
ATOM   3230  HD1 HIS   216      40.469 -20.536  28.536  1.00 64.40           H  
ATOM   3231  HD2 HIS   216      42.541 -23.122  31.188  1.00 64.40           H  
ATOM   3232  HE1 HIS   216      40.978 -19.247  30.701  1.00 64.40           H  
ATOM   3233  N   ASN   217      39.147 -23.268  25.804  1.00 76.29           N  
ATOM   3234  CA  ASN   217      38.867 -23.431  24.370  1.00 76.29           C  
ATOM   3235  C   ASN   217      38.813 -22.035  23.721  1.00 76.29           C  
ATOM   3236  CB  ASN   217      37.567 -24.237  24.158  1.00 76.29           C  
ATOM   3237  O   ASN   217      37.956 -21.727  22.896  1.00 76.29           O  
ATOM   3238  CG  ASN   217      37.782 -25.717  24.379  1.00 76.29           C  
ATOM   3239  ND2 ASN   217      37.711 -26.157  25.661  1.00 76.29           N  
ATOM   3240  OD1 ASN   217      38.095 -26.463  23.453  1.00 76.29           O  
ATOM   3241  H   ASN   217      38.864 -22.365  26.187  1.00 76.29           H  
ATOM   3242  HA  ASN   217      39.698 -23.964  23.907  1.00 76.29           H  
ATOM   3243  HB2 ASN   217      37.216 -24.117  23.135  1.00 76.29           H  
ATOM   3244  HB3 ASN   217      36.786 -23.870  24.823  1.00 76.29           H  
ATOM   3245 HD21 ASN   217      37.917 -27.116  25.896  1.00 76.29           H  
ATOM   3246 HD22 ASN   217      37.441 -25.554  26.436  1.00 76.29           H  
ATOM   3247  N   ASP   218      39.706 -21.122  24.223  1.00 83.43           N  
ATOM   3248  CA  ASP   218      39.575 -19.674  24.086  1.00 83.43           C  
ATOM   3249  C   ASP   218      40.182 -19.190  22.763  1.00 83.43           C  
ATOM   3250  CB  ASP   218      40.118 -19.017  25.361  1.00 83.43           C  
ATOM   3251  O   ASP   218      41.038 -18.305  22.697  1.00 83.43           O  
ATOM   3252  CG  ASP   218      39.228 -19.391  26.551  1.00 83.43           C  
ATOM   3253  OD1 ASP   218      38.316 -18.573  26.834  1.00 83.43           O  
ATOM   3254  OD2 ASP   218      39.437 -20.521  27.096  1.00 83.43           O1-
ATOM   3255  H   ASP   218      40.464 -21.463  24.816  1.00 83.43           H  
ATOM   3256  HA  ASP   218      38.513 -19.431  24.033  1.00 83.43           H  
ATOM   3257  HB2 ASP   218      40.118 -17.933  25.238  1.00 83.43           H  
ATOM   3258  HB3 ASP   218      41.143 -19.344  25.543  1.00 83.43           H  
ATOM   3259  N   TYR   219      39.670 -19.780  21.625  1.00 92.75           N  
ATOM   3260  CA  TYR   219      40.182 -19.613  20.266  1.00 92.75           C  
ATOM   3261  C   TYR   219      39.770 -18.256  19.648  1.00 92.75           C  
ATOM   3262  CB  TYR   219      39.747 -20.830  19.418  1.00 92.75           C  
ATOM   3263  O   TYR   219      39.063 -18.220  18.644  1.00 92.75           O  
ATOM   3264  CG  TYR   219      39.944 -22.201  20.055  1.00 92.75           C  
ATOM   3265  CD1 TYR   219      41.210 -22.618  20.493  1.00 92.75           C  
ATOM   3266  CD2 TYR   219      38.853 -23.068  20.217  1.00 92.75           C  
ATOM   3267  CE1 TYR   219      41.367 -23.849  21.135  1.00 92.75           C  
ATOM   3268  CE2 TYR   219      39.006 -24.294  20.858  1.00 92.75           C  
ATOM   3269  OH  TYR   219      40.405 -25.833  22.005  1.00 92.75           O  
ATOM   3270  CZ  TYR   219      40.258 -24.660  21.332  1.00 92.75           C  
ATOM   3271  H   TYR   219      38.868 -20.405  21.742  1.00 92.75           H  
ATOM   3272  HA  TYR   219      41.271 -19.619  20.323  1.00 92.75           H  
ATOM   3273  HB2 TYR   219      40.298 -20.812  18.478  1.00 92.75           H  
ATOM   3274  HB3 TYR   219      38.688 -20.720  19.184  1.00 92.75           H  
ATOM   3275  HD1 TYR   219      42.080 -21.977  20.368  1.00 92.75           H  
ATOM   3276  HD2 TYR   219      37.861 -22.774  19.878  1.00 92.75           H  
ATOM   3277  HE1 TYR   219      42.339 -24.148  21.516  1.00 92.75           H  
ATOM   3278  HE2 TYR   219      38.137 -24.930  21.009  1.00 92.75           H  
ATOM   3279  HH  TYR   219      39.557 -26.173  22.334  1.00 92.75           H  
ATOM   3280  N   MET   220      40.197 -17.118  20.294  1.00 91.62           N  
ATOM   3281  CA  MET   220      39.753 -15.742  19.987  1.00 91.62           C  
ATOM   3282  C   MET   220      40.236 -15.158  18.635  1.00 91.62           C  
ATOM   3283  CB  MET   220      40.073 -14.813  21.173  1.00 91.62           C  
ATOM   3284  O   MET   220      40.185 -13.947  18.422  1.00 91.62           O  
ATOM   3285  CG  MET   220      39.338 -15.213  22.458  1.00 91.62           C  
ATOM   3286  SD  MET   220      39.490 -13.986  23.782  1.00 91.62           S  
ATOM   3287  CE  MET   220      38.656 -14.895  25.109  1.00 91.62           C  
ATOM   3288  H   MET   220      40.681 -17.239  21.186  1.00 91.62           H  
ATOM   3289  HA  MET   220      38.665 -15.779  19.902  1.00 91.62           H  
ATOM   3290  HB2 MET   220      39.761 -13.800  20.927  1.00 91.62           H  
ATOM   3291  HB3 MET   220      41.148 -14.808  21.358  1.00 91.62           H  
ATOM   3292  HG2 MET   220      39.735 -16.160  22.819  1.00 91.62           H  
ATOM   3293  HG3 MET   220      38.278 -15.347  22.236  1.00 91.62           H  
ATOM   3294  HE1 MET   220      38.620 -14.280  26.008  1.00 91.62           H  
ATOM   3295  HE2 MET   220      39.200 -15.814  25.327  1.00 91.62           H  
ATOM   3296  HE3 MET   220      37.643 -15.143  24.798  1.00 91.62           H  
ATOM   3297  N   CYS   221      40.562 -16.068  17.654  1.00 95.31           N  
ATOM   3298  CA  CYS   221      40.614 -15.783  16.220  1.00 95.31           C  
ATOM   3299  C   CYS   221      41.457 -14.565  15.776  1.00 95.31           C  
ATOM   3300  CB  CYS   221      39.164 -15.743  15.711  1.00 95.31           C  
ATOM   3301  O   CYS   221      40.894 -13.514  15.450  1.00 95.31           O  
ATOM   3302  SG  CYS   221      39.145 -16.103  13.935  1.00 95.31           S  
ATOM   3303  H   CYS   221      40.456 -17.062  17.826  1.00 95.31           H  
ATOM   3304  HA  CYS   221      41.067 -16.655  15.751  1.00 95.31           H  
ATOM   3305  HB2 CYS   221      38.721 -14.763  15.906  1.00 95.31           H  
ATOM   3306  HB3 CYS   221      38.573 -16.494  16.237  1.00 95.31           H  
ATOM   3307  HG  CYS   221      39.399 -14.844  13.526  1.00 95.31           H  
ATOM   3308  N   PRO   222      42.807 -14.729  15.567  1.00 91.85           N  
ATOM   3309  CA  PRO   222      43.645 -13.762  14.847  1.00 91.85           C  
ATOM   3310  C   PRO   222      43.428 -13.842  13.316  1.00 91.85           C  
ATOM   3311  CB  PRO   222      45.074 -14.090  15.299  1.00 91.85           C  
ATOM   3312  O   PRO   222      44.380 -13.840  12.539  1.00 91.85           O  
ATOM   3313  CG  PRO   222      45.024 -15.610  15.458  1.00 91.85           C  
ATOM   3314  CD  PRO   222      43.617 -15.857  16.008  1.00 91.85           C  
ATOM   3315  HA  PRO   222      43.400 -12.750  15.167  1.00 91.85           H  
ATOM   3316  HB2 PRO   222      45.260 -13.631  16.271  1.00 91.85           H  
ATOM   3317  HB3 PRO   222      45.837 -13.774  14.587  1.00 91.85           H  
ATOM   3318  HG2 PRO   222      45.794 -15.970  16.141  1.00 91.85           H  
ATOM   3319  HG3 PRO   222      45.126 -16.084  14.480  1.00 91.85           H  
ATOM   3320  HD2 PRO   222      43.235 -16.804  15.626  1.00 91.85           H  
ATOM   3321  HD3 PRO   222      43.648 -15.875  17.098  1.00 91.85           H  
ATOM   3322  N   ALA   223      42.133 -13.952  12.871  1.00 89.95           N  
ATOM   3323  CA  ALA   223      41.746 -14.194  11.480  1.00 89.95           C  
ATOM   3324  C   ALA   223      40.289 -13.763  11.218  1.00 89.95           C  
ATOM   3325  CB  ALA   223      41.942 -15.689  11.178  1.00 89.95           C  
ATOM   3326  O   ALA   223      39.521 -13.536  12.154  1.00 89.95           O  
ATOM   3327  H   ALA   223      41.374 -13.725  13.511  1.00 89.95           H  
ATOM   3328  HA  ALA   223      42.390 -13.614  10.818  1.00 89.95           H  
ATOM   3329  HB1 ALA   223      42.983 -15.968  11.354  1.00 89.95           H  
ATOM   3330  HB2 ALA   223      41.706 -15.897  10.134  1.00 89.95           H  
ATOM   3331  HB3 ALA   223      41.300 -16.291  11.821  1.00 89.95           H  
ATOM   3332  N   THR   224      39.844 -13.835   9.923  1.00 91.93           N  
ATOM   3333  CA  THR   224      38.477 -13.475   9.489  1.00 91.93           C  
ATOM   3334  C   THR   224      37.385 -14.478   9.899  1.00 91.93           C  
ATOM   3335  CB  THR   224      38.444 -13.309   7.961  1.00 91.93           C  
ATOM   3336  O   THR   224      36.236 -14.358   9.473  1.00 91.93           O  
ATOM   3337  CG2 THR   224      39.329 -12.163   7.474  1.00 91.93           C  
ATOM   3338  OG1 THR   224      38.918 -14.499   7.367  1.00 91.93           O  
ATOM   3339  H   THR   224      40.439 -14.181   9.175  1.00 91.93           H  
ATOM   3340  HA  THR   224      38.212 -12.520   9.942  1.00 91.93           H  
ATOM   3341  HB  THR   224      37.423 -13.118   7.630  1.00 91.93           H  
ATOM   3342 HG21 THR   224      39.029 -11.235   7.962  1.00 91.93           H  
ATOM   3343 HG22 THR   224      39.214 -12.042   6.397  1.00 91.93           H  
ATOM   3344 HG23 THR   224      40.377 -12.359   7.702  1.00 91.93           H  
ATOM   3345  HG1 THR   224      38.873 -14.384   6.412  1.00 91.93           H  
ATOM   3346  N   ASN   225      37.745 -15.548  10.685  1.00 90.73           N  
ATOM   3347  CA  ASN   225      36.837 -16.589  11.185  1.00 90.73           C  
ATOM   3348  C   ASN   225      36.064 -17.373  10.095  1.00 90.73           C  
ATOM   3349  CB  ASN   225      35.946 -15.981  12.290  1.00 90.73           C  
ATOM   3350  O   ASN   225      35.047 -18.001  10.391  1.00 90.73           O  
ATOM   3351  CG  ASN   225      35.369 -17.026  13.227  1.00 90.73           C  
ATOM   3352  ND2 ASN   225      36.168 -17.503  14.229  1.00 90.73           N  
ATOM   3353  OD1 ASN   225      34.218 -17.440  13.100  1.00 90.73           O  
ATOM   3354  H   ASN   225      38.712 -15.627  10.980  1.00 90.73           H  
ATOM   3355  HA  ASN   225      37.474 -17.331  11.667  1.00 90.73           H  
ATOM   3356  HB2 ASN   225      35.122 -15.434  11.830  1.00 90.73           H  
ATOM   3357  HB3 ASN   225      36.521 -15.276  12.888  1.00 90.73           H  
ATOM   3358 HD21 ASN   225      35.814 -18.207  14.863  1.00 90.73           H  
ATOM   3359 HD22 ASN   225      37.116 -17.176  14.371  1.00 90.73           H  
ATOM   3360  N   GLN   226      36.542 -17.367   8.799  1.00 93.06           N  
ATOM   3361  CA  GLN   226      35.714 -17.769   7.648  1.00 93.06           C  
ATOM   3362  C   GLN   226      36.128 -19.087   6.959  1.00 93.06           C  
ATOM   3363  CB  GLN   226      35.557 -16.553   6.704  1.00 93.06           C  
ATOM   3364  O   GLN   226      35.978 -19.235   5.749  1.00 93.06           O  
ATOM   3365  CG  GLN   226      34.090 -16.235   6.368  1.00 93.06           C  
ATOM   3366  CD  GLN   226      33.199 -16.040   7.597  1.00 93.06           C  
ATOM   3367  NE2 GLN   226      33.606 -15.174   8.564  1.00 93.06           N  
ATOM   3368  OE1 GLN   226      32.155 -16.678   7.719  1.00 93.06           O  
ATOM   3369  H   GLN   226      37.392 -16.859   8.583  1.00 93.06           H  
ATOM   3370  HA  GLN   226      34.724 -18.005   8.036  1.00 93.06           H  
ATOM   3371  HB2 GLN   226      36.110 -16.716   5.779  1.00 93.06           H  
ATOM   3372  HB3 GLN   226      35.989 -15.664   7.166  1.00 93.06           H  
ATOM   3373  HG2 GLN   226      33.684 -17.050   5.767  1.00 93.06           H  
ATOM   3374  HG3 GLN   226      34.059 -15.324   5.771  1.00 93.06           H  
ATOM   3375 HE21 GLN   226      33.021 -15.037   9.378  1.00 93.06           H  
ATOM   3376 HE22 GLN   226      34.476 -14.661   8.510  1.00 93.06           H  
ATOM   3377  N   CYS   227      36.656 -20.085   7.754  1.00 95.25           N  
ATOM   3378  CA  CYS   227      36.890 -21.438   7.232  1.00 95.25           C  
ATOM   3379  C   CYS   227      35.567 -22.189   7.000  1.00 95.25           C  
ATOM   3380  CB  CYS   227      37.787 -22.229   8.192  1.00 95.25           C  
ATOM   3381  O   CYS   227      34.637 -22.074   7.799  1.00 95.25           O  
ATOM   3382  SG  CYS   227      39.429 -21.467   8.300  1.00 95.25           S  
ATOM   3383  H   CYS   227      36.741 -19.931   8.753  1.00 95.25           H  
ATOM   3384  HA  CYS   227      37.399 -21.358   6.269  1.00 95.25           H  
ATOM   3385  HB2 CYS   227      37.898 -23.252   7.827  1.00 95.25           H  
ATOM   3386  HB3 CYS   227      37.321 -22.264   9.177  1.00 95.25           H  
ATOM   3387  HG  CYS   227      39.011 -20.208   8.467  1.00 95.25           H  
ATOM   3388  N   THR   228      35.523 -23.090   5.961  1.00 95.06           N  
ATOM   3389  CA  THR   228      34.344 -23.927   5.683  1.00 95.06           C  
ATOM   3390  C   THR   228      34.183 -25.043   6.720  1.00 95.06           C  
ATOM   3391  CB  THR   228      34.430 -24.544   4.278  1.00 95.06           C  
ATOM   3392  O   THR   228      34.925 -26.026   6.693  1.00 95.06           O  
ATOM   3393  CG2 THR   228      34.299 -23.492   3.178  1.00 95.06           C  
ATOM   3394  OG1 THR   228      35.676 -25.183   4.112  1.00 95.06           O  
ATOM   3395  H   THR   228      36.317 -23.213   5.340  1.00 95.06           H  
ATOM   3396  HA  THR   228      33.451 -23.302   5.720  1.00 95.06           H  
ATOM   3397  HB  THR   228      33.631 -25.276   4.159  1.00 95.06           H  
ATOM   3398 HG21 THR   228      33.343 -22.976   3.275  1.00 95.06           H  
ATOM   3399 HG22 THR   228      34.343 -23.976   2.204  1.00 95.06           H  
ATOM   3400 HG23 THR   228      35.108 -22.765   3.249  1.00 95.06           H  
ATOM   3401  HG1 THR   228      35.772 -25.761   4.882  1.00 95.06           H  
ATOM   3402  N   ILE   229      33.182 -24.891   7.650  1.00 96.49           N  
ATOM   3403  CA  ILE   229      32.860 -25.890   8.677  1.00 96.49           C  
ATOM   3404  C   ILE   229      31.697 -26.770   8.201  1.00 96.49           C  
ATOM   3405  CB  ILE   229      32.623 -25.208  10.045  1.00 96.49           C  
ATOM   3406  O   ILE   229      30.532 -26.519   8.500  1.00 96.49           O  
ATOM   3407  CG1 ILE   229      33.815 -24.320  10.481  1.00 96.49           C  
ATOM   3408  CG2 ILE   229      32.318 -26.234  11.152  1.00 96.49           C  
ATOM   3409  CD1 ILE   229      35.196 -25.000  10.493  1.00 96.49           C  
ATOM   3410  H   ILE   229      32.687 -24.002   7.684  1.00 96.49           H  
ATOM   3411  HA  ILE   229      33.714 -26.556   8.797  1.00 96.49           H  
ATOM   3412  HB  ILE   229      31.750 -24.558   9.954  1.00 96.49           H  
ATOM   3413 HG12 ILE   229      33.609 -23.933  11.476  1.00 96.49           H  
ATOM   3414 HG13 ILE   229      33.868 -23.455   9.823  1.00 96.49           H  
ATOM   3415 HG21 ILE   229      33.153 -26.912  11.301  1.00 96.49           H  
ATOM   3416 HG22 ILE   229      31.428 -26.810  10.899  1.00 96.49           H  
ATOM   3417 HG23 ILE   229      32.099 -25.707  12.079  1.00 96.49           H  
ATOM   3418 HD11 ILE   229      35.186 -25.877  11.137  1.00 96.49           H  
ATOM   3419 HD12 ILE   229      35.942 -24.305  10.873  1.00 96.49           H  
ATOM   3420 HD13 ILE   229      35.486 -25.293   9.485  1.00 96.49           H  
ATOM   3421  N   ASP   230      32.053 -27.832   7.400  1.00 96.39           N  
ATOM   3422  CA  ASP   230      31.114 -28.852   6.922  1.00 96.39           C  
ATOM   3423  C   ASP   230      31.497 -30.266   7.391  1.00 96.39           C  
ATOM   3424  CB  ASP   230      30.953 -28.755   5.393  1.00 96.39           C  
ATOM   3425  O   ASP   230      32.548 -30.489   7.995  1.00 96.39           O  
ATOM   3426  CG  ASP   230      32.223 -29.094   4.606  1.00 96.39           C  
ATOM   3427  OD1 ASP   230      32.730 -30.237   4.783  1.00 96.39           O  
ATOM   3428  OD2 ASP   230      32.664 -28.186   3.837  1.00 96.39           O1-
ATOM   3429  H   ASP   230      33.031 -27.930   7.137  1.00 96.39           H  
ATOM   3430  HA  ASP   230      30.130 -28.648   7.348  1.00 96.39           H  
ATOM   3431  HB2 ASP   230      30.630 -27.743   5.144  1.00 96.39           H  
ATOM   3432  HB3 ASP   230      30.158 -29.432   5.076  1.00 96.39           H  
ATOM   3433  N   LYS   231      30.631 -31.283   7.051  1.00 95.97           N  
ATOM   3434  CA  LYS   231      30.764 -32.705   7.410  1.00 95.97           C  
ATOM   3435  C   LYS   231      32.164 -33.296   7.162  1.00 95.97           C  
ATOM   3436  CB  LYS   231      29.667 -33.444   6.617  1.00 95.97           C  
ATOM   3437  O   LYS   231      32.567 -34.205   7.898  1.00 95.97           O  
ATOM   3438  CG  LYS   231      29.488 -34.935   6.950  1.00 95.97           C  
ATOM   3439  CD  LYS   231      28.323 -35.510   6.121  1.00 95.97           C  
ATOM   3440  CE  LYS   231      28.121 -37.021   6.310  1.00 95.97           C  
ATOM   3441  NZ  LYS   231      27.425 -37.349   7.576  1.00 95.97           N1+
ATOM   3442  H   LYS   231      29.787 -31.050   6.543  1.00 95.97           H  
ATOM   3443  HA  LYS   231      30.550 -32.807   8.474  1.00 95.97           H  
ATOM   3444  HB2 LYS   231      29.883 -33.347   5.551  1.00 95.97           H  
ATOM   3445  HB3 LYS   231      28.715 -32.945   6.811  1.00 95.97           H  
ATOM   3446  HG2 LYS   231      29.282 -35.047   8.013  1.00 95.97           H  
ATOM   3447  HG3 LYS   231      30.402 -35.477   6.705  1.00 95.97           H  
ATOM   3448  HD2 LYS   231      28.540 -35.336   5.066  1.00 95.97           H  
ATOM   3449  HD3 LYS   231      27.398 -34.981   6.360  1.00 95.97           H  
ATOM   3450  HE2 LYS   231      29.097 -37.513   6.273  1.00 95.97           H  
ATOM   3451  HE3 LYS   231      27.523 -37.389   5.470  1.00 95.97           H  
ATOM   3452  HZ1 LYS   231      27.294 -38.344   7.687  1.00 95.97           H  
ATOM   3453  HZ2 LYS   231      26.507 -36.924   7.613  1.00 95.97           H  
ATOM   3454  HZ3 LYS   231      27.950 -37.026   8.393  1.00 95.97           H  
ATOM   3455  N   ASN   232      32.971 -32.735   6.201  1.00 95.28           N  
ATOM   3456  CA  ASN   232      34.374 -33.092   5.971  1.00 95.28           C  
ATOM   3457  C   ASN   232      35.355 -32.020   6.501  1.00 95.28           C  
ATOM   3458  CB  ASN   232      34.543 -33.342   4.457  1.00 95.28           C  
ATOM   3459  O   ASN   232      36.340 -32.356   7.169  1.00 95.28           O  
ATOM   3460  CG  ASN   232      35.913 -33.860   4.044  1.00 95.28           C  
ATOM   3461  ND2 ASN   232      36.179 -33.897   2.708  1.00 95.28           N  
ATOM   3462  OD1 ASN   232      36.750 -34.235   4.862  1.00 95.28           O  
ATOM   3463  H   ASN   232      32.604 -31.947   5.647  1.00 95.28           H  
ATOM   3464  HA  ASN   232      34.601 -34.023   6.493  1.00 95.28           H  
ATOM   3465  HB2 ASN   232      34.347 -32.414   3.918  1.00 95.28           H  
ATOM   3466  HB3 ASN   232      33.805 -34.076   4.133  1.00 95.28           H  
ATOM   3467 HD21 ASN   232      37.066 -34.261   2.384  1.00 95.28           H  
ATOM   3468 HD22 ASN   232      35.523 -33.577   2.005  1.00 95.28           H  
ATOM   3469  N   ARG   233      35.121 -30.704   6.188  1.00 94.12           N  
ATOM   3470  CA  ARG   233      36.112 -29.622   6.388  1.00 94.12           C  
ATOM   3471  C   ARG   233      36.075 -28.941   7.762  1.00 94.12           C  
ATOM   3472  CB  ARG   233      36.034 -28.616   5.228  1.00 94.12           C  
ATOM   3473  O   ARG   233      37.000 -28.189   8.078  1.00 94.12           O  
ATOM   3474  CG  ARG   233      36.477 -29.246   3.893  1.00 94.12           C  
ATOM   3475  CD  ARG   233      36.408 -28.251   2.729  1.00 94.12           C  
ATOM   3476  NE  ARG   233      35.016 -27.869   2.456  1.00 94.12           N  
ATOM   3477  NH1 ARG   233      35.281 -26.410   0.682  1.00 94.12           N  
ATOM   3478  NH2 ARG   233      33.248 -26.792   1.558  1.00 94.12           N1+
ATOM   3479  CZ  ARG   233      34.527 -27.017   1.555  1.00 94.12           C  
ATOM   3480  H   ARG   233      34.274 -30.470   5.641  1.00 94.12           H  
ATOM   3481  HA  ARG   233      37.106 -30.068   6.341  1.00 94.12           H  
ATOM   3482  HB2 ARG   233      36.695 -27.774   5.439  1.00 94.12           H  
ATOM   3483  HB3 ARG   233      35.014 -28.241   5.149  1.00 94.12           H  
ATOM   3484  HG2 ARG   233      35.845 -30.104   3.658  1.00 94.12           H  
ATOM   3485  HG3 ARG   233      37.507 -29.592   3.991  1.00 94.12           H  
ATOM   3486  HD2 ARG   233      36.833 -28.722   1.841  1.00 94.12           H  
ATOM   3487  HD3 ARG   233      36.996 -27.364   2.975  1.00 94.12           H  
ATOM   3488  HE  ARG   233      34.275 -28.219   3.093  1.00 94.12           H  
ATOM   3489 HH11 ARG   233      34.886 -25.757   0.036  1.00 94.12           H  
ATOM   3490 HH12 ARG   233      36.272 -26.552   0.745  1.00 94.12           H  
ATOM   3491 HH21 ARG   233      32.802 -26.181   0.908  1.00 94.12           H  
ATOM   3492 HH22 ARG   233      32.729 -27.256   2.313  1.00 94.12           H  
ATOM   3493  N   ARG   234      35.161 -29.377   8.686  1.00 95.77           N  
ATOM   3494  CA  ARG   234      35.139 -29.062  10.137  1.00 95.77           C  
ATOM   3495  C   ARG   234      36.399 -29.432  10.949  1.00 95.77           C  
ATOM   3496  CB  ARG   234      33.889 -29.711  10.752  1.00 95.77           C  
ATOM   3497  O   ARG   234      36.402 -29.261  12.171  1.00 95.77           O  
ATOM   3498  CG  ARG   234      33.957 -31.247  10.690  1.00 95.77           C  
ATOM   3499  CD  ARG   234      32.605 -31.855  11.043  1.00 95.77           C  
ATOM   3500  NE  ARG   234      32.539 -33.255  10.606  1.00 95.77           N  
ATOM   3501  NH1 ARG   234      31.136 -34.065  12.242  1.00 95.77           N  
ATOM   3502  NH2 ARG   234      31.615 -35.333  10.484  1.00 95.77           N1+
ATOM   3503  CZ  ARG   234      31.773 -34.214  11.122  1.00 95.77           C  
ATOM   3504  H   ARG   234      34.387 -29.927   8.317  1.00 95.77           H  
ATOM   3505  HA  ARG   234      35.039 -27.981  10.235  1.00 95.77           H  
ATOM   3506  HB2 ARG   234      33.010 -29.352  10.216  1.00 95.77           H  
ATOM   3507  HB3 ARG   234      33.779 -29.403  11.790  1.00 95.77           H  
ATOM   3508  HG2 ARG   234      34.712 -31.620  11.383  1.00 95.77           H  
ATOM   3509  HG3 ARG   234      34.226 -31.570   9.684  1.00 95.77           H  
ATOM   3510  HD2 ARG   234      31.824 -31.304  10.518  1.00 95.77           H  
ATOM   3511  HD3 ARG   234      32.443 -31.763  12.118  1.00 95.77           H  
ATOM   3512  HE  ARG   234      32.918 -33.476   9.687  1.00 95.77           H  
ATOM   3513 HH11 ARG   234      30.455 -34.792  12.459  1.00 95.77           H  
ATOM   3514 HH12 ARG   234      31.101 -33.163  12.668  1.00 95.77           H  
ATOM   3515 HH21 ARG   234      30.945 -35.999  10.858  1.00 95.77           H  
ATOM   3516 HH22 ARG   234      32.029 -35.447   9.571  1.00 95.77           H  
ATOM   3517  N   LYS   235      37.469 -29.956  10.275  1.00 95.58           N  
ATOM   3518  CA  LYS   235      38.817 -30.107  10.849  1.00 95.58           C  
ATOM   3519  C   LYS   235      39.576 -28.771  10.895  1.00 95.58           C  
ATOM   3520  CB  LYS   235      39.642 -31.107  10.010  1.00 95.58           C  
ATOM   3521  O   LYS   235      40.407 -28.562  11.776  1.00 95.58           O  
ATOM   3522  CG  LYS   235      38.941 -32.438   9.682  1.00 95.58           C  
ATOM   3523  CD  LYS   235      39.892 -33.382   8.924  1.00 95.58           C  
ATOM   3524  CE  LYS   235      39.167 -34.578   8.286  1.00 95.58           C  
ATOM   3525  NZ  LYS   235      38.433 -34.189   7.056  1.00 95.58           N1+
ATOM   3526  H   LYS   235      37.378 -30.107   9.280  1.00 95.58           H  
ATOM   3527  HA  LYS   235      38.748 -30.474  11.875  1.00 95.58           H  
ATOM   3528  HB2 LYS   235      40.566 -31.320  10.550  1.00 95.58           H  
ATOM   3529  HB3 LYS   235      39.913 -30.628   9.067  1.00 95.58           H  
ATOM   3530  HG2 LYS   235      38.070 -32.235   9.063  1.00 95.58           H  
ATOM   3531  HG3 LYS   235      38.612 -32.919  10.604  1.00 95.58           H  
ATOM   3532  HD2 LYS   235      40.634 -33.759   9.630  1.00 95.58           H  
ATOM   3533  HD3 LYS   235      40.423 -32.830   8.146  1.00 95.58           H  
ATOM   3534  HE2 LYS   235      38.480 -35.010   9.020  1.00 95.58           H  
ATOM   3535  HE3 LYS   235      39.913 -35.339   8.037  1.00 95.58           H  
ATOM   3536  HZ1 LYS   235      37.943 -34.961   6.617  1.00 95.58           H  
ATOM   3537  HZ2 LYS   235      39.044 -33.801   6.352  1.00 95.58           H  
ATOM   3538  HZ3 LYS   235      37.715 -33.491   7.243  1.00 95.58           H  
ATOM   3539  N   SER   236      39.282 -27.842   9.916  1.00 95.18           N  
ATOM   3540  CA  SER   236      40.262 -26.853   9.435  1.00 95.18           C  
ATOM   3541  C   SER   236      40.613 -25.742  10.427  1.00 95.18           C  
ATOM   3542  CB  SER   236      39.763 -26.202   8.137  1.00 95.18           C  
ATOM   3543  O   SER   236      41.730 -25.227  10.397  1.00 95.18           O  
ATOM   3544  OG  SER   236      39.337 -27.173   7.199  1.00 95.18           O  
ATOM   3545  H   SER   236      38.485 -28.001   9.305  1.00 95.18           H  
ATOM   3546  HA  SER   236      41.191 -27.375   9.204  1.00 95.18           H  
ATOM   3547  HB2 SER   236      40.572 -25.614   7.701  1.00 95.18           H  
ATOM   3548  HB3 SER   236      38.928 -25.535   8.359  1.00 95.18           H  
ATOM   3549  HG  SER   236      38.425 -27.433   7.415  1.00 95.18           H  
ATOM   3550  N   CYS   237      39.640 -25.290  11.292  1.00 96.56           N  
ATOM   3551  CA  CYS   237      39.907 -24.245  12.279  1.00 96.56           C  
ATOM   3552  C   CYS   237      38.914 -24.309  13.444  1.00 96.56           C  
ATOM   3553  CB  CYS   237      39.870 -22.878  11.581  1.00 96.56           C  
ATOM   3554  O   CYS   237      37.711 -24.137  13.253  1.00 96.56           O  
ATOM   3555  SG  CYS   237      40.220 -21.558  12.779  1.00 96.56           S  
ATOM   3556  H   CYS   237      38.726 -25.732  11.284  1.00 96.56           H  
ATOM   3557  HA  CYS   237      40.914 -24.392  12.676  1.00 96.56           H  
ATOM   3558  HB2 CYS   237      38.894 -22.722  11.120  1.00 96.56           H  
ATOM   3559  HB3 CYS   237      40.632 -22.861  10.798  1.00 96.56           H  
ATOM   3560  HG  CYS   237      40.678 -20.668  11.886  1.00 96.56           H  
ATOM   3561  N   GLN   238      39.453 -24.472  14.705  1.00 96.34           N  
ATOM   3562  CA  GLN   238      38.612 -24.553  15.902  1.00 96.34           C  
ATOM   3563  C   GLN   238      37.861 -23.249  16.192  1.00 96.34           C  
ATOM   3564  CB  GLN   238      39.439 -24.946  17.132  1.00 96.34           C  
ATOM   3565  O   GLN   238      36.713 -23.301  16.632  1.00 96.34           O  
ATOM   3566  CG  GLN   238      40.123 -26.315  17.010  1.00 96.34           C  
ATOM   3567  CD  GLN   238      40.432 -26.868  18.395  1.00 96.34           C  
ATOM   3568  OE1 GLN   238      39.621 -27.590  18.972  1.00 96.34           O  
ATOM   3569  NE2 GLN   238      41.562 -26.437  19.018  1.00 96.34           N  
ATOM   3570  H   GLN   238      40.457 -24.585  14.807  1.00 96.34           H  
ATOM   3571  HA  GLN   238      37.858 -25.324  15.738  1.00 96.34           H  
ATOM   3572  HB2 GLN   238      38.756 -24.982  17.982  1.00 96.34           H  
ATOM   3573  HB3 GLN   238      40.192 -24.183  17.338  1.00 96.34           H  
ATOM   3574  HG2 GLN   238      41.044 -26.222  16.434  1.00 96.34           H  
ATOM   3575  HG3 GLN   238      39.465 -27.016  16.498  1.00 96.34           H  
ATOM   3576 HE21 GLN   238      41.737 -26.710  19.977  1.00 96.34           H  
ATOM   3577 HE22 GLN   238      42.249 -25.849  18.566  1.00 96.34           H  
ATOM   3578  N   ALA   239      38.458 -22.050  15.869  1.00 96.06           N  
ATOM   3579  CA  ALA   239      37.816 -20.756  16.106  1.00 96.06           C  
ATOM   3580  C   ALA   239      36.549 -20.560  15.256  1.00 96.06           C  
ATOM   3581  CB  ALA   239      38.839 -19.654  15.812  1.00 96.06           C  
ATOM   3582  O   ALA   239      35.550 -20.021  15.728  1.00 96.06           O  
ATOM   3583  H   ALA   239      39.395 -22.051  15.483  1.00 96.06           H  
ATOM   3584  HA  ALA   239      37.522 -20.689  17.155  1.00 96.06           H  
ATOM   3585  HB1 ALA   239      39.734 -19.797  16.415  1.00 96.06           H  
ATOM   3586  HB2 ALA   239      38.398 -18.691  16.063  1.00 96.06           H  
ATOM   3587  HB3 ALA   239      39.110 -19.652  14.756  1.00 96.06           H  
ATOM   3588  N   CYS   240      36.581 -21.010  13.948  1.00 97.28           N  
ATOM   3589  CA  CYS   240      35.435 -20.896  13.042  1.00 97.28           C  
ATOM   3590  C   CYS   240      34.323 -21.870  13.462  1.00 97.28           C  
ATOM   3591  CB  CYS   240      35.901 -21.171  11.602  1.00 97.28           C  
ATOM   3592  O   CYS   240      33.143 -21.529  13.477  1.00 97.28           O  
ATOM   3593  SG  CYS   240      37.356 -20.171  11.157  1.00 97.28           S  
ATOM   3594  H   CYS   240      37.440 -21.417  13.591  1.00 97.28           H  
ATOM   3595  HA  CYS   240      35.025 -19.886  13.090  1.00 97.28           H  
ATOM   3596  HB2 CYS   240      35.082 -20.938  10.916  1.00 97.28           H  
ATOM   3597  HB3 CYS   240      36.152 -22.225  11.494  1.00 97.28           H  
ATOM   3598  HG  CYS   240      38.247 -20.789  11.939  1.00 97.28           H  
ATOM   3599  N   ARG   241      34.733 -23.108  13.903  1.00 97.87           N  
ATOM   3600  CA  ARG   241      33.814 -24.146  14.376  1.00 97.87           C  
ATOM   3601  C   ARG   241      33.169 -23.812  15.720  1.00 97.87           C  
ATOM   3602  CB  ARG   241      34.592 -25.463  14.409  1.00 97.87           C  
ATOM   3603  O   ARG   241      32.009 -24.162  15.941  1.00 97.87           O  
ATOM   3604  CG  ARG   241      33.697 -26.668  14.706  1.00 97.87           C  
ATOM   3605  CD  ARG   241      34.462 -27.931  14.324  1.00 97.87           C  
ATOM   3606  NE  ARG   241      33.679 -29.135  14.621  1.00 97.87           N  
ATOM   3607  NH1 ARG   241      35.411 -30.669  14.499  1.00 97.87           N  
ATOM   3608  NH2 ARG   241      33.405 -31.292  15.282  1.00 97.87           N1+
ATOM   3609  CZ  ARG   241      34.180 -30.366  14.801  1.00 97.87           C  
ATOM   3610  H   ARG   241      35.717 -23.343  13.849  1.00 97.87           H  
ATOM   3611  HA  ARG   241      32.994 -24.236  13.664  1.00 97.87           H  
ATOM   3612  HB2 ARG   241      35.384 -25.407  15.157  1.00 97.87           H  
ATOM   3613  HB3 ARG   241      35.059 -25.603  13.434  1.00 97.87           H  
ATOM   3614  HG2 ARG   241      32.780 -26.612  14.119  1.00 97.87           H  
ATOM   3615  HG3 ARG   241      33.441 -26.690  15.766  1.00 97.87           H  
ATOM   3616  HD2 ARG   241      35.404 -27.954  14.876  1.00 97.87           H  
ATOM   3617  HD3 ARG   241      34.679 -27.891  13.257  1.00 97.87           H  
ATOM   3618  HE  ARG   241      32.702 -29.000  14.847  1.00 97.87           H  
ATOM   3619 HH11 ARG   241      35.769 -31.586  14.681  1.00 97.87           H  
ATOM   3620 HH12 ARG   241      35.949 -29.999  13.956  1.00 97.87           H  
ATOM   3621 HH21 ARG   241      33.759 -32.186  15.599  1.00 97.87           H  
ATOM   3622 HH22 ARG   241      32.443 -31.080  15.482  1.00 97.87           H  
ATOM   3623  N   LEU   242      33.902 -23.094  16.633  1.00 96.33           N  
ATOM   3624  CA  LEU   242      33.353 -22.618  17.900  1.00 96.33           C  
ATOM   3625  C   LEU   242      32.281 -21.548  17.657  1.00 96.33           C  
ATOM   3626  CB  LEU   242      34.509 -22.107  18.779  1.00 96.33           C  
ATOM   3627  O   LEU   242      31.166 -21.681  18.165  1.00 96.33           O  
ATOM   3628  CG  LEU   242      34.091 -21.731  20.212  1.00 96.33           C  
ATOM   3629  CD1 LEU   242      33.644 -22.961  21.010  1.00 96.33           C  
ATOM   3630  CD2 LEU   242      35.274 -21.100  20.939  1.00 96.33           C  
ATOM   3631  H   LEU   242      34.901 -22.963  16.478  1.00 96.33           H  
ATOM   3632  HA  LEU   242      32.869 -23.459  18.398  1.00 96.33           H  
ATOM   3633  HB2 LEU   242      34.952 -21.233  18.300  1.00 96.33           H  
ATOM   3634  HB3 LEU   242      35.277 -22.879  18.839  1.00 96.33           H  
ATOM   3635  HG  LEU   242      33.281 -21.004  20.174  1.00 96.33           H  
ATOM   3636 HD11 LEU   242      34.412 -23.732  20.955  1.00 96.33           H  
ATOM   3637 HD12 LEU   242      32.704 -23.341  20.612  1.00 96.33           H  
ATOM   3638 HD13 LEU   242      33.492 -22.683  22.053  1.00 96.33           H  
ATOM   3639 HD21 LEU   242      36.085 -21.818  21.038  1.00 96.33           H  
ATOM   3640 HD22 LEU   242      34.963 -20.782  21.933  1.00 96.33           H  
ATOM   3641 HD23 LEU   242      35.623 -20.223  20.394  1.00 96.33           H  
ATOM   3642  N   ARG   243      32.562 -20.538  16.757  1.00 95.31           N  
ATOM   3643  CA  ARG   243      31.555 -19.561  16.314  1.00 95.31           C  
ATOM   3644  C   ARG   243      30.346 -20.249  15.678  1.00 95.31           C  
ATOM   3645  CB  ARG   243      32.223 -18.544  15.372  1.00 95.31           C  
ATOM   3646  O   ARG   243      29.213 -19.890  15.999  1.00 95.31           O  
ATOM   3647  CG  ARG   243      31.287 -17.424  14.872  1.00 95.31           C  
ATOM   3648  CD  ARG   243      30.580 -17.713  13.535  1.00 95.31           C  
ATOM   3649  NE  ARG   243      31.549 -17.839  12.434  1.00 95.31           N  
ATOM   3650  NH1 ARG   243      30.150 -17.503  10.592  1.00 95.31           N  
ATOM   3651  NH2 ARG   243      32.308 -17.763  10.277  1.00 95.31           N1+
ATOM   3652  CZ  ARG   243      31.320 -17.706  11.112  1.00 95.31           C  
ATOM   3653  H   ARG   243      33.525 -20.438  16.428  1.00 95.31           H  
ATOM   3654  HA  ARG   243      31.178 -19.024  17.188  1.00 95.31           H  
ATOM   3655  HB2 ARG   243      32.667 -19.069  14.526  1.00 95.31           H  
ATOM   3656  HB3 ARG   243      33.037 -18.070  15.923  1.00 95.31           H  
ATOM   3657  HG2 ARG   243      31.881 -16.519  14.740  1.00 95.31           H  
ATOM   3658  HG3 ARG   243      30.536 -17.211  15.634  1.00 95.31           H  
ATOM   3659  HD2 ARG   243      29.905 -16.881  13.327  1.00 95.31           H  
ATOM   3660  HD3 ARG   243      29.986 -18.623  13.609  1.00 95.31           H  
ATOM   3661  HE  ARG   243      32.535 -17.899  12.700  1.00 95.31           H  
ATOM   3662 HH11 ARG   243      30.041 -17.416   9.602  1.00 95.31           H  
ATOM   3663 HH12 ARG   243      29.320 -17.477  11.195  1.00 95.31           H  
ATOM   3664 HH21 ARG   243      32.149 -17.557   9.298  1.00 95.31           H  
ATOM   3665 HH22 ARG   243      33.255 -17.920  10.608  1.00 95.31           H  
ATOM   3666  N   LYS   244      30.559 -21.334  14.858  1.00 97.07           N  
ATOM   3667  CA  LYS   244      29.461 -22.138  14.292  1.00 97.07           C  
ATOM   3668  C   LYS   244      28.641 -22.882  15.362  1.00 97.07           C  
ATOM   3669  CB  LYS   244      30.049 -23.078  13.224  1.00 97.07           C  
ATOM   3670  O   LYS   244      27.428 -23.002  15.188  1.00 97.07           O  
ATOM   3671  CG  LYS   244      29.033 -23.860  12.377  1.00 97.07           C  
ATOM   3672  CD  LYS   244      28.070 -23.000  11.542  1.00 97.07           C  
ATOM   3673  CE  LYS   244      26.672 -22.937  12.170  1.00 97.07           C  
ATOM   3674  NZ  LYS   244      25.816 -21.956  11.473  1.00 97.07           N1+
ATOM   3675  H   LYS   244      31.510 -21.540  14.550  1.00 97.07           H  
ATOM   3676  HA  LYS   244      28.771 -21.450  13.801  1.00 97.07           H  
ATOM   3677  HB2 LYS   244      30.698 -23.803  13.713  1.00 97.07           H  
ATOM   3678  HB3 LYS   244      30.667 -22.490  12.542  1.00 97.07           H  
ATOM   3679  HG2 LYS   244      28.466 -24.531  13.021  1.00 97.07           H  
ATOM   3680  HG3 LYS   244      29.609 -24.473  11.683  1.00 97.07           H  
ATOM   3681  HD2 LYS   244      27.981 -23.445  10.550  1.00 97.07           H  
ATOM   3682  HD3 LYS   244      28.479 -21.994  11.428  1.00 97.07           H  
ATOM   3683  HE2 LYS   244      26.769 -22.627  13.209  1.00 97.07           H  
ATOM   3684  HE3 LYS   244      26.220 -23.935  12.153  1.00 97.07           H  
ATOM   3685  HZ1 LYS   244      25.708 -22.187  10.499  1.00 97.07           H  
ATOM   3686  HZ2 LYS   244      26.260 -21.033  11.532  1.00 97.07           H  
ATOM   3687  HZ3 LYS   244      24.916 -21.881  11.923  1.00 97.07           H  
ATOM   3688  N   CYS   245      29.257 -23.318  16.513  1.00 96.79           N  
ATOM   3689  CA  CYS   245      28.497 -23.855  17.653  1.00 96.79           C  
ATOM   3690  C   CYS   245      27.608 -22.780  18.312  1.00 96.79           C  
ATOM   3691  CB  CYS   245      29.445 -24.467  18.700  1.00 96.79           C  
ATOM   3692  O   CYS   245      26.479 -23.073  18.716  1.00 96.79           O  
ATOM   3693  SG  CYS   245      30.405 -25.860  18.037  1.00 96.79           S  
ATOM   3694  H   CYS   245      30.276 -23.300  16.567  1.00 96.79           H  
ATOM   3695  HA  CYS   245      27.830 -24.642  17.299  1.00 96.79           H  
ATOM   3696  HB2 CYS   245      28.848 -24.834  19.537  1.00 96.79           H  
ATOM   3697  HB3 CYS   245      30.120 -23.702  19.084  1.00 96.79           H  
ATOM   3698  HG  CYS   245      30.993 -25.187  17.037  1.00 96.79           H  
ATOM   3699  N   TYR   246      28.108 -21.500  18.418  1.00 95.11           N  
ATOM   3700  CA  TYR   246      27.349 -20.416  19.056  1.00 95.11           C  
ATOM   3701  C   TYR   246      26.305 -19.750  18.150  1.00 95.11           C  
ATOM   3702  CB  TYR   246      28.320 -19.400  19.657  1.00 95.11           C  
ATOM   3703  O   TYR   246      25.259 -19.336  18.652  1.00 95.11           O  
ATOM   3704  CG  TYR   246      28.979 -19.913  20.920  1.00 95.11           C  
ATOM   3705  CD1 TYR   246      28.244 -20.004  22.111  1.00 95.11           C  
ATOM   3706  CD2 TYR   246      30.341 -20.254  20.949  1.00 95.11           C  
ATOM   3707  CE1 TYR   246      28.850 -20.447  23.292  1.00 95.11           C  
ATOM   3708  CE2 TYR   246      30.947 -20.693  22.128  1.00 95.11           C  
ATOM   3709  OH  TYR   246      30.805 -21.184  24.437  1.00 95.11           O  
ATOM   3710  CZ  TYR   246      30.198 -20.788  23.291  1.00 95.11           C  
ATOM   3711  H   TYR   246      29.089 -21.321  18.194  1.00 95.11           H  
ATOM   3712  HA  TYR   246      26.782 -20.843  19.885  1.00 95.11           H  
ATOM   3713  HB2 TYR   246      27.770 -18.493  19.913  1.00 95.11           H  
ATOM   3714  HB3 TYR   246      29.076 -19.128  18.918  1.00 95.11           H  
ATOM   3715  HD1 TYR   246      27.194 -19.718  22.153  1.00 95.11           H  
ATOM   3716  HD2 TYR   246      30.950 -20.177  20.052  1.00 95.11           H  
ATOM   3717  HE1 TYR   246      28.258 -20.503  24.200  1.00 95.11           H  
ATOM   3718  HE2 TYR   246      32.000 -20.962  22.136  1.00 95.11           H  
ATOM   3719  HH  TYR   246      30.211 -21.097  25.182  1.00 95.11           H  
ATOM   3720  N   GLU   247      26.495 -19.778  16.786  1.00 95.05           N  
ATOM   3721  CA  GLU   247      25.430 -19.447  15.823  1.00 95.05           C  
ATOM   3722  C   GLU   247      24.212 -20.370  15.942  1.00 95.05           C  
ATOM   3723  CB  GLU   247      25.959 -19.577  14.391  1.00 95.05           C  
ATOM   3724  O   GLU   247      23.122 -20.009  15.500  1.00 95.05           O  
ATOM   3725  CG  GLU   247      26.809 -18.383  13.949  1.00 95.05           C  
ATOM   3726  CD  GLU   247      27.277 -18.519  12.495  1.00 95.05           C  
ATOM   3727  OE1 GLU   247      27.856 -17.507  12.008  1.00 95.05           O  
ATOM   3728  OE2 GLU   247      27.093 -19.630  11.915  1.00 95.05           O1-
ATOM   3729  H   GLU   247      27.416 -20.020  16.418  1.00 95.05           H  
ATOM   3730  HA  GLU   247      25.079 -18.428  15.992  1.00 95.05           H  
ATOM   3731  HB2 GLU   247      25.111 -19.646  13.708  1.00 95.05           H  
ATOM   3732  HB3 GLU   247      26.537 -20.498  14.308  1.00 95.05           H  
ATOM   3733  HG2 GLU   247      27.677 -18.291  14.603  1.00 95.05           H  
ATOM   3734  HG3 GLU   247      26.211 -17.474  14.051  1.00 95.05           H  
ATOM   3735  N   VAL   248      24.403 -21.605  16.527  1.00 95.34           N  
ATOM   3736  CA  VAL   248      23.313 -22.546  16.820  1.00 95.34           C  
ATOM   3737  C   VAL   248      23.053 -22.673  18.325  1.00 95.34           C  
ATOM   3738  CB  VAL   248      23.485 -23.878  16.066  1.00 95.34           C  
ATOM   3739  O   VAL   248      22.455 -23.643  18.785  1.00 95.34           O  
ATOM   3740  CG1 VAL   248      23.626 -23.601  14.562  1.00 95.34           C  
ATOM   3741  CG2 VAL   248      24.685 -24.708  16.528  1.00 95.34           C  
ATOM   3742  H   VAL   248      25.345 -21.876  16.794  1.00 95.34           H  
ATOM   3743  HA  VAL   248      22.392 -22.111  16.433  1.00 95.34           H  
ATOM   3744  HB  VAL   248      22.586 -24.474  16.205  1.00 95.34           H  
ATOM   3745 HG11 VAL   248      24.563 -23.084  14.356  1.00 95.34           H  
ATOM   3746 HG12 VAL   248      22.789 -22.992  14.220  1.00 95.34           H  
ATOM   3747 HG13 VAL   248      23.624 -24.538  14.019  1.00 95.34           H  
ATOM   3748 HG21 VAL   248      25.607 -24.162  16.362  1.00 95.34           H  
ATOM   3749 HG22 VAL   248      24.719 -25.646  15.976  1.00 95.34           H  
ATOM   3750 HG23 VAL   248      24.593 -24.923  17.591  1.00 95.34           H  
ATOM   3751  N   GLY   249      23.489 -21.641  19.122  1.00 92.49           N  
ATOM   3752  CA  GLY   249      23.079 -21.461  20.513  1.00 92.49           C  
ATOM   3753  C   GLY   249      23.631 -22.474  21.517  1.00 92.49           C  
ATOM   3754  O   GLY   249      23.082 -22.547  22.619  1.00 92.49           O  
ATOM   3755  H   GLY   249      24.026 -20.882  18.713  1.00 92.49           H  
ATOM   3756  HA2 GLY   249      21.991 -21.503  20.566  1.00 92.49           H  
ATOM   3757  HA3 GLY   249      23.399 -20.472  20.837  1.00 92.49           H  
ATOM   3758  N   MET   250      24.714 -23.261  21.177  1.00 94.66           N  
ATOM   3759  CA  MET   250      25.198 -24.305  22.086  1.00 94.66           C  
ATOM   3760  C   MET   250      25.605 -23.754  23.462  1.00 94.66           C  
ATOM   3761  CB  MET   250      26.339 -25.125  21.473  1.00 94.66           C  
ATOM   3762  O   MET   250      26.395 -22.817  23.569  1.00 94.66           O  
ATOM   3763  CG  MET   250      25.837 -26.092  20.400  1.00 94.66           C  
ATOM   3764  SD  MET   250      27.063 -27.345  19.934  1.00 94.66           S  
ATOM   3765  CE  MET   250      25.941 -28.673  19.427  1.00 94.66           C  
ATOM   3766  H   MET   250      25.184 -23.125  20.282  1.00 94.66           H  
ATOM   3767  HA  MET   250      24.364 -24.984  22.252  1.00 94.66           H  
ATOM   3768  HB2 MET   250      26.784 -25.729  22.262  1.00 94.66           H  
ATOM   3769  HB3 MET   250      27.106 -24.466  21.066  1.00 94.66           H  
ATOM   3770  HG2 MET   250      25.537 -25.532  19.517  1.00 94.66           H  
ATOM   3771  HG3 MET   250      24.959 -26.607  20.792  1.00 94.66           H  
ATOM   3772  HE1 MET   250      26.520 -29.553  19.150  1.00 94.66           H  
ATOM   3773  HE2 MET   250      25.352 -28.342  18.573  1.00 94.66           H  
ATOM   3774  HE3 MET   250      25.272 -28.931  20.249  1.00 94.66           H  
ATOM   3775  N   MET   251      25.088 -24.426  24.547  1.00 88.04           N  
ATOM   3776  CA  MET   251      25.264 -23.999  25.936  1.00 88.04           C  
ATOM   3777  C   MET   251      25.355 -25.190  26.910  1.00 88.04           C  
ATOM   3778  CB  MET   251      24.138 -23.012  26.287  1.00 88.04           C  
ATOM   3779  O   MET   251      25.326 -26.350  26.499  1.00 88.04           O  
ATOM   3780  CG  MET   251      22.717 -23.589  26.192  1.00 88.04           C  
ATOM   3781  SD  MET   251      21.421 -22.367  26.546  1.00 88.04           S  
ATOM   3782  CE  MET   251      21.330 -21.507  24.954  1.00 88.04           C  
ATOM   3783  H   MET   251      24.495 -25.248  24.389  1.00 88.04           H  
ATOM   3784  HA  MET   251      26.209 -23.460  26.014  1.00 88.04           H  
ATOM   3785  HB2 MET   251      24.210 -22.159  25.611  1.00 88.04           H  
ATOM   3786  HB3 MET   251      24.300 -22.642  27.297  1.00 88.04           H  
ATOM   3787  HG2 MET   251      22.621 -24.410  26.903  1.00 88.04           H  
ATOM   3788  HG3 MET   251      22.549 -23.990  25.191  1.00 88.04           H  
ATOM   3789  HE1 MET   251      20.596 -20.703  25.009  1.00 88.04           H  
ATOM   3790  HE2 MET   251      21.032 -22.212  24.177  1.00 88.04           H  
ATOM   3791  HE3 MET   251      22.304 -21.088  24.700  1.00 88.04           H  
ATOM   3792  N   LYS   252      25.497 -24.911  28.252  1.00 76.61           N  
ATOM   3793  CA  LYS   252      25.793 -25.937  29.276  1.00 76.61           C  
ATOM   3794  C   LYS   252      24.580 -26.802  29.684  1.00 76.61           C  
ATOM   3795  CB  LYS   252      26.553 -25.278  30.448  1.00 76.61           C  
ATOM   3796  O   LYS   252      24.369 -27.059  30.867  1.00 76.61           O  
ATOM   3797  CG  LYS   252      27.285 -26.291  31.350  1.00 76.61           C  
ATOM   3798  CD  LYS   252      28.352 -25.598  32.204  1.00 76.61           C  
ATOM   3799  CE  LYS   252      29.162 -26.626  32.998  1.00 76.61           C  
ATOM   3800  NZ  LYS   252      30.427 -26.039  33.494  1.00 76.61           N1+
ATOM   3801  H   LYS   252      25.432 -23.950  28.565  1.00 76.61           H  
ATOM   3802  HA  LYS   252      26.483 -26.643  28.812  1.00 76.61           H  
ATOM   3803  HB2 LYS   252      25.862 -24.691  31.054  1.00 76.61           H  
ATOM   3804  HB3 LYS   252      27.297 -24.600  30.024  1.00 76.61           H  
ATOM   3805  HG2 LYS   252      27.765 -27.046  30.729  1.00 76.61           H  
ATOM   3806  HG3 LYS   252      26.577 -26.789  32.012  1.00 76.61           H  
ATOM   3807  HD2 LYS   252      27.870 -24.906  32.896  1.00 76.61           H  
ATOM   3808  HD3 LYS   252      29.024 -25.049  31.543  1.00 76.61           H  
ATOM   3809  HE2 LYS   252      29.408 -27.461  32.335  1.00 76.61           H  
ATOM   3810  HE3 LYS   252      28.559 -27.010  33.825  1.00 76.61           H  
ATOM   3811  HZ1 LYS   252      30.999 -26.759  33.933  1.00 76.61           H  
ATOM   3812  HZ2 LYS   252      30.288 -25.254  34.110  1.00 76.61           H  
ATOM   3813  HZ3 LYS   252      30.973 -25.707  32.698  1.00 76.61           H  
ATOM   3814  N   GLY   253      23.795 -27.301  28.669  1.00 70.52           N  
ATOM   3815  CA  GLY   253      22.666 -28.206  28.887  1.00 70.52           C  
ATOM   3816  C   GLY   253      21.843 -28.458  27.621  1.00 70.52           C  
ATOM   3817  O   GLY   253      21.858 -27.650  26.694  1.00 70.52           O  
ATOM   3818  H   GLY   253      24.043 -27.088  27.699  1.00 70.52           H  
ATOM   3819  HA2 GLY   253      22.003 -27.776  29.640  1.00 70.52           H  
ATOM   3820  HA3 GLY   253      23.042 -29.156  29.266  1.00 70.52           H  
ATOM   3821  N   GLY   254      21.092 -29.615  27.584  1.00 53.13           N  
ATOM   3822  CA  GLY   254      19.965 -29.774  26.648  1.00 53.13           C  
ATOM   3823  C   GLY   254      18.724 -28.979  27.089  1.00 53.13           C  
ATOM   3824  O   GLY   254      17.911 -28.584  26.258  1.00 53.13           O  
ATOM   3825  H   GLY   254      21.198 -30.306  28.315  1.00 53.13           H  
ATOM   3826  HA2 GLY   254      19.693 -30.827  26.585  1.00 53.13           H  
ATOM   3827  HA3 GLY   254      20.256 -29.434  25.653  1.00 53.13           H  
ATOM   3828  N   ILE   255      18.655 -28.649  28.420  1.00 43.73           N  
ATOM   3829  CA  ILE   255      17.848 -27.533  28.927  1.00 43.73           C  
ATOM   3830  C   ILE   255      18.630 -26.243  28.640  1.00 43.73           C  
ATOM   3831  CB  ILE   255      17.532 -27.704  30.434  1.00 43.73           C  
ATOM   3832  O   ILE   255      19.843 -26.197  28.844  1.00 43.73           O  
ATOM   3833  CG1 ILE   255      16.767 -29.024  30.704  1.00 43.73           C  
ATOM   3834  CG2 ILE   255      16.709 -26.508  30.955  1.00 43.73           C  
ATOM   3835  CD1 ILE   255      16.700 -29.413  32.188  1.00 43.73           C  
ATOM   3836  H   ILE   255      19.401 -28.960  29.031  1.00 43.73           H  
ATOM   3837  HA  ILE   255      16.907 -27.498  28.378  1.00 43.73           H  
ATOM   3838  HB  ILE   255      18.479 -27.734  30.978  1.00 43.73           H  
ATOM   3839 HG12 ILE   255      17.260 -29.848  30.190  1.00 43.73           H  
ATOM   3840 HG13 ILE   255      15.755 -28.944  30.306  1.00 43.73           H  
ATOM   3841 HG21 ILE   255      15.766 -26.427  30.412  1.00 43.73           H  
ATOM   3842 HG22 ILE   255      17.269 -25.579  30.838  1.00 43.73           H  
ATOM   3843 HG23 ILE   255      16.505 -26.614  32.018  1.00 43.73           H  
ATOM   3844 HD11 ILE   255      17.708 -29.492  32.595  1.00 43.73           H  
ATOM   3845 HD12 ILE   255      16.205 -30.380  32.283  1.00 43.73           H  
ATOM   3846 HD13 ILE   255      16.137 -28.678  32.761  1.00 43.73           H  
ATOM   3847  N   ARG   256      17.901 -25.181  28.167  1.00 49.63           N  
ATOM   3848  CA  ARG   256      18.489 -23.920  27.691  1.00 49.63           C  
ATOM   3849  C   ARG   256      18.275 -22.792  28.712  1.00 49.63           C  
ATOM   3850  CB  ARG   256      17.901 -23.534  26.311  1.00 49.63           C  
ATOM   3851  O   ARG   256      17.591 -23.002  29.718  1.00 49.63           O  
ATOM   3852  CG  ARG   256      17.494 -24.670  25.351  1.00 49.63           C  
ATOM   3853  CD  ARG   256      16.054 -25.147  25.615  1.00 49.63           C  
ATOM   3854  NE  ARG   256      15.544 -25.993  24.527  1.00 49.63           N  
ATOM   3855  NH1 ARG   256      13.278 -25.913  25.063  1.00 49.63           N  
ATOM   3856  NH2 ARG   256      13.952 -26.943  23.203  1.00 49.63           N1+
ATOM   3857  CZ  ARG   256      14.255 -26.276  24.279  1.00 49.63           C  
ATOM   3858  H   ARG   256      16.891 -25.220  28.188  1.00 49.63           H  
ATOM   3859  HA  ARG   256      19.565 -24.063  27.585  1.00 49.63           H  
ATOM   3860  HB2 ARG   256      18.641 -22.920  25.797  1.00 49.63           H  
ATOM   3861  HB3 ARG   256      17.027 -22.898  26.460  1.00 49.63           H  
ATOM   3862  HG2 ARG   256      18.195 -25.504  25.422  1.00 49.63           H  
ATOM   3863  HG3 ARG   256      17.536 -24.276  24.334  1.00 49.63           H  
ATOM   3864  HD2 ARG   256      15.410 -24.270  25.705  1.00 49.63           H  
ATOM   3865  HD3 ARG   256      16.006 -25.706  26.548  1.00 49.63           H  
ATOM   3866  HE  ARG   256      16.208 -26.353  23.843  1.00 49.63           H  
ATOM   3867 HH11 ARG   256      12.325 -26.072  24.816  1.00 49.63           H  
ATOM   3868 HH12 ARG   256      13.487 -25.409  25.933  1.00 49.63           H  
ATOM   3869 HH21 ARG   256      13.000 -27.144  22.974  1.00 49.63           H  
ATOM   3870 HH22 ARG   256      14.712 -27.211  22.589  1.00 49.63           H  
ATOM   3871  N   LYS   257      18.686 -21.518  28.367  1.00 47.75           N  
ATOM   3872  CA  LYS   257      17.901 -20.364  28.840  1.00 47.75           C  
ATOM   3873  C   LYS   257      16.490 -20.498  28.262  1.00 47.75           C  
ATOM   3874  CB  LYS   257      18.538 -18.999  28.513  1.00 47.75           C  
ATOM   3875  O   LYS   257      16.285 -20.375  27.056  1.00 47.75           O  
ATOM   3876  CG  LYS   257      17.545 -17.894  28.930  1.00 47.75           C  
ATOM   3877  CD  LYS   257      18.117 -16.476  29.013  1.00 47.75           C  
ATOM   3878  CE  LYS   257      17.059 -15.576  29.673  1.00 47.75           C  
ATOM   3879  NZ  LYS   257      17.107 -15.626  31.154  1.00 47.75           N1+
ATOM   3880  H   LYS   257      19.356 -21.396  27.616  1.00 47.75           H  
ATOM   3881  HA  LYS   257      17.820 -20.432  29.928  1.00 47.75           H  
ATOM   3882  HB2 LYS   257      18.749 -18.920  27.445  1.00 47.75           H  
ATOM   3883  HB3 LYS   257      19.466 -18.895  29.076  1.00 47.75           H  
ATOM   3884  HG2 LYS   257      17.126 -18.158  29.899  1.00 47.75           H  
ATOM   3885  HG3 LYS   257      16.719 -17.871  28.218  1.00 47.75           H  
ATOM   3886  HD2 LYS   257      18.325 -16.116  28.004  1.00 47.75           H  
ATOM   3887  HD3 LYS   257      19.042 -16.467  29.586  1.00 47.75           H  
ATOM   3888  HE2 LYS   257      16.071 -15.899  29.336  1.00 47.75           H  
ATOM   3889  HE3 LYS   257      17.185 -14.545  29.338  1.00 47.75           H  
ATOM   3890  HZ1 LYS   257      16.324 -15.086  31.537  1.00 47.75           H  
ATOM   3891  HZ2 LYS   257      17.965 -15.259  31.542  1.00 47.75           H  
ATOM   3892  HZ3 LYS   257      17.070 -16.588  31.502  1.00 47.75           H  
ATOM   3893  N   ASP   258      15.484 -20.757  29.172  1.00 41.03           N  
ATOM   3894  CA  ASP   258      14.174 -21.269  28.787  1.00 41.03           C  
ATOM   3895  C   ASP   258      13.108 -20.742  29.761  1.00 41.03           C  
ATOM   3896  CB  ASP   258      14.272 -22.809  28.749  1.00 41.03           C  
ATOM   3897  O   ASP   258      13.372 -20.582  30.955  1.00 41.03           O  
ATOM   3898  CG  ASP   258      13.140 -23.525  28.007  1.00 41.03           C  
ATOM   3899  OD1 ASP   258      11.993 -22.986  28.073  1.00 41.03           O  
ATOM   3900  OD2 ASP   258      13.475 -24.610  27.456  1.00 41.03           O1-
ATOM   3901  H   ASP   258      15.715 -20.707  30.164  1.00 41.03           H  
ATOM   3902  HA  ASP   258      13.932 -20.916  27.783  1.00 41.03           H  
ATOM   3903  HB2 ASP   258      14.335 -23.195  29.767  1.00 41.03           H  
ATOM   3904  HB3 ASP   258      15.203 -23.079  28.247  1.00 41.03           H  
ATOM   3905  N   ARG   259      11.848 -20.544  29.250  1.00 41.64           N  
ATOM   3906  CA  ARG   259      10.712 -20.054  30.047  1.00 41.64           C  
ATOM   3907  C   ARG   259       9.596 -21.102  30.210  1.00 41.64           C  
ATOM   3908  CB  ARG   259      10.239 -18.692  29.496  1.00 41.64           C  
ATOM   3909  O   ARG   259       8.551 -20.784  30.788  1.00 41.64           O  
ATOM   3910  CG  ARG   259      11.376 -17.646  29.479  1.00 41.64           C  
ATOM   3911  CD  ARG   259      10.898 -16.259  29.023  1.00 41.64           C  
ATOM   3912  NE  ARG   259      12.028 -15.326  28.828  1.00 41.64           N  
ATOM   3913  NH1 ARG   259      12.598 -15.905  26.645  1.00 41.64           N  
ATOM   3914  NH2 ARG   259      13.691 -14.271  27.691  1.00 41.64           N1+
ATOM   3915  CZ  ARG   259      12.763 -15.177  27.716  1.00 41.64           C  
ATOM   3916  H   ARG   259      11.652 -20.905  28.319  1.00 41.64           H  
ATOM   3917  HA  ARG   259      11.057 -19.872  31.065  1.00 41.64           H  
ATOM   3918  HB2 ARG   259       9.427 -18.317  30.121  1.00 41.64           H  
ATOM   3919  HB3 ARG   259       9.862 -18.830  28.483  1.00 41.64           H  
ATOM   3920  HG2 ARG   259      12.161 -17.978  28.800  1.00 41.64           H  
ATOM   3921  HG3 ARG   259      11.802 -17.558  30.480  1.00 41.64           H  
ATOM   3922  HD2 ARG   259      10.229 -15.850  29.782  1.00 41.64           H  
ATOM   3923  HD3 ARG   259      10.333 -16.353  28.095  1.00 41.64           H  
ATOM   3924  HE  ARG   259      12.238 -14.700  29.598  1.00 41.64           H  
ATOM   3925 HH11 ARG   259      13.174 -15.751  25.840  1.00 41.64           H  
ATOM   3926 HH12 ARG   259      11.899 -16.621  26.654  1.00 41.64           H  
ATOM   3927 HH21 ARG   259      14.232 -14.063  26.878  1.00 41.64           H  
ATOM   3928 HH22 ARG   259      13.765 -13.689  28.536  1.00 41.64           H  
ATOM   3929  N   ARG   260       9.798 -22.370  29.715  1.00 37.43           N  
ATOM   3930  CA  ARG   260       8.877 -23.510  29.923  1.00 37.43           C  
ATOM   3931  C   ARG   260       9.572 -24.874  30.075  1.00 37.43           C  
ATOM   3932  CB  ARG   260       7.864 -23.578  28.760  1.00 37.43           C  
ATOM   3933  O   ARG   260       9.153 -25.666  30.919  1.00 37.43           O  
ATOM   3934  CG  ARG   260       6.469 -24.044  29.224  1.00 37.43           C  
ATOM   3935  CD  ARG   260       5.444 -22.901  29.300  1.00 37.43           C  
ATOM   3936  NE  ARG   260       5.932 -21.736  30.062  1.00 37.43           N  
ATOM   3937  NH1 ARG   260       4.165 -20.293  29.686  1.00 37.43           N  
ATOM   3938  NH2 ARG   260       5.990 -19.566  30.746  1.00 37.43           N1+
ATOM   3939  CZ  ARG   260       5.346 -20.537  30.169  1.00 37.43           C  
ATOM   3940  H   ARG   260      10.630 -22.538  29.134  1.00 37.43           H  
ATOM   3941  HA  ARG   260       8.339 -23.351  30.859  1.00 37.43           H  
ATOM   3942  HB2 ARG   260       8.234 -24.268  27.999  1.00 37.43           H  
ATOM   3943  HB3 ARG   260       7.775 -22.605  28.279  1.00 37.43           H  
ATOM   3944  HG2 ARG   260       6.539 -24.533  30.195  1.00 37.43           H  
ATOM   3945  HG3 ARG   260       6.092 -24.781  28.513  1.00 37.43           H  
ATOM   3946  HD2 ARG   260       4.525 -23.280  29.752  1.00 37.43           H  
ATOM   3947  HD3 ARG   260       5.219 -22.583  28.282  1.00 37.43           H  
ATOM   3948  HE  ARG   260       6.875 -21.764  30.449  1.00 37.43           H  
ATOM   3949 HH11 ARG   260       3.783 -19.367  29.683  1.00 37.43           H  
ATOM   3950 HH12 ARG   260       3.724 -20.991  29.093  1.00 37.43           H  
ATOM   3951 HH21 ARG   260       5.589 -18.641  30.787  1.00 37.43           H  
ATOM   3952 HH22 ARG   260       6.936 -19.747  31.061  1.00 37.43           H  
ATOM   3953  N   GLY   261      10.662 -25.160  29.288  1.00 33.97           N  
ATOM   3954  CA  GLY   261      11.369 -26.448  29.326  1.00 33.97           C  
ATOM   3955  C   GLY   261      12.130 -26.700  30.633  1.00 33.97           C  
ATOM   3956  O   GLY   261      12.319 -25.785  31.437  1.00 33.97           O  
ATOM   3957  H   GLY   261      11.019 -24.453  28.633  1.00 33.97           H  
ATOM   3958  HA2 GLY   261      12.081 -26.492  28.502  1.00 33.97           H  
ATOM   3959  HA3 GLY   261      10.645 -27.252  29.187  1.00 33.97           H  
ATOM   3960  N   GLY   262      12.523 -27.997  30.903  1.00 36.31           N  
ATOM   3961  CA  GLY   262      13.207 -28.355  32.158  1.00 36.31           C  
ATOM   3962  C   GLY   262      12.339 -28.251  33.426  1.00 36.31           C  
ATOM   3963  O   GLY   262      12.871 -28.355  34.536  1.00 36.31           O  
ATOM   3964  H   GLY   262      12.312 -28.734  30.239  1.00 36.31           H  
ATOM   3965  HA2 GLY   262      14.066 -27.695  32.287  1.00 36.31           H  
ATOM   3966  HA3 GLY   262      13.568 -29.380  32.079  1.00 36.31           H  
ATOM   3967  N   ARG   263      10.989 -28.106  33.236  1.00 35.46           N  
ATOM   3968  CA  ARG   263       9.914 -27.976  34.238  1.00 35.46           C  
ATOM   3969  C   ARG   263       8.694 -28.785  33.747  1.00 35.46           C  
ATOM   3970  CB  ARG   263       9.555 -26.478  34.385  1.00 35.46           C  
ATOM   3971  O   ARG   263       8.775 -29.435  32.703  1.00 35.46           O  
ATOM   3972  CG  ARG   263      10.615 -25.621  35.105  1.00 35.46           C  
ATOM   3973  CD  ARG   263      10.561 -24.147  34.676  1.00 35.46           C  
ATOM   3974  NE  ARG   263      11.194 -23.982  33.359  1.00 35.46           N  
ATOM   3975  NH1 ARG   263      11.848 -21.740  33.414  1.00 35.46           N  
ATOM   3976  NH2 ARG   263      12.596 -23.083  31.829  1.00 35.46           N1+
ATOM   3977  CZ  ARG   263      11.866 -22.929  32.882  1.00 35.46           C  
ATOM   3978  H   ARG   263      10.635 -28.205  32.286  1.00 35.46           H  
ATOM   3979  HA  ARG   263      10.223 -28.387  35.198  1.00 35.46           H  
ATOM   3980  HB2 ARG   263       8.622 -26.372  34.939  1.00 35.46           H  
ATOM   3981  HB3 ARG   263       9.378 -26.075  33.389  1.00 35.46           H  
ATOM   3982  HG2 ARG   263      11.617 -25.999  34.908  1.00 35.46           H  
ATOM   3983  HG3 ARG   263      10.444 -25.677  36.179  1.00 35.46           H  
ATOM   3984  HD2 ARG   263      11.106 -23.555  35.414  1.00 35.46           H  
ATOM   3985  HD3 ARG   263       9.524 -23.807  34.645  1.00 35.46           H  
ATOM   3986  HE  ARG   263      11.296 -24.820  32.781  1.00 35.46           H  
ATOM   3987 HH11 ARG   263      12.421 -21.019  32.995  1.00 35.46           H  
ATOM   3988 HH12 ARG   263      11.292 -21.573  34.230  1.00 35.46           H  
ATOM   3989 HH21 ARG   263      13.156 -22.308  31.498  1.00 35.46           H  
ATOM   3990 HH22 ARG   263      12.701 -24.015  31.442  1.00 35.46           H  
ATOM   3991  N   MET   264       7.555 -28.762  34.519  1.00 36.47           N  
ATOM   3992  CA  MET   264       6.261 -29.375  34.162  1.00 36.47           C  
ATOM   3993  C   MET   264       6.283 -30.910  34.057  1.00 36.47           C  
ATOM   3994  CB  MET   264       5.626 -28.703  32.927  1.00 36.47           C  
ATOM   3995  O   MET   264       5.847 -31.577  35.000  1.00 36.47           O  
ATOM   3996  CG  MET   264       5.436 -27.189  33.098  1.00 36.47           C  
ATOM   3997  SD  MET   264       4.677 -26.345  31.681  1.00 36.47           S  
ATOM   3998  CE  MET   264       2.974 -26.961  31.785  1.00 36.47           C  
ATOM   3999  H   MET   264       7.603 -28.375  35.463  1.00 36.47           H  
ATOM   4000  HA  MET   264       5.586 -29.162  34.992  1.00 36.47           H  
ATOM   4001  HB2 MET   264       4.653 -29.161  32.752  1.00 36.47           H  
ATOM   4002  HB3 MET   264       6.246 -28.880  32.047  1.00 36.47           H  
ATOM   4003  HG2 MET   264       6.413 -26.733  33.260  1.00 36.47           H  
ATOM   4004  HG3 MET   264       4.825 -27.004  33.982  1.00 36.47           H  
ATOM   4005  HE1 MET   264       2.369 -26.481  31.016  1.00 36.47           H  
ATOM   4006  HE2 MET   264       2.558 -26.728  32.765  1.00 36.47           H  
ATOM   4007  HE3 MET   264       2.958 -28.039  31.627  1.00 36.47           H  
ATOM   4008  N   LEU   265       6.915 -31.503  32.992  1.00 45.99           N  
ATOM   4009  CA  LEU   265       7.035 -32.958  32.760  1.00 45.99           C  
ATOM   4010  C   LEU   265       8.102 -33.612  33.676  1.00 45.99           C  
ATOM   4011  CB  LEU   265       7.242 -33.212  31.248  1.00 45.99           C  
ATOM   4012  O   LEU   265       8.827 -34.540  33.316  1.00 45.99           O  
ATOM   4013  CG  LEU   265       6.417 -34.387  30.684  1.00 45.99           C  
ATOM   4014  CD1 LEU   265       6.658 -34.505  29.179  1.00 45.99           C  
ATOM   4015  CD2 LEU   265       6.747 -35.739  31.318  1.00 45.99           C  
ATOM   4016  H   LEU   265       7.409 -30.889  32.340  1.00 45.99           H  
ATOM   4017  HA  LEU   265       6.076 -33.393  33.044  1.00 45.99           H  
ATOM   4018  HB2 LEU   265       8.301 -33.367  31.038  1.00 45.99           H  
ATOM   4019  HB3 LEU   265       6.935 -32.321  30.696  1.00 45.99           H  
ATOM   4020  HG  LEU   265       5.359 -34.180  30.847  1.00 45.99           H  
ATOM   4021 HD11 LEU   265       7.707 -34.724  28.977  1.00 45.99           H  
ATOM   4022 HD12 LEU   265       6.386 -33.571  28.687  1.00 45.99           H  
ATOM   4023 HD13 LEU   265       6.039 -35.303  28.767  1.00 45.99           H  
ATOM   4024 HD21 LEU   265       7.795 -35.981  31.159  1.00 45.99           H  
ATOM   4025 HD22 LEU   265       6.131 -36.514  30.860  1.00 45.99           H  
ATOM   4026 HD23 LEU   265       6.525 -35.720  32.384  1.00 45.99           H  
ATOM   4027  N   LYS   266       8.170 -33.099  34.947  1.00 38.35           N  
ATOM   4028  CA  LYS   266       9.257 -33.244  35.922  1.00 38.35           C  
ATOM   4029  C   LYS   266       8.730 -33.042  37.343  1.00 38.35           C  
ATOM   4030  CB  LYS   266      10.315 -32.190  35.575  1.00 38.35           C  
ATOM   4031  O   LYS   266       9.007 -33.874  38.202  1.00 38.35           O  
ATOM   4032  CG  LYS   266      11.504 -32.140  36.548  1.00 38.35           C  
ATOM   4033  CD  LYS   266      12.454 -31.046  36.059  1.00 38.35           C  
ATOM   4034  CE  LYS   266      13.584 -30.740  37.043  1.00 38.35           C  
ATOM   4035  NZ  LYS   266      14.477 -29.699  36.475  1.00 38.35           N1+
ATOM   4036  H   LYS   266       7.346 -32.579  35.258  1.00 38.35           H  
ATOM   4037  HA  LYS   266       9.700 -34.238  35.865  1.00 38.35           H  
ATOM   4038  HB2 LYS   266       9.835 -31.208  35.557  1.00 38.35           H  
ATOM   4039  HB3 LYS   266      10.693 -32.397  34.571  1.00 38.35           H  
ATOM   4040  HG2 LYS   266      12.017 -33.103  36.565  1.00 38.35           H  
ATOM   4041  HG3 LYS   266      11.156 -31.891  37.551  1.00 38.35           H  
ATOM   4042  HD2 LYS   266      11.869 -30.137  35.927  1.00 38.35           H  
ATOM   4043  HD3 LYS   266      12.874 -31.343  35.095  1.00 38.35           H  
ATOM   4044  HE2 LYS   266      14.145 -31.655  37.257  1.00 38.35           H  
ATOM   4045  HE3 LYS   266      13.138 -30.387  37.978  1.00 38.35           H  
ATOM   4046  HZ1 LYS   266      15.177 -29.406  37.144  1.00 38.35           H  
ATOM   4047  HZ2 LYS   266      13.928 -28.894  36.176  1.00 38.35           H  
ATOM   4048  HZ3 LYS   266      14.938 -30.045  35.645  1.00 38.35           H  
ATOM   4049  N   HIS   267       7.791 -32.057  37.528  1.00 37.21           N  
ATOM   4050  CA  HIS   267       7.094 -31.766  38.793  1.00 37.21           C  
ATOM   4051  C   HIS   267       6.139 -32.878  39.280  1.00 37.21           C  
ATOM   4052  CB  HIS   267       6.365 -30.421  38.626  1.00 37.21           C  
ATOM   4053  O   HIS   267       5.517 -32.757  40.335  1.00 37.21           O  
ATOM   4054  CG  HIS   267       7.299 -29.235  38.524  1.00 37.21           C  
ATOM   4055  CD2 HIS   267       7.423 -28.276  39.506  1.00 37.21           C  
ATOM   4056  ND1 HIS   267       8.170 -28.975  37.480  1.00 37.21           N  
ATOM   4057  CE1 HIS   267       8.800 -27.876  37.838  1.00 37.21           C  
ATOM   4058  NE2 HIS   267       8.369 -27.408  39.049  1.00 37.21           N  
ATOM   4059  H   HIS   267       7.588 -31.416  36.768  1.00 37.21           H  
ATOM   4060  HA  HIS   267       7.839 -31.650  39.582  1.00 37.21           H  
ATOM   4061  HB2 HIS   267       5.715 -30.261  39.488  1.00 37.21           H  
ATOM   4062  HB3 HIS   267       5.731 -30.454  37.739  1.00 37.21           H  
ATOM   4063  HD2 HIS   267       6.916 -28.131  40.451  1.00 37.21           H  
ATOM   4064  HE2 HIS   267       8.690 -26.572  39.520  1.00 37.21           H  
ATOM   4065  HE1 HIS   267       9.564 -27.362  37.276  1.00 37.21           H  
ATOM   4066  N   LYS   268       6.090 -34.048  38.553  1.00 34.83           N  
ATOM   4067  CA  LYS   268       5.337 -35.273  38.888  1.00 34.83           C  
ATOM   4068  C   LYS   268       6.281 -36.482  39.113  1.00 34.83           C  
ATOM   4069  CB  LYS   268       4.299 -35.498  37.762  1.00 34.83           C  
ATOM   4070  O   LYS   268       5.823 -37.596  39.367  1.00 34.83           O  
ATOM   4071  CG  LYS   268       2.886 -35.948  38.183  1.00 34.83           C  
ATOM   4072  CD  LYS   268       2.760 -37.417  38.612  1.00 34.83           C  
ATOM   4073  CE  LYS   268       2.792 -37.576  40.137  1.00 34.83           C  
ATOM   4074  NZ  LYS   268       3.555 -38.778  40.540  1.00 34.83           N1+
ATOM   4075  H   LYS   268       6.691 -34.134  37.745  1.00 34.83           H  
ATOM   4076  HA  LYS   268       4.810 -35.110  39.831  1.00 34.83           H  
ATOM   4077  HB2 LYS   268       4.701 -36.198  37.027  1.00 34.83           H  
ATOM   4078  HB3 LYS   268       4.152 -34.553  37.235  1.00 34.83           H  
ATOM   4079  HG2 LYS   268       2.242 -35.815  37.312  1.00 34.83           H  
ATOM   4080  HG3 LYS   268       2.506 -35.289  38.965  1.00 34.83           H  
ATOM   4081  HD2 LYS   268       3.550 -38.001  38.137  1.00 34.83           H  
ATOM   4082  HD3 LYS   268       1.805 -37.806  38.257  1.00 34.83           H  
ATOM   4083  HE2 LYS   268       1.767 -37.625  40.515  1.00 34.83           H  
ATOM   4084  HE3 LYS   268       3.264 -36.696  40.582  1.00 34.83           H  
ATOM   4085  HZ1 LYS   268       3.536 -38.884  41.552  1.00 34.83           H  
ATOM   4086  HZ2 LYS   268       4.530 -38.647  40.273  1.00 34.83           H  
ATOM   4087  HZ3 LYS   268       3.188 -39.625  40.139  1.00 34.83           H  
ATOM   4088  N   ARG   269       7.639 -36.267  39.048  1.00 37.47           N  
ATOM   4089  CA  ARG   269       8.682 -37.277  39.323  1.00 37.47           C  
ATOM   4090  C   ARG   269       9.279 -36.997  40.705  1.00 37.47           C  
ATOM   4091  CB  ARG   269       9.800 -37.224  38.263  1.00 37.47           C  
ATOM   4092  O   ARG   269       9.467 -35.833  41.046  1.00 37.47           O  
ATOM   4093  CG  ARG   269       9.325 -37.220  36.799  1.00 37.47           C  
ATOM   4094  CD  ARG   269      10.538 -37.247  35.854  1.00 37.47           C  
ATOM   4095  NE  ARG   269      10.186 -36.836  34.479  1.00 37.47           N  
ATOM   4096  NH1 ARG   269      11.646 -38.173  33.262  1.00 37.47           N  
ATOM   4097  NH2 ARG   269      10.402 -36.635  32.222  1.00 37.47           N1+
ATOM   4098  CZ  ARG   269      10.749 -37.227  33.327  1.00 37.47           C  
ATOM   4099  H   ARG   269       8.007 -35.319  39.033  1.00 37.47           H  
ATOM   4100  HA  ARG   269       8.248 -38.280  39.333  1.00 37.47           H  
ATOM   4101  HB2 ARG   269      10.458 -38.081  38.420  1.00 37.47           H  
ATOM   4102  HB3 ARG   269      10.390 -36.320  38.428  1.00 37.47           H  
ATOM   4103  HG2 ARG   269       8.747 -36.315  36.612  1.00 37.47           H  
ATOM   4104  HG3 ARG   269       8.695 -38.090  36.609  1.00 37.47           H  
ATOM   4105  HD2 ARG   269      10.959 -38.254  35.864  1.00 37.47           H  
ATOM   4106  HD3 ARG   269      11.294 -36.556  36.233  1.00 37.47           H  
ATOM   4107  HE  ARG   269       9.508 -36.080  34.372  1.00 37.47           H  
ATOM   4108 HH11 ARG   269      12.051 -38.436  32.383  1.00 37.47           H  
ATOM   4109 HH12 ARG   269      11.922 -38.630  34.111  1.00 37.47           H  
ATOM   4110 HH21 ARG   269      10.785 -36.909  31.337  1.00 37.47           H  
ATOM   4111 HH22 ARG   269       9.758 -35.850  32.290  1.00 37.47           H  
ATOM   4112  N   GLN   270       9.389 -38.066  41.570  1.00 35.62           N  
ATOM   4113  CA  GLN   270       9.750 -37.958  42.993  1.00 35.62           C  
ATOM   4114  C   GLN   270       8.848 -36.945  43.737  1.00 35.62           C  
ATOM   4115  CB  GLN   270      11.270 -37.770  43.154  1.00 35.62           C  
ATOM   4116  O   GLN   270       9.222 -36.219  44.658  1.00 35.62           O  
ATOM   4117  CG  GLN   270      12.088 -39.008  42.723  1.00 35.62           C  
ATOM   4118  CD  GLN   270      12.219 -39.213  41.210  1.00 35.62           C  
ATOM   4119  NE2 GLN   270      11.328 -40.024  40.584  1.00 35.62           N  
ATOM   4120  OE1 GLN   270      13.131 -38.681  40.580  1.00 35.62           O  
ATOM   4121  H   GLN   270       9.051 -38.977  41.279  1.00 35.62           H  
ATOM   4122  HA  GLN   270       9.510 -38.920  43.447  1.00 35.62           H  
ATOM   4123  HB2 GLN   270      11.478 -37.595  44.211  1.00 35.62           H  
ATOM   4124  HB3 GLN   270      11.604 -36.893  42.598  1.00 35.62           H  
ATOM   4125  HG2 GLN   270      11.652 -39.903  43.170  1.00 35.62           H  
ATOM   4126  HG3 GLN   270      13.095 -38.905  43.125  1.00 35.62           H  
ATOM   4127 HE21 GLN   270      11.424 -40.211  39.598  1.00 35.62           H  
ATOM   4128 HE22 GLN   270      10.518 -40.494  41.020  1.00 35.62           H  
ATOM   4129  N   ARG   271       7.559 -36.833  43.236  1.00 35.23           N  
ATOM   4130  CA  ARG   271       6.533 -35.847  43.573  1.00 35.23           C  
ATOM   4131  C   ARG   271       5.203 -36.554  43.347  1.00 35.23           C  
ATOM   4132  CB  ARG   271       6.676 -34.645  42.615  1.00 35.23           C  
ATOM   4133  O   ARG   271       4.923 -36.904  42.205  1.00 35.23           O  
ATOM   4134  CG  ARG   271       7.447 -33.450  43.201  1.00 35.23           C  
ATOM   4135  CD  ARG   271       6.526 -32.336  43.734  1.00 35.23           C  
ATOM   4136  NE  ARG   271       5.663 -32.779  44.848  1.00 35.23           N  
ATOM   4137  NH1 ARG   271       3.751 -33.308  43.636  1.00 35.23           N  
ATOM   4138  NH2 ARG   271       3.814 -33.736  45.822  1.00 35.23           N1+
ATOM   4139  CZ  ARG   271       4.401 -33.264  44.761  1.00 35.23           C  
ATOM   4140  H   ARG   271       7.289 -37.445  42.475  1.00 35.23           H  
ATOM   4141  HA  ARG   271       6.622 -35.534  44.612  1.00 35.23           H  
ATOM   4142  HB2 ARG   271       5.692 -34.314  42.300  1.00 35.23           H  
ATOM   4143  HB3 ARG   271       7.174 -34.964  41.701  1.00 35.23           H  
ATOM   4144  HG2 ARG   271       8.057 -33.019  42.406  1.00 35.23           H  
ATOM   4145  HG3 ARG   271       8.122 -33.785  43.989  1.00 35.23           H  
ATOM   4146  HD2 ARG   271       5.920 -31.952  42.911  1.00 35.23           H  
ATOM   4147  HD3 ARG   271       7.155 -31.515  44.083  1.00 35.23           H  
ATOM   4148  HE  ARG   271       6.070 -32.782  45.773  1.00 35.23           H  
ATOM   4149 HH11 ARG   271       2.854 -33.808  43.587  1.00 35.23           H  
ATOM   4150 HH12 ARG   271       4.170 -32.979  42.786  1.00 35.23           H  
ATOM   4151 HH21 ARG   271       2.935 -34.261  45.711  1.00 35.23           H  
ATOM   4152 HH22 ARG   271       4.228 -33.692  46.729  1.00 35.23           H  
ATOM   4153  N   ASP   272       4.522 -36.917  44.474  1.00 43.55           N  
ATOM   4154  CA  ASP   272       3.455 -37.934  44.492  1.00 43.55           C  
ATOM   4155  C   ASP   272       3.922 -39.249  43.821  1.00 43.55           C  
ATOM   4156  CB  ASP   272       2.131 -37.380  43.927  1.00 43.55           C  
ATOM   4157  O   ASP   272       3.161 -39.870  43.079  1.00 43.55           O  
ATOM   4158  CG  ASP   272       1.872 -35.932  44.341  1.00 43.55           C  
ATOM   4159  OD1 ASP   272       1.944 -35.695  45.575  1.00 43.55           O  
ATOM   4160  OD2 ASP   272       1.762 -35.119  43.367  1.00 43.55           O1-
ATOM   4161  H   ASP   272       4.923 -36.594  45.359  1.00 43.55           H  
ATOM   4162  HA  ASP   272       3.265 -38.171  45.540  1.00 43.55           H  
ATOM   4163  HB2 ASP   272       1.307 -38.007  44.268  1.00 43.55           H  
ATOM   4164  HB3 ASP   272       2.161 -37.432  42.838  1.00 43.55           H  
ATOM   4165  N   ASP   273       5.231 -39.583  44.079  1.00 46.10           N  
ATOM   4166  CA  ASP   273       5.971 -40.711  43.510  1.00 46.10           C  
ATOM   4167  C   ASP   273       7.101 -41.062  44.497  1.00 46.10           C  
ATOM   4168  CB  ASP   273       6.536 -40.322  42.128  1.00 46.10           C  
ATOM   4169  O   ASP   273       7.811 -40.174  44.983  1.00 46.10           O  
ATOM   4170  CG  ASP   273       7.619 -41.281  41.609  1.00 46.10           C  
ATOM   4171  OD1 ASP   273       7.329 -42.509  41.652  1.00 46.10           O  
ATOM   4172  OD2 ASP   273       8.676 -40.721  41.201  1.00 46.10           O1-
ATOM   4173  H   ASP   273       5.669 -39.166  44.911  1.00 46.10           H  
ATOM   4174  HA  ASP   273       5.298 -41.557  43.392  1.00 46.10           H  
ATOM   4175  HB2 ASP   273       6.952 -39.317  42.188  1.00 46.10           H  
ATOM   4176  HB3 ASP   273       5.718 -40.297  41.408  1.00 46.10           H  
ATOM   4177  N   GLY   274       7.348 -42.338  44.910  1.00 41.32           N  
ATOM   4178  CA  GLY   274       6.701 -43.578  44.475  1.00 41.32           C  
ATOM   4179  C   GLY   274       7.745 -44.622  44.103  1.00 41.32           C  
ATOM   4180  O   GLY   274       8.644 -44.910  44.894  1.00 41.32           O  
ATOM   4181  H   GLY   274       8.121 -42.418  45.561  1.00 41.32           H  
ATOM   4182  HA2 GLY   274       6.058 -43.418  43.613  1.00 41.32           H  
ATOM   4183  HA3 GLY   274       6.091 -43.981  45.284  1.00 41.32           H  
ATOM   4184  N   GLU   275       7.657 -45.187  42.852  1.00 38.34           N  
ATOM   4185  CA  GLU   275       8.556 -46.234  42.351  1.00 38.34           C  
ATOM   4186  C   GLU   275       9.818 -45.672  41.677  1.00 38.34           C  
ATOM   4187  CB  GLU   275       7.793 -47.212  41.439  1.00 38.34           C  
ATOM   4188  O   GLU   275      10.776 -46.407  41.438  1.00 38.34           O  
ATOM   4189  CG  GLU   275       6.537 -47.823  42.090  1.00 38.34           C  
ATOM   4190  CD  GLU   275       6.820 -48.346  43.505  1.00 38.34           C  
ATOM   4191  OE1 GLU   275       7.597 -49.336  43.612  1.00 38.34           O  
ATOM   4192  OE2 GLU   275       6.350 -47.679  44.471  1.00 38.34           O1-
ATOM   4193  H   GLU   275       6.965 -44.822  42.206  1.00 38.34           H  
ATOM   4194  HA  GLU   275       8.920 -46.808  43.204  1.00 38.34           H  
ATOM   4195  HB2 GLU   275       8.467 -48.024  41.163  1.00 38.34           H  
ATOM   4196  HB3 GLU   275       7.497 -46.695  40.525  1.00 38.34           H  
ATOM   4197  HG2 GLU   275       6.174 -48.638  41.460  1.00 38.34           H  
ATOM   4198  HG3 GLU   275       5.752 -47.063  42.126  1.00 38.34           H  
ATOM   4199  N   GLY   276       9.958 -44.305  41.588  1.00 43.70           N  
ATOM   4200  CA  GLY   276      11.215 -43.594  41.301  1.00 43.70           C  
ATOM   4201  C   GLY   276      12.247 -43.659  42.442  1.00 43.70           C  
ATOM   4202  O   GLY   276      12.889 -42.662  42.765  1.00 43.70           O  
ATOM   4203  H   GLY   276       9.179 -43.729  41.916  1.00 43.70           H  
ATOM   4204  HA2 GLY   276      10.984 -42.550  41.106  1.00 43.70           H  
ATOM   4205  HA3 GLY   276      11.666 -44.024  40.407  1.00 43.70           H  
ATOM   4206  N   ARG   277      12.412 -44.877  43.058  1.00 38.78           N  
ATOM   4207  CA  ARG   277      13.040 -45.105  44.371  1.00 38.78           C  
ATOM   4208  C   ARG   277      14.419 -45.776  44.306  1.00 38.78           C  
ATOM   4209  CB  ARG   277      12.022 -45.933  45.171  1.00 38.78           C  
ATOM   4210  O   ARG   277      15.170 -45.734  45.282  1.00 38.78           O  
ATOM   4211  CG  ARG   277      12.328 -46.105  46.665  1.00 38.78           C  
ATOM   4212  CD  ARG   277      11.144 -46.751  47.404  1.00 38.78           C  
ATOM   4213  NE  ARG   277      10.726 -48.031  46.799  1.00 38.78           N  
ATOM   4214  NH1 ARG   277       8.632 -47.472  45.980  1.00 38.78           N  
ATOM   4215  NH2 ARG   277       9.410 -49.512  45.660  1.00 38.78           N1+
ATOM   4216  CZ  ARG   277       9.589 -48.332  46.158  1.00 38.78           C  
ATOM   4217  H   ARG   277      11.984 -45.690  42.619  1.00 38.78           H  
ATOM   4218  HA  ARG   277      13.183 -44.143  44.868  1.00 38.78           H  
ATOM   4219  HB2 ARG   277      11.934 -46.917  44.706  1.00 38.78           H  
ATOM   4220  HB3 ARG   277      11.057 -45.437  45.093  1.00 38.78           H  
ATOM   4221  HG2 ARG   277      12.521 -45.127  47.108  1.00 38.78           H  
ATOM   4222  HG3 ARG   277      13.216 -46.720  46.792  1.00 38.78           H  
ATOM   4223  HD2 ARG   277      10.309 -46.049  47.414  1.00 38.78           H  
ATOM   4224  HD3 ARG   277      11.441 -46.934  48.438  1.00 38.78           H  
ATOM   4225  HE  ARG   277      11.402 -48.814  46.768  1.00 38.78           H  
ATOM   4226 HH11 ARG   277       7.784 -47.761  45.483  1.00 38.78           H  
ATOM   4227 HH12 ARG   277       8.805 -46.484  46.057  1.00 38.78           H  
ATOM   4228 HH21 ARG   277       8.661 -49.644  44.974  1.00 38.78           H  
ATOM   4229 HH22 ARG   277      10.195 -50.164  45.720  1.00 38.78           H  
ATOM   4230  N   GLY   278      14.775 -46.406  43.136  1.00 37.91           N  
ATOM   4231  CA  GLY   278      16.080 -47.032  42.902  1.00 37.91           C  
ATOM   4232  C   GLY   278      15.963 -48.381  42.190  1.00 37.91           C  
ATOM   4233  O   GLY   278      16.094 -48.444  40.965  1.00 37.91           O  
ATOM   4234  H   GLY   278      14.105 -46.440  42.375  1.00 37.91           H  
ATOM   4235  HA2 GLY   278      16.616 -47.173  43.837  1.00 37.91           H  
ATOM   4236  HA3 GLY   278      16.680 -46.373  42.274  1.00 37.91           H  
ATOM   4237  N   GLU   279      15.641 -49.511  42.882  1.00 37.73           N  
ATOM   4238  CA  GLU   279      15.338 -49.653  44.317  1.00 37.73           C  
ATOM   4239  C   GLU   279      16.560 -49.400  45.232  1.00 37.73           C  
ATOM   4240  CB  GLU   279      14.714 -51.050  44.521  1.00 37.73           C  
ATOM   4241  O   GLU   279      17.701 -49.514  44.791  1.00 37.73           O  
ATOM   4242  CG  GLU   279      14.107 -51.340  45.902  1.00 37.73           C  
ATOM   4243  CD  GLU   279      13.054 -50.305  46.302  1.00 37.73           C  
ATOM   4244  OE1 GLU   279      13.500 -49.225  46.782  1.00 37.73           O  
ATOM   4245  OE2 GLU   279      11.847 -50.600  46.081  1.00 37.73           O1-
ATOM   4246  H   GLU   279      15.662 -50.350  42.317  1.00 37.73           H  
ATOM   4247  HA  GLU   279      14.583 -48.908  44.571  1.00 37.73           H  
ATOM   4248  HB2 GLU   279      15.475 -51.805  44.316  1.00 37.73           H  
ATOM   4249  HB3 GLU   279      13.920 -51.179  43.784  1.00 37.73           H  
ATOM   4250  HG2 GLU   279      14.896 -51.364  46.650  1.00 37.73           H  
ATOM   4251  HG3 GLU   279      13.658 -52.336  45.879  1.00 37.73           H  
ATOM   4252  N   VAL   280      16.299 -48.973  46.513  1.00 41.47           N  
ATOM   4253  CA  VAL   280      17.326 -48.573  47.502  1.00 41.47           C  
ATOM   4254  C   VAL   280      18.311 -47.516  46.957  1.00 41.47           C  
ATOM   4255  CB  VAL   280      18.047 -49.775  48.168  1.00 41.47           C  
ATOM   4256  O   VAL   280      19.506 -47.515  47.256  1.00 41.47           O  
ATOM   4257  CG1 VAL   280      18.514 -49.398  49.585  1.00 41.47           C  
ATOM   4258  CG2 VAL   280      17.182 -51.033  48.320  1.00 41.47           C  
ATOM   4259  H   VAL   280      15.309 -48.920  46.808  1.00 41.47           H  
ATOM   4260  HA  VAL   280      16.772 -48.073  48.295  1.00 41.47           H  
ATOM   4261  HB  VAL   280      18.913 -50.053  47.568  1.00 41.47           H  
ATOM   4262 HG11 VAL   280      17.654 -49.194  50.224  1.00 41.47           H  
ATOM   4263 HG12 VAL   280      19.153 -48.517  49.562  1.00 41.47           H  
ATOM   4264 HG13 VAL   280      19.086 -50.219  50.020  1.00 41.47           H  
ATOM   4265 HG21 VAL   280      16.231 -50.785  48.791  1.00 41.47           H  
ATOM   4266 HG22 VAL   280      17.703 -51.776  48.926  1.00 41.47           H  
ATOM   4267 HG23 VAL   280      17.010 -51.472  47.339  1.00 41.47           H  
ATOM   4268  N   GLY   281      17.795 -46.493  46.192  1.00 36.31           N  
ATOM   4269  CA  GLY   281      18.605 -45.521  45.439  1.00 36.31           C  
ATOM   4270  C   GLY   281      19.546 -44.630  46.266  1.00 36.31           C  
ATOM   4271  O   GLY   281      20.461 -44.020  45.711  1.00 36.31           O  
ATOM   4272  H   GLY   281      16.783 -46.428  46.064  1.00 36.31           H  
ATOM   4273  HA2 GLY   281      17.929 -44.866  44.889  1.00 36.31           H  
ATOM   4274  HA3 GLY   281      19.212 -46.064  44.714  1.00 36.31           H  
ATOM   4275  N   SER   282      19.462 -44.679  47.637  1.00 42.61           N  
ATOM   4276  CA  SER   282      20.493 -44.139  48.537  1.00 42.61           C  
ATOM   4277  C   SER   282      21.709 -45.083  48.609  1.00 42.61           C  
ATOM   4278  CB  SER   282      19.890 -43.854  49.918  1.00 42.61           C  
ATOM   4279  O   SER   282      22.012 -45.657  49.654  1.00 42.61           O  
ATOM   4280  OG  SER   282      18.893 -42.853  49.798  1.00 42.61           O  
ATOM   4281  H   SER   282      18.847 -45.391  48.038  1.00 42.61           H  
ATOM   4282  HA  SER   282      20.852 -43.190  48.136  1.00 42.61           H  
ATOM   4283  HB2 SER   282      20.672 -43.509  50.599  1.00 42.61           H  
ATOM   4284  HB3 SER   282      19.449 -44.766  50.324  1.00 42.61           H  
ATOM   4285  HG  SER   282      18.348 -43.047  49.031  1.00 42.61           H  
ATOM   4286  N   ALA   283      22.404 -45.283  47.437  1.00 36.74           N  
ATOM   4287  CA  ALA   283      23.611 -46.106  47.272  1.00 36.74           C  
ATOM   4288  C   ALA   283      23.524 -47.569  47.779  1.00 36.74           C  
ATOM   4289  CB  ALA   283      24.820 -45.330  47.821  1.00 36.74           C  
ATOM   4290  O   ALA   283      24.560 -48.201  47.986  1.00 36.74           O  
ATOM   4291  H   ALA   283      22.120 -44.718  46.633  1.00 36.74           H  
ATOM   4292  HA  ALA   283      23.766 -46.197  46.197  1.00 36.74           H  
ATOM   4293  HB1 ALA   283      24.860 -44.341  47.366  1.00 36.74           H  
ATOM   4294  HB2 ALA   283      25.741 -45.863  47.588  1.00 36.74           H  
ATOM   4295  HB3 ALA   283      24.730 -45.228  48.903  1.00 36.74           H  
ATOM   4296  N   GLY   284      22.276 -48.126  47.936  1.00 40.56           N  
ATOM   4297  CA  GLY   284      22.038 -49.460  48.490  1.00 40.56           C  
ATOM   4298  C   GLY   284      22.037 -49.538  50.024  1.00 40.56           C  
ATOM   4299  O   GLY   284      22.037 -50.654  50.539  1.00 40.56           O  
ATOM   4300  H   GLY   284      21.459 -47.565  47.682  1.00 40.56           H  
ATOM   4301  HA2 GLY   284      22.802 -50.143  48.120  1.00 40.56           H  
ATOM   4302  HA3 GLY   284      21.072 -49.813  48.138  1.00 40.56           H  
ATOM   4303  N   ASP   285      22.055 -48.363  50.734  1.00 40.28           N  
ATOM   4304  CA  ASP   285      22.246 -48.227  52.189  1.00 40.28           C  
ATOM   4305  C   ASP   285      23.608 -48.742  52.715  1.00 40.28           C  
ATOM   4306  CB  ASP   285      21.022 -48.776  52.954  1.00 40.28           C  
ATOM   4307  O   ASP   285      24.346 -49.441  52.012  1.00 40.28           O  
ATOM   4308  CG  ASP   285      21.057 -48.439  54.450  1.00 40.28           C  
ATOM   4309  OD1 ASP   285      21.517 -47.298  54.740  1.00 40.28           O  
ATOM   4310  OD2 ASP   285      20.691 -49.360  55.227  1.00 40.28           O1-
ATOM   4311  H   ASP   285      22.030 -47.501  50.207  1.00 40.28           H  
ATOM   4312  HA  ASP   285      22.254 -47.152  52.379  1.00 40.28           H  
ATOM   4313  HB2 ASP   285      20.978 -49.859  52.829  1.00 40.28           H  
ATOM   4314  HB3 ASP   285      20.115 -48.347  52.525  1.00 40.28           H  
ATOM   4315  N   MET   286      23.999 -48.270  53.946  1.00 43.88           N  
ATOM   4316  CA  MET   286      25.338 -48.391  54.552  1.00 43.88           C  
ATOM   4317  C   MET   286      26.467 -47.786  53.689  1.00 43.88           C  
ATOM   4318  CB  MET   286      25.616 -49.844  54.986  1.00 43.88           C  
ATOM   4319  O   MET   286      27.641 -48.092  53.883  1.00 43.88           O  
ATOM   4320  CG  MET   286      24.596 -50.405  55.987  1.00 43.88           C  
ATOM   4321  SD  MET   286      24.593 -49.609  57.620  1.00 43.88           S  
ATOM   4322  CE  MET   286      23.105 -48.579  57.475  1.00 43.88           C  
ATOM   4323  H   MET   286      23.288 -47.730  54.473  1.00 43.88           H  
ATOM   4324  HA  MET   286      25.324 -47.788  55.459  1.00 43.88           H  
ATOM   4325  HB2 MET   286      26.601 -49.895  55.453  1.00 43.88           H  
ATOM   4326  HB3 MET   286      25.632 -50.486  54.105  1.00 43.88           H  
ATOM   4327  HG2 MET   286      24.834 -51.458  56.139  1.00 43.88           H  
ATOM   4328  HG3 MET   286      23.593 -50.359  55.559  1.00 43.88           H  
ATOM   4329  HE1 MET   286      22.942 -48.036  58.405  1.00 43.88           H  
ATOM   4330  HE2 MET   286      22.238 -49.210  57.274  1.00 43.88           H  
ATOM   4331  HE3 MET   286      23.218 -47.865  56.661  1.00 43.88           H  
ATOM   4332  N   ARG   287      26.093 -46.893  52.715  1.00 38.59           N  
ATOM   4333  CA  ARG   287      26.947 -46.320  51.663  1.00 38.59           C  
ATOM   4334  C   ARG   287      26.494 -44.893  51.338  1.00 38.59           C  
ATOM   4335  CB  ARG   287      26.859 -47.210  50.410  1.00 38.59           C  
ATOM   4336  O   ARG   287      25.339 -44.548  51.576  1.00 38.59           O  
ATOM   4337  CG  ARG   287      27.756 -48.456  50.502  1.00 38.59           C  
ATOM   4338  CD  ARG   287      27.331 -49.535  49.505  1.00 38.59           C  
ATOM   4339  NE  ARG   287      26.109 -50.202  49.980  1.00 38.59           N  
ATOM   4340  NH1 ARG   287      26.086 -52.068  48.617  1.00 38.59           N  
ATOM   4341  NH2 ARG   287      24.517 -51.815  50.187  1.00 38.59           N1+
ATOM   4342  CZ  ARG   287      25.575 -51.363  49.588  1.00 38.59           C  
ATOM   4343  H   ARG   287      25.128 -46.562  52.727  1.00 38.59           H  
ATOM   4344  HA  ARG   287      27.978 -46.272  52.016  1.00 38.59           H  
ATOM   4345  HB2 ARG   287      27.167 -46.643  49.532  1.00 38.59           H  
ATOM   4346  HB3 ARG   287      25.817 -47.501  50.265  1.00 38.59           H  
ATOM   4347  HG2 ARG   287      27.718 -48.889  51.499  1.00 38.59           H  
ATOM   4348  HG3 ARG   287      28.786 -48.164  50.306  1.00 38.59           H  
ATOM   4349  HD2 ARG   287      28.138 -50.265  49.425  1.00 38.59           H  
ATOM   4350  HD3 ARG   287      27.157 -49.080  48.527  1.00 38.59           H  
ATOM   4351  HE  ARG   287      25.583 -49.739  50.731  1.00 38.59           H  
ATOM   4352 HH11 ARG   287      25.660 -52.930  48.339  1.00 38.59           H  
ATOM   4353 HH12 ARG   287      26.877 -51.689  48.132  1.00 38.59           H  
ATOM   4354 HH21 ARG   287      24.037 -52.637  49.886  1.00 38.59           H  
ATOM   4355 HH22 ARG   287      24.039 -51.198  50.848  1.00 38.59           H  
ATOM   4356  N   ALA   288      27.434 -44.104  50.713  1.00 36.61           N  
ATOM   4357  CA  ALA   288      27.328 -42.650  50.523  1.00 36.61           C  
ATOM   4358  C   ALA   288      27.246 -41.853  51.853  1.00 36.61           C  
ATOM   4359  CB  ALA   288      26.218 -42.330  49.508  1.00 36.61           C  
ATOM   4360  O   ALA   288      27.024 -42.417  52.926  1.00 36.61           O  
ATOM   4361  H   ALA   288      28.337 -44.511  50.511  1.00 36.61           H  
ATOM   4362  HA  ALA   288      28.257 -42.342  50.049  1.00 36.61           H  
ATOM   4363  HB1 ALA   288      26.375 -42.908  48.597  1.00 36.61           H  
ATOM   4364  HB2 ALA   288      26.234 -41.273  49.248  1.00 36.61           H  
ATOM   4365  HB3 ALA   288      25.240 -42.571  49.925  1.00 36.61           H  
ATOM   4366  N   ALA   289      27.565 -40.527  51.885  1.00 37.00           N  
ATOM   4367  CA  ALA   289      28.057 -39.653  50.814  1.00 37.00           C  
ATOM   4368  C   ALA   289      29.394 -38.988  51.203  1.00 37.00           C  
ATOM   4369  CB  ALA   289      26.978 -38.609  50.497  1.00 37.00           C  
ATOM   4370  O   ALA   289      29.719 -38.899  52.384  1.00 37.00           O  
ATOM   4371  H   ALA   289      27.545 -40.130  52.823  1.00 37.00           H  
ATOM   4372  HA  ALA   289      28.237 -40.230  49.909  1.00 37.00           H  
ATOM   4373  HB1 ALA   289      26.045 -39.103  50.224  1.00 37.00           H  
ATOM   4374  HB2 ALA   289      27.301 -37.987  49.661  1.00 37.00           H  
ATOM   4375  HB3 ALA   289      26.803 -37.976  51.368  1.00 37.00           H  
ATOM   4376  N   ASN   290      30.144 -38.466  50.176  1.00 39.66           N  
ATOM   4377  CA  ASN   290      31.500 -37.893  50.311  1.00 39.66           C  
ATOM   4378  C   ASN   290      32.591 -38.916  50.692  1.00 39.66           C  
ATOM   4379  CB  ASN   290      31.529 -36.669  51.254  1.00 39.66           C  
ATOM   4380  O   ASN   290      33.585 -39.042  49.979  1.00 39.66           O  
ATOM   4381  CG  ASN   290      30.380 -35.696  51.077  1.00 39.66           C  
ATOM   4382  ND2 ASN   290      29.284 -35.870  51.870  1.00 39.66           N  
ATOM   4383  OD1 ASN   290      30.438 -34.770  50.277  1.00 39.66           O  
ATOM   4384  H   ASN   290      29.826 -38.549  49.218  1.00 39.66           H  
ATOM   4385  HA  ASN   290      31.779 -37.530  49.320  1.00 39.66           H  
ATOM   4386  HB2 ASN   290      32.462 -36.128  51.096  1.00 39.66           H  
ATOM   4387  HB3 ASN   290      31.528 -37.009  52.290  1.00 39.66           H  
ATOM   4388 HD21 ASN   290      28.522 -35.210  51.786  1.00 39.66           H  
ATOM   4389 HD22 ASN   290      29.200 -36.625  52.538  1.00 39.66           H  
ATOM   4390  N   LEU   291      32.376 -39.734  51.781  1.00 32.31           N  
ATOM   4391  CA  LEU   291      33.294 -40.802  52.219  1.00 32.31           C  
ATOM   4392  C   LEU   291      33.178 -42.079  51.352  1.00 32.31           C  
ATOM   4393  CB  LEU   291      33.039 -41.102  53.713  1.00 32.31           C  
ATOM   4394  O   LEU   291      33.849 -43.079  51.604  1.00 32.31           O  
ATOM   4395  CG  LEU   291      33.674 -40.110  54.710  1.00 32.31           C  
ATOM   4396  CD1 LEU   291      33.140 -38.679  54.604  1.00 32.31           C  
ATOM   4397  CD2 LEU   291      33.408 -40.597  56.136  1.00 32.31           C  
ATOM   4398  H   LEU   291      31.529 -39.610  52.318  1.00 32.31           H  
ATOM   4399  HA  LEU   291      34.322 -40.453  52.105  1.00 32.31           H  
ATOM   4400  HB2 LEU   291      33.461 -42.083  53.937  1.00 32.31           H  
ATOM   4401  HB3 LEU   291      31.965 -41.165  53.892  1.00 32.31           H  
ATOM   4402  HG  LEU   291      34.752 -40.091  54.551  1.00 32.31           H  
ATOM   4403 HD11 LEU   291      32.051 -38.679  54.655  1.00 32.31           H  
ATOM   4404 HD12 LEU   291      33.470 -38.232  53.667  1.00 32.31           H  
ATOM   4405 HD13 LEU   291      33.539 -38.075  55.419  1.00 32.31           H  
ATOM   4406 HD21 LEU   291      32.336 -40.606  56.337  1.00 32.31           H  
ATOM   4407 HD22 LEU   291      33.902 -39.939  56.851  1.00 32.31           H  
ATOM   4408 HD23 LEU   291      33.806 -41.604  56.263  1.00 32.31           H  
ATOM   4409  N   TRP   292      32.243 -42.053  50.340  1.00 33.67           N  
ATOM   4410  CA  TRP   292      31.979 -43.125  49.383  1.00 33.67           C  
ATOM   4411  C   TRP   292      31.539 -42.473  48.054  1.00 33.67           C  
ATOM   4412  CB  TRP   292      30.900 -44.045  49.983  1.00 33.67           C  
ATOM   4413  O   TRP   292      30.942 -41.388  48.097  1.00 33.67           O  
ATOM   4414  CG  TRP   292      30.238 -45.015  49.049  1.00 33.67           C  
ATOM   4415  CD1 TRP   292      29.226 -44.687  48.172  1.00 33.67           C  
ATOM   4416  CD2 TRP   292      30.535 -46.400  48.845  1.00 33.67           C  
ATOM   4417  CE2 TRP   292      29.698 -46.860  47.828  1.00 33.67           C  
ATOM   4418  CE3 TRP   292      31.449 -47.304  49.426  1.00 33.67           C  
ATOM   4419  NE1 TRP   292      28.922 -45.796  47.430  1.00 33.67           N  
ATOM   4420  CH2 TRP   292      30.642 -49.072  47.944  1.00 33.67           C  
ATOM   4421  CZ2 TRP   292      29.728 -48.180  47.361  1.00 33.67           C  
ATOM   4422  CZ3 TRP   292      31.491 -48.627  48.972  1.00 33.67           C  
ATOM   4423  H   TRP   292      31.677 -41.214  50.200  1.00 33.67           H  
ATOM   4424  HA  TRP   292      32.890 -43.702  49.222  1.00 33.67           H  
ATOM   4425  HB2 TRP   292      30.124 -43.421  50.421  1.00 33.67           H  
ATOM   4426  HB3 TRP   292      31.349 -44.607  50.803  1.00 33.67           H  
ATOM   4427  HD1 TRP   292      28.713 -43.751  47.991  1.00 33.67           H  
ATOM   4428  HE1 TRP   292      28.230 -45.829  46.694  1.00 33.67           H  
ATOM   4429  HE3 TRP   292      32.118 -46.980  50.220  1.00 33.67           H  
ATOM   4430  HZ2 TRP   292      29.069 -48.518  46.568  1.00 33.67           H  
ATOM   4431  HZ3 TRP   292      32.194 -49.325  49.422  1.00 33.67           H  
ATOM   4432  HH2 TRP   292      30.701 -50.096  47.601  1.00 33.67           H  
ATOM   4433  N   PRO   293      31.810 -43.091  46.849  1.00 37.32           N  
ATOM   4434  CA  PRO   293      31.445 -42.539  45.542  1.00 37.32           C  
ATOM   4435  C   PRO   293      30.028 -41.952  45.486  1.00 37.32           C  
ATOM   4436  CB  PRO   293      31.638 -43.688  44.551  1.00 37.32           C  
ATOM   4437  O   PRO   293      29.057 -42.581  45.902  1.00 37.32           O  
ATOM   4438  CG  PRO   293      32.820 -44.439  45.159  1.00 37.32           C  
ATOM   4439  CD  PRO   293      32.556 -44.330  46.661  1.00 37.32           C  
ATOM   4440  HA  PRO   293      32.162 -41.752  45.302  1.00 37.32           H  
ATOM   4441  HB2 PRO   293      31.859 -43.326  43.546  1.00 37.32           H  
ATOM   4442  HB3 PRO   293      30.758 -44.335  44.544  1.00 37.32           H  
ATOM   4443  HG2 PRO   293      33.750 -43.926  44.911  1.00 37.32           H  
ATOM   4444  HG3 PRO   293      32.853 -45.479  44.830  1.00 37.32           H  
ATOM   4445  HD2 PRO   293      31.951 -45.177  46.976  1.00 37.32           H  
ATOM   4446  HD3 PRO   293      33.501 -44.317  47.205  1.00 37.32           H  
ATOM   4447  N   SER   294      29.938 -40.649  45.055  1.00 31.26           N  
ATOM   4448  CA  SER   294      28.748 -39.804  45.202  1.00 31.26           C  
ATOM   4449  C   SER   294      28.436 -39.052  43.899  1.00 31.26           C  
ATOM   4450  CB  SER   294      28.986 -38.789  46.330  1.00 31.26           C  
ATOM   4451  O   SER   294      29.307 -38.939  43.031  1.00 31.26           O  
ATOM   4452  OG  SER   294      29.113 -39.427  47.590  1.00 31.26           O  
ATOM   4453  H   SER   294      30.769 -40.193  44.694  1.00 31.26           H  
ATOM   4454  HA  SER   294      27.890 -40.423  45.463  1.00 31.26           H  
ATOM   4455  HB2 SER   294      28.151 -38.090  46.379  1.00 31.26           H  
ATOM   4456  HB3 SER   294      29.893 -38.221  46.117  1.00 31.26           H  
ATOM   4457  HG  SER   294      29.747 -40.167  47.512  1.00 31.26           H  
ATOM   4458  N   PRO   295      27.202 -38.453  43.745  1.00 41.75           N  
ATOM   4459  CA  PRO   295      26.902 -37.487  42.685  1.00 41.75           C  
ATOM   4460  C   PRO   295      27.815 -36.248  42.726  1.00 41.75           C  
ATOM   4461  CB  PRO   295      25.428 -37.103  42.894  1.00 41.75           C  
ATOM   4462  O   PRO   295      28.610 -36.081  43.650  1.00 41.75           O  
ATOM   4463  CG  PRO   295      24.845 -38.279  43.677  1.00 41.75           C  
ATOM   4464  CD  PRO   295      26.019 -38.700  44.554  1.00 41.75           C  
ATOM   4465  HA  PRO   295      27.015 -37.981  41.719  1.00 41.75           H  
ATOM   4466  HB2 PRO   295      24.911 -36.959  41.945  1.00 41.75           H  
ATOM   4467  HB3 PRO   295      25.356 -36.201  43.504  1.00 41.75           H  
ATOM   4468  HG2 PRO   295      24.588 -39.088  42.991  1.00 41.75           H  
ATOM   4469  HG3 PRO   295      23.980 -37.983  44.271  1.00 41.75           H  
ATOM   4470  HD2 PRO   295      26.051 -38.082  45.452  1.00 41.75           H  
ATOM   4471  HD3 PRO   295      25.921 -39.753  44.821  1.00 41.75           H  
ATOM   4472  N   LEU   296      27.589 -35.283  41.761  1.00 39.14           N  
ATOM   4473  CA  LEU   296      28.314 -34.002  41.687  1.00 39.14           C  
ATOM   4474  C   LEU   296      27.884 -33.008  42.790  1.00 39.14           C  
ATOM   4475  CB  LEU   296      28.189 -33.412  40.266  1.00 39.14           C  
ATOM   4476  O   LEU   296      27.422 -31.898  42.524  1.00 39.14           O  
ATOM   4477  CG  LEU   296      28.706 -34.307  39.122  1.00 39.14           C  
ATOM   4478  CD1 LEU   296      28.513 -33.586  37.788  1.00 39.14           C  
ATOM   4479  CD2 LEU   296      30.188 -34.658  39.269  1.00 39.14           C  
ATOM   4480  H   LEU   296      26.873 -35.426  41.059  1.00 39.14           H  
ATOM   4481  HA  LEU   296      29.370 -34.206  41.872  1.00 39.14           H  
ATOM   4482  HB2 LEU   296      28.742 -32.471  40.238  1.00 39.14           H  
ATOM   4483  HB3 LEU   296      27.139 -33.182  40.079  1.00 39.14           H  
ATOM   4484  HG  LEU   296      28.127 -35.231  39.096  1.00 39.14           H  
ATOM   4485 HD11 LEU   296      29.097 -32.666  37.770  1.00 39.14           H  
ATOM   4486 HD12 LEU   296      27.459 -33.347  37.646  1.00 39.14           H  
ATOM   4487 HD13 LEU   296      28.836 -34.232  36.971  1.00 39.14           H  
ATOM   4488 HD21 LEU   296      30.785 -33.750  39.347  1.00 39.14           H  
ATOM   4489 HD22 LEU   296      30.518 -35.229  38.400  1.00 39.14           H  
ATOM   4490 HD23 LEU   296      30.342 -35.275  40.154  1.00 39.14           H  
ATOM   4491  N   MET   297      28.056 -33.441  44.088  1.00 33.71           N  
ATOM   4492  CA  MET   297      27.666 -32.699  45.289  1.00 33.71           C  
ATOM   4493  C   MET   297      28.679 -31.583  45.596  1.00 33.71           C  
ATOM   4494  CB  MET   297      27.492 -33.680  46.466  1.00 33.71           C  
ATOM   4495  O   MET   297      29.443 -31.665  46.559  1.00 33.71           O  
ATOM   4496  CG  MET   297      26.423 -34.751  46.204  1.00 33.71           C  
ATOM   4497  SD  MET   297      26.227 -35.961  47.541  1.00 33.71           S  
ATOM   4498  CE  MET   297      25.321 -34.975  48.763  1.00 33.71           C  
ATOM   4499  H   MET   297      28.459 -34.356  44.255  1.00 33.71           H  
ATOM   4500  HA  MET   297      26.703 -32.219  45.104  1.00 33.71           H  
ATOM   4501  HB2 MET   297      27.209 -33.115  47.354  1.00 33.71           H  
ATOM   4502  HB3 MET   297      28.442 -34.180  46.662  1.00 33.71           H  
ATOM   4503  HG2 MET   297      26.697 -35.305  45.308  1.00 33.71           H  
ATOM   4504  HG3 MET   297      25.464 -34.266  46.020  1.00 33.71           H  
ATOM   4505  HE1 MET   297      25.094 -35.596  49.630  1.00 33.71           H  
ATOM   4506  HE2 MET   297      24.388 -34.617  48.326  1.00 33.71           H  
ATOM   4507  HE3 MET   297      25.925 -34.125  49.078  1.00 33.71           H  
ATOM   4508  N   ILE   298      28.748 -30.561  44.677  1.00 38.47           N  
ATOM   4509  CA  ILE   298      29.655 -29.406  44.765  1.00 38.47           C  
ATOM   4510  C   ILE   298      29.167 -28.434  45.849  1.00 38.47           C  
ATOM   4511  CB  ILE   298      29.785 -28.725  43.379  1.00 38.47           C  
ATOM   4512  O   ILE   298      27.978 -28.125  45.928  1.00 38.47           O  
ATOM   4513  CG1 ILE   298      30.406 -29.705  42.351  1.00 38.47           C  
ATOM   4514  CG2 ILE   298      30.628 -27.437  43.468  1.00 38.47           C  
ATOM   4515  CD1 ILE   298      30.365 -29.210  40.899  1.00 38.47           C  
ATOM   4516  H   ILE   298      28.157 -30.607  43.852  1.00 38.47           H  
ATOM   4517  HA  ILE   298      30.642 -29.767  45.053  1.00 38.47           H  
ATOM   4518  HB  ILE   298      28.784 -28.453  43.038  1.00 38.47           H  
ATOM   4519 HG12 ILE   298      29.867 -30.650  42.371  1.00 38.47           H  
ATOM   4520 HG13 ILE   298      31.442 -29.910  42.625  1.00 38.47           H  
ATOM   4521 HG21 ILE   298      31.633 -27.665  43.824  1.00 38.47           H  
ATOM   4522 HG22 ILE   298      30.162 -26.711  44.134  1.00 38.47           H  
ATOM   4523 HG23 ILE   298      30.702 -26.964  42.490  1.00 38.47           H  
ATOM   4524 HD11 ILE   298      29.345 -28.934  40.629  1.00 38.47           H  
ATOM   4525 HD12 ILE   298      30.700 -30.010  40.239  1.00 38.47           H  
ATOM   4526 HD13 ILE   298      31.025 -28.354  40.764  1.00 38.47           H  
ATOM   4527  N   LYS   299      30.115 -27.960  46.733  1.00 31.96           N  
ATOM   4528  CA  LYS   299      29.798 -27.184  47.945  1.00 31.96           C  
ATOM   4529  C   LYS   299      29.540 -25.709  47.606  1.00 31.96           C  
ATOM   4530  CB  LYS   299      30.880 -27.392  49.034  1.00 31.96           C  
ATOM   4531  O   LYS   299      30.359 -24.835  47.882  1.00 31.96           O  
ATOM   4532  CG  LYS   299      30.770 -28.717  49.821  1.00 31.96           C  
ATOM   4533  CD  LYS   299      30.933 -29.975  48.957  1.00 31.96           C  
ATOM   4534  CE  LYS   299      30.801 -31.273  49.756  1.00 31.96           C  
ATOM   4535  NZ  LYS   299      30.854 -32.443  48.845  1.00 31.96           N1+
ATOM   4536  H   LYS   299      31.073 -28.292  46.627  1.00 31.96           H  
ATOM   4537  HA  LYS   299      28.853 -27.545  48.357  1.00 31.96           H  
ATOM   4538  HB2 LYS   299      30.786 -26.589  49.768  1.00 31.96           H  
ATOM   4539  HB3 LYS   299      31.872 -27.308  48.587  1.00 31.96           H  
ATOM   4540  HG2 LYS   299      29.798 -28.751  50.314  1.00 31.96           H  
ATOM   4541  HG3 LYS   299      31.540 -28.722  50.594  1.00 31.96           H  
ATOM   4542  HD2 LYS   299      31.901 -29.946  48.453  1.00 31.96           H  
ATOM   4543  HD3 LYS   299      30.137 -29.979  48.220  1.00 31.96           H  
ATOM   4544  HE2 LYS   299      29.840 -31.260  50.278  1.00 31.96           H  
ATOM   4545  HE3 LYS   299      31.596 -31.331  50.506  1.00 31.96           H  
ATOM   4546  HZ1 LYS   299      30.676 -33.310  49.351  1.00 31.96           H  
ATOM   4547  HZ2 LYS   299      31.751 -32.521  48.392  1.00 31.96           H  
ATOM   4548  HZ3 LYS   299      30.152 -32.350  48.112  1.00 31.96           H  
ATOM   4549  N   ARG   300      28.383 -25.449  46.907  1.00 37.10           N  
ATOM   4550  CA  ARG   300      27.887 -24.089  46.648  1.00 37.10           C  
ATOM   4551  C   ARG   300      27.466 -23.428  47.964  1.00 37.10           C  
ATOM   4552  CB  ARG   300      26.692 -24.136  45.680  1.00 37.10           C  
ATOM   4553  O   ARG   300      26.730 -24.033  48.743  1.00 37.10           O  
ATOM   4554  CG  ARG   300      27.056 -24.641  44.275  1.00 37.10           C  
ATOM   4555  CD  ARG   300      25.792 -24.707  43.411  1.00 37.10           C  
ATOM   4556  NE  ARG   300      26.096 -25.099  42.021  1.00 37.10           N  
ATOM   4557  NH1 ARG   300      25.343 -23.180  40.940  1.00 37.10           N  
ATOM   4558  NH2 ARG   300      26.089 -24.885  39.733  1.00 37.10           N1+
ATOM   4559  CZ  ARG   300      25.840 -24.380  40.903  1.00 37.10           C  
ATOM   4560  H   ARG   300      27.811 -26.235  46.609  1.00 37.10           H  
ATOM   4561  HA  ARG   300      28.689 -23.492  46.212  1.00 37.10           H  
ATOM   4562  HB2 ARG   300      26.279 -23.129  45.590  1.00 37.10           H  
ATOM   4563  HB3 ARG   300      25.919 -24.781  46.104  1.00 37.10           H  
ATOM   4564  HG2 ARG   300      27.498 -25.637  44.336  1.00 37.10           H  
ATOM   4565  HG3 ARG   300      27.775 -23.958  43.821  1.00 37.10           H  
ATOM   4566  HD2 ARG   300      25.295 -23.736  43.439  1.00 37.10           H  
ATOM   4567  HD3 ARG   300      25.109 -25.443  43.843  1.00 37.10           H  
ATOM   4568  HE  ARG   300      26.471 -26.026  41.885  1.00 37.10           H  
ATOM   4569 HH11 ARG   300      25.041 -22.751  40.055  1.00 37.10           H  
ATOM   4570 HH12 ARG   300      25.111 -22.732  41.798  1.00 37.10           H  
ATOM   4571 HH21 ARG   300      25.895 -24.311  38.899  1.00 37.10           H  
ATOM   4572 HH22 ARG   300      26.431 -25.812  39.601  1.00 37.10           H  
ATOM   4573  N   SER   301      27.866 -22.126  48.180  1.00 37.26           N  
ATOM   4574  CA  SER   301      27.324 -21.346  49.299  1.00 37.26           C  
ATOM   4575  C   SER   301      25.853 -21.004  49.044  1.00 37.26           C  
ATOM   4576  CB  SER   301      28.142 -20.077  49.535  1.00 37.26           C  
ATOM   4577  O   SER   301      25.506 -20.501  47.971  1.00 37.26           O  
ATOM   4578  OG  SER   301      27.650 -19.428  50.689  1.00 37.26           O  
ATOM   4579  H   SER   301      28.488 -21.672  47.524  1.00 37.26           H  
ATOM   4580  HA  SER   301      27.385 -21.952  50.204  1.00 37.26           H  
ATOM   4581  HB2 SER   301      28.058 -19.415  48.672  1.00 37.26           H  
ATOM   4582  HB3 SER   301      29.189 -20.343  49.688  1.00 37.26           H  
ATOM   4583  HG  SER   301      28.203 -18.663  50.880  1.00 37.26           H  
ATOM   4584  N   LYS   302      24.953 -21.265  50.053  1.00 44.74           N  
ATOM   4585  CA  LYS   302      23.506 -21.106  49.870  1.00 44.74           C  
ATOM   4586  C   LYS   302      23.085 -19.639  50.053  1.00 44.74           C  
ATOM   4587  CB  LYS   302      22.725 -22.119  50.743  1.00 44.74           C  
ATOM   4588  O   LYS   302      22.506 -19.272  51.075  1.00 44.74           O  
ATOM   4589  CG  LYS   302      21.335 -22.495  50.181  1.00 44.74           C  
ATOM   4590  CD  LYS   302      20.446 -21.284  49.866  1.00 44.74           C  
ATOM   4591  CE  LYS   302      19.124 -21.625  49.185  1.00 44.74           C  
ATOM   4592  NZ  LYS   302      18.533 -20.385  48.623  1.00 44.74           N1+
ATOM   4593  H   LYS   302      25.298 -21.580  50.953  1.00 44.74           H  
ATOM   4594  HA  LYS   302      23.292 -21.361  48.831  1.00 44.74           H  
ATOM   4595  HB2 LYS   302      22.619 -21.733  51.758  1.00 44.74           H  
ATOM   4596  HB3 LYS   302      23.302 -23.044  50.809  1.00 44.74           H  
ATOM   4597  HG2 LYS   302      20.824 -23.135  50.902  1.00 44.74           H  
ATOM   4598  HG3 LYS   302      21.480 -23.066  49.263  1.00 44.74           H  
ATOM   4599  HD2 LYS   302      20.982 -20.662  49.159  1.00 44.74           H  
ATOM   4600  HD3 LYS   302      20.257 -20.716  50.779  1.00 44.74           H  
ATOM   4601  HE2 LYS   302      18.447 -22.094  49.906  1.00 44.74           H  
ATOM   4602  HE3 LYS   302      19.325 -22.338  48.380  1.00 44.74           H  
ATOM   4603  HZ1 LYS   302      17.689 -20.568  48.103  1.00 44.74           H  
ATOM   4604  HZ2 LYS   302      19.211 -19.906  48.033  1.00 44.74           H  
ATOM   4605  HZ3 LYS   302      18.311 -19.712  49.358  1.00 44.74           H  
ATOM   4606  N   LYS   303      23.271 -18.813  48.965  1.00 53.47           N  
ATOM   4607  CA  LYS   303      22.647 -17.482  48.879  1.00 53.47           C  
ATOM   4608  C   LYS   303      21.148 -17.560  48.523  1.00 53.47           C  
ATOM   4609  CB  LYS   303      23.424 -16.576  47.899  1.00 53.47           C  
ATOM   4610  O   LYS   303      20.673 -18.524  47.919  1.00 53.47           O  
ATOM   4611  CG  LYS   303      23.348 -15.099  48.333  1.00 53.47           C  
ATOM   4612  CD  LYS   303      23.482 -14.097  47.178  1.00 53.47           C  
ATOM   4613  CE  LYS   303      23.096 -12.715  47.720  1.00 53.47           C  
ATOM   4614  NZ  LYS   303      22.994 -11.706  46.647  1.00 53.47           N1+
ATOM   4615  H   LYS   303      23.858 -19.147  48.199  1.00 53.47           H  
ATOM   4616  HA  LYS   303      22.716 -17.039  49.875  1.00 53.47           H  
ATOM   4617  HB2 LYS   303      23.009 -16.700  46.896  1.00 53.47           H  
ATOM   4618  HB3 LYS   303      24.476 -16.866  47.869  1.00 53.47           H  
ATOM   4619  HG2 LYS   303      24.129 -14.907  49.070  1.00 53.47           H  
ATOM   4620  HG3 LYS   303      22.394 -14.911  48.821  1.00 53.47           H  
ATOM   4621  HD2 LYS   303      22.793 -14.372  46.376  1.00 53.47           H  
ATOM   4622  HD3 LYS   303      24.504 -14.093  46.796  1.00 53.47           H  
ATOM   4623  HE2 LYS   303      23.826 -12.404  48.471  1.00 53.47           H  
ATOM   4624  HE3 LYS   303      22.118 -12.810  48.201  1.00 53.47           H  
ATOM   4625  HZ1 LYS   303      22.673 -10.815  46.986  1.00 53.47           H  
ATOM   4626  HZ2 LYS   303      22.338 -12.011  45.923  1.00 53.47           H  
ATOM   4627  HZ3 LYS   303      23.871 -11.544  46.155  1.00 53.47           H  
ATOM   4628  N   ASN   304      20.379 -16.475  48.877  1.00 59.19           N  
ATOM   4629  CA  ASN   304      19.107 -16.147  48.230  1.00 59.19           C  
ATOM   4630  C   ASN   304      19.330 -15.053  47.171  1.00 59.19           C  
ATOM   4631  CB  ASN   304      18.070 -15.740  49.293  1.00 59.19           C  
ATOM   4632  O   ASN   304      20.137 -14.143  47.371  1.00 59.19           O  
ATOM   4633  CG  ASN   304      17.619 -16.888  50.185  1.00 59.19           C  
ATOM   4634  ND2 ASN   304      16.935 -16.558  51.317  1.00 59.19           N  
ATOM   4635  OD1 ASN   304      17.834 -18.064  49.895  1.00 59.19           O  
ATOM   4636  H   ASN   304      20.772 -15.761  49.479  1.00 59.19           H  
ATOM   4637  HA  ASN   304      18.725 -17.024  47.706  1.00 59.19           H  
ATOM   4638  HB2 ASN   304      17.183 -15.346  48.795  1.00 59.19           H  
ATOM   4639  HB3 ASN   304      18.482 -14.946  49.916  1.00 59.19           H  
ATOM   4640 HD21 ASN   304      16.593 -17.276  51.942  1.00 59.19           H  
ATOM   4641 HD22 ASN   304      16.740 -15.596  51.576  1.00 59.19           H  
ATOM   4642  N   SER   305      18.622 -15.172  45.993  1.00 71.70           N  
ATOM   4643  CA  SER   305      18.701 -14.193  44.901  1.00 71.70           C  
ATOM   4644  C   SER   305      17.664 -13.083  45.066  1.00 71.70           C  
ATOM   4645  CB  SER   305      18.511 -14.908  43.557  1.00 71.70           C  
ATOM   4646  O   SER   305      16.548 -13.342  45.517  1.00 71.70           O  
ATOM   4647  OG  SER   305      18.445 -13.996  42.478  1.00 71.70           O  
ATOM   4648  H   SER   305      17.980 -15.938  45.842  1.00 71.70           H  
ATOM   4649  HA  SER   305      19.690 -13.737  44.905  1.00 71.70           H  
ATOM   4650  HB2 SER   305      17.582 -15.479  43.583  1.00 71.70           H  
ATOM   4651  HB3 SER   305      19.342 -15.596  43.397  1.00 71.70           H  
ATOM   4652  HG  SER   305      19.275 -13.453  42.481  1.00 71.70           H  
ATOM   4653  N   LEU   306      18.005 -11.842  44.577  1.00 84.25           N  
ATOM   4654  CA  LEU   306      17.052 -10.724  44.521  1.00 84.25           C  
ATOM   4655  C   LEU   306      16.340 -10.609  43.153  1.00 84.25           C  
ATOM   4656  CB  LEU   306      17.821  -9.443  44.911  1.00 84.25           C  
ATOM   4657  O   LEU   306      15.374  -9.858  43.014  1.00 84.25           O  
ATOM   4658  CG  LEU   306      16.960  -8.207  45.245  1.00 84.25           C  
ATOM   4659  CD1 LEU   306      16.059  -8.431  46.462  1.00 84.25           C  
ATOM   4660  CD2 LEU   306      17.873  -7.020  45.558  1.00 84.25           C  
ATOM   4661  H   LEU   306      18.932 -11.722  44.165  1.00 84.25           H  
ATOM   4662  HA  LEU   306      16.278 -10.906  45.267  1.00 84.25           H  
ATOM   4663  HB2 LEU   306      18.497  -9.188  44.094  1.00 84.25           H  
ATOM   4664  HB3 LEU   306      18.434  -9.663  45.788  1.00 84.25           H  
ATOM   4665  HG  LEU   306      16.343  -7.941  44.390  1.00 84.25           H  
ATOM   4666 HD11 LEU   306      16.658  -8.704  47.330  1.00 84.25           H  
ATOM   4667 HD12 LEU   306      15.332  -9.216  46.262  1.00 84.25           H  
ATOM   4668 HD13 LEU   306      15.507  -7.516  46.679  1.00 84.25           H  
ATOM   4669 HD21 LEU   306      18.494  -7.239  46.426  1.00 84.25           H  
ATOM   4670 HD22 LEU   306      17.268  -6.138  45.768  1.00 84.25           H  
ATOM   4671 HD23 LEU   306      18.513  -6.799  44.706  1.00 84.25           H  
ATOM   4672  N   ALA   307      16.867 -11.315  42.092  1.00 85.39           N  
ATOM   4673  CA  ALA   307      16.762 -10.910  40.684  1.00 85.39           C  
ATOM   4674  C   ALA   307      15.352 -10.655  40.122  1.00 85.39           C  
ATOM   4675  CB  ALA   307      17.469 -11.980  39.843  1.00 85.39           C  
ATOM   4676  O   ALA   307      15.199  -9.795  39.253  1.00 85.39           O  
ATOM   4677  H   ALA   307      17.603 -11.996  42.275  1.00 85.39           H  
ATOM   4678  HA  ALA   307      17.308  -9.976  40.558  1.00 85.39           H  
ATOM   4679  HB1 ALA   307      18.496 -12.105  40.183  1.00 85.39           H  
ATOM   4680  HB2 ALA   307      17.481 -11.676  38.795  1.00 85.39           H  
ATOM   4681  HB3 ALA   307      16.947 -12.933  39.933  1.00 85.39           H  
ATOM   4682  N   LEU   308      14.287 -11.367  40.619  1.00 90.98           N  
ATOM   4683  CA  LEU   308      12.927 -11.287  40.060  1.00 90.98           C  
ATOM   4684  C   LEU   308      11.927 -10.521  40.951  1.00 90.98           C  
ATOM   4685  CB  LEU   308      12.424 -12.711  39.747  1.00 90.98           C  
ATOM   4686  O   LEU   308      10.770 -10.350  40.577  1.00 90.98           O  
ATOM   4687  CG  LEU   308      13.303 -13.541  38.788  1.00 90.98           C  
ATOM   4688  CD1 LEU   308      12.658 -14.909  38.567  1.00 90.98           C  
ATOM   4689  CD2 LEU   308      13.492 -12.876  37.424  1.00 90.98           C  
ATOM   4690  H   LEU   308      14.454 -11.989  41.404  1.00 90.98           H  
ATOM   4691  HA  LEU   308      12.968 -10.739  39.120  1.00 90.98           H  
ATOM   4692  HB2 LEU   308      11.426 -12.631  39.310  1.00 90.98           H  
ATOM   4693  HB3 LEU   308      12.327 -13.256  40.687  1.00 90.98           H  
ATOM   4694  HG  LEU   308      14.284 -13.700  39.237  1.00 90.98           H  
ATOM   4695 HD11 LEU   308      11.679 -14.791  38.100  1.00 90.98           H  
ATOM   4696 HD12 LEU   308      12.539 -15.420  39.523  1.00 90.98           H  
ATOM   4697 HD13 LEU   308      13.288 -15.519  37.922  1.00 90.98           H  
ATOM   4698 HD21 LEU   308      12.525 -12.620  36.991  1.00 90.98           H  
ATOM   4699 HD22 LEU   308      14.017 -13.547  36.745  1.00 90.98           H  
ATOM   4700 HD23 LEU   308      14.090 -11.972  37.530  1.00 90.98           H  
ATOM   4701  N   SER   309      12.376 -10.037  42.157  1.00 93.61           N  
ATOM   4702  CA  SER   309      11.483  -9.771  43.298  1.00 93.61           C  
ATOM   4703  C   SER   309      10.607  -8.513  43.207  1.00 93.61           C  
ATOM   4704  CB  SER   309      12.324  -9.698  44.578  1.00 93.61           C  
ATOM   4705  O   SER   309       9.436  -8.554  43.589  1.00 93.61           O  
ATOM   4706  OG  SER   309      13.322  -8.700  44.457  1.00 93.61           O  
ATOM   4707  H   SER   309      13.373  -9.991  42.343  1.00 93.61           H  
ATOM   4708  HA  SER   309      10.800 -10.615  43.403  1.00 93.61           H  
ATOM   4709  HB2 SER   309      12.799 -10.664  44.761  1.00 93.61           H  
ATOM   4710  HB3 SER   309      11.675  -9.462  45.423  1.00 93.61           H  
ATOM   4711  HG  SER   309      14.105  -9.079  44.022  1.00 93.61           H  
ATOM   4712  N   LEU   310      11.176  -7.354  42.722  1.00 95.01           N  
ATOM   4713  CA  LEU   310      10.567  -6.035  42.932  1.00 95.01           C  
ATOM   4714  C   LEU   310       9.414  -5.748  41.954  1.00 95.01           C  
ATOM   4715  CB  LEU   310      11.665  -4.951  42.843  1.00 95.01           C  
ATOM   4716  O   LEU   310       9.526  -6.089  40.773  1.00 95.01           O  
ATOM   4717  CG  LEU   310      12.892  -5.160  43.757  1.00 95.01           C  
ATOM   4718  CD1 LEU   310      13.847  -3.976  43.629  1.00 95.01           C  
ATOM   4719  CD2 LEU   310      12.519  -5.298  45.234  1.00 95.01           C  
ATOM   4720  H   LEU   310      12.126  -7.391  42.375  1.00 95.01           H  
ATOM   4721  HA  LEU   310      10.143  -6.010  43.937  1.00 95.01           H  
ATOM   4722  HB2 LEU   310      11.215  -3.989  43.082  1.00 95.01           H  
ATOM   4723  HB3 LEU   310      12.015  -4.900  41.811  1.00 95.01           H  
ATOM   4724  HG  LEU   310      13.426  -6.056  43.442  1.00 95.01           H  
ATOM   4725 HD11 LEU   310      13.368  -3.066  43.990  1.00 95.01           H  
ATOM   4726 HD12 LEU   310      14.138  -3.850  42.588  1.00 95.01           H  
ATOM   4727 HD13 LEU   310      14.745  -4.160  44.219  1.00 95.01           H  
ATOM   4728 HD21 LEU   310      11.950  -4.430  45.564  1.00 95.01           H  
ATOM   4729 HD22 LEU   310      13.425  -5.386  45.833  1.00 95.01           H  
ATOM   4730 HD23 LEU   310      11.931  -6.203  45.386  1.00 95.01           H  
ATOM   4731  N   THR   311       8.351  -5.000  42.415  1.00 96.92           N  
ATOM   4732  CA  THR   311       7.499  -4.235  41.478  1.00 96.92           C  
ATOM   4733  C   THR   311       8.280  -3.035  40.928  1.00 96.92           C  
ATOM   4734  CB  THR   311       6.190  -3.759  42.121  1.00 96.92           C  
ATOM   4735  O   THR   311       9.294  -2.640  41.515  1.00 96.92           O  
ATOM   4736  CG2 THR   311       5.323  -4.907  42.636  1.00 96.92           C  
ATOM   4737  OG1 THR   311       6.449  -2.893  43.195  1.00 96.92           O  
ATOM   4738  H   THR   311       8.298  -4.787  43.414  1.00 96.92           H  
ATOM   4739  HA  THR   311       7.239  -4.871  40.632  1.00 96.92           H  
ATOM   4740  HB  THR   311       5.620  -3.213  41.372  1.00 96.92           H  
ATOM   4741 HG21 THR   311       5.086  -5.582  41.813  1.00 96.92           H  
ATOM   4742 HG22 THR   311       4.394  -4.505  43.040  1.00 96.92           H  
ATOM   4743 HG23 THR   311       5.843  -5.462  43.417  1.00 96.92           H  
ATOM   4744  HG1 THR   311       6.796  -3.446  43.916  1.00 96.92           H  
ATOM   4745  N   ALA   312       7.817  -2.377  39.804  1.00 97.10           N  
ATOM   4746  CA  ALA   312       8.641  -1.328  39.203  1.00 97.10           C  
ATOM   4747  C   ALA   312       8.853  -0.119  40.122  1.00 97.10           C  
ATOM   4748  CB  ALA   312       8.068  -0.881  37.864  1.00 97.10           C  
ATOM   4749  O   ALA   312       9.985   0.351  40.227  1.00 97.10           O  
ATOM   4750  H   ALA   312       6.907  -2.593  39.400  1.00 97.10           H  
ATOM   4751  HA  ALA   312       9.626  -1.758  39.022  1.00 97.10           H  
ATOM   4752  HB1 ALA   312       7.832  -1.743  37.243  1.00 97.10           H  
ATOM   4753  HB2 ALA   312       8.809  -0.266  37.356  1.00 97.10           H  
ATOM   4754  HB3 ALA   312       7.188  -0.267  38.032  1.00 97.10           H  
ATOM   4755  N   ASP   313       7.814   0.311  40.908  1.00 97.00           N  
ATOM   4756  CA  ASP   313       7.959   1.463  41.804  1.00 97.00           C  
ATOM   4757  C   ASP   313       8.907   1.174  42.994  1.00 97.00           C  
ATOM   4758  CB  ASP   313       6.558   1.926  42.224  1.00 97.00           C  
ATOM   4759  O   ASP   313       9.600   2.072  43.467  1.00 97.00           O  
ATOM   4760  CG  ASP   313       5.734   2.332  40.992  1.00 97.00           C  
ATOM   4761  OD1 ASP   313       5.836   3.538  40.627  1.00 97.00           O  
ATOM   4762  OD2 ASP   313       5.086   1.405  40.428  1.00 97.00           O1-
ATOM   4763  H   ASP   313       6.898  -0.121  40.813  1.00 97.00           H  
ATOM   4764  HA  ASP   313       8.405   2.281  41.238  1.00 97.00           H  
ATOM   4765  HB2 ASP   313       6.651   2.780  42.897  1.00 97.00           H  
ATOM   4766  HB3 ASP   313       6.052   1.120  42.761  1.00 97.00           H  
ATOM   4767  N   GLN   314       9.031  -0.136  43.410  1.00 97.59           N  
ATOM   4768  CA  GLN   314      10.057  -0.583  44.361  1.00 97.59           C  
ATOM   4769  C   GLN   314      11.456  -0.599  43.731  1.00 97.59           C  
ATOM   4770  CB  GLN   314       9.728  -1.984  44.891  1.00 97.59           C  
ATOM   4771  O   GLN   314      12.399  -0.109  44.354  1.00 97.59           O  
ATOM   4772  CG  GLN   314       8.479  -2.044  45.776  1.00 97.59           C  
ATOM   4773  CD  GLN   314       8.123  -3.498  46.059  1.00 97.59           C  
ATOM   4774  NE2 GLN   314       8.299  -3.970  47.321  1.00 97.59           N  
ATOM   4775  OE1 GLN   314       7.734  -4.231  45.151  1.00 97.59           O  
ATOM   4776  H   GLN   314       8.388  -0.818  43.016  1.00 97.59           H  
ATOM   4777  HA  GLN   314      10.086   0.111  45.202  1.00 97.59           H  
ATOM   4778  HB2 GLN   314      10.575  -2.345  45.477  1.00 97.59           H  
ATOM   4779  HB3 GLN   314       9.594  -2.656  44.046  1.00 97.59           H  
ATOM   4780  HG2 GLN   314       7.635  -1.572  45.274  1.00 97.59           H  
ATOM   4781  HG3 GLN   314       8.668  -1.513  46.709  1.00 97.59           H  
ATOM   4782 HE21 GLN   314       8.109  -4.949  47.504  1.00 97.59           H  
ATOM   4783 HE22 GLN   314       8.612  -3.401  48.097  1.00 97.59           H  
ATOM   4784  N   MET   315      11.596  -1.116  42.458  1.00 97.69           N  
ATOM   4785  CA  MET   315      12.843  -1.046  41.679  1.00 97.69           C  
ATOM   4786  C   MET   315      13.308   0.410  41.528  1.00 97.69           C  
ATOM   4787  CB  MET   315      12.600  -1.689  40.297  1.00 97.69           C  
ATOM   4788  O   MET   315      14.490   0.723  41.662  1.00 97.69           O  
ATOM   4789  CG  MET   315      13.854  -1.804  39.421  1.00 97.69           C  
ATOM   4790  SD  MET   315      14.907  -3.236  39.759  1.00 97.69           S  
ATOM   4791  CE  MET   315      13.952  -4.530  38.915  1.00 97.69           C  
ATOM   4792  H   MET   315      10.776  -1.516  41.999  1.00 97.69           H  
ATOM   4793  HA  MET   315      13.629  -1.596  42.193  1.00 97.69           H  
ATOM   4794  HB2 MET   315      11.885  -1.087  39.745  1.00 97.69           H  
ATOM   4795  HB3 MET   315      12.165  -2.680  40.428  1.00 97.69           H  
ATOM   4796  HG2 MET   315      14.451  -0.899  39.525  1.00 97.69           H  
ATOM   4797  HG3 MET   315      13.538  -1.863  38.379  1.00 97.69           H  
ATOM   4798  HE1 MET   315      14.475  -5.483  39.001  1.00 97.69           H  
ATOM   4799  HE2 MET   315      13.843  -4.277  37.860  1.00 97.69           H  
ATOM   4800  HE3 MET   315      12.963  -4.620  39.364  1.00 97.69           H  
ATOM   4801  N   VAL   316      12.337   1.359  41.319  1.00 98.12           N  
ATOM   4802  CA  VAL   316      12.612   2.775  41.078  1.00 98.12           C  
ATOM   4803  C   VAL   316      13.174   3.462  42.315  1.00 98.12           C  
ATOM   4804  CB  VAL   316      11.331   3.437  40.552  1.00 98.12           C  
ATOM   4805  O   VAL   316      14.164   4.184  42.185  1.00 98.12           O  
ATOM   4806  CG1 VAL   316      11.334   4.966  40.592  1.00 98.12           C  
ATOM   4807  CG2 VAL   316      11.129   3.001  39.096  1.00 98.12           C  
ATOM   4808  H   VAL   316      11.369   1.057  41.178  1.00 98.12           H  
ATOM   4809  HA  VAL   316      13.377   2.857  40.307  1.00 98.12           H  
ATOM   4810  HB  VAL   316      10.489   3.093  41.148  1.00 98.12           H  
ATOM   4811 HG11 VAL   316      12.145   5.354  39.976  1.00 98.12           H  
ATOM   4812 HG12 VAL   316      11.447   5.322  41.616  1.00 98.12           H  
ATOM   4813 HG13 VAL   316      10.381   5.339  40.221  1.00 98.12           H  
ATOM   4814 HG21 VAL   316      11.796   3.559  38.447  1.00 98.12           H  
ATOM   4815 HG22 VAL   316      10.091   3.163  38.820  1.00 98.12           H  
ATOM   4816 HG23 VAL   316      11.348   1.945  38.958  1.00 98.12           H  
ATOM   4817  N   SER   317      12.640   3.195  43.557  1.00 98.00           N  
ATOM   4818  CA  SER   317      13.283   3.713  44.778  1.00 98.00           C  
ATOM   4819  C   SER   317      14.563   2.939  45.134  1.00 98.00           C  
ATOM   4820  CB  SER   317      12.285   3.723  45.939  1.00 98.00           C  
ATOM   4821  O   SER   317      15.552   3.537  45.560  1.00 98.00           O  
ATOM   4822  OG  SER   317      12.793   4.439  47.052  1.00 98.00           O  
ATOM   4823  H   SER   317      11.776   2.665  43.634  1.00 98.00           H  
ATOM   4824  HA  SER   317      13.577   4.748  44.595  1.00 98.00           H  
ATOM   4825  HB2 SER   317      12.053   2.699  46.235  1.00 98.00           H  
ATOM   4826  HB3 SER   317      11.365   4.206  45.607  1.00 98.00           H  
ATOM   4827  HG  SER   317      13.534   5.021  46.746  1.00 98.00           H  
ATOM   4828  N   ALA   318      14.623   1.586  44.849  1.00 97.64           N  
ATOM   4829  CA  ALA   318      15.844   0.803  45.042  1.00 97.64           C  
ATOM   4830  C   ALA   318      17.026   1.359  44.227  1.00 97.64           C  
ATOM   4831  CB  ALA   318      15.573  -0.668  44.703  1.00 97.64           C  
ATOM   4832  O   ALA   318      18.149   1.336  44.742  1.00 97.64           O  
ATOM   4833  H   ALA   318      13.783   1.093  44.546  1.00 97.64           H  
ATOM   4834  HA  ALA   318      16.118   0.860  46.096  1.00 97.64           H  
ATOM   4835  HB1 ALA   318      14.766  -1.052  45.328  1.00 97.64           H  
ATOM   4836  HB2 ALA   318      16.473  -1.258  44.887  1.00 97.64           H  
ATOM   4837  HB3 ALA   318      15.298  -0.772  43.655  1.00 97.64           H  
ATOM   4838  N   LEU   319      16.744   1.947  43.015  1.00 98.14           N  
ATOM   4839  CA  LEU   319      17.764   2.513  42.134  1.00 98.14           C  
ATOM   4840  C   LEU   319      17.968   4.033  42.300  1.00 98.14           C  
ATOM   4841  CB  LEU   319      17.423   2.103  40.687  1.00 98.14           C  
ATOM   4842  O   LEU   319      19.113   4.470  42.420  1.00 98.14           O  
ATOM   4843  CG  LEU   319      17.501   0.582  40.424  1.00 98.14           C  
ATOM   4844  CD1 LEU   319      17.098   0.284  38.980  1.00 98.14           C  
ATOM   4845  CD2 LEU   319      18.894   0.002  40.661  1.00 98.14           C  
ATOM   4846  H   LEU   319      15.811   1.799  42.627  1.00 98.14           H  
ATOM   4847  HA  LEU   319      18.728   2.074  42.389  1.00 98.14           H  
ATOM   4848  HB2 LEU   319      18.105   2.603  40.005  1.00 98.14           H  
ATOM   4849  HB3 LEU   319      16.415   2.450  40.455  1.00 98.14           H  
ATOM   4850  HG  LEU   319      16.814   0.054  41.080  1.00 98.14           H  
ATOM   4851 HD11 LEU   319      17.820   0.715  38.289  1.00 98.14           H  
ATOM   4852 HD12 LEU   319      16.107   0.689  38.781  1.00 98.14           H  
ATOM   4853 HD13 LEU   319      17.069  -0.795  38.824  1.00 98.14           H  
ATOM   4854 HD21 LEU   319      19.635   0.517  40.051  1.00 98.14           H  
ATOM   4855 HD22 LEU   319      18.884  -1.053  40.401  1.00 98.14           H  
ATOM   4856 HD23 LEU   319      19.170   0.078  41.712  1.00 98.14           H  
ATOM   4857  N   LEU   320      16.885   4.882  42.313  1.00 98.00           N  
ATOM   4858  CA  LEU   320      17.040   6.347  42.344  1.00 98.00           C  
ATOM   4859  C   LEU   320      17.624   6.865  43.666  1.00 98.00           C  
ATOM   4860  CB  LEU   320      15.700   7.050  42.051  1.00 98.00           C
[truncated: 560,824 more chars]
