# Supplementary material for: DegraderTCM: A Computationally Sparing Approach for Predicting Ternary Degradation Complexes
Source: ACS Med Chem Lett. 2023 Dec 13;15(1):45–53. doi: 10.1021/acsmedchemlett.3c00362 (PMC10788944; doi:10.1021/acsmedchemlett.3c00362)
Supplement: Supplementary file 2 — ml3c00362_si_002.zip [file ml3c00362_si_002.zip › TC models/Case_studies/ER/ERD-C26_ER_VHL.pdb]

HEADER    TRANSCRIPTION                                       ERD-C26 
REMARK  99                                                                      
REMARK  99 MOE v2022.02 (Chemical Computing Group ULC) Mon Jul 24 16:37:26 2023 
SEQRES   1    596  ACE MET THR MET THR LEU HIS THR LYS ALA SER GLY MET
SEQRES   2    596  ALA LEU LEU HIS GLN ILE GLN GLY ASN GLU LEU GLU PRO
SEQRES   3    596  LEU ASN ARG PRO GLN LEU LYS ILE PRO LEU GLU ARG PRO
SEQRES   4    596  LEU GLY GLU VAL TYR LEU ASP SER SER LYS PRO ALA VAL
SEQRES   5    596  TYR ASN TYR PRO GLU GLY ALA ALA TYR GLU PHE ASN ALA
SEQRES   6    596  ALA ALA ALA ALA ASN ALA GLN VAL TYR GLY GLN THR GLY
SEQRES   7    596  LEU PRO TYR GLY PRO GLY SER GLU ALA ALA ALA PHE GLY
SEQRES   8    596  SER ASN GLY LEU GLY GLY PHE PRO PRO LEU ASN SER VAL
SEQRES   9    596  SER PRO SER PRO LEU MET LEU LEU HIS PRO PRO PRO GLN
SEQRES  10    596  LEU SER PRO PHE LEU GLN PRO HIS GLY GLN GLN VAL PRO
SEQRES  11    596  TYR TYR LEU GLU ASN GLU PRO SER GLY TYR THR VAL ARG
SEQRES  12    596  GLU ALA GLY PRO PRO ALA PHE TYR ARG PRO ASN SER ASP
SEQRES  13    596  ASN ARG ARG GLN GLY GLY ARG GLU ARG LEU ALA SER THR
SEQRES  14    596  ASN ASP LYS GLY SER MET ALA MET GLU SER ALA LYS GLU
SEQRES  15    596  THR ARG TYR CYS ALA VAL CYS ASN ASP TYR ALA SER GLY
SEQRES  16    596  TYR HIS TYR GLY VAL TRP SER CYS GLU GLY CYS LYS ALA
SEQRES  17    596  PHE PHE LYS ARG SER ILE GLN GLY HIS ASN ASP TYR MET
SEQRES  18    596  CYS PRO ALA THR ASN GLN CYS THR ILE ASP LYS ASN ARG
SEQRES  19    596  ARG LYS SER CYS GLN ALA CYS ARG LEU ARG LYS CYS TYR
SEQRES  20    596  GLU VAL GLY MET MET LYS GLY GLY ILE ARG LYS ASP ARG
SEQRES  21    596  ARG GLY GLY ARG MET LEU LYS HIS LYS ARG GLN ARG ASP
SEQRES  22    596  ASP GLY GLU GLY ARG GLY GLU VAL GLY SER ALA GLY ASP
SEQRES  23    596  MET ARG ALA ALA ASN LEU TRP PRO SER PRO LEU MET ILE
SEQRES  24    596  LYS ARG SER LYS LYS ASN SER LEU ALA LEU SER LEU THR
SEQRES  25    596  ALA ASP GLN MET VAL SER ALA LEU LEU ASP ALA GLU PRO
SEQRES  26    596  PRO ILE LEU TYR SER GLU TYR ASP PRO THR ARG PRO PHE
SEQRES  27    596  SER GLU ALA SER MET MET GLY LEU LEU THR ASN LEU ALA
SEQRES  28    596  ASP ARG GLU LEU VAL HIS MET ILE ASN TRP ALA LYS ARG
SEQRES  29    596  VAL PRO GLY PHE VAL ASP LEU THR LEU HIS ASP GLN VAL
SEQRES  30    596  HIS LEU LEU GLU CYS ALA TRP LEU GLU ILE LEU MET ILE
SEQRES  31    596  GLY LEU VAL TRP ARG SER MET GLU HIS PRO GLY LYS LEU
SEQRES  32    596  LEU PHE ALA PRO ASN LEU LEU LEU ASP ARG ASN GLN GLY
SEQRES  33    596  LYS CYS VAL GLU GLY MET VAL GLU ILE PHE ASP MET LEU
SEQRES  34    596  LEU ALA THR SER SER ARG PHE ARG MET MET ASN LEU GLN
SEQRES  35    596  GLY GLU GLU PHE VAL CYS LEU LYS SER ILE ILE LEU LEU
SEQRES  36    596  ASN SER GLY VAL TYR THR PHE LEU SER SER THR LEU LYS
SEQRES  37    596  SER LEU GLU GLU LYS ASP HIS ILE HIS ARG VAL LEU ASP
SEQRES  38    596  LYS ILE THR ASP THR LEU ILE HIS LEU MET ALA LYS ALA
SEQRES  39    596  GLY LEU THR LEU GLN GLN GLN HIS GLN ARG LEU ALA GLN
SEQRES  40    596  LEU LEU LEU ILE LEU SER HIS ILE ARG HIS MET SER ASN
SEQRES  41    596  LYS GLY MET GLU HIS LEU TYR SER MET LYS CYS LYS ASN
SEQRES  42    596  VAL VAL PRO LEU TYR ASP LEU LEU LEU GLU MET LEU ASP
SEQRES  43    596  ALA HIS ARG LEU HIS ALA PRO THR SER ARG GLY GLY ALA
SEQRES  44    596  SER VAL GLU GLU THR ASP GLN SER HIS LEU ALA THR ALA
SEQRES  45    596  GLY SER THR SER SER HIS SER LEU GLN LYS TYR TYR ILE
SEQRES  46    596  THR GLY GLU ALA GLU GLY PHE PRO ALA THR VAL
HELIX    1   1 MET     12  ILE     18  1               Generated by MOE    7
HELIX    2   2 GLU    203  SER    212  1               Generated by MOE   10
HELIX    3   3 GLN    238  TYR    246  1               Generated by MOE    9
HELIX    4   4 LEU    306  SER    309  1               Generated by MOE    4
HELIX    5   5 GLN    314  LEU    320  1               Generated by MOE    7
HELIX    6   6 GLU    339  LEU    345  1               Generated by MOE    7
HELIX    7   7 ASN    348  ALA    361  1               Generated by MOE   14
HELIX    8   8 PHE    367  ASP    369  5               Generated by MOE    3
HELIX    9   9 ASP    374  ALA    382  1               Generated by MOE    9
HELIX   10  10 GLU    385  MET    388  1               Generated by MOE    4
HELIX   11  11 GLN    414  LYS    416  5               Generated by MOE    3
HELIX   12  12 VAL    422  MET    438  1               Generated by MOE   17
HELIX   13  13 GLY    442  LEU    454  1               Generated by MOE   13
HELIX   14  14 GLU    470  LYS    492  1               Generated by MOE   23
HELIX   15  15 LEU    497  LEU    508  1               Generated by MOE   12
HELIX   16  16 ILE    510  LYS    531  1               Generated by MOE   22
HELIX   17  17 ASP    538  LEU    544  1               Generated by MOE    7
HELIX   18  18 HIS    547  HIS    550  1               Generated by MOE    4
HELIX   19  19 GLU    160  VAL    166  1               Generated by MOE    7
HELIX   20  20 ASN    174  ARG    176  5               Generated by MOE    3
HELIX   21  21 GLU    186  GLU    189  1               Generated by MOE    4
HELIX   22  22 GLN    195  ARG    200  1               Generated by MOE    6
SHEET    1       TYR   184  CYS   185                  Generated by MOE
SHEET    2       ASP   190  TYR   191                  Generated by MOE
SHEET    3       GLY   194  HIS   196                  Generated by MOE
SHEET    4       VAL   199  SER   201                  Generated by MOE
SHEET    5       LEU   402  ALA   405                  Generated by MOE
SHEET    6       LEU   408  LEU   410                  Generated by MOE
SHEET    7       PRO    71  GLN    73                  Generated by MOE
SHEET    8       VAL    74  ARG    79                  Generated by MOE
SHEET    9       VAL    84  LEU    89                  Generated by MOE
SHEET   10       PRO    95  PRO    97                  Generated by MOE
SHEET   11       GLY   106  TYR   112                  Generated by MOE
SHEET   12       LEU   116  ASP   121                  Generated by MOE
SHEET   13       LEU   129  VAL   130                  Generated by MOE
SHEET   14       LEU   135  PHE   136                  Generated by MOE
SHEET   15       ILE   147  THR   152                  Generated by MOE
LINK         C36 RAL     0                 CAY   9     0     1555   1555  1.50
ATOM      1  CH3 ACE     0!     62.775   9.969  34.426  1.00  0.00           C  
ATOM      2  C   ACE     0!     63.009  11.476  34.306  1.00  0.00           C  
ATOM      3  O   ACE     0!     63.539  11.947  33.301  1.00  0.00           O  
ATOM      4 HH31 ACE     0!     61.707   9.791  34.550  1.00  0.00           H  
ATOM      5 HH32 ACE     0!     63.131   9.445  33.539  1.00  0.00           H  
ATOM      6 HH33 ACE     0!     63.308   9.603  35.304  1.00  0.00           H  
ATOM      7  N   MET     1      62.620  12.217  35.318  1.00 35.33           N  
ATOM      8  CA  MET     1      62.798  13.708  35.313  1.00 35.33           C  
ATOM      9  C   MET     1      62.230  14.230  36.649  1.00 35.33           C  
ATOM     10  CB  MET     1      62.106  14.308  34.078  1.00 35.33           C  
ATOM     11  O   MET     1      62.075  13.458  37.602  1.00 35.33           O  
ATOM     12  CG  MET     1      62.733  13.947  32.727  1.00 35.33           C  
ATOM     13  SD  MET     1      62.507  12.185  32.330  1.00 35.33           S  
ATOM     14  CE  MET     1      63.153  12.200  30.633  1.00 35.33           C  
ATOM     15  H   MET     1      62.191  11.774  36.118  1.00 35.33           H  
ATOM     16  HA  MET     1      63.877  13.891  35.296  1.00 35.33           H  
ATOM     17  HB2 MET     1      62.148  15.401  34.142  1.00 35.33           H  
ATOM     18  HB3 MET     1      61.037  14.054  34.083  1.00 35.33           H  
ATOM     19  HG2 MET     1      63.802  14.181  32.731  1.00 35.33           H  
ATOM     20  HG3 MET     1      62.253  14.542  31.944  1.00 35.33           H  
ATOM     21  HE1 MET     1      64.194  12.533  30.628  1.00 35.33           H  
ATOM     22  HE2 MET     1      62.550  12.860  30.004  1.00 35.33           H  
ATOM     23  HE3 MET     1      63.107  11.188  30.223  1.00 35.33           H  
ATOM     24  N   THR     2      61.795  15.526  36.720  1.00 25.94           N  
ATOM     25  CA  THR     2      60.911  16.005  37.809  1.00 25.94           C  
ATOM     26  C   THR     2      59.490  15.498  37.440  1.00 25.94           C  
ATOM     27  CB  THR     2      60.939  17.540  37.892  1.00 25.94           C  
ATOM     28  O   THR     2      58.561  16.243  37.153  1.00 25.94           O  
ATOM     29  CG2 THR     2      62.239  18.046  38.507  1.00 25.94           C  
ATOM     30  OG1 THR     2      60.850  18.082  36.564  1.00 25.94           O  
ATOM     31  H   THR     2      62.020  16.241  36.031  1.00 25.94           H  
ATOM     32  HA  THR     2      61.204  15.546  38.761  1.00 25.94           H  
ATOM     33  HB  THR     2      60.098  17.923  38.482  1.00 25.94           H  
ATOM     34 HG21 THR     2      62.371  17.665  39.524  1.00 25.94           H  
ATOM     35 HG22 THR     2      62.240  19.141  38.542  1.00 25.94           H  
ATOM     36 HG23 THR     2      63.106  17.753  37.905  1.00 25.94           H  
ATOM     37  HG1 THR     2      59.894  18.100  36.348  1.00 25.94           H  
ATOM     38  N   MET     3      59.418  14.122  37.395  1.00 30.84           N  
ATOM     39  CA  MET     3      58.345  13.299  36.831  1.00 30.84           C  
ATOM     40  C   MET     3      59.035  11.925  36.638  1.00 30.84           C  
ATOM     41  CB  MET     3      57.789  13.820  35.495  1.00 30.84           C  
ATOM     42  O   MET     3      60.140  11.810  36.092  1.00 30.84           O  
ATOM     43  CG  MET     3      56.686  12.947  34.888  1.00 30.84           C  
ATOM     44  SD  MET     3      57.327  11.574  33.870  1.00 30.84           S  
ATOM     45  CE  MET     3      57.678  12.478  32.339  1.00 30.84           C  
ATOM     46  H   MET     3      60.210  13.628  37.809  1.00 30.84           H  
ATOM     47  HA  MET     3      57.555  13.236  37.588  1.00 30.84           H  
ATOM     48  HB2 MET     3      58.600  13.994  34.779  1.00 30.84           H  
ATOM     49  HB3 MET     3      57.335  14.801  35.675  1.00 30.84           H  
ATOM     50  HG2 MET     3      56.032  13.558  34.256  1.00 30.84           H  
ATOM     51  HG3 MET     3      56.056  12.524  35.677  1.00 30.84           H  
ATOM     52  HE1 MET     3      58.058  11.778  31.591  1.00 30.84           H  
ATOM     53  HE2 MET     3      58.437  13.246  32.509  1.00 30.84           H  
ATOM     54  HE3 MET     3      56.766  12.939  31.950  1.00 30.84           H  
ATOM     55  N   THR     4      58.350  10.865  37.171  1.00 30.42           N  
ATOM     56  CA  THR     4      58.792   9.469  37.086  1.00 30.42           C  
ATOM     57  C   THR     4      57.515   8.606  37.057  1.00 30.42           C  
ATOM     58  CB  THR     4      59.690   9.052  38.272  1.00 30.42           C  
ATOM     59  O   THR     4      56.518   8.888  37.723  1.00 30.42           O  
ATOM     60  CG2 THR     4      61.169   9.310  38.001  1.00 30.42           C  
ATOM     61  OG1 THR     4      59.340   9.762  39.474  1.00 30.42           O  
ATOM     62  H   THR     4      57.455  11.003  37.638  1.00 30.42           H  
ATOM     63  HA  THR     4      59.321   9.326  36.135  1.00 30.42           H  
ATOM     64  HB  THR     4      59.567   7.983  38.477  1.00 30.42           H  
ATOM     65 HG21 THR     4      61.503   8.807  37.089  1.00 30.42           H  
ATOM     66 HG22 THR     4      61.773   8.944  38.839  1.00 30.42           H  
ATOM     67 HG23 THR     4      61.381  10.380  37.917  1.00 30.42           H  
ATOM     68  HG1 THR     4      59.409  10.711  39.264  1.00 30.42           H  
ATOM     69  N   LEU     5      57.563   7.520  36.215  1.00 29.22           N  
ATOM     70  CA  LEU     5      56.394   6.676  35.972  1.00 29.22           C  
ATOM     71  C   LEU     5      56.536   5.415  36.849  1.00 29.22           C  
ATOM     72  CB  LEU     5      56.295   6.289  34.488  1.00 29.22           C  
ATOM     73  O   LEU     5      57.121   4.398  36.478  1.00 29.22           O  
ATOM     74  CG  LEU     5      56.121   7.478  33.521  1.00 29.22           C  
ATOM     75  CD1 LEU     5      56.110   6.971  32.076  1.00 29.22           C  
ATOM     76  CD2 LEU     5      54.847   8.277  33.797  1.00 29.22           C  
ATOM     77  H   LEU     5      58.424   7.266  35.745  1.00 29.22           H  
ATOM     78  HA  LEU     5      55.484   7.201  36.281  1.00 29.22           H  
ATOM     79  HB2 LEU     5      55.458   5.589  34.360  1.00 29.22           H  
ATOM     80  HB3 LEU     5      57.199   5.735  34.197  1.00 29.22           H  
ATOM     81  HG  LEU     5      56.979   8.152  33.627  1.00 29.22           H  
ATOM     82 HD11 LEU     5      55.268   6.295  31.898  1.00 29.22           H  
ATOM     83 HD12 LEU     5      57.035   6.431  31.847  1.00 29.22           H  
ATOM     84 HD13 LEU     5      56.030   7.806  31.372  1.00 29.22           H  
ATOM     85 HD21 LEU     5      53.962   7.632  33.781  1.00 29.22           H  
ATOM     86 HD22 LEU     5      54.708   9.059  33.042  1.00 29.22           H  
ATOM     87 HD23 LEU     5      54.891   8.775  34.770  1.00 29.22           H  
ATOM     88  N   HIS     6      56.022   5.537  38.119  1.00 38.45           N  
ATOM     89  CA  HIS     6      56.185   4.498  39.151  1.00 38.45           C  
ATOM     90  C   HIS     6      55.201   3.333  38.905  1.00 38.45           C  
ATOM     91  CB  HIS     6      55.976   5.050  40.571  1.00 38.45           C  
ATOM     92  O   HIS     6      54.309   3.015  39.689  1.00 38.45           O  
ATOM     93  CG  HIS     6      57.020   6.042  40.943  1.00 38.45           C  
ATOM     94  CD2 HIS     6      57.005   7.410  40.785  1.00 38.45           C  
ATOM     95  ND1 HIS     6      58.214   5.637  41.490  1.00 38.45           N  
ATOM     96  CE1 HIS     6      58.929   6.732  41.618  1.00 38.45           C  
ATOM     97  NE2 HIS     6      58.249   7.826  41.168  1.00 38.45           N  
ATOM     98  H   HIS     6      55.539   6.394  38.369  1.00 38.45           H  
ATOM     99  HA  HIS     6      57.200   4.089  39.056  1.00 38.45           H  
ATOM    100  HB2 HIS     6      56.002   4.228  41.298  1.00 38.45           H  
ATOM    101  HB3 HIS     6      54.984   5.513  40.657  1.00 38.45           H  
ATOM    102  HD2 HIS     6      56.270   8.099  40.392  1.00 38.45           H  
ATOM    103  HE2 HIS     6      58.610   8.772  41.106  1.00 38.45           H  
ATOM    104  HE1 HIS     6      59.938   6.795  42.000  1.00 38.45           H  
ATOM    105  N   THR     7      55.391   2.630  37.742  1.00 33.48           N  
ATOM    106  CA  THR     7      54.713   1.383  37.354  1.00 33.48           C  
ATOM    107  C   THR     7      53.209   1.476  36.995  1.00 33.48           C  
ATOM    108  CB  THR     7      54.907   0.202  38.344  1.00 33.48           C  
ATOM    109  O   THR     7      52.683   0.672  36.222  1.00 33.48           O  
ATOM    110  CG2 THR     7      56.364  -0.012  38.739  1.00 33.48           C  
ATOM    111  OG1 THR     7      54.127   0.322  39.535  1.00 33.48           O  
ATOM    112  H   THR     7      56.096   2.997  37.098  1.00 33.48           H  
ATOM    113  HA  THR     7      55.212   1.108  36.415  1.00 33.48           H  
ATOM    114  HB  THR     7      54.552  -0.713  37.854  1.00 33.48           H  
ATOM    115 HG21 THR     7      57.003  -0.125  37.858  1.00 33.48           H  
ATOM    116 HG22 THR     7      56.459  -0.913  39.354  1.00 33.48           H  
ATOM    117 HG23 THR     7      56.741   0.816  39.348  1.00 33.48           H  
ATOM    118  HG1 THR     7      54.229   1.232  39.888  1.00 33.48           H  
ATOM    119  N   LYS     8      52.454   2.342  37.744  1.00 31.30           N  
ATOM    120  CA  LYS     8      50.993   2.501  37.703  1.00 31.30           C  
ATOM    121  C   LYS     8      50.365   1.418  38.606  1.00 31.30           C  
ATOM    122  CB  LYS     8      50.382   2.485  36.282  1.00 31.30           C  
ATOM    123  O   LYS     8      49.528   1.698  39.461  1.00 31.30           O  
ATOM    124  CG  LYS     8      49.172   3.418  36.088  1.00 31.30           C  
ATOM    125  CD  LYS     8      47.887   3.045  36.838  1.00 31.30           C  
ATOM    126  CE  LYS     8      46.785   2.423  35.985  1.00 31.30           C  
ATOM    127  NZ  LYS     8      47.129   1.065  35.562  1.00 31.30           N1+
ATOM    128  H   LYS     8      52.938   2.886  38.456  1.00 31.30           H  
ATOM    129  HA  LYS     8      50.806   3.472  38.179  1.00 31.30           H  
ATOM    130  HB2 LYS     8      50.102   1.470  35.981  1.00 31.30           H  
ATOM    131  HB3 LYS     8      51.145   2.823  35.568  1.00 31.30           H  
ATOM    132  HG2 LYS     8      48.961   3.497  35.015  1.00 31.30           H  
ATOM    133  HG3 LYS     8      49.476   4.424  36.406  1.00 31.30           H  
ATOM    134  HD2 LYS     8      47.475   3.973  37.255  1.00 31.30           H  
ATOM    135  HD3 LYS     8      48.083   2.401  37.693  1.00 31.30           H  
ATOM    136  HE2 LYS     8      46.579   3.005  35.082  1.00 31.30           H  
ATOM    137  HE3 LYS     8      45.864   2.344  36.570  1.00 31.30           H  
ATOM    138  HZ1 LYS     8      46.242   0.605  35.208  1.00 31.30           H  
ATOM    139  HZ2 LYS     8      47.437   0.450  36.340  1.00 31.30           H  
ATOM    140  HZ3 LYS     8      47.803   0.994  34.802  1.00 31.30           H  
ATOM    141  N   ALA     9      50.706   0.124  38.285  1.00 32.69           N  
ATOM    142  CA  ALA     9      50.099  -1.052  38.890  1.00 32.69           C  
ATOM    143  C   ALA     9      48.677  -1.229  38.303  1.00 32.69           C  
ATOM    144  CB  ALA     9      50.137  -1.046  40.414  1.00 32.69           C  
ATOM    145  O   ALA     9      48.228  -0.510  37.402  1.00 32.69           O  
ATOM    146  H   ALA     9      51.411  -0.015  37.565  1.00 32.69           H  
ATOM    147  HA  ALA     9      50.692  -1.903  38.533  1.00 32.69           H  
ATOM    148  HB1 ALA     9      51.119  -0.731  40.782  1.00 32.69           H  
ATOM    149  HB2 ALA     9      49.939  -2.047  40.812  1.00 32.69           H  
ATOM    150  HB3 ALA     9      49.380  -0.381  40.841  1.00 32.69           H  
ATOM    151  N   SER    10      47.963  -2.308  38.787  1.00 41.30           N  
ATOM    152  CA  SER    10      46.635  -2.599  38.269  1.00 41.30           C  
ATOM    153  C   SER    10      45.554  -2.062  39.225  1.00 41.30           C  
ATOM    154  CB  SER    10      46.360  -4.084  38.026  1.00 41.30           C  
ATOM    155  O   SER    10      45.576  -2.193  40.447  1.00 41.30           O  
ATOM    156  OG  SER    10      45.051  -4.303  37.491  1.00 41.30           O  
ATOM    157  H   SER    10      48.332  -2.881  39.536  1.00 41.30           H  
ATOM    158  HA  SER    10      46.537  -2.086  37.309  1.00 41.30           H  
ATOM    159  HB2 SER    10      46.435  -4.655  38.958  1.00 41.30           H  
ATOM    160  HB3 SER    10      47.089  -4.501  37.323  1.00 41.30           H  
ATOM    161  HG  SER    10      44.914  -3.665  36.747  1.00 41.30           H  
ATOM    162  N   GLY    11      44.492  -1.526  38.554  1.00 36.34           N  
ATOM    163  CA  GLY    11      43.345  -0.884  39.116  1.00 36.34           C  
ATOM    164  C   GLY    11      42.283  -1.856  39.602  1.00 36.34           C  
ATOM    165  O   GLY    11      41.274  -1.454  40.179  1.00 36.34           O  
ATOM    166  H   GLY    11      44.505  -1.598  37.528  1.00 36.34           H  
ATOM    167  HA2 GLY    11      42.908  -0.222  38.364  1.00 36.34           H  
ATOM    168  HA3 GLY    11      43.689  -0.298  39.963  1.00 36.34           H  
ATOM    169  N   MET    12      42.592  -3.194  39.518  1.00 39.65           N  
ATOM    170  CA  MET    12      41.802  -4.173  40.254  1.00 39.65           C  
ATOM    171  C   MET    12      41.966  -3.839  41.755  1.00 39.65           C  
ATOM    172  CB  MET    12      42.264  -5.610  40.006  1.00 39.65           C  
ATOM    173  O   MET    12      41.055  -3.969  42.570  1.00 39.65           O  
ATOM    174  CG  MET    12      41.917  -6.162  38.623  1.00 39.65           C  
ATOM    175  SD  MET    12      40.139  -6.217  38.232  1.00 39.65           S  
ATOM    176  CE  MET    12      39.543  -7.335  39.523  1.00 39.65           C  
ATOM    177  H   MET    12      43.363  -3.477  38.913  1.00 39.65           H  
ATOM    178  HA  MET    12      40.746  -4.020  40.008  1.00 39.65           H  
ATOM    179  HB2 MET    12      41.850  -6.271  40.778  1.00 39.65           H  
ATOM    180  HB3 MET    12      43.354  -5.668  40.129  1.00 39.65           H  
ATOM    181  HG2 MET    12      42.318  -7.176  38.521  1.00 39.65           H  
ATOM    182  HG3 MET    12      42.399  -5.554  37.851  1.00 39.65           H  
ATOM    183  HE1 MET    12      39.556  -6.826  40.488  1.00 39.65           H  
ATOM    184  HE2 MET    12      40.154  -8.240  39.566  1.00 39.65           H  
ATOM    185  HE3 MET    12      38.511  -7.621  39.301  1.00 39.65           H  
ATOM    186  N   ALA    13      43.222  -3.411  42.146  1.00 42.89           N  
ATOM    187  CA  ALA    13      43.495  -3.065  43.536  1.00 42.89           C  
ATOM    188  C   ALA    13      42.800  -1.738  43.912  1.00 42.89           C  
ATOM    189  CB  ALA    13      44.991  -2.940  43.784  1.00 42.89           C  
ATOM    190  O   ALA    13      42.535  -1.446  45.078  1.00 42.89           O  
ATOM    191  H   ALA    13      43.959  -3.313  41.447  1.00 42.89           H  
ATOM    192  HA  ALA    13      43.072  -3.852  44.171  1.00 42.89           H  
ATOM    193  HB1 ALA    13      45.510  -3.867  43.519  1.00 42.89           H  
ATOM    194  HB2 ALA    13      45.194  -2.721  44.838  1.00 42.89           H  
ATOM    195  HB3 ALA    13      45.428  -2.129  43.191  1.00 42.89           H  
ATOM    196  N   LEU    14      42.611  -0.864  42.867  1.00 42.51           N  
ATOM    197  CA  LEU    14      42.001   0.456  42.990  1.00 42.51           C  
ATOM    198  C   LEU    14      40.463   0.321  43.095  1.00 42.51           C  
ATOM    199  CB  LEU    14      42.377   1.380  41.832  1.00 42.51           C  
ATOM    200  O   LEU    14      39.774   1.146  43.693  1.00 42.51           O  
ATOM    201  CG  LEU    14      43.778   2.026  41.932  1.00 42.51           C  
ATOM    202  CD1 LEU    14      44.935   1.081  42.252  1.00 42.51           C  
ATOM    203  CD2 LEU    14      44.074   2.809  40.650  1.00 42.51           C  
ATOM    204  H   LEU    14      42.903  -1.171  41.949  1.00 42.51           H  
ATOM    205  HA  LEU    14      42.337   0.901  43.922  1.00 42.51           H  
ATOM    206  HB2 LEU    14      41.647   2.194  41.785  1.00 42.51           H  
ATOM    207  HB3 LEU    14      42.254   0.864  40.879  1.00 42.51           H  
ATOM    208  HG  LEU    14      43.744   2.741  42.758  1.00 42.51           H  
ATOM    209 HD11 LEU    14      45.884   1.631  42.267  1.00 42.51           H  
ATOM    210 HD12 LEU    14      45.032   0.282  41.516  1.00 42.51           H  
ATOM    211 HD13 LEU    14      44.820   0.631  43.242  1.00 42.51           H  
ATOM    212 HD21 LEU    14      44.135   2.145  39.781  1.00 42.51           H  
ATOM    213 HD22 LEU    14      45.026   3.345  40.730  1.00 42.51           H  
ATOM    214 HD23 LEU    14      43.291   3.550  40.456  1.00 42.51           H  
ATOM    215  N   LEU    15      39.899  -0.714  42.393  1.00 38.01           N  
ATOM    216  CA  LEU    15      38.473  -1.003  42.460  1.00 38.01           C  
ATOM    217  C   LEU    15      38.148  -1.786  43.746  1.00 38.01           C  
ATOM    218  CB  LEU    15      37.994  -1.746  41.211  1.00 38.01           C  
ATOM    219  O   LEU    15      37.155  -1.514  44.426  1.00 38.01           O  
ATOM    220  CG  LEU    15      37.949  -0.830  39.969  1.00 38.01           C  
ATOM    221  CD1 LEU    15      37.800  -1.659  38.699  1.00 38.01           C  
ATOM    222  CD2 LEU    15      36.805   0.184  40.050  1.00 38.01           C  
ATOM    223  H   LEU    15      40.494  -1.279  41.786  1.00 38.01           H  
ATOM    224  HA  LEU    15      37.943  -0.050  42.562  1.00 38.01           H  
ATOM    225  HB2 LEU    15      36.997  -2.172  41.387  1.00 38.01           H  
ATOM    226  HB3 LEU    15      38.659  -2.599  41.020  1.00 38.01           H  
ATOM    227  HG  LEU    15      38.892  -0.277  39.891  1.00 38.01           H  
ATOM    228 HD11 LEU    15      36.829  -2.160  38.683  1.00 38.01           H  
ATOM    229 HD12 LEU    15      38.586  -2.418  38.625  1.00 38.01           H  
ATOM    230 HD13 LEU    15      37.865  -1.024  37.809  1.00 38.01           H  
ATOM    231 HD21 LEU    15      35.845  -0.311  40.233  1.00 38.01           H  
ATOM    232 HD22 LEU    15      36.715   0.750  39.118  1.00 38.01           H  
ATOM    233 HD23 LEU    15      36.975   0.906  40.853  1.00 38.01           H  
ATOM    234  N   HIS    16      38.991  -2.824  44.079  1.00 43.24           N  
ATOM    235  CA  HIS    16      38.742  -3.629  45.279  1.00 43.24           C  
ATOM    236  C   HIS    16      38.800  -2.755  46.549  1.00 43.24           C  
ATOM    237  CB  HIS    16      39.751  -4.770  45.478  1.00 43.24           C  
ATOM    238  O   HIS    16      38.170  -3.039  47.566  1.00 43.24           O  
ATOM    239  CG  HIS    16      39.621  -5.912  44.525  1.00 43.24           C  
ATOM    240  ND1 HIS    16      38.581  -6.411  43.768  1.00 43.24           N  
ATOM    241  CD2 HIS    16      40.667  -6.765  44.268  1.00 43.24           C  
ATOM    242  NE2 HIS    16      40.230  -7.713  43.390  1.00 43.24           N  
ATOM    243  CE1 HIS    16      38.975  -7.522  43.063  1.00 43.24           C  
ATOM    244  H   HIS    16      39.767  -3.079  43.464  1.00 43.24           H  
ATOM    245  HA  HIS    16      37.719  -4.011  45.204  1.00 43.24           H  
ATOM    246  HB2 HIS    16      39.644  -5.181  46.491  1.00 43.24           H  
ATOM    247  HB3 HIS    16      40.771  -4.366  45.420  1.00 43.24           H  
ATOM    248  HD1 HIS    16      37.589  -5.985  43.734  1.00 43.24           H  
ATOM    249  HD2 HIS    16      41.660  -6.697  44.687  1.00 43.24           H  
ATOM    250  HE1 HIS    16      38.378  -8.113  42.384  1.00 43.24           H  
ATOM    251  N   GLN    17      39.675  -1.686  46.524  1.00 45.15           N  
ATOM    252  CA  GLN    17      39.780  -0.818  47.692  1.00 45.15           C  
ATOM    253  C   GLN    17      38.543   0.096  47.843  1.00 45.15           C  
ATOM    254  CB  GLN    17      41.079  -0.014  47.719  1.00 45.15           C  
ATOM    255  O   GLN    17      38.171   0.525  48.934  1.00 45.15           O  
ATOM    256  CG  GLN    17      41.170   1.032  46.621  1.00 45.15           C  
ATOM    257  CD  GLN    17      42.514   1.710  46.532  1.00 45.15           C  
ATOM    258  OE1 GLN    17      42.659   2.896  46.822  1.00 45.15           O  
ATOM    259  NE2 GLN    17      43.562   0.965  46.093  1.00 45.15           N  
ATOM    260  H   GLN    17      40.242  -1.526  45.696  1.00 45.15           H  
ATOM    261  HA  GLN    17      39.778  -1.473  48.574  1.00 45.15           H  
ATOM    262  HB2 GLN    17      41.930  -0.700  47.648  1.00 45.15           H  
ATOM    263  HB3 GLN    17      41.145   0.455  48.702  1.00 45.15           H  
ATOM    264  HG2 GLN    17      40.414   1.812  46.761  1.00 45.15           H  
ATOM    265  HG3 GLN    17      40.972   0.563  45.664  1.00 45.15           H  
ATOM    266 HE21 GLN    17      44.473   1.394  46.000  1.00 45.15           H  
ATOM    267 HE22 GLN    17      43.446  -0.011  45.827  1.00 45.15           H  
ATOM    268  N   ILE    18      37.914   0.471  46.671  1.00 40.56           N  
ATOM    269  CA  ILE    18      36.711   1.305  46.713  1.00 40.56           C  
ATOM    270  C   ILE    18      35.540   0.428  47.224  1.00 40.56           C  
ATOM    271  CB  ILE    18      36.409   1.986  45.355  1.00 40.56           C  
ATOM    272  O   ILE    18      34.519   0.907  47.727  1.00 40.56           O  
ATOM    273  CG1 ILE    18      37.475   3.050  45.014  1.00 40.56           C  
ATOM    274  CG2 ILE    18      35.019   2.640  45.348  1.00 40.56           C  
ATOM    275  CD1 ILE    18      37.413   3.484  43.553  1.00 40.56           C  
ATOM    276  H   ILE    18      38.276   0.147  45.778  1.00 40.56           H  
ATOM    277  HA  ILE    18      36.861   2.072  47.481  1.00 40.56           H  
ATOM    278  HB  ILE    18      36.431   1.226  44.564  1.00 40.56           H  
ATOM    279 HG12 ILE    18      38.476   2.660  45.217  1.00 40.56           H  
ATOM    280 HG13 ILE    18      37.351   3.931  45.655  1.00 40.56           H  
ATOM    281 HG21 ILE    18      34.911   3.342  46.182  1.00 40.56           H  
ATOM    282 HG22 ILE    18      34.226   1.891  45.425  1.00 40.56           H  
ATOM    283 HG23 ILE    18      34.830   3.189  44.422  1.00 40.56           H  
ATOM    284 HD11 ILE    18      37.441   2.619  42.883  1.00 40.56           H  
ATOM    285 HD12 ILE    18      38.263   4.122  43.303  1.00 40.56           H  
ATOM    286 HD13 ILE    18      36.510   4.061  43.339  1.00 40.56           H  
ATOM    287  N   GLN    19      35.674  -0.929  47.049  1.00 43.57           N  
ATOM    288  CA  GLN    19      34.688  -1.891  47.523  1.00 43.57           C  
ATOM    289  C   GLN    19      34.651  -2.045  49.064  1.00 43.57           C  
ATOM    290  CB  GLN    19      34.809  -3.246  46.823  1.00 43.57           C  
ATOM    291  O   GLN    19      33.810  -2.756  49.611  1.00 43.57           O  
ATOM    292  CG  GLN    19      34.293  -3.189  45.382  1.00 43.57           C  
ATOM    293  CD  GLN    19      34.643  -4.436  44.602  1.00 43.57           C  
ATOM    294  OE1 GLN    19      35.381  -5.324  45.009  1.00 43.57           O  
ATOM    295  NE2 GLN    19      34.079  -4.504  43.362  1.00 43.57           N  
ATOM    296  H   GLN    19      36.504  -1.272  46.567  1.00 43.57           H  
ATOM    297  HA  GLN    19      33.714  -1.467  47.273  1.00 43.57           H  
ATOM    298  HB2 GLN    19      34.236  -4.011  47.361  1.00 43.57           H  
ATOM    299  HB3 GLN    19      35.849  -3.584  46.843  1.00 43.57           H  
ATOM    300  HG2 GLN    19      34.719  -2.334  44.846  1.00 43.57           H  
ATOM    301  HG3 GLN    19      33.203  -3.068  45.383  1.00 43.57           H  
ATOM    302 HE21 GLN    19      34.293  -5.312  42.789  1.00 43.57           H  
ATOM    303 HE22 GLN    19      33.461  -3.798  42.988  1.00 43.57           H  
ATOM    304  N   GLY    20      35.540  -1.270  49.774  1.00 37.52           N  
ATOM    305  CA  GLY    20      35.486  -1.145  51.220  1.00 37.52           C  
ATOM    306  C   GLY    20      34.534  -0.049  51.738  1.00 37.52           C  
ATOM    307  O   GLY    20      34.287   0.074  52.938  1.00 37.52           O  
ATOM    308  H   GLY    20      36.283  -0.779  49.285  1.00 37.52           H  
ATOM    309  HA2 GLY    20      36.496  -0.902  51.564  1.00 37.52           H  
ATOM    310  HA3 GLY    20      35.175  -2.100  51.657  1.00 37.52           H  
ATOM    311  N   ASN    21      34.048   0.836  50.798  1.00 36.31           N  
ATOM    312  CA  ASN    21      33.129   1.923  51.172  1.00 36.31           C  
ATOM    313  C   ASN    21      31.659   1.417  51.114  1.00 36.31           C  
ATOM    314  CB  ASN    21      33.286   3.142  50.257  1.00 36.31           C  
ATOM    315  O   ASN    21      31.345   0.434  50.439  1.00 36.31           O  
ATOM    316  CG  ASN    21      33.082   4.352  51.121  1.00 36.31           C  
ATOM    317  ND2 ASN    21      31.793   4.726  51.265  1.00 36.31           N  
ATOM    318  OD1 ASN    21      34.002   4.872  51.736  1.00 36.31           O  
ATOM    319  H   ASN    21      34.327   0.699  49.832  1.00 36.31           H  
ATOM    320  HA  ASN    21      33.336   2.183  52.219  1.00 36.31           H  
ATOM    321  HB2 ASN    21      32.567   3.154  49.434  1.00 36.31           H  
ATOM    322  HB3 ASN    21      34.286   3.200  49.817  1.00 36.31           H  
ATOM    323 HD21 ASN    21      31.460   5.349  51.995  1.00 36.31           H  
ATOM    324 HD22 ASN    21      31.018   4.441  50.581  1.00 36.31           H  
ATOM    325  N   GLU    22      30.756   2.241  51.728  1.00 36.13           N  
ATOM    326  CA  GLU    22      29.309   2.082  51.894  1.00 36.13           C  
ATOM    327  C   GLU    22      29.008   1.259  53.165  1.00 36.13           C  
ATOM    328  CB  GLU    22      28.523   1.586  50.675  1.00 36.13           C  
ATOM    329  O   GLU    22      27.990   0.591  53.327  1.00 36.13           O  
ATOM    330  CG  GLU    22      28.787   2.319  49.363  1.00 36.13           C  
ATOM    331  CD  GLU    22      28.857   3.800  49.468  1.00 36.13           C  
ATOM    332  OE2 GLU    22      29.930   4.350  49.784  1.00 36.13           O1-
ATOM    333  OE1 GLU    22      27.881   4.518  49.204  1.00 36.13           O  
ATOM    334  H   GLU    22      31.096   3.141  52.060  1.00 36.13           H  
ATOM    335  HA  GLU    22      28.947   3.091  52.138  1.00 36.13           H  
ATOM    336  HB2 GLU    22      27.451   1.667  50.903  1.00 36.13           H  
ATOM    337  HB3 GLU    22      28.708   0.516  50.521  1.00 36.13           H  
ATOM    338  HG2 GLU    22      28.021   2.040  48.629  1.00 36.13           H  
ATOM    339  HG3 GLU    22      29.739   1.990  48.954  1.00 36.13           H  
ATOM    340  N   LEU    23      29.921   1.469  54.186  1.00 27.98           N  
ATOM    341  CA  LEU    23      29.793   0.823  55.482  1.00 27.98           C  
ATOM    342  C   LEU    23      29.213   1.732  56.586  1.00 27.98           C  
ATOM    343  CB  LEU    23      31.146   0.265  55.955  1.00 27.98           C  
ATOM    344  O   LEU    23      28.874   1.255  57.672  1.00 27.98           O  
ATOM    345  CG  LEU    23      31.741  -0.836  55.054  1.00 27.98           C  
ATOM    346  CD1 LEU    23      33.092  -1.283  55.618  1.00 27.98           C  
ATOM    347  CD2 LEU    23      30.821  -2.050  54.913  1.00 27.98           C  
ATOM    348  H   LEU    23      30.700   2.093  54.008  1.00 27.98           H  
ATOM    349  HA  LEU    23      29.071   0.004  55.395  1.00 27.98           H  
ATOM    350  HB2 LEU    23      31.039  -0.131  56.974  1.00 27.98           H  
ATOM    351  HB3 LEU    23      31.866   1.092  56.028  1.00 27.98           H  
ATOM    352  HG  LEU    23      31.912  -0.423  54.054  1.00 27.98           H  
ATOM    353 HD11 LEU    23      32.980  -1.734  56.610  1.00 27.98           H  
ATOM    354 HD12 LEU    23      33.776  -0.434  55.709  1.00 27.98           H  
ATOM    355 HD13 LEU    23      33.564  -2.022  54.961  1.00 27.98           H  
ATOM    356 HD21 LEU    23      30.540  -2.451  55.892  1.00 27.98           H  
ATOM    357 HD22 LEU    23      31.317  -2.849  54.350  1.00 27.98           H  
ATOM    358 HD23 LEU    23      29.906  -1.798  54.370  1.00 27.98           H  
ATOM    359  N   GLU    24      29.177   3.085  56.340  1.00 30.43           N  
ATOM    360  CA  GLU    24      28.685   4.018  57.356  1.00 30.43           C  
ATOM    361  C   GLU    24      27.172   4.202  57.057  1.00 30.43           C  
ATOM    362  CB  GLU    24      29.451   5.355  57.362  1.00 30.43           C  
ATOM    363  O   GLU    24      26.768   4.656  55.979  1.00 30.43           O  
ATOM    364  CG  GLU    24      29.284   6.066  58.711  1.00 30.43           C  
ATOM    365  CD  GLU    24      29.928   7.436  58.945  1.00 30.43           C  
ATOM    366  OE1 GLU    24      29.881   7.827  60.150  1.00 30.43           O  
ATOM    367  OE2 GLU    24      30.387   8.052  57.946  1.00 30.43           O1-
ATOM    368  H   GLU    24      29.435   3.457  55.432  1.00 30.43           H  
ATOM    369  HA  GLU    24      28.833   3.541  58.326  1.00 30.43           H  
ATOM    370  HB2 GLU    24      29.119   6.000  56.541  1.00 30.43           H  
ATOM    371  HB3 GLU    24      30.520   5.172  57.196  1.00 30.43           H  
ATOM    372  HG2 GLU    24      29.671   5.404  59.497  1.00 30.43           H  
ATOM    373  HG3 GLU    24      28.214   6.196  58.915  1.00 30.43           H  
ATOM    374  N   PRO    25      26.253   3.783  57.999  1.00 30.44           N  
ATOM    375  CA  PRO    25      24.804   3.860  57.767  1.00 30.44           C  
ATOM    376  C   PRO    25      24.260   5.304  57.927  1.00 30.44           C  
ATOM    377  CB  PRO    25      24.226   2.904  58.810  1.00 30.44           C  
ATOM    378  O   PRO    25      23.426   5.636  58.770  1.00 30.44           O  
ATOM    379  CG  PRO    25      25.203   3.035  59.974  1.00 30.44           C  
ATOM    380  CD  PRO    25      26.551   3.168  59.282  1.00 30.44           C  
ATOM    381  HA  PRO    25      24.568   3.527  56.749  1.00 30.44           H  
ATOM    382  HB2 PRO    25      24.255   1.877  58.425  1.00 30.44           H  
ATOM    383  HB3 PRO    25      23.196   3.127  59.102  1.00 30.44           H  
ATOM    384  HG2 PRO    25      25.166   2.183  60.658  1.00 30.44           H  
ATOM    385  HG3 PRO    25      24.987   3.944  60.547  1.00 30.44           H  
ATOM    386  HD2 PRO    25      27.259   3.772  59.854  1.00 30.44           H  
ATOM    387  HD3 PRO    25      26.985   2.181  59.093  1.00 30.44           H  
ATOM    388  N   LEU    26      24.740   6.188  56.988  1.00 30.35           N  
ATOM    389  CA  LEU    26      24.471   7.623  56.997  1.00 30.35           C  
ATOM    390  C   LEU    26      23.041   7.945  56.513  1.00 30.35           C  
ATOM    391  CB  LEU    26      25.495   8.362  56.140  1.00 30.35           C  
ATOM    392  O   LEU    26      22.742   8.406  55.415  1.00 30.35           O  
ATOM    393  CG  LEU    26      26.922   8.285  56.701  1.00 30.35           C  
ATOM    394  CD1 LEU    26      27.896   8.721  55.616  1.00 30.35           C  
ATOM    395  CD2 LEU    26      27.068   9.121  57.972  1.00 30.35           C  
ATOM    396  H   LEU    26      25.367   5.816  56.266  1.00 30.35           H  
ATOM    397  HA  LEU    26      24.536   7.965  58.037  1.00 30.35           H  
ATOM    398  HB2 LEU    26      25.204   9.415  56.028  1.00 30.35           H  
ATOM    399  HB3 LEU    26      25.483   7.931  55.133  1.00 30.35           H  
ATOM    400  HG  LEU    26      27.164   7.248  56.947  1.00 30.35           H  
ATOM    401 HD11 LEU    26      27.673   9.730  55.274  1.00 30.35           H  
ATOM    402 HD12 LEU    26      27.820   8.057  54.749  1.00 30.35           H  
ATOM    403 HD13 LEU    26      28.930   8.691  55.964  1.00 30.35           H  
ATOM    404 HD21 LEU    26      26.659  10.127  57.845  1.00 30.35           H  
ATOM    405 HD22 LEU    26      28.114   9.232  58.261  1.00 30.35           H  
ATOM    406 HD23 LEU    26      26.552   8.645  58.812  1.00 30.35           H  
ATOM    407  N   ASN    27      22.084   7.665  57.457  1.00 25.93           N  
ATOM    408  CA  ASN    27      20.676   7.959  57.235  1.00 25.93           C  
ATOM    409  C   ASN    27      20.379   9.425  57.637  1.00 25.93           C  
ATOM    410  CB  ASN    27      19.813   7.024  58.078  1.00 25.93           C  
ATOM    411  O   ASN    27      20.459   9.834  58.793  1.00 25.93           O  
ATOM    412  CG  ASN    27      18.358   7.089  57.680  1.00 25.93           C  
ATOM    413  ND2 ASN    27      17.500   6.571  58.600  1.00 25.93           N  
ATOM    414  OD1 ASN    27      17.941   7.510  56.605  1.00 25.93           O  
ATOM    415  H   ASN    27      22.389   7.228  58.330  1.00 25.93           H  
ATOM    416  HA  ASN    27      20.463   7.820  56.169  1.00 25.93           H  
ATOM    417  HB2 ASN    27      19.911   7.251  59.146  1.00 25.93           H  
ATOM    418  HB3 ASN    27      20.137   5.985  57.936  1.00 25.93           H  
ATOM    419 HD21 ASN    27      16.506   6.569  58.409  1.00 25.93           H  
ATOM    420 HD22 ASN    27      17.807   6.183  59.484  1.00 25.93           H  
ATOM    421  N   ARG    28      20.023  10.250  56.596  1.00 29.13           N  
ATOM    422  CA  ARG    28      19.374  11.549  56.775  1.00 29.13           C  
ATOM    423  C   ARG    28      18.278  11.627  55.676  1.00 29.13           C  
ATOM    424  CB  ARG    28      20.353  12.728  56.647  1.00 29.13           C  
ATOM    425  O   ARG    28      18.418  11.028  54.597  1.00 29.13           O  
ATOM    426  CG  ARG    28      21.215  12.956  57.903  1.00 29.13           C  
ATOM    427  CD  ARG    28      21.977  14.285  57.831  1.00 29.13           C  
ATOM    428  NE  ARG    28      22.831  14.514  59.016  1.00 29.13           N  
ATOM    429  NH1 ARG    28      23.418  16.705  58.427  1.00 29.13           N  
ATOM    430  NH2 ARG    28      24.273  15.782  60.348  1.00 29.13           N1+
ATOM    431  CZ  ARG    28      23.500  15.660  59.266  1.00 29.13           C  
ATOM    432  H   ARG    28      20.204   9.942  55.645  1.00 29.13           H  
ATOM    433  HA  ARG    28      18.888  11.557  57.757  1.00 29.13           H  
ATOM    434  HB2 ARG    28      19.787  13.645  56.441  1.00 29.13           H  
ATOM    435  HB3 ARG    28      21.010  12.576  55.780  1.00 29.13           H  
ATOM    436  HG2 ARG    28      21.928  12.133  58.022  1.00 29.13           H  
ATOM    437  HG3 ARG    28      20.579  12.961  58.797  1.00 29.13           H  
ATOM    438  HD2 ARG    28      21.253  15.106  57.769  1.00 29.13           H  
ATOM    439  HD3 ARG    28      22.621  14.294  56.945  1.00 29.13           H  
ATOM    440  HE  ARG    28      22.918  13.787  59.720  1.00 29.13           H  
ATOM    441 HH11 ARG    28      23.919  17.561  58.619  1.00 29.13           H  
ATOM    442 HH12 ARG    28      22.846  16.674  57.596  1.00 29.13           H  
ATOM    443 HH21 ARG    28      24.796  16.621  60.571  1.00 29.13           H  
ATOM    444 HH22 ARG    28      24.464  15.068  61.056  1.00 29.13           H  
ATOM    445  N   PRO    29      17.145  12.369  55.926  1.00 29.73           N  
ATOM    446  CA  PRO    29      16.080  12.486  54.934  1.00 29.73           C  
ATOM    447  C   PRO    29      16.472  13.413  53.766  1.00 29.73           C  
ATOM    448  CB  PRO    29      14.896  13.062  55.708  1.00 29.73           C  
ATOM    449  O   PRO    29      17.340  14.280  53.834  1.00 29.73           O  
ATOM    450  CG  PRO    29      15.570  13.906  56.786  1.00 29.73           C  
ATOM    451  CD  PRO    29      16.809  13.094  57.143  1.00 29.73           C  
ATOM    452  HA  PRO    29      15.848  11.495  54.527  1.00 29.73           H  
ATOM    453  HB2 PRO    29      14.330  12.250  56.181  1.00 29.73           H  
ATOM    454  HB3 PRO    29      14.204  13.649  55.096  1.00 29.73           H  
ATOM    455  HG2 PRO    29      14.923  14.088  57.648  1.00 29.73           H  
ATOM    456  HG3 PRO    29      15.862  14.877  56.368  1.00 29.73           H  
ATOM    457  HD2 PRO    29      17.641  13.719  57.476  1.00 29.73           H  
ATOM    458  HD3 PRO    29      16.585  12.354  57.919  1.00 29.73           H  
ATOM    459  N   GLN    30      15.717  13.207  52.630  1.00 27.49           N  
ATOM    460  CA  GLN    30      15.962  13.954  51.408  1.00 27.49           C  
ATOM    461  C   GLN    30      15.090  15.221  51.451  1.00 27.49           C  
ATOM    462  CB  GLN    30      15.534  13.148  50.187  1.00 27.49           C  
ATOM    463  O   GLN    30      13.859  15.171  51.408  1.00 27.49           O  
ATOM    464  CG  GLN    30      16.379  11.899  49.945  1.00 27.49           C  
ATOM    465  CD  GLN    30      15.697  11.021  48.925  1.00 27.49           C  
ATOM    466  NE2 GLN    30      16.507  10.179  48.251  1.00 27.49           N  
ATOM    467  OE1 GLN    30      14.486  11.067  48.716  1.00 27.49           O  
ATOM    468  H   GLN    30      14.946  12.549  52.648  1.00 27.49           H  
ATOM    469  HA  GLN    30      17.022  14.220  51.338  1.00 27.49           H  
ATOM    470  HB2 GLN    30      15.585  13.786  49.295  1.00 27.49           H  
ATOM    471  HB3 GLN    30      14.476  12.871  50.300  1.00 27.49           H  
ATOM    472  HG2 GLN    30      16.488  11.306  50.858  1.00 27.49           H  
ATOM    473  HG3 GLN    30      17.377  12.179  49.592  1.00 27.49           H  
ATOM    474 HE21 GLN    30      16.069   9.534  47.563  1.00 27.49           H  
ATOM    475 HE22 GLN    30      17.507  10.099  48.349  1.00 27.49           H  
ATOM    476  N   LEU    31      15.779  16.402  51.547  1.00 29.01           N  
ATOM    477  CA  LEU    31      15.123  17.705  51.663  1.00 29.01           C  
ATOM    478  C   LEU    31      14.510  18.168  50.315  1.00 29.01           C  
ATOM    479  CB  LEU    31      16.095  18.761  52.216  1.00 29.01           C  
ATOM    480  O   LEU    31      14.798  19.233  49.770  1.00 29.01           O  
ATOM    481  CG  LEU    31      16.681  18.445  53.609  1.00 29.01           C  
ATOM    482  CD1 LEU    31      17.650  19.556  54.022  1.00 29.01           C  
ATOM    483  CD2 LEU    31      15.602  18.276  54.679  1.00 29.01           C  
ATOM    484  H   LEU    31      16.794  16.360  51.586  1.00 29.01           H  
ATOM    485  HA  LEU    31      14.275  17.591  52.350  1.00 29.01           H  
ATOM    486  HB2 LEU    31      15.582  19.731  52.258  1.00 29.01           H  
ATOM    487  HB3 LEU    31      16.925  18.886  51.507  1.00 29.01           H  
ATOM    488  HG  LEU    31      17.256  17.512  53.555  1.00 29.01           H  
ATOM    489 HD11 LEU    31      17.135  20.520  54.110  1.00 29.01           H  
ATOM    490 HD12 LEU    31      18.453  19.666  53.286  1.00 29.01           H  
ATOM    491 HD13 LEU    31      18.113  19.330  54.989  1.00 29.01           H  
ATOM    492 HD21 LEU    31      14.945  19.151  54.722  1.00 29.01           H  
ATOM    493 HD22 LEU    31      16.053  18.144  55.668  1.00 29.01           H  
ATOM    494 HD23 LEU    31      14.985  17.393  54.488  1.00 29.01           H  
ATOM    495  N   LYS    32      13.486  17.364  49.845  1.00 28.80           N  
ATOM    496  CA  LYS    32      12.645  17.719  48.696  1.00 28.80           C  
ATOM    497  C   LYS    32      11.573  18.716  49.186  1.00 28.80           C  
ATOM    498  CB  LYS    32      12.015  16.467  48.063  1.00 28.80           C  
ATOM    499  O   LYS    32      10.387  18.427  49.321  1.00 28.80           O  
ATOM    500  CG  LYS    32      12.897  15.887  46.949  1.00 28.80           C  
ATOM    501  CD  LYS    32      12.497  14.457  46.561  1.00 28.80           C  
ATOM    502  CE  LYS    32      13.122  13.459  47.520  1.00 28.80           C  
ATOM    503  NZ  LYS    32      12.775  12.073  47.159  1.00 28.80           N1+
ATOM    504  H   LYS    32      13.305  16.490  50.355  1.00 28.80           H  
ATOM    505  HA  LYS    32      13.263  18.245  47.958  1.00 28.80           H  
ATOM    506  HB2 LYS    32      11.044  16.709  47.614  1.00 28.80           H  
ATOM    507  HB3 LYS    32      11.818  15.715  48.836  1.00 28.80           H  
ATOM    508  HG2 LYS    32      13.954  15.911  47.243  1.00 28.80           H  
ATOM    509  HG3 LYS    32      12.803  16.532  46.067  1.00 28.80           H  
ATOM    510  HD2 LYS    32      12.862  14.253  45.547  1.00 28.80           H  
ATOM    511  HD3 LYS    32      11.406  14.352  46.538  1.00 28.80           H  
ATOM    512  HE2 LYS    32      12.790  13.609  48.551  1.00 28.80           H  
ATOM    513  HE3 LYS    32      14.212  13.523  47.470  1.00 28.80           H  
ATOM    514  HZ1 LYS    32      13.352  11.444  47.789  1.00 28.80           H  
ATOM    515  HZ2 LYS    32      13.044  11.803  46.206  1.00 28.80           H  
ATOM    516  HZ3 LYS    32      11.792  11.835  47.323  1.00 28.80           H  
ATOM    517  N   ILE    33      12.094  19.961  49.466  1.00 31.64           N  
ATOM    518  CA  ILE    33      11.281  21.104  49.882  1.00 31.64           C  
ATOM    519  C   ILE    33      10.843  21.782  48.563  1.00 31.64           C  
ATOM    520  CB  ILE    33      12.130  22.057  50.770  1.00 31.64           C  
ATOM    521  O   ILE    33      11.634  21.867  47.612  1.00 31.64           O  
ATOM    522  CG1 ILE    33      12.551  21.334  52.075  1.00 31.64           C  
ATOM    523  CG2 ILE    33      11.398  23.363  51.096  1.00 31.64           C  
ATOM    524  CD1 ILE    33      13.572  22.103  52.903  1.00 31.64           C  
ATOM    525  H   ILE    33      13.104  20.095  49.362  1.00 31.64           H  
ATOM    526  HA  ILE    33      10.424  20.726  50.442  1.00 31.64           H  
ATOM    527  HB  ILE    33      13.042  22.323  50.217  1.00 31.64           H  
ATOM    528 HG12 ILE    33      12.992  20.360  51.839  1.00 31.64           H  
ATOM    529 HG13 ILE    33      11.666  21.133  52.691  1.00 31.64           H  
ATOM    530 HG21 ILE    33      10.489  23.173  51.676  1.00 31.64           H  
ATOM    531 HG22 ILE    33      11.124  23.909  50.189  1.00 31.64           H  
ATOM    532 HG23 ILE    33      12.031  24.041  51.676  1.00 31.64           H  
ATOM    533 HD11 ILE    33      14.447  22.367  52.301  1.00 31.64           H  
ATOM    534 HD12 ILE    33      13.912  21.487  53.741  1.00 31.64           H  
ATOM    535 HD13 ILE    33      13.147  23.019  53.322  1.00 31.64           H  
ATOM    536  N   PRO    34       9.592  22.370  48.494  1.00 31.76           N  
ATOM    537  CA  PRO    34       9.172  23.209  47.358  1.00 31.76           C  
ATOM    538  C   PRO    34      10.005  24.496  47.215  1.00 31.76           C  
ATOM    539  CB  PRO    34       7.697  23.527  47.645  1.00 31.76           C  
ATOM    540  O   PRO    34       9.508  25.618  47.114  1.00 31.76           O  
ATOM    541  CG  PRO    34       7.256  22.419  48.589  1.00 31.76           C  
ATOM    542  CD  PRO    34       8.496  22.183  49.433  1.00 31.76           C  
ATOM    543  HA  PRO    34       9.281  22.617  46.442  1.00 31.76           H  
ATOM    544  HB2 PRO    34       7.099  23.555  46.729  1.00 31.76           H  
ATOM    545  HB3 PRO    34       7.576  24.493  48.149  1.00 31.76           H  
ATOM    546  HG2 PRO    34       7.013  21.518  48.014  1.00 31.76           H  
ATOM    547  HG3 PRO    34       6.383  22.691  49.188  1.00 31.76           H  
ATOM    548  HD2 PRO    34       8.589  22.936  50.221  1.00 31.76           H  
ATOM    549  HD3 PRO    34       8.495  21.185  49.875  1.00 31.76           H  
ATOM    550  N   LEU    35      11.358  24.295  47.035  1.00 31.92           N  
ATOM    551  CA  LEU    35      12.334  25.376  46.884  1.00 31.92           C  
ATOM    552  C   LEU    35      12.282  25.930  45.441  1.00 31.92           C  
ATOM    553  CB  LEU    35      13.729  24.868  47.281  1.00 31.92           C  
ATOM    554  O   LEU    35      13.267  26.037  44.716  1.00 31.92           O  
ATOM    555  CG  LEU    35      14.774  25.973  47.540  1.00 31.92           C  
ATOM    556  CD1 LEU    35      14.428  26.824  48.763  1.00 31.92           C  
ATOM    557  CD2 LEU    35      16.154  25.339  47.732  1.00 31.92           C  
ATOM    558  H   LEU    35      11.693  23.320  47.017  1.00 31.92           H  
ATOM    559  HA  LEU    35      12.014  26.183  47.552  1.00 31.92           H  
ATOM    560  HB2 LEU    35      14.099  24.194  46.497  1.00 31.92           H  
ATOM    561  HB3 LEU    35      13.643  24.253  48.188  1.00 31.92           H  
ATOM    562  HG  LEU    35      14.833  26.636  46.669  1.00 31.92           H  
ATOM    563 HD11 LEU    35      14.292  26.202  49.655  1.00 31.92           H  
ATOM    564 HD12 LEU    35      13.511  27.399  48.605  1.00 31.92           H  
ATOM    565 HD13 LEU    35      15.227  27.544  48.973  1.00 31.92           H  
ATOM    566 HD21 LEU    35      16.167  24.667  48.598  1.00 31.92           H  
ATOM    567 HD22 LEU    35      16.918  26.108  47.889  1.00 31.92           H  
ATOM    568 HD23 LEU    35      16.443  24.760  46.849  1.00 31.92           H  
ATOM    569  N   GLU    36      11.038  26.409  45.091  1.00 31.31           N  
ATOM    570  CA  GLU    36      10.747  27.094  43.841  1.00 31.31           C  
ATOM    571  C   GLU    36       9.602  28.026  44.226  1.00 31.31           C  
ATOM    572  CB  GLU    36      10.351  26.117  42.730  1.00 31.31           C  
ATOM    573  O   GLU    36       8.456  27.635  44.447  1.00 31.31           O  
ATOM    574  CG  GLU    36      10.412  26.746  41.336  1.00 31.31           C  
ATOM    575  CD  GLU    36       9.249  27.696  41.041  1.00 31.31           C  
ATOM    576  OE1 GLU    36       8.319  27.199  40.347  1.00 31.31           O  
ATOM    577  OE2 GLU    36       9.380  28.870  41.493  1.00 31.31           O1-
ATOM    578  H   GLU    36      10.269  26.269  45.759  1.00 31.31           H  
ATOM    579  HA  GLU    36      11.637  27.662  43.547  1.00 31.31           H  
ATOM    580  HB2 GLU    36       9.351  25.704  42.911  1.00 31.31           H  
ATOM    581  HB3 GLU    36      11.044  25.266  42.741  1.00 31.31           H  
ATOM    582  HG2 GLU    36      10.396  25.943  40.589  1.00 31.31           H  
ATOM    583  HG3 GLU    36      11.360  27.278  41.193  1.00 31.31           H  
ATOM    584  N   ARG    37      10.019  29.321  44.445  1.00 31.06           N  
ATOM    585  CA  ARG    37       9.065  30.389  44.642  1.00 31.06           C  
ATOM    586  C   ARG    37       9.825  31.675  44.298  1.00 31.06           C  
ATOM    587  CB  ARG    37       8.571  30.407  46.088  1.00 31.06           C  
ATOM    588  O   ARG    37      10.918  31.913  44.829  1.00 31.06           O  
ATOM    589  CG  ARG    37       7.321  31.263  46.218  1.00 31.06           C  
ATOM    590  CD  ARG    37       6.654  31.076  47.570  1.00 31.06           C  
ATOM    591  NE  ARG    37       5.405  31.846  47.591  1.00 31.06           N  
ATOM    592  NH1 ARG    37       4.366  30.625  49.325  1.00 31.06           N  
ATOM    593  NH2 ARG    37       3.221  32.324  48.237  1.00 31.06           N1+
ATOM    594  CZ  ARG    37       4.344  31.590  48.383  1.00 31.06           C  
ATOM    595  H   ARG    37      11.007  29.550  44.436  1.00 31.06           H  
ATOM    596  HA  ARG    37       8.234  30.207  43.955  1.00 31.06           H  
ATOM    597  HB2 ARG    37       9.350  30.774  46.768  1.00 31.06           H  
ATOM    598  HB3 ARG    37       8.338  29.386  46.416  1.00 31.06           H  
ATOM    599  HG2 ARG    37       6.599  30.990  45.438  1.00 31.06           H  
ATOM    600  HG3 ARG    37       7.563  32.321  46.065  1.00 31.06           H  
ATOM    601  HD2 ARG    37       7.297  31.438  48.378  1.00 31.06           H  
ATOM    602  HD3 ARG    37       6.422  30.017  47.720  1.00 31.06           H  
ATOM    603  HE  ARG    37       5.307  32.598  46.918  1.00 31.06           H  
ATOM    604 HH11 ARG    37       3.572  30.474  49.935  1.00 31.06           H  
ATOM    605 HH12 ARG    37       5.178  30.038  49.466  1.00 31.06           H  
ATOM    606 HH21 ARG    37       2.405  32.139  48.803  1.00 31.06           H  
ATOM    607 HH22 ARG    37       3.144  33.061  47.547  1.00 31.06           H  
ATOM    608  N   PRO    38       9.269  32.541  43.382  1.00 29.48           N  
ATOM    609  CA  PRO    38       9.994  33.713  42.878  1.00 29.48           C  
ATOM    610  C   PRO    38      10.086  34.865  43.898  1.00 29.48           C  
ATOM    611  CB  PRO    38       9.223  34.103  41.615  1.00 29.48           C  
ATOM    612  O   PRO    38       9.736  36.020  43.656  1.00 29.48           O  
ATOM    613  CG  PRO    38       7.793  33.696  41.948  1.00 29.48           C  
ATOM    614  CD  PRO    38       7.981  32.397  42.714  1.00 29.48           C  
ATOM    615  HA  PRO    38      11.022  33.422  42.629  1.00 29.48           H  
ATOM    616  HB2 PRO    38       9.580  33.507  40.766  1.00 29.48           H  
ATOM    617  HB3 PRO    38       9.304  35.159  41.341  1.00 29.48           H  
ATOM    618  HG2 PRO    38       7.166  33.573  41.060  1.00 29.48           H  
ATOM    619  HG3 PRO    38       7.330  34.452  42.593  1.00 29.48           H  
ATOM    620  HD2 PRO    38       7.181  32.220  43.436  1.00 29.48           H  
ATOM    621  HD3 PRO    38       8.048  31.542  42.033  1.00 29.48           H  
ATOM    622  N   LEU    39      10.743  34.533  45.065  1.00 35.18           N  
ATOM    623  CA  LEU    39      10.982  35.486  46.139  1.00 35.18           C  
ATOM    624  C   LEU    39      12.251  36.300  45.799  1.00 35.18           C  
ATOM    625  CB  LEU    39      11.141  34.770  47.489  1.00 35.18           C  
ATOM    626  O   LEU    39      13.369  35.992  46.208  1.00 35.18           O  
ATOM    627  CG  LEU    39       9.907  33.964  47.944  1.00 35.18           C  
ATOM    628  CD1 LEU    39      10.219  33.232  49.251  1.00 35.18           C  
ATOM    629  CD2 LEU    39       8.665  34.837  48.123  1.00 35.18           C  
ATOM    630  H   LEU    39      11.069  33.561  45.162  1.00 35.18           H  
ATOM    631  HA  LEU    39      10.140  36.187  46.185  1.00 35.18           H  
ATOM    632  HB2 LEU    39      11.394  35.512  48.258  1.00 35.18           H  
ATOM    633  HB3 LEU    39      12.000  34.086  47.434  1.00 35.18           H  
ATOM    634  HG  LEU    39       9.681  33.204  47.188  1.00 35.18           H  
ATOM    635 HD11 LEU    39      10.448  33.938  50.057  1.00 35.18           H  
ATOM    636 HD12 LEU    39      11.079  32.565  49.128  1.00 35.18           H  
ATOM    637 HD13 LEU    39       9.367  32.621  49.568  1.00 35.18           H  
ATOM    638 HD21 LEU    39       8.857  35.665  48.814  1.00 35.18           H  
ATOM    639 HD22 LEU    39       7.831  34.250  48.522  1.00 35.18           H  
ATOM    640 HD23 LEU    39       8.332  35.258  47.169  1.00 35.18           H  
ATOM    641  N   GLY    40      12.007  37.364  44.948  1.00 31.51           N  
ATOM    642  CA  GLY    40      13.013  38.367  44.639  1.00 31.51           C  
ATOM    643  C   GLY    40      13.026  39.528  45.648  1.00 31.51           C  
ATOM    644  O   GLY    40      12.246  39.591  46.594  1.00 31.51           O  
ATOM    645  H   GLY    40      11.081  37.429  44.522  1.00 31.51           H  
ATOM    646  HA2 GLY    40      12.785  38.766  43.646  1.00 31.51           H  
ATOM    647  HA3 GLY    40      14.003  37.901  44.623  1.00 31.51           H  
ATOM    648  N   GLU    41      13.991  40.482  45.352  1.00 29.13           N  
ATOM    649  CA  GLU    41      14.291  41.681  46.156  1.00 29.13           C  
ATOM    650  C   GLU    41      15.136  41.284  47.387  1.00 29.13           C  
ATOM    651  CB  GLU    41      13.061  42.503  46.571  1.00 29.13           C  
ATOM    652  O   GLU    41      15.036  40.181  47.933  1.00 29.13           O  
ATOM    653  CG  GLU    41      12.234  43.037  45.401  1.00 29.13           C  
ATOM    654  CD  GLU    41      12.849  44.193  44.607  1.00 29.13           C  
ATOM    655  OE1 GLU    41      12.115  44.643  43.681  1.00 29.13           O  
ATOM    656  OE2 GLU    41      14.000  44.568  44.965  1.00 29.13           O1-
ATOM    657  H   GLU    41      14.558  40.349  44.523  1.00 29.13           H  
ATOM    658  HA  GLU    41      14.938  42.274  45.502  1.00 29.13           H  
ATOM    659  HB2 GLU    41      13.380  43.346  47.192  1.00 29.13           H  
ATOM    660  HB3 GLU    41      12.410  41.909  47.220  1.00 29.13           H  
ATOM    661  HG2 GLU    41      11.283  43.410  45.802  1.00 29.13           H  
ATOM    662  HG3 GLU    41      11.985  42.230  44.703  1.00 29.13           H  
ATOM    663  N   VAL    42      16.029  42.175  47.919  1.00 33.83           N  
ATOM    664  CA  VAL    42      16.408  43.540  47.517  1.00 33.83           C  
ATOM    665  C   VAL    42      17.863  43.429  47.012  1.00 33.83           C  
ATOM    666  CB  VAL    42      16.330  44.508  48.725  1.00 33.83           C  
ATOM    667  O   VAL    42      18.679  42.648  47.503  1.00 33.83           O  
ATOM    668  CG1 VAL    42      16.751  45.937  48.360  1.00 33.83           C  
ATOM    669  CG2 VAL    42      14.921  44.556  49.329  1.00 33.83           C  
ATOM    670  H   VAL    42      16.541  41.791  48.706  1.00 33.83           H  
ATOM    671  HA  VAL    42      15.765  43.882  46.706  1.00 33.83           H  
ATOM    672  HB  VAL    42      17.012  44.152  49.509  1.00 33.83           H  
ATOM    673 HG11 VAL    42      16.172  46.316  47.511  1.00 33.83           H  
ATOM    674 HG12 VAL    42      17.813  45.988  48.105  1.00 33.83           H  
ATOM    675 HG13 VAL    42      16.596  46.617  49.205  1.00 33.83           H  
ATOM    676 HG21 VAL    42      14.198  44.960  48.613  1.00 33.83           H  
ATOM    677 HG22 VAL    42      14.904  45.198  50.216  1.00 33.83           H  
ATOM    678 HG23 VAL    42      14.581  43.564  49.642  1.00 33.83           H  
ATOM    679  N   TYR    43      18.197  44.328  46.017  1.00 34.70           N  
ATOM    680  CA  TYR    43      19.546  44.404  45.441  1.00 34.70           C  
ATOM    681  C   TYR    43      19.824  45.865  45.031  1.00 34.70           C  
ATOM    682  CB  TYR    43      19.663  43.473  44.222  1.00 34.70           C  
ATOM    683  O   TYR    43      18.913  46.676  44.878  1.00 34.70           O  
ATOM    684  CG  TYR    43      20.977  42.727  44.182  1.00 34.70           C  
ATOM    685  CD1 TYR    43      21.988  43.090  43.282  1.00 34.70           C  
ATOM    686  CD2 TYR    43      21.196  41.656  45.062  1.00 34.70           C  
ATOM    687  CE1 TYR    43      23.201  42.397  43.263  1.00 34.70           C  
ATOM    688  CE2 TYR    43      22.409  40.966  45.044  1.00 34.70           C  
ATOM    689  OH  TYR    43      24.570  40.635  44.160  1.00 34.70           O  
ATOM    690  CZ  TYR    43      23.401  41.339  44.146  1.00 34.70           C  
ATOM    691  H   TYR    43      17.501  44.978  45.655  1.00 34.70           H  
ATOM    692  HA  TYR    43      20.258  44.137  46.231  1.00 34.70           H  
ATOM    693  HB2 TYR    43      19.526  44.032  43.287  1.00 34.70           H  
ATOM    694  HB3 TYR    43      18.863  42.720  44.228  1.00 34.70           H  
ATOM    695  HD1 TYR    43      21.841  43.914  42.585  1.00 34.70           H  
ATOM    696  HD2 TYR    43      20.420  41.355  45.765  1.00 34.70           H  
ATOM    697  HE1 TYR    43      23.969  42.694  42.555  1.00 34.70           H  
ATOM    698  HE2 TYR    43      22.575  40.139  45.728  1.00 34.70           H  
ATOM    699  HH  TYR    43      25.163  41.004  43.485  1.00 34.70           H  
ATOM    700  N   LEU    44      21.160  46.167  44.837  1.00 31.35           N  
ATOM    701  CA  LEU    44      21.639  47.502  44.435  1.00 31.35           C  
ATOM    702  C   LEU    44      21.996  47.472  42.933  1.00 31.35           C  
ATOM    703  CB  LEU    44      22.864  47.903  45.274  1.00 31.35           C  
ATOM    704  O   LEU    44      22.269  46.417  42.351  1.00 31.35           O  
ATOM    705  CG  LEU    44      22.518  48.682  46.560  1.00 31.35           C  
ATOM    706  CD1 LEU    44      21.686  47.865  47.548  1.00 31.35           C  
ATOM    707  CD2 LEU    44      23.807  49.155  47.238  1.00 31.35           C  
ATOM    708  H   LEU    44      21.857  45.434  44.941  1.00 31.35           H  
ATOM    709  HA  LEU    44      20.821  48.218  44.567  1.00 31.35           H  
ATOM    710  HB2 LEU    44      23.534  48.528  44.675  1.00 31.35           H  
ATOM    711  HB3 LEU    44      23.453  47.012  45.533  1.00 31.35           H  
ATOM    712  HG  LEU    44      21.942  49.575  46.284  1.00 31.35           H  
ATOM    713 HD11 LEU    44      22.168  46.909  47.778  1.00 31.35           H  
ATOM    714 HD12 LEU    44      20.687  47.661  47.152  1.00 31.35           H  
ATOM    715 HD13 LEU    44      21.552  48.410  48.488  1.00 31.35           H  
ATOM    716 HD21 LEU    44      24.429  48.307  47.544  1.00 31.35           H  
ATOM    717 HD22 LEU    44      23.582  49.750  48.130  1.00 31.35           H  
ATOM    718 HD23 LEU    44      24.396  49.782  46.561  1.00 31.35           H  
ATOM    719  N   ASP    45      22.087  48.645  42.229  1.00 31.09           N  
ATOM    720  CA  ASP    45      21.981  50.045  42.670  1.00 31.09           C  
ATOM    721  C   ASP    45      21.037  50.787  41.696  1.00 31.09           C  
ATOM    722  CB  ASP    45      23.366  50.692  42.614  1.00 31.09           C  
ATOM    723  O   ASP    45      20.807  50.396  40.550  1.00 31.09           O  
ATOM    724  CG  ASP    45      23.242  52.077  43.226  1.00 31.09           C  
ATOM    725  OD1 ASP    45      23.196  53.030  42.392  1.00 31.09           O  
ATOM    726  OD2 ASP    45      23.113  52.094  44.481  1.00 31.09           O1-
ATOM    727  H   ASP    45      22.268  48.509  41.239  1.00 31.09           H  
ATOM    728  HA  ASP    45      21.553  50.081  43.675  1.00 31.09           H  
ATOM    729  HB2 ASP    45      23.730  50.764  41.581  1.00 31.09           H  
ATOM    730  HB3 ASP    45      24.107  50.113  43.176  1.00 31.09           H  
ATOM    731  N   SER    46      20.522  51.971  42.185  1.00 33.64           N  
ATOM    732  CA  SER    46      19.930  53.037  41.362  1.00 33.64           C  
ATOM    733  C   SER    46      18.593  52.709  40.665  1.00 33.64           C  
ATOM    734  CB  SER    46      20.934  53.612  40.350  1.00 33.64           C  
ATOM    735  O   SER    46      17.732  53.576  40.489  1.00 33.64           O  
ATOM    736  OG  SER    46      21.906  54.441  40.994  1.00 33.64           O  
ATOM    737  H   SER    46      20.620  52.168  43.179  1.00 33.64           H  
ATOM    738  HA  SER    46      19.691  53.823  42.092  1.00 33.64           H  
ATOM    739  HB2 SER    46      20.420  54.245  39.619  1.00 33.64           H  
ATOM    740  HB3 SER    46      21.462  52.834  39.790  1.00 33.64           H  
ATOM    741  HG  SER    46      22.467  53.843  41.602  1.00 33.64           H  
ATOM    742  N   SER    47      18.473  51.445  40.133  1.00 31.90           N  
ATOM    743  CA  SER    47      17.317  50.910  39.404  1.00 31.90           C  
ATOM    744  C   SER    47      17.500  51.204  37.904  1.00 31.90           C  
ATOM    745  CB  SER    47      15.940  51.309  39.960  1.00 31.90           C  
ATOM    746  O   SER    47      18.201  50.500  37.180  1.00 31.90           O  
ATOM    747  OG  SER    47      15.613  52.678  39.677  1.00 31.90           O  
ATOM    748  H   SER    47      19.288  50.823  40.220  1.00 31.90           H  
ATOM    749  HA  SER    47      17.399  49.821  39.513  1.00 31.90           H  
ATOM    750  HB2 SER    47      15.888  51.159  41.044  1.00 31.90           H  
ATOM    751  HB3 SER    47      15.160  50.699  39.492  1.00 31.90           H  
ATOM    752  HG  SER    47      16.306  53.217  40.145  1.00 31.90           H  
ATOM    753  N   LYS    48      16.921  52.379  37.474  1.00 32.78           N  
ATOM    754  CA  LYS    48      17.111  52.969  36.153  1.00 32.78           C  
ATOM    755  C   LYS    48      16.365  52.193  35.042  1.00 32.78           C  
ATOM    756  CB  LYS    48      18.602  53.186  35.851  1.00 32.78           C  
ATOM    757  O   LYS    48      16.940  51.802  34.021  1.00 32.78           O  
ATOM    758  CG  LYS    48      18.826  54.316  34.845  1.00 32.78           C  
ATOM    759  CD  LYS    48      20.318  54.530  34.598  1.00 32.78           C  
ATOM    760  CE  LYS    48      20.545  55.699  33.657  1.00 32.78           C  
ATOM    761  NZ  LYS    48      21.999  55.884  33.463  1.00 32.78           N1+
ATOM    762  H   LYS    48      16.314  52.861  38.147  1.00 32.78           H  
ATOM    763  HA  LYS    48      16.632  53.954  36.218  1.00 32.78           H  
ATOM    764  HB2 LYS    48      19.061  52.265  35.475  1.00 32.78           H  
ATOM    765  HB3 LYS    48      19.129  53.444  36.780  1.00 32.78           H  
ATOM    766  HG2 LYS    48      18.383  55.242  35.230  1.00 32.78           H  
ATOM    767  HG3 LYS    48      18.326  54.088  33.897  1.00 32.78           H  
ATOM    768  HD2 LYS    48      20.757  53.617  34.175  1.00 32.78           H  
ATOM    769  HD3 LYS    48      20.826  54.718  35.552  1.00 32.78           H  
ATOM    770  HE2 LYS    48      20.158  56.636  34.069  1.00 32.78           H  
ATOM    771  HE3 LYS    48      20.110  55.524  32.669  1.00 32.78           H  
ATOM    772  HZ1 LYS    48      22.191  56.703  32.871  1.00 32.78           H  
ATOM    773  HZ2 LYS    48      22.435  55.069  33.010  1.00 32.78           H  
ATOM    774  HZ3 LYS    48      22.477  56.029  34.364  1.00 32.78           H  
ATOM    775  N   PRO    49      14.994  52.063  35.175  1.00 30.63           N  
ATOM    776  CA  PRO    49      14.201  51.422  34.135  1.00 30.63           C  
ATOM    777  C   PRO    49      14.028  52.347  32.917  1.00 30.63           C  
ATOM    778  CB  PRO    49      12.853  51.155  34.808  1.00 30.63           C  
ATOM    779  O   PRO    49      14.321  53.540  32.912  1.00 30.63           O  
ATOM    780  CG  PRO    49      12.730  52.314  35.793  1.00 30.63           C  
ATOM    781  CD  PRO    49      14.157  52.491  36.290  1.00 30.63           C  
ATOM    782  HA  PRO    49      14.687  50.496  33.807  1.00 30.63           H  
ATOM    783  HB2 PRO    49      12.894  50.209  35.362  1.00 30.63           H  
ATOM    784  HB3 PRO    49      12.005  51.111  34.118  1.00 30.63           H  
ATOM    785  HG2 PRO    49      12.025  52.111  36.605  1.00 30.63           H  
ATOM    786  HG3 PRO    49      12.397  53.217  35.269  1.00 30.63           H  
ATOM    787  HD2 PRO    49      14.377  53.521  36.581  1.00 30.63           H  
ATOM    788  HD3 PRO    49      14.351  51.822  37.133  1.00 30.63           H  
ATOM    789  N   ALA    50      13.465  51.702  31.835  1.00 33.01           N  
ATOM    790  CA  ALA    50      13.153  52.380  30.587  1.00 33.01           C  
ATOM    791  C   ALA    50      12.104  51.522  29.878  1.00 33.01           C  
ATOM    792  CB  ALA    50      14.385  52.536  29.707  1.00 33.01           C  
ATOM    793  O   ALA    50      11.964  50.322  30.116  1.00 33.01           O  
ATOM    794  H   ALA    50      13.237  50.710  31.876  1.00 33.01           H  
ATOM    795  HA  ALA    50      12.727  53.362  30.820  1.00 33.01           H  
ATOM    796  HB1 ALA    50      15.162  53.119  30.213  1.00 33.01           H  
ATOM    797  HB2 ALA    50      14.137  53.042  28.768  1.00 33.01           H  
ATOM    798  HB3 ALA    50      14.815  51.560  29.452  1.00 33.01           H  
ATOM    799  N   VAL    51      11.361  52.194  28.931  1.00 29.12           N  
ATOM    800  CA  VAL    51      10.314  51.532  28.159  1.00 29.12           C  
ATOM    801  C   VAL    51      11.021  51.038  26.888  1.00 29.12           C  
ATOM    802  CB  VAL    51       9.157  52.499  27.828  1.00 29.12           C  
ATOM    803  O   VAL    51      11.350  51.798  25.981  1.00 29.12           O  
ATOM    804  CG1 VAL    51       8.076  51.800  26.995  1.00 29.12           C  
ATOM    805  CG2 VAL    51       8.520  53.060  29.105  1.00 29.12           C  
ATOM    806  H   VAL    51      11.550  53.171  28.734  1.00 29.12           H  
ATOM    807  HA  VAL    51       9.930  50.678  28.730  1.00 29.12           H  
ATOM    808  HB  VAL    51       9.540  53.346  27.245  1.00 29.12           H  
ATOM    809 HG11 VAL    51       7.669  50.931  27.522  1.00 29.12           H  
ATOM    810 HG12 VAL    51       8.471  51.459  26.033  1.00 29.12           H  
ATOM    811 HG13 VAL    51       7.248  52.485  26.782  1.00 29.12           H  
ATOM    812 HG21 VAL    51       8.140  52.255  29.745  1.00 29.12           H  
ATOM    813 HG22 VAL    51       7.682  53.722  28.862  1.00 29.12           H  
ATOM    814 HG23 VAL    51       9.240  53.645  29.686  1.00 29.12           H  
ATOM    815  N   TYR    52      11.315  49.690  26.907  1.00 29.22           N  
ATOM    816  CA  TYR    52      11.925  48.982  25.787  1.00 29.22           C  
ATOM    817  C   TYR    52      11.297  47.587  25.759  1.00 29.22           C  
ATOM    818  CB  TYR    52      13.447  48.838  25.955  1.00 29.22           C  
ATOM    819  O   TYR    52      10.856  47.035  26.768  1.00 29.22           O  
ATOM    820  CG  TYR    52      14.215  49.794  25.075  1.00 29.22           C  
ATOM    821  CD1 TYR    52      14.623  49.404  23.791  1.00 29.22           C  
ATOM    822  CD2 TYR    52      14.501  51.092  25.518  1.00 29.22           C  
ATOM    823  CE1 TYR    52      15.305  50.299  22.966  1.00 29.22           C  
ATOM    824  CE2 TYR    52      15.181  51.989  24.695  1.00 29.22           C  
ATOM    825  OH  TYR    52      16.229  52.434  22.582  1.00 29.22           O  
ATOM    826  CZ  TYR    52      15.574  51.584  23.423  1.00 29.22           C  
ATOM    827  H   TYR    52      11.110  49.150  27.747  1.00 29.22           H  
ATOM    828  HA  TYR    52      11.660  49.502  24.858  1.00 29.22           H  
ATOM    829  HB2 TYR    52      13.780  47.819  25.716  1.00 29.22           H  
ATOM    830  HB3 TYR    52      13.744  48.998  27.001  1.00 29.22           H  
ATOM    831  HD1 TYR    52      14.414  48.402  23.423  1.00 29.22           H  
ATOM    832  HD2 TYR    52      14.181  51.418  26.505  1.00 29.22           H  
ATOM    833  HE1 TYR    52      15.622  49.999  21.971  1.00 29.22           H  
ATOM    834  HE2 TYR    52      15.386  52.991  25.059  1.00 29.22           H  
ATOM    835  HH  TYR    52      16.305  53.293  23.029  1.00 29.22           H  
ATOM    836  N   ASN    53      11.324  46.988  24.518  1.00 27.82           N  
ATOM    837  CA  ASN    53      10.920  45.603  24.305  1.00 27.82           C  
ATOM    838  C   ASN    53      11.379  45.239  22.893  1.00 27.82           C  
ATOM    839  CB  ASN    53       9.409  45.410  24.440  1.00 27.82           C  
ATOM    840  O   ASN    53      11.533  46.086  22.014  1.00 27.82           O  
ATOM    841  CG  ASN    53       9.098  44.415  25.532  1.00 27.82           C  
ATOM    842  ND2 ASN    53       9.376  44.851  26.798  1.00 27.82           N  
ATOM    843  OD1 ASN    53       8.639  43.301  25.301  1.00 27.82           O  
ATOM    844  H   ASN    53      11.636  47.503  23.694  1.00 27.82           H  
ATOM    845  HA  ASN    53      11.484  44.992  25.021  1.00 27.82           H  
ATOM    846  HB2 ASN    53       8.958  45.035  23.513  1.00 27.82           H  
ATOM    847  HB3 ASN    53       8.894  46.347  24.683  1.00 27.82           H  
ATOM    848 HD21 ASN    53       9.162  44.255  27.587  1.00 27.82           H  
ATOM    849 HD22 ASN    53       9.819  45.762  26.984  1.00 27.82           H  
ATOM    850  N   TYR    54      11.576  43.889  22.706  1.00 30.85           N  
ATOM    851  CA  TYR    54      11.952  43.328  21.406  1.00 30.85           C  
ATOM    852  C   TYR    54      11.688  41.821  21.527  1.00 30.85           C  
ATOM    853  CB  TYR    54      13.426  43.625  21.079  1.00 30.85           C  
ATOM    854  O   TYR    54      12.590  41.037  21.831  1.00 30.85           O  
ATOM    855  CG  TYR    54      13.749  43.385  19.623  1.00 30.85           C  
ATOM    856  CD1 TYR    54      14.241  42.144  19.195  1.00 30.85           C  
ATOM    857  CD2 TYR    54      13.534  44.397  18.676  1.00 30.85           C  
ATOM    858  CE1 TYR    54      14.521  41.922  17.847  1.00 30.85           C  
ATOM    859  CE2 TYR    54      13.821  44.178  17.327  1.00 30.85           C  
ATOM    860  OH  TYR    54      14.626  42.689  15.621  1.00 30.85           O  
ATOM    861  CZ  TYR    54      14.318  42.943  16.925  1.00 30.85           C  
ATOM    862  H   TYR    54      11.457  43.245  23.485  1.00 30.85           H  
ATOM    863  HA  TYR    54      11.304  43.774  20.644  1.00 30.85           H  
ATOM    864  HB2 TYR    54      14.104  43.037  21.712  1.00 30.85           H  
ATOM    865  HB3 TYR    54      13.669  44.670  21.311  1.00 30.85           H  
ATOM    866  HD1 TYR    54      14.400  41.338  19.909  1.00 30.85           H  
ATOM    867  HD2 TYR    54      13.144  45.364  18.991  1.00 30.85           H  
ATOM    868  HE1 TYR    54      14.893  40.955  17.520  1.00 30.85           H  
ATOM    869  HE2 TYR    54      13.649  44.977  16.613  1.00 30.85           H  
ATOM    870  HH  TYR    54      14.812  41.741  15.517  1.00 30.85           H  
ATOM    871  N   PRO    55      10.375  41.412  21.419  1.00 34.03           N  
ATOM    872  CA  PRO    55      10.016  40.007  21.578  1.00 34.03           C  
ATOM    873  C   PRO    55      10.280  39.223  20.282  1.00 34.03           C  
ATOM    874  CB  PRO    55       8.518  40.048  21.877  1.00 34.03           C  
ATOM    875  O   PRO    55      10.372  39.736  19.165  1.00 34.03           O  
ATOM    876  CG  PRO    55       8.040  41.249  21.064  1.00 34.03           C  
ATOM    877  CD  PRO    55       9.196  42.234  21.173  1.00 34.03           C  
ATOM    878  HA  PRO    55      10.588  39.559  22.398  1.00 34.03           H  
ATOM    879  HB2 PRO    55       8.356  40.244  22.944  1.00 34.03           H  
ATOM    880  HB3 PRO    55       7.984  39.131  21.610  1.00 34.03           H  
ATOM    881  HG2 PRO    55       7.099  41.666  21.434  1.00 34.03           H  
ATOM    882  HG3 PRO    55       7.892  40.957  20.018  1.00 34.03           H  
ATOM    883  HD2 PRO    55       9.321  42.829  20.264  1.00 34.03           H  
ATOM    884  HD3 PRO    55       9.063  42.905  22.027  1.00 34.03           H  
ATOM    885  N   GLU    56      10.284  37.861  20.465  1.00 29.04           N  
ATOM    886  CA  GLU    56      10.406  36.868  19.403  1.00 29.04           C  
ATOM    887  C   GLU    56       9.123  36.831  18.538  1.00 29.04           C  
ATOM    888  CB  GLU    56      10.683  35.459  19.967  1.00 29.04           C  
ATOM    889  O   GLU    56       8.461  35.811  18.345  1.00 29.04           O  
ATOM    890  CG  GLU    56      11.827  35.378  20.979  1.00 29.04           C  
ATOM    891  CD  GLU    56      11.345  35.664  22.408  1.00 29.04           C  
ATOM    892  OE1 GLU    56      11.732  34.836  23.277  1.00 29.04           O  
ATOM    893  OE2 GLU    56      10.618  36.700  22.533  1.00 29.04           O1-
ATOM    894  H   GLU    56      10.259  37.487  21.450  1.00 29.04           H  
ATOM    895  HA  GLU    56      11.235  37.176  18.755  1.00 29.04           H  
ATOM    896  HB2 GLU    56      10.918  34.798  19.122  1.00 29.04           H  
ATOM    897  HB3 GLU    56       9.771  35.052  20.426  1.00 29.04           H  
ATOM    898  HG2 GLU    56      12.637  36.068  20.722  1.00 29.04           H  
ATOM    899  HG3 GLU    56      12.245  34.363  20.954  1.00 29.04           H  
ATOM    900  N   GLY    57       8.822  38.020  17.905  1.00 29.10           N  
ATOM    901  CA  GLY    57       7.655  38.160  17.068  1.00 29.10           C  
ATOM    902  C   GLY    57       7.939  37.710  15.639  1.00 29.10           C  
ATOM    903  O   GLY    57       8.548  38.422  14.843  1.00 29.10           O  
ATOM    904  H   GLY    57       9.443  38.824  18.062  1.00 29.10           H  
ATOM    905  HA2 GLY    57       7.376  39.219  17.051  1.00 29.10           H  
ATOM    906  HA3 GLY    57       6.820  37.593  17.493  1.00 29.10           H  
ATOM    907  N   ALA    58       7.494  36.437  15.343  1.00 31.46           N  
ATOM    908  CA  ALA    58       7.544  35.865  14.002  1.00 31.46           C  
ATOM    909  C   ALA    58       6.536  34.709  13.935  1.00 31.46           C  
ATOM    910  CB  ALA    58       8.939  35.350  13.666  1.00 31.46           C  
ATOM    911  O   ALA    58       6.171  34.103  14.942  1.00 31.46           O  
ATOM    912  H   ALA    58       7.131  35.845  16.092  1.00 31.46           H  
ATOM    913  HA  ALA    58       7.251  36.643  13.288  1.00 31.46           H  
ATOM    914  HB1 ALA    58       9.680  36.154  13.710  1.00 31.46           H  
ATOM    915  HB2 ALA    58       8.968  34.917  12.661  1.00 31.46           H  
ATOM    916  HB3 ALA    58       9.252  34.571  14.371  1.00 31.46           H  
ATOM    917  N   ALA    59       6.121  34.382  12.658  1.00 27.24           N  
ATOM    918  CA  ALA    59       5.207  33.279  12.396  1.00 27.24           C  
ATOM    919  C   ALA    59       5.398  32.844  10.940  1.00 27.24           C  
ATOM    920  CB  ALA    59       3.759  33.688  12.633  1.00 27.24           C  
ATOM    921  O   ALA    59       5.852  33.596  10.079  1.00 27.24           O  
ATOM    922  H   ALA    59       6.448  34.911  11.852  1.00 27.24           H  
ATOM    923  HA  ALA    59       5.473  32.449  13.060  1.00 27.24           H  
ATOM    924  HB1 ALA    59       3.604  34.014  13.667  1.00 27.24           H  
ATOM    925  HB2 ALA    59       3.076  32.855  12.434  1.00 27.24           H  
ATOM    926  HB3 ALA    59       3.470  34.517  11.976  1.00 27.24           H  
ATOM    927  N   TYR    60       4.986  31.552  10.708  1.00 29.89           N  
ATOM    928  CA  TYR    60       4.961  30.915   9.397  1.00 29.89           C  
ATOM    929  C   TYR    60       4.150  29.626   9.582  1.00 29.89           C  
ATOM    930  CB  TYR    60       6.352  30.647   8.795  1.00 29.89           C  
ATOM    931  O   TYR    60       3.991  29.116  10.692  1.00 29.89           O  
ATOM    932  CG  TYR    60       7.293  29.856   9.678  1.00 29.89           C  
ATOM    933  CD1 TYR    60       8.172  30.515  10.549  1.00 29.89           C  
ATOM    934  CD2 TYR    60       7.286  28.454   9.654  1.00 29.89           C  
ATOM    935  CE1 TYR    60       9.015  29.786  11.389  1.00 29.89           C  
ATOM    936  CE2 TYR    60       8.127  27.723  10.496  1.00 29.89           C  
ATOM    937  OH  TYR    60       9.812  27.721  12.209  1.00 29.89           O  
ATOM    938  CZ  TYR    60       8.982  28.397  11.361  1.00 29.89           C  
ATOM    939  H   TYR    60       4.668  30.970  11.483  1.00 29.89           H  
ATOM    940  HA  TYR    60       4.404  31.579   8.725  1.00 29.89           H  
ATOM    941  HB2 TYR    60       6.832  31.602   8.547  1.00 29.89           H  
ATOM    942  HB3 TYR    60       6.248  30.121   7.838  1.00 29.89           H  
ATOM    943  HD1 TYR    60       8.203  31.602  10.583  1.00 29.89           H  
ATOM    944  HD2 TYR    60       6.616  27.918   8.985  1.00 29.89           H  
ATOM    945  HE1 TYR    60       9.690  30.301  12.066  1.00 29.89           H  
ATOM    946  HE2 TYR    60       8.094  26.638  10.463  1.00 29.89           H  
ATOM    947  HH  TYR    60       9.643  26.770  12.105  1.00 29.89           H  
ATOM    948  N   GLU    61       3.646  29.089   8.421  1.00 26.35           N  
ATOM    949  CA  GLU    61       2.880  27.852   8.409  1.00 26.35           C  
ATOM    950  C   GLU    61       3.262  27.107   7.125  1.00 26.35           C  
ATOM    951  CB  GLU    61       1.364  28.089   8.430  1.00 26.35           C  
ATOM    952  O   GLU    61       3.683  27.683   6.123  1.00 26.35           O  
ATOM    953  CG  GLU    61       0.850  28.549   9.793  1.00 26.35           C  
ATOM    954  CD  GLU    61      -0.675  28.449   9.864  1.00 26.35           C  
ATOM    955  OE1 GLU    61      -1.121  27.866  10.892  1.00 26.35           O  
ATOM    956  OE2 GLU    61      -1.305  28.957   8.896  1.00 26.35           O1-
ATOM    957  H   GLU    61       3.803  29.536   7.521  1.00 26.35           H  
ATOM    958  HA  GLU    61       3.182  27.237   9.266  1.00 26.35           H  
ATOM    959  HB2 GLU    61       0.845  27.162   8.152  1.00 26.35           H  
ATOM    960  HB3 GLU    61       1.093  28.828   7.664  1.00 26.35           H  
ATOM    961  HG2 GLU    61       1.138  29.588   9.984  1.00 26.35           H  
ATOM    962  HG3 GLU    61       1.286  27.932  10.587  1.00 26.35           H  
ATOM    963  N   PHE    62       3.044  25.747   7.208  1.00 30.90           N  
ATOM    964  CA  PHE    62       3.206  24.838   6.077  1.00 30.90           C  
ATOM    965  C   PHE    62       2.479  23.558   6.510  1.00 30.90           C  
ATOM    966  CB  PHE    62       4.684  24.544   5.798  1.00 30.90           C  
ATOM    967  O   PHE    62       2.629  23.081   7.636  1.00 30.90           O  
ATOM    968  CG  PHE    62       4.896  23.958   4.424  1.00 30.90           C  
ATOM    969  CD1 PHE    62       4.934  22.571   4.234  1.00 30.90           C  
ATOM    970  CD2 PHE    62       5.030  24.804   3.313  1.00 30.90           C  
ATOM    971  CE1 PHE    62       5.105  22.039   2.954  1.00 30.90           C  
ATOM    972  CE2 PHE    62       5.202  24.270   2.036  1.00 30.90           C  
ATOM    973  CZ  PHE    62       5.238  22.888   1.856  1.00 30.90           C  
ATOM    974  H   PHE    62       2.757  25.333   8.094  1.00 30.90           H  
ATOM    975  HA  PHE    62       2.710  25.293   5.212  1.00 30.90           H  
ATOM    976  HB2 PHE    62       5.100  23.867   6.555  1.00 30.90           H  
ATOM    977  HB3 PHE    62       5.283  25.461   5.875  1.00 30.90           H  
ATOM    978  HD1 PHE    62       4.830  21.895   5.080  1.00 30.90           H  
ATOM    979  HD2 PHE    62       5.001  25.885   3.439  1.00 30.90           H  
ATOM    980  HE1 PHE    62       5.133  20.962   2.813  1.00 30.90           H  
ATOM    981  HE2 PHE    62       5.309  24.933   1.181  1.00 30.90           H  
ATOM    982  HZ  PHE    62       5.368  22.471   0.861  1.00 30.90           H  
ATOM    983  N   ASN    63       1.632  23.020   5.571  1.00 27.96           N  
ATOM    984  CA  ASN    63       0.788  21.851   5.838  1.00 27.96           C  
ATOM    985  C   ASN    63       0.248  21.402   4.464  1.00 27.96           C  
ATOM    986  CB  ASN    63      -0.353  22.192   6.804  1.00 27.96           C  
ATOM    987  O   ASN    63       0.506  22.020   3.431  1.00 27.96           O  
ATOM    988  CG  ASN    63      -0.912  20.952   7.470  1.00 27.96           C  
ATOM    989  ND2 ASN    63      -1.669  21.198   8.580  1.00 27.96           N  
ATOM    990  OD1 ASN    63      -0.758  19.818   7.022  1.00 27.96           O  
ATOM    991  H   ASN    63       1.574  23.414   4.632  1.00 27.96           H  
ATOM    992  HA  ASN    63       1.436  21.061   6.237  1.00 27.96           H  
ATOM    993  HB2 ASN    63      -1.174  22.697   6.280  1.00 27.96           H  
ATOM    994  HB3 ASN    63      -0.008  22.869   7.594  1.00 27.96           H  
ATOM    995 HD21 ASN    63      -2.112  20.427   9.065  1.00 27.96           H  
ATOM    996 HD22 ASN    63      -1.804  22.132   8.949  1.00 27.96           H  
ATOM    997  N   ALA    64      -0.509  20.248   4.490  1.00 29.60           N  
ATOM    998  CA  ALA    64      -1.155  19.668   3.313  1.00 29.60           C  
ATOM    999  C   ALA    64      -0.148  19.029   2.343  1.00 29.60           C  
ATOM   1000  CB  ALA    64      -2.107  20.631   2.614  1.00 29.60           C  
ATOM   1001  O   ALA    64      -0.382  18.870   1.147  1.00 29.60           O  
ATOM   1002  H   ALA    64      -0.648  19.772   5.392  1.00 29.60           H  
ATOM   1003  HA  ALA    64      -1.752  18.835   3.707  1.00 29.60           H  
ATOM   1004  HB1 ALA    64      -2.793  21.095   3.331  1.00 29.60           H  
ATOM   1005  HB2 ALA    64      -2.707  20.104   1.864  1.00 29.60           H  
ATOM   1006  HB3 ALA    64      -1.571  21.429   2.091  1.00 29.60           H  
ATOM   1007  N   ALA    65       0.948  18.469   2.970  1.00 30.75           N  
ATOM   1008  CA  ALA    65       1.931  17.669   2.260  1.00 30.75           C  
ATOM   1009  C   ALA    65       1.524  16.201   2.427  1.00 30.75           C  
ATOM   1010  CB  ALA    65       3.326  17.885   2.824  1.00 30.75           C  
ATOM   1011  O   ALA    65       1.238  15.711   3.519  1.00 30.75           O  
ATOM   1012  H   ALA    65       1.043  18.600   3.972  1.00 30.75           H  
ATOM   1013  HA  ALA    65       1.920  17.944   1.199  1.00 30.75           H  
ATOM   1014  HB1 ALA    65       3.623  18.934   2.732  1.00 30.75           H  
ATOM   1015  HB2 ALA    65       4.061  17.270   2.294  1.00 30.75           H  
ATOM   1016  HB3 ALA    65       3.375  17.619   3.887  1.00 30.75           H  
ATOM   1017  N   ALA    66       1.529  15.478   1.254  1.00 28.81           N  
ATOM   1018  CA  ALA    66       1.193  14.061   1.204  1.00 28.81           C  
ATOM   1019  C   ALA    66       1.757  13.503  -0.105  1.00 28.81           C  
ATOM   1020  CB  ALA    66      -0.312  13.836   1.255  1.00 28.81           C  
ATOM   1021  O   ALA    66       1.930  14.214  -1.094  1.00 28.81           O  
ATOM   1022  H   ALA    66       1.773  15.914   0.366  1.00 28.81           H  
ATOM   1023  HA  ALA    66       1.676  13.564   2.053  1.00 28.81           H  
ATOM   1024  HB1 ALA    66      -0.742  14.236   2.179  1.00 28.81           H  
ATOM   1025  HB2 ALA    66      -0.553  12.769   1.202  1.00 28.81           H  
ATOM   1026  HB3 ALA    66      -0.814  14.331   0.415  1.00 28.81           H  
ATOM   1027  N   ALA    67       2.025  12.147  -0.066  1.00 30.36           N  
ATOM   1028  CA  ALA    67       2.610  11.417  -1.187  1.00 30.36           C  
ATOM   1029  C   ALA    67       4.088  11.830  -1.380  1.00 30.36           C  
ATOM   1030  CB  ALA    67       1.768  11.527  -2.456  1.00 30.36           C  
ATOM   1031  O   ALA    67       4.683  12.588  -0.615  1.00 30.36           O  
ATOM   1032  H   ALA    67       1.829  11.627   0.781  1.00 30.36           H  
ATOM   1033  HA  ALA    67       2.621  10.366  -0.872  1.00 30.36           H  
ATOM   1034  HB1 ALA    67       0.703  11.397  -2.234  1.00 30.36           H  
ATOM   1035  HB2 ALA    67       2.049  10.758  -3.184  1.00 30.36           H  
ATOM   1036  HB3 ALA    67       1.898  12.496  -2.949  1.00 30.36           H  
ATOM   1037  N   ALA    68       4.699  11.211  -2.453  1.00 35.22           N  
ATOM   1038  CA  ALA    68       6.070  11.479  -2.864  1.00 35.22           C  
ATOM   1039  C   ALA    68       6.189  10.965  -4.303  1.00 35.22           C  
ATOM   1040  CB  ALA    68       7.080  10.773  -1.969  1.00 35.22           C  
ATOM   1041  O   ALA    68       5.403  10.138  -4.768  1.00 35.22           O  
ATOM   1042  H   ALA    68       4.196  10.530  -3.017  1.00 35.22           H  
ATOM   1043  HA  ALA    68       6.233  12.562  -2.845  1.00 35.22           H  
ATOM   1044  HB1 ALA    68       6.990  11.105  -0.930  1.00 35.22           H  
ATOM   1045  HB2 ALA    68       8.105  10.970  -2.300  1.00 35.22           H  
ATOM   1046  HB3 ALA    68       6.930   9.687  -1.985  1.00 35.22           H  
ATOM   1047  N   ASN    69       7.252  11.481  -5.012  1.00 34.50           N  
ATOM   1048  CA  ASN    69       7.546  11.081  -6.390  1.00 34.50           C  
ATOM   1049  C   ASN    69       8.988  11.535  -6.673  1.00 34.50           C  
ATOM   1050  CB  ASN    69       6.560  11.704  -7.383  1.00 34.50           C  
ATOM   1051  O   ASN    69       9.603  12.283  -5.914  1.00 34.50           O  
ATOM   1052  CG  ASN    69       6.450  10.856  -8.632  1.00 34.50           C  
ATOM   1053  ND2 ASN    69       5.267  10.974  -9.305  1.00 34.50           N  
ATOM   1054  OD1 ASN    69       7.361  10.136  -9.036  1.00 34.50           O  
ATOM   1055  H   ASN    69       7.890  12.155  -4.591  1.00 34.50           H  
ATOM   1056  HA  ASN    69       7.512   9.985  -6.421  1.00 34.50           H  
ATOM   1057  HB2 ASN    69       6.873  12.711  -7.682  1.00 34.50           H  
ATOM   1058  HB3 ASN    69       5.561  11.791  -6.939  1.00 34.50           H  
ATOM   1059 HD21 ASN    69       5.144  10.458 -10.169  1.00 34.50           H  
ATOM   1060 HD22 ASN    69       4.498  11.545  -8.974  1.00 34.50           H  
ATOM   1061  N   ALA    70       9.515  11.031  -7.840  1.00 31.14           N  
ATOM   1062  CA  ALA    70      10.877  11.291  -8.272  1.00 31.14           C  
ATOM   1063  C   ALA    70      10.871  12.373  -9.360  1.00 31.14           C  
ATOM   1064  CB  ALA    70      11.518  10.017  -8.808  1.00 31.14           C  
ATOM   1065  O   ALA    70       9.894  12.630 -10.061  1.00 31.14           O  
ATOM   1066  H   ALA    70       8.907  10.481  -8.462  1.00 31.14           H  
ATOM   1067  HA  ALA    70      11.459  11.659  -7.419  1.00 31.14           H  
ATOM   1068  HB1 ALA    70      11.512   9.229  -8.047  1.00 31.14           H  
ATOM   1069  HB2 ALA    70      12.556  10.191  -9.110  1.00 31.14           H  
ATOM   1070  HB3 ALA    70      10.978   9.640  -9.684  1.00 31.14           H  
ATOM   1071  N   GLN    71      12.103  12.968  -9.538  1.00 36.65           N  
ATOM   1072  CA  GLN    71      12.389  13.880 -10.638  1.00 36.65           C  
ATOM   1073  C   GLN    71      13.532  13.219 -11.419  1.00 36.65           C  
ATOM   1074  CB  GLN    71      12.829  15.256 -10.137  1.00 36.65           C  
ATOM   1075  O   GLN    71      14.470  12.655 -10.856  1.00 36.65           O  
ATOM   1076  CG  GLN    71      11.672  16.058  -9.536  1.00 36.65           C  
ATOM   1077  CD  GLN    71      12.138  17.404  -9.021  1.00 36.65           C  
ATOM   1078  NE2 GLN    71      11.132  18.296  -8.773  1.00 36.65           N  
ATOM   1079  OE1 GLN    71      13.312  17.690  -8.816  1.00 36.65           O  
ATOM   1080  H   GLN    71      12.877  12.743  -8.919  1.00 36.65           H  
ATOM   1081  HA  GLN    71      11.513  13.971 -11.289  1.00 36.65           H  
ATOM   1082  HB2 GLN    71      13.263  15.829 -10.968  1.00 36.65           H  
ATOM   1083  HB3 GLN    71      13.630  15.145  -9.395  1.00 36.65           H  
ATOM   1084  HG2 GLN    71      11.223  15.519  -8.694  1.00 36.65           H  
ATOM   1085  HG3 GLN    71      10.893  16.215 -10.291  1.00 36.65           H  
ATOM   1086 HE21 GLN    71      11.373  19.215  -8.420  1.00 36.65           H  
ATOM   1087 HE22 GLN    71      10.154  18.082  -8.922  1.00 36.65           H  
ATOM   1088  N   VAL    72      13.431  13.338 -12.788  1.00 33.69           N  
ATOM   1089  CA  VAL    72      14.426  12.780 -13.706  1.00 33.69           C  
ATOM   1090  C   VAL    72      14.613  13.867 -14.780  1.00 33.69           C  
ATOM   1091  CB  VAL    72      13.952  11.454 -14.345  1.00 33.69           C  
ATOM   1092  O   VAL    72      13.651  14.477 -15.244  1.00 33.69           O  
ATOM   1093  CG1 VAL    72      15.052  10.829 -15.211  1.00 33.69           C  
ATOM   1094  CG2 VAL    72      13.513  10.427 -13.294  1.00 33.69           C  
ATOM   1095  H   VAL    72      12.656  13.842 -13.213  1.00 33.69           H  
ATOM   1096  HA  VAL    72      15.364  12.628 -13.161  1.00 33.69           H  
ATOM   1097  HB  VAL    72      13.089  11.655 -14.993  1.00 33.69           H  
ATOM   1098 HG11 VAL    72      15.952  10.623 -14.621  1.00 33.69           H  
ATOM   1099 HG12 VAL    72      15.333  11.484 -16.039  1.00 33.69           H  
ATOM   1100 HG13 VAL    72      14.713   9.884 -15.649  1.00 33.69           H  
ATOM   1101 HG21 VAL    72      14.318  10.221 -12.580  1.00 33.69           H  
ATOM   1102 HG22 VAL    72      13.234   9.480 -13.769  1.00 33.69           H  
ATOM   1103 HG23 VAL    72      12.638  10.774 -12.736  1.00 33.69           H  
ATOM   1104  N   TYR    73      15.928  14.069 -15.153  1.00 35.68           N  
ATOM   1105  CA  TYR    73      16.388  15.079 -16.109  1.00 35.68           C  
ATOM   1106  C   TYR    73      16.469  16.449 -15.404  1.00 35.68           C  
ATOM   1107  CB  TYR    73      15.578  15.223 -17.410  1.00 35.68           C  
ATOM   1108  O   TYR    73      15.538  16.917 -14.747  1.00 35.68           O  
ATOM   1109  CG  TYR    73      15.479  13.950 -18.220  1.00 35.68           C  
ATOM   1110  CD1 TYR    73      16.606  13.415 -18.859  1.00 35.68           C  
ATOM   1111  CD2 TYR    73      14.249  13.285 -18.344  1.00 35.68           C  
ATOM   1112  CE1 TYR    73      16.506  12.233 -19.594  1.00 35.68           C  
ATOM   1113  CE2 TYR    73      14.148  12.101 -19.078  1.00 35.68           C  
ATOM   1114  OH  TYR    73      15.231  10.429 -20.423  1.00 35.68           O  
ATOM   1115  CZ  TYR    73      15.282  11.584 -19.696  1.00 35.68           C  
ATOM   1116  H   TYR    73      16.649  13.498 -14.726  1.00 35.68           H  
ATOM   1117  HA  TYR    73      17.392  14.738 -16.372  1.00 35.68           H  
ATOM   1118  HB2 TYR    73      16.048  15.987 -18.044  1.00 35.68           H  
ATOM   1119  HB3 TYR    73      14.575  15.618 -17.206  1.00 35.68           H  
ATOM   1120  HD1 TYR    73      17.568  13.916 -18.795  1.00 35.68           H  
ATOM   1121  HD2 TYR    73      13.363  13.686 -17.855  1.00 35.68           H  
ATOM   1122  HE1 TYR    73      17.382  11.820 -20.088  1.00 35.68           H  
ATOM   1123  HE2 TYR    73      13.186  11.604 -19.151  1.00 35.68           H  
ATOM   1124  HH  TYR    73      16.121  10.245 -20.764  1.00 35.68           H  
ATOM   1125  N   GLY    74      17.625  17.174 -15.526  1.00 35.45           N  
ATOM   1126  CA  GLY    74      18.836  16.776 -16.208  1.00 35.45           C  
ATOM   1127  C   GLY    74      19.955  17.784 -16.003  1.00 35.45           C  
ATOM   1128  O   GLY    74      19.761  18.977 -15.796  1.00 35.45           O  
ATOM   1129  H   GLY    74      17.608  18.086 -15.075  1.00 35.45           H  
ATOM   1130  HA2 GLY    74      18.626  16.686 -17.278  1.00 35.45           H  
ATOM   1131  HA3 GLY    74      19.147  15.802 -15.817  1.00 35.45           H  
ATOM   1132  N   GLN    75      21.199  17.211 -16.128  1.00 33.92           N  
ATOM   1133  CA  GLN    75      22.453  17.948 -16.060  1.00 33.92           C  
ATOM   1134  C   GLN    75      23.366  17.190 -17.031  1.00 33.92           C  
ATOM   1135  CB  GLN    75      23.056  17.955 -14.651  1.00 33.92           C  
ATOM   1136  O   GLN    75      23.152  16.010 -17.326  1.00 33.92           O  
ATOM   1137  CG  GLN    75      22.218  18.748 -13.645  1.00 33.92           C  
ATOM   1138  CD  GLN    75      22.873  18.830 -12.281  1.00 33.92           C  
ATOM   1139  NE2 GLN    75      22.156  19.559 -11.370  1.00 33.92           N  
ATOM   1140  OE1 GLN    75      23.938  18.299 -11.989  1.00 33.92           O  
ATOM   1141  H   GLN    75      21.286  16.212 -16.308  1.00 33.92           H  
ATOM   1142  HA  GLN    75      22.295  18.968 -16.428  1.00 33.92           H  
ATOM   1143  HB2 GLN    75      24.067  18.381 -14.692  1.00 33.92           H  
ATOM   1144  HB3 GLN    75      23.179  16.925 -14.291  1.00 33.92           H  
ATOM   1145  HG2 GLN    75      21.238  18.278 -13.510  1.00 33.92           H  
ATOM   1146  HG3 GLN    75      22.061  19.770 -14.010  1.00 33.92           H  
ATOM   1147 HE21 GLN    75      22.524  19.669 -10.432  1.00 33.92           H  
ATOM   1148 HE22 GLN    75      21.267  19.993 -11.586  1.00 33.92           H  
ATOM   1149  N   THR    76      24.433  17.911 -17.515  1.00 35.98           N  
ATOM   1150  CA  THR    76      25.348  17.438 -18.561  1.00 35.98           C  
ATOM   1151  C   THR    76      24.712  17.640 -19.948  1.00 35.98           C  
ATOM   1152  CB  THR    76      25.893  15.995 -18.425  1.00 35.98           C  
ATOM   1153  O   THR    76      23.499  17.618 -20.150  1.00 35.98           O  
ATOM   1154  CG2 THR    76      26.520  15.721 -17.063  1.00 35.98           C  
ATOM   1155  OG1 THR    76      24.905  14.996 -18.690  1.00 35.98           O  
ATOM   1156  H   THR    76      24.593  18.847 -17.157  1.00 35.98           H  
ATOM   1157  HA  THR    76      26.204  18.124 -18.492  1.00 35.98           H  
ATOM   1158  HB  THR    76      26.669  15.847 -19.186  1.00 35.98           H  
ATOM   1159 HG21 THR    76      27.304  16.449 -16.833  1.00 35.98           H  
ATOM   1160 HG22 THR    76      26.961  14.719 -17.045  1.00 35.98           H  
ATOM   1161 HG23 THR    76      25.774  15.742 -16.262  1.00 35.98           H  
ATOM   1162  HG1 THR    76      24.100  15.233 -18.163  1.00 35.98           H  
ATOM   1163  N   GLY    77      25.645  17.816 -20.951  1.00 38.58           N  
ATOM   1164  CA  GLY    77      25.282  17.894 -22.353  1.00 38.58           C  
ATOM   1165  C   GLY    77      26.573  17.785 -23.154  1.00 38.58           C  
ATOM   1166  O   GLY    77      27.631  18.247 -22.727  1.00 38.58           O  
ATOM   1167  H   GLY    77      26.636  17.908 -20.739  1.00 38.58           H  
ATOM   1168  HA2 GLY    77      24.810  18.862 -22.546  1.00 38.58           H  
ATOM   1169  HA3 GLY    77      24.586  17.086 -22.594  1.00 38.58           H  
ATOM   1170  N   LEU    78      26.445  17.137 -24.358  1.00 33.84           N  
ATOM   1171  CA  LEU    78      27.560  16.875 -25.269  1.00 33.84           C  
ATOM   1172  C   LEU    78      26.926  16.648 -26.655  1.00 33.84           C  
ATOM   1173  CB  LEU    78      28.323  15.587 -24.893  1.00 33.84           C  
ATOM   1174  O   LEU    78      25.773  16.208 -26.740  1.00 33.84           O  
ATOM   1175  CG  LEU    78      29.287  15.684 -23.695  1.00 33.84           C  
ATOM   1176  CD1 LEU    78      29.886  14.304 -23.404  1.00 33.84           C  
ATOM   1177  CD2 LEU    78      30.417  16.688 -23.933  1.00 33.84           C  
ATOM   1178  H   LEU    78      25.536  16.807 -24.677  1.00 33.84           H  
ATOM   1179  HA  LEU    78      28.202  17.758 -25.291  1.00 33.84           H  
ATOM   1180  HB2 LEU    78      28.896  15.233 -25.760  1.00 33.84           H  
ATOM   1181  HB3 LEU    78      27.589  14.795 -24.687  1.00 33.84           H  
ATOM   1182  HG  LEU    78      28.730  15.985 -22.802  1.00 33.84           H  
ATOM   1183 HD11 LEU    78      30.469  13.935 -24.255  1.00 33.84           H  
ATOM   1184 HD12 LEU    78      29.097  13.574 -23.191  1.00 33.84           H  
ATOM   1185 HD13 LEU    78      30.547  14.342 -22.532  1.00 33.84           H  
ATOM   1186 HD21 LEU    78      30.986  16.437 -24.835  1.00 33.84           H  
ATOM   1187 HD22 LEU    78      31.114  16.693 -23.087  1.00 33.84           H  
ATOM   1188 HD23 LEU    78      30.037  17.707 -24.043  1.00 33.84           H  
ATOM   1189  N   PRO    79      27.716  16.861 -27.767  1.00 47.62           N  
ATOM   1190  CA  PRO    79      29.067  17.427 -27.835  1.00 47.62           C  
ATOM   1191  C   PRO    79      29.080  18.972 -27.858  1.00 47.62           C  
ATOM   1192  CB  PRO    79      29.597  16.888 -29.166  1.00 47.62           C  
ATOM   1193  O   PRO    79      28.090  19.646 -28.127  1.00 47.62           O  
ATOM   1194  CG  PRO    79      28.351  16.872 -30.049  1.00 47.62           C  
ATOM   1195  CD  PRO    79      27.237  16.481 -29.088  1.00 47.62           C  
ATOM   1196  HA  PRO    79      29.672  17.082 -26.993  1.00 47.62           H  
ATOM   1197  HB2 PRO    79      29.960  15.861 -29.033  1.00 47.62           H  
ATOM   1198  HB3 PRO    79      30.404  17.482 -29.603  1.00 47.62           H  
ATOM   1199  HG2 PRO    79      28.437  16.182 -30.893  1.00 47.62           H  
ATOM   1200  HG3 PRO    79      28.159  17.872 -30.451  1.00 47.62           H  
ATOM   1201  HD2 PRO    79      26.291  16.984 -29.311  1.00 47.62           H  
ATOM   1202  HD3 PRO    79      27.067  15.399 -29.090  1.00 47.62           H  
ATOM   1203  N   TYR    80      30.340  19.502 -27.628  1.00 38.22           N  
ATOM   1204  CA  TYR    80      30.688  20.921 -27.784  1.00 38.22           C  
ATOM   1205  C   TYR    80      30.213  21.830 -26.619  1.00 38.22           C  
ATOM   1206  CB  TYR    80      30.264  21.530 -29.141  1.00 38.22           C  
ATOM   1207  O   TYR    80      29.397  21.479 -25.772  1.00 38.22           O  
ATOM   1208  CG  TYR    80      30.803  20.804 -30.354  1.00 38.22           C  
ATOM   1209  CD1 TYR    80      32.183  20.720 -30.589  1.00 38.22           C  
ATOM   1210  CD2 TYR    80      29.919  20.232 -31.281  1.00 38.22           C  
ATOM   1211  CE1 TYR    80      32.668  20.059 -31.719  1.00 38.22           C  
ATOM   1212  CE2 TYR    80      30.403  19.574 -32.414  1.00 38.22           C  
ATOM   1213  OH  TYR    80      32.291  18.858 -33.716  1.00 38.22           O  
ATOM   1214  CZ  TYR    80      31.776  19.491 -32.622  1.00 38.22           C  
ATOM   1215  H   TYR    80      31.082  18.880 -27.330  1.00 38.22           H  
ATOM   1216  HA  TYR    80      31.785  20.930 -27.726  1.00 38.22           H  
ATOM   1217  HB2 TYR    80      30.606  22.570 -29.215  1.00 38.22           H  
ATOM   1218  HB3 TYR    80      29.171  21.597 -29.197  1.00 38.22           H  
ATOM   1219  HD1 TYR    80      32.889  21.172 -29.897  1.00 38.22           H  
ATOM   1220  HD2 TYR    80      28.844  20.293 -31.122  1.00 38.22           H  
ATOM   1221  HE1 TYR    80      33.737  19.995 -31.900  1.00 38.22           H  
ATOM   1222  HE2 TYR    80      29.697  19.135 -33.113  1.00 38.22           H  
ATOM   1223  HH  TYR    80      31.557  18.579 -34.286  1.00 38.22           H  
ATOM   1224  N   GLY    81      30.805  23.089 -26.640  1.00 40.38           N  
ATOM   1225  CA  GLY    81      30.348  24.201 -25.812  1.00 40.38           C  
ATOM   1226  C   GLY    81      29.509  25.101 -26.720  1.00 40.38           C  
ATOM   1227  O   GLY    81      28.373  24.750 -27.058  1.00 40.38           O  
ATOM   1228  H   GLY    81      31.573  23.271 -27.273  1.00 40.38           H  
ATOM   1229  HA2 GLY    81      31.220  24.705 -25.394  1.00 40.38           H  
ATOM   1230  HA3 GLY    81      29.720  23.843 -24.991  1.00 40.38           H  
ATOM   1231  N   PRO    82      30.107  26.225 -27.262  1.00 49.15           N  
ATOM   1232  CA  PRO    82      31.429  26.798 -26.980  1.00 49.15           C  
ATOM   1233  C   PRO    82      31.434  27.709 -25.734  1.00 49.15           C  
ATOM   1234  CB  PRO    82      31.712  27.639 -28.229  1.00 49.15           C  
ATOM   1235  O   PRO    82      30.410  28.127 -25.198  1.00 49.15           O  
ATOM   1236  CG  PRO    82      30.330  28.165 -28.606  1.00 49.15           C  
ATOM   1237  CD  PRO    82      29.406  27.001 -28.277  1.00 49.15           C  
ATOM   1238  HA  PRO    82      32.173  26.007 -26.853  1.00 49.15           H  
ATOM   1239  HB2 PRO    82      32.089  26.995 -29.034  1.00 49.15           H  
ATOM   1240  HB3 PRO    82      32.431  28.448 -28.072  1.00 49.15           H  
ATOM   1241  HG2 PRO    82      30.262  28.470 -29.654  1.00 49.15           H  
ATOM   1242  HG3 PRO    82      30.077  29.032 -27.985  1.00 49.15           H  
ATOM   1243  HD2 PRO    82      28.431  27.328 -27.903  1.00 49.15           H  
ATOM   1244  HD3 PRO    82      29.250  26.355 -29.148  1.00 49.15           H  
ATOM   1245  N   GLY    83      32.708  28.056 -25.310  1.00 39.06           N  
ATOM   1246  CA  GLY    83      32.911  28.983 -24.202  1.00 39.06           C  
ATOM   1247  C   GLY    83      32.829  28.276 -22.851  1.00 39.06           C  
ATOM   1248  O   GLY    83      32.561  27.075 -22.747  1.00 39.06           O  
ATOM   1249  H   GLY    83      33.524  27.658 -25.759  1.00 39.06           H  
ATOM   1250  HA2 GLY    83      32.131  29.744 -24.257  1.00 39.06           H  
ATOM   1251  HA3 GLY    83      33.898  29.436 -24.322  1.00 39.06           H  
ATOM   1252  N   SER    84      33.050  29.006 -21.715  1.00 41.18           N  
ATOM   1253  CA  SER    84      33.472  30.416 -21.510  1.00 41.18           C  
ATOM   1254  C   SER    84      33.628  30.548 -19.973  1.00 41.18           C  
ATOM   1255  CB  SER    84      32.445  31.412 -22.058  1.00 41.18           C  
ATOM   1256  O   SER    84      33.030  29.765 -19.222  1.00 41.18           O  
ATOM   1257  OG  SER    84      32.844  31.921 -23.331  1.00 41.18           O  
ATOM   1258  H   SER    84      32.902  28.473 -20.858  1.00 41.18           H  
ATOM   1259  HA  SER    84      34.446  30.523 -21.998  1.00 41.18           H  
ATOM   1260  HB2 SER    84      32.263  32.257 -21.398  1.00 41.18           H  
ATOM   1261  HB3 SER    84      31.472  30.927 -22.198  1.00 41.18           H  
ATOM   1262  HG  SER    84      33.577  32.618 -23.209  1.00 41.18           H  
ATOM   1263  N   GLU    85      34.425  31.511 -19.411  1.00 40.31           N  
ATOM   1264  CA  GLU    85      35.185  32.591 -20.049  1.00 40.31           C  
ATOM   1265  C   GLU    85      36.448  32.939 -19.227  1.00 40.31           C  
ATOM   1266  CB  GLU    85      34.306  33.865 -20.136  1.00 40.31           C  
ATOM   1267  O   GLU    85      36.535  32.662 -18.033  1.00 40.31           O  
ATOM   1268  CG  GLU    85      34.728  34.907 -21.176  1.00 40.31           C  
ATOM   1269  CD  GLU    85      35.364  34.173 -22.345  1.00 40.31           C  
ATOM   1270  OE1 GLU    85      34.559  33.539 -23.086  1.00 40.31           O  
ATOM   1271  OE2 GLU    85      36.631  34.151 -22.302  1.00 40.31           O1-
ATOM   1272  H   GLU    85      34.495  31.466 -18.397  1.00 40.31           H  
ATOM   1273  HA  GLU    85      35.497  32.196 -21.015  1.00 40.31           H  
ATOM   1274  HB2 GLU    85      34.271  34.357 -19.154  1.00 40.31           H  
ATOM   1275  HB3 GLU    85      33.267  33.597 -20.336  1.00 40.31           H  
ATOM   1276  HG2 GLU    85      35.443  35.613 -20.740  1.00 40.31           H  
ATOM   1277  HG3 GLU    85      33.864  35.490 -21.512  1.00 40.31           H  
ATOM   1278  N   ALA    86      37.381  33.675 -19.943  1.00 41.18           N  
ATOM   1279  CA  ALA    86      38.570  34.336 -19.406  1.00 41.18           C  
ATOM   1280  C   ALA    86      39.740  33.378 -19.147  1.00 41.18           C  
ATOM   1281  CB  ALA    86      38.265  35.150 -18.149  1.00 41.18           C  
ATOM   1282  O   ALA    86      39.587  32.273 -18.620  1.00 41.18           O  
ATOM   1283  H   ALA    86      37.226  33.803 -20.974  1.00 41.18           H  
ATOM   1284  HA  ALA    86      38.861  35.026 -20.203  1.00 41.18           H  
ATOM   1285  HB1 ALA    86      37.429  35.837 -18.323  1.00 41.18           H  
ATOM   1286  HB2 ALA    86      39.129  35.739 -17.831  1.00 41.18           H  
ATOM   1287  HB3 ALA    86      38.005  34.510 -17.300  1.00 41.18           H  
ATOM   1288  N   ALA    87      41.016  33.780 -19.450  1.00 40.44           N  
ATOM   1289  CA  ALA    87      41.552  34.935 -20.194  1.00 40.44           C  
ATOM   1290  C   ALA    87      43.069  34.728 -20.228  1.00 40.44           C  
ATOM   1291  CB  ALA    87      41.305  36.268 -19.492  1.00 40.44           C  
ATOM   1292  O   ALA    87      43.649  34.182 -19.282  1.00 40.44           O  
ATOM   1293  H   ALA    87      41.723  33.130 -19.108  1.00 40.44           H  
ATOM   1294  HA  ALA    87      41.128  34.925 -21.202  1.00 40.44           H  
ATOM   1295  HB1 ALA    87      40.283  36.621 -19.647  1.00 40.44           H  
ATOM   1296  HB2 ALA    87      41.972  37.053 -19.860  1.00 40.44           H  
ATOM   1297  HB3 ALA    87      41.475  36.183 -18.412  1.00 40.44           H  
ATOM   1298  N   ALA    88      43.837  35.198 -21.250  1.00 40.57           N  
ATOM   1299  CA  ALA    88      43.498  35.607 -22.620  1.00 40.57           C  
ATOM   1300  C   ALA    88      44.749  35.443 -23.537  1.00 40.57           C  
ATOM   1301  CB  ALA    88      42.980  37.036 -22.685  1.00 40.57           C  
ATOM   1302  O   ALA    88      44.901  36.078 -24.577  1.00 40.57           O  
ATOM   1303  H   ALA    88      44.818  35.242 -20.995  1.00 40.57           H  
ATOM   1304  HA  ALA    88      42.731  34.917 -22.991  1.00 40.57           H  
ATOM   1305  HB1 ALA    88      42.036  37.144 -22.144  1.00 40.57           H  
ATOM   1306  HB2 ALA    88      42.797  37.346 -23.719  1.00 40.57           H  
ATOM   1307  HB3 ALA    88      43.701  37.737 -22.248  1.00 40.57           H  
ATOM   1308  N   PHE    89      45.589  34.410 -23.150  1.00 39.95           N  
ATOM   1309  CA  PHE    89      46.836  34.015 -23.825  1.00 39.95           C  
ATOM   1310  C   PHE    89      47.966  35.054 -23.651  1.00 39.95           C  
ATOM   1311  CB  PHE    89      46.666  33.674 -25.317  1.00 39.95           C  
ATOM   1312  O   PHE    89      47.763  36.270 -23.662  1.00 39.95           O  
ATOM   1313  CG  PHE    89      45.636  32.595 -25.565  1.00 39.95           C  
ATOM   1314  CD1 PHE    89      45.908  31.260 -25.238  1.00 39.95           C  
ATOM   1315  CD2 PHE    89      44.381  32.920 -26.098  1.00 39.95           C  
ATOM   1316  CE1 PHE    89      44.942  30.271 -25.433  1.00 39.95           C  
ATOM   1317  CE2 PHE    89      43.415  31.930 -26.292  1.00 39.95           C  
ATOM   1318  CZ  PHE    89      43.696  30.606 -25.959  1.00 39.95           C  
ATOM   1319  H   PHE    89      45.306  33.851 -22.352  1.00 39.95           H  
ATOM   1320  HA  PHE    89      47.137  33.107 -23.290  1.00 39.95           H  
ATOM   1321  HB2 PHE    89      47.622  33.338 -25.737  1.00 39.95           H  
ATOM   1322  HB3 PHE    89      46.411  34.572 -25.894  1.00 39.95           H  
ATOM   1323  HD1 PHE    89      46.874  30.981 -24.824  1.00 39.95           H  
ATOM   1324  HD2 PHE    89      44.144  33.951 -26.352  1.00 39.95           H  
ATOM   1325  HE1 PHE    89      45.162  29.240 -25.169  1.00 39.95           H  
ATOM   1326  HE2 PHE    89      42.441  32.194 -26.697  1.00 39.95           H  
ATOM   1327  HZ  PHE    89      42.939  29.840 -26.104  1.00 39.95           H  
ATOM   1328  N   GLY    90      49.258  34.604 -23.527  1.00 36.45           N  
ATOM   1329  CA  GLY    90      49.750  33.236 -23.372  1.00 36.45           C  
ATOM   1330  C   GLY    90      51.282  33.233 -23.340  1.00 36.45           C  
ATOM   1331  O   GLY    90      51.931  34.130 -23.887  1.00 36.45           O  
ATOM   1332  H   GLY    90      49.962  35.340 -23.532  1.00 36.45           H  
ATOM   1333  HA2 GLY    90      49.406  32.641 -24.221  1.00 36.45           H  
ATOM   1334  HA3 GLY    90      49.332  32.846 -22.442  1.00 36.45           H  
ATOM   1335  N   SER    91      51.941  32.202 -22.727  1.00 37.78           N  
ATOM   1336  CA  SER    91      51.395  31.052 -21.995  1.00 37.78           C  
ATOM   1337  C   SER    91      52.535  30.439 -21.164  1.00 37.78           C  
ATOM   1338  CB  SER    91      50.816  29.980 -22.921  1.00 37.78           C  
ATOM   1339  O   SER    91      53.723  30.629 -21.432  1.00 37.78           O  
ATOM   1340  OG  SER    91      49.429  30.232 -23.146  1.00 37.78           O  
ATOM   1341  H   SER    91      52.957  32.260 -22.786  1.00 37.78           H  
ATOM   1342  HA  SER    91      50.631  31.431 -21.308  1.00 37.78           H  
ATOM   1343  HB2 SER    91      50.891  28.980 -22.479  1.00 37.78           H  
ATOM   1344  HB3 SER    91      51.327  29.966 -23.889  1.00 37.78           H  
ATOM   1345  HG  SER    91      49.104  29.506 -23.710  1.00 37.78           H  
ATOM   1346  N   ASN    92      52.121  29.676 -20.089  1.00 38.05           N  
ATOM   1347  CA  ASN    92      53.009  28.991 -19.138  1.00 38.05           C  
ATOM   1348  C   ASN    92      53.805  29.976 -18.266  1.00 38.05           C  
ATOM   1349  CB  ASN    92      53.959  27.973 -19.775  1.00 38.05           C  
ATOM   1350  O   ASN    92      53.825  29.889 -17.037  1.00 38.05           O  
ATOM   1351  CG  ASN    92      53.312  26.621 -19.954  1.00 38.05           C  
ATOM   1352  ND2 ASN    92      54.167  25.656 -20.413  1.00 38.05           N  
ATOM   1353  OD1 ASN    92      52.133  26.376 -19.728  1.00 38.05           O  
ATOM   1354  H   ASN    92      51.124  29.564 -19.925  1.00 38.05           H  
ATOM   1355  HA  ASN    92      52.327  28.486 -18.442  1.00 38.05           H  
ATOM   1356  HB2 ASN    92      54.833  27.820 -19.129  1.00 38.05           H  
ATOM   1357  HB3 ASN    92      54.332  28.303 -20.749  1.00 38.05           H  
ATOM   1358 HD21 ASN    92      53.804  24.725 -20.581  1.00 38.05           H  
ATOM   1359 HD22 ASN    92      55.150  25.827 -20.589  1.00 38.05           H  
ATOM   1360  N   GLY    93      54.614  30.852 -18.958  1.00 41.71           N  
ATOM   1361  CA  GLY    93      55.488  31.801 -18.296  1.00 41.71           C  
ATOM   1362  C   GLY    93      56.732  31.107 -17.749  1.00 41.71           C  
ATOM   1363  O   GLY    93      57.842  31.259 -18.250  1.00 41.71           O  
ATOM   1364  H   GLY    93      54.585  30.839 -19.984  1.00 41.71           H  
ATOM   1365  HA2 GLY    93      54.948  32.287 -17.477  1.00 41.71           H  
ATOM   1366  HA3 GLY    93      55.786  32.558 -19.028  1.00 41.71           H  
ATOM   1367  N   LEU    94      56.466  30.311 -16.650  1.00 41.49           N  
ATOM   1368  CA  LEU    94      57.483  29.647 -15.837  1.00 41.49           C  
ATOM   1369  C   LEU    94      58.261  30.683 -14.985  1.00 41.49           C  
ATOM   1370  CB  LEU    94      58.431  28.730 -16.631  1.00 41.49           C  
ATOM   1371  O   LEU    94      58.129  31.899 -15.116  1.00 41.49           O  
ATOM   1372  CG  LEU    94      57.737  27.717 -17.565  1.00 41.49           C  
ATOM   1373  CD1 LEU    94      58.792  26.891 -18.307  1.00 41.49           C  
ATOM   1374  CD2 LEU    94      56.785  26.785 -16.815  1.00 41.49           C  
ATOM   1375  H   LEU    94      55.477  30.179 -16.409  1.00 41.49           H  
ATOM   1376  HA  LEU    94      56.921  29.038 -15.117  1.00 41.49           H  
ATOM   1377  HB2 LEU    94      59.068  28.179 -15.928  1.00 41.49           H  
ATOM   1378  HB3 LEU    94      59.123  29.344 -17.222  1.00 41.49           H  
ATOM   1379  HG  LEU    94      57.160  28.261 -18.321  1.00 41.49           H  
ATOM   1380 HD11 LEU    94      59.402  26.306 -17.610  1.00 41.49           H  
ATOM   1381 HD12 LEU    94      59.461  27.540 -18.881  1.00 41.49           H  
ATOM   1382 HD13 LEU    94      58.319  26.196 -19.009  1.00 41.49           H  
ATOM   1383 HD21 LEU    94      57.300  26.259 -16.005  1.00 41.49           H  
ATOM   1384 HD22 LEU    94      56.365  26.033 -17.492  1.00 41.49           H  
ATOM   1385 HD23 LEU    94      55.944  27.337 -16.385  1.00 41.49           H  
ATOM   1386  N   GLY    95      59.096  30.131 -14.020  1.00 37.71           N  
ATOM   1387  CA  GLY    95      59.872  30.996 -13.144  1.00 37.71           C  
ATOM   1388  C   GLY    95      60.964  30.296 -12.341  1.00 37.71           C  
ATOM   1389  O   GLY    95      61.304  30.701 -11.230  1.00 37.71           O  
ATOM   1390  H   GLY    95      59.139  29.125 -13.891  1.00 37.71           H  
ATOM   1391  HA2 GLY    95      59.170  31.463 -12.445  1.00 37.71           H  
ATOM   1392  HA3 GLY    95      60.341  31.782 -13.746  1.00 37.71           H  
ATOM   1393  N   GLY    96      61.641  29.297 -13.010  1.00 38.92           N  
ATOM   1394  CA  GLY    96      62.731  28.566 -12.385  1.00 38.92           C  
ATOM   1395  C   GLY    96      62.224  27.408 -11.523  1.00 38.92           C  
ATOM   1396  O   GLY    96      61.055  27.027 -11.529  1.00 38.92           O  
ATOM   1397  H   GLY    96      61.377  29.063 -13.959  1.00 38.92           H  
ATOM   1398  HA2 GLY    96      63.326  29.247 -11.768  1.00 38.92           H  
ATOM   1399  HA3 GLY    96      63.360  28.159 -13.183  1.00 38.92           H  
ATOM   1400  N   PHE    97      63.216  26.811 -10.763  1.00 40.39           N  
ATOM   1401  CA  PHE    97      62.957  25.643  -9.917  1.00 40.39           C  
ATOM   1402  C   PHE    97      63.798  25.824  -8.642  1.00 40.39           C  
ATOM   1403  CB  PHE    97      63.386  24.325 -10.585  1.00 40.39           C  
ATOM   1404  O   PHE    97      64.910  26.361  -8.710  1.00 40.39           O  
ATOM   1405  CG  PHE    97      62.751  24.028 -11.922  1.00 40.39           C  
ATOM   1406  CD1 PHE    97      61.363  23.886 -12.048  1.00 40.39           C  
ATOM   1407  CD2 PHE    97      63.554  23.865 -13.061  1.00 40.39           C  
ATOM   1408  CE1 PHE    97      60.789  23.610 -13.291  1.00 40.39           C  
ATOM   1409  CE2 PHE    97      62.981  23.577 -14.299  1.00 40.39           C  
ATOM   1410  CZ  PHE    97      61.598  23.454 -14.414  1.00 40.39           C  
ATOM   1411  H   PHE    97      64.162  27.186 -10.760  1.00 40.39           H  
ATOM   1412  HA  PHE    97      61.891  25.628  -9.686  1.00 40.39           H  
ATOM   1413  HB2 PHE    97      63.153  23.483  -9.920  1.00 40.39           H  
ATOM   1414  HB3 PHE    97      64.480  24.315 -10.694  1.00 40.39           H  
ATOM   1415  HD1 PHE    97      60.712  24.017 -11.187  1.00 40.39           H  
ATOM   1416  HD2 PHE    97      64.636  23.959 -12.991  1.00 40.39           H  
ATOM   1417  HE1 PHE    97      59.709  23.526 -13.383  1.00 40.39           H  
ATOM   1418  HE2 PHE    97      63.613  23.449 -15.174  1.00 40.39           H  
ATOM   1419  HZ  PHE    97      61.148  23.244 -15.380  1.00 40.39           H  
ATOM   1420  N   PRO    98      63.308  25.316  -7.453  1.00 49.53           N  
ATOM   1421  CA  PRO    98      64.078  25.454  -6.213  1.00 49.53           C  
ATOM   1422  C   PRO    98      65.489  24.842  -6.101  1.00 49.53           C  
ATOM   1423  CB  PRO    98      63.156  24.902  -5.119  1.00 49.53           C  
ATOM   1424  O   PRO    98      66.316  25.440  -5.393  1.00 49.53           O  
ATOM   1425  CG  PRO    98      61.763  25.019  -5.721  1.00 49.53           C  
ATOM   1426  CD  PRO    98      61.997  24.730  -7.194  1.00 49.53           C  
ATOM   1427  HA  PRO    98      64.200  26.537  -6.069  1.00 49.53           H  
ATOM   1428  HB2 PRO    98      63.249  25.466  -4.185  1.00 49.53           H  
ATOM   1429  HB3 PRO    98      63.375  23.858  -4.888  1.00 49.53           H  
ATOM   1430  HG2 PRO    98      61.396  26.045  -5.596  1.00 49.53           H  
ATOM   1431  HG3 PRO    98      61.038  24.343  -5.262  1.00 49.53           H  
ATOM   1432  HD2 PRO    98      62.054  23.657  -7.395  1.00 49.53           H  
ATOM   1433  HD3 PRO    98      61.215  25.170  -7.815  1.00 49.53           H  
ATOM   1434  N   PRO    99      65.815  23.615  -6.641  1.00 43.35           N  
ATOM   1435  CA  PRO    99      64.989  22.623  -7.335  1.00 43.35           C  
ATOM   1436  C   PRO    99      64.261  21.658  -6.374  1.00 43.35           C  
ATOM   1437  CB  PRO    99      66.013  21.842  -8.166  1.00 43.35           C  
ATOM   1438  O   PRO    99      64.478  21.626  -5.166  1.00 43.35           O  
ATOM   1439  CG  PRO    99      67.228  21.802  -7.247  1.00 43.35           C  
ATOM   1440  CD  PRO    99      67.200  23.165  -6.572  1.00 43.35           C  
ATOM   1441  HA  PRO    99      64.253  23.098  -7.976  1.00 43.35           H  
ATOM   1442  HB2 PRO    99      66.260  22.404  -9.076  1.00 43.35           H  
ATOM   1443  HB3 PRO    99      65.690  20.840  -8.460  1.00 43.35           H  
ATOM   1444  HG2 PRO    99      68.163  21.620  -7.785  1.00 43.35           H  
ATOM   1445  HG3 PRO    99      67.110  21.008  -6.500  1.00 43.35           H  
ATOM   1446  HD2 PRO    99      67.537  23.119  -5.531  1.00 43.35           H  
ATOM   1447  HD3 PRO    99      67.821  23.890  -7.110  1.00 43.35           H  
ATOM   1448  N   LEU   100      63.372  20.810  -7.022  1.00 38.69           N  
ATOM   1449  CA  LEU   100      62.540  19.802  -6.348  1.00 38.69           C  
ATOM   1450  C   LEU   100      61.305  20.483  -5.718  1.00 38.69           C  
ATOM   1451  CB  LEU   100      63.298  18.916  -5.341  1.00 38.69           C  
ATOM   1452  O   LEU   100      61.258  21.697  -5.504  1.00 38.69           O  
ATOM   1453  CG  LEU   100      64.543  18.202  -5.907  1.00 38.69           C  
ATOM   1454  CD1 LEU   100      65.245  17.426  -4.790  1.00 38.69           C  
ATOM   1455  CD2 LEU   100      64.194  17.252  -7.054  1.00 38.69           C  
ATOM   1456  H   LEU   100      63.265  20.891  -8.026  1.00 38.69           H  
ATOM   1457  HA  LEU   100      62.161  19.180  -7.166  1.00 38.69           H  
ATOM   1458  HB2 LEU   100      62.622  18.155  -4.937  1.00 38.69           H  
ATOM   1459  HB3 LEU   100      63.588  19.512  -4.467  1.00 38.69           H  
ATOM   1460  HG  LEU   100      65.253  18.947  -6.284  1.00 38.69           H  
ATOM   1461 HD11 LEU   100      64.593  16.650  -4.373  1.00 38.69           H  
ATOM   1462 HD12 LEU   100      65.538  18.097  -3.975  1.00 38.69           H  
ATOM   1463 HD13 LEU   100      66.153  16.940  -5.163  1.00 38.69           H  
ATOM   1464 HD21 LEU   100      63.435  16.524  -6.750  1.00 38.69           H  
ATOM   1465 HD22 LEU   100      65.080  16.699  -7.383  1.00 38.69           H  
ATOM   1466 HD23 LEU   100      63.815  17.799  -7.923  1.00 38.69           H  
ATOM   1467  N   ASN   101      60.205  19.730  -5.405  1.00 34.20           N  
ATOM   1468  CA  ASN   101      59.953  18.292  -5.556  1.00 34.20           C  
ATOM   1469  C   ASN   101      58.629  18.138  -6.325  1.00 34.20           C  
ATOM   1470  CB  ASN   101      59.845  17.624  -4.181  1.00 34.20           C  
ATOM   1471  O   ASN   101      57.854  19.074  -6.508  1.00 34.20           O  
ATOM   1472  CG  ASN   101      60.097  16.136  -4.272  1.00 34.20           C  
ATOM   1473  ND2 ASN   101      59.906  15.457  -3.104  1.00 34.20           N  
ATOM   1474  OD1 ASN   101      60.438  15.576  -5.310  1.00 34.20           O  
ATOM   1475  H   ASN   101      59.435  20.289  -5.049  1.00 34.20           H  
ATOM   1476  HA  ASN   101      60.745  17.855  -6.168  1.00 34.20           H  
ATOM   1477  HB2 ASN   101      58.857  17.792  -3.736  1.00 34.20           H  
ATOM   1478  HB3 ASN   101      60.594  18.038  -3.493  1.00 34.20           H  
ATOM   1479 HD21 ASN   101      60.046  14.454  -3.098  1.00 34.20           H  
ATOM   1480 HD22 ASN   101      59.617  15.900  -2.241  1.00 34.20           H  
ATOM   1481  N   SER   102      58.397  16.852  -6.754  1.00 32.96           N  
ATOM   1482  CA  SER   102      57.159  16.403  -7.391  1.00 32.96           C  
ATOM   1483  C   SER   102      56.342  15.585  -6.364  1.00 32.96           C  
ATOM   1484  CB  SER   102      57.501  15.599  -8.650  1.00 32.96           C  
ATOM   1485  O   SER   102      56.733  15.405  -5.212  1.00 32.96           O  
ATOM   1486  OG  SER   102      58.452  14.581  -8.343  1.00 32.96           O  
ATOM   1487  H   SER   102      59.099  16.121  -6.592  1.00 32.96           H  
ATOM   1488  HA  SER   102      56.551  17.273  -7.665  1.00 32.96           H  
ATOM   1489  HB2 SER   102      57.957  16.262  -9.394  1.00 32.96           H  
ATOM   1490  HB3 SER   102      56.623  15.128  -9.100  1.00 32.96           H  
ATOM   1491  HG  SER   102      58.872  14.305  -9.177  1.00 32.96           H  
ATOM   1492  N   VAL   103      55.130  15.102  -6.841  1.00 36.43           N  
ATOM   1493  CA  VAL   103      54.202  14.237  -6.086  1.00 36.43           C  
ATOM   1494  C   VAL   103      53.340  15.122  -5.161  1.00 36.43           C  
ATOM   1495  CB  VAL   103      54.885  13.080  -5.306  1.00 36.43           C  
ATOM   1496  O   VAL   103      53.821  15.738  -4.206  1.00 36.43           O  
ATOM   1497  CG1 VAL   103      53.868  12.178  -4.597  1.00 36.43           C  
ATOM   1498  CG2 VAL   103      55.747  12.211  -6.231  1.00 36.43           C  
ATOM   1499  H   VAL   103      54.828  15.361  -7.772  1.00 36.43           H  
ATOM   1500  HA  VAL   103      53.576  13.792  -6.860  1.00 36.43           H  
ATOM   1501  HB  VAL   103      55.530  13.487  -4.520  1.00 36.43           H  
ATOM   1502 HG11 VAL   103      53.224  11.660  -5.313  1.00 36.43           H  
ATOM   1503 HG12 VAL   103      53.236  12.745  -3.908  1.00 36.43           H  
ATOM   1504 HG13 VAL   103      54.383  11.412  -4.006  1.00 36.43           H  
ATOM   1505 HG21 VAL   103      55.149  11.784  -7.043  1.00 36.43           H  
ATOM   1506 HG22 VAL   103      56.199  11.382  -5.674  1.00 36.43           H  
ATOM   1507 HG23 VAL   103      56.566  12.783  -6.678  1.00 36.43           H  
ATOM   1508  N   SER   104      52.001  15.273  -5.423  1.00 34.16           N  
ATOM   1509  CA  SER   104      51.169  14.739  -6.515  1.00 34.16           C  
ATOM   1510  C   SER   104      49.882  15.580  -6.564  1.00 34.16           C  
ATOM   1511  CB  SER   104      50.780  13.271  -6.301  1.00 34.16           C  
ATOM   1512  O   SER   104      49.412  16.085  -5.537  1.00 34.16           O  
ATOM   1513  OG  SER   104      51.558  12.440  -7.163  1.00 34.16           O  
ATOM   1514  H   SER   104      51.519  15.864  -4.748  1.00 34.16           H  
ATOM   1515  HA  SER   104      51.736  14.879  -7.440  1.00 34.16           H  
ATOM   1516  HB2 SER   104      49.728  13.086  -6.542  1.00 34.16           H  
ATOM   1517  HB3 SER   104      50.952  12.952  -5.268  1.00 34.16           H  
ATOM   1518  HG  SER   104      51.245  11.527  -7.027  1.00 34.16           H  
ATOM   1519  N   PRO   105      49.230  15.692  -7.776  1.00 34.33           N  
ATOM   1520  CA  PRO   105      48.046  16.541  -7.965  1.00 34.33           C  
ATOM   1521  C   PRO   105      46.757  15.919  -7.385  1.00 34.33           C  
ATOM   1522  CB  PRO   105      47.977  16.719  -9.484  1.00 34.33           C  
ATOM   1523  O   PRO   105      45.722  15.814  -8.038  1.00 34.33           O  
ATOM   1524  CG  PRO   105      48.509  15.389 -10.006  1.00 34.33           C  
ATOM   1525  CD  PRO   105      49.630  15.063  -9.031  1.00 34.33           C  
ATOM   1526  HA  PRO   105      48.200  17.502  -7.460  1.00 34.33           H  
ATOM   1527  HB2 PRO   105      48.654  17.526  -9.793  1.00 34.33           H  
ATOM   1528  HB3 PRO   105      46.980  16.951  -9.870  1.00 34.33           H  
ATOM   1529  HG2 PRO   105      48.857  15.445 -11.041  1.00 34.33           H  
ATOM   1530  HG3 PRO   105      47.725  14.624  -9.950  1.00 34.33           H  
ATOM   1531  HD2 PRO   105      49.774  13.987  -8.902  1.00 34.33           H  
ATOM   1532  HD3 PRO   105      50.574  15.516  -9.350  1.00 34.33           H  
ATOM   1533  N   SER   106      46.836  15.637  -6.034  1.00 32.02           N  
ATOM   1534  CA  SER   106      45.765  15.057  -5.214  1.00 32.02           C  
ATOM   1535  C   SER   106      45.612  13.541  -5.445  1.00 32.02           C  
ATOM   1536  CB  SER   106      44.410  15.760  -5.362  1.00 32.02           C  
ATOM   1537  O   SER   106      45.820  13.020  -6.544  1.00 32.02           O  
ATOM   1538  OG  SER   106      44.515  17.125  -4.956  1.00 32.02           O  
ATOM   1539  H   SER   106      47.731  15.842  -5.572  1.00 32.02           H  
ATOM   1540  HA  SER   106      46.126  15.218  -4.191  1.00 32.02           H  
ATOM   1541  HB2 SER   106      43.653  15.292  -4.725  1.00 32.02           H  
ATOM   1542  HB3 SER   106      44.015  15.726  -6.380  1.00 32.02           H  
ATOM   1543  HG  SER   106      45.159  17.543  -5.557  1.00 32.02           H  
ATOM   1544  N   PRO   107      45.179  12.784  -4.368  1.00 39.15           N  
ATOM   1545  CA  PRO   107      44.871  11.362  -4.522  1.00 39.15           C  
ATOM   1546  C   PRO   107      43.511  11.154  -5.211  1.00 39.15           C  
ATOM   1547  CB  PRO   107      44.841  10.832  -3.089  1.00 39.15           C  
ATOM   1548  O   PRO   107      42.659  12.035  -5.307  1.00 39.15           O  
ATOM   1549  CG  PRO   107      44.344  12.033  -2.289  1.00 39.15           C  
ATOM   1550  CD  PRO   107      45.000  13.216  -2.987  1.00 39.15           C  
ATOM   1551  HA  PRO   107      45.647  10.872  -5.122  1.00 39.15           H  
ATOM   1552  HB2 PRO   107      45.857  10.576  -2.766  1.00 39.15           H  
ATOM   1553  HB3 PRO   107      44.204   9.954  -2.950  1.00 39.15           H  
ATOM   1554  HG2 PRO   107      44.604  11.975  -1.228  1.00 39.15           H  
ATOM   1555  HG3 PRO   107      43.253  12.108  -2.368  1.00 39.15           H  
ATOM   1556  HD2 PRO   107      44.394  14.123  -2.924  1.00 39.15           H  
ATOM   1557  HD3 PRO   107      45.992  13.422  -2.572  1.00 39.15           H  
ATOM   1558  N   LEU   108      43.311   9.859  -5.659  1.00 38.08           N  
ATOM   1559  CA  LEU   108      42.081   9.459  -6.330  1.00 38.08           C  
ATOM   1560  C   LEU   108      41.145   8.843  -5.282  1.00 38.08           C  
ATOM   1561  CB  LEU   108      42.342   8.429  -7.438  1.00 38.08           C  
ATOM   1562  O   LEU   108      41.535   8.105  -4.379  1.00 38.08           O  
ATOM   1563  CG  LEU   108      43.271   8.919  -8.567  1.00 38.08           C  
ATOM   1564  CD1 LEU   108      43.512   7.784  -9.566  1.00 38.08           C  
ATOM   1565  CD2 LEU   108      42.711  10.140  -9.298  1.00 38.08           C  
ATOM   1566  H   LEU   108      44.016   9.149  -5.497  1.00 38.08           H  
ATOM   1567  HA  LEU   108      41.597  10.348  -6.747  1.00 38.08           H  
ATOM   1568  HB2 LEU   108      41.382   8.115  -7.869  1.00 38.08           H  
ATOM   1569  HB3 LEU   108      42.780   7.526  -6.991  1.00 38.08           H  
ATOM   1570  HG  LEU   108      44.243   9.193  -8.139  1.00 38.08           H  
ATOM   1571 HD11 LEU   108      42.577   7.467 -10.042  1.00 38.08           H  
ATOM   1572 HD12 LEU   108      43.951   6.913  -9.068  1.00 38.08           H  
ATOM   1573 HD13 LEU   108      44.203   8.099 -10.355  1.00 38.08           H  
ATOM   1574 HD21 LEU   108      41.705   9.944  -9.684  1.00 38.08           H  
ATOM   1575 HD22 LEU   108      43.350  10.412 -10.145  1.00 38.08           H  
ATOM   1576 HD23 LEU   108      42.661  11.011  -8.639  1.00 38.08           H  
ATOM   1577  N   MET   109      39.808   9.128  -5.497  1.00 30.61           N  
ATOM   1578  CA  MET   109      38.761   8.576  -4.648  1.00 30.61           C  
ATOM   1579  C   MET   109      38.333   7.222  -5.238  1.00 30.61           C  
ATOM   1580  CB  MET   109      37.552   9.523  -4.555  1.00 30.61           C  
ATOM   1581  O   MET   109      38.318   6.984  -6.445  1.00 30.61           O  
ATOM   1582  CG  MET   109      37.220   9.952  -3.123  1.00 30.61           C  
ATOM   1583  SD  MET   109      36.632   8.562  -2.104  1.00 30.61           S  
ATOM   1584  CE  MET   109      36.263   9.477  -0.587  1.00 30.61           C  
ATOM   1585  H   MET   109      39.547   9.716  -6.282  1.00 30.61           H  
ATOM   1586  HA  MET   109      39.200   8.399  -3.659  1.00 30.61           H  
ATOM   1587  HB2 MET   109      36.661   9.077  -5.016  1.00 30.61           H  
ATOM   1588  HB3 MET   109      37.753  10.441  -5.123  1.00 30.61           H  
ATOM   1589  HG2 MET   109      36.431  10.711  -3.155  1.00 30.61           H  
ATOM   1590  HG3 MET   109      38.101  10.398  -2.650  1.00 30.61           H  
ATOM   1591  HE1 MET   109      35.889   8.783   0.170  1.00 30.61           H  
ATOM   1592  HE2 MET   109      35.496  10.233  -0.775  1.00 30.61           H  
ATOM   1593  HE3 MET   109      37.167   9.957  -0.203  1.00 30.61           H  
ATOM   1594  N   LEU   110      37.883   6.328  -4.289  1.00 31.21           N  
ATOM   1595  CA  LEU   110      37.366   5.008  -4.638  1.00 31.21           C  
ATOM   1596  C   LEU   110      36.280   4.746  -3.587  1.00 31.21           C  
ATOM   1597  CB  LEU   110      38.482   3.955  -4.592  1.00 31.21           C  
ATOM   1598  O   LEU   110      36.535   4.459  -2.418  1.00 31.21           O  
ATOM   1599  CG  LEU   110      38.217   2.719  -5.478  1.00 31.21           C  
ATOM   1600  CD1 LEU   110      39.390   1.743  -5.363  1.00 31.21           C  
ATOM   1601  CD2 LEU   110      36.911   1.999  -5.146  1.00 31.21           C  
ATOM   1602  H   LEU   110      37.893   6.589  -3.304  1.00 31.21           H  
ATOM   1603  HA  LEU   110      36.930   5.059  -5.642  1.00 31.21           H  
ATOM   1604  HB2 LEU   110      38.667   3.634  -3.558  1.00 31.21           H  
ATOM   1605  HB3 LEU   110      39.420   4.413  -4.935  1.00 31.21           H  
ATOM   1606  HG  LEU   110      38.162   3.051  -6.523  1.00 31.21           H  
ATOM   1607 HD11 LEU   110      39.492   1.363  -4.340  1.00 31.21           H  
ATOM   1608 HD12 LEU   110      40.331   2.230  -5.639  1.00 31.21           H  
ATOM   1609 HD13 LEU   110      39.251   0.886  -6.030  1.00 31.21           H  
ATOM   1610 HD21 LEU   110      36.850   1.753  -4.082  1.00 31.21           H  
ATOM   1611 HD22 LEU   110      36.824   1.065  -5.713  1.00 31.21           H  
ATOM   1612 HD23 LEU   110      36.043   2.611  -5.408  1.00 31.21           H  
ATOM   1613  N   LEU   111      34.997   4.985  -4.041  1.00 33.98           N  
ATOM   1614  CA  LEU   111      33.843   4.886  -3.152  1.00 33.98           C  
ATOM   1615  C   LEU   111      33.421   3.408  -3.109  1.00 33.98           C  
ATOM   1616  CB  LEU   111      32.703   5.779  -3.660  1.00 33.98           C  
ATOM   1617  O   LEU   111      32.790   2.865  -4.014  1.00 33.98           O  
ATOM   1618  CG  LEU   111      31.444   5.787  -2.769  1.00 33.98           C  
ATOM   1619  CD1 LEU   111      31.729   6.290  -1.353  1.00 33.98           C  
ATOM   1620  CD2 LEU   111      30.360   6.653  -3.416  1.00 33.98           C  
ATOM   1621  H   LEU   111      34.840   5.222  -5.015  1.00 33.98           H  
ATOM   1622  HA  LEU   111      34.158   5.213  -2.156  1.00 33.98           H  
ATOM   1623  HB2 LEU   111      32.417   5.463  -4.673  1.00 33.98           H  
ATOM   1624  HB3 LEU   111      33.079   6.807  -3.763  1.00 33.98           H  
ATOM   1625  HG  LEU   111      31.048   4.766  -2.695  1.00 33.98           H  
ATOM   1626 HD11 LEU   111      32.200   7.279  -1.371  1.00 33.98           H  
ATOM   1627 HD12 LEU   111      32.390   5.606  -0.813  1.00 33.98           H  
ATOM   1628 HD13 LEU   111      30.803   6.368  -0.774  1.00 33.98           H  
ATOM   1629 HD21 LEU   111      30.686   7.695  -3.510  1.00 33.98           H  
ATOM   1630 HD22 LEU   111      29.442   6.639  -2.820  1.00 33.98           H  
ATOM   1631 HD23 LEU   111      30.112   6.284  -4.417  1.00 33.98           H  
ATOM   1632  N   HIS   112      33.869   2.731  -1.990  1.00 32.77           N  
ATOM   1633  CA  HIS   112      33.514   1.331  -1.742  1.00 32.77           C  
ATOM   1634  C   HIS   112      32.046   1.242  -1.279  1.00 32.77           C  
ATOM   1635  CB  HIS   112      34.371   0.704  -0.636  1.00 32.77           C  
ATOM   1636  O   HIS   112      31.561   2.072  -0.504  1.00 32.77           O  
ATOM   1637  CG  HIS   112      35.742   0.372  -1.101  1.00 32.77           C  
ATOM   1638  CD2 HIS   112      36.891   1.129  -1.035  1.00 32.77           C  
ATOM   1639  ND1 HIS   112      35.995  -0.841  -1.697  1.00 32.77           N  
ATOM   1640  CE1 HIS   112      37.276  -0.823  -1.985  1.00 32.77           C  
ATOM   1641  NE2 HIS   112      37.862   0.351  -1.604  1.00 32.77           N  
ATOM   1642  H   HIS   112      34.479   3.219  -1.339  1.00 32.77           H  
ATOM   1643  HA  HIS   112      33.647   0.801  -2.690  1.00 32.77           H  
ATOM   1644  HB2 HIS   112      33.904  -0.219  -0.270  1.00 32.77           H  
ATOM   1645  HB3 HIS   112      34.429   1.377   0.230  1.00 32.77           H  
ATOM   1646  HD2 HIS   112      37.098   2.122  -0.660  1.00 32.77           H  
ATOM   1647  HE2 HIS   112      38.835   0.598  -1.724  1.00 32.77           H  
ATOM   1648  HE1 HIS   112      37.830  -1.619  -2.464  1.00 32.77           H  
ATOM   1649  N   PRO   113      31.314   0.149  -1.712  1.00 40.30           N  
ATOM   1650  CA  PRO   113      29.921  -0.047  -1.300  1.00 40.30           C  
ATOM   1651  C   PRO   113      29.831  -0.619   0.134  1.00 40.30           C  
ATOM   1652  CB  PRO   113      29.384  -1.063  -2.311  1.00 40.30           C  
ATOM   1653  O   PRO   113      30.452  -1.635   0.464  1.00 40.30           O  
ATOM   1654  CG  PRO   113      30.611  -1.896  -2.675  1.00 40.30           C  
ATOM   1655  CD  PRO   113      31.752  -0.890  -2.636  1.00 40.30           C  
ATOM   1656  HA  PRO   113      29.393   0.904  -1.390  1.00 40.30           H  
ATOM   1657  HB2 PRO   113      29.025  -0.540  -3.206  1.00 40.30           H  
ATOM   1658  HB3 PRO   113      28.566  -1.677  -1.923  1.00 40.30           H  
ATOM   1659  HG2 PRO   113      30.517  -2.383  -3.650  1.00 40.30           H  
ATOM   1660  HG3 PRO   113      30.772  -2.679  -1.926  1.00 40.30           H  
ATOM   1661  HD2 PRO   113      32.693  -1.336  -2.301  1.00 40.30           H  
ATOM   1662  HD3 PRO   113      31.904  -0.426  -3.617  1.00 40.30           H  
ATOM   1663  N   PRO   114      29.025   0.046   1.039  1.00 41.48           N  
ATOM   1664  CA  PRO   114      28.902  -0.415   2.420  1.00 41.48           C  
ATOM   1665  C   PRO   114      27.929  -1.604   2.566  1.00 41.48           C  
ATOM   1666  CB  PRO   114      28.353   0.806   3.162  1.00 41.48           C  
ATOM   1667  O   PRO   114      26.957  -1.755   1.814  1.00 41.48           O  
ATOM   1668  CG  PRO   114      27.498   1.501   2.106  1.00 41.48           C  
ATOM   1669  CD  PRO   114      28.268   1.269   0.813  1.00 41.48           C  
ATOM   1670  HA  PRO   114      29.895  -0.694   2.785  1.00 41.48           H  
ATOM   1671  HB2 PRO   114      29.179   1.467   3.452  1.00 41.48           H  
ATOM   1672  HB3 PRO   114      27.779   0.560   4.060  1.00 41.48           H  
ATOM   1673  HG2 PRO   114      27.343   2.563   2.316  1.00 41.48           H  
ATOM   1674  HG3 PRO   114      26.513   1.022   2.050  1.00 41.48           H  
ATOM   1675  HD2 PRO   114      27.605   1.159  -0.050  1.00 41.48           H  
ATOM   1676  HD3 PRO   114      28.978   2.080   0.623  1.00 41.48           H  
ATOM   1677  N   PRO   115      28.140  -2.440   3.652  1.00 39.30           N  
ATOM   1678  CA  PRO   115      27.253  -3.567   3.933  1.00 39.30           C  
ATOM   1679  C   PRO   115      25.917  -3.065   4.501  1.00 39.30           C  
ATOM   1680  CB  PRO   115      28.010  -4.399   4.966  1.00 39.30           C  
ATOM   1681  O   PRO   115      25.819  -2.124   5.286  1.00 39.30           O  
ATOM   1682  CG  PRO   115      28.848  -3.362   5.709  1.00 39.30           C  
ATOM   1683  CD  PRO   115      29.226  -2.368   4.621  1.00 39.30           C  
ATOM   1684  HA  PRO   115      27.076  -4.129   3.009  1.00 39.30           H  
ATOM   1685  HB2 PRO   115      28.677  -5.106   4.457  1.00 39.30           H  
ATOM   1686  HB3 PRO   115      27.358  -4.965   5.639  1.00 39.30           H  
ATOM   1687  HG2 PRO   115      29.721  -3.796   6.203  1.00 39.30           H  
ATOM   1688  HG3 PRO   115      28.237  -2.868   6.474  1.00 39.30           H  
ATOM   1689  HD2 PRO   115      29.345  -1.352   5.006  1.00 39.30           H  
ATOM   1690  HD3 PRO   115      30.148  -2.669   4.112  1.00 39.30           H  
ATOM   1691  N   GLN   116      24.832  -3.784   4.047  1.00 34.15           N  
ATOM   1692  CA  GLN   116      23.448  -3.370   4.256  1.00 34.15           C  
ATOM   1693  C   GLN   116      22.625  -4.647   4.489  1.00 34.15           C  
ATOM   1694  CB  GLN   116      22.935  -2.627   3.013  1.00 34.15           C  
ATOM   1695  O   GLN   116      23.076  -5.773   4.276  1.00 34.15           O  
ATOM   1696  CG  GLN   116      23.511  -1.216   2.874  1.00 34.15           C  
ATOM   1697  CD  GLN   116      23.457  -0.781   1.430  1.00 34.15           C  
ATOM   1698  NE2 GLN   116      24.625  -0.955   0.741  1.00 34.15           N  
ATOM   1699  OE1 GLN   116      22.435  -0.354   0.905  1.00 34.15           O  
ATOM   1700  H   GLN   116      24.963  -4.654   3.536  1.00 34.15           H  
ATOM   1701  HA  GLN   116      23.377  -2.738   5.148  1.00 34.15           H  
ATOM   1702  HB2 GLN   116      21.841  -2.546   3.037  1.00 34.15           H  
ATOM   1703  HB3 GLN   116      23.165  -3.222   2.118  1.00 34.15           H  
ATOM   1704  HG2 GLN   116      24.546  -1.153   3.216  1.00 34.15           H  
ATOM   1705  HG3 GLN   116      22.936  -0.505   3.478  1.00 34.15           H  
ATOM   1706 HE21 GLN   116      24.657  -0.712  -0.239  1.00 34.15           H  
ATOM   1707 HE22 GLN   116      25.484  -1.327   1.170  1.00 34.15           H  
ATOM   1708  N   LEU   117      21.334  -4.422   4.924  1.00 32.44           N  
ATOM   1709  CA  LEU   117      20.417  -5.528   5.161  1.00 32.44           C  
ATOM   1710  C   LEU   117      19.796  -5.935   3.813  1.00 32.44           C  
ATOM   1711  CB  LEU   117      19.294  -5.152   6.137  1.00 32.44           C  
ATOM   1712  O   LEU   117      19.520  -5.130   2.926  1.00 32.44           O  
ATOM   1713  CG  LEU   117      19.772  -4.760   7.550  1.00 32.44           C  
ATOM   1714  CD1 LEU   117      18.573  -4.322   8.396  1.00 32.44           C  
ATOM   1715  CD2 LEU   117      20.510  -5.900   8.253  1.00 32.44           C  
ATOM   1716  H   LEU   117      20.991  -3.478   5.056  1.00 32.44           H  
ATOM   1717  HA  LEU   117      20.990  -6.379   5.545  1.00 32.44           H  
ATOM   1718  HB2 LEU   117      18.588  -5.990   6.214  1.00 32.44           H  
ATOM   1719  HB3 LEU   117      18.720  -4.315   5.715  1.00 32.44           H  
ATOM   1720  HG  LEU   117      20.454  -3.905   7.474  1.00 32.44           H  
ATOM   1721 HD11 LEU   117      17.854  -5.138   8.520  1.00 32.44           H  
ATOM   1722 HD12 LEU   117      18.054  -3.479   7.928  1.00 32.44           H  
ATOM   1723 HD13 LEU   117      18.897  -4.001   9.392  1.00 32.44           H  
ATOM   1724 HD21 LEU   117      19.897  -6.807   8.290  1.00 32.44           H  
ATOM   1725 HD22 LEU   117      20.763  -5.622   9.282  1.00 32.44           H  
ATOM   1726 HD23 LEU   117      21.448  -6.141   7.745  1.00 32.44           H  
ATOM   1727  N   SER   118      19.518  -7.286   3.729  1.00 30.64           N  
ATOM   1728  CA  SER   118      18.892  -7.876   2.546  1.00 30.64           C  
ATOM   1729  C   SER   118      17.370  -7.681   2.650  1.00 30.64           C  
ATOM   1730  CB  SER   118      19.215  -9.369   2.443  1.00 30.64           C  
ATOM   1731  O   SER   118      16.791  -7.664   3.743  1.00 30.64           O  
ATOM   1732  OG  SER   118      20.598  -9.541   2.134  1.00 30.64           O  
ATOM   1733  H   SER   118      19.742  -7.897   4.504  1.00 30.64           H  
ATOM   1734  HA  SER   118      19.287  -7.341   1.675  1.00 30.64           H  
ATOM   1735  HB2 SER   118      18.629  -9.855   1.657  1.00 30.64           H  
ATOM   1736  HB3 SER   118      19.010  -9.884   3.386  1.00 30.64           H  
ATOM   1737  HG  SER   118      21.110  -9.152   2.866  1.00 30.64           H  
ATOM   1738  N   PRO   119      16.661  -7.583   1.467  1.00 30.47           N  
ATOM   1739  CA  PRO   119      15.216  -7.334   1.451  1.00 30.47           C  
ATOM   1740  C   PRO   119      14.406  -8.582   1.859  1.00 30.47           C  
ATOM   1741  CB  PRO   119      14.934  -6.901   0.011  1.00 30.47           C  
ATOM   1742  O   PRO   119      13.759  -9.267   1.069  1.00 30.47           O  
ATOM   1743  CG  PRO   119      15.981  -7.664  -0.793  1.00 30.47           C  
ATOM   1744  CD  PRO   119      17.201  -7.629   0.113  1.00 30.47           C  
ATOM   1745  HA  PRO   119      14.973  -6.528   2.155  1.00 30.47           H  
ATOM   1746  HB2 PRO   119      15.114  -5.824  -0.092  1.00 30.47           H  
ATOM   1747  HB3 PRO   119      13.914  -7.106  -0.328  1.00 30.47           H  
ATOM   1748  HG2 PRO   119      16.173  -7.219  -1.773  1.00 30.47           H  
ATOM   1749  HG3 PRO   119      15.655  -8.700  -0.947  1.00 30.47           H  
ATOM   1750  HD2 PRO   119      17.853  -8.494  -0.028  1.00 30.47           H  
ATOM   1751  HD3 PRO   119      17.783  -6.714  -0.045  1.00 30.47           H  
ATOM   1752  N   PHE   120      14.443  -8.843   3.215  1.00 33.31           N  
ATOM   1753  CA  PHE   120      13.641  -9.895   3.830  1.00 33.31           C  
ATOM   1754  C   PHE   120      12.166  -9.460   3.891  1.00 33.31           C  
ATOM   1755  CB  PHE   120      14.111 -10.236   5.253  1.00 33.31           C  
ATOM   1756  O   PHE   120      11.667  -8.888   4.857  1.00 33.31           O  
ATOM   1757  CG  PHE   120      15.313 -11.149   5.269  1.00 33.31           C  
ATOM   1758  CD1 PHE   120      15.160 -12.520   5.012  1.00 33.31           C  
ATOM   1759  CD2 PHE   120      16.589 -10.643   5.543  1.00 33.31           C  
ATOM   1760  CE1 PHE   120      16.267 -13.369   5.028  1.00 33.31           C  
ATOM   1761  CE2 PHE   120      17.693 -11.496   5.566  1.00 33.31           C  
ATOM   1762  CZ  PHE   120      17.533 -12.856   5.304  1.00 33.31           C  
ATOM   1763  H   PHE   120      15.096  -8.289   3.783  1.00 33.31           H  
ATOM   1764  HA  PHE   120      13.704 -10.783   3.188  1.00 33.31           H  
ATOM   1765  HB2 PHE   120      13.311 -10.741   5.811  1.00 33.31           H  
ATOM   1766  HB3 PHE   120      14.328  -9.319   5.818  1.00 33.31           H  
ATOM   1767  HD1 PHE   120      14.175 -12.933   4.804  1.00 33.31           H  
ATOM   1768  HD2 PHE   120      16.728  -9.584   5.747  1.00 33.31           H  
ATOM   1769  HE1 PHE   120      16.140 -14.430   4.829  1.00 33.31           H  
ATOM   1770  HE2 PHE   120      18.680 -11.101   5.791  1.00 33.31           H  
ATOM   1771  HZ  PHE   120      18.396 -13.515   5.319  1.00 33.31           H  
ATOM   1772  N   LEU   121      11.456  -9.779   2.749  1.00 33.15           N  
ATOM   1773  CA  LEU   121      10.001  -9.739   2.711  1.00 33.15           C  
ATOM   1774  C   LEU   121       9.483 -10.997   3.446  1.00 33.15           C  
ATOM   1775  CB  LEU   121       9.464  -9.714   1.274  1.00 33.15           C  
ATOM   1776  O   LEU   121      10.167 -12.008   3.599  1.00 33.15           O  
ATOM   1777  CG  LEU   121       9.909  -8.495   0.440  1.00 33.15           C  
ATOM   1778  CD1 LEU   121       9.373  -8.624  -0.988  1.00 33.15           C  
ATOM   1779  CD2 LEU   121       9.447  -7.171   1.048  1.00 33.15           C  
ATOM   1780  H   LEU   121      11.986 -10.055   1.921  1.00 33.15           H  
ATOM   1781  HA  LEU   121       9.661  -8.863   3.274  1.00 33.15           H  
ATOM   1782  HB2 LEU   121       8.367  -9.753   1.296  1.00 33.15           H  
ATOM   1783  HB3 LEU   121       9.786 -10.630   0.759  1.00 33.15           H  
ATOM   1784  HG  LEU   121      11.004  -8.480   0.380  1.00 33.15           H  
ATOM   1785 HD11 LEU   121       8.278  -8.633  -1.003  1.00 33.15           H  
ATOM   1786 HD12 LEU   121       9.727  -9.549  -1.455  1.00 33.15           H  
ATOM   1787 HD13 LEU   121       9.713  -7.788  -1.608  1.00 33.15           H  
ATOM   1788 HD21 LEU   121       8.362  -7.160   1.198  1.00 33.15           H  
ATOM   1789 HD22 LEU   121       9.707  -6.332   0.394  1.00 33.15           H  
ATOM   1790 HD23 LEU   121       9.928  -6.987   2.014  1.00 33.15           H  
ATOM   1791  N   GLN   122       8.183 -10.877   3.899  1.00 28.42           N  
ATOM   1792  CA  GLN   122       7.527 -11.905   4.695  1.00 28.42           C  
ATOM   1793  C   GLN   122       6.362 -12.428   3.848  1.00 28.42           C  
ATOM   1794  CB  GLN   122       6.976 -11.304   5.994  1.00 28.42           C  
ATOM   1795  O   GLN   122       5.615 -11.643   3.254  1.00 28.42           O  
ATOM   1796  CG  GLN   122       8.086 -10.900   6.970  1.00 28.42           C  
ATOM   1797  CD  GLN   122       7.621  -9.909   8.017  1.00 28.42           C  
ATOM   1798  NE2 GLN   122       6.460 -10.231   8.661  1.00 28.42           N  
ATOM   1799  OE1 GLN   122       8.255  -8.901   8.312  1.00 28.42           O  
ATOM   1800  H   GLN   122       7.639 -10.054   3.662  1.00 28.42           H  
ATOM   1801  HA  GLN   122       8.244 -12.695   4.923  1.00 28.42           H  
ATOM   1802  HB2 GLN   122       6.317 -12.035   6.479  1.00 28.42           H  
ATOM   1803  HB3 GLN   122       6.348 -10.433   5.763  1.00 28.42           H  
ATOM   1804  HG2 GLN   122       8.918 -10.429   6.436  1.00 28.42           H  
ATOM   1805  HG3 GLN   122       8.482 -11.785   7.480  1.00 28.42           H  
ATOM   1806 HE21 GLN   122       6.132  -9.598   9.381  1.00 28.42           H  
ATOM   1807 HE22 GLN   122       5.905 -11.057   8.469  1.00 28.42           H  
ATOM   1808  N   PRO   123       6.165 -13.791   3.814  1.00 35.70           N  
ATOM   1809  CA  PRO   123       5.026 -14.365   3.110  1.00 35.70           C  
ATOM   1810  C   PRO   123       3.753 -14.230   3.958  1.00 35.70           C  
ATOM   1811  CB  PRO   123       5.404 -15.834   2.930  1.00 35.70           C  
ATOM   1812  O   PRO   123       3.751 -14.118   5.184  1.00 35.70           O  
ATOM   1813  CG  PRO   123       6.251 -16.128   4.166  1.00 35.70           C  
ATOM   1814  CD  PRO   123       7.004 -14.827   4.404  1.00 35.70           C  
ATOM   1815  HA  PRO   123       4.876 -13.858   2.151  1.00 35.70           H  
ATOM   1816  HB2 PRO   123       6.022 -15.952   2.032  1.00 35.70           H  
ATOM   1817  HB3 PRO   123       4.545 -16.507   2.849  1.00 35.70           H  
ATOM   1818  HG2 PRO   123       6.921 -16.982   4.030  1.00 35.70           H  
ATOM   1819  HG3 PRO   123       5.599 -16.345   5.020  1.00 35.70           H  
ATOM   1820  HD2 PRO   123       7.170 -14.631   5.468  1.00 35.70           H  
ATOM   1821  HD3 PRO   123       7.966 -14.819   3.881  1.00 35.70           H  
ATOM   1822  N   HIS   124       2.584 -14.343   3.239  1.00 33.68           N  
ATOM   1823  CA  HIS   124       1.249 -14.230   3.839  1.00 33.68           C  
ATOM   1824  C   HIS   124       0.860 -15.457   4.695  1.00 33.68           C  
ATOM   1825  CB  HIS   124       0.179 -14.003   2.754  1.00 33.68           C  
ATOM   1826  O   HIS   124      -0.246 -15.993   4.611  1.00 33.68           O  
ATOM   1827  CG  HIS   124       0.479 -12.851   1.856  1.00 33.68           C  
ATOM   1828  ND1 HIS   124       1.508 -12.934   0.940  1.00 33.68           N  
ATOM   1829  CD2 HIS   124      -0.149 -11.628   1.766  1.00 33.68           C  
ATOM   1830  NE2 HIS   124       0.523 -10.954   0.783  1.00 33.68           N  
ATOM   1831  CE1 HIS   124       1.509 -11.777   0.318  1.00 33.68           C  
ATOM   1832  H   HIS   124       2.620 -14.442   2.224  1.00 33.68           H  
ATOM   1833  HA  HIS   124       1.275 -13.365   4.516  1.00 33.68           H  
ATOM   1834  HB2 HIS   124      -0.801 -13.851   3.224  1.00 33.68           H  
ATOM   1835  HB3 HIS   124       0.086 -14.903   2.131  1.00 33.68           H  
ATOM   1836  HD2 HIS   124      -0.986 -11.192   2.294  1.00 33.68           H  
ATOM   1837  HE2 HIS   124       0.329 -10.017   0.456  1.00 33.68           H  
ATOM   1838  HE1 HIS   124       2.189 -11.481  -0.469  1.00 33.68           H  
ATOM   1839  N   GLY   125       1.765 -15.826   5.671  1.00 31.52           N  
ATOM   1840  CA  GLY   125       1.489 -16.920   6.590  1.00 31.52           C  
ATOM   1841  C   GLY   125       2.749 -17.415   7.290  1.00 31.52           C  
ATOM   1842  O   GLY   125       3.860 -16.938   7.049  1.00 31.52           O  
ATOM   1843  H   GLY   125       2.653 -15.309   5.754  1.00 31.52           H  
ATOM   1844  HA2 GLY   125       1.028 -17.744   6.038  1.00 31.52           H  
ATOM   1845  HA3 GLY   125       0.783 -16.547   7.338  1.00 31.52           H  
ATOM   1846  N   GLN   126       2.632 -18.415   8.219  1.00 34.03           N  
ATOM   1847  CA  GLN   126       1.456 -19.169   8.670  1.00 34.03           C  
ATOM   1848  C   GLN   126       1.448 -19.123  10.214  1.00 34.03           C  
ATOM   1849  CB  GLN   126       1.522 -20.627   8.179  1.00 34.03           C  
ATOM   1850  O   GLN   126       2.426 -18.766  10.870  1.00 34.03           O  
ATOM   1851  CG  GLN   126       1.230 -20.758   6.683  1.00 34.03           C  
ATOM   1852  CD  GLN   126       1.533 -22.138   6.132  1.00 34.03           C  
ATOM   1853  OE1 GLN   126       0.850 -23.170   6.709  1.00 34.03           O  
ATOM   1854  NE2 GLN   126       2.311 -22.318   5.200  1.00 34.03           N  
ATOM   1855  H   GLN   126       3.512 -18.641   8.676  1.00 34.03           H  
ATOM   1856  HA  GLN   126       0.544 -18.683   8.310  1.00 34.03           H  
ATOM   1857  HB2 GLN   126       0.803 -21.240   8.735  1.00 34.03           H  
ATOM   1858  HB3 GLN   126       2.511 -21.050   8.401  1.00 34.03           H  
ATOM   1859  HG2 GLN   126       1.838 -20.048   6.112  1.00 34.03           H  
ATOM   1860  HG3 GLN   126       0.177 -20.528   6.480  1.00 34.03           H  
ATOM   1861 HE21 GLN   126       2.460 -23.250   4.839  1.00 34.03           H  
ATOM   1862 HE22 GLN   126       2.802 -21.535   4.794  1.00 34.03           H  
ATOM   1863  N   GLN   127       0.265 -19.535  10.795  1.00 30.82           N  
ATOM   1864  CA  GLN   127       0.073 -19.576  12.242  1.00 30.82           C  
ATOM   1865  C   GLN   127      -0.598 -20.909  12.609  1.00 30.82           C  
ATOM   1866  CB  GLN   127      -0.823 -18.432  12.738  1.00 30.82           C  
ATOM   1867  O   GLN   127      -1.228 -21.585  11.799  1.00 30.82           O  
ATOM   1868  CG  GLN   127      -0.157 -17.062  12.653  1.00 30.82           C  
ATOM   1869  CD  GLN   127      -0.979 -15.999  13.358  1.00 30.82           C  
ATOM   1870  NE2 GLN   127      -0.506 -14.730  13.173  1.00 30.82           N  
ATOM   1871  OE1 GLN   127      -1.965 -16.224  14.051  1.00 30.82           O  
ATOM   1872  H   GLN   127      -0.513 -19.854  10.226  1.00 30.82           H  
ATOM   1873  HA  GLN   127       1.048 -19.538  12.742  1.00 30.82           H  
ATOM   1874  HB2 GLN   127      -1.109 -18.621  13.781  1.00 30.82           H  
ATOM   1875  HB3 GLN   127      -1.763 -18.416  12.170  1.00 30.82           H  
ATOM   1876  HG2 GLN   127      -0.023 -16.767  11.606  1.00 30.82           H  
ATOM   1877  HG3 GLN   127       0.830 -17.088  13.129  1.00 30.82           H  
ATOM   1878 HE21 GLN   127      -1.001 -13.962  13.609  1.00 30.82           H  
ATOM   1879 HE22 GLN   127       0.317 -14.517  12.623  1.00 30.82           H  
ATOM   1880  N   VAL   128      -0.497 -21.218  13.953  1.00 31.50           N  
ATOM   1881  CA  VAL   128      -1.221 -22.332  14.571  1.00 31.50           C  
ATOM   1882  C   VAL   128      -2.373 -21.633  15.317  1.00 31.50           C  
ATOM   1883  CB  VAL   128      -0.315 -23.114  15.547  1.00 31.50           C  
ATOM   1884  O   VAL   128      -2.128 -20.859  16.251  1.00 31.50           O  
ATOM   1885  CG1 VAL   128      -1.089 -24.248  16.228  1.00 31.50           C  
ATOM   1886  CG2 VAL   128       0.903 -23.700  14.824  1.00 31.50           C  
ATOM   1887  H   VAL   128       0.057 -20.636  14.576  1.00 31.50           H  
ATOM   1888  HA  VAL   128      -1.581 -23.009  13.795  1.00 31.50           H  
ATOM   1889  HB  VAL   128       0.054 -22.439  16.331  1.00 31.50           H  
ATOM   1890 HG11 VAL   128      -1.509 -24.940  15.490  1.00 31.50           H  
ATOM   1891 HG12 VAL   128      -1.911 -23.859  16.836  1.00 31.50           H  
ATOM   1892 HG13 VAL   128      -0.434 -24.820  16.894  1.00 31.50           H  
ATOM   1893 HG21 VAL   128       0.599 -24.367  14.011  1.00 31.50           H  
ATOM   1894 HG22 VAL   128       1.527 -24.275  15.517  1.00 31.50           H  
ATOM   1895 HG23 VAL   128       1.532 -22.911  14.399  1.00 31.50           H  
ATOM   1896  N   PRO   129      -3.664 -21.865  14.887  1.00 35.61           N  
ATOM   1897  CA  PRO   129      -4.806 -21.266  15.576  1.00 35.61           C  
ATOM   1898  C   PRO   129      -4.936 -21.731  17.032  1.00 35.61           C  
ATOM   1899  CB  PRO   129      -6.033 -21.730  14.783  1.00 35.61           C  
ATOM   1900  O   PRO   129      -4.447 -22.773  17.462  1.00 35.61           O  
ATOM   1901  CG  PRO   129      -5.473 -22.086  13.415  1.00 35.61           C  
ATOM   1902  CD  PRO   129      -4.096 -22.643  13.736  1.00 35.61           C  
ATOM   1903  HA  PRO   129      -4.689 -20.176  15.540  1.00 35.61           H  
ATOM   1904  HB2 PRO   129      -6.804 -20.956  14.727  1.00 35.61           H  
ATOM   1905  HB3 PRO   129      -6.491 -22.618  15.237  1.00 35.61           H  
ATOM   1906  HG2 PRO   129      -5.377 -21.177  12.809  1.00 35.61           H  
ATOM   1907  HG3 PRO   129      -6.098 -22.797  12.868  1.00 35.61           H  
ATOM   1908  HD2 PRO   129      -4.144 -23.693  14.042  1.00 35.61           H  
ATOM   1909  HD3 PRO   129      -3.416 -22.541  12.889  1.00 35.61           H  
ATOM   1910  N   TYR   130      -5.709 -20.884  17.804  1.00 31.97           N  
ATOM   1911  CA  TYR   130      -5.915 -21.090  19.233  1.00 31.97           C  
ATOM   1912  C   TYR   130      -7.340 -21.578  19.492  1.00 31.97           C  
ATOM   1913  CB  TYR   130      -5.668 -19.791  20.021  1.00 31.97           C  
ATOM   1914  O   TYR   130      -8.273 -21.398  18.713  1.00 31.97           O  
ATOM   1915  CG  TYR   130      -4.328 -19.834  20.713  1.00 31.97           C  
ATOM   1916  CD1 TYR   130      -4.258 -20.086  22.091  1.00 31.97           C  
ATOM   1917  CD2 TYR   130      -3.145 -19.686  19.974  1.00 31.97           C  
ATOM   1918  CE1 TYR   130      -3.020 -20.204  22.717  1.00 31.97           C  
ATOM   1919  CE2 TYR   130      -1.905 -19.793  20.599  1.00 31.97           C  
ATOM   1920  OH  TYR   130      -0.654 -20.214  22.595  1.00 31.97           O  
ATOM   1921  CZ  TYR   130      -1.859 -20.058  21.964  1.00 31.97           C  
ATOM   1922  H   TYR   130      -6.183 -20.100  17.369  1.00 31.97           H  
ATOM   1923  HA  TYR   130      -5.244 -21.890  19.572  1.00 31.97           H  
ATOM   1924  HB2 TYR   130      -6.450 -19.617  20.771  1.00 31.97           H  
ATOM   1925  HB3 TYR   130      -5.696 -18.911  19.364  1.00 31.97           H  
ATOM   1926  HD1 TYR   130      -5.168 -20.198  22.679  1.00 31.97           H  
ATOM   1927  HD2 TYR   130      -3.181 -19.509  18.900  1.00 31.97           H  
ATOM   1928  HE1 TYR   130      -2.967 -20.397  23.784  1.00 31.97           H  
ATOM   1929  HE2 TYR   130      -1.002 -19.696  20.004  1.00 31.97           H  
ATOM   1930  HH  TYR   130      -0.208 -19.350  22.504  1.00 31.97           H  
ATOM   1931  N   TYR   131      -7.490 -22.158  20.743  1.00 32.75           N  
ATOM   1932  CA  TYR   131      -8.805 -22.563  21.229  1.00 32.75           C  
ATOM   1933  C   TYR   131      -9.509 -21.308  21.763  1.00 32.75           C  
ATOM   1934  CB  TYR   131      -8.729 -23.589  22.368  1.00 32.75           C  
ATOM   1935  O   TYR   131      -8.989 -20.544  22.575  1.00 32.75           O  
ATOM   1936  CG  TYR   131      -8.516 -24.993  21.857  1.00 32.75           C  
ATOM   1937  CD1 TYR   131      -9.618 -25.790  21.515  1.00 32.75           C  
ATOM   1938  CD2 TYR   131      -7.223 -25.510  21.693  1.00 32.75           C  
ATOM   1939  CE1 TYR   131      -9.433 -27.082  21.022  1.00 32.75           C  
ATOM   1940  CE2 TYR   131      -7.036 -26.802  21.197  1.00 32.75           C  
ATOM   1941  OH  TYR   131      -7.924 -28.838  20.388  1.00 32.75           O  
ATOM   1942  CZ  TYR   131      -8.141 -27.577  20.866  1.00 32.75           C  
ATOM   1943  H   TYR   131      -6.682 -22.287  21.343  1.00 32.75           H  
ATOM   1944  HA  TYR   131      -9.373 -22.965  20.382  1.00 32.75           H  
ATOM   1945  HB2 TYR   131      -9.656 -23.575  22.956  1.00 32.75           H  
ATOM   1946  HB3 TYR   131      -7.931 -23.330  23.077  1.00 32.75           H  
ATOM   1947  HD1 TYR   131     -10.631 -25.410  21.638  1.00 32.75           H  
ATOM   1948  HD2 TYR   131      -6.355 -24.912  21.953  1.00 32.75           H  
ATOM   1949  HE1 TYR   131     -10.303 -27.682  20.772  1.00 32.75           H  
ATOM   1950  HE2 TYR   131      -6.034 -27.201  21.072  1.00 32.75           H  
ATOM   1951  HH  TYR   131      -8.793 -29.247  20.245  1.00 32.75           H  
ATOM   1952  N   LEU   132     -10.786 -21.141  21.272  1.00 39.20           N  
ATOM   1953  CA  LEU   132     -11.669 -20.053  21.696  1.00 39.20           C  
ATOM   1954  C   LEU   132     -13.073 -20.669  21.607  1.00 39.20           C  
ATOM   1955  CB  LEU   132     -11.505 -18.854  20.749  1.00 39.20           C  
ATOM   1956  O   LEU   132     -13.509 -21.153  20.562  1.00 39.20           O  
ATOM   1957  CG  LEU   132     -11.880 -17.490  21.363  1.00 39.20           C  
ATOM   1958  CD1 LEU   132     -11.532 -16.372  20.375  1.00 39.20           C  
ATOM   1959  CD2 LEU   132     -13.354 -17.388  21.750  1.00 39.20           C  
ATOM   1960  H   LEU   132     -11.157 -21.776  20.568  1.00 39.20           H  
ATOM   1961  HA  LEU   132     -11.417 -19.780  22.726  1.00 39.20           H  
ATOM   1962  HB2 LEU   132     -12.081 -19.013  19.828  1.00 39.20           H  
ATOM   1963  HB3 LEU   132     -10.453 -18.795  20.437  1.00 39.20           H  
ATOM   1964  HG  LEU   132     -11.277 -17.335  22.266  1.00 39.20           H  
ATOM   1965 HD11 LEU   132     -12.110 -16.465  19.449  1.00 39.20           H  
ATOM   1966 HD12 LEU   132     -10.468 -16.397  20.116  1.00 39.20           H  
ATOM   1967 HD13 LEU   132     -11.743 -15.389  20.809  1.00 39.20           H  
ATOM   1968 HD21 LEU   132     -14.008 -17.678  20.920  1.00 39.20           H  
ATOM   1969 HD22 LEU   132     -13.612 -16.363  22.039  1.00 39.20           H  
ATOM   1970 HD23 LEU   132     -13.579 -18.023  22.609  1.00 39.20           H  
ATOM   1971  N   GLU   133     -13.757 -20.711  22.803  1.00 36.08           N  
ATOM   1972  CA  GLU   133     -15.084 -21.315  22.920  1.00 36.08           C  
ATOM   1973  C   GLU   133     -16.100 -20.211  22.592  1.00 36.08           C  
ATOM   1974  CB  GLU   133     -15.303 -21.893  24.322  1.00 36.08           C  
ATOM   1975  O   GLU   133     -16.215 -19.184  23.259  1.00 36.08           O  
ATOM   1976  CG  GLU   133     -14.424 -23.125  24.559  1.00 36.08           C  
ATOM   1977  CD  GLU   133     -14.591 -23.760  25.940  1.00 36.08           C  
ATOM   1978  OE1 GLU   133     -14.492 -25.019  25.957  1.00 36.08           O  
ATOM   1979  OE2 GLU   133     -14.794 -22.957  26.893  1.00 36.08           O1-
ATOM   1980  H   GLU   133     -13.353 -20.301  23.639  1.00 36.08           H  
ATOM   1981  HA  GLU   133     -15.167 -22.119  22.179  1.00 36.08           H  
ATOM   1982  HB2 GLU   133     -16.357 -22.172  24.446  1.00 36.08           H  
ATOM   1983  HB3 GLU   133     -15.096 -21.127  25.081  1.00 36.08           H  
ATOM   1984  HG2 GLU   133     -13.364 -22.862  24.457  1.00 36.08           H  
ATOM   1985  HG3 GLU   133     -14.645 -23.880  23.794  1.00 36.08           H  
ATOM   1986  N   ASN   134     -16.813 -20.439  21.428  1.00 32.63           N  
ATOM   1987  CA  ASN   134     -17.723 -19.444  20.862  1.00 32.63           C  
ATOM   1988  C   ASN   134     -19.101 -19.612  21.521  1.00 32.63           C  
ATOM   1989  CB  ASN   134     -17.885 -19.658  19.354  1.00 32.63           C  
ATOM   1990  O   ASN   134     -19.581 -20.716  21.768  1.00 32.63           O  
ATOM   1991  CG  ASN   134     -17.949 -18.342  18.616  1.00 32.63           C  
ATOM   1992  ND2 ASN   134     -18.978 -18.226  17.725  1.00 32.63           N  
ATOM   1993  OD1 ASN   134     -17.116 -17.453  18.760  1.00 32.63           O  
ATOM   1994  H   ASN   134     -16.707 -21.329  20.955  1.00 32.63           H  
ATOM   1995  HA  ASN   134     -17.325 -18.451  21.101  1.00 32.63           H  
ATOM   1996  HB2 ASN   134     -18.765 -20.270  19.122  1.00 32.63           H  
ATOM   1997  HB3 ASN   134     -17.018 -20.187  18.937  1.00 32.63           H  
ATOM   1998 HD21 ASN   134     -19.040 -17.384  17.164  1.00 32.63           H  
ATOM   1999 HD22 ASN   134     -19.692 -18.933  17.594  1.00 32.63           H  
ATOM   2000  N   GLU   135     -19.774 -18.421  21.701  1.00 38.13           N  
ATOM   2001  CA  GLU   135     -21.129 -18.329  22.255  1.00 38.13           C  
ATOM   2002  C   GLU   135     -21.804 -17.156  21.522  1.00 38.13           C  
ATOM   2003  CB  GLU   135     -21.084 -18.040  23.765  1.00 38.13           C  
ATOM   2004  O   GLU   135     -21.149 -16.173  21.155  1.00 38.13           O  
ATOM   2005  CG  GLU   135     -21.213 -19.299  24.623  1.00 38.13           C  
ATOM   2006  CD  GLU   135     -22.692 -19.654  24.746  1.00 38.13           C  
ATOM   2007  OE1 GLU   135     -23.115 -20.524  23.935  1.00 38.13           O  
ATOM   2008  OE2 GLU   135     -23.329 -18.999  25.617  1.00 38.13           O1-
ATOM   2009  H   GLU   135     -19.336 -17.536  21.452  1.00 38.13           H  
ATOM   2010  HA  GLU   135     -21.651 -19.261  22.028  1.00 38.13           H  
ATOM   2011  HB2 GLU   135     -21.874 -17.328  24.039  1.00 38.13           H  
ATOM   2012  HB3 GLU   135     -20.135 -17.548  24.016  1.00 38.13           H  
ATOM   2013  HG2 GLU   135     -20.824 -19.099  25.629  1.00 38.13           H  
ATOM   2014  HG3 GLU   135     -20.638 -20.135  24.215  1.00 38.13           H  
ATOM   2015  N   PRO   136     -23.164 -17.226  21.316  1.00 35.48           N  
ATOM   2016  CA  PRO   136     -23.877 -16.156  20.644  1.00 35.48           C  
ATOM   2017  C   PRO   136     -24.182 -15.007  21.617  1.00 35.48           C  
ATOM   2018  CB  PRO   136     -25.170 -16.814  20.168  1.00 35.48           C  
ATOM   2019  O   PRO   136     -24.303 -15.124  22.836  1.00 35.48           O  
ATOM   2020  CG  PRO   136     -25.455 -17.841  21.259  1.00 35.48           C  
ATOM   2021  CD  PRO   136     -24.070 -18.305  21.695  1.00 35.48           C  
ATOM   2022  HA  PRO   136     -23.285 -15.772  19.806  1.00 35.48           H  
ATOM   2023  HB2 PRO   136     -24.995 -17.333  19.218  1.00 35.48           H  
ATOM   2024  HB3 PRO   136     -26.000 -16.114  20.032  1.00 35.48           H  
ATOM   2025  HG2 PRO   136     -26.083 -18.667  20.912  1.00 35.48           H  
ATOM   2026  HG3 PRO   136     -25.970 -17.360  22.099  1.00 35.48           H  
ATOM   2027  HD2 PRO   136     -24.029 -18.455  22.772  1.00 35.48           H  
ATOM   2028  HD3 PRO   136     -23.766 -19.218  21.175  1.00 35.48           H  
ATOM   2029  N   SER   137     -24.395 -13.799  20.985  1.00 38.24           N  
ATOM   2030  CA  SER   137     -24.847 -12.610  21.704  1.00 38.24           C  
ATOM   2031  C   SER   137     -25.104 -11.551  20.642  1.00 38.24           C  
ATOM   2032  CB  SER   137     -23.831 -12.119  22.735  1.00 38.24           C  
ATOM   2033  O   SER   137     -24.614 -11.618  19.511  1.00 38.24           O  
ATOM   2034  OG  SER   137     -23.978 -12.833  23.962  1.00 38.24           O  
ATOM   2035  H   SER   137     -24.236 -13.702  19.984  1.00 38.24           H  
ATOM   2036  HA  SER   137     -25.796 -12.872  22.190  1.00 38.24           H  
ATOM   2037  HB2 SER   137     -23.979 -11.059  22.967  1.00 38.24           H  
ATOM   2038  HB3 SER   137     -22.801 -12.244  22.384  1.00 38.24           H  
ATOM   2039  HG  SER   137     -24.010 -13.797  23.737  1.00 38.24           H  
ATOM   2040  N   GLY   138     -25.990 -10.556  20.984  1.00 37.70           N  
ATOM   2041  CA  GLY   138     -26.311  -9.466  20.071  1.00 37.70           C  
ATOM   2042  C   GLY   138     -27.208  -9.872  18.897  1.00 37.70           C  
ATOM   2043  O   GLY   138     -28.010  -9.089  18.388  1.00 37.70           O  
ATOM   2044  H   GLY   138     -26.439 -10.563  21.894  1.00 37.70           H  
ATOM   2045  HA2 GLY   138     -25.379  -9.058  19.667  1.00 37.70           H  
ATOM   2046  HA3 GLY   138     -26.825  -8.697  20.655  1.00 37.70           H  
ATOM   2047  N   TYR   139     -26.896 -11.070  18.299  1.00 33.55           N  
ATOM   2048  CA  TYR   139     -27.652 -11.767  17.256  1.00 33.55           C  
ATOM   2049  C   TYR   139     -27.276 -11.243  15.858  1.00 33.55           C  
ATOM   2050  CB  TYR   139     -29.179 -11.757  17.437  1.00 33.55           C  
ATOM   2051  O   TYR   139     -27.341 -11.964  14.863  1.00 33.55           O  
ATOM   2052  CG  TYR   139     -29.683 -12.189  18.798  1.00 33.55           C  
ATOM   2053  CD1 TYR   139     -29.399 -13.460  19.318  1.00 33.55           C  
ATOM   2054  CD2 TYR   139     -30.487 -11.316  19.550  1.00 33.55           C  
ATOM   2055  CE1 TYR   139     -29.907 -13.846  20.563  1.00 33.55           C  
ATOM   2056  CE2 TYR   139     -31.002 -11.703  20.790  1.00 33.55           C  
ATOM   2057  OH  TYR   139     -31.216 -13.392  22.483  1.00 33.55           O  
ATOM   2058  CZ  TYR   139     -30.712 -12.970  21.285  1.00 33.55           C  
ATOM   2059  H   TYR   139     -26.016 -11.502  18.590  1.00 33.55           H  
ATOM   2060  HA  TYR   139     -27.289 -12.802  17.299  1.00 33.55           H  
ATOM   2061  HB2 TYR   139     -29.636 -12.415  16.686  1.00 33.55           H  
ATOM   2062  HB3 TYR   139     -29.568 -10.759  17.208  1.00 33.55           H  
ATOM   2063  HD1 TYR   139     -28.792 -14.165  18.756  1.00 33.55           H  
ATOM   2064  HD2 TYR   139     -30.719 -10.322  19.169  1.00 33.55           H  
ATOM   2065  HE1 TYR   139     -29.685 -14.832  20.963  1.00 33.55           H  
ATOM   2066  HE2 TYR   139     -31.627 -11.009  21.344  1.00 33.55           H  
ATOM   2067  HH  TYR   139     -31.805 -12.699  22.827  1.00 33.55           H  
ATOM   2068  N   THR   140     -27.016  -9.891  15.794  1.00 36.39           N  
ATOM   2069  CA  THR   140     -26.447  -9.181  14.649  1.00 36.39           C  
ATOM   2070  C   THR   140     -27.379  -9.218  13.437  1.00 36.39           C  
ATOM   2071  CB  THR   140     -25.029  -9.671  14.249  1.00 36.39           C  
ATOM   2072  O   THR   140     -27.295 -10.120  12.595  1.00 36.39           O  
ATOM   2073  CG2 THR   140     -24.000  -9.365  15.332  1.00 36.39           C  
ATOM   2074  OG1 THR   140     -24.969 -11.076  13.992  1.00 36.39           O  
ATOM   2075  H   THR   140     -27.228  -9.351  16.633  1.00 36.39           H  
ATOM   2076  HA  THR   140     -26.346  -8.148  14.975  1.00 36.39           H  
ATOM   2077  HB  THR   140     -24.722  -9.166  13.326  1.00 36.39           H  
ATOM   2078 HG21 THR   140     -23.962  -8.294  15.556  1.00 36.39           H  
ATOM   2079 HG22 THR   140     -23.004  -9.688  15.011  1.00 36.39           H  
ATOM   2080 HG23 THR   140     -24.222  -9.911  16.256  1.00 36.39           H  
ATOM   2081  HG1 THR   140     -25.842 -11.332  13.613  1.00 36.39           H  
ATOM   2082  N   VAL   141     -28.359  -8.289  13.255  1.00 39.06           N  
ATOM   2083  CA  VAL   141     -28.758  -7.062  13.964  1.00 39.06           C  
ATOM   2084  C   VAL   141     -27.669  -5.988  13.788  1.00 39.06           C  
ATOM   2085  CB  VAL   141     -29.174  -7.262  15.438  1.00 39.06           C  
ATOM   2086  O   VAL   141     -26.709  -5.893  14.554  1.00 39.06           O  
ATOM   2087  CG1 VAL   141     -29.734  -5.963  16.035  1.00 39.06           C  
ATOM   2088  CG2 VAL   141     -30.237  -8.358  15.575  1.00 39.06           C  
ATOM   2089  H   VAL   141     -28.920  -8.532  12.448  1.00 39.06           H  
ATOM   2090  HA  VAL   141     -29.656  -6.729  13.435  1.00 39.06           H  
ATOM   2091  HB  VAL   141     -28.306  -7.539  16.041  1.00 39.06           H  
ATOM   2092 HG11 VAL   141     -30.609  -5.614  15.477  1.00 39.06           H  
ATOM   2093 HG12 VAL   141     -28.986  -5.164  16.028  1.00 39.06           H  
ATOM   2094 HG13 VAL   141     -30.037  -6.115  17.076  1.00 39.06           H  
ATOM   2095 HG21 VAL   141     -31.137  -8.109  15.003  1.00 39.06           H  
ATOM   2096 HG22 VAL   141     -30.530  -8.484  16.623  1.00 39.06           H  
ATOM   2097 HG23 VAL   141     -29.869  -9.324  15.219  1.00 39.06           H  
ATOM   2098  N   ARG   142     -27.720  -5.138  12.719  1.00 34.87           N  
ATOM   2099  CA  ARG   142     -28.712  -5.052  11.638  1.00 34.87           C  
ATOM   2100  C   ARG   142     -28.062  -4.499  10.343  1.00 34.87           C  
ATOM   2101  CB  ARG   142     -29.863  -4.149  12.118  1.00 34.87           C  
ATOM   2102  O   ARG   142     -28.734  -4.056   9.407  1.00 34.87           O  
ATOM   2103  CG  ARG   142     -31.097  -4.185  11.216  1.00 34.87           C  
ATOM   2104  CD  ARG   142     -31.383  -2.821  10.593  1.00 34.87           C  
ATOM   2105  NE  ARG   142     -32.347  -2.927   9.493  1.00 34.87           N  
ATOM   2106  NH1 ARG   142     -30.800  -3.855   7.947  1.00 34.87           N  
ATOM   2107  NH2 ARG   142     -33.019  -3.502   7.329  1.00 34.87           N1+
ATOM   2108  CZ  ARG   142     -32.040  -3.427   8.269  1.00 34.87           C  
ATOM   2109  H   ARG   142     -26.962  -4.458  12.716  1.00 34.87           H  
ATOM   2110  HA  ARG   142     -29.070  -6.062  11.414  1.00 34.87           H  
ATOM   2111  HB2 ARG   142     -29.496  -3.121  12.238  1.00 34.87           H  
ATOM   2112  HB3 ARG   142     -30.175  -4.465  13.121  1.00 34.87           H  
ATOM   2113  HG2 ARG   142     -31.972  -4.477  11.811  1.00 34.87           H  
ATOM   2114  HG3 ARG   142     -31.001  -4.960  10.448  1.00 34.87           H  
ATOM   2115  HD2 ARG   142     -30.484  -2.322  10.216  1.00 34.87           H  
ATOM   2116  HD3 ARG   142     -31.815  -2.152  11.345  1.00 34.87           H  
ATOM   2117  HE  ARG   142     -33.267  -2.531   9.627  1.00 34.87           H  
ATOM   2118 HH11 ARG   142     -30.573  -4.224   7.035  1.00 34.87           H  
ATOM   2119 HH12 ARG   142     -29.992  -3.816   8.600  1.00 34.87           H  
ATOM   2120 HH21 ARG   142     -32.835  -3.862   6.400  1.00 34.87           H  
ATOM   2121 HH22 ARG   142     -33.971  -3.202   7.513  1.00 34.87           H  
ATOM   2122  N   GLU   143     -26.689  -4.632  10.314  1.00 37.43           N  
ATOM   2123  CA  GLU   143     -25.779  -3.962   9.376  1.00 37.43           C  
ATOM   2124  C   GLU   143     -24.487  -4.793   9.396  1.00 37.43           C  
ATOM   2125  CB  GLU   143     -25.439  -2.553   9.901  1.00 37.43           C  
ATOM   2126  O   GLU   143     -24.141  -5.378  10.430  1.00 37.43           O  
ATOM   2127  CG  GLU   143     -26.591  -1.555   9.793  1.00 37.43           C  
ATOM   2128  CD  GLU   143     -26.270  -0.144  10.301  1.00 37.43           C  
ATOM   2129  OE1 GLU   143     -27.294   0.578  10.483  1.00 37.43           O  
ATOM   2130  OE2 GLU   143     -25.051   0.127  10.467  1.00 37.43           O1-
ATOM   2131  H   GLU   143     -26.236  -5.233  11.002  1.00 37.43           H  
ATOM   2132  HA  GLU   143     -26.232  -3.941   8.382  1.00 37.43           H  
ATOM   2133  HB2 GLU   143     -24.567  -2.158   9.368  1.00 37.43           H  
ATOM   2134  HB3 GLU   143     -25.127  -2.619  10.953  1.00 37.43           H  
ATOM   2135  HG2 GLU   143     -27.448  -1.908  10.376  1.00 37.43           H  
ATOM   2136  HG3 GLU   143     -26.911  -1.470   8.748  1.00 37.43           H  
ATOM   2137  N   ALA   144     -23.678  -4.864   8.302  1.00 39.07           N  
ATOM   2138  CA  ALA   144     -23.846  -4.410   6.919  1.00 39.07           C  
ATOM   2139  C   ALA   144     -22.663  -5.018   6.136  1.00 39.07           C  
ATOM   2140  CB  ALA   144     -23.824  -2.895   6.764  1.00 39.07           C  
ATOM   2141  O   ALA   144     -21.675  -5.489   6.702  1.00 39.07           O  
ATOM   2142  H   ALA   144     -22.801  -5.355   8.484  1.00 39.07           H  
ATOM   2143  HA  ALA   144     -24.784  -4.825   6.536  1.00 39.07           H  
ATOM   2144  HB1 ALA   144     -24.740  -2.444   7.153  1.00 39.07           H  
ATOM   2145  HB2 ALA   144     -23.748  -2.599   5.713  1.00 39.07           H  
ATOM   2146  HB3 ALA   144     -22.974  -2.454   7.295  1.00 39.07           H  
ATOM   2147  N   GLY   145     -22.780  -4.968   4.765  1.00 39.61           N  
ATOM   2148  CA  GLY   145     -21.707  -5.399   3.892  1.00 39.61           C  
ATOM   2149  C   GLY   145     -22.182  -5.324   2.447  1.00 39.61           C  
ATOM   2150  O   GLY   145     -23.384  -5.260   2.171  1.00 39.61           O  
ATOM   2151  H   GLY   145     -23.628  -4.626   4.320  1.00 39.61           H  
ATOM   2152  HA2 GLY   145     -21.433  -6.430   4.137  1.00 39.61           H  
ATOM   2153  HA3 GLY   145     -20.853  -4.739   4.065  1.00 39.61           H  
ATOM   2154  N   PRO   146     -21.204  -5.359   1.480  1.00 40.86           N  
ATOM   2155  CA  PRO   146     -21.546  -5.432   0.063  1.00 40.86           C  
ATOM   2156  C   PRO   146     -21.915  -6.882  -0.309  1.00 40.86           C  
ATOM   2157  CB  PRO   146     -20.256  -5.014  -0.643  1.00 40.86           C  
ATOM   2158  O   PRO   146     -21.447  -7.853   0.299  1.00 40.86           O  
ATOM   2159  CG  PRO   146     -19.162  -5.512   0.300  1.00 40.86           C  
ATOM   2160  CD  PRO   146     -19.762  -5.313   1.683  1.00 40.86           C  
ATOM   2161  HA  PRO   146     -22.379  -4.758  -0.151  1.00 40.86           H  
ATOM   2162  HB2 PRO   146     -20.208  -3.920  -0.710  1.00 40.86           H  
ATOM   2163  HB3 PRO   146     -20.148  -5.427  -1.650  1.00 40.86           H  
ATOM   2164  HG2 PRO   146     -18.216  -4.978   0.172  1.00 40.86           H  
ATOM   2165  HG3 PRO   146     -18.973  -6.577   0.125  1.00 40.86           H  
ATOM   2166  HD2 PRO   146     -19.447  -6.081   2.396  1.00 40.86           H  
ATOM   2167  HD3 PRO   146     -19.512  -4.327   2.088  1.00 40.86           H  
ATOM   2168  N   PRO   147     -22.704  -7.070  -1.427  1.00 39.85           N  
ATOM   2169  CA  PRO   147     -23.082  -8.410  -1.898  1.00 39.85           C  
ATOM   2170  C   PRO   147     -21.904  -9.110  -2.612  1.00 39.85           C  
ATOM   2171  CB  PRO   147     -24.261  -8.141  -2.834  1.00 39.85           C  
ATOM   2172  O   PRO   147     -21.982  -9.597  -3.740  1.00 39.85           O  
ATOM   2173  CG  PRO   147     -23.921  -6.778  -3.429  1.00 39.85           C  
ATOM   2174  CD  PRO   147     -23.301  -6.032  -2.257  1.00 39.85           C  
ATOM   2175  HA  PRO   147     -23.378  -9.037  -1.049  1.00 39.85           H  
ATOM   2176  HB2 PRO   147     -25.186  -8.060  -2.250  1.00 39.85           H  
ATOM   2177  HB3 PRO   147     -24.412  -8.905  -3.601  1.00 39.85           H  
ATOM   2178  HG2 PRO   147     -24.793  -6.262  -3.840  1.00 39.85           H  
ATOM   2179  HG3 PRO   147     -23.184  -6.895  -4.233  1.00 39.85           H  
ATOM   2180  HD2 PRO   147     -22.550  -5.302  -2.571  1.00 39.85           H  
ATOM   2181  HD3 PRO   147     -24.066  -5.524  -1.660  1.00 39.85           H  
ATOM   2182  N   ALA   148     -20.779  -9.264  -1.827  1.00 41.90           N  
ATOM   2183  CA  ALA   148     -19.526  -9.832  -2.314  1.00 41.90           C  
ATOM   2184  C   ALA   148     -19.590 -11.370  -2.334  1.00 41.90           C  
ATOM   2185  CB  ALA   148     -18.357  -9.333  -1.474  1.00 41.90           C  
ATOM   2186  O   ALA   148     -18.848 -12.089  -1.667  1.00 41.90           O  
ATOM   2187  H   ALA   148     -20.840  -8.949  -0.850  1.00 41.90           H  
ATOM   2188  HA  ALA   148     -19.384  -9.499  -3.350  1.00 41.90           H  
ATOM   2189  HB1 ALA   148     -18.284  -8.242  -1.524  1.00 41.90           H  
ATOM   2190  HB2 ALA   148     -17.410  -9.754  -1.829  1.00 41.90           H  
ATOM   2191  HB3 ALA   148     -18.474  -9.612  -0.421  1.00 41.90           H  
ATOM   2192  N   PHE   149     -20.509 -11.874  -3.235  1.00 35.06           N  
ATOM   2193  CA  PHE   149     -20.670 -13.305  -3.444  1.00 35.06           C  
ATOM   2194  C   PHE   149     -19.515 -13.833  -4.311  1.00 35.06           C  
ATOM   2195  CB  PHE   149     -21.985 -13.653  -4.155  1.00 35.06           C  
ATOM   2196  O   PHE   149     -19.167 -13.303  -5.363  1.00 35.06           O  
ATOM   2197  CG  PHE   149     -23.181 -13.554  -3.240  1.00 35.06           C  
ATOM   2198  CD1 PHE   149     -23.460 -14.583  -2.330  1.00 35.06           C  
ATOM   2199  CD2 PHE   149     -24.015 -12.430  -3.275  1.00 35.06           C  
ATOM   2200  CE1 PHE   149     -24.553 -14.489  -1.470  1.00 35.06           C  
ATOM   2201  CE2 PHE   149     -25.110 -12.338  -2.414  1.00 35.06           C  
ATOM   2202  CZ  PHE   149     -25.377 -13.365  -1.511  1.00 35.06           C  
ATOM   2203  H   PHE   149     -21.089 -11.203  -3.752  1.00 35.06           H  
ATOM   2204  HA  PHE   149     -20.628 -13.787  -2.459  1.00 35.06           H  
ATOM   2205  HB2 PHE   149     -21.946 -14.677  -4.551  1.00 35.06           H  
ATOM   2206  HB3 PHE   149     -22.131 -13.007  -5.032  1.00 35.06           H  
ATOM   2207  HD1 PHE   149     -22.826 -15.466  -2.289  1.00 35.06           H  
ATOM   2208  HD2 PHE   149     -23.816 -11.618  -3.970  1.00 35.06           H  
ATOM   2209  HE1 PHE   149     -24.764 -15.291  -0.767  1.00 35.06           H  
ATOM   2210  HE2 PHE   149     -25.754 -11.464  -2.447  1.00 35.06           H  
ATOM   2211  HZ  PHE   149     -26.228 -13.291  -0.840  1.00 35.06           H  
ATOM   2212  N   TYR   150     -18.942 -14.985  -3.806  1.00 30.02           N  
ATOM   2213  CA  TYR   150     -17.900 -15.749  -4.495  1.00 30.02           C  
ATOM   2214  C   TYR   150     -17.906 -17.109  -3.784  1.00 30.02           C  
ATOM   2215  CB  TYR   150     -16.531 -15.071  -4.350  1.00 30.02           C  
ATOM   2216  O   TYR   150     -18.156 -17.200  -2.579  1.00 30.02           O  
ATOM   2217  CG  TYR   150     -15.564 -15.455  -5.445  1.00 30.02           C  
ATOM   2218  CD1 TYR   150     -14.569 -16.417  -5.223  1.00 30.02           C  
ATOM   2219  CD2 TYR   150     -15.651 -14.837  -6.702  1.00 30.02           C  
ATOM   2220  CE1 TYR   150     -13.670 -16.750  -6.238  1.00 30.02           C  
ATOM   2221  CE2 TYR   150     -14.750 -15.165  -7.713  1.00 30.02           C  
ATOM   2222  OH  TYR   150     -12.899 -16.401  -8.488  1.00 30.02           O  
ATOM   2223  CZ  TYR   150     -13.767 -16.119  -7.475  1.00 30.02           C  
ATOM   2224  H   TYR   150     -19.229 -15.338  -2.894  1.00 30.02           H  
ATOM   2225  HA  TYR   150     -18.204 -15.860  -5.541  1.00 30.02           H  
ATOM   2226  HB2 TYR   150     -16.087 -15.296  -3.371  1.00 30.02           H  
ATOM   2227  HB3 TYR   150     -16.636 -13.978  -4.371  1.00 30.02           H  
ATOM   2228  HD1 TYR   150     -14.477 -16.903  -4.254  1.00 30.02           H  
ATOM   2229  HD2 TYR   150     -16.413 -14.083  -6.893  1.00 30.02           H  
ATOM   2230  HE1 TYR   150     -12.897 -17.487  -6.042  1.00 30.02           H  
ATOM   2231  HE2 TYR   150     -14.809 -14.674  -8.681  1.00 30.02           H  
ATOM   2232  HH  TYR   150     -12.357 -17.166  -8.230  1.00 30.02           H  
ATOM   2233  N   ARG   151     -17.631 -18.201  -4.578  1.00 37.51           N  
ATOM   2234  CA  ARG   151     -17.641 -19.567  -4.049  1.00 37.51           C  
ATOM   2235  C   ARG   151     -16.960 -20.479  -5.079  1.00 37.51           C  
ATOM   2236  CB  ARG   151     -19.088 -20.053  -3.821  1.00 37.51           C  
ATOM   2237  O   ARG   151     -17.169 -20.327  -6.287  1.00 37.51           O  
ATOM   2238  CG  ARG   151     -19.358 -20.432  -2.362  1.00 37.51           C  
ATOM   2239  CD  ARG   151     -20.840 -20.692  -2.129  1.00 37.51           C  
ATOM   2240  NE  ARG   151     -21.107 -21.092  -0.737  1.00 37.51           N  
ATOM   2241  NH1 ARG   151     -20.606 -23.393  -1.014  1.00 37.51           N  
ATOM   2242  NH2 ARG   151     -21.356 -22.594   1.031  1.00 37.51           N1+
ATOM   2243  CZ  ARG   151     -21.021 -22.357  -0.255  1.00 37.51           C  
ATOM   2244  H   ARG   151     -17.418 -18.082  -5.567  1.00 37.51           H  
ATOM   2245  HA  ARG   151     -17.075 -19.543  -3.113  1.00 37.51           H  
ATOM   2246  HB2 ARG   151     -19.310 -20.927  -4.448  1.00 37.51           H  
ATOM   2247  HB3 ARG   151     -19.801 -19.275  -4.121  1.00 37.51           H  
ATOM   2248  HG2 ARG   151     -19.029 -19.630  -1.691  1.00 37.51           H  
ATOM   2249  HG3 ARG   151     -18.779 -21.322  -2.095  1.00 37.51           H  
ATOM   2250  HD2 ARG   151     -21.240 -21.457  -2.804  1.00 37.51           H  
ATOM   2251  HD3 ARG   151     -21.419 -19.780  -2.313  1.00 37.51           H  
ATOM   2252  HE  ARG   151     -21.447 -20.369  -0.114  1.00 37.51           H  
ATOM   2253 HH11 ARG   151     -20.576 -24.334  -0.638  1.00 37.51           H  
ATOM   2254 HH12 ARG   151     -20.315 -23.271  -1.977  1.00 37.51           H  
ATOM   2255 HH21 ARG   151     -21.312 -23.523   1.434  1.00 37.51           H  
ATOM   2256 HH22 ARG   151     -21.668 -21.846   1.638  1.00 37.51           H  
ATOM   2257  N   PRO   152     -16.157 -21.496  -4.602  1.00 44.57           N  
ATOM   2258  CA  PRO   152     -15.584 -22.495  -5.501  1.00 44.57           C  
ATOM   2259  C   PRO   152     -16.584 -23.623  -5.814  1.00 44.57           C  
ATOM   2260  CB  PRO   152     -14.398 -23.052  -4.714  1.00 44.57           C  
ATOM   2261  O   PRO   152     -17.487 -23.964  -5.049  1.00 44.57           O  
ATOM   2262  CG  PRO   152     -14.882 -22.981  -3.268  1.00 44.57           C  
ATOM   2263  CD  PRO   152     -15.713 -21.706  -3.229  1.00 44.57           C  
ATOM   2264  HA  PRO   152     -15.265 -22.023  -6.438  1.00 44.57           H  
ATOM   2265  HB2 PRO   152     -13.528 -22.396  -4.838  1.00 44.57           H  
ATOM   2266  HB3 PRO   152     -14.110 -24.066  -5.004  1.00 44.57           H  
ATOM   2267  HG2 PRO   152     -14.061 -22.968  -2.545  1.00 44.57           H  
ATOM   2268  HG3 PRO   152     -15.513 -23.849  -3.041  1.00 44.57           H  
ATOM   2269  HD2 PRO   152     -16.567 -21.789  -2.553  1.00 44.57           H  
ATOM   2270  HD3 PRO   152     -15.106 -20.843  -2.935  1.00 44.57           H  
ATOM   2271  N   ASN   153     -16.313 -24.288  -6.991  1.00 37.23           N  
ATOM   2272  CA  ASN   153     -16.968 -25.532  -7.446  1.00 37.23           C  
ATOM   2273  C   ASN   153     -16.179 -25.912  -8.703  1.00 37.23           C  
ATOM   2274  CB  ASN   153     -18.450 -25.320  -7.750  1.00 37.23           C  
ATOM   2275  O   ASN   153     -15.515 -25.055  -9.303  1.00 37.23           O  
ATOM   2276  CG  ASN   153     -19.312 -26.146  -6.823  1.00 37.23           C  
ATOM   2277  ND2 ASN   153     -19.267 -25.787  -5.508  1.00 37.23           N  
ATOM   2278  OD1 ASN   153     -20.004 -27.078  -7.218  1.00 37.23           O  
ATOM   2279  H   ASN   153     -15.606 -23.916  -7.629  1.00 37.23           H  
ATOM   2280  HA  ASN   153     -16.791 -26.288  -6.673  1.00 37.23           H  
ATOM   2281  HB2 ASN   153     -18.697 -25.607  -8.778  1.00 37.23           H  
ATOM   2282  HB3 ASN   153     -18.748 -24.270  -7.638  1.00 37.23           H  
ATOM   2283 HD21 ASN   153     -19.826 -26.299  -4.840  1.00 37.23           H  
ATOM   2284 HD22 ASN   153     -18.665 -25.022  -5.175  1.00 37.23           H  
ATOM   2285  N   SER   154     -16.168 -27.184  -9.178  1.00 40.93           N  
ATOM   2286  CA  SER   154     -16.859 -28.450  -8.804  1.00 40.93           C  
ATOM   2287  C   SER   154     -15.837 -29.555  -9.131  1.00 40.93           C  
ATOM   2288  CB  SER   154     -18.131 -28.625  -9.639  1.00 40.93           C  
ATOM   2289  O   SER   154     -14.822 -29.273  -9.791  1.00 40.93           O  
ATOM   2290  OG  SER   154     -17.906 -28.286 -11.011  1.00 40.93           O  
ATOM   2291  H   SER   154     -15.513 -27.306  -9.952  1.00 40.93           H  
ATOM   2292  HA  SER   154     -17.072 -28.434  -7.735  1.00 40.93           H  
ATOM   2293  HB2 SER   154     -18.922 -27.964  -9.283  1.00 40.93           H  
ATOM   2294  HB3 SER   154     -18.511 -29.648  -9.605  1.00 40.93           H  
ATOM   2295  HG  SER   154     -17.548 -27.378 -11.014  1.00 40.93           H  
ATOM   2296  N   ASP   155     -15.958 -30.850  -8.741  1.00 40.18           N  
ATOM   2297  CA  ASP   155     -16.930 -31.709  -8.019  1.00 40.18           C  
ATOM   2298  C   ASP   155     -17.766 -32.573  -9.027  1.00 40.18           C  
ATOM   2299  CB  ASP   155     -17.757 -31.025  -6.937  1.00 40.18           C  
ATOM   2300  O   ASP   155     -17.951 -32.242 -10.198  1.00 40.18           O  
ATOM   2301  CG  ASP   155     -18.271 -31.984  -5.849  1.00 40.18           C  
ATOM   2302  OD1 ASP   155     -18.309 -33.217  -6.159  1.00 40.18           O  
ATOM   2303  OD2 ASP   155     -18.605 -31.435  -4.763  1.00 40.18           O1-
ATOM   2304  H   ASP   155     -15.153 -31.370  -9.076  1.00 40.18           H  
ATOM   2305  HA  ASP   155     -16.267 -32.431  -7.521  1.00 40.18           H  
ATOM   2306  HB2 ASP   155     -18.627 -30.520  -7.370  1.00 40.18           H  
ATOM   2307  HB3 ASP   155     -17.146 -30.271  -6.427  1.00 40.18           H  
ATOM   2308  N   ASN   156     -18.291 -33.722  -8.461  1.00 46.05           N  
ATOM   2309  CA  ASN   156     -18.872 -34.915  -9.091  1.00 46.05           C  
ATOM   2310  C   ASN   156     -17.741 -35.921  -9.360  1.00 46.05           C  
ATOM   2311  CB  ASN   156     -19.655 -34.688 -10.383  1.00 46.05           C  
ATOM   2312  O   ASN   156     -16.722 -35.595  -9.977  1.00 46.05           O  
ATOM   2313  CG  ASN   156     -20.882 -33.833 -10.162  1.00 46.05           C  
ATOM   2314  ND2 ASN   156     -20.679 -32.501 -10.387  1.00 46.05           N  
ATOM   2315  OD1 ASN   156     -21.965 -34.289  -9.794  1.00 46.05           O  
ATOM   2316  H   ASN   156     -18.262 -33.726  -7.407  1.00 46.05           H  
ATOM   2317  HA  ASN   156     -19.541 -35.323  -8.330  1.00 46.05           H  
ATOM   2318  HB2 ASN   156     -20.000 -35.644 -10.793  1.00 46.05           H  
ATOM   2319  HB3 ASN   156     -19.026 -34.249 -11.166  1.00 46.05           H  
ATOM   2320 HD21 ASN   156     -21.433 -31.834 -10.307  1.00 46.05           H  
ATOM   2321 HD22 ASN   156     -19.742 -32.150 -10.616  1.00 46.05           H  
ATOM   2322  N   ARG   157     -17.855 -37.218  -8.932  1.00 38.47           N  
ATOM   2323  CA  ARG   157     -18.877 -37.954  -8.163  1.00 38.47           C  
ATOM   2324  C   ARG   157     -18.111 -39.179  -7.578  1.00 38.47           C  
ATOM   2325  CB  ARG   157     -20.039 -38.423  -9.059  1.00 38.47           C  
ATOM   2326  O   ARG   157     -17.001 -39.520  -7.991  1.00 38.47           O  
ATOM   2327  CG  ARG   157     -21.424 -38.390  -8.384  1.00 38.47           C  
ATOM   2328  CD  ARG   157     -22.133 -37.041  -8.535  1.00 38.47           C  
ATOM   2329  NE  ARG   157     -23.484 -37.066  -7.944  1.00 38.47           N  
ATOM   2330  NH1 ARG   157     -24.149 -34.987  -8.877  1.00 38.47           N  
ATOM   2331  NH2 ARG   157     -25.661 -36.233  -7.647  1.00 38.47           N1+
ATOM   2332  CZ  ARG   157     -24.417 -36.096  -8.163  1.00 38.47           C  
ATOM   2333  H   ARG   157     -17.045 -37.782  -9.194  1.00 38.47           H  
ATOM   2334  HA  ARG   157     -19.215 -37.310  -7.346  1.00 38.47           H  
ATOM   2335  HB2 ARG   157     -19.849 -39.456  -9.378  1.00 38.47           H  
ATOM   2336  HB3 ARG   157     -20.080 -37.834  -9.982  1.00 38.47           H  
ATOM   2337  HG2 ARG   157     -21.360 -38.660  -7.326  1.00 38.47           H  
ATOM   2338  HG3 ARG   157     -22.055 -39.154  -8.855  1.00 38.47           H  
ATOM   2339  HD2 ARG   157     -22.232 -36.816  -9.601  1.00 38.47           H  
ATOM   2340  HD3 ARG   157     -21.565 -36.263  -8.021  1.00 38.47           H  
ATOM   2341  HE  ARG   157     -23.753 -37.852  -7.366  1.00 38.47           H  
ATOM   2342 HH11 ARG   157     -24.821 -34.246  -9.012  1.00 38.47           H  
ATOM   2343 HH12 ARG   157     -23.205 -34.787  -9.264  1.00 38.47           H  
ATOM   2344 HH21 ARG   157     -26.357 -35.511  -7.782  1.00 38.47           H  
ATOM   2345 HH22 ARG   157     -25.942 -37.052  -7.123  1.00 38.47           H  
ATOM   2346  N   ARG   158     -18.773 -39.861  -6.578  1.00 39.79           N  
ATOM   2347  CA  ARG   158     -18.127 -40.926  -5.813  1.00 39.79           C  
ATOM   2348  C   ARG   158     -18.320 -42.310  -6.471  1.00 39.79           C  
ATOM   2349  CB  ARG   158     -18.721 -41.000  -4.396  1.00 39.79           C  
ATOM   2350  O   ARG   158     -19.265 -42.560  -7.214  1.00 39.79           O  
ATOM   2351  CG  ARG   158     -18.627 -39.702  -3.595  1.00 39.79           C  
ATOM   2352  CD  ARG   158     -19.245 -39.893  -2.210  1.00 39.79           C  
ATOM   2353  NE  ARG   158     -19.277 -38.626  -1.470  1.00 39.79           N  
ATOM   2354  NH1 ARG   158     -20.122 -39.568   0.530  1.00 39.79           N  
ATOM   2355  NH2 ARG   158     -19.636 -37.289   0.413  1.00 39.79           N1+
ATOM   2356  CZ  ARG   158     -19.678 -38.506  -0.179  1.00 39.79           C  
ATOM   2357  H   ARG   158     -19.738 -39.646  -6.366  1.00 39.79           H  
ATOM   2358  HA  ARG   158     -17.052 -40.712  -5.756  1.00 39.79           H  
ATOM   2359  HB2 ARG   158     -18.221 -41.795  -3.830  1.00 39.79           H  
ATOM   2360  HB3 ARG   158     -19.777 -41.285  -4.471  1.00 39.79           H  
ATOM   2361  HG2 ARG   158     -19.153 -38.891  -4.113  1.00 39.79           H  
ATOM   2362  HG3 ARG   158     -17.581 -39.391  -3.495  1.00 39.79           H  
ATOM   2363  HD2 ARG   158     -18.651 -40.614  -1.639  1.00 39.79           H  
ATOM   2364  HD3 ARG   158     -20.275 -40.251  -2.305  1.00 39.79           H  
ATOM   2365  HE  ARG   158     -18.970 -37.780  -1.936  1.00 39.79           H  
ATOM   2366 HH11 ARG   158     -20.416 -39.478   1.494  1.00 39.79           H  
ATOM   2367 HH12 ARG   158     -20.181 -40.487   0.111  1.00 39.79           H  
ATOM   2368 HH21 ARG   158     -19.930 -37.153   1.373  1.00 39.79           H  
ATOM   2369 HH22 ARG   158     -19.302 -36.470  -0.083  1.00 39.79           H  
ATOM   2370  N   GLN   159     -17.426 -43.268  -6.005  1.00 41.21           N  
ATOM   2371  CA  GLN   159     -17.601 -44.714  -6.182  1.00 41.21           C  
ATOM   2372  C   GLN   159     -17.196 -45.164  -7.600  1.00 41.21           C  
ATOM   2373  CB  GLN   159     -19.016 -45.196  -5.806  1.00 41.21           C  
ATOM   2374  O   GLN   159     -17.333 -44.457  -8.599  1.00 41.21           O  
ATOM   2375  CG  GLN   159     -19.394 -44.859  -4.356  1.00 41.21           C  
ATOM   2376  CD  GLN   159     -20.848 -44.448  -4.227  1.00 41.21           C  
ATOM   2377  NE2 GLN   159     -21.727 -45.465  -4.481  1.00 41.21           N  
ATOM   2378  OE1 GLN   159     -21.214 -43.323  -3.903  1.00 41.21           O  
ATOM   2379  H   GLN   159     -16.594 -42.959  -5.513  1.00 41.21           H  
ATOM   2380  HA  GLN   159     -16.888 -45.157  -5.477  1.00 41.21           H  
ATOM   2381  HB2 GLN   159     -19.087 -46.282  -5.938  1.00 41.21           H  
ATOM   2382  HB3 GLN   159     -19.754 -44.789  -6.506  1.00 41.21           H  
ATOM   2383  HG2 GLN   159     -18.788 -44.047  -3.944  1.00 41.21           H  
ATOM   2384  HG3 GLN   159     -19.218 -45.731  -3.715  1.00 41.21           H  
ATOM   2385 HE21 GLN   159     -22.722 -45.286  -4.439  1.00 41.21           H  
ATOM   2386 HE22 GLN   159     -21.430 -46.403  -4.718  1.00 41.21           H  
ATOM   2387  N   GLY   160     -16.676 -46.422  -7.754  1.00 35.14           N  
ATOM   2388  CA  GLY   160     -16.397 -47.430  -6.745  1.00 35.14           C  
ATOM   2389  C   GLY   160     -16.053 -48.747  -7.427  1.00 35.14           C  
ATOM   2390  O   GLY   160     -15.563 -48.805  -8.553  1.00 35.14           O  
ATOM   2391  H   GLY   160     -16.440 -46.665  -8.715  1.00 35.14           H  
ATOM   2392  HA2 GLY   160     -17.267 -47.551  -6.095  1.00 35.14           H  
ATOM   2393  HA3 GLY   160     -15.541 -47.100  -6.149  1.00 35.14           H  
ATOM   2394  N   GLY   161     -16.319 -49.857  -6.657  1.00 41.92           N  
ATOM   2395  CA  GLY   161     -16.071 -51.204  -7.134  1.00 41.92           C  
ATOM   2396  C   GLY   161     -16.744 -52.198  -6.187  1.00 41.92           C  
ATOM   2397  O   GLY   161     -17.258 -51.841  -5.126  1.00 41.92           O  
ATOM   2398  H   GLY   161     -16.710 -49.784  -5.720  1.00 41.92           H  
ATOM   2399  HA2 GLY   161     -14.990 -51.378  -7.144  1.00 41.92           H  
ATOM   2400  HA3 GLY   161     -16.472 -51.314  -8.146  1.00 41.92           H  
ATOM   2401  N   ARG   162     -16.703 -53.509  -6.630  1.00 37.46           N  
ATOM   2402  CA  ARG   162     -17.303 -54.613  -5.870  1.00 37.46           C  
ATOM   2403  C   ARG   162     -16.530 -55.942  -6.101  1.00 37.46           C  
ATOM   2404  CB  ARG   162     -18.785 -54.767  -6.254  1.00 37.46           C  
ATOM   2405  O   ARG   162     -17.073 -57.046  -5.996  1.00 37.46           O  
ATOM   2406  CG  ARG   162     -19.584 -55.613  -5.249  1.00 37.46           C  
ATOM   2407  CD  ARG   162     -20.570 -56.537  -5.959  1.00 37.46           C  
ATOM   2408  NE  ARG   162     -20.978 -57.684  -5.132  1.00 37.46           N  
ATOM   2409  NH1 ARG   162     -18.883 -58.813  -5.319  1.00 37.46           N  
ATOM   2410  NH2 ARG   162     -20.686 -59.843  -4.281  1.00 37.46           N1+
ATOM   2411  CZ  ARG   162     -20.175 -58.764  -4.921  1.00 37.46           C  
ATOM   2412  H   ARG   162     -16.262 -53.725  -7.522  1.00 37.46           H  
ATOM   2413  HA  ARG   162     -17.215 -54.370  -4.804  1.00 37.46           H  
ATOM   2414  HB2 ARG   162     -18.841 -55.196  -7.263  1.00 37.46           H  
ATOM   2415  HB3 ARG   162     -19.261 -53.780  -6.321  1.00 37.46           H  
ATOM   2416  HG2 ARG   162     -20.136 -54.949  -4.573  1.00 37.46           H  
ATOM   2417  HG3 ARG   162     -18.921 -56.188  -4.596  1.00 37.46           H  
ATOM   2418  HD2 ARG   162     -20.165 -56.942  -6.894  1.00 37.46           H  
ATOM   2419  HD3 ARG   162     -21.477 -55.984  -6.226  1.00 37.46           H  
ATOM   2420  HE  ARG   162     -21.941 -57.742  -4.820  1.00 37.46           H  
ATOM   2421 HH11 ARG   162     -18.321 -59.643  -5.199  1.00 37.46           H  
ATOM   2422 HH12 ARG   162     -18.363 -58.013  -5.721  1.00 37.46           H  
ATOM   2423 HH21 ARG   162     -20.113 -60.659  -4.110  1.00 37.46           H  
ATOM   2424 HH22 ARG   162     -21.648 -59.872  -3.967  1.00 37.46           H  
ATOM   2425  N   GLU   163     -15.169 -55.761  -6.267  1.00 46.08           N  
ATOM   2426  CA  GLU   163     -14.179 -56.842  -6.445  1.00 46.08           C  
ATOM   2427  C   GLU   163     -12.888 -56.331  -5.761  1.00 46.08           C  
ATOM   2428  CB  GLU   163     -13.953 -57.176  -7.924  1.00 46.08           C  
ATOM   2429  O   GLU   163     -12.805 -55.138  -5.422  1.00 46.08           O  
ATOM   2430  CG  GLU   163     -15.213 -57.600  -8.679  1.00 46.08           C  
ATOM   2431  CD  GLU   163     -14.989 -58.197 -10.078  1.00 46.08           C  
ATOM   2432  OE1 GLU   163     -16.061 -58.504 -10.680  1.00 46.08           O  
ATOM   2433  OE2 GLU   163     -13.794 -58.330 -10.460  1.00 46.08           O1-
ATOM   2434  H   GLU   163     -14.792 -54.813  -6.236  1.00 46.08           H  
ATOM   2435  HA  GLU   163     -14.557 -57.707  -5.897  1.00 46.08           H  
ATOM   2436  HB2 GLU   163     -13.227 -57.989  -7.992  1.00 46.08           H  
ATOM   2437  HB3 GLU   163     -13.502 -56.313  -8.434  1.00 46.08           H  
ATOM   2438  HG2 GLU   163     -15.878 -56.738  -8.796  1.00 46.08           H  
ATOM   2439  HG3 GLU   163     -15.748 -58.358  -8.095  1.00 46.08           H  
ATOM   2440  N   ARG   164     -11.806 -57.118  -5.493  1.00 40.32           N  
ATOM   2441  CA  ARG   164     -11.368 -58.499  -5.807  1.00 40.32           C  
ATOM   2442  C   ARG   164     -10.691 -58.531  -7.207  1.00 40.32           C  
ATOM   2443  CB  ARG   164     -12.391 -59.606  -5.509  1.00 40.32           C  
ATOM   2444  O   ARG   164     -10.737 -57.562  -7.972  1.00 40.32           O  
ATOM   2445  CG  ARG   164     -12.522 -59.906  -4.003  1.00 40.32           C  
ATOM   2446  CD  ARG   164     -13.383 -61.147  -3.735  1.00 40.32           C  
ATOM   2447  NE  ARG   164     -13.418 -61.494  -2.297  1.00 40.32           N  
ATOM   2448  NH1 ARG   164     -14.928 -63.309  -2.558  1.00 40.32           N  
ATOM   2449  NH2 ARG   164     -14.218 -62.679  -0.433  1.00 40.32           N1+
ATOM   2450  CZ  ARG   164     -14.186 -62.493  -1.773  1.00 40.32           C  
ATOM   2451  H   ARG   164     -11.101 -56.575  -5.003  1.00 40.32           H  
ATOM   2452  HA  ARG   164     -10.523 -58.650  -5.120  1.00 40.32           H  
ATOM   2453  HB2 ARG   164     -12.092 -60.530  -6.002  1.00 40.32           H  
ATOM   2454  HB3 ARG   164     -13.371 -59.378  -5.928  1.00 40.32           H  
ATOM   2455  HG2 ARG   164     -12.950 -59.041  -3.483  1.00 40.32           H  
ATOM   2456  HG3 ARG   164     -11.527 -60.073  -3.571  1.00 40.32           H  
ATOM   2457  HD2 ARG   164     -12.972 -62.008  -4.272  1.00 40.32           H  
ATOM   2458  HD3 ARG   164     -14.409 -60.957  -4.067  1.00 40.32           H  
ATOM   2459  HE  ARG   164     -12.864 -60.944  -1.651  1.00 40.32           H  
ATOM   2460 HH11 ARG   164     -15.530 -64.024  -2.167  1.00 40.32           H  
ATOM   2461 HH12 ARG   164     -14.854 -63.248  -3.567  1.00 40.32           H  
ATOM   2462 HH21 ARG   164     -14.733 -63.441  -0.006  1.00 40.32           H  
ATOM   2463 HH22 ARG   164     -13.650 -62.109   0.184  1.00 40.32           H  
ATOM   2464  N   LEU   165      -9.949 -59.605  -7.611  1.00 41.78           N  
ATOM   2465  CA  LEU   165      -9.562 -60.837  -6.919  1.00 41.78           C  
ATOM   2466  C   LEU   165      -8.068 -61.024  -7.231  1.00 41.78           C  
ATOM   2467  CB  LEU   165     -10.372 -62.030  -7.461  1.00 41.78           C  
ATOM   2468  O   LEU   165      -7.648 -61.239  -8.367  1.00 41.78           O  
ATOM   2469  CG  LEU   165     -10.549 -63.182  -6.449  1.00 41.78           C  
ATOM   2470  CD1 LEU   165     -11.512 -64.226  -7.022  1.00 41.78           C  
ATOM   2471  CD2 LEU   165      -9.232 -63.854  -6.066  1.00 41.78           C  
ATOM   2472  H   LEU   165      -9.593 -59.498  -8.560  1.00 41.78           H  
ATOM   2473  HA  LEU   165      -9.720 -60.706  -5.845  1.00 41.78           H  
ATOM   2474  HB2 LEU   165      -9.919 -62.421  -8.382  1.00 41.78           H  
ATOM   2475  HB3 LEU   165     -11.370 -61.682  -7.757  1.00 41.78           H  
ATOM   2476  HG  LEU   165     -11.002 -62.780  -5.535  1.00 41.78           H  
ATOM   2477 HD11 LEU   165     -11.113 -64.672  -7.940  1.00 41.78           H  
ATOM   2478 HD12 LEU   165     -12.481 -63.774  -7.257  1.00 41.78           H  
ATOM   2479 HD13 LEU   165     -11.687 -65.032  -6.302  1.00 41.78           H  
ATOM   2480 HD21 LEU   165      -8.673 -64.172  -6.953  1.00 41.78           H  
ATOM   2481 HD22 LEU   165      -9.412 -64.739  -5.446  1.00 41.78           H  
ATOM   2482 HD23 LEU   165      -8.600 -63.182  -5.480  1.00 41.78           H  
ATOM   2483  N   ALA   166      -7.236 -60.886  -6.142  1.00 44.08           N  
ATOM   2484  CA  ALA   166      -5.793 -61.100  -6.207  1.00 44.08           C  
ATOM   2485  C   ALA   166      -5.366 -61.551  -4.807  1.00 44.08           C  
ATOM   2486  CB  ALA   166      -5.057 -59.833  -6.612  1.00 44.08           C  
ATOM   2487  O   ALA   166      -6.076 -61.355  -3.815  1.00 44.08           O  
ATOM   2488  H   ALA   166      -7.609 -60.639  -5.228  1.00 44.08           H  
ATOM   2489  HA  ALA   166      -5.589 -61.905  -6.923  1.00 44.08           H  
ATOM   2490  HB1 ALA   166      -5.385 -59.486  -7.597  1.00 44.08           H  
ATOM   2491  HB2 ALA   166      -3.976 -60.002  -6.652  1.00 44.08           H  
ATOM   2492  HB3 ALA   166      -5.239 -59.024  -5.896  1.00 44.08           H  
ATOM   2493  N   SER   167      -4.160 -62.205  -4.729  1.00 38.44           N  
ATOM   2494  CA  SER   167      -3.605 -62.715  -3.470  1.00 38.44           C  
ATOM   2495  C   SER   167      -2.209 -63.245  -3.797  1.00 38.44           C  
ATOM   2496  CB  SER   167      -4.497 -63.797  -2.846  1.00 38.44           C  
ATOM   2497  O   SER   167      -1.818 -63.362  -4.959  1.00 38.44           O  
ATOM   2498  OG  SER   167      -5.604 -63.212  -2.151  1.00 38.44           O  
ATOM   2499  H   SER   167      -3.596 -62.359  -5.565  1.00 38.44           H  
ATOM   2500  HA  SER   167      -3.511 -61.859  -2.791  1.00 38.44           H  
ATOM   2501  HB2 SER   167      -3.950 -64.400  -2.115  1.00 38.44           H  
ATOM   2502  HB3 SER   167      -4.893 -64.477  -3.607  1.00 38.44           H  
ATOM   2503  HG  SER   167      -5.970 -62.487  -2.716  1.00 38.44           H  
ATOM   2504  N   THR   168      -1.429 -63.547  -2.703  1.00 51.84           N  
ATOM   2505  CA  THR   168      -0.052 -64.019  -2.833  1.00 51.84           C  
ATOM   2506  C   THR   168       0.200 -65.016  -1.696  1.00 51.84           C  
ATOM   2507  CB  THR   168       0.978 -62.872  -2.752  1.00 51.84           C  
ATOM   2508  O   THR   168      -0.444 -65.002  -0.644  1.00 51.84           O  
ATOM   2509  CG2 THR   168       1.048 -62.045  -4.030  1.00 51.84           C  
ATOM   2510  OG1 THR   168       0.674 -61.993  -1.663  1.00 51.84           O  
ATOM   2511  H   THR   168      -1.791 -63.470  -1.755  1.00 51.84           H  
ATOM   2512  HA  THR   168       0.055 -64.556  -3.784  1.00 51.84           H  
ATOM   2513  HB  THR   168       1.977 -63.281  -2.558  1.00 51.84           H  
ATOM   2514 HG21 THR   168       1.266 -62.671  -4.900  1.00 51.84           H  
ATOM   2515 HG22 THR   168       1.834 -61.286  -3.944  1.00 51.84           H  
ATOM   2516 HG23 THR   168       0.116 -61.499  -4.208  1.00 51.84           H  
ATOM   2517  HG1 THR   168      -0.191 -61.588  -1.850  1.00 51.84           H  
ATOM   2518  N   ASN   169       1.229 -65.900  -1.953  1.00 38.06           N  
ATOM   2519  CA  ASN   169       1.769 -66.806  -0.942  1.00 38.06           C  
ATOM   2520  C   ASN   169       3.056 -67.371  -1.550  1.00 38.06           C  
ATOM   2521  CB  ASN   169       0.811 -67.949  -0.597  1.00 38.06           C  
ATOM   2522  O   ASN   169       3.052 -68.004  -2.603  1.00 38.06           O  
ATOM   2523  CG  ASN   169       0.447 -67.920   0.870  1.00 38.06           C  
ATOM   2524  ND2 ASN   169      -0.264 -66.821   1.259  1.00 38.06           N  
ATOM   2525  OD1 ASN   169       0.745 -68.816   1.653  1.00 38.06           O  
ATOM   2526  H   ASN   169       1.649 -65.939  -2.880  1.00 38.06           H  
ATOM   2527  HA  ASN   169       2.010 -66.194  -0.064  1.00 38.06           H  
ATOM   2528  HB2 ASN   169       1.255 -68.931  -0.800  1.00 38.06           H  
ATOM   2529  HB3 ASN   169      -0.120 -67.893  -1.175  1.00 38.06           H  
ATOM   2530 HD21 ASN   169      -0.584 -66.733   2.214  1.00 38.06           H  
ATOM   2531 HD22 ASN   169      -0.493 -66.058   0.606  1.00 38.06           H  
ATOM   2532  N   ASP   170       4.192 -67.046  -0.850  1.00 49.84           N  
ATOM   2533  CA  ASP   170       5.545 -67.483  -1.219  1.00 49.84           C  
ATOM   2534  C   ASP   170       6.343 -67.373   0.110  1.00 49.84           C  
ATOM   2535  CB  ASP   170       6.115 -66.652  -2.367  1.00 49.84           C  
ATOM   2536  O   ASP   170       5.837 -66.909   1.135  1.00 49.84           O  
ATOM   2537  CG  ASP   170       7.256 -67.400  -3.060  1.00 49.84           C  
ATOM   2538  OD1 ASP   170       8.077 -67.957  -2.261  1.00 49.84           O  
ATOM   2539  OD2 ASP   170       7.267 -67.369  -4.321  1.00 49.84           O1-
ATOM   2540  H   ASP   170       4.141 -66.483  -0.001  1.00 49.84           H  
ATOM   2541  HA  ASP   170       5.482 -68.544  -1.493  1.00 49.84           H  
ATOM   2542  HB2 ASP   170       6.500 -65.692  -2.004  1.00 49.84           H  
ATOM   2543  HB3 ASP   170       5.339 -66.432  -3.110  1.00 49.84           H  
ATOM   2544  N   LYS   171       7.614 -67.888   0.074  1.00 40.77           N  
ATOM   2545  CA  LYS   171       8.407 -68.212   1.256  1.00 40.77           C  
ATOM   2546  C   LYS   171       9.750 -67.456   1.244  1.00 40.77           C  
ATOM   2547  CB  LYS   171       8.593 -69.732   1.371  1.00 40.77           C  
ATOM   2548  O   LYS   171      10.831 -67.975   1.528  1.00 40.77           O  
ATOM   2549  CG  LYS   171       7.255 -70.464   1.538  1.00 40.77           C  
ATOM   2550  CD  LYS   171       7.444 -71.972   1.697  1.00 40.77           C  
ATOM   2551  CE  LYS   171       6.096 -72.675   1.809  1.00 40.77           C  
ATOM   2552  NZ  LYS   171       6.326 -74.133   1.954  1.00 40.77           N1+
ATOM   2553  H   LYS   171       8.019 -68.049  -0.889  1.00 40.77           H  
ATOM   2554  HA  LYS   171       7.871 -67.860   2.147  1.00 40.77           H  
ATOM   2555  HB2 LYS   171       9.237 -69.960   2.230  1.00 40.77           H  
ATOM   2556  HB3 LYS   171       9.110 -70.112   0.480  1.00 40.77           H  
ATOM   2557  HG2 LYS   171       6.616 -70.280   0.667  1.00 40.77           H  
ATOM   2558  HG3 LYS   171       6.728 -70.068   2.415  1.00 40.77           H  
ATOM   2559  HD2 LYS   171       8.049 -72.176   2.589  1.00 40.77           H  
ATOM   2560  HD3 LYS   171       7.997 -72.366   0.835  1.00 40.77           H  
ATOM   2561  HE2 LYS   171       5.485 -72.538   0.913  1.00 40.77           H  
ATOM   2562  HE3 LYS   171       5.537 -72.352   2.692  1.00 40.77           H  
ATOM   2563  HZ1 LYS   171       5.441 -74.653   2.026  1.00 40.77           H  
ATOM   2564  HZ2 LYS   171       6.873 -74.353   2.798  1.00 40.77           H  
ATOM   2565  HZ3 LYS   171       6.839 -74.511   1.145  1.00 40.77           H  
ATOM   2566  N   GLY   172       9.618 -66.092   1.067  1.00 41.34           N  
ATOM   2567  CA  GLY   172      10.748 -65.177   0.995  1.00 41.34           C  
ATOM   2568  C   GLY   172      11.464 -64.906   2.327  1.00 41.34           C  
ATOM   2569  O   GLY   172      11.576 -63.776   2.807  1.00 41.34           O  
ATOM   2570  H   GLY   172       8.679 -65.723   0.945  1.00 41.34           H  
ATOM   2571  HA2 GLY   172      10.370 -64.227   0.603  1.00 41.34           H  
ATOM   2572  HA3 GLY   172      11.478 -65.582   0.286  1.00 41.34           H  
ATOM   2573  N   SER   173      12.097 -66.003   2.872  1.00 35.69           N  
ATOM   2574  CA  SER   173      12.874 -65.983   4.119  1.00 35.69           C  
ATOM   2575  C   SER   173      14.184 -65.151   4.063  1.00 35.69           C  
ATOM   2576  CB  SER   173      13.211 -67.422   4.546  1.00 35.69           C  
ATOM   2577  O   SER   173      15.256 -65.605   4.474  1.00 35.69           O  
ATOM   2578  OG  SER   173      13.905 -67.464   5.791  1.00 35.69           O  
ATOM   2579  H   SER   173      11.953 -66.896   2.379  1.00 35.69           H  
ATOM   2580  HA  SER   173      12.250 -65.510   4.889  1.00 35.69           H  
ATOM   2581  HB2 SER   173      13.831 -67.923   3.794  1.00 35.69           H  
ATOM   2582  HB3 SER   173      12.293 -68.009   4.657  1.00 35.69           H  
ATOM   2583  HG  SER   173      14.721 -66.931   5.659  1.00 35.69           H  
ATOM   2584  N   MET   174      14.031 -63.828   3.707  1.00 44.11           N  
ATOM   2585  CA  MET   174      15.119 -62.845   3.736  1.00 44.11           C  
ATOM   2586  C   MET   174      15.011 -61.991   5.026  1.00 44.11           C  
ATOM   2587  CB  MET   174      15.095 -61.997   2.448  1.00 44.11           C  
ATOM   2588  O   MET   174      14.188 -62.217   5.913  1.00 44.11           O  
ATOM   2589  CG  MET   174      16.376 -62.127   1.615  1.00 44.11           C  
ATOM   2590  SD  MET   174      17.822 -61.395   2.451  1.00 44.11           S  
ATOM   2591  CE  MET   174      19.090 -61.840   1.240  1.00 44.11           C  
ATOM   2592  H   MET   174      13.085 -63.517   3.446  1.00 44.11           H  
ATOM   2593  HA  MET   174      16.062 -63.397   3.820  1.00 44.11           H  
ATOM   2594  HB2 MET   174      14.898 -60.939   2.663  1.00 44.11           H  
ATOM   2595  HB3 MET   174      14.266 -62.323   1.806  1.00 44.11           H  
ATOM   2596  HG2 MET   174      16.236 -61.608   0.661  1.00 44.11           H  
ATOM   2597  HG3 MET   174      16.577 -63.183   1.403  1.00 44.11           H  
ATOM   2598  HE1 MET   174      20.059 -61.465   1.578  1.00 44.11           H  
ATOM   2599  HE2 MET   174      18.863 -61.392   0.269  1.00 44.11           H  
ATOM   2600  HE3 MET   174      19.154 -62.927   1.138  1.00 44.11           H  
ATOM   2601  N   ALA   175      15.952 -60.977   5.117  1.00 37.61           N  
ATOM   2602  CA  ALA   175      16.019 -60.073   6.258  1.00 37.61           C  
ATOM   2603  C   ALA   175      14.953 -58.976   6.102  1.00 37.61           C  
ATOM   2604  CB  ALA   175      17.395 -59.434   6.375  1.00 37.61           C  
ATOM   2605  O   ALA   175      14.618 -58.499   5.017  1.00 37.61           O  
ATOM   2606  H   ALA   175      16.609 -60.832   4.353  1.00 37.61           H  
ATOM   2607  HA  ALA   175      15.804 -60.653   7.163  1.00 37.61           H  
ATOM   2608  HB1 ALA   175      18.172 -60.198   6.480  1.00 37.61           H  
ATOM   2609  HB2 ALA   175      17.447 -58.768   7.243  1.00 37.61           H  
ATOM   2610  HB3 ALA   175      17.632 -58.838   5.486  1.00 37.61           H  
ATOM   2611  N   MET   176      14.434 -58.524   7.301  1.00 35.81           N  
ATOM   2612  CA  MET   176      13.304 -57.596   7.361  1.00 35.81           C  
ATOM   2613  C   MET   176      13.836 -56.149   7.366  1.00 35.81           C  
ATOM   2614  CB  MET   176      12.443 -57.920   8.588  1.00 35.81           C  
ATOM   2615  O   MET   176      13.652 -55.365   8.297  1.00 35.81           O  
ATOM   2616  CG  MET   176      11.049 -57.304   8.477  1.00 35.81           C  
ATOM   2617  SD  MET   176      10.017 -57.718   9.922  1.00 35.81           S  
ATOM   2618  CE  MET   176      10.741 -56.583  11.131  1.00 35.81           C  
ATOM   2619  H   MET   176      14.845 -58.837   8.174  1.00 35.81           H  
ATOM   2620  HA  MET   176      12.707 -57.728   6.450  1.00 35.81           H  
ATOM   2621  HB2 MET   176      12.954 -57.582   9.498  1.00 35.81           H  
ATOM   2622  HB3 MET   176      12.340 -59.011   8.675  1.00 35.81           H  
ATOM   2623  HG2 MET   176      10.541 -57.702   7.592  1.00 35.81           H  
ATOM   2624  HG3 MET   176      11.090 -56.217   8.365  1.00 35.81           H  
ATOM   2625  HE1 MET   176      10.160 -56.631  12.056  1.00 35.81           H  
ATOM   2626  HE2 MET   176      10.711 -55.555  10.759  1.00 35.81           H  
ATOM   2627  HE3 MET   176      11.771 -56.864  11.361  1.00 35.81           H  
ATOM   2628  N   GLU   177      14.486 -55.790   6.201  1.00 36.33           N  
ATOM   2629  CA  GLU   177      15.067 -54.465   5.993  1.00 36.33           C  
ATOM   2630  C   GLU   177      13.952 -53.570   5.418  1.00 36.33           C  
ATOM   2631  CB  GLU   177      16.293 -54.572   5.084  1.00 36.33           C  
ATOM   2632  O   GLU   177      13.620 -53.581   4.236  1.00 36.33           O  
ATOM   2633  CG  GLU   177      17.078 -53.267   5.041  1.00 36.33           C  
ATOM   2634  CD  GLU   177      18.527 -53.375   4.553  1.00 36.33           C  
ATOM   2635  OE1 GLU   177      19.197 -52.320   4.763  1.00 36.33           O  
ATOM   2636  OE2 GLU   177      18.876 -54.472   4.039  1.00 36.33           O1-
ATOM   2637  H   GLU   177      14.557 -56.484   5.451  1.00 36.33           H  
ATOM   2638  HA  GLU   177      15.376 -54.078   6.972  1.00 36.33           H  
ATOM   2639  HB2 GLU   177      16.002 -54.863   4.066  1.00 36.33           H  
ATOM   2640  HB3 GLU   177      16.937 -55.377   5.461  1.00 36.33           H  
ATOM   2641  HG2 GLU   177      17.118 -52.832   6.049  1.00 36.33           H  
ATOM   2642  HG3 GLU   177      16.558 -52.544   4.401  1.00 36.33           H  
ATOM   2643  N   SER   178      13.258 -52.873   6.395  1.00 44.47           N  
ATOM   2644  CA  SER   178      12.037 -52.117   6.117  1.00 44.47           C  
ATOM   2645  C   SER   178      12.302 -50.595   6.002  1.00 44.47           C  
ATOM   2646  CB  SER   178      10.998 -52.439   7.197  1.00 44.47           C  
ATOM   2647  O   SER   178      13.418 -50.109   5.814  1.00 44.47           O  
ATOM   2648  OG  SER   178       9.731 -51.888   6.840  1.00 44.47           O  
ATOM   2649  H   SER   178      13.611 -52.901   7.347  1.00 44.47           H  
ATOM   2650  HA  SER   178      11.640 -52.420   5.140  1.00 44.47           H  
ATOM   2651  HB2 SER   178      11.292 -52.027   8.169  1.00 44.47           H  
ATOM   2652  HB3 SER   178      10.879 -53.524   7.301  1.00 44.47           H  
ATOM   2653  HG  SER   178       9.067 -52.288   7.431  1.00 44.47           H  
ATOM   2654  N   ALA   179      11.161 -49.812   6.064  1.00 48.63           N  
ATOM   2655  CA  ALA   179      11.120 -48.381   5.758  1.00 48.63           C  
ATOM   2656  C   ALA   179      11.832 -47.501   6.809  1.00 48.63           C  
ATOM   2657  CB  ALA   179       9.674 -47.934   5.565  1.00 48.63           C  
ATOM   2658  O   ALA   179      11.284 -46.592   7.430  1.00 48.63           O  
ATOM   2659  H   ALA   179      10.293 -50.302   6.318  1.00 48.63           H  
ATOM   2660  HA  ALA   179      11.659 -48.242   4.812  1.00 48.63           H  
ATOM   2661  HB1 ALA   179       9.188 -48.519   4.777  1.00 48.63           H  
ATOM   2662  HB2 ALA   179       9.623 -46.877   5.286  1.00 48.63           H  
ATOM   2663  HB3 ALA   179       9.093 -48.068   6.485  1.00 48.63           H  
ATOM   2664  N   LYS   180      13.191 -47.742   6.902  1.00 57.84           N  
ATOM   2665  CA  LYS   180      14.067 -46.884   7.678  1.00 57.84           C  
ATOM   2666  C   LYS   180      14.422 -45.649   6.833  1.00 57.84           C  
ATOM   2667  CB  LYS   180      15.379 -47.573   8.072  1.00 57.84           C  
ATOM   2668  O   LYS   180      15.188 -45.700   5.873  1.00 57.84           O  
ATOM   2669  CG  LYS   180      15.237 -48.435   9.326  1.00 57.84           C  
ATOM   2670  CD  LYS   180      16.617 -48.771   9.896  1.00 57.84           C  
ATOM   2671  CE  LYS   180      16.505 -49.466  11.240  1.00 57.84           C  
ATOM   2672  NZ  LYS   180      17.850 -49.532  11.862  1.00 57.84           N1+
ATOM   2673  H   LYS   180      13.576 -48.544   6.384  1.00 57.84           H  
ATOM   2674  HA  LYS   180      13.533 -46.558   8.579  1.00 57.84           H  
ATOM   2675  HB2 LYS   180      16.135 -46.800   8.267  1.00 57.84           H  
ATOM   2676  HB3 LYS   180      15.766 -48.182   7.245  1.00 57.84           H  
ATOM   2677  HG2 LYS   180      14.684 -49.353   9.095  1.00 57.84           H  
ATOM   2678  HG3 LYS   180      14.663 -47.890  10.085  1.00 57.84           H  
ATOM   2679  HD2 LYS   180      17.194 -47.844  10.014  1.00 57.84           H  
ATOM   2680  HD3 LYS   180      17.170 -49.402   9.189  1.00 57.84           H  
ATOM   2681  HE2 LYS   180      16.138 -50.493  11.146  1.00 57.84           H  
ATOM   2682  HE3 LYS   180      15.871 -48.911  11.938  1.00 57.84           H  
ATOM   2683  HZ1 LYS   180      17.810 -49.935  12.808  1.00 57.84           H  
ATOM   2684  HZ2 LYS   180      18.266 -48.595  11.962  1.00 57.84           H  
ATOM   2685  HZ3 LYS   180      18.494 -50.109  11.302  1.00 57.84           H  
ATOM   2686  N   GLU   181      13.794 -44.493   7.254  1.00 72.22           N  
ATOM   2687  CA  GLU   181      14.135 -43.189   6.710  1.00 72.22           C  
ATOM   2688  C   GLU   181      15.430 -42.691   7.390  1.00 72.22           C  
ATOM   2689  CB  GLU   181      13.052 -42.143   6.998  1.00 72.22           C  
ATOM   2690  O   GLU   181      15.833 -43.116   8.474  1.00 72.22           O  
ATOM   2691  CG  GLU   181      11.652 -42.467   6.483  1.00 72.22           C  
ATOM   2692  CD  GLU   181      10.616 -41.403   6.878  1.00 72.22           C  
ATOM   2693  OE1 GLU   181      11.075 -40.344   7.429  1.00 72.22           O  
ATOM   2694  OE2 GLU   181       9.416 -41.693   6.626  1.00 72.22           O1-
ATOM   2695  H   GLU   181      13.071 -44.549   7.965  1.00 72.22           H  
ATOM   2696  HA  GLU   181      14.308 -43.286   5.632  1.00 72.22           H  
ATOM   2697  HB2 GLU   181      13.374 -41.197   6.546  1.00 72.22           H  
ATOM   2698  HB3 GLU   181      13.002 -41.970   8.082  1.00 72.22           H  
ATOM   2699  HG2 GLU   181      11.310 -43.428   6.883  1.00 72.22           H  
ATOM   2700  HG3 GLU   181      11.666 -42.546   5.390  1.00 72.22           H  
ATOM   2701  N   THR   182      16.046 -41.648   6.725  1.00 81.90           N  
ATOM   2702  CA  THR   182      17.144 -40.890   7.301  1.00 81.90           C  
ATOM   2703  C   THR   182      16.581 -39.589   7.908  1.00 81.90           C  
ATOM   2704  CB  THR   182      18.250 -40.570   6.272  1.00 81.90           C  
ATOM   2705  O   THR   182      15.460 -39.130   7.672  1.00 81.90           O  
ATOM   2706  CG2 THR   182      18.947 -41.829   5.768  1.00 81.90           C  
ATOM   2707  OG1 THR   182      17.695 -39.874   5.155  1.00 81.90           O  
ATOM   2708  H   THR   182      15.717 -41.358   5.808  1.00 81.90           H  
ATOM   2709  HA  THR   182      17.580 -41.468   8.125  1.00 81.90           H  
ATOM   2710  HB  THR   182      19.001 -39.911   6.722  1.00 81.90           H  
ATOM   2711 HG21 THR   182      19.381 -42.401   6.594  1.00 81.90           H  
ATOM   2712 HG22 THR   182      19.749 -41.565   5.070  1.00 81.90           H  
ATOM   2713 HG23 THR   182      18.255 -42.473   5.215  1.00 81.90           H  
ATOM   2714  HG1 THR   182      18.434 -39.612   4.574  1.00 81.90           H  
ATOM   2715  N   ARG   183      17.506 -38.958   8.726  1.00 91.91           N  
ATOM   2716  CA  ARG   183      17.371 -37.594   9.214  1.00 91.91           C  
ATOM   2717  C   ARG   183      18.838 -37.108   9.233  1.00 91.91           C  
ATOM   2718  CB  ARG   183      16.712 -37.507  10.595  1.00 91.91           C  
ATOM   2719  O   ARG   183      19.779 -37.843   9.548  1.00 91.91           O  
ATOM   2720  CG  ARG   183      15.244 -37.973  10.660  1.00 91.91           C  
ATOM   2721  CD  ARG   183      14.260 -37.075   9.911  1.00 91.91           C  
ATOM   2722  NE  ARG   183      12.873 -37.580   9.994  1.00 91.91           N  
ATOM   2723  NH1 ARG   183      12.971 -38.986   8.078  1.00 91.91           N  
ATOM   2724  NH2 ARG   183      11.012 -38.795   9.209  1.00 91.91           N1+
ATOM   2725  CZ  ARG   183      12.309 -38.439   9.102  1.00 91.91           C  
ATOM   2726  H   ARG   183      18.361 -39.442   8.997  1.00 91.91           H  
ATOM   2727  HA  ARG   183      16.810 -37.012   8.476  1.00 91.91           H  
ATOM   2728  HB2 ARG   183      16.775 -36.474  10.960  1.00 91.91           H  
ATOM   2729  HB3 ARG   183      17.290 -38.114  11.304  1.00 91.91           H  
ATOM   2730  HG2 ARG   183      14.941 -37.998  11.715  1.00 91.91           H  
ATOM   2731  HG3 ARG   183      15.156 -39.006  10.310  1.00 91.91           H  
ATOM   2732  HD2 ARG   183      14.522 -36.941   8.858  1.00 91.91           H  
ATOM   2733  HD3 ARG   183      14.257 -36.074  10.358  1.00 91.91           H  
ATOM   2734  HE  ARG   183      12.243 -37.191  10.686  1.00 91.91           H  
ATOM   2735 HH11 ARG   183      12.358 -39.627   7.516  1.00 91.91           H  
ATOM   2736 HH12 ARG   183      13.988 -38.944   7.908  1.00 91.91           H  
ATOM   2737 HH21 ARG   183      10.727 -39.514   8.475  1.00 91.91           H  
ATOM   2738 HH22 ARG   183      10.361 -38.488   9.910  1.00 91.91           H  
ATOM   2739  N   TYR   184      19.020 -35.810   8.817  1.00 96.84           N  
ATOM   2740  CA  TYR   184      20.350 -35.268   8.512  1.00 96.84           C  
ATOM   2741  C   TYR   184      20.878 -34.468   9.714  1.00 96.84           C  
ATOM   2742  CB  TYR   184      20.316 -34.375   7.261  1.00 96.84           C  
ATOM   2743  O   TYR   184      20.130 -33.931  10.532  1.00 96.84           O  
ATOM   2744  CG  TYR   184      20.283 -35.175   5.977  1.00 96.84           C  
ATOM   2745  CD1 TYR   184      21.458 -35.353   5.235  1.00 96.84           C  
ATOM   2746  CD2 TYR   184      19.095 -35.757   5.511  1.00 96.84           C  
ATOM   2747  CE1 TYR   184      21.448 -36.096   4.054  1.00 96.84           C  
ATOM   2748  CE2 TYR   184      19.086 -36.513   4.336  1.00 96.84           C  
ATOM   2749  OH  TYR   184      20.227 -37.440   2.483  1.00 96.84           O  
ATOM   2750  CZ  TYR   184      20.264 -36.682   3.619  1.00 96.84           C  
ATOM   2751  H   TYR   184      18.224 -35.187   8.718  1.00 96.84           H  
ATOM   2752  HA  TYR   184      21.031 -36.110   8.349  1.00 96.84           H  
ATOM   2753  HB2 TYR   184      21.192 -33.713   7.239  1.00 96.84           H  
ATOM   2754  HB3 TYR   184      19.448 -33.703   7.286  1.00 96.84           H  
ATOM   2755  HD1 TYR   184      22.394 -34.913   5.571  1.00 96.84           H  
ATOM   2756  HD2 TYR   184      18.165 -35.629   6.059  1.00 96.84           H  
ATOM   2757  HE1 TYR   184      22.375 -36.203   3.499  1.00 96.84           H  
ATOM   2758  HE2 TYR   184      18.162 -36.966   3.985  1.00 96.84           H  
ATOM   2759  HH  TYR   184      21.130 -37.478   2.124  1.00 96.84           H  
ATOM   2760  N   CYS   185      22.262 -34.375   9.749  1.00 98.15           N  
ATOM   2761  CA  CYS   185      22.996 -33.628  10.773  1.00 98.15           C  
ATOM   2762  C   CYS   185      23.157 -32.187  10.277  1.00 98.15           C  
ATOM   2763  CB  CYS   185      24.384 -34.244  10.988  1.00 98.15           C  
ATOM   2764  O   CYS   185      23.914 -31.875   9.353  1.00 98.15           O  
ATOM   2765  SG  CYS   185      25.344 -33.453  12.318  1.00 98.15           S  
ATOM   2766  H   CYS   185      22.807 -34.849   9.008  1.00 98.15           H  
ATOM   2767  HA  CYS   185      22.414 -33.664  11.694  1.00 98.15           H  
ATOM   2768  HB2 CYS   185      24.981 -34.167  10.077  1.00 98.15           H  
ATOM   2769  HB3 CYS   185      24.290 -35.309  11.227  1.00 98.15           H  
ATOM   2770  HG  CYS   185      26.494 -34.118  12.102  1.00 98.15           H  
ATOM   2771  N   ALA   186      22.392 -31.264  10.967  1.00 96.82           N  
ATOM   2772  CA  ALA   186      22.252 -29.877  10.522  1.00 96.82           C  
ATOM   2773  C   ALA   186      23.546 -29.036  10.539  1.00 96.82           C  
ATOM   2774  CB  ALA   186      21.187 -29.174  11.357  1.00 96.82           C  
ATOM   2775  O   ALA   186      23.619 -27.945   9.977  1.00 96.82           O  
ATOM   2776  H   ALA   186      21.857 -31.585  11.778  1.00 96.82           H  
ATOM   2777  HA  ALA   186      21.926 -29.921   9.475  1.00 96.82           H  
ATOM   2778  HB1 ALA   186      20.242 -29.728  11.333  1.00 96.82           H  
ATOM   2779  HB2 ALA   186      20.996 -28.164  10.984  1.00 96.82           H  
ATOM   2780  HB3 ALA   186      21.498 -29.091  12.405  1.00 96.82           H  
ATOM   2781  N   VAL   187      24.589 -29.570  11.261  1.00 97.90           N  
ATOM   2782  CA  VAL   187      25.892 -28.915  11.397  1.00 97.90           C  
ATOM   2783  C   VAL   187      26.669 -29.025  10.070  1.00 97.90           C  
ATOM   2784  CB  VAL   187      26.707 -29.591  12.528  1.00 97.90           C  
ATOM   2785  O   VAL   187      27.538 -28.205   9.770  1.00 97.90           O  
ATOM   2786  CG1 VAL   187      28.122 -29.022  12.673  1.00 97.90           C  
ATOM   2787  CG2 VAL   187      25.999 -29.503  13.884  1.00 97.90           C  
ATOM   2788  H   VAL   187      24.429 -30.456  11.732  1.00 97.90           H  
ATOM   2789  HA  VAL   187      25.722 -27.852  11.604  1.00 97.90           H  
ATOM   2790  HB  VAL   187      26.806 -30.652  12.280  1.00 97.90           H  
ATOM   2791 HG11 VAL   187      28.100 -27.943  12.844  1.00 97.90           H  
ATOM   2792 HG12 VAL   187      28.732 -29.219  11.787  1.00 97.90           H  
ATOM   2793 HG13 VAL   187      28.643 -29.490  13.515  1.00 97.90           H  
ATOM   2794 HG21 VAL   187      25.887 -28.463  14.199  1.00 97.90           H  
ATOM   2795 HG22 VAL   187      26.574 -30.027  14.655  1.00 97.90           H  
ATOM   2796 HG23 VAL   187      25.006 -29.961  13.857  1.00 97.90           H  
ATOM   2797  N   CYS   188      26.483 -30.203   9.349  1.00 97.85           N  
ATOM   2798  CA  CYS   188      27.376 -30.522   8.229  1.00 97.85           C  
ATOM   2799  C   CYS   188      26.892 -31.549   7.189  1.00 97.85           C  
ATOM   2800  CB  CYS   188      28.773 -30.947   8.721  1.00 97.85           C  
ATOM   2801  O   CYS   188      27.683 -32.028   6.370  1.00 97.85           O  
ATOM   2802  SG  CYS   188      28.726 -32.465   9.732  1.00 97.85           S  
ATOM   2803  H   CYS   188      25.710 -30.821   9.606  1.00 97.85           H  
ATOM   2804  HA  CYS   188      27.494 -29.590   7.659  1.00 97.85           H  
ATOM   2805  HB2 CYS   188      29.227 -30.161   9.329  1.00 97.85           H  
ATOM   2806  HB3 CYS   188      29.445 -31.149   7.883  1.00 97.85           H  
ATOM   2807  HG  CYS   188      28.267 -31.865  10.839  1.00 97.85           H  
ATOM   2808  N   ASN   189      25.548 -31.849   7.151  1.00 96.38           N  
ATOM   2809  CA  ASN   189      24.986 -32.677   6.073  1.00 96.38           C  
ATOM   2810  C   ASN   189      25.510 -34.129   6.102  1.00 96.38           C  
ATOM   2811  CB  ASN   189      25.104 -32.054   4.677  1.00 96.38           C  
ATOM   2812  O   ASN   189      25.404 -34.909   5.157  1.00 96.38           O  
ATOM   2813  CG  ASN   189      24.181 -30.867   4.497  1.00 96.38           C  
ATOM   2814  ND2 ASN   189      24.459 -30.112   3.388  1.00 96.38           N  
ATOM   2815  OD1 ASN   189      23.248 -30.603   5.246  1.00 96.38           O  
ATOM   2816  H   ASN   189      24.893 -31.486   7.851  1.00 96.38           H  
ATOM   2817  HA  ASN   189      23.922 -32.774   6.332  1.00 96.38           H  
ATOM   2818  HB2 ASN   189      24.821 -32.783   3.907  1.00 96.38           H  
ATOM   2819  HB3 ASN   189      26.131 -31.745   4.456  1.00 96.38           H  
ATOM   2820 HD21 ASN   189      23.892 -29.295   3.188  1.00 96.38           H  
ATOM   2821 HD22 ASN   189      25.206 -30.341   2.743  1.00 96.38           H  
ATOM   2822  N   ASP   190      25.908 -34.539   7.362  1.00 96.81           N  
ATOM   2823  CA  ASP   190      26.112 -35.937   7.709  1.00 96.81           C  
ATOM   2824  C   ASP   190      24.708 -36.472   8.061  1.00 96.81           C  
ATOM   2825  CB  ASP   190      27.111 -36.093   8.853  1.00 96.81           C  
ATOM   2826  O   ASP   190      23.700 -35.762   8.089  1.00 96.81           O  
ATOM   2827  CG  ASP   190      27.619 -37.517   9.041  1.00 96.81           C  
ATOM   2828  OD1 ASP   190      27.198 -38.377   8.200  1.00 96.81           O  
ATOM   2829  OD2 ASP   190      28.448 -37.697   9.988  1.00 96.81           O1-
ATOM   2830  H   ASP   190      26.000 -33.825   8.076  1.00 96.81           H  
ATOM   2831  HA  ASP   190      26.452 -36.456   6.806  1.00 96.81           H  
ATOM   2832  HB2 ASP   190      26.670 -35.761   9.798  1.00 96.81           H  
ATOM   2833  HB3 ASP   190      27.989 -35.465   8.661  1.00 96.81           H  
ATOM   2834  N   TYR   191      24.653 -37.820   8.326  1.00 97.09           N  
ATOM   2835  CA  TYR   191      23.401 -38.513   8.645  1.00 97.09           C  
ATOM   2836  C   TYR   191      23.327 -38.566  10.167  1.00 97.09           C  
ATOM   2837  CB  TYR   191      23.351 -39.943   8.086  1.00 97.09           C  
ATOM   2838  O   TYR   191      24.303 -38.888  10.846  1.00 97.09           O  
ATOM   2839  CG  TYR   191      23.577 -40.093   6.595  1.00 97.09           C  
ATOM   2840  CD1 TYR   191      23.353 -39.052   5.682  1.00 97.09           C  
ATOM   2841  CD2 TYR   191      24.006 -41.335   6.096  1.00 97.09           C  
ATOM   2842  CE1 TYR   191      23.615 -39.228   4.323  1.00 97.09           C  
ATOM   2843  CE2 TYR   191      24.258 -41.515   4.732  1.00 97.09           C  
ATOM   2844  OH  TYR   191      24.316 -40.562   2.520  1.00 97.09           O  
ATOM   2845  CZ  TYR   191      24.069 -40.453   3.856  1.00 97.09           C  
ATOM   2846  H   TYR   191      25.537 -38.350   8.334  1.00 97.09           H  
ATOM   2847  HA  TYR   191      22.559 -37.927   8.262  1.00 97.09           H  
ATOM   2848  HB2 TYR   191      22.379 -40.390   8.330  1.00 97.09           H  
ATOM   2849  HB3 TYR   191      24.111 -40.545   8.603  1.00 97.09           H  
ATOM   2850  HD1 TYR   191      22.980 -38.084   6.007  1.00 97.09           H  
ATOM   2851  HD2 TYR   191      24.146 -42.181   6.769  1.00 97.09           H  
ATOM   2852  HE1 TYR   191      23.454 -38.414   3.624  1.00 97.09           H  
ATOM   2853  HE2 TYR   191      24.594 -42.485   4.377  1.00 97.09           H  
ATOM   2854  HH  TYR   191      24.491 -41.495   2.311  1.00 97.09           H  
ATOM   2855  N   ALA   192      22.110 -38.245  10.718  1.00 97.13           N  
ATOM   2856  CA  ALA   192      21.969 -38.118  12.155  1.00 97.13           C  
ATOM   2857  C   ALA   192      21.887 -39.505  12.799  1.00 97.13           C  
ATOM   2858  CB  ALA   192      20.734 -37.305  12.522  1.00 97.13           C  
ATOM   2859  O   ALA   192      21.515 -40.511  12.194  1.00 97.13           O  
ATOM   2860  H   ALA   192      21.269 -38.102  10.141  1.00 97.13           H  
ATOM   2861  HA  ALA   192      22.863 -37.610  12.524  1.00 97.13           H  
ATOM   2862  HB1 ALA   192      20.766 -36.314  12.059  1.00 97.13           H  
ATOM   2863  HB2 ALA   192      20.648 -37.169  13.603  1.00 97.13           H  
ATOM   2864  HB3 ALA   192      19.817 -37.804  12.191  1.00 97.13           H  
ATOM   2865  N   SER   193      22.183 -39.485  14.148  1.00 95.11           N  
ATOM   2866  CA  SER   193      21.911 -40.614  15.024  1.00 95.11           C  
ATOM   2867  C   SER   193      20.693 -40.324  15.907  1.00 95.11           C  
ATOM   2868  CB  SER   193      23.098 -40.926  15.917  1.00 95.11           C  
ATOM   2869  O   SER   193      20.054 -41.235  16.434  1.00 95.11           O  
ATOM   2870  OG  SER   193      23.413 -39.796  16.733  1.00 95.11           O  
ATOM   2871  H   SER   193      22.578 -38.640  14.581  1.00 95.11           H  
ATOM   2872  HA  SER   193      21.668 -41.493  14.416  1.00 95.11           H  
ATOM   2873  HB2 SER   193      23.980 -41.164  15.314  1.00 95.11           H  
ATOM   2874  HB3 SER   193      22.878 -41.774  16.575  1.00 95.11           H  
ATOM   2875  HG  SER   193      24.113 -40.145  17.382  1.00 95.11           H  
ATOM   2876  N   GLY   194      20.479 -38.985  16.191  1.00 93.54           N  
ATOM   2877  CA  GLY   194      19.421 -38.556  17.072  1.00 93.54           C  
ATOM   2878  C   GLY   194      19.468 -37.046  17.316  1.00 93.54           C  
ATOM   2879  O   GLY   194      20.223 -36.282  16.716  1.00 93.54           O  
ATOM   2880  H   GLY   194      21.095 -38.274  15.796  1.00 93.54           H  
ATOM   2881  HA2 GLY   194      19.524 -39.084  18.026  1.00 93.54           H  
ATOM   2882  HA3 GLY   194      18.461 -38.827  16.624  1.00 93.54           H  
ATOM   2883  N   TYR   195      18.545 -36.648  18.261  1.00 94.74           N  
ATOM   2884  CA  TYR   195      18.363 -35.265  18.710  1.00 94.74           C  
ATOM   2885  C   TYR   195      19.264 -35.093  19.942  1.00 94.74           C  
ATOM   2886  CB  TYR   195      16.886 -35.051  19.079  1.00 94.74           C  
ATOM   2887  O   TYR   195      19.042 -35.690  20.996  1.00 94.74           O  
ATOM   2888  CG  TYR   195      16.508 -33.609  19.305  1.00 94.74           C  
ATOM   2889  CD1 TYR   195      16.666 -33.018  20.566  1.00 94.74           C  
ATOM   2890  CD2 TYR   195      15.981 -32.848  18.251  1.00 94.74           C  
ATOM   2891  CE1 TYR   195      16.308 -31.685  20.770  1.00 94.74           C  
ATOM   2892  CE2 TYR   195      15.615 -31.518  18.453  1.00 94.74           C  
ATOM   2893  OH  TYR   195      15.548 -29.614  19.875  1.00 94.74           O  
ATOM   2894  CZ  TYR   195      15.791 -30.952  19.709  1.00 94.74           C  
ATOM   2895  H   TYR   195      17.962 -37.355  18.700  1.00 94.74           H  
ATOM   2896  HA  TYR   195      18.670 -34.588  17.910  1.00 94.74           H  
ATOM   2897  HB2 TYR   195      16.615 -35.634  19.970  1.00 94.74           H  
ATOM   2898  HB3 TYR   195      16.250 -35.454  18.278  1.00 94.74           H  
ATOM   2899  HD1 TYR   195      17.070 -33.593  21.398  1.00 94.74           H  
ATOM   2900  HD2 TYR   195      15.851 -33.292  17.269  1.00 94.74           H  
ATOM   2901  HE1 TYR   195      16.469 -31.222  21.737  1.00 94.74           H  
ATOM   2902  HE2 TYR   195      15.217 -30.926  17.634  1.00 94.74           H  
ATOM   2903  HH  TYR   195      16.385 -29.201  19.509  1.00 94.74           H  
ATOM   2904  N   HIS   196      20.372 -34.286  19.746  1.00 95.13           N  
ATOM   2905  CA  HIS   196      21.414 -34.130  20.769  1.00 95.13           C  
ATOM   2906  C   HIS   196      21.696 -32.620  20.944  1.00 95.13           C  
ATOM   2907  CB  HIS   196      22.749 -34.797  20.397  1.00 95.13           C  
ATOM   2908  O   HIS   196      21.850 -31.865  19.980  1.00 95.13           O  
ATOM   2909  CG  HIS   196      22.642 -36.196  19.905  1.00 95.13           C  
ATOM   2910  CD2 HIS   196      22.937 -36.676  18.647  1.00 95.13           C  
ATOM   2911  ND1 HIS   196      22.239 -37.226  20.721  1.00 95.13           N  
ATOM   2912  CE1 HIS   196      22.186 -38.283  19.938  1.00 95.13           C  
ATOM   2913  NE2 HIS   196      22.616 -38.002  18.672  1.00 95.13           N  
ATOM   2914  H   HIS   196      20.468 -33.745  18.877  1.00 95.13           H  
ATOM   2915  HA  HIS   196      21.049 -34.546  21.714  1.00 95.13           H  
ATOM   2916  HB2 HIS   196      23.406 -34.788  21.277  1.00 95.13           H  
ATOM   2917  HB3 HIS   196      23.271 -34.196  19.642  1.00 95.13           H  
ATOM   2918  HD2 HIS   196      23.307 -36.194  17.756  1.00 95.13           H  
ATOM   2919  HE2 HIS   196      22.689 -38.653  17.889  1.00 95.13           H  
ATOM   2920  HE1 HIS   196      21.855 -39.271  20.224  1.00 95.13           H  
ATOM   2921  N   TYR   197      21.764 -32.171  22.254  1.00 94.61           N  
ATOM   2922  CA  TYR   197      22.277 -30.839  22.644  1.00 94.61           C  
ATOM   2923  C   TYR   197      21.497 -29.608  22.139  1.00 94.61           C  
ATOM   2924  CB  TYR   197      23.761 -30.651  22.272  1.00 94.61           C  
ATOM   2925  O   TYR   197      21.863 -28.463  22.419  1.00 94.61           O  
ATOM   2926  CG  TYR   197      24.696 -31.553  23.037  1.00 94.61           C  
ATOM   2927  CD1 TYR   197      24.911 -31.328  24.403  1.00 94.61           C  
ATOM   2928  CD2 TYR   197      25.369 -32.604  22.400  1.00 94.61           C  
ATOM   2929  CE1 TYR   197      25.767 -32.151  25.129  1.00 94.61           C  
ATOM   2930  CE2 TYR   197      26.230 -33.429  23.126  1.00 94.61           C  
ATOM   2931  OH  TYR   197      27.227 -33.995  25.237  1.00 94.61           O  
ATOM   2932  CZ  TYR   197      26.414 -33.197  24.487  1.00 94.61           C  
ATOM   2933  H   TYR   197      21.495 -32.795  23.009  1.00 94.61           H  
ATOM   2934  HA  TYR   197      22.162 -30.811  23.735  1.00 94.61           H  
ATOM   2935  HB2 TYR   197      24.082 -29.620  22.465  1.00 94.61           H  
ATOM   2936  HB3 TYR   197      23.903 -30.799  21.196  1.00 94.61           H  
ATOM   2937  HD1 TYR   197      24.411 -30.504  24.905  1.00 94.61           H  
ATOM   2938  HD2 TYR   197      25.235 -32.780  21.335  1.00 94.61           H  
ATOM   2939  HE1 TYR   197      25.913 -31.983  26.191  1.00 94.61           H  
ATOM   2940  HE2 TYR   197      26.746 -34.234  22.610  1.00 94.61           H  
ATOM   2941  HH  TYR   197      27.326 -34.822  24.737  1.00 94.61           H  
ATOM   2942  N   GLY   198      20.416 -29.880  21.338  1.00 91.52           N  
ATOM   2943  CA  GLY   198      19.599 -28.866  20.718  1.00 91.52           C  
ATOM   2944  C   GLY   198      18.952 -29.372  19.435  1.00 91.52           C  
ATOM   2945  O   GLY   198      17.836 -28.963  19.092  1.00 91.52           O  
ATOM   2946  H   GLY   198      20.184 -30.852  21.169  1.00 91.52           H  
ATOM   2947  HA2 GLY   198      20.204 -27.984  20.488  1.00 91.52           H  
ATOM   2948  HA3 GLY   198      18.816 -28.594  21.432  1.00 91.52           H  
ATOM   2949  N   VAL   199      19.753 -30.175  18.636  1.00 94.56           N  
ATOM   2950  CA  VAL   199      19.372 -30.487  17.254  1.00 94.56           C  
ATOM   2951  C   VAL   199      19.714 -31.932  16.813  1.00 94.56           C  
ATOM   2952  CB  VAL   199      19.946 -29.462  16.235  1.00 94.56           C  
ATOM   2953  O   VAL   199      20.465 -32.691  17.429  1.00 94.56           O  
ATOM   2954  CG1 VAL   199      19.272 -28.094  16.352  1.00 94.56           C  
ATOM   2955  CG2 VAL   199      21.464 -29.320  16.338  1.00 94.56           C  
ATOM   2956  H   VAL   199      20.630 -30.561  19.004  1.00 94.56           H  
ATOM   2957  HA  VAL   199      18.276 -30.431  17.202  1.00 94.56           H  
ATOM   2958  HB  VAL   199      19.734 -29.814  15.218  1.00 94.56           H  
ATOM   2959 HG11 VAL   199      19.539 -27.586  17.284  1.00 94.56           H  
ATOM   2960 HG12 VAL   199      18.182 -28.189  16.309  1.00 94.56           H  
ATOM   2961 HG13 VAL   199      19.575 -27.449  15.520  1.00 94.56           H  
ATOM   2962 HG21 VAL   199      21.764 -28.891  17.299  1.00 94.56           H  
ATOM   2963 HG22 VAL   199      21.841 -28.664  15.548  1.00 94.56           H  
ATOM   2964 HG23 VAL   199      21.956 -30.290  16.222  1.00 94.56           H  
ATOM   2965  N   TRP   200      19.109 -32.277  15.608  1.00 97.01           N  
ATOM   2966  CA  TRP   200      19.274 -33.580  14.956  1.00 97.01           C  
ATOM   2967  C   TRP   200      20.716 -33.668  14.469  1.00 97.01           C  
ATOM   2968  CB  TRP   200      18.356 -33.733  13.741  1.00 97.01           C  
ATOM   2969  O   TRP   200      21.196 -32.864  13.666  1.00 97.01           O  
ATOM   2970  CG  TRP   200      16.962 -34.109  14.130  1.00 97.01           C  
ATOM   2971  CD1 TRP   200      15.888 -33.258  14.304  1.00 97.01           C  
ATOM   2972  CD2 TRP   200      16.493 -35.438  14.388  1.00 97.01           C  
ATOM   2973  CE2 TRP   200      15.140 -35.344  14.711  1.00 97.01           C  
ATOM   2974  CE3 TRP   200      17.098 -36.713  14.375  1.00 97.01           C  
ATOM   2975  NE1 TRP   200      14.795 -34.015  14.636  1.00 97.01           N  
ATOM   2976  CH2 TRP   200      14.987 -37.712  15.017  1.00 97.01           C  
ATOM   2977  CZ2 TRP   200      14.363 -36.461  15.032  1.00 97.01           C  
ATOM   2978  CZ3 TRP   200      16.333 -37.841  14.689  1.00 97.01           C  
ATOM   2979  H   TRP   200      18.508 -31.599  15.152  1.00 97.01           H  
ATOM   2980  HA  TRP   200      19.074 -34.349  15.703  1.00 97.01           H  
ATOM   2981  HB2 TRP   200      18.746 -34.511  13.070  1.00 97.01           H  
ATOM   2982  HB3 TRP   200      18.337 -32.809  13.148  1.00 97.01           H  
ATOM   2983  HD1 TRP   200      15.802 -32.183  14.206  1.00 97.01           H  
ATOM   2984  HE1 TRP   200      13.864 -33.657  14.805  1.00 97.01           H  
ATOM   2985  HE3 TRP   200      18.147 -36.829  14.118  1.00 97.01           H  
ATOM   2986  HZ2 TRP   200      13.312 -36.368  15.281  1.00 97.01           H  
ATOM   2987  HZ3 TRP   200      16.792 -38.827  14.678  1.00 97.01           H  
ATOM   2988  HH2 TRP   200      14.409 -38.600  15.258  1.00 97.01           H  
ATOM   2989  N   SER   201      21.458 -34.662  15.084  1.00 97.26           N  
ATOM   2990  CA  SER   201      22.886 -34.739  14.842  1.00 97.26           C  
ATOM   2991  C   SER   201      23.420 -36.172  14.852  1.00 97.26           C  
ATOM   2992  CB  SER   201      23.650 -33.781  15.763  1.00 97.26           C  
ATOM   2993  O   SER   201      22.750 -37.143  15.208  1.00 97.26           O  
ATOM   2994  OG  SER   201      23.106 -33.741  17.080  1.00 97.26           O  
ATOM   2995  H   SER   201      21.022 -35.344  15.733  1.00 97.26           H  
ATOM   2996  HA  SER   201      23.051 -34.405  13.814  1.00 97.26           H  
ATOM   2997  HB2 SER   201      23.587 -32.762  15.365  1.00 97.26           H  
ATOM   2998  HB3 SER   201      24.710 -34.038  15.844  1.00 97.26           H  
ATOM   2999  HG  SER   201      22.151 -33.510  17.005  1.00 97.26           H  
ATOM   3000  N   CYS   202      24.702 -36.277  14.325  1.00 98.20           N  
ATOM   3001  CA  CYS   202      25.419 -37.548  14.247  1.00 98.20           C  
ATOM   3002  C   CYS   202      26.331 -37.693  15.467  1.00 98.20           C  
ATOM   3003  CB  CYS   202      26.194 -37.677  12.938  1.00 98.20           C  
ATOM   3004  O   CYS   202      26.629 -36.755  16.211  1.00 98.20           O  
ATOM   3005  SG  CYS   202      27.661 -36.613  12.826  1.00 98.20           S  
ATOM   3006  H   CYS   202      25.195 -35.447  13.999  1.00 98.20           H  
ATOM   3007  HA  CYS   202      24.689 -38.360  14.293  1.00 98.20           H  
ATOM   3008  HB2 CYS   202      25.556 -37.391  12.101  1.00 98.20           H  
ATOM   3009  HB3 CYS   202      26.523 -38.710  12.785  1.00 98.20           H  
ATOM   3010  HG  CYS   202      28.065 -37.125  11.643  1.00 98.20           H  
ATOM   3011  N   GLU   203      26.881 -38.960  15.613  1.00 97.52           N  
ATOM   3012  CA  GLU   203      27.730 -39.262  16.758  1.00 97.52           C  
ATOM   3013  C   GLU   203      29.030 -38.443  16.658  1.00 97.52           C  
ATOM   3014  CB  GLU   203      28.040 -40.757  16.893  1.00 97.52           C  
ATOM   3015  O   GLU   203      29.651 -38.081  17.660  1.00 97.52           O  
ATOM   3016  CG  GLU   203      26.807 -41.635  17.123  1.00 97.52           C  
ATOM   3017  CD  GLU   203      26.040 -41.259  18.370  1.00 97.52           C  
ATOM   3018  OE1 GLU   203      24.927 -40.665  18.232  1.00 97.52           O  
ATOM   3019  OE2 GLU   203      26.548 -41.527  19.506  1.00 97.52           O1-
ATOM   3020  H   GLU   203      26.653 -39.695  14.950  1.00 97.52           H  
ATOM   3021  HA  GLU   203      27.201 -38.912  17.647  1.00 97.52           H  
ATOM   3022  HB2 GLU   203      28.743 -40.902  17.723  1.00 97.52           H  
ATOM   3023  HB3 GLU   203      28.555 -41.110  15.990  1.00 97.52           H  
ATOM   3024  HG2 GLU   203      27.124 -42.681  17.222  1.00 97.52           H  
ATOM   3025  HG3 GLU   203      26.145 -41.594  16.253  1.00 97.52           H  
ATOM   3026  N   GLY   204      29.487 -38.205  15.378  1.00 97.46           N  
ATOM   3027  CA  GLY   204      30.753 -37.544  15.149  1.00 97.46           C  
ATOM   3028  C   GLY   204      30.757 -36.054  15.500  1.00 97.46           C  
ATOM   3029  O   GLY   204      31.823 -35.445  15.646  1.00 97.46           O  
ATOM   3030  H   GLY   204      28.924 -38.518  14.590  1.00 97.46           H  
ATOM   3031  HA2 GLY   204      30.995 -37.648  14.087  1.00 97.46           H  
ATOM   3032  HA3 GLY   204      31.521 -38.043  15.749  1.00 97.46           H  
ATOM   3033  N   CYS   205      29.519 -35.437  15.511  1.00 98.23           N  
ATOM   3034  CA  CYS   205      29.307 -34.048  15.942  1.00 98.23           C  
ATOM   3035  C   CYS   205      28.918 -33.986  17.424  1.00 98.23           C  
ATOM   3036  CB  CYS   205      28.270 -33.315  15.101  1.00 98.23           C  
ATOM   3037  O   CYS   205      29.412 -33.135  18.169  1.00 98.23           O  
ATOM   3038  SG  CYS   205      28.970 -32.918  13.468  1.00 98.23           S  
ATOM   3039  H   CYS   205      28.706 -35.986  15.228  1.00 98.23           H  
ATOM   3040  HA  CYS   205      30.269 -33.528  15.881  1.00 98.23           H  
ATOM   3041  HB2 CYS   205      27.975 -32.373  15.575  1.00 98.23           H  
ATOM   3042  HB3 CYS   205      27.365 -33.916  14.967  1.00 98.23           H  
ATOM   3043  HG  CYS   205      29.095 -34.194  13.080  1.00 98.23           H  
ATOM   3044  N   LYS   206      27.990 -34.919  17.836  1.00 96.92           N  
ATOM   3045  CA  LYS   206      27.637 -35.077  19.257  1.00 96.92           C  
ATOM   3046  C   LYS   206      28.929 -35.210  20.088  1.00 96.92           C  
ATOM   3047  CB  LYS   206      26.778 -36.332  19.346  1.00 96.92           C  
ATOM   3048  O   LYS   206      29.155 -34.482  21.058  1.00 96.92           O  
ATOM   3049  CG  LYS   206      26.442 -36.945  20.708  1.00 96.92           C  
ATOM   3050  CD  LYS   206      26.052 -38.398  20.415  1.00 96.92           C  
ATOM   3051  CE  LYS   206      25.453 -39.202  21.550  1.00 96.92           C  
ATOM   3052  NZ  LYS   206      25.096 -40.523  20.994  1.00 96.92           N1+
ATOM   3053  H   LYS   206      27.509 -35.523  17.155  1.00 96.92           H  
ATOM   3054  HA  LYS   206      27.092 -34.184  19.580  1.00 96.92           H  
ATOM   3055  HB2 LYS   206      27.296 -37.102  18.767  1.00 96.92           H  
ATOM   3056  HB3 LYS   206      25.839 -36.147  18.807  1.00 96.92           H  
ATOM   3057  HG2 LYS   206      25.620 -36.399  21.179  1.00 96.92           H  
ATOM   3058  HG3 LYS   206      27.298 -36.927  21.389  1.00 96.92           H  
ATOM   3059  HD2 LYS   206      26.953 -38.918  20.064  1.00 96.92           H  
ATOM   3060  HD3 LYS   206      25.347 -38.400  19.577  1.00 96.92           H  
ATOM   3061  HE2 LYS   206      24.537 -38.755  21.942  1.00 96.92           H  
ATOM   3062  HE3 LYS   206      26.166 -39.370  22.361  1.00 96.92           H  
ATOM   3063  HZ1 LYS   206      24.673 -41.204  21.630  1.00 96.92           H  
ATOM   3064  HZ2 LYS   206      25.939 -41.031  20.521  1.00 96.92           H  
ATOM   3065  HZ3 LYS   206      24.511 -40.440  20.135  1.00 96.92           H  
ATOM   3066  N   ALA   207      29.807 -36.207  19.697  1.00 95.66           N  
ATOM   3067  CA  ALA   207      30.999 -36.493  20.493  1.00 95.66           C  
ATOM   3068  C   ALA   207      32.047 -35.363  20.430  1.00 95.66           C  
ATOM   3069  CB  ALA   207      31.654 -37.796  20.055  1.00 95.66           C  
ATOM   3070  O   ALA   207      32.866 -35.181  21.333  1.00 95.66           O  
ATOM   3071  H   ALA   207      29.622 -36.764  18.851  1.00 95.66           H  
ATOM   3072  HA  ALA   207      30.675 -36.580  21.536  1.00 95.66           H  
ATOM   3073  HB1 ALA   207      30.946 -38.629  20.115  1.00 95.66           H  
ATOM   3074  HB2 ALA   207      32.512 -38.034  20.693  1.00 95.66           H  
ATOM   3075  HB3 ALA   207      32.017 -37.733  19.024  1.00 95.66           H  
ATOM   3076  N   PHE   208      32.068 -34.648  19.248  1.00 97.37           N  
ATOM   3077  CA  PHE   208      32.988 -33.525  19.027  1.00 97.37           C  
ATOM   3078  C   PHE   208      32.529 -32.388  19.941  1.00 97.37           C  
ATOM   3079  CB  PHE   208      33.000 -33.107  17.550  1.00 97.37           C  
ATOM   3080  O   PHE   208      33.332 -31.744  20.617  1.00 97.37           O  
ATOM   3081  CG  PHE   208      33.879 -31.935  17.187  1.00 97.37           C  
ATOM   3082  CD1 PHE   208      33.397 -30.626  17.334  1.00 97.37           C  
ATOM   3083  CD2 PHE   208      35.170 -32.125  16.673  1.00 97.37           C  
ATOM   3084  CE1 PHE   208      34.201 -29.538  17.006  1.00 97.37           C  
ATOM   3085  CE2 PHE   208      35.969 -31.030  16.332  1.00 97.37           C  
ATOM   3086  CZ  PHE   208      35.487 -29.737  16.510  1.00 97.37           C  
ATOM   3087  H   PHE   208      31.396 -34.898  18.529  1.00 97.37           H  
ATOM   3088  HA  PHE   208      33.987 -33.832  19.355  1.00 97.37           H  
ATOM   3089  HB2 PHE   208      31.983 -32.882  17.211  1.00 97.37           H  
ATOM   3090  HB3 PHE   208      33.321 -33.969  16.954  1.00 97.37           H  
ATOM   3091  HD1 PHE   208      32.392 -30.439  17.713  1.00 97.37           H  
ATOM   3092  HD2 PHE   208      35.562 -33.122  16.510  1.00 97.37           H  
ATOM   3093  HE1 PHE   208      33.826 -28.529  17.148  1.00 97.37           H  
ATOM   3094  HE2 PHE   208      36.967 -31.183  15.928  1.00 97.37           H  
ATOM   3095  HZ  PHE   208      36.111 -28.880  16.278  1.00 97.37           H  
ATOM   3096  N   PHE   209      31.170 -32.120  19.915  1.00 96.07           N  
ATOM   3097  CA  PHE   209      30.618 -31.038  20.726  1.00 96.07           C  
ATOM   3098  C   PHE   209      30.776 -31.406  22.214  1.00 96.07           C  
ATOM   3099  CB  PHE   209      29.155 -30.748  20.374  1.00 96.07           C  
ATOM   3100  O   PHE   209      30.988 -30.542  23.064  1.00 96.07           O  
ATOM   3101  CG  PHE   209      28.663 -29.451  20.969  1.00 96.07           C  
ATOM   3102  CD1 PHE   209      27.765 -29.454  22.040  1.00 96.07           C  
ATOM   3103  CD2 PHE   209      29.121 -28.225  20.475  1.00 96.07           C  
ATOM   3104  CE1 PHE   209      27.344 -28.255  22.615  1.00 96.07           C  
ATOM   3105  CE2 PHE   209      28.703 -27.026  21.048  1.00 96.07           C  
ATOM   3106  CZ  PHE   209      27.818 -27.041  22.123  1.00 96.07           C  
ATOM   3107  H   PHE   209      30.540 -32.665  19.311  1.00 96.07           H  
ATOM   3108  HA  PHE   209      31.248 -30.158  20.543  1.00 96.07           H  
ATOM   3109  HB2 PHE   209      28.511 -31.578  20.693  1.00 96.07           H  
ATOM   3110  HB3 PHE   209      29.037 -30.682  19.284  1.00 96.07           H  
ATOM   3111  HD1 PHE   209      27.399 -30.395  22.437  1.00 96.07           H  
ATOM   3112  HD2 PHE   209      29.809 -28.193  19.636  1.00 96.07           H  
ATOM   3113  HE1 PHE   209      26.642 -28.276  23.443  1.00 96.07           H  
ATOM   3114  HE2 PHE   209      29.069 -26.086  20.645  1.00 96.07           H  
ATOM   3115  HZ  PHE   209      27.486 -26.105  22.562  1.00 96.07           H  
ATOM   3116  N   LYS   210      30.610 -32.743  22.542  1.00 94.06           N  
ATOM   3117  CA  LYS   210      30.857 -33.215  23.901  1.00 94.06           C  
ATOM   3118  C   LYS   210      32.315 -32.965  24.323  1.00 94.06           C  
ATOM   3119  CB  LYS   210      30.511 -34.703  24.060  1.00 94.06           C  
ATOM   3120  O   LYS   210      32.572 -32.590  25.469  1.00 94.06           O  
ATOM   3121  CG  LYS   210      30.555 -35.166  25.523  1.00 94.06           C  
ATOM   3122  CD  LYS   210      30.082 -36.614  25.676  1.00 94.06           C  
ATOM   3123  CE  LYS   210      30.148 -37.055  27.133  1.00 94.06           C  
ATOM   3124  NZ  LYS   210      29.632 -38.440  27.254  1.00 94.06           N1+
ATOM   3125  H   LYS   210      30.255 -33.400  21.834  1.00 94.06           H  
ATOM   3126  HA  LYS   210      30.212 -32.618  24.556  1.00 94.06           H  
ATOM   3127  HB2 LYS   210      31.202 -35.317  23.473  1.00 94.06           H  
ATOM   3128  HB3 LYS   210      29.508 -34.886  23.659  1.00 94.06           H  
ATOM   3129  HG2 LYS   210      29.926 -34.509  26.136  1.00 94.06           H  
ATOM   3130  HG3 LYS   210      31.578 -35.085  25.909  1.00 94.06           H  
ATOM   3131  HD2 LYS   210      30.704 -37.273  25.059  1.00 94.06           H  
ATOM   3132  HD3 LYS   210      29.053 -36.703  25.306  1.00 94.06           H  
ATOM   3133  HE2 LYS   210      29.521 -36.430  27.775  1.00 94.06           H  
ATOM   3134  HE3 LYS   210      31.173 -37.062  27.515  1.00 94.06           H  
ATOM   3135  HZ1 LYS   210      29.612 -38.751  28.235  1.00 94.06           H  
ATOM   3136  HZ2 LYS   210      30.214 -39.115  26.736  1.00 94.06           H  
ATOM   3137  HZ3 LYS   210      28.670 -38.529  26.896  1.00 94.06           H  
ATOM   3138  N   ARG   211      33.314 -33.269  23.419  1.00 94.41           N  
ATOM   3139  CA  ARG   211      34.720 -33.066  23.782  1.00 94.41           C  
ATOM   3140  C   ARG   211      34.991 -31.578  24.073  1.00 94.41           C  
ATOM   3141  CB  ARG   211      35.699 -33.543  22.694  1.00 94.41           C  
ATOM   3142  O   ARG   211      35.771 -31.213  24.954  1.00 94.41           O  
ATOM   3143  CG  ARG   211      35.952 -35.055  22.743  1.00 94.41           C  
ATOM   3144  CD  ARG   211      37.095 -35.488  21.823  1.00 94.41           C  
ATOM   3145  NE  ARG   211      36.841 -35.219  20.398  1.00 94.41           N  
ATOM   3146  NH1 ARG   211      35.329 -37.001  20.041  1.00 94.41           N  
ATOM   3147  NH2 ARG   211      35.916 -35.600  18.282  1.00 94.41           N1+
ATOM   3148  CZ  ARG   211      36.035 -35.946  19.589  1.00 94.41           C  
ATOM   3149  H   ARG   211      33.069 -33.665  22.509  1.00 94.41           H  
ATOM   3150  HA  ARG   211      34.894 -33.604  24.722  1.00 94.41           H  
ATOM   3151  HB2 ARG   211      36.661 -33.032  22.827  1.00 94.41           H  
ATOM   3152  HB3 ARG   211      35.333 -33.261  21.700  1.00 94.41           H  
ATOM   3153  HG2 ARG   211      35.037 -35.596  22.490  1.00 94.41           H  
ATOM   3154  HG3 ARG   211      36.217 -35.343  23.768  1.00 94.41           H  
ATOM   3155  HD2 ARG   211      37.314 -36.555  21.941  1.00 94.41           H  
ATOM   3156  HD3 ARG   211      38.014 -34.955  22.090  1.00 94.41           H  
ATOM   3157  HE  ARG   211      37.327 -34.431  19.986  1.00 94.41           H  
ATOM   3158 HH11 ARG   211      34.719 -37.529  19.431  1.00 94.41           H  
ATOM   3159 HH12 ARG   211      35.425 -37.316  20.999  1.00 94.41           H  
ATOM   3160 HH21 ARG   211      35.269 -36.094  17.677  1.00 94.41           H  
ATOM   3161 HH22 ARG   211      36.477 -34.849  17.899  1.00 94.41           H  
ATOM   3162  N   SER   212      34.377 -30.697  23.207  1.00 93.82           N  
ATOM   3163  CA  SER   212      34.653 -29.262  23.227  1.00 93.82           C  
ATOM   3164  C   SER   212      34.090 -28.501  24.431  1.00 93.82           C  
ATOM   3165  CB  SER   212      34.147 -28.576  21.957  1.00 93.82           C  
ATOM   3166  O   SER   212      34.403 -27.330  24.654  1.00 93.82           O  
ATOM   3167  OG  SER   212      34.787 -29.095  20.794  1.00 93.82           O  
ATOM   3168  H   SER   212      33.745 -31.063  22.486  1.00 93.82           H  
ATOM   3169  HA  SER   212      35.740 -29.176  23.276  1.00 93.82           H  
ATOM   3170  HB2 SER   212      34.339 -27.498  21.984  1.00 93.82           H  
ATOM   3171  HB3 SER   212      33.067 -28.716  21.836  1.00 93.82           H  
ATOM   3172  HG  SER   212      34.423 -29.988  20.611  1.00 93.82           H  
ATOM   3173  N   ILE   213      33.178 -29.199  25.196  1.00 89.28           N  
ATOM   3174  CA  ILE   213      32.525 -28.611  26.363  1.00 89.28           C  
ATOM   3175  C   ILE   213      32.900 -29.349  27.670  1.00 89.28           C  
ATOM   3176  CB  ILE   213      30.990 -28.510  26.173  1.00 89.28           C  
ATOM   3177  O   ILE   213      32.234 -29.225  28.705  1.00 89.28           O  
ATOM   3178  CG1 ILE   213      30.327 -29.905  26.191  1.00 89.28           C  
ATOM   3179  CG2 ILE   213      30.641 -27.673  24.937  1.00 89.28           C  
ATOM   3180  CD1 ILE   213      28.872 -29.944  25.766  1.00 89.28           C  
ATOM   3181  H   ILE   213      32.946 -30.155  24.919  1.00 89.28           H  
ATOM   3182  HA  ILE   213      32.914 -27.594  26.500  1.00 89.28           H  
ATOM   3183  HB  ILE   213      30.597 -27.954  27.031  1.00 89.28           H  
ATOM   3184 HG12 ILE   213      30.388 -30.318  27.204  1.00 89.28           H  
ATOM   3185 HG13 ILE   213      30.883 -30.594  25.556  1.00 89.28           H  
ATOM   3186 HG21 ILE   213      30.900 -28.184  24.007  1.00 89.28           H  
ATOM   3187 HG22 ILE   213      31.175 -26.717  24.955  1.00 89.28           H  
ATOM   3188 HG23 ILE   213      29.572 -27.441  24.911  1.00 89.28           H  
ATOM   3189 HD11 ILE   213      28.278 -29.200  26.295  1.00 89.28           H  
ATOM   3190 HD12 ILE   213      28.450 -30.931  25.976  1.00 89.28           H  
ATOM   3191 HD13 ILE   213      28.776 -29.767  24.694  1.00 89.28           H  
ATOM   3192  N   GLN   214      34.074 -30.074  27.610  1.00 82.48           N  
ATOM   3193  CA  GLN   214      34.581 -30.896  28.715  1.00 82.48           C  
ATOM   3194  C   GLN   214      36.092 -30.676  28.955  1.00 82.48           C  
ATOM   3195  CB  GLN   214      34.292 -32.388  28.465  1.00 82.48           C  
ATOM   3196  O   GLN   214      36.805 -31.515  29.504  1.00 82.48           O  
ATOM   3197  CG  GLN   214      32.815 -32.765  28.586  1.00 82.48           C  
ATOM   3198  CD  GLN   214      32.319 -32.750  30.013  1.00 82.48           C  
ATOM   3199  NE2 GLN   214      32.795 -33.755  30.804  1.00 82.48           N  
ATOM   3200  OE1 GLN   214      31.534 -31.902  30.439  1.00 82.48           O  
ATOM   3201  H   GLN   214      34.597 -30.064  26.733  1.00 82.48           H  
ATOM   3202  HA  GLN   214      34.089 -30.574  29.640  1.00 82.48           H  
ATOM   3203  HB2 GLN   214      34.872 -33.006  29.161  1.00 82.48           H  
ATOM   3204  HB3 GLN   214      34.641 -32.654  27.459  1.00 82.48           H  
ATOM   3205  HG2 GLN   214      32.669 -33.779  28.194  1.00 82.48           H  
ATOM   3206  HG3 GLN   214      32.177 -32.103  27.993  1.00 82.48           H  
ATOM   3207 HE21 GLN   214      32.489 -33.816  31.768  1.00 82.48           H  
ATOM   3208 HE22 GLN   214      33.453 -34.451  30.474  1.00 82.48           H  
ATOM   3209  N   GLY   215      36.539 -29.404  28.674  1.00 74.73           N  
ATOM   3210  CA  GLY   215      37.909 -28.987  28.926  1.00 74.73           C  
ATOM   3211  C   GLY   215      38.136 -27.591  28.357  1.00 74.73           C  
ATOM   3212  O   GLY   215      37.213 -26.919  27.891  1.00 74.73           O  
ATOM   3213  H   GLY   215      35.900 -28.721  28.273  1.00 74.73           H  
ATOM   3214  HA2 GLY   215      38.591 -29.702  28.455  1.00 74.73           H  
ATOM   3215  HA3 GLY   215      38.079 -28.976  30.006  1.00 74.73           H  
ATOM   3216  N   HIS   216      39.454 -27.168  28.370  1.00 64.40           N  
ATOM   3217  CA  HIS   216      39.831 -25.883  27.764  1.00 64.40           C  
ATOM   3218  C   HIS   216      40.011 -26.134  26.260  1.00 64.40           C  
ATOM   3219  CB  HIS   216      41.114 -25.275  28.349  1.00 64.40           C  
ATOM   3220  O   HIS   216      40.609 -27.110  25.813  1.00 64.40           O  
ATOM   3221  CG  HIS   216      40.900 -23.848  28.735  1.00 64.40           C  
ATOM   3222  CD2 HIS   216      40.375 -23.282  29.876  1.00 64.40           C  
ATOM   3223  ND1 HIS   216      41.211 -22.780  27.931  1.00 64.40           N  
ATOM   3224  CE1 HIS   216      40.863 -21.641  28.609  1.00 64.40           C  
ATOM   3225  NE2 HIS   216      40.322 -21.906  29.782  1.00 64.40           N  
ATOM   3226  H   HIS   216      40.183 -27.759  28.759  1.00 64.40           H  
ATOM   3227  HA  HIS   216      38.979 -25.205  27.902  1.00 64.40           H  
ATOM   3228  HB2 HIS   216      41.951 -25.341  27.642  1.00 64.40           H  
ATOM   3229  HB3 HIS   216      41.422 -25.825  29.248  1.00 64.40           H  
ATOM   3230  HD1 HIS   216      41.649 -22.828  26.945  1.00 64.40           H  
ATOM   3231  HD2 HIS   216      40.046 -23.845  30.737  1.00 64.40           H  
ATOM   3232  HE1 HIS   216      41.027 -20.662  28.173  1.00 64.40           H  
ATOM   3233  N   ASN   217      39.405 -25.189  25.455  1.00 76.29           N  
ATOM   3234  CA  ASN   217      39.192 -25.417  24.023  1.00 76.29           C  
ATOM   3235  C   ASN   217      39.296 -24.074  23.269  1.00 76.29           C  
ATOM   3236  CB  ASN   217      37.835 -26.088  23.788  1.00 76.29           C  
ATOM   3237  O   ASN   217      38.429 -23.668  22.493  1.00 76.29           O  
ATOM   3238  CG  ASN   217      37.877 -27.577  24.067  1.00 76.29           C  
ATOM   3239  ND2 ASN   217      37.477 -27.938  25.320  1.00 76.29           N  
ATOM   3240  OD1 ASN   217      38.213 -28.418  23.233  1.00 76.29           O  
ATOM   3241  H   ASN   217      39.077 -24.315  25.856  1.00 76.29           H  
ATOM   3242  HA  ASN   217      39.997 -26.059  23.645  1.00 76.29           H  
ATOM   3243  HB2 ASN   217      37.509 -25.978  22.748  1.00 76.29           H  
ATOM   3244  HB3 ASN   217      37.056 -25.619  24.403  1.00 76.29           H  
ATOM   3245 HD21 ASN   217      37.444 -28.921  25.566  1.00 76.29           H  
ATOM   3246 HD22 ASN   217      37.205 -27.263  26.039  1.00 76.29           H  
ATOM   3247  N   ASP   218      40.499 -23.417  23.440  1.00 83.43           N  
ATOM   3248  CA  ASP   218      40.819 -22.135  22.796  1.00 83.43           C  
ATOM   3249  C   ASP   218      41.118 -22.362  21.288  1.00 83.43           C  
ATOM   3250  CB  ASP   218      42.011 -21.464  23.482  1.00 83.43           C  
ATOM   3251  O   ASP   218      42.196 -22.082  20.760  1.00 83.43           O  
ATOM   3252  CG  ASP   218      41.785 -21.396  24.982  1.00 83.43           C  
ATOM   3253  OD1 ASP   218      41.285 -20.330  25.434  1.00 83.43           O  
ATOM   3254  OD2 ASP   218      42.099 -22.457  25.615  1.00 83.43           O1-
ATOM   3255  H   ASP   218      41.198 -23.808  24.075  1.00 83.43           H  
ATOM   3256  HA  ASP   218      39.931 -21.495  22.869  1.00 83.43           H  
ATOM   3257  HB2 ASP   218      42.169 -20.458  23.077  1.00 83.43           H  
ATOM   3258  HB3 ASP   218      42.936 -22.026  23.298  1.00 83.43           H  
ATOM   3259  N   TYR   219      40.066 -22.866  20.539  1.00 92.75           N  
ATOM   3260  CA  TYR   219      40.225 -23.216  19.129  1.00 92.75           C  
ATOM   3261  C   TYR   219      40.387 -21.954  18.264  1.00 92.75           C  
ATOM   3262  CB  TYR   219      39.023 -24.002  18.568  1.00 92.75           C  
ATOM   3263  O   TYR   219      39.481 -21.143  18.085  1.00 92.75           O  
ATOM   3264  CG  TYR   219      38.713 -25.356  19.168  1.00 92.75           C  
ATOM   3265  CD1 TYR   219      39.591 -26.056  20.004  1.00 92.75           C  
ATOM   3266  CD2 TYR   219      37.471 -25.940  18.865  1.00 92.75           C  
ATOM   3267  CE1 TYR   219      39.209 -27.271  20.578  1.00 92.75           C  
ATOM   3268  CE2 TYR   219      37.096 -27.166  19.419  1.00 92.75           C  
ATOM   3269  OH  TYR   219      37.523 -28.934  20.952  1.00 92.75           O  
ATOM   3270  CZ  TYR   219      37.953 -27.805  20.301  1.00 92.75           C  
ATOM   3271  H   TYR   219      39.174 -23.039  21.019  1.00 92.75           H  
ATOM   3272  HA  TYR   219      41.133 -23.825  19.045  1.00 92.75           H  
ATOM   3273  HB2 TYR   219      39.177 -24.154  17.492  1.00 92.75           H  
ATOM   3274  HB3 TYR   219      38.123 -23.379  18.674  1.00 92.75           H  
ATOM   3275  HD1 TYR   219      40.570 -25.661  20.256  1.00 92.75           H  
ATOM   3276  HD2 TYR   219      36.770 -25.424  18.211  1.00 92.75           H  
ATOM   3277  HE1 TYR   219      39.888 -27.770  21.265  1.00 92.75           H  
ATOM   3278  HE2 TYR   219      36.116 -27.579  19.198  1.00 92.75           H  
ATOM   3279  HH  TYR   219      37.938 -28.881  21.861  1.00 92.75           H  
ATOM   3280  N   MET   220      41.647 -21.834  17.703  1.00 91.62           N  
ATOM   3281  CA  MET   220      41.983 -20.808  16.723  1.00 91.62           C  
ATOM   3282  C   MET   220      41.489 -21.265  15.332  1.00 91.62           C  
ATOM   3283  CB  MET   220      43.495 -20.555  16.668  1.00 91.62           C  
ATOM   3284  O   MET   220      41.213 -22.436  15.073  1.00 91.62           O  
ATOM   3285  CG  MET   220      43.973 -19.753  17.875  1.00 91.62           C  
ATOM   3286  SD  MET   220      45.765 -19.433  17.757  1.00 91.62           S  
ATOM   3287  CE  MET   220      46.370 -20.968  18.508  1.00 91.62           C  
ATOM   3288  H   MET   220      42.368 -22.491  17.985  1.00 91.62           H  
ATOM   3289  HA  MET   220      41.443 -19.888  16.981  1.00 91.62           H  
ATOM   3290  HB2 MET   220      43.745 -20.003  15.752  1.00 91.62           H  
ATOM   3291  HB3 MET   220      44.024 -21.514  16.605  1.00 91.62           H  
ATOM   3292  HG2 MET   220      43.746 -20.259  18.818  1.00 91.62           H  
ATOM   3293  HG3 MET   220      43.469 -18.781  17.895  1.00 91.62           H  
ATOM   3294  HE1 MET   220      47.463 -20.946  18.534  1.00 91.62           H  
ATOM   3295  HE2 MET   220      46.056 -21.834  17.921  1.00 91.62           H  
ATOM   3296  HE3 MET   220      46.002 -21.062  19.533  1.00 91.62           H  
ATOM   3297  N   CYS   221      41.404 -20.243  14.401  1.00 95.31           N  
ATOM   3298  CA  CYS   221      40.884 -20.455  13.048  1.00 95.31           C  
ATOM   3299  C   CYS   221      42.029 -20.163  12.068  1.00 95.31           C  
ATOM   3300  CB  CYS   221      39.681 -19.530  12.823  1.00 95.31           C  
ATOM   3301  O   CYS   221      42.194 -19.028  11.607  1.00 95.31           O  
ATOM   3302  SG  CYS   221      38.823 -19.863  11.256  1.00 95.31           S  
ATOM   3303  H   CYS   221      41.732 -19.318  14.662  1.00 95.31           H  
ATOM   3304  HA  CYS   221      40.558 -21.492  12.947  1.00 95.31           H  
ATOM   3305  HB2 CYS   221      39.974 -18.474  12.841  1.00 95.31           H  
ATOM   3306  HB3 CYS   221      38.952 -19.670  13.629  1.00 95.31           H  
ATOM   3307  HG  CYS   221      39.662 -19.159  10.466  1.00 95.31           H  
ATOM   3308  N   PRO   222      42.902 -21.186  11.743  1.00 91.85           N  
ATOM   3309  CA  PRO   222      44.008 -20.993  10.790  1.00 91.85           C  
ATOM   3310  C   PRO   222      43.524 -21.022   9.322  1.00 91.85           C  
ATOM   3311  CB  PRO   222      44.954 -22.153  11.109  1.00 91.85           C  
ATOM   3312  O   PRO   222      44.067 -21.702   8.452  1.00 91.85           O  
ATOM   3313  CG  PRO   222      43.998 -23.269  11.515  1.00 91.85           C  
ATOM   3314  CD  PRO   222      42.932 -22.533  12.314  1.00 91.85           C  
ATOM   3315  HA  PRO   222      44.489 -20.023  10.962  1.00 91.85           H  
ATOM   3316  HB2 PRO   222      45.588 -21.889  11.965  1.00 91.85           H  
ATOM   3317  HB3 PRO   222      45.608 -22.445  10.283  1.00 91.85           H  
ATOM   3318  HG2 PRO   222      44.485 -24.058  12.095  1.00 91.85           H  
ATOM   3319  HG3 PRO   222      43.552 -23.726  10.623  1.00 91.85           H  
ATOM   3320  HD2 PRO   222      41.956 -23.015  12.251  1.00 91.85           H  
ATOM   3321  HD3 PRO   222      43.230 -22.443  13.362  1.00 91.85           H  
ATOM   3322  N   ALA   223      42.507 -20.132   9.044  1.00 89.95           N  
ATOM   3323  CA  ALA   223      41.824 -20.041   7.760  1.00 89.95           C  
ATOM   3324  C   ALA   223      40.857 -18.851   7.833  1.00 89.95           C  
ATOM   3325  CB  ALA   223      41.035 -21.311   7.452  1.00 89.95           C  
ATOM   3326  O   ALA   223      40.506 -18.350   8.903  1.00 89.95           O  
ATOM   3327  H   ALA   223      42.222 -19.484   9.788  1.00 89.95           H  
ATOM   3328  HA  ALA   223      42.574 -19.856   6.984  1.00 89.95           H  
ATOM   3329  HB1 ALA   223      41.686 -22.190   7.410  1.00 89.95           H  
ATOM   3330  HB2 ALA   223      40.520 -21.234   6.489  1.00 89.95           H  
ATOM   3331  HB3 ALA   223      40.276 -21.498   8.220  1.00 89.95           H  
ATOM   3332  N   THR   224      40.308 -18.455   6.637  1.00 91.93           N  
ATOM   3333  CA  THR   224      39.487 -17.247   6.473  1.00 91.93           C  
ATOM   3334  C   THR   224      37.997 -17.427   6.858  1.00 91.93           C  
ATOM   3335  CB  THR   224      39.636 -16.708   5.033  1.00 91.93           C  
ATOM   3336  O   THR   224      37.101 -16.719   6.400  1.00 91.93           O  
ATOM   3337  CG2 THR   224      40.966 -15.985   4.846  1.00 91.93           C  
ATOM   3338  OG1 THR   224      39.620 -17.801   4.101  1.00 91.93           O  
ATOM   3339  H   THR   224      40.483 -18.981   5.782  1.00 91.93           H  
ATOM   3340  HA  THR   224      39.860 -16.495   7.183  1.00 91.93           H  
ATOM   3341  HB  THR   224      38.830 -16.016   4.765  1.00 91.93           H  
ATOM   3342 HG21 THR   224      41.049 -15.124   5.517  1.00 91.93           H  
ATOM   3343 HG22 THR   224      41.063 -15.631   3.813  1.00 91.93           H  
ATOM   3344 HG23 THR   224      41.814 -16.655   5.025  1.00 91.93           H  
ATOM   3345  HG1 THR   224      40.109 -17.513   3.307  1.00 91.93           H  
ATOM   3346  N   ASN   225      37.765 -18.312   7.891  1.00 90.73           N  
ATOM   3347  CA  ASN   225      36.511 -18.394   8.634  1.00 90.73           C  
ATOM   3348  C   ASN   225      35.269 -18.698   7.778  1.00 90.73           C  
ATOM   3349  CB  ASN   225      36.293 -17.172   9.534  1.00 90.73           C  
ATOM   3350  O   ASN   225      34.137 -18.336   8.112  1.00 90.73           O  
ATOM   3351  CG  ASN   225      35.419 -17.493  10.738  1.00 90.73           C  
ATOM   3352  ND2 ASN   225      35.000 -16.380  11.421  1.00 90.73           N  
ATOM   3353  OD1 ASN   225      35.107 -18.633  11.083  1.00 90.73           O  
ATOM   3354  H   ASN   225      38.538 -18.891   8.211  1.00 90.73           H  
ATOM   3355  HA  ASN   225      36.639 -19.283   9.258  1.00 90.73           H  
ATOM   3356  HB2 ASN   225      35.841 -16.347   8.970  1.00 90.73           H  
ATOM   3357  HB3 ASN   225      37.253 -16.814   9.927  1.00 90.73           H  
ATOM   3358 HD21 ASN   225      34.392 -16.504  12.224  1.00 90.73           H  
ATOM   3359 HD22 ASN   225      35.280 -15.440  11.158  1.00 90.73           H  
ATOM   3360  N   GLN   226      35.454 -19.596   6.750  1.00 93.06           N  
ATOM   3361  CA  GLN   226      34.314 -20.148   6.018  1.00 93.06           C  
ATOM   3362  C   GLN   226      34.778 -21.354   5.177  1.00 93.06           C  
ATOM   3363  CB  GLN   226      33.574 -19.089   5.182  1.00 93.06           C  
ATOM   3364  O   GLN   226      34.673 -21.428   3.955  1.00 93.06           O  
ATOM   3365  CG  GLN   226      32.071 -19.379   5.123  1.00 93.06           C  
ATOM   3366  CD  GLN   226      31.352 -18.919   6.381  1.00 93.06           C  
ATOM   3367  NE2 GLN   226      30.839 -17.654   6.309  1.00 93.06           N  
ATOM   3368  OE1 GLN   226      31.231 -19.607   7.394  1.00 93.06           O  
ATOM   3369  H   GLN   226      36.399 -19.873   6.512  1.00 93.06           H  
ATOM   3370  HA  GLN   226      33.638 -20.546   6.787  1.00 93.06           H  
ATOM   3371  HB2 GLN   226      33.974 -19.064   4.161  1.00 93.06           H  
ATOM   3372  HB3 GLN   226      33.728 -18.081   5.586  1.00 93.06           H  
ATOM   3373  HG2 GLN   226      31.869 -20.445   4.972  1.00 93.06           H  
ATOM   3374  HG3 GLN   226      31.639 -18.852   4.263  1.00 93.06           H  
ATOM   3375 HE21 GLN   226      30.313 -17.278   7.091  1.00 93.06           H  
ATOM   3376 HE22 GLN   226      30.958 -17.057   5.499  1.00 93.06           H  
ATOM   3377  N   CYS   227      35.253 -22.396   5.959  1.00 95.25           N  
ATOM   3378  CA  CYS   227      35.590 -23.685   5.357  1.00 95.25           C  
ATOM   3379  C   CYS   227      34.292 -24.498   5.168  1.00 95.25           C  
ATOM   3380  CB  CYS   227      36.532 -24.525   6.223  1.00 95.25           C  
ATOM   3381  O   CYS   227      33.330 -24.433   5.934  1.00 95.25           O  
ATOM   3382  SG  CYS   227      38.209 -23.828   6.298  1.00 95.25           S  
ATOM   3383  H   CYS   227      35.321 -22.284   6.966  1.00 95.25           H  
ATOM   3384  HA  CYS   227      36.030 -23.506   4.368  1.00 95.25           H  
ATOM   3385  HB2 CYS   227      36.618 -25.545   5.834  1.00 95.25           H  
ATOM   3386  HB3 CYS   227      36.150 -24.601   7.247  1.00 95.25           H  
ATOM   3387  HG  CYS   227      37.859 -22.596   6.694  1.00 95.25           H  
ATOM   3388  N   THR   228      34.347 -25.379   4.106  1.00 95.06           N  
ATOM   3389  CA  THR   228      33.256 -26.288   3.766  1.00 95.06           C  
ATOM   3390  C   THR   228      33.352 -27.521   4.684  1.00 95.06           C  
ATOM   3391  CB  THR   228      33.339 -26.703   2.282  1.00 95.06           C  
ATOM   3392  O   THR   228      34.033 -28.513   4.426  1.00 95.06           O  
ATOM   3393  CG2 THR   228      32.730 -25.643   1.371  1.00 95.06           C  
ATOM   3394  OG1 THR   228      34.711 -26.876   1.896  1.00 95.06           O  
ATOM   3395  H   THR   228      35.164 -25.437   3.501  1.00 95.06           H  
ATOM   3396  HA  THR   228      32.297 -25.793   3.965  1.00 95.06           H  
ATOM   3397  HB  THR   228      32.818 -27.655   2.124  1.00 95.06           H  
ATOM   3398 HG21 THR   228      31.674 -25.476   1.605  1.00 95.06           H  
ATOM   3399 HG22 THR   228      32.808 -25.951   0.323  1.00 95.06           H  
ATOM   3400 HG23 THR   228      33.265 -24.692   1.459  1.00 95.06           H  
ATOM   3401  HG1 THR   228      35.120 -27.447   2.570  1.00 95.06           H  
ATOM   3402  N   ILE   229      32.666 -27.375   5.881  1.00 96.49           N  
ATOM   3403  CA  ILE   229      32.585 -28.452   6.865  1.00 96.49           C  
ATOM   3404  C   ILE   229      31.481 -29.401   6.326  1.00 96.49           C  
ATOM   3405  CB  ILE   229      32.264 -27.914   8.275  1.00 96.49           C  
ATOM   3406  O   ILE   229      30.279 -29.199   6.494  1.00 96.49           O  
ATOM   3407  CG1 ILE   229      33.257 -26.830   8.760  1.00 96.49           C  
ATOM   3408  CG2 ILE   229      32.198 -29.057   9.292  1.00 96.49           C  
ATOM   3409  CD1 ILE   229      34.727 -27.233   8.740  1.00 96.49           C  
ATOM   3410  H   ILE   229      32.213 -26.483   6.080  1.00 96.49           H  
ATOM   3411  HA  ILE   229      33.539 -28.992   6.877  1.00 96.49           H  
ATOM   3412  HB  ILE   229      31.270 -27.445   8.254  1.00 96.49           H  
ATOM   3413 HG12 ILE   229      32.989 -26.534   9.781  1.00 96.49           H  
ATOM   3414 HG13 ILE   229      33.137 -25.927   8.151  1.00 96.49           H  
ATOM   3415 HG21 ILE   229      33.167 -29.548   9.416  1.00 96.49           H  
ATOM   3416 HG22 ILE   229      31.483 -29.825   8.991  1.00 96.49           H  
ATOM   3417 HG23 ILE   229      31.878 -28.677  10.266  1.00 96.49           H  
ATOM   3418 HD11 ILE   229      34.916 -28.115   9.356  1.00 96.49           H  
ATOM   3419 HD12 ILE   229      35.342 -26.419   9.135  1.00 96.49           H  
ATOM   3420 HD13 ILE   229      35.075 -27.438   7.723  1.00 96.49           H  
ATOM   3421  N   ASP   230      31.994 -30.421   5.542  1.00 96.39           N  
ATOM   3422  CA  ASP   230      31.181 -31.463   4.920  1.00 96.39           C  
ATOM   3423  C   ASP   230      31.396 -32.804   5.659  1.00 96.39           C  
ATOM   3424  CB  ASP   230      31.458 -31.510   3.416  1.00 96.39           C  
ATOM   3425  O   ASP   230      32.123 -32.926   6.645  1.00 96.39           O  
ATOM   3426  CG  ASP   230      32.841 -32.012   3.023  1.00 96.39           C  
ATOM   3427  OD1 ASP   230      33.355 -32.910   3.759  1.00 96.39           O  
ATOM   3428  OD2 ASP   230      33.339 -31.477   1.975  1.00 96.39           O1-
ATOM   3429  H   ASP   230      33.001 -30.461   5.389  1.00 96.39           H  
ATOM   3430  HA  ASP   230      30.125 -31.203   5.064  1.00 96.39           H  
ATOM   3431  HB2 ASP   230      31.320 -30.505   2.995  1.00 96.39           H  
ATOM   3432  HB3 ASP   230      30.733 -32.159   2.912  1.00 96.39           H  
ATOM   3433  N   LYS   231      30.726 -33.873   5.089  1.00 95.97           N  
ATOM   3434  CA  LYS   231      30.754 -35.222   5.650  1.00 95.97           C  
ATOM   3435  C   LYS   231      32.192 -35.798   5.756  1.00 95.97           C  
ATOM   3436  CB  LYS   231      29.871 -36.134   4.777  1.00 95.97           C  
ATOM   3437  O   LYS   231      32.445 -36.728   6.535  1.00 95.97           O  
ATOM   3438  CG  LYS   231      29.406 -37.419   5.473  1.00 95.97           C  
ATOM   3439  CD  LYS   231      28.499 -38.238   4.546  1.00 95.97           C  
ATOM   3440  CE  LYS   231      27.968 -39.524   5.171  1.00 95.97           C  
ATOM   3441  NZ  LYS   231      26.864 -39.240   6.101  1.00 95.97           N1+
ATOM   3442  H   LYS   231      30.163 -33.706   4.263  1.00 95.97           H  
ATOM   3443  HA  LYS   231      30.353 -35.144   6.668  1.00 95.97           H  
ATOM   3444  HB2 LYS   231      30.405 -36.390   3.853  1.00 95.97           H  
ATOM   3445  HB3 LYS   231      28.973 -35.579   4.472  1.00 95.97           H  
ATOM   3446  HG2 LYS   231      28.874 -37.159   6.392  1.00 95.97           H  
ATOM   3447  HG3 LYS   231      30.270 -38.030   5.750  1.00 95.97           H  
ATOM   3448  HD2 LYS   231      29.079 -38.510   3.655  1.00 95.97           H  
ATOM   3449  HD3 LYS   231      27.662 -37.620   4.197  1.00 95.97           H  
ATOM   3450  HE2 LYS   231      28.735 -40.074   5.724  1.00 95.97           H  
ATOM   3451  HE3 LYS   231      27.550 -40.173   4.395  1.00 95.97           H  
ATOM   3452  HZ1 LYS   231      26.366 -40.098   6.362  1.00 95.97           H  
ATOM   3453  HZ2 LYS   231      26.157 -38.600   5.720  1.00 95.97           H  
ATOM   3454  HZ3 LYS   231      27.152 -38.832   7.070  1.00 95.97           H  
ATOM   3455  N   ASN   232      33.146 -35.269   4.911  1.00 95.28           N  
ATOM   3456  CA  ASN   232      34.494 -35.831   4.792  1.00 95.28           C  
ATOM   3457  C   ASN   232      35.571 -34.860   5.318  1.00 95.28           C  
ATOM   3458  CB  ASN   232      34.801 -36.182   3.334  1.00 95.28           C  
ATOM   3459  O   ASN   232      36.585 -35.275   5.885  1.00 95.28           O  
ATOM   3460  CG  ASN   232      35.113 -37.656   3.228  1.00 95.28           C  
ATOM   3461  ND2 ASN   232      36.332 -37.954   2.689  1.00 95.28           N  
ATOM   3462  OD1 ASN   232      34.336 -38.532   3.593  1.00 95.28           O  
ATOM   3463  H   ASN   232      32.944 -34.413   4.359  1.00 95.28           H  
ATOM   3464  HA  ASN   232      34.555 -36.713   5.439  1.00 95.28           H  
ATOM   3465  HB2 ASN   232      35.637 -35.595   2.937  1.00 95.28           H  
ATOM   3466  HB3 ASN   232      33.942 -35.996   2.678  1.00 95.28           H  
ATOM   3467 HD21 ASN   232      36.606 -38.925   2.579  1.00 95.28           H  
ATOM   3468 HD22 ASN   232      36.993 -37.250   2.380  1.00 95.28           H  
ATOM   3469  N   ARG   233      35.398 -33.532   4.958  1.00 94.12           N  
ATOM   3470  CA  ARG   233      36.423 -32.502   5.174  1.00 94.12           C  
ATOM   3471  C   ARG   233      36.417 -31.931   6.629  1.00 94.12           C  
ATOM   3472  CB  ARG   233      36.329 -31.387   4.100  1.00 94.12           C  
ATOM   3473  O   ARG   233      37.280 -31.153   7.051  1.00 94.12           O  
ATOM   3474  CG  ARG   233      36.702 -31.898   2.687  1.00 94.12           C  
ATOM   3475  CD  ARG   233      36.621 -30.848   1.559  1.00 94.12           C  
ATOM   3476  NE  ARG   233      35.276 -30.748   0.974  1.00 94.12           N  
ATOM   3477  NH1 ARG   233      35.812 -29.701  -1.088  1.00 94.12           N  
ATOM   3478  NH2 ARG   233      33.601 -30.219  -0.541  1.00 94.12           N1+
ATOM   3479  CZ  ARG   233      34.915 -30.227  -0.220  1.00 94.12           C  
ATOM   3480  H   ARG   233      34.512 -33.249   4.465  1.00 94.12           H  
ATOM   3481  HA  ARG   233      37.398 -32.998   5.077  1.00 94.12           H  
ATOM   3482  HB2 ARG   233      37.009 -30.568   4.366  1.00 94.12           H  
ATOM   3483  HB3 ARG   233      35.321 -30.960   4.090  1.00 94.12           H  
ATOM   3484  HG2 ARG   233      36.080 -32.760   2.421  1.00 94.12           H  
ATOM   3485  HG3 ARG   233      37.738 -32.256   2.734  1.00 94.12           H  
ATOM   3486  HD2 ARG   233      37.302 -31.161   0.760  1.00 94.12           H  
ATOM   3487  HD3 ARG   233      36.917 -29.860   1.924  1.00 94.12           H  
ATOM   3488  HE  ARG   233      34.439 -31.133   1.524  1.00 94.12           H  
ATOM   3489 HH11 ARG   233      35.536 -29.331  -1.991  1.00 94.12           H  
ATOM   3490 HH12 ARG   233      36.802 -29.751  -0.880  1.00 94.12           H  
ATOM   3491 HH21 ARG   233      33.231 -29.844  -1.403  1.00 94.12           H  
ATOM   3492 HH22 ARG   233      32.981 -30.662   0.152  1.00 94.12           H  
ATOM   3493  N   ARG   234      35.417 -32.411   7.440  1.00 95.77           N  
ATOM   3494  CA  ARG   234      35.152 -32.074   8.850  1.00 95.77           C  
ATOM   3495  C   ARG   234      36.206 -32.429   9.943  1.00 95.77           C  
ATOM   3496  CB  ARG   234      33.807 -32.682   9.278  1.00 95.77           C  
ATOM   3497  O   ARG   234      35.897 -32.627  11.126  1.00 95.77           O  
ATOM   3498  CG  ARG   234      33.792 -34.203   9.121  1.00 95.77           C  
ATOM   3499  CD  ARG   234      32.500 -34.816   9.630  1.00 95.77           C  
ATOM   3500  NE  ARG   234      32.290 -36.100   8.970  1.00 95.77           N  
ATOM   3501  NH1 ARG   234      30.464 -36.720  10.269  1.00 95.77           N  
ATOM   3502  NH2 ARG   234      31.102 -38.006   8.450  1.00 95.77           N1+
ATOM   3503  CZ  ARG   234      31.288 -36.941   9.247  1.00 95.77           C  
ATOM   3504  H   ARG   234      34.747 -33.015   6.963  1.00 95.77           H  
ATOM   3505  HA  ARG   234      35.074 -30.980   8.880  1.00 95.77           H  
ATOM   3506  HB2 ARG   234      33.003 -32.229   8.691  1.00 95.77           H  
ATOM   3507  HB3 ARG   234      33.578 -32.437  10.315  1.00 95.77           H  
ATOM   3508  HG2 ARG   234      34.633 -34.663   9.652  1.00 95.77           H  
ATOM   3509  HG3 ARG   234      33.920 -34.472   8.068  1.00 95.77           H  
ATOM   3510  HD2 ARG   234      31.644 -34.177   9.395  1.00 95.77           H  
ATOM   3511  HD3 ARG   234      32.567 -34.967  10.713  1.00 95.77           H  
ATOM   3512  HE  ARG   234      32.759 -36.308   8.078  1.00 95.77           H  
ATOM   3513 HH11 ARG   234      29.552 -37.271  10.270  1.00 95.77           H  
ATOM   3514 HH12 ARG   234      30.499 -35.923  10.882  1.00 95.77           H  
ATOM   3515 HH21 ARG   234      30.335 -38.646   8.643  1.00 95.77           H  
ATOM   3516 HH22 ARG   234      31.665 -38.076   7.597  1.00 95.77           H  
ATOM   3517  N   LYS   235      37.513 -32.307   9.543  1.00 95.58           N  
ATOM   3518  CA  LYS   235      38.650 -32.275  10.453  1.00 95.58           C  
ATOM   3519  C   LYS   235      39.512 -31.036  10.164  1.00 95.58           C  
ATOM   3520  CB  LYS   235      39.520 -33.527  10.287  1.00 95.58           C  
ATOM   3521  O   LYS   235      40.541 -30.812  10.799  1.00 95.58           O  
ATOM   3522  CG  LYS   235      38.795 -34.830  10.637  1.00 95.58           C  
ATOM   3523  CD  LYS   235      39.736 -36.025  10.475  1.00 95.58           C  
ATOM   3524  CE  LYS   235      39.030 -37.339  10.767  1.00 95.58           C  
ATOM   3525  NZ  LYS   235      39.988 -38.448  10.561  1.00 95.58           N1+
ATOM   3526  H   LYS   235      37.697 -32.237   8.543  1.00 95.58           H  
ATOM   3527  HA  LYS   235      38.293 -32.189  11.486  1.00 95.58           H  
ATOM   3528  HB2 LYS   235      40.411 -33.438  10.922  1.00 95.58           H  
ATOM   3529  HB3 LYS   235      39.885 -33.584   9.253  1.00 95.58           H  
ATOM   3530  HG2 LYS   235      37.925 -34.964   9.983  1.00 95.58           H  
ATOM   3531  HG3 LYS   235      38.426 -34.784  11.668  1.00 95.58           H  
ATOM   3532  HD2 LYS   235      40.595 -35.908  11.148  1.00 95.58           H  
ATOM   3533  HD3 LYS   235      40.133 -36.039   9.452  1.00 95.58           H  
ATOM   3534  HE2 LYS   235      38.191 -37.513  10.087  1.00 95.58           H  
ATOM   3535  HE3 LYS   235      38.685 -37.401  11.803  1.00 95.58           H  
ATOM   3536  HZ1 LYS   235      39.548 -39.367  10.701  1.00 95.58           H  
ATOM   3537  HZ2 LYS   235      40.795 -38.397  11.200  1.00 95.58           H  
ATOM   3538  HZ3 LYS   235      40.359 -38.443   9.600  1.00 95.58           H  
ATOM   3539  N   SER   236      39.072 -30.211   9.148  1.00 95.18           N  
ATOM   3540  CA  SER   236      39.959 -29.219   8.544  1.00 95.18           C  
ATOM   3541  C   SER   236      40.161 -27.976   9.410  1.00 95.18           C  
ATOM   3542  CB  SER   236      39.448 -28.792   7.166  1.00 95.18           C  
ATOM   3543  O   SER   236      41.139 -27.247   9.245  1.00 95.18           O  
ATOM   3544  OG  SER   236      39.397 -29.911   6.279  1.00 95.18           O  
ATOM   3545  H   SER   236      38.130 -30.324   8.775  1.00 95.18           H  
ATOM   3546  HA  SER   236      40.937 -29.704   8.434  1.00 95.18           H  
ATOM   3547  HB2 SER   236      40.115 -28.047   6.719  1.00 95.18           H  
ATOM   3548  HB3 SER   236      38.447 -28.347   7.222  1.00 95.18           H  
ATOM   3549  HG  SER   236      38.597 -30.435   6.524  1.00 95.18           H  
ATOM   3550  N   CYS   237      39.127 -27.620  10.252  1.00 96.56           N  
ATOM   3551  CA  CYS   237      39.223 -26.390  11.040  1.00 96.56           C  
ATOM   3552  C   CYS   237      38.265 -26.521  12.225  1.00 96.56           C  
ATOM   3553  CB  CYS   237      38.877 -25.164  10.193  1.00 96.56           C  
ATOM   3554  O   CYS   237      37.041 -26.443  12.096  1.00 96.56           O  
ATOM   3555  SG  CYS   237      39.080 -23.629  11.146  1.00 96.56           S  
ATOM   3556  H   CYS   237      38.319 -28.233  10.321  1.00 96.56           H  
ATOM   3557  HA  CYS   237      40.256 -26.307  11.402  1.00 96.56           H  
ATOM   3558  HB2 CYS   237      37.850 -25.213   9.819  1.00 96.56           H  
ATOM   3559  HB3 CYS   237      39.533 -25.102   9.319  1.00 96.56           H  
ATOM   3560  HG  CYS   237      39.049 -22.795  10.093  1.00 96.56           H  
ATOM   3561  N   GLN   238      38.908 -26.775  13.428  1.00 96.34           N  
ATOM   3562  CA  GLN   238      38.166 -27.077  14.645  1.00 96.34           C  
ATOM   3563  C   GLN   238      37.209 -25.916  14.981  1.00 96.34           C  
ATOM   3564  CB  GLN   238      39.097 -27.295  15.849  1.00 96.34           C  
ATOM   3565  O   GLN   238      36.105 -26.122  15.489  1.00 96.34           O  
ATOM   3566  CG  GLN   238      39.968 -28.548  15.766  1.00 96.34           C  
ATOM   3567  CD  GLN   238      40.882 -28.651  16.977  1.00 96.34           C  
ATOM   3568  OE1 GLN   238      40.300 -29.189  18.095  1.00 96.34           O  
ATOM   3569  NE2 GLN   238      42.051 -28.274  16.963  1.00 96.34           N  
ATOM   3570  H   GLN   238      39.925 -26.788  13.459  1.00 96.34           H  
ATOM   3571  HA  GLN   238      37.559 -27.967  14.446  1.00 96.34           H  
ATOM   3572  HB2 GLN   238      38.484 -27.372  16.751  1.00 96.34           H  
ATOM   3573  HB3 GLN   238      39.740 -26.416  15.992  1.00 96.34           H  
ATOM   3574  HG2 GLN   238      40.598 -28.533  14.870  1.00 96.34           H  
ATOM   3575  HG3 GLN   238      39.341 -29.445  15.710  1.00 96.34           H  
ATOM   3576 HE21 GLN   238      42.618 -28.356  17.795  1.00 96.34           H  
ATOM   3577 HE22 GLN   238      42.445 -27.882  16.120  1.00 96.34           H  
ATOM   3578  N   ALA   239      37.718 -24.647  14.760  1.00 96.06           N  
ATOM   3579  CA  ALA   239      36.971 -23.458  15.146  1.00 96.06           C  
ATOM   3580  C   ALA   239      35.689 -23.333  14.323  1.00 96.06           C  
ATOM   3581  CB  ALA   239      37.806 -22.200  14.995  1.00 96.06           C  
ATOM   3582  O   ALA   239      34.616 -23.064  14.867  1.00 96.06           O  
ATOM   3583  H   ALA   239      38.642 -24.564  14.344  1.00 96.06           H  
ATOM   3584  HA  ALA   239      36.678 -23.583  16.196  1.00 96.06           H  
ATOM   3585  HB1 ALA   239      38.671 -22.235  15.660  1.00 96.06           H  
ATOM   3586  HB2 ALA   239      37.222 -21.307  15.241  1.00 96.06           H  
ATOM   3587  HB3 ALA   239      38.175 -22.085  13.971  1.00 96.06           H  
ATOM   3588  N   CYS   240      35.829 -23.498  12.950  1.00 97.28           N  
ATOM   3589  CA  CYS   240      34.667 -23.404  12.069  1.00 97.28           C  
ATOM   3590  C   CYS   240      33.700 -24.517  12.457  1.00 97.28           C  
ATOM   3591  CB  CYS   240      34.993 -23.604  10.587  1.00 97.28           C  
ATOM   3592  O   CYS   240      32.485 -24.322  12.481  1.00 97.28           O  
ATOM   3593  SG  CYS   240      35.778 -22.146   9.840  1.00 97.28           S  
ATOM   3594  H   CYS   240      36.747 -23.704  12.565  1.00 97.28           H  
ATOM   3595  HA  CYS   240      34.172 -22.444  12.253  1.00 97.28           H  
ATOM   3596  HB2 CYS   240      34.083 -23.809  10.011  1.00 97.28           H  
ATOM   3597  HB3 CYS   240      35.664 -24.456  10.449  1.00 97.28           H  
ATOM   3598  HG  CYS   240      36.744 -21.984  10.760  1.00 97.28           H  
ATOM   3599  N   ARG   241      34.251 -25.760  12.687  1.00 97.87           N  
ATOM   3600  CA  ARG   241      33.381 -26.896  12.968  1.00 97.87           C  
ATOM   3601  C   ARG   241      32.641 -26.756  14.316  1.00 97.87           C  
ATOM   3602  CB  ARG   241      34.173 -28.200  12.884  1.00 97.87           C  
ATOM   3603  O   ARG   241      31.528 -27.253  14.502  1.00 97.87           O  
ATOM   3604  CG  ARG   241      33.264 -29.417  13.002  1.00 97.87           C  
ATOM   3605  CD  ARG   241      33.943 -30.695  12.527  1.00 97.87           C  
ATOM   3606  NE  ARG   241      33.022 -31.819  12.746  1.00 97.87           N  
ATOM   3607  NH1 ARG   241      34.650 -33.430  13.271  1.00 97.87           N  
ATOM   3608  NH2 ARG   241      32.431 -33.656  14.017  1.00 97.87           N1+
ATOM   3609  CZ  ARG   241      33.386 -32.976  13.340  1.00 97.87           C  
ATOM   3610  H   ARG   241      35.268 -25.892  12.641  1.00 97.87           H  
ATOM   3611  HA  ARG   241      32.604 -26.891  12.191  1.00 97.87           H  
ATOM   3612  HB2 ARG   241      34.941 -28.237  13.666  1.00 97.87           H  
ATOM   3613  HB3 ARG   241      34.703 -28.232  11.924  1.00 97.87           H  
ATOM   3614  HG2 ARG   241      32.346 -29.270  12.423  1.00 97.87           H  
ATOM   3615  HG3 ARG   241      32.949 -29.546  14.044  1.00 97.87           H  
ATOM   3616  HD2 ARG   241      34.865 -30.851  13.097  1.00 97.87           H  
ATOM   3617  HD3 ARG   241      34.176 -30.627  11.463  1.00 97.87           H  
ATOM   3618  HE  ARG   241      32.029 -31.621  12.692  1.00 97.87           H  
ATOM   3619 HH11 ARG   241      34.951 -34.262  13.755  1.00 97.87           H  
ATOM   3620 HH12 ARG   241      35.267 -33.018  12.546  1.00 97.87           H  
ATOM   3621 HH21 ARG   241      32.600 -34.460  14.642  1.00 97.87           H  
ATOM   3622 HH22 ARG   241      31.458 -33.361  13.994  1.00 97.87           H  
ATOM   3623  N   LEU   242      33.332 -26.115  15.321  1.00 96.33           N  
ATOM   3624  CA  LEU   242      32.708 -25.795  16.608  1.00 96.33           C  
ATOM   3625  C   LEU   242      31.690 -24.669  16.395  1.00 96.33           C  
ATOM   3626  CB  LEU   242      33.738 -25.395  17.674  1.00 96.33           C  
ATOM   3627  O   LEU   242      30.548 -24.750  16.851  1.00 96.33           O  
ATOM   3628  CG  LEU   242      33.126 -25.005  19.039  1.00 96.33           C  
ATOM   3629  CD1 LEU   242      32.297 -26.135  19.649  1.00 96.33           C  
ATOM   3630  CD2 LEU   242      34.221 -24.582  20.019  1.00 96.33           C  
ATOM   3631  H   LEU   242      34.312 -25.851  15.176  1.00 96.33           H  
ATOM   3632  HA  LEU   242      32.158 -26.687  16.925  1.00 96.33           H  
ATOM   3633  HB2 LEU   242      34.339 -24.553  17.306  1.00 96.33           H  
ATOM   3634  HB3 LEU   242      34.437 -26.227  17.815  1.00 96.33           H  
ATOM   3635  HG  LEU   242      32.471 -24.137  18.900  1.00 96.33           H  
ATOM   3636 HD11 LEU   242      32.871 -27.065  19.697  1.00 96.33           H  
ATOM   3637 HD12 LEU   242      31.395 -26.324  19.060  1.00 96.33           H  
ATOM   3638 HD13 LEU   242      31.973 -25.881  20.664  1.00 96.33           H  
ATOM   3639 HD21 LEU   242      34.859 -25.426  20.292  1.00 96.33           H  
ATOM   3640 HD22 LEU   242      33.780 -24.189  20.942  1.00 96.33           H  
ATOM   3641 HD23 LEU   242      34.850 -23.795  19.591  1.00 96.33           H  
ATOM   3642  N   ARG   243      32.139 -23.569  15.697  1.00 95.31           N  
ATOM   3643  CA  ARG   243      31.278 -22.409  15.461  1.00 95.31           C  
ATOM   3644  C   ARG   243      29.999 -22.838  14.716  1.00 95.31           C  
ATOM   3645  CB  ARG   243      32.082 -21.339  14.713  1.00 95.31           C  
ATOM   3646  O   ARG   243      28.898 -22.340  14.963  1.00 95.31           O  
ATOM   3647  CG  ARG   243      31.296 -20.107  14.270  1.00 95.31           C  
ATOM   3648  CD  ARG   243      30.918 -20.169  12.789  1.00 95.31           C  
ATOM   3649  NE  ARG   243      32.104 -20.054  11.923  1.00 95.31           N  
ATOM   3650  NH1 ARG   243      30.885 -19.792   9.893  1.00 95.31           N  
ATOM   3651  NH2 ARG   243      33.193 -19.622   9.925  1.00 95.31           N1+
ATOM   3652  CZ  ARG   243      32.038 -19.840  10.577  1.00 95.31           C  
ATOM   3653  H   ARG   243      33.113 -23.542  15.359  1.00 95.31           H  
ATOM   3654  HA  ARG   243      30.973 -22.034  16.442  1.00 95.31           H  
ATOM   3655  HB2 ARG   243      32.581 -21.789  13.848  1.00 95.31           H  
ATOM   3656  HB3 ARG   243      32.887 -21.004  15.381  1.00 95.31           H  
ATOM   3657  HG2 ARG   243      31.920 -19.218  14.426  1.00 95.31           H  
ATOM   3658  HG3 ARG   243      30.398 -19.976  14.884  1.00 95.31           H  
ATOM   3659  HD2 ARG   243      30.262 -19.320  12.576  1.00 95.31           H  
ATOM   3660  HD3 ARG   243      30.423 -21.116  12.564  1.00 95.31           H  
ATOM   3661  HE  ARG   243      33.033 -19.981  12.329  1.00 95.31           H  
ATOM   3662 HH11 ARG   243      30.893 -19.699   8.865  1.00 95.31           H  
ATOM   3663 HH12 ARG   243      29.938 -20.039  10.337  1.00 95.31           H  
ATOM   3664 HH21 ARG   243      33.204 -19.195   8.984  1.00 95.31           H  
ATOM   3665 HH22 ARG   243      34.083 -19.497  10.434  1.00 95.31           H  
ATOM   3666  N   LYS   244      30.170 -23.794  13.736  1.00 97.07           N  
ATOM   3667  CA  LYS   244      29.043 -24.320  12.975  1.00 97.07           C  
ATOM   3668  C   LYS   244      28.050 -25.135  13.837  1.00 97.07           C  
ATOM   3669  CB  LYS   244      29.528 -25.146  11.769  1.00 97.07           C  
ATOM   3670  O   LYS   244      26.945 -25.456  13.397  1.00 97.07           O  
ATOM   3671  CG  LYS   244      28.481 -25.352  10.666  1.00 97.07           C  
ATOM   3672  CD  LYS   244      28.176 -24.071   9.890  1.00 97.07           C  
ATOM   3673  CE  LYS   244      26.809 -24.114   9.219  1.00 97.07           C  
ATOM   3674  NZ  LYS   244      26.594 -22.839   8.495  1.00 97.07           N1+
ATOM   3675  H   LYS   244      31.119 -24.117  13.513  1.00 97.07           H  
ATOM   3676  HA  LYS   244      28.488 -23.440  12.639  1.00 97.07           H  
ATOM   3677  HB2 LYS   244      29.873 -26.127  12.117  1.00 97.07           H  
ATOM   3678  HB3 LYS   244      30.391 -24.656  11.304  1.00 97.07           H  
ATOM   3679  HG2 LYS   244      27.565 -25.780  11.081  1.00 97.07           H  
ATOM   3680  HG3 LYS   244      28.877 -26.086   9.955  1.00 97.07           H  
ATOM   3681  HD2 LYS   244      28.961 -23.909   9.141  1.00 97.07           H  
ATOM   3682  HD3 LYS   244      28.216 -23.214  10.561  1.00 97.07           H  
ATOM   3683  HE2 LYS   244      25.998 -24.207   9.947  1.00 97.07           H  
ATOM   3684  HE3 LYS   244      26.740 -24.917   8.481  1.00 97.07           H  
ATOM   3685  HZ1 LYS   244      27.310 -22.629   7.792  1.00 97.07           H  
ATOM   3686  HZ2 LYS   244      26.665 -21.974   9.169  1.00 97.07           H  
ATOM   3687  HZ3 LYS   244      25.661 -22.747   8.075  1.00 97.07           H  
ATOM   3688  N   CYS   245      28.451 -25.469  15.116  1.00 96.79           N  
ATOM   3689  CA  CYS   245      27.533 -26.128  16.050  1.00 96.79           C  
ATOM   3690  C   CYS   245      26.665 -25.064  16.750  1.00 96.79           C  
ATOM   3691  CB  CYS   245      28.234 -26.973  17.111  1.00 96.79           C  
ATOM   3692  O   CYS   245      25.642 -25.367  17.370  1.00 96.79           O  
ATOM   3693  SG  CYS   245      29.196 -28.345  16.392  1.00 96.79           S  
ATOM   3694  H   CYS   245      29.387 -25.222  15.451  1.00 96.79           H  
ATOM   3695  HA  CYS   245      26.841 -26.752  15.473  1.00 96.79           H  
ATOM   3696  HB2 CYS   245      27.496 -27.410  17.790  1.00 96.79           H  
ATOM   3697  HB3 CYS   245      28.903 -26.365  17.725  1.00 96.79           H  
ATOM   3698  HG  CYS   245      30.006 -27.595  15.614  1.00 96.79           H  
ATOM   3699  N   TYR   246      27.138 -23.765  16.695  1.00 95.11           N  
ATOM   3700  CA  TYR   246      26.399 -22.637  17.263  1.00 95.11           C  
ATOM   3701  C   TYR   246      25.463 -22.060  16.199  1.00 95.11           C  
ATOM   3702  CB  TYR   246      27.298 -21.525  17.818  1.00 95.11           C  
ATOM   3703  O   TYR   246      24.386 -21.554  16.519  1.00 95.11           O  
ATOM   3704  CG  TYR   246      28.226 -21.959  18.931  1.00 95.11           C  
ATOM   3705  CD1 TYR   246      27.789 -22.799  19.967  1.00 95.11           C  
ATOM   3706  CD2 TYR   246      29.543 -21.477  18.963  1.00 95.11           C  
ATOM   3707  CE1 TYR   246      28.665 -23.204  20.973  1.00 95.11           C  
ATOM   3708  CE2 TYR   246      30.420 -21.881  19.971  1.00 95.11           C  
ATOM   3709  OH  TYR   246      30.876 -23.187  21.886  1.00 95.11           O  
ATOM   3710  CZ  TYR   246      29.981 -22.763  20.950  1.00 95.11           C  
ATOM   3711  H   TYR   246      28.026 -23.572  16.230  1.00 95.11           H  
ATOM   3712  HA  TYR   246      25.744 -23.026  18.052  1.00 95.11           H  
ATOM   3713  HB2 TYR   246      26.676 -20.706  18.202  1.00 95.11           H  
ATOM   3714  HB3 TYR   246      27.888 -21.096  16.999  1.00 95.11           H  
ATOM   3715  HD1 TYR   246      26.762 -23.154  20.011  1.00 95.11           H  
ATOM   3716  HD2 TYR   246      29.903 -20.791  18.199  1.00 95.11           H  
ATOM   3717  HE1 TYR   246      28.301 -23.855  21.761  1.00 95.11           H  
ATOM   3718  HE2 TYR   246      31.443 -21.517  19.982  1.00 95.11           H  
ATOM   3719  HH  TYR   246      30.532 -24.007  22.282  1.00 95.11           H  
ATOM   3720  N   GLU   247      25.911 -22.133  14.889  1.00 95.05           N  
ATOM   3721  CA  GLU   247      25.081 -21.681  13.772  1.00 95.05           C  
ATOM   3722  C   GLU   247      23.765 -22.507  13.686  1.00 95.05           C  
ATOM   3723  CB  GLU   247      25.816 -21.735  12.415  1.00 95.05           C  
ATOM   3724  O   GLU   247      22.823 -22.128  12.989  1.00 95.05           O  
ATOM   3725  CG  GLU   247      26.936 -20.692  12.247  1.00 95.05           C  
ATOM   3726  CD  GLU   247      27.589 -20.677  10.855  1.00 95.05           C  
ATOM   3727  OE1 GLU   247      28.821 -20.374  10.797  1.00 95.05           O  
ATOM   3728  OE2 GLU   247      26.851 -21.033   9.879  1.00 95.05           O1-
ATOM   3729  H   GLU   247      26.859 -22.471  14.718  1.00 95.05           H  
ATOM   3730  HA  GLU   247      24.780 -20.649  13.993  1.00 95.05           H  
ATOM   3731  HB2 GLU   247      25.080 -21.589  11.614  1.00 95.05           H  
ATOM   3732  HB3 GLU   247      26.228 -22.740  12.260  1.00 95.05           H  
ATOM   3733  HG2 GLU   247      27.714 -20.865  12.999  1.00 95.05           H  
ATOM   3734  HG3 GLU   247      26.532 -19.689  12.423  1.00 95.05           H  
ATOM   3735  N   VAL   248      23.733 -23.695  14.397  1.00 95.34           N  
ATOM   3736  CA  VAL   248      22.515 -24.483  14.568  1.00 95.34           C  
ATOM   3737  C   VAL   248      22.181 -24.791  16.046  1.00 95.34           C  
ATOM   3738  CB  VAL   248      22.490 -25.751  13.689  1.00 95.34           C  
ATOM   3739  O   VAL   248      21.390 -25.682  16.354  1.00 95.34           O  
ATOM   3740  CG1 VAL   248      22.524 -25.399  12.200  1.00 95.34           C  
ATOM   3741  CG2 VAL   248      23.622 -26.720  14.026  1.00 95.34           C  
ATOM   3742  H   VAL   248      24.603 -24.019  14.808  1.00 95.34           H  
ATOM   3743  HA  VAL   248      21.676 -23.850  14.248  1.00 95.34           H  
ATOM   3744  HB  VAL   248      21.545 -26.279  13.872  1.00 95.34           H  
ATOM   3745 HG11 VAL   248      23.481 -24.955  11.907  1.00 95.34           H  
ATOM   3746 HG12 VAL   248      21.725 -24.694  11.946  1.00 95.34           H  
ATOM   3747 HG13 VAL   248      22.375 -26.294  11.592  1.00 95.34           H  
ATOM   3748 HG21 VAL   248      24.597 -26.299  13.770  1.00 95.34           H  
ATOM   3749 HG22 VAL   248      23.504 -27.651  13.463  1.00 95.34           H  
ATOM   3750 HG23 VAL   248      23.633 -26.975  15.090  1.00 95.34           H  
ATOM   3751  N   GLY   249      22.665 -23.888  16.970  1.00 92.49           N  
ATOM   3752  CA  GLY   249      22.144 -23.808  18.322  1.00 92.49           C  
ATOM   3753  C   GLY   249      22.367 -24.911  19.360  1.00 92.49           C  
ATOM   3754  O   GLY   249      21.575 -25.035  20.302  1.00 92.49           O  
ATOM   3755  H   GLY   249      23.342 -23.185  16.672  1.00 92.49           H  
ATOM   3756  HA2 GLY   249      21.059 -23.675  18.229  1.00 92.49           H  
ATOM   3757  HA3 GLY   249      22.556 -22.888  18.752  1.00 92.49           H  
ATOM   3758  N   MET   250      23.555 -25.615  19.310  1.00 94.66           N  
ATOM   3759  CA  MET   250      23.819 -26.621  20.346  1.00 94.66           C  
ATOM   3760  C   MET   250      24.317 -25.931  21.639  1.00 94.66           C  
ATOM   3761  CB  MET   250      24.860 -27.658  19.922  1.00 94.66           C  
ATOM   3762  O   MET   250      25.143 -25.017  21.613  1.00 94.66           O  
ATOM   3763  CG  MET   250      24.332 -28.632  18.873  1.00 94.66           C  
ATOM   3764  SD  MET   250      25.570 -29.947  18.618  1.00 94.66           S  
ATOM   3765  CE  MET   250      24.687 -30.920  17.387  1.00 94.66           C  
ATOM   3766  H   MET   250      24.243 -25.432  18.567  1.00 94.66           H  
ATOM   3767  HA  MET   250      22.873 -27.126  20.562  1.00 94.66           H  
ATOM   3768  HB2 MET   250      25.155 -28.226  20.811  1.00 94.66           H  
ATOM   3769  HB3 MET   250      25.761 -27.153  19.553  1.00 94.66           H  
ATOM   3770  HG2 MET   250      24.153 -28.114  17.926  1.00 94.66           H  
ATOM   3771  HG3 MET   250      23.398 -29.090  19.213  1.00 94.66           H  
ATOM   3772  HE1 MET   250      25.299 -31.785  17.118  1.00 94.66           H  
ATOM   3773  HE2 MET   250      24.508 -30.327  16.488  1.00 94.66           H  
ATOM   3774  HE3 MET   250      23.737 -31.268  17.797  1.00 94.66           H  
ATOM   3775  N   MET   251      23.796 -26.445  22.823  1.00 88.04           N  
ATOM   3776  CA  MET   251      24.158 -25.882  24.124  1.00 88.04           C  
ATOM   3777  C   MET   251      24.302 -26.954  25.220  1.00 88.04           C  
ATOM   3778  CB  MET   251      23.203 -24.754  24.548  1.00 88.04           C  
ATOM   3779  O   MET   251      23.675 -28.014  25.228  1.00 88.04           O  
ATOM   3780  CG  MET   251      21.766 -25.219  24.805  1.00 88.04           C  
ATOM   3781  SD  MET   251      20.661 -23.797  25.149  1.00 88.04           S  
ATOM   3782  CE  MET   251      20.422 -23.217  23.447  1.00 88.04           C  
ATOM   3783  H   MET   251      23.124 -27.225  22.784  1.00 88.04           H  
ATOM   3784  HA  MET   251      25.154 -25.433  24.008  1.00 88.04           H  
ATOM   3785  HB2 MET   251      23.218 -23.987  23.765  1.00 88.04           H  
ATOM   3786  HB3 MET   251      23.591 -24.282  25.460  1.00 88.04           H  
ATOM   3787  HG2 MET   251      21.735 -25.872  25.683  1.00 88.04           H  
ATOM   3788  HG3 MET   251      21.363 -25.786  23.960  1.00 88.04           H  
ATOM   3789  HE1 MET   251      19.706 -22.391  23.452  1.00 88.04           H  
ATOM   3790  HE2 MET   251      20.018 -24.019  22.824  1.00 88.04           H  
ATOM   3791  HE3 MET   251      21.360 -22.854  23.022  1.00 88.04           H  
ATOM   3792  N   LYS   252      25.176 -26.607  26.245  1.00 76.61           N  
ATOM   3793  CA  LYS   252      25.425 -27.498  27.379  1.00 76.61           C  
ATOM   3794  C   LYS   252      24.314 -27.259  28.414  1.00 76.61           C  
ATOM   3795  CB  LYS   252      26.820 -27.292  28.000  1.00 76.61           C  
ATOM   3796  O   LYS   252      24.450 -26.532  29.394  1.00 76.61           O  
ATOM   3797  CG  LYS   252      27.190 -28.470  28.924  1.00 76.61           C  
ATOM   3798  CD  LYS   252      28.620 -28.380  29.474  1.00 76.61           C  
ATOM   3799  CE  LYS   252      29.074 -29.725  30.036  1.00 76.61           C  
ATOM   3800  NZ  LYS   252      30.505 -29.686  30.390  1.00 76.61           N1+
ATOM   3801  H   LYS   252      25.643 -25.706  26.228  1.00 76.61           H  
ATOM   3802  HA  LYS   252      25.347 -28.530  27.013  1.00 76.61           H  
ATOM   3803  HB2 LYS   252      26.869 -26.350  28.559  1.00 76.61           H  
ATOM   3804  HB3 LYS   252      27.563 -27.214  27.198  1.00 76.61           H  
ATOM   3805  HG2 LYS   252      27.077 -29.404  28.361  1.00 76.61           H  
ATOM   3806  HG3 LYS   252      26.489 -28.525  29.765  1.00 76.61           H  
ATOM   3807  HD2 LYS   252      28.672 -27.607  30.249  1.00 76.61           H  
ATOM   3808  HD3 LYS   252      29.298 -28.070  28.676  1.00 76.61           H  
ATOM   3809  HE2 LYS   252      28.963 -30.524  29.297  1.00 76.61           H  
ATOM   3810  HE3 LYS   252      28.525 -29.994  30.942  1.00 76.61           H  
ATOM   3811  HZ1 LYS   252      30.879 -30.654  30.587  1.00 76.61           H  
ATOM   3812  HZ2 LYS   252      30.744 -29.103  31.196  1.00 76.61           H  
ATOM   3813  HZ3 LYS   252      31.146 -29.383  29.608  1.00 76.61           H  
ATOM   3814  N   GLY   253      23.137 -27.915  28.103  1.00 70.52           N  
ATOM   3815  CA  GLY   253      22.007 -27.921  29.009  1.00 70.52           C  
ATOM   3816  C   GLY   253      20.783 -28.500  28.316  1.00 70.52           C  
ATOM   3817  O   GLY   253      19.903 -27.798  27.819  1.00 70.52           O  
ATOM   3818  H   GLY   253      23.069 -28.379  27.195  1.00 70.52           H  
ATOM   3819  HA2 GLY   253      21.794 -26.898  29.335  1.00 70.52           H  
ATOM   3820  HA3 GLY   253      22.269 -28.519  29.887  1.00 70.52           H  
ATOM   3821  N   GLY   254      20.752 -29.879  28.252  1.00 53.13           N  
ATOM   3822  CA  GLY   254      19.778 -30.593  27.432  1.00 53.13           C  
ATOM   3823  C   GLY   254      18.345 -30.660  27.972  1.00 53.13           C  
ATOM   3824  O   GLY   254      17.694 -31.704  27.952  1.00 53.13           O  
ATOM   3825  H   GLY   254      21.435 -30.419  28.776  1.00 53.13           H  
ATOM   3826  HA2 GLY   254      20.152 -31.616  27.319  1.00 53.13           H  
ATOM   3827  HA3 GLY   254      19.746 -30.121  26.443  1.00 53.13           H  
ATOM   3828  N   ILE   255      17.795 -29.442  28.314  1.00 43.73           N  
ATOM   3829  CA  ILE   255      16.420 -29.277  28.807  1.00 43.73           C  
ATOM   3830  C   ILE   255      15.732 -28.314  27.821  1.00 43.73           C  
ATOM   3831  CB  ILE   255      16.404 -28.707  30.249  1.00 43.73           C  
ATOM   3832  O   ILE   255      16.262 -27.270  27.440  1.00 43.73           O  
ATOM   3833  CG1 ILE   255      17.190 -29.629  31.211  1.00 43.73           C  
ATOM   3834  CG2 ILE   255      14.963 -28.503  30.740  1.00 43.73           C  
ATOM   3835  CD1 ILE   255      17.297 -29.097  32.634  1.00 43.73           C  
ATOM   3836  H   ILE   255      18.364 -28.595  28.192  1.00 43.73           H  
ATOM   3837  HA  ILE   255      15.910 -30.247  28.783  1.00 43.73           H  
ATOM   3838  HB  ILE   255      16.896 -27.724  30.243  1.00 43.73           H  
ATOM   3839 HG12 ILE   255      18.213 -29.762  30.839  1.00 43.73           H  
ATOM   3840 HG13 ILE   255      16.730 -30.624  31.234  1.00 43.73           H  
ATOM   3841 HG21 ILE   255      14.422 -29.454  30.781  1.00 43.73           H  
ATOM   3842 HG22 ILE   255      14.408 -27.823  30.086  1.00 43.73           H  
ATOM   3843 HG23 ILE   255      14.939 -28.054  31.737  1.00 43.73           H  
ATOM   3844 HD11 ILE   255      17.686 -28.074  32.643  1.00 43.73           H  
ATOM   3845 HD12 ILE   255      17.980 -29.724  33.217  1.00 43.73           H  
ATOM   3846 HD13 ILE   255      16.330 -29.109  33.144  1.00 43.73           H  
ATOM   3847  N   ARG   256      14.472 -28.697  27.396  1.00 49.63           N  
ATOM   3848  CA  ARG   256      13.778 -27.928  26.372  1.00 49.63           C  
ATOM   3849  C   ARG   256      12.993 -26.806  27.062  1.00 49.63           C  
ATOM   3850  CB  ARG   256      12.794 -28.763  25.540  1.00 49.63           C  
ATOM   3851  O   ARG   256      12.154 -27.020  27.938  1.00 49.63           O  
ATOM   3852  CG  ARG   256      13.424 -30.012  24.922  1.00 49.63           C  
ATOM   3853  CD  ARG   256      12.545 -30.605  23.822  1.00 49.63           C  
ATOM   3854  NE  ARG   256      12.912 -30.061  22.508  1.00 49.63           N  
ATOM   3855  NH1 ARG   256      10.950 -28.755  22.061  1.00 49.63           N  
ATOM   3856  NH2 ARG   256      12.696 -28.879  20.532  1.00 49.63           N1+
ATOM   3857  CZ  ARG   256      12.163 -29.239  21.734  1.00 49.63           C  
ATOM   3858  H   ARG   256      14.007 -29.497  27.812  1.00 49.63           H  
ATOM   3859  HA  ARG   256      14.526 -27.495  25.698  1.00 49.63           H  
ATOM   3860  HB2 ARG   256      12.381 -28.122  24.751  1.00 49.63           H  
ATOM   3861  HB3 ARG   256      11.942 -29.075  26.158  1.00 49.63           H  
ATOM   3862  HG2 ARG   256      13.555 -30.762  25.711  1.00 49.63           H  
ATOM   3863  HG3 ARG   256      14.418 -29.782  24.522  1.00 49.63           H  
ATOM   3864  HD2 ARG   256      11.476 -30.482  24.015  1.00 49.63           H  
ATOM   3865  HD3 ARG   256      12.731 -31.683  23.759  1.00 49.63           H  
ATOM   3866  HE  ARG   256      13.795 -30.363  22.106  1.00 49.63           H  
ATOM   3867 HH11 ARG   256      10.417 -28.161  21.444  1.00 49.63           H  
ATOM   3868 HH12 ARG   256      10.426 -28.849  22.997  1.00 49.63           H  
ATOM   3869 HH21 ARG   256      12.187 -28.275  19.902  1.00 49.63           H  
ATOM   3870 HH22 ARG   256      13.638 -29.171  20.247  1.00 49.63           H  
ATOM   3871  N   LYS   257      13.250 -25.535  26.578  1.00 47.75           N  
ATOM   3872  CA  LYS   257      12.460 -24.386  27.031  1.00 47.75           C  
ATOM   3873  C   LYS   257      11.166 -24.383  26.184  1.00 47.75           C  
ATOM   3874  CB  LYS   257      13.258 -23.089  26.863  1.00 47.75           C  
ATOM   3875  O   LYS   257      10.953 -23.574  25.282  1.00 47.75           O  
ATOM   3876  CG  LYS   257      12.637 -21.939  27.661  1.00 47.75           C  
ATOM   3877  CD  LYS   257      13.187 -20.587  27.209  1.00 47.75           C  
ATOM   3878  CE  LYS   257      12.689 -19.465  28.108  1.00 47.75           C  
ATOM   3879  NZ  LYS   257      12.936 -18.166  27.434  1.00 47.75           N1+
ATOM   3880  H   LYS   257      13.987 -25.396  25.893  1.00 47.75           H  
ATOM   3881  HA  LYS   257      12.194 -24.534  28.085  1.00 47.75           H  
ATOM   3882  HB2 LYS   257      13.330 -22.823  25.801  1.00 47.75           H  
ATOM   3883  HB3 LYS   257      14.288 -23.237  27.213  1.00 47.75           H  
ATOM   3884  HG2 LYS   257      12.839 -22.091  28.729  1.00 47.75           H  
ATOM   3885  HG3 LYS   257      11.547 -21.933  27.540  1.00 47.75           H  
ATOM   3886  HD2 LYS   257      12.878 -20.409  26.171  1.00 47.75           H  
ATOM   3887  HD3 LYS   257      14.284 -20.602  27.218  1.00 47.75           H  
ATOM   3888  HE2 LYS   257      13.221 -19.443  29.063  1.00 47.75           H  
ATOM   3889  HE3 LYS   257      11.611 -19.519  28.286  1.00 47.75           H  
ATOM   3890  HZ1 LYS   257      12.738 -17.382  28.073  1.00 47.75           H  
ATOM   3891  HZ2 LYS   257      12.357 -18.050  26.592  1.00 47.75           H  
ATOM   3892  HZ3 LYS   257      13.926 -18.076  27.161  1.00 47.75           H  
ATOM   3893  N   ASP   258      10.306 -25.424  26.493  1.00 41.03           N  
ATOM   3894  CA  ASP   258       9.194 -25.786  25.619  1.00 41.03           C  
ATOM   3895  C   ASP   258       7.947 -24.893  25.872  1.00 41.03           C  
ATOM   3896  CB  ASP   258       8.909 -27.285  25.766  1.00 41.03           C  
ATOM   3897  O   ASP   258       7.883 -24.055  26.771  1.00 41.03           O  
ATOM   3898  CG  ASP   258       8.664 -27.780  24.350  1.00 41.03           C  
ATOM   3899  OD1 ASP   258       7.659 -27.243  23.790  1.00 41.03           O  
ATOM   3900  OD2 ASP   258       9.536 -28.573  23.869  1.00 41.03           O1-
ATOM   3901  H   ASP   258      10.483 -25.981  27.334  1.00 41.03           H  
ATOM   3902  HA  ASP   258       9.525 -25.546  24.598  1.00 41.03           H  
ATOM   3903  HB2 ASP   258       8.027 -27.482  26.386  1.00 41.03           H  
ATOM   3904  HB3 ASP   258       9.755 -27.831  26.197  1.00 41.03           H  
ATOM   3905  N   ARG   259       6.919 -25.091  24.965  1.00 41.64           N  
ATOM   3906  CA  ARG   259       5.741 -24.226  24.899  1.00 41.64           C  
ATOM   3907  C   ARG   259       4.449 -24.977  25.285  1.00 41.64           C  
ATOM   3908  CB  ARG   259       5.620 -23.521  23.542  1.00 41.64           C  
ATOM   3909  O   ARG   259       3.416 -24.897  24.614  1.00 41.64           O  
ATOM   3910  CG  ARG   259       6.609 -22.359  23.405  1.00 41.64           C  
ATOM   3911  CD  ARG   259       6.238 -21.445  22.238  1.00 41.64           C  
ATOM   3912  NE  ARG   259       7.095 -20.250  22.222  1.00 41.64           N  
ATOM   3913  NH1 ARG   259       5.763 -19.014  20.704  1.00 41.64           N  
ATOM   3914  NH2 ARG   259       7.706 -18.093  21.576  1.00 41.64           N1+
ATOM   3915  CZ  ARG   259       6.845 -19.131  21.500  1.00 41.64           C  
ATOM   3916  H   ARG   259       7.016 -25.920  24.323  1.00 41.64           H  
ATOM   3917  HA  ARG   259       5.840 -23.450  25.670  1.00 41.64           H  
ATOM   3918  HB2 ARG   259       4.608 -23.114  23.435  1.00 41.64           H  
ATOM   3919  HB3 ARG   259       5.761 -24.234  22.720  1.00 41.64           H  
ATOM   3920  HG2 ARG   259       7.629 -22.740  23.274  1.00 41.64           H  
ATOM   3921  HG3 ARG   259       6.614 -21.761  24.325  1.00 41.64           H  
ATOM   3922  HD2 ARG   259       5.199 -21.118  22.349  1.00 41.64           H  
ATOM   3923  HD3 ARG   259       6.363 -21.972  21.287  1.00 41.64           H  
ATOM   3924  HE  ARG   259       7.929 -20.259  22.798  1.00 41.64           H  
ATOM   3925 HH11 ARG   259       5.577 -18.174  20.172  1.00 41.64           H  
ATOM   3926 HH12 ARG   259       5.121 -19.785  20.576  1.00 41.64           H  
ATOM   3927 HH21 ARG   259       7.548 -17.247  21.042  1.00 41.64           H  
ATOM   3928 HH22 ARG   259       8.550 -18.140  22.133  1.00 41.64           H  
ATOM   3929  N   ARG   260       4.515 -25.557  26.534  1.00 37.43           N  
ATOM   3930  CA  ARG   260       3.498 -26.364  27.208  1.00 37.43           C  
ATOM   3931  C   ARG   260       3.878 -27.848  27.035  1.00 37.43           C  
ATOM   3932  CB  ARG   260       2.030 -26.129  26.813  1.00 37.43           C  
ATOM   3933  O   ARG   260       4.501 -28.283  26.070  1.00 37.43           O  
ATOM   3934  CG  ARG   260       1.529 -24.713  27.151  1.00 37.43           C  
ATOM   3935  CD  ARG   260       0.508 -24.186  26.135  1.00 37.43           C  
ATOM   3936  NE  ARG   260       1.165 -23.968  24.837  1.00 37.43           N  
ATOM   3937  NH1 ARG   260      -0.356 -22.424  23.905  1.00 37.43           N  
ATOM   3938  NH2 ARG   260       1.585 -23.027  22.769  1.00 37.43           N1+
ATOM   3939  CZ  ARG   260       0.779 -23.139  23.849  1.00 37.43           C  
ATOM   3940  H   ARG   260       5.397 -25.452  27.026  1.00 37.43           H  
ATOM   3941  HA  ARG   260       3.613 -26.123  28.273  1.00 37.43           H  
ATOM   3942  HB2 ARG   260       1.391 -26.844  27.348  1.00 37.43           H  
ATOM   3943  HB3 ARG   260       1.885 -26.373  25.755  1.00 37.43           H  
ATOM   3944  HG2 ARG   260       2.365 -24.006  27.198  1.00 37.43           H  
ATOM   3945  HG3 ARG   260       1.073 -24.728  28.148  1.00 37.43           H  
ATOM   3946  HD2 ARG   260       0.113 -23.230  26.494  1.00 37.43           H  
ATOM   3947  HD3 ARG   260      -0.309 -24.900  25.996  1.00 37.43           H  
ATOM   3948  HE  ARG   260       2.092 -24.423  24.696  1.00 37.43           H  
ATOM   3949 HH11 ARG   260      -0.537 -21.655  23.251  1.00 37.43           H  
ATOM   3950 HH12 ARG   260      -0.997 -22.529  24.679  1.00 37.43           H  
ATOM   3951 HH21 ARG   260       1.280 -22.508  21.957  1.00 37.43           H  
ATOM   3952 HH22 ARG   260       2.451 -23.559  22.728  1.00 37.43           H  
ATOM   3953  N   GLY   261       3.446 -28.643  28.081  1.00 33.97           N  
ATOM   3954  CA  GLY   261       3.756 -30.055  28.140  1.00 33.97           C  
ATOM   3955  C   GLY   261       4.983 -30.237  29.023  1.00 33.97           C  
ATOM   3956  O   GLY   261       5.213 -29.560  30.028  1.00 33.97           O  
ATOM   3957  H   GLY   261       2.933 -28.239  28.857  1.00 33.97           H  
ATOM   3958  HA2 GLY   261       3.931 -30.456  27.137  1.00 33.97           H  
ATOM   3959  HA3 GLY   261       2.911 -30.576  28.599  1.00 33.97           H  
ATOM   3960  N   GLY   262       5.780 -31.306  28.678  1.00 36.31           N  
ATOM   3961  CA  GLY   262       7.000 -31.631  29.401  1.00 36.31           C  
ATOM   3962  C   GLY   262       6.713 -32.384  30.700  1.00 36.31           C  
ATOM   3963  O   GLY   262       7.326 -33.404  31.009  1.00 36.31           O  
ATOM   3964  H   GLY   262       5.519 -31.903  27.899  1.00 36.31           H  
ATOM   3965  HA2 GLY   262       7.544 -30.710  29.636  1.00 36.31           H  
ATOM   3966  HA3 GLY   262       7.612 -32.260  28.748  1.00 36.31           H  
ATOM   3967  N   ARG   263       5.808 -31.756  31.532  1.00 35.46           N  
ATOM   3968  CA  ARG   263       5.364 -32.305  32.802  1.00 35.46           C  
ATOM   3969  C   ARG   263       4.252 -33.355  32.544  1.00 35.46           C  
ATOM   3970  CB  ARG   263       4.861 -31.191  33.740  1.00 35.46           C  
ATOM   3971  O   ARG   263       3.672 -33.482  31.468  1.00 35.46           O  
ATOM   3972  CG  ARG   263       5.917 -30.107  33.999  1.00 35.46           C  
ATOM   3973  CD  ARG   263       5.446 -29.062  35.014  1.00 35.46           C  
ATOM   3974  NE  ARG   263       6.413 -27.948  35.098  1.00 35.46           N  
ATOM   3975  NH1 ARG   263       5.444 -26.912  36.992  1.00 35.46           N  
ATOM   3976  NH2 ARG   263       7.340 -26.001  36.002  1.00 35.46           N1+
ATOM   3977  CZ  ARG   263       6.392 -26.965  36.035  1.00 35.46           C  
ATOM   3978  H   ARG   263       5.432 -30.860  31.202  1.00 35.46           H  
ATOM   3979  HA  ARG   263       6.212 -32.826  33.264  1.00 35.46           H  
ATOM   3980  HB2 ARG   263       4.552 -31.628  34.698  1.00 35.46           H  
ATOM   3981  HB3 ARG   263       3.965 -30.725  33.310  1.00 35.46           H  
ATOM   3982  HG2 ARG   263       6.166 -29.597  33.060  1.00 35.46           H  
ATOM   3983  HG3 ARG   263       6.845 -30.566  34.361  1.00 35.46           H  
ATOM   3984  HD2 ARG   263       5.358 -29.526  36.001  1.00 35.46           H  
ATOM   3985  HD3 ARG   263       4.482 -28.643  34.707  1.00 35.46           H  
ATOM   3986  HE  ARG   263       7.141 -27.896  34.395  1.00 35.46           H  
ATOM   3987 HH11 ARG   263       5.439 -26.184  37.695  1.00 35.46           H  
ATOM   3988 HH12 ARG   263       4.694 -27.591  37.017  1.00 35.46           H  
ATOM   3989 HH21 ARG   263       7.360 -25.254  36.687  1.00 35.46           H  
ATOM   3990 HH22 ARG   263       8.058 -25.993  35.286  1.00 35.46           H  
ATOM   3991  N   MET   264       3.967 -34.135  33.654  1.00 36.47           N  
ATOM   3992  CA  MET   264       2.967 -35.206  33.682  1.00 36.47           C  
ATOM   3993  C   MET   264       3.401 -36.482  32.929  1.00 36.47           C  
ATOM   3994  CB  MET   264       1.533 -34.789  33.308  1.00 36.47           C  
ATOM   3995  O   MET   264       2.588 -37.303  32.504  1.00 36.47           O  
ATOM   3996  CG  MET   264       0.960 -33.751  34.270  1.00 36.47           C  
ATOM   3997  SD  MET   264      -0.840 -33.524  34.046  1.00 36.47           S  
ATOM   3998  CE  MET   264      -1.441 -35.019  34.875  1.00 36.47           C  
ATOM   3999  H   MET   264       4.470 -33.964  34.517  1.00 36.47           H  
ATOM   4000  HA  MET   264       2.949 -35.522  34.735  1.00 36.47           H  
ATOM   4001  HB2 MET   264       0.902 -35.685  33.323  1.00 36.47           H  
ATOM   4002  HB3 MET   264       1.493 -34.411  32.280  1.00 36.47           H  
ATOM   4003  HG2 MET   264       1.439 -32.782  34.097  1.00 36.47           H  
ATOM   4004  HG3 MET   264       1.148 -34.024  35.313  1.00 36.47           H  
ATOM   4005  HE1 MET   264      -2.533 -34.991  34.909  1.00 36.47           H  
ATOM   4006  HE2 MET   264      -1.065 -35.064  35.901  1.00 36.47           H  
ATOM   4007  HE3 MET   264      -1.139 -35.916  34.330  1.00 36.47           H  
ATOM   4008  N   LEU   265       4.761 -36.749  32.955  1.00 45.99           N  
ATOM   4009  CA  LEU   265       5.289 -38.014  32.435  1.00 45.99           C  
ATOM   4010  C   LEU   265       6.530 -38.485  33.218  1.00 45.99           C  
ATOM   4011  CB  LEU   265       5.562 -37.895  30.922  1.00 45.99           C  
ATOM   4012  O   LEU   265       7.407 -39.189  32.721  1.00 45.99           O  
ATOM   4013  CG  LEU   265       4.966 -39.053  30.093  1.00 45.99           C  
ATOM   4014  CD1 LEU   265       5.143 -38.765  28.599  1.00 45.99           C  
ATOM   4015  CD2 LEU   265       5.584 -40.410  30.431  1.00 45.99           C  
ATOM   4016  H   LEU   265       5.396 -36.031  33.289  1.00 45.99           H  
ATOM   4017  HA  LEU   265       4.523 -38.777  32.620  1.00 45.99           H  
ATOM   4018  HB2 LEU   265       6.639 -37.817  30.724  1.00 45.99           H  
ATOM   4019  HB3 LEU   265       5.125 -36.960  30.545  1.00 45.99           H  
ATOM   4020  HG  LEU   265       3.889 -39.108  30.295  1.00 45.99           H  
ATOM   4021 HD11 LEU   265       6.202 -38.699  28.329  1.00 45.99           H  
ATOM   4022 HD12 LEU   265       4.663 -37.819  28.325  1.00 45.99           H  
ATOM   4023 HD13 LEU   265       4.687 -39.555  27.994  1.00 45.99           H  
ATOM   4024 HD21 LEU   265       6.668 -40.401  30.275  1.00 45.99           H  
ATOM   4025 HD22 LEU   265       5.161 -41.196  29.797  1.00 45.99           H  
ATOM   4026 HD23 LEU   265       5.388 -40.692  31.469  1.00 45.99           H  
ATOM   4027  N   LYS   266       6.497 -38.211  34.579  1.00 38.35           N  
ATOM   4028  CA  LYS   266       7.578 -38.666  35.461  1.00 38.35           C  
ATOM   4029  C   LYS   266       7.051 -39.058  36.853  1.00 38.35           C  
ATOM   4030  CB  LYS   266       8.701 -37.619  35.534  1.00 38.35           C  
ATOM   4031  O   LYS   266       7.721 -38.947  37.875  1.00 38.35           O  
ATOM   4032  CG  LYS   266      10.055 -38.277  35.826  1.00 38.35           C  
ATOM   4033  CD  LYS   266      11.171 -37.248  36.000  1.00 38.35           C  
ATOM   4034  CE  LYS   266      12.486 -37.956  36.291  1.00 38.35           C  
ATOM   4035  NZ  LYS   266      13.550 -36.957  36.538  1.00 38.35           N1+
ATOM   4036  H   LYS   266       5.725 -37.663  34.948  1.00 38.35           H  
ATOM   4037  HA  LYS   266       7.976 -39.594  35.030  1.00 38.35           H  
ATOM   4038  HB2 LYS   266       8.471 -36.868  36.300  1.00 38.35           H  
ATOM   4039  HB3 LYS   266       8.781 -37.081  34.580  1.00 38.35           H  
ATOM   4040  HG2 LYS   266      10.311 -38.955  35.002  1.00 38.35           H  
ATOM   4041  HG3 LYS   266       9.991 -38.890  36.731  1.00 38.35           H  
ATOM   4042  HD2 LYS   266      10.920 -36.568  36.823  1.00 38.35           H  
ATOM   4043  HD3 LYS   266      11.265 -36.640  35.093  1.00 38.35           H  
ATOM   4044  HE2 LYS   266      12.815 -38.570  35.448  1.00 38.35           H  
ATOM   4045  HE3 LYS   266      12.425 -38.575  37.191  1.00 38.35           H  
ATOM   4046  HZ1 LYS   266      14.441 -37.425  36.755  1.00 38.35           H  
ATOM   4047  HZ2 LYS   266      13.329 -36.350  37.339  1.00 38.35           H  
ATOM   4048  HZ3 LYS   266      13.711 -36.356  35.719  1.00 38.35           H  
ATOM   4049  N   HIS   267       5.845 -39.733  36.807  1.00 37.21           N  
ATOM   4050  CA  HIS   267       5.242 -40.399  37.974  1.00 37.21           C  
ATOM   4051  C   HIS   267       4.477 -41.639  37.461  1.00 37.21           C  
ATOM   4052  CB  HIS   267       4.322 -39.462  38.773  1.00 37.21           C  
ATOM   4053  O   HIS   267       3.389 -41.998  37.904  1.00 37.21           O  
ATOM   4054  CG  HIS   267       5.042 -38.694  39.828  1.00 37.21           C  
ATOM   4055  CD2 HIS   267       5.463 -37.380  39.827  1.00 37.21           C  
ATOM   4056  ND1 HIS   267       5.355 -39.298  41.027  1.00 37.21           N  
ATOM   4057  CE1 HIS   267       5.969 -38.376  41.731  1.00 37.21           C  
ATOM   4058  NE2 HIS   267       6.068 -37.201  41.041  1.00 37.21           N  
ATOM   4059  H   HIS   267       5.354 -39.764  35.917  1.00 37.21           H  
ATOM   4060  HA  HIS   267       6.055 -40.777  38.608  1.00 37.21           H  
ATOM   4061  HB2 HIS   267       3.534 -40.029  39.285  1.00 37.21           H  
ATOM   4062  HB3 HIS   267       3.805 -38.769  38.096  1.00 37.21           H  
ATOM   4063  HD2 HIS   267       5.399 -36.591  39.091  1.00 37.21           H  
ATOM   4064  HE2 HIS   267       6.511 -36.358  41.377  1.00 37.21           H  
ATOM   4065  HE1 HIS   267       6.359 -38.495  42.733  1.00 37.21           H  
ATOM   4066  N   LYS   268       5.188 -42.391  36.534  1.00 34.83           N  
ATOM   4067  CA  LYS   268       4.656 -43.637  35.960  1.00 34.83           C  
ATOM   4068  C   LYS   268       5.634 -44.809  36.187  1.00 34.83           C  
ATOM   4069  CB  LYS   268       4.307 -43.426  34.478  1.00 34.83           C  
ATOM   4070  O   LYS   268       5.583 -45.857  35.546  1.00 34.83           O  
ATOM   4071  CG  LYS   268       3.226 -44.395  33.977  1.00 34.83           C  
ATOM   4072  CD  LYS   268       2.811 -44.080  32.536  1.00 34.83           C  
ATOM   4073  CE  LYS   268       1.732 -45.041  32.051  1.00 34.83           C  
ATOM   4074  NZ  LYS   268       1.324 -44.664  30.676  1.00 34.83           N1+
ATOM   4075  H   LYS   268       6.104 -42.061  36.239  1.00 34.83           H  
ATOM   4076  HA  LYS   268       3.746 -43.901  36.512  1.00 34.83           H  
ATOM   4077  HB2 LYS   268       5.209 -43.524  33.860  1.00 34.83           H  
ATOM   4078  HB3 LYS   268       3.940 -42.401  34.335  1.00 34.83           H  
ATOM   4079  HG2 LYS   268       2.345 -44.327  34.626  1.00 34.83           H  
ATOM   4080  HG3 LYS   268       3.588 -45.428  34.031  1.00 34.83           H  
ATOM   4081  HD2 LYS   268       3.687 -44.141  31.879  1.00 34.83           H  
ATOM   4082  HD3 LYS   268       2.440 -43.049  32.480  1.00 34.83           H  
ATOM   4083  HE2 LYS   268       0.832 -44.994  32.672  1.00 34.83           H  
ATOM   4084  HE3 LYS   268       2.096 -46.071  32.005  1.00 34.83           H  
ATOM   4085  HZ1 LYS   268       0.592 -45.292  30.315  1.00 34.83           H  
ATOM   4086  HZ2 LYS   268       2.126 -44.704  30.032  1.00 34.83           H  
ATOM   4087  HZ3 LYS   268       0.949 -43.706  30.646  1.00 34.83           H  
ATOM   4088  N   ARG   269       6.463 -44.639  37.276  1.00 37.47           N  
ATOM   4089  CA  ARG   269       7.384 -45.641  37.807  1.00 37.47           C  
ATOM   4090  C   ARG   269       7.655 -45.251  39.279  1.00 37.47           C  
ATOM   4091  CB  ARG   269       8.739 -45.681  37.073  1.00 37.47           C  
ATOM   4092  O   ARG   269       7.558 -44.085  39.658  1.00 37.47           O  
ATOM   4093  CG  ARG   269       8.647 -46.129  35.615  1.00 37.47           C  
ATOM   4094  CD  ARG   269      10.023 -46.392  35.003  1.00 37.47           C  
ATOM   4095  NE  ARG   269       9.883 -46.710  33.569  1.00 37.47           N  
ATOM   4096  NH1 ARG   269      12.075 -47.546  33.266  1.00 37.47           N  
ATOM   4097  NH2 ARG   269      10.558 -47.564  31.502  1.00 37.47           N1+
ATOM   4098  CZ  ARG   269      10.843 -47.268  32.791  1.00 37.47           C  
ATOM   4099  H   ARG   269       6.414 -43.759  37.789  1.00 37.47           H  
ATOM   4100  HA  ARG   269       6.893 -46.620  37.769  1.00 37.47           H  
ATOM   4101  HB2 ARG   269       9.412 -46.362  37.609  1.00 37.47           H  
ATOM   4102  HB3 ARG   269       9.211 -44.690  37.113  1.00 37.47           H  
ATOM   4103  HG2 ARG   269       8.141 -45.360  35.021  1.00 37.47           H  
ATOM   4104  HG3 ARG   269       8.047 -47.044  35.538  1.00 37.47           H  
ATOM   4105  HD2 ARG   269      10.493 -47.241  35.508  1.00 37.47           H  
ATOM   4106  HD3 ARG   269      10.656 -45.504  35.089  1.00 37.47           H  
ATOM   4107  HE  ARG   269       8.984 -46.546  33.133  1.00 37.47           H  
ATOM   4108 HH11 ARG   269      12.784 -47.977  32.686  1.00 37.47           H  
ATOM   4109 HH12 ARG   269      12.330 -47.311  34.216  1.00 37.47           H  
ATOM   4110 HH21 ARG   269      11.248 -47.987  30.892  1.00 37.47           H  
ATOM   4111 HH22 ARG   269       9.653 -47.351  31.100  1.00 37.47           H  
ATOM   4112  N   GLN   270       8.078 -46.297  40.077  1.00 35.62           N  
ATOM   4113  CA  GLN   270       8.584 -46.156  41.448  1.00 35.62           C  
ATOM   4114  C   GLN   270       7.446 -45.839  42.438  1.00 35.62           C  
ATOM   4115  CB  GLN   270       9.762 -45.174  41.580  1.00 35.62           C  
ATOM   4116  O   GLN   270       7.235 -44.715  42.888  1.00 35.62           O  
ATOM   4117  CG  GLN   270      10.501 -45.341  42.919  1.00 35.62           C  
ATOM   4118  CD  GLN   270      11.689 -44.406  43.057  1.00 35.62           C  
ATOM   4119  NE2 GLN   270      12.418 -44.587  44.203  1.00 35.62           N  
ATOM   4120  OE1 GLN   270      11.994 -43.558  42.226  1.00 35.62           O  
ATOM   4121  H   GLN   270       8.038 -47.242  39.713  1.00 35.62           H  
ATOM   4122  HA  GLN   270       8.959 -47.156  41.702  1.00 35.62           H  
ATOM   4123  HB2 GLN   270       9.419 -44.137  41.483  1.00 35.62           H  
ATOM   4124  HB3 GLN   270      10.470 -45.343  40.759  1.00 35.62           H  
ATOM   4125  HG2 GLN   270      10.867 -46.371  43.015  1.00 35.62           H  
ATOM   4126  HG3 GLN   270       9.825 -45.146  43.759  1.00 35.62           H  
ATOM   4127 HE21 GLN   270      13.228 -43.996  44.354  1.00 35.62           H  
ATOM   4128 HE22 GLN   270      12.188 -45.277  44.909  1.00 35.62           H  
ATOM   4129  N   ARG   271       6.704 -46.953  42.820  1.00 35.23           N  
ATOM   4130  CA  ARG   271       5.752 -46.872  43.929  1.00 35.23           C  
ATOM   4131  C   ARG   271       5.607 -48.234  44.641  1.00 35.23           C  
ATOM   4132  CB  ARG   271       4.388 -46.297  43.505  1.00 35.23           C  
ATOM   4133  O   ARG   271       4.536 -48.617  45.120  1.00 35.23           O  
ATOM   4134  CG  ARG   271       3.584 -45.788  44.718  1.00 35.23           C  
ATOM   4135  CD  ARG   271       2.275 -46.540  44.954  1.00 35.23           C  
ATOM   4136  NE  ARG   271       1.849 -46.433  46.364  1.00 35.23           N  
ATOM   4137  NH1 ARG   271       3.286 -48.148  47.181  1.00 35.23           N  
ATOM   4138  NH2 ARG   271       1.923 -46.983  48.641  1.00 35.23           N1+
ATOM   4139  CZ  ARG   271       2.357 -47.191  47.375  1.00 35.23           C  
ATOM   4140  H   ARG   271       6.821 -47.832  42.327  1.00 35.23           H  
ATOM   4141  HA  ARG   271       6.205 -46.197  44.669  1.00 35.23           H  
ATOM   4142  HB2 ARG   271       3.820 -47.041  42.933  1.00 35.23           H  
ATOM   4143  HB3 ARG   271       4.549 -45.449  42.828  1.00 35.23           H  
ATOM   4144  HG2 ARG   271       3.342 -44.728  44.564  1.00 35.23           H  
ATOM   4145  HG3 ARG   271       4.198 -45.813  45.626  1.00 35.23           H  
ATOM   4146  HD2 ARG   271       2.316 -47.598  44.684  1.00 35.23           H  
ATOM   4147  HD3 ARG   271       1.479 -46.101  44.341  1.00 35.23           H  
ATOM   4148  HE  ARG   271       1.098 -45.793  46.587  1.00 35.23           H  
ATOM   4149 HH11 ARG   271       3.684 -48.687  47.941  1.00 35.23           H  
ATOM   4150 HH12 ARG   271       3.685 -48.361  46.248  1.00 35.23           H  
ATOM   4151 HH21 ARG   271       2.268 -47.561  49.400  1.00 35.23           H  
ATOM   4152 HH22 ARG   271       1.255 -46.258  48.871  1.00 35.23           H  
ATOM   4153  N   ASP   272       6.806 -48.866  44.878  1.00 43.55           N  
ATOM   4154  CA  ASP   272       6.947 -50.067  45.708  1.00 43.55           C  
ATOM   4155  C   ASP   272       8.136 -49.775  46.657  1.00 43.55           C  
ATOM   4156  CB  ASP   272       7.149 -51.313  44.849  1.00 43.55           C  
ATOM   4157  O   ASP   272       8.898 -48.829  46.461  1.00 43.55           O  
ATOM   4158  CG  ASP   272       6.960 -52.626  45.623  1.00 43.55           C  
ATOM   4159  OD1 ASP   272       6.859 -52.498  46.882  1.00 43.55           O  
ATOM   4160  OD2 ASP   272       6.943 -53.668  44.908  1.00 43.55           O1-
ATOM   4161  H   ASP   272       7.666 -48.463  44.517  1.00 43.55           H  
ATOM   4162  HA  ASP   272       6.043 -50.160  46.322  1.00 43.55           H  
ATOM   4163  HB2 ASP   272       8.154 -51.317  44.411  1.00 43.55           H  
ATOM   4164  HB3 ASP   272       6.430 -51.312  44.020  1.00 43.55           H  
ATOM   4165  N   ASP   273       8.221 -50.668  47.702  1.00 46.10           N  
ATOM   4166  CA  ASP   273       9.082 -50.590  48.888  1.00 46.10           C  
ATOM   4167  C   ASP   273       8.442 -49.602  49.889  1.00 46.10           C  
ATOM   4168  CB  ASP   273      10.520 -50.204  48.567  1.00 46.10           C  
ATOM   4169  O   ASP   273       8.064 -48.474  49.549  1.00 46.10           O  
ATOM   4170  CG  ASP   273      11.426 -50.496  49.755  1.00 46.10           C  
ATOM   4171  OD1 ASP   273      11.321 -51.653  50.253  1.00 46.10           O  
ATOM   4172  OD2 ASP   273      12.184 -49.543  50.092  1.00 46.10           O1-
ATOM   4173  H   ASP   273       7.598 -51.511  47.618  1.00 46.10           H  
ATOM   4174  HA  ASP   273       9.046 -51.604  49.290  1.00 46.10           H  
ATOM   4175  HB2 ASP   273      10.597 -49.142  48.308  1.00 46.10           H  
ATOM   4176  HB3 ASP   273      10.893 -50.778  47.711  1.00 46.10           H  
ATOM   4177  N   GLY   274       8.272 -49.984  51.194  1.00 41.32           N  
ATOM   4178  CA  GLY   274       8.659 -51.227  51.846  1.00 41.32           C  
ATOM   4179  C   GLY   274       7.916 -51.386  53.171  1.00 41.32           C  
ATOM   4180  O   GLY   274       7.279 -50.470  53.689  1.00 41.32           O  
ATOM   4181  H   GLY   274       7.820 -49.295  51.788  1.00 41.32           H  
ATOM   4182  HA2 GLY   274       9.726 -51.179  52.069  1.00 41.32           H  
ATOM   4183  HA3 GLY   274       8.435 -52.081  51.203  1.00 41.32           H  
ATOM   4184  N   GLU   275       8.067 -52.641  53.734  1.00 38.34           N  
ATOM   4185  CA  GLU   275       7.405 -53.045  54.971  1.00 38.34           C  
ATOM   4186  C   GLU   275       8.380 -53.873  55.823  1.00 38.34           C  
ATOM   4187  CB  GLU   275       6.119 -53.839  54.710  1.00 38.34           C  
ATOM   4188  O   GLU   275       8.068 -54.925  56.383  1.00 38.34           O  
ATOM   4189  CG  GLU   275       4.997 -53.003  54.096  1.00 38.34           C  
ATOM   4190  CD  GLU   275       3.687 -53.673  54.502  1.00 38.34           C  
ATOM   4191  OE1 GLU   275       3.088 -53.131  55.477  1.00 38.34           O  
ATOM   4192  OE2 GLU   275       3.372 -54.707  53.846  1.00 38.34           O1-
ATOM   4193  H   GLU   275       8.648 -53.327  53.259  1.00 38.34           H  
ATOM   4194  HA  GLU   275       7.165 -52.147  55.555  1.00 38.34           H  
ATOM   4195  HB2 GLU   275       5.773 -54.269  55.660  1.00 38.34           H  
ATOM   4196  HB3 GLU   275       6.333 -54.694  54.054  1.00 38.34           H  
ATOM   4197  HG2 GLU   275       5.086 -52.958  53.006  1.00 38.34           H  
ATOM   4198  HG3 GLU   275       5.008 -51.977  54.479  1.00 38.34           H  
ATOM   4199  N   GLY   276       9.575 -53.250  56.121  1.00 43.70           N  
ATOM   4200  CA  GLY   276      10.580 -53.845  56.996  1.00 43.70           C  
ATOM   4201  C   GLY   276      10.225 -53.710  58.481  1.00 43.70           C  
ATOM   4202  O   GLY   276      11.071 -53.469  59.343  1.00 43.70           O  
ATOM   4203  H   GLY   276       9.757 -52.340  55.710  1.00 43.70           H  
ATOM   4204  HA2 GLY   276      11.525 -53.328  56.807  1.00 43.70           H  
ATOM   4205  HA3 GLY   276      10.685 -54.908  56.755  1.00 43.70           H  
ATOM   4206  N   ARG   277       8.939 -54.053  58.816  1.00 38.78           N  
ATOM   4207  CA  ARG   277       8.340 -53.854  60.133  1.00 38.78           C  
ATOM   4208  C   ARG   277       8.706 -55.012  61.097  1.00 38.78           C  
ATOM   4209  CB  ARG   277       6.820 -53.682  59.977  1.00 38.78           C  
ATOM   4210  O   ARG   277       7.883 -55.530  61.851  1.00 38.78           O  
ATOM   4211  CG  ARG   277       6.124 -53.243  61.272  1.00 38.78           C  
ATOM   4212  CD  ARG   277       5.044 -54.232  61.704  1.00 38.78           C  
ATOM   4213  NE  ARG   277       4.693 -54.065  63.111  1.00 38.78           N  
ATOM   4214  NH1 ARG   277       6.522 -55.204  64.032  1.00 38.78           N  
ATOM   4215  NH2 ARG   277       4.925 -54.330  65.406  1.00 38.78           N1+
ATOM   4216  CZ  ARG   277       5.373 -54.528  64.168  1.00 38.78           C  
ATOM   4217  H   ARG   277       8.373 -54.496  58.089  1.00 38.78           H  
ATOM   4218  HA  ARG   277       8.773 -52.939  60.555  1.00 38.78           H  
ATOM   4219  HB2 ARG   277       6.382 -54.611  59.590  1.00 38.78           H  
ATOM   4220  HB3 ARG   277       6.629 -52.920  59.210  1.00 38.78           H  
ATOM   4221  HG2 ARG   277       5.654 -52.263  61.117  1.00 38.78           H  
ATOM   4222  HG3 ARG   277       6.850 -53.091  62.079  1.00 38.78           H  
ATOM   4223  HD2 ARG   277       5.325 -55.277  61.543  1.00 38.78           H  
ATOM   4224  HD3 ARG   277       4.135 -54.066  61.114  1.00 38.78           H  
ATOM   4225  HE  ARG   277       3.793 -53.584  63.328  1.00 38.78           H  
ATOM   4226 HH11 ARG   277       7.068 -55.531  64.819  1.00 38.78           H  
ATOM   4227 HH12 ARG   277       6.947 -55.375  63.119  1.00 38.78           H  
ATOM   4228 HH21 ARG   277       5.405 -54.658  66.224  1.00 38.78           H  
ATOM   4229 HH22 ARG   277       4.101 -53.716  65.571  1.00 38.78           H  
ATOM   4230  N   GLY   278      10.043 -55.297  61.154  1.00 37.91           N  
ATOM   4231  CA  GLY   278      10.641 -56.261  62.064  1.00 37.91           C  
ATOM   4232  C   GLY   278      11.813 -56.981  61.391  1.00 37.91           C  
ATOM   4233  O   GLY   278      11.974 -56.993  60.168  1.00 37.91           O  
ATOM   4234  H   GLY   278      10.670 -54.809  60.507  1.00 37.91           H  
ATOM   4235  HA2 GLY   278       9.890 -56.991  62.376  1.00 37.91           H  
ATOM   4236  HA3 GLY   278      10.995 -55.692  62.926  1.00 37.91           H  
ATOM   4237  N   GLU   279      12.704 -57.662  62.173  1.00 37.73           N  
ATOM   4238  CA  GLU   279      12.767 -57.764  63.640  1.00 37.73           C  
ATOM   4239  C   GLU   279      14.208 -58.259  63.913  1.00 37.73           C  
ATOM   4240  CB  GLU   279      11.746 -58.789  64.169  1.00 37.73           C  
ATOM   4241  O   GLU   279      14.594 -59.359  63.518  1.00 37.73           O  
ATOM   4242  CG  GLU   279      11.493 -58.688  65.677  1.00 37.73           C  
ATOM   4243  CD  GLU   279      10.462 -57.642  66.119  1.00 37.73           C  
ATOM   4244  OE1 GLU   279      10.228 -56.715  65.292  1.00 37.73           O  
ATOM   4245  OE2 GLU   279       9.961 -57.834  67.264  1.00 37.73           O1-
ATOM   4246  H   GLU   279      13.427 -58.157  61.652  1.00 37.73           H  
ATOM   4247  HA  GLU   279      12.608 -56.770  64.063  1.00 37.73           H  
ATOM   4248  HB2 GLU   279      12.099 -59.805  63.948  1.00 37.73           H  
ATOM   4249  HB3 GLU   279      10.792 -58.690  63.639  1.00 37.73           H  
ATOM   4250  HG2 GLU   279      12.427 -58.498  66.217  1.00 37.73           H  
ATOM   4251  HG3 GLU   279      11.120 -59.662  66.020  1.00 37.73           H  
ATOM   4252  N   VAL   280      15.041 -57.338  64.525  1.00 41.47           N  
ATOM   4253  CA  VAL   280      16.460 -57.582  64.840  1.00 41.47           C  
ATOM   4254  C   VAL   280      17.333 -57.478  63.557  1.00 41.47           C  
ATOM   4255  CB  VAL   280      16.701 -58.883  65.660  1.00 41.47           C  
ATOM   4256  O   VAL   280      16.925 -57.731  62.425  1.00 41.47           O  
ATOM   4257  CG1 VAL   280      18.159 -59.060  66.104  1.00 41.47           C  
ATOM   4258  CG2 VAL   280      15.815 -58.918  66.915  1.00 41.47           C  
ATOM   4259  H   VAL   280      14.659 -56.432  64.772  1.00 41.47           H  
ATOM   4260  HA  VAL   280      16.742 -56.728  65.472  1.00 41.47           H  
ATOM   4261  HB  VAL   280      16.453 -59.756  65.047  1.00 41.47           H  
ATOM   4262 HG11 VAL   280      18.523 -58.179  66.641  1.00 41.47           H  
ATOM   4263 HG12 VAL   280      18.815 -59.249  65.249  1.00 41.47           H  
ATOM   4264 HG13 VAL   280      18.261 -59.924  66.770  1.00 41.47           H  
ATOM   4265 HG21 VAL   280      16.006 -58.052  67.557  1.00 41.47           H  
ATOM   4266 HG22 VAL   280      16.008 -59.822  67.503  1.00 41.47           H  
ATOM   4267 HG23 VAL   280      14.753 -58.925  66.659  1.00 41.47           H  
ATOM   4268  N   GLY   281      18.640 -57.083  63.798  1.00 36.31           N  
ATOM   4269  CA  GLY   281      19.647 -57.059  62.754  1.00 36.31           C  
ATOM   4270  C   GLY   281      20.922 -57.663  63.325  1.00 36.31           C  
ATOM   4271  O   GLY   281      21.498 -57.181  64.302  1.00 36.31           O  
ATOM   4272  H   GLY   281      18.927 -56.802  64.730  1.00 36.31           H  
ATOM   4273  HA2 GLY   281      19.840 -56.016  62.488  1.00 36.31           H  
ATOM   4274  HA3 GLY   281      19.308 -57.598  61.865  1.00 36.31           H  
ATOM   4275  N   SER   282      21.352 -58.811  62.698  1.00 42.61           N  
ATOM   4276  CA  SER   282      22.507 -59.586  63.167  1.00 42.61           C  
ATOM   4277  C   SER   282      23.816 -58.920  62.725  1.00 42.61           C  
ATOM   4278  CB  SER   282      22.453 -61.026  62.647  1.00 42.61           C  
ATOM   4279  O   SER   282      24.643 -59.493  62.019  1.00 42.61           O  
ATOM   4280  OG  SER   282      21.279 -61.672  63.132  1.00 42.61           O  
ATOM   4281  H   SER   282      20.850 -59.162  61.889  1.00 42.61           H  
ATOM   4282  HA  SER   282      22.475 -59.592  64.264  1.00 42.61           H  
ATOM   4283  HB2 SER   282      23.322 -61.596  62.990  1.00 42.61           H  
ATOM   4284  HB3 SER   282      22.428 -61.053  61.552  1.00 42.61           H  
ATOM   4285  HG  SER   282      20.519 -61.209  62.737  1.00 42.61           H  
ATOM   4286  N   ALA   283      24.007 -57.654  63.245  1.00 36.74           N  
ATOM   4287  CA  ALA   283      25.186 -56.840  62.973  1.00 36.74           C  
ATOM   4288  C   ALA   283      25.170 -56.384  61.493  1.00 36.74           C  
ATOM   4289  CB  ALA   283      26.465 -57.529  63.442  1.00 36.74           C  
ATOM   4290  O   ALA   283      24.133 -56.313  60.831  1.00 36.74           O  
ATOM   4291  H   ALA   283      23.265 -57.269  63.837  1.00 36.74           H  
ATOM   4292  HA  ALA   283      25.053 -55.929  63.571  1.00 36.74           H  
ATOM   4293  HB1 ALA   283      26.326 -57.989  64.427  1.00 36.74           H  
ATOM   4294  HB2 ALA   283      27.286 -56.810  63.533  1.00 36.74           H  
ATOM   4295  HB3 ALA   283      26.790 -58.308  62.746  1.00 36.74           H  
ATOM   4296  N   GLY   284      26.390 -55.954  61.017  1.00 40.56           N  
ATOM   4297  CA  GLY   284      26.594 -55.373  59.698  1.00 40.56           C  
ATOM   4298  C   GLY   284      28.005 -54.777  59.693  1.00 40.56           C  
ATOM   4299  O   GLY   284      28.896 -55.273  60.385  1.00 40.56           O  
ATOM   4300  H   GLY   284      27.237 -56.032  61.573  1.00 40.56           H  
ATOM   4301  HA2 GLY   284      25.833 -54.610  59.515  1.00 40.56           H  
ATOM   4302  HA3 GLY   284      26.524 -56.164  58.947  1.00 40.56           H  
ATOM   4303  N   ASP   285      28.159 -53.657  58.900  1.00 40.28           N  
ATOM   4304  CA  ASP   285      29.375 -52.828  58.905  1.00 40.28           C  
ATOM   4305  C   ASP   285      30.539 -53.540  58.156  1.00 40.28           C  
ATOM   4306  CB  ASP   285      29.717 -52.377  60.334  1.00 40.28           C  
ATOM   4307  O   ASP   285      30.435 -54.639  57.615  1.00 40.28           O  
ATOM   4308  CG  ASP   285      30.627 -51.159  60.449  1.00 40.28           C  
ATOM   4309  OD1 ASP   285      31.231 -50.842  59.379  1.00 40.28           O  
ATOM   4310  OD2 ASP   285      30.698 -50.643  61.597  1.00 40.28           O1-
ATOM   4311  H   ASP   285      27.402 -53.372  58.290  1.00 40.28           H  
ATOM   4312  HA  ASP   285      29.117 -51.950  58.299  1.00 40.28           H  
ATOM   4313  HB2 ASP   285      30.212 -53.187  60.883  1.00 40.28           H  
ATOM   4314  HB3 ASP   285      28.791 -52.137  60.874  1.00 40.28           H  
ATOM   4315  N   MET   286      31.704 -52.801  58.102  1.00 43.88           N  
ATOM   4316  CA  MET   286      33.007 -53.276  57.650  1.00 43.88           C  
ATOM   4317  C   MET   286      33.130 -53.566  56.139  1.00 43.88           C  
ATOM   4318  CB  MET   286      33.526 -54.460  58.490  1.00 43.88           C  
ATOM   4319  O   MET   286      34.017 -54.297  55.695  1.00 43.88           O  
ATOM   4320  CG  MET   286      33.613 -54.181  59.993  1.00 43.88           C  
ATOM   4321  SD  MET   286      34.945 -53.003  60.396  1.00 43.88           S  
ATOM   4322  CE  MET   286      34.317 -52.430  61.996  1.00 43.88           C  
ATOM   4323  H   MET   286      31.645 -51.822  58.493  1.00 43.88           H  
ATOM   4324  HA  MET   286      33.676 -52.419  57.804  1.00 43.88           H  
ATOM   4325  HB2 MET   286      34.509 -54.786  58.125  1.00 43.88           H  
ATOM   4326  HB3 MET   286      32.861 -55.321  58.343  1.00 43.88           H  
ATOM   4327  HG2 MET   286      33.832 -55.115  60.520  1.00 43.88           H  
ATOM   4328  HG3 MET   286      32.657 -53.807  60.371  1.00 43.88           H  
ATOM   4329  HE1 MET   286      35.029 -51.722  62.428  1.00 43.88           H  
ATOM   4330  HE2 MET   286      34.202 -53.272  62.683  1.00 43.88           H  
ATOM   4331  HE3 MET   286      33.358 -51.922  61.868  1.00 43.88           H  
ATOM   4332  N   ARG   287      32.302 -52.814  55.330  1.00 38.59           N  
ATOM   4333  CA  ARG   287      32.353 -52.751  53.864  1.00 38.59           C  
ATOM   4334  C   ARG   287      31.174 -51.873  53.382  1.00 38.59           C  
ATOM   4335  CB  ARG   287      32.309 -54.151  53.212  1.00 38.59           C  
ATOM   4336  O   ARG   287      30.293 -51.501  54.155  1.00 38.59           O  
ATOM   4337  CG  ARG   287      33.699 -54.601  52.738  1.00 38.59           C  
ATOM   4338  CD  ARG   287      33.839 -56.122  52.692  1.00 38.59           C  
ATOM   4339  NE  ARG   287      35.258 -56.507  52.856  1.00 38.59           N  
ATOM   4340  NH1 ARG   287      35.494 -57.932  50.974  1.00 38.59           N  
ATOM   4341  NH2 ARG   287      37.295 -57.543  52.385  1.00 38.59           N1+
ATOM   4342  CZ  ARG   287      35.997 -57.324  52.069  1.00 38.59           C  
ATOM   4343  H   ARG   287      31.587 -52.251  55.792  1.00 38.59           H  
ATOM   4344  HA  ARG   287      33.278 -52.221  53.605  1.00 38.59           H  
ATOM   4345  HB2 ARG   287      31.636 -54.174  52.346  1.00 38.59           H  
ATOM   4346  HB3 ARG   287      31.894 -54.874  53.925  1.00 38.59           H  
ATOM   4347  HG2 ARG   287      34.483 -54.186  53.380  1.00 38.59           H  
ATOM   4348  HG3 ARG   287      33.900 -54.186  51.743  1.00 38.59           H  
ATOM   4349  HD2 ARG   287      33.433 -56.506  51.753  1.00 38.59           H  
ATOM   4350  HD3 ARG   287      33.300 -56.597  53.518  1.00 38.59           H  
ATOM   4351  HE  ARG   287      35.714 -56.109  53.670  1.00 38.59           H  
ATOM   4352 HH11 ARG   287      36.066 -58.526  50.388  1.00 38.59           H  
ATOM   4353 HH12 ARG   287      34.522 -57.829  50.719  1.00 38.59           H  
ATOM   4354 HH21 ARG   287      37.884 -58.149  51.827  1.00 38.59           H  
ATOM   4355 HH22 ARG   287      37.708 -57.104  53.199  1.00 38.59           H  
ATOM   4356  N   ALA   288      31.214 -51.585  52.026  1.00 36.61           N  
ATOM   4357  CA  ALA   288      30.190 -50.854  51.267  1.00 36.61           C  
ATOM   4358  C   ALA   288      30.388 -49.332  51.359  1.00 36.61           C  
ATOM   4359  CB  ALA   288      28.761 -51.222  51.658  1.00 36.61           C  
ATOM   4360  O   ALA   288      30.539 -48.749  52.435  1.00 36.61           O  
ATOM   4361  H   ALA   288      32.026 -51.884  51.497  1.00 36.61           H  
ATOM   4362  HA  ALA   288      30.341 -51.176  50.233  1.00 36.61           H  
ATOM   4363  HB1 ALA   288      28.626 -52.309  51.666  1.00 36.61           H  
ATOM   4364  HB2 ALA   288      28.043 -50.795  50.950  1.00 36.61           H  
ATOM   4365  HB3 ALA   288      28.489 -50.831  52.645  1.00 36.61           H  
ATOM   4366  N   ALA   289      30.384 -48.579  50.215  1.00 37.00           N  
ATOM   4367  CA  ALA   289      30.326 -48.952  48.802  1.00 37.00           C  
ATOM   4368  C   ALA   289      30.859 -47.750  48.002  1.00 37.00           C  
ATOM   4369  CB  ALA   289      28.915 -49.250  48.324  1.00 37.00           C  
ATOM   4370  O   ALA   289      30.704 -46.592  48.389  1.00 37.00           O  
ATOM   4371  H   ALA   289      30.454 -47.578  50.397  1.00 37.00           H  
ATOM   4372  HA  ALA   289      30.982 -49.810  48.639  1.00 37.00           H  
ATOM   4373  HB1 ALA   289      28.522 -50.162  48.786  1.00 37.00           H  
ATOM   4374  HB2 ALA   289      28.885 -49.393  47.237  1.00 37.00           H  
ATOM   4375  HB3 ALA   289      28.232 -48.431  48.572  1.00 37.00           H  
ATOM   4376  N   ASN   290      31.477 -48.075  46.811  1.00 39.66           N  
ATOM   4377  CA  ASN   290      31.919 -47.069  45.832  1.00 39.66           C  
ATOM   4378  C   ASN   290      32.994 -46.104  46.376  1.00 39.66           C  
ATOM   4379  CB  ASN   290      30.756 -46.333  45.165  1.00 39.66           C  
ATOM   4380  O   ASN   290      33.123 -44.947  45.979  1.00 39.66           O  
ATOM   4381  CG  ASN   290      30.012 -47.227  44.197  1.00 39.66           C  
ATOM   4382  ND2 ASN   290      29.086 -46.573  43.434  1.00 39.66           N  
ATOM   4383  OD1 ASN   290      30.193 -48.435  44.084  1.00 39.66           O  
ATOM   4384  H   ASN   290      31.591 -49.048  46.547  1.00 39.66           H  
ATOM   4385  HA  ASN   290      32.449 -47.650  45.063  1.00 39.66           H  
ATOM   4386  HB2 ASN   290      31.122 -45.473  44.591  1.00 39.66           H  
ATOM   4387  HB3 ASN   290      30.042 -45.951  45.903  1.00 39.66           H  
ATOM   4388 HD21 ASN   290      28.545 -47.103  42.761  1.00 39.66           H  
ATOM   4389 HD22 ASN   290      28.916 -45.576  43.501  1.00 39.66           H  
ATOM   4390  N   LEU   291      33.923 -46.713  47.203  1.00 32.31           N  
ATOM   4391  CA  LEU   291      35.079 -45.988  47.716  1.00 32.31           C  
ATOM   4392  C   LEU   291      36.108 -45.894  46.573  1.00 32.31           C  
ATOM   4393  CB  LEU   291      35.732 -46.706  48.909  1.00 32.31           C  
ATOM   4394  O   LEU   291      36.618 -46.885  46.054  1.00 32.31           O  
ATOM   4395  CG  LEU   291      35.097 -46.388  50.278  1.00 32.31           C  
ATOM   4396  CD1 LEU   291      33.628 -46.795  50.370  1.00 32.31           C  
ATOM   4397  CD2 LEU   291      35.892 -47.081  51.388  1.00 32.31           C  
ATOM   4398  H   LEU   291      33.789 -47.688  47.447  1.00 32.31           H  
ATOM   4399  HA  LEU   291      34.760 -44.981  48.006  1.00 32.31           H  
ATOM   4400  HB2 LEU   291      36.789 -46.411  48.961  1.00 32.31           H  
ATOM   4401  HB3 LEU   291      35.729 -47.792  48.743  1.00 32.31           H  
ATOM   4402  HG  LEU   291      35.162 -45.305  50.448  1.00 32.31           H  
ATOM   4403 HD11 LEU   291      33.487 -47.845  50.096  1.00 32.31           H  
ATOM   4404 HD12 LEU   291      33.011 -46.176  49.713  1.00 32.31           H  
ATOM   4405 HD13 LEU   291      33.246 -46.658  51.388  1.00 32.31           H  
ATOM   4406 HD21 LEU   291      35.859 -48.171  51.280  1.00 32.31           H  
ATOM   4407 HD22 LEU   291      35.489 -46.826  52.374  1.00 32.31           H  
ATOM   4408 HD23 LEU   291      36.942 -46.770  51.369  1.00 32.31           H  
ATOM   4409  N   TRP   292      36.378 -44.604  46.159  1.00 33.67           N  
ATOM   4410  CA  TRP   292      37.365 -44.297  45.116  1.00 33.67           C  
ATOM   4411  C   TRP   292      37.763 -42.823  45.330  1.00 33.67           C  
ATOM   4412  CB  TRP   292      36.744 -44.479  43.723  1.00 33.67           C  
ATOM   4413  O   TRP   292      36.881 -41.980  45.556  1.00 33.67           O  
ATOM   4414  CG  TRP   292      37.750 -44.428  42.618  1.00 33.67           C  
ATOM   4415  CD1 TRP   292      38.037 -43.329  41.833  1.00 33.67           C  
ATOM   4416  CD2 TRP   292      38.599 -45.492  42.170  1.00 33.67           C  
ATOM   4417  CE2 TRP   292      39.385 -44.988  41.133  1.00 33.67           C  
ATOM   4418  CE3 TRP   292      38.774 -46.838  42.556  1.00 33.67           C  
ATOM   4419  NE1 TRP   292      39.029 -43.672  40.956  1.00 33.67           N  
ATOM   4420  CH2 TRP   292      40.488 -47.097  40.855  1.00 33.67           C  
ATOM   4421  CZ2 TRP   292      40.338 -45.764  40.459  1.00 33.67           C  
ATOM   4422  CZ3 TRP   292      39.719 -47.629  41.888  1.00 33.67           C  
ATOM   4423  H   TRP   292      35.870 -43.817  46.560  1.00 33.67           H  
ATOM   4424  HA  TRP   292      38.206 -44.976  45.257  1.00 33.67           H  
ATOM   4425  HB2 TRP   292      35.974 -43.715  43.550  1.00 33.67           H  
ATOM   4426  HB3 TRP   292      36.220 -45.442  43.669  1.00 33.67           H  
ATOM   4427  HD1 TRP   292      37.635 -42.324  41.839  1.00 33.67           H  
ATOM   4428  HE1 TRP   292      39.439 -43.046  40.278  1.00 33.67           H  
ATOM   4429  HE3 TRP   292      38.178 -47.265  43.359  1.00 33.67           H  
ATOM   4430  HZ2 TRP   292      40.938 -45.352  39.654  1.00 33.67           H  
ATOM   4431  HZ3 TRP   292      39.852 -48.668  42.180  1.00 33.67           H  
ATOM   4432  HH2 TRP   292      41.215 -47.727  40.348  1.00 33.67           H  
ATOM   4433  N   PRO   293      39.095 -42.467  45.243  1.00 37.32           N  
ATOM   4434  CA  PRO   293      39.525 -41.070  45.415  1.00 37.32           C  
ATOM   4435  C   PRO   293      38.885 -40.179  44.344  1.00 37.32           C  
ATOM   4436  CB  PRO   293      41.046 -41.106  45.244  1.00 37.32           C  
ATOM   4437  O   PRO   293      38.965 -40.411  43.140  1.00 37.32           O  
ATOM   4438  CG  PRO   293      41.415 -42.545  45.576  1.00 37.32           C  
ATOM   4439  CD  PRO   293      40.242 -43.339  45.026  1.00 37.32           C  
ATOM   4440  HA  PRO   293      39.239 -40.756  46.425  1.00 37.32           H  
ATOM   4441  HB2 PRO   293      41.548 -40.387  45.899  1.00 37.32           H  
ATOM   4442  HB3 PRO   293      41.345 -40.876  44.214  1.00 37.32           H  
ATOM   4443  HG2 PRO   293      41.475 -42.667  46.664  1.00 37.32           H  
ATOM   4444  HG3 PRO   293      42.371 -42.850  45.143  1.00 37.32           H  
ATOM   4445  HD2 PRO   293      40.346 -43.502  43.950  1.00 37.32           H  
ATOM   4446  HD3 PRO   293      40.132 -44.300  45.533  1.00 37.32           H  
ATOM   4447  N   SER   294      38.151 -39.136  44.874  1.00 31.26           N  
ATOM   4448  CA  SER   294      37.174 -38.382  44.087  1.00 31.26           C  
ATOM   4449  C   SER   294      37.330 -36.890  44.407  1.00 31.26           C  
ATOM   4450  CB  SER   294      35.762 -38.846  44.463  1.00 31.26           C  
ATOM   4451  O   SER   294      37.879 -36.525  45.453  1.00 31.26           O  
ATOM   4452  OG  SER   294      35.542 -40.197  44.067  1.00 31.26           O  
ATOM   4453  H   SER   294      38.258 -38.859  45.845  1.00 31.26           H  
ATOM   4454  HA  SER   294      37.372 -38.575  43.030  1.00 31.26           H  
ATOM   4455  HB2 SER   294      35.002 -38.235  43.968  1.00 31.26           H  
ATOM   4456  HB3 SER   294      35.587 -38.770  45.543  1.00 31.26           H  
ATOM   4457  HG  SER   294      36.079 -40.784  44.655  1.00 31.26           H  
ATOM   4458  N   PRO   295      36.791 -35.979  43.517  1.00 41.75           N  
ATOM   4459  CA  PRO   295      36.815 -34.542  43.802  1.00 41.75           C  
ATOM   4460  C   PRO   295      35.941 -34.150  45.004  1.00 41.75           C  
ATOM   4461  CB  PRO   295      36.256 -33.882  42.535  1.00 41.75           C  
ATOM   4462  O   PRO   295      35.014 -34.838  45.428  1.00 41.75           O  
ATOM   4463  CG  PRO   295      36.413 -34.946  41.457  1.00 41.75           C  
ATOM   4464  CD  PRO   295      36.194 -36.243  42.216  1.00 41.75           C  
ATOM   4465  HA  PRO   295      37.855 -34.249  43.987  1.00 41.75           H  
ATOM   4466  HB2 PRO   295      36.789 -32.959  42.284  1.00 41.75           H  
ATOM   4467  HB3 PRO   295      35.195 -33.627  42.649  1.00 41.75           H  
ATOM   4468  HG2 PRO   295      37.433 -34.914  41.055  1.00 41.75           H  
ATOM   4469  HG3 PRO   295      35.713 -34.819  40.627  1.00 41.75           H  
ATOM   4470  HD2 PRO   295      35.127 -36.438  42.368  1.00 41.75           H  
ATOM   4471  HD3 PRO   295      36.651 -37.097  41.713  1.00 41.75           H  
ATOM   4472  N   LEU   296      36.255 -32.903  45.520  1.00 39.14           N  
ATOM   4473  CA  LEU   296      35.557 -32.357  46.676  1.00 39.14           C  
ATOM   4474  C   LEU   296      34.305 -31.600  46.203  1.00 39.14           C  
ATOM   4475  CB  LEU   296      36.449 -31.402  47.484  1.00 39.14           C  
ATOM   4476  O   LEU   296      34.239 -30.983  45.141  1.00 39.14           O  
ATOM   4477  CG  LEU   296      37.730 -32.043  48.054  1.00 39.14           C  
ATOM   4478  CD1 LEU   296      38.564 -30.978  48.772  1.00 39.14           C  
ATOM   4479  CD2 LEU   296      37.431 -33.196  49.013  1.00 39.14           C  
ATOM   4480  H   LEU   296      36.971 -32.338  45.077  1.00 39.14           H  
ATOM   4481  HA  LEU   296      35.226 -33.190  47.306  1.00 39.14           H  
ATOM   4482  HB2 LEU   296      35.863 -30.972  48.307  1.00 39.14           H  
ATOM   4483  HB3 LEU   296      36.733 -30.555  46.844  1.00 39.14           H  
ATOM   4484  HG  LEU   296      38.336 -32.434  47.227  1.00 39.14           H  
ATOM   4485 HD11 LEU   296      38.019 -30.552  49.621  1.00 39.14           H  
ATOM   4486 HD12 LEU   296      38.822 -30.161  48.090  1.00 39.14           H  
ATOM   4487 HD13 LEU   296      39.500 -31.404  49.149  1.00 39.14           H  
ATOM   4488 HD21 LEU   296      36.765 -32.878  49.821  1.00 39.14           H  
ATOM   4489 HD22 LEU   296      38.354 -33.575  49.465  1.00 39.14           H  
ATOM   4490 HD23 LEU   296      36.961 -34.036  48.492  1.00 39.14           H  
ATOM   4491  N   MET   297      33.276 -31.604  47.131  1.00 33.71           N  
ATOM   4492  CA  MET   297      32.003 -30.945  46.862  1.00 33.71           C  
ATOM   4493  C   MET   297      32.094 -29.465  47.267  1.00 33.71           C  
ATOM   4494  CB  MET   297      30.851 -31.575  47.655  1.00 33.71           C  
ATOM   4495  O   MET   297      32.542 -29.095  48.353  1.00 33.71           O  
ATOM   4496  CG  MET   297      30.566 -33.010  47.221  1.00 33.71           C  
ATOM   4497  SD  MET   297      29.212 -33.732  48.207  1.00 33.71           S  
ATOM   4498  CE  MET   297      27.798 -32.959  47.381  1.00 33.71           C  
ATOM   4499  H   MET   297      33.409 -32.057  48.029  1.00 33.71           H  
ATOM   4500  HA  MET   297      31.796 -31.016  45.787  1.00 33.71           H  
ATOM   4501  HB2 MET   297      29.954 -30.957  47.520  1.00 33.71           H  
ATOM   4502  HB3 MET   297      31.089 -31.552  48.728  1.00 33.71           H  
ATOM   4503  HG2 MET   297      31.449 -33.637  47.382  1.00 33.71           H  
ATOM   4504  HG3 MET   297      30.316 -33.064  46.156  1.00 33.71           H  
ATOM   4505  HE1 MET   297      26.874 -33.356  47.811  1.00 33.71           H  
ATOM   4506  HE2 MET   297      27.806 -33.188  46.312  1.00 33.71           H  
ATOM   4507  HE3 MET   297      27.806 -31.877  47.528  1.00 33.71           H  
ATOM   4508  N   ILE   298      31.539 -28.595  46.348  1.00 38.47           N  
ATOM   4509  CA  ILE   298      31.445 -27.161  46.610  1.00 38.47           C  
ATOM   4510  C   ILE   298      30.091 -26.965  47.315  1.00 38.47           C  
ATOM   4511  CB  ILE   298      31.525 -26.333  45.302  1.00 38.47           C  
ATOM   4512  O   ILE   298      29.010 -27.042  46.728  1.00 38.47           O  
ATOM   4513  CG1 ILE   298      32.853 -26.614  44.561  1.00 38.47           C  
ATOM   4514  CG2 ILE   298      31.374 -24.835  45.606  1.00 38.47           C  
ATOM   4515  CD1 ILE   298      32.968 -25.913  43.214  1.00 38.47           C  
ATOM   4516  H   ILE   298      31.165 -28.946  45.472  1.00 38.47           H  
ATOM   4517  HA  ILE   298      32.259 -26.865  47.283  1.00 38.47           H  
ATOM   4518  HB  ILE   298      30.697 -26.627  44.643  1.00 38.47           H  
ATOM   4519 HG12 ILE   298      32.955 -27.690  44.379  1.00 38.47           H  
ATOM   4520 HG13 ILE   298      33.702 -26.321  45.191  1.00 38.47           H  
ATOM   4521 HG21 ILE   298      32.210 -24.470  46.213  1.00 38.47           H  
ATOM   4522 HG22 ILE   298      30.448 -24.623  46.148  1.00 38.47           H  
ATOM   4523 HG23 ILE   298      31.337 -24.244  44.686  1.00 38.47           H  
ATOM   4524 HD11 ILE   298      32.103 -26.134  42.580  1.00 38.47           H  
ATOM   4525 HD12 ILE   298      33.867 -26.255  42.690  1.00 38.47           H  
ATOM   4526 HD13 ILE   298      33.049 -24.829  43.328  1.00 38.47           H  
ATOM   4527  N   LYS   299      30.179 -26.742  48.679  1.00 31.96           N  
ATOM   4528  CA  LYS   299      28.985 -26.472  49.468  1.00 31.96           C  
ATOM   4529  C   LYS   299      28.495 -25.035  49.200  1.00 31.96           C  
ATOM   4530  CB  LYS   299      29.219 -26.643  50.976  1.00 31.96           C  
ATOM   4531  O   LYS   299      28.888 -24.058  49.833  1.00 31.96           O  
ATOM   4532  CG  LYS   299      29.015 -28.086  51.446  1.00 31.96           C  
ATOM   4533  CD  LYS   299      28.903 -28.139  52.973  1.00 31.96           C  
ATOM   4534  CE  LYS   299      28.483 -29.516  53.460  1.00 31.96           C  
ATOM   4535  NZ  LYS   299      28.178 -29.434  54.909  1.00 31.96           N1+
ATOM   4536  H   LYS   299      31.088 -26.783  49.135  1.00 31.96           H  
ATOM   4537  HA  LYS   299      28.196 -27.160  49.141  1.00 31.96           H  
ATOM   4538  HB2 LYS   299      28.505 -26.009  51.520  1.00 31.96           H  
ATOM   4539  HB3 LYS   299      30.220 -26.296  51.261  1.00 31.96           H  
ATOM   4540  HG2 LYS   299      29.842 -28.718  51.101  1.00 31.96           H  
ATOM   4541  HG3 LYS   299      28.093 -28.488  51.009  1.00 31.96           H  
ATOM   4542  HD2 LYS   299      28.164 -27.399  53.305  1.00 31.96           H  
ATOM   4543  HD3 LYS   299      29.861 -27.854  53.425  1.00 31.96           H  
ATOM   4544  HE2 LYS   299      29.275 -30.259  53.335  1.00 31.96           H  
ATOM   4545  HE3 LYS   299      27.569 -29.863  52.971  1.00 31.96           H  
ATOM   4546  HZ1 LYS   299      27.829 -30.331  55.272  1.00 31.96           H  
ATOM   4547  HZ2 LYS   299      27.450 -28.732  55.100  1.00 31.96           H  
ATOM   4548  HZ3 LYS   299      29.005 -29.182  55.470  1.00 31.96           H  
ATOM   4549  N   ARG   300      27.570 -24.954  48.179  1.00 37.10           N  
ATOM   4550  CA  ARG   300      26.758 -23.763  47.970  1.00 37.10           C  
ATOM   4551  C   ARG   300      25.621 -23.752  49.033  1.00 37.10           C  
ATOM   4552  CB  ARG   300      26.143 -23.755  46.566  1.00 37.10           C  
ATOM   4553  O   ARG   300      25.263 -24.757  49.645  1.00 37.10           O  
ATOM   4554  CG  ARG   300      27.173 -23.691  45.425  1.00 37.10           C  
ATOM   4555  CD  ARG   300      26.441 -23.687  44.084  1.00 37.10           C  
ATOM   4556  NE  ARG   300      27.334 -23.542  42.925  1.00 37.10           N  
ATOM   4557  NH1 ARG   300      25.489 -23.244  41.487  1.00 37.10           N  
ATOM   4558  NH2 ARG   300      27.667 -23.016  40.649  1.00 37.10           N1+
ATOM   4559  CZ  ARG   300      26.827 -23.272  41.675  1.00 37.10           C  
ATOM   4560  H   ARG   300      27.462 -25.760  47.561  1.00 37.10           H  
ATOM   4561  HA  ARG   300      27.384 -22.875  48.124  1.00 37.10           H  
ATOM   4562  HB2 ARG   300      25.463 -22.899  46.474  1.00 37.10           H  
ATOM   4563  HB3 ARG   300      25.522 -24.652  46.437  1.00 37.10           H  
ATOM   4564  HG2 ARG   300      27.856 -24.546  45.464  1.00 37.10           H  
ATOM   4565  HG3 ARG   300      27.783 -22.786  45.519  1.00 37.10           H  
ATOM   4566  HD2 ARG   300      25.741 -22.844  44.078  1.00 37.10           H  
ATOM   4567  HD3 ARG   300      25.889 -24.626  43.964  1.00 37.10           H  
ATOM   4568  HE  ARG   300      28.341 -23.597  43.024  1.00 37.10           H  
ATOM   4569 HH11 ARG   300      25.074 -22.947  40.549  1.00 37.10           H  
ATOM   4570 HH12 ARG   300      24.806 -23.390  42.208  1.00 37.10           H  
ATOM   4571 HH21 ARG   300      27.277 -22.684  39.703  1.00 37.10           H  
ATOM   4572 HH22 ARG   300      28.670 -22.995  40.723  1.00 37.10           H  
ATOM   4573  N   SER   301      25.013 -22.527  49.186  1.00 37.26           N  
ATOM   4574  CA  SER   301      23.813 -22.293  50.003  1.00 37.26           C  
ATOM   4575  C   SER   301      23.042 -21.164  49.291  1.00 37.26           C  
ATOM   4576  CB  SER   301      24.115 -21.932  51.457  1.00 37.26           C  
ATOM   4577  O   SER   301      23.523 -20.541  48.338  1.00 37.26           O  
ATOM   4578  OG  SER   301      22.928 -22.003  52.253  1.00 37.26           O  
ATOM   4579  H   SER   301      25.368 -21.706  48.705  1.00 37.26           H  
ATOM   4580  HA  SER   301      23.188 -23.194  49.961  1.00 37.26           H  
ATOM   4581  HB2 SER   301      24.559 -20.935  51.546  1.00 37.26           H  
ATOM   4582  HB3 SER   301      24.822 -22.653  51.883  1.00 37.26           H  
ATOM   4583  HG  SER   301      22.772 -21.082  52.599  1.00 37.26           H  
ATOM   4584  N   LYS   302      21.754 -20.962  49.721  1.00 44.74           N  
ATOM   4585  CA  LYS   302      20.813 -20.175  48.946  1.00 44.74           C  
ATOM   4586  C   LYS   302      20.805 -18.705  49.390  1.00 44.74           C  
ATOM   4587  CB  LYS   302      19.393 -20.762  48.981  1.00 44.74           C  
ATOM   4588  O   LYS   302      19.872 -18.212  50.019  1.00 44.74           O  
ATOM   4589  CG  LYS   302      18.563 -20.179  47.826  1.00 44.74           C  
ATOM   4590  CD  LYS   302      17.102 -20.614  47.870  1.00 44.74           C  
ATOM   4591  CE  LYS   302      16.373 -20.133  46.621  1.00 44.74           C  
ATOM   4592  NZ  LYS   302      14.956 -20.469  46.701  1.00 44.74           N1+
ATOM   4593  H   LYS   302      21.485 -21.321  50.638  1.00 44.74           H  
ATOM   4594  HA  LYS   302      21.155 -20.191  47.903  1.00 44.74           H  
ATOM   4595  HB2 LYS   302      18.907 -20.557  49.943  1.00 44.74           H  
ATOM   4596  HB3 LYS   302      19.435 -21.853  48.875  1.00 44.74           H  
ATOM   4597  HG2 LYS   302      19.012 -20.493  46.875  1.00 44.74           H  
ATOM   4598  HG3 LYS   302      18.599 -19.083  47.844  1.00 44.74           H  
ATOM   4599  HD2 LYS   302      16.629 -20.201  48.768  1.00 44.74           H  
ATOM   4600  HD3 LYS   302      17.041 -21.706  47.940  1.00 44.74           H  
ATOM   4601  HE2 LYS   302      16.765 -20.624  45.725  1.00 44.74           H  
ATOM   4602  HE3 LYS   302      16.443 -19.051  46.490  1.00 44.74           H  
ATOM   4603  HZ1 LYS   302      14.368 -20.225  45.909  1.00 44.74           H  
ATOM   4604  HZ2 LYS   302      14.502 -20.046  47.554  1.00 44.74           H  
ATOM   4605  HZ3 LYS   302      14.781 -21.476  46.946  1.00 44.74           H  
ATOM   4606  N   LYS   303      21.872 -17.967  48.929  1.00 53.47           N  
ATOM   4607  CA  LYS   303      21.899 -16.520  49.103  1.00 53.47           C  
ATOM   4608  C   LYS   303      20.824 -15.948  48.154  1.00 53.47           C  
ATOM   4609  CB  LYS   303      23.281 -15.939  48.781  1.00 53.47           C  
ATOM   4610  O   LYS   303      20.874 -16.076  46.929  1.00 53.47           O  
ATOM   4611  CG  LYS   303      23.421 -14.478  49.230  1.00 53.47           C  
ATOM   4612  CD  LYS   303      23.248 -13.461  48.098  1.00 53.47           C  
ATOM   4613  CE  LYS   303      23.160 -12.055  48.677  1.00 53.47           C  
ATOM   4614  NZ  LYS   303      23.242 -11.060  47.624  1.00 53.47           N1+
ATOM   4615  H   LYS   303      22.654 -18.454  48.498  1.00 53.47           H  
ATOM   4616  HA  LYS   303      21.635 -16.310  50.143  1.00 53.47           H  
ATOM   4617  HB2 LYS   303      23.519 -16.045  47.715  1.00 53.47           H  
ATOM   4618  HB3 LYS   303      24.033 -16.529  49.320  1.00 53.47           H  
ATOM   4619  HG2 LYS   303      24.427 -14.341  49.647  1.00 53.47           H  
ATOM   4620  HG3 LYS   303      22.720 -14.260  50.045  1.00 53.47           H  
ATOM   4621  HD2 LYS   303      22.342 -13.673  47.519  1.00 53.47           H  
ATOM   4622  HD3 LYS   303      24.096 -13.539  47.406  1.00 53.47           H  
ATOM   4623  HE2 LYS   303      23.976 -11.846  49.374  1.00 53.47           H  
ATOM   4624  HE3 LYS   303      22.203 -11.906  49.188  1.00 53.47           H  
ATOM   4625  HZ1 LYS   303      22.979 -10.116  48.003  1.00 53.47           H  
ATOM   4626  HZ2 LYS   303      22.632 -11.246  46.792  1.00 53.47           H  
ATOM   4627  HZ3 LYS   303      24.175 -10.884  47.222  1.00 53.47           H  
ATOM   4628  N   ASN   304      19.756 -15.360  48.793  1.00 59.19           N  
ATOM   4629  CA  ASN   304      18.596 -14.873  48.060  1.00 59.19           C  
ATOM   4630  C   ASN   304      18.877 -13.432  47.601  1.00 59.19           C  
ATOM   4631  CB  ASN   304      17.323 -14.889  48.902  1.00 59.19           C  
ATOM   4632  O   ASN   304      19.466 -12.602  48.292  1.00 59.19           O  
ATOM   4633  CG  ASN   304      16.359 -15.982  48.485  1.00 59.19           C  
ATOM   4634  ND2 ASN   304      15.354 -16.189  49.382  1.00 59.19           N  
ATOM   4635  OD1 ASN   304      16.410 -16.600  47.424  1.00 59.19           O  
ATOM   4636  H   ASN   304      19.790 -15.252  49.810  1.00 59.19           H  
ATOM   4637  HA  ASN   304      18.495 -15.488  47.159  1.00 59.19           H  
ATOM   4638  HB2 ASN   304      16.768 -13.947  48.800  1.00 59.19           H  
ATOM   4639  HB3 ASN   304      17.561 -15.012  49.965  1.00 59.19           H  
ATOM   4640 HD21 ASN   304      14.638 -16.885  49.245  1.00 59.19           H  
ATOM   4641 HD22 ASN   304      15.300 -15.638  50.261  1.00 59.19           H  
ATOM   4642  N   SER   305      18.357 -13.121  46.360  1.00 71.70           N  
ATOM   4643  CA  SER   305      18.583 -11.804  45.778  1.00 71.70           C  
ATOM   4644  C   SER   305      17.547 -10.817  46.306  1.00 71.70           C  
ATOM   4645  CB  SER   305      18.444 -11.786  44.252  1.00 71.70           C  
ATOM   4646  O   SER   305      16.362 -11.102  46.480  1.00 71.70           O  
ATOM   4647  OG  SER   305      18.689 -10.471  43.738  1.00 71.70           O  
ATOM   4648  H   SER   305      17.804 -13.807  45.855  1.00 71.70           H  
ATOM   4649  HA  SER   305      19.580 -11.461  46.073  1.00 71.70           H  
ATOM   4650  HB2 SER   305      17.432 -12.075  43.949  1.00 71.70           H  
ATOM   4651  HB3 SER   305      19.142 -12.486  43.779  1.00 71.70           H  
ATOM   4652  HG  SER   305      19.697 -10.341  43.822  1.00 71.70           H  
ATOM   4653  N   LEU   306      18.041  -9.531  46.426  1.00 84.25           N  
ATOM   4654  CA  LEU   306      17.168  -8.410  46.739  1.00 84.25           C  
ATOM   4655  C   LEU   306      16.296  -8.127  45.496  1.00 84.25           C  
ATOM   4656  CB  LEU   306      18.011  -7.174  47.090  1.00 84.25           C  
ATOM   4657  O   LEU   306      15.156  -7.669  45.578  1.00 84.25           O  
ATOM   4658  CG  LEU   306      17.210  -5.906  47.453  1.00 84.25           C  
ATOM   4659  CD1 LEU   306      16.325  -6.104  48.682  1.00 84.25           C  
ATOM   4660  CD2 LEU   306      18.173  -4.739  47.687  1.00 84.25           C  
ATOM   4661  H   LEU   306      19.039  -9.381  46.291  1.00 84.25           H  
ATOM   4662  HA  LEU   306      16.516  -8.711  47.564  1.00 84.25           H  
ATOM   4663  HB2 LEU   306      18.666  -6.937  46.240  1.00 84.25           H  
ATOM   4664  HB3 LEU   306      18.681  -7.429  47.923  1.00 84.25           H  
ATOM   4665  HG  LEU   306      16.566  -5.630  46.610  1.00 84.25           H  
ATOM   4666 HD11 LEU   306      16.909  -6.440  49.542  1.00 84.25           H  
ATOM   4667 HD12 LEU   306      15.541  -6.843  48.496  1.00 84.25           H  
ATOM   4668 HD13 LEU   306      15.830  -5.168  48.961  1.00 84.25           H  
ATOM   4669 HD21 LEU   306      18.856  -4.946  48.517  1.00 84.25           H  
ATOM   4670 HD22 LEU   306      17.623  -3.820  47.919  1.00 84.25           H  
ATOM   4671 HD23 LEU   306      18.778  -4.549  46.795  1.00 84.25           H  
ATOM   4672  N   ALA   307      16.910  -8.298  44.272  1.00 85.39           N  
ATOM   4673  CA  ALA   307      16.346  -7.697  43.072  1.00 85.39           C  
ATOM   4674  C   ALA   307      14.983  -8.289  42.745  1.00 85.39           C  
ATOM   4675  CB  ALA   307      17.246  -7.938  41.873  1.00 85.39           C  
ATOM   4676  O   ALA   307      14.074  -7.624  42.256  1.00 85.39           O  
ATOM   4677  H   ALA   307      17.784  -8.839  44.228  1.00 85.39           H  
ATOM   4678  HA  ALA   307      16.211  -6.631  43.269  1.00 85.39           H  
ATOM   4679  HB1 ALA   307      18.265  -7.624  42.082  1.00 85.39           H  
ATOM   4680  HB2 ALA   307      16.883  -7.395  40.994  1.00 85.39           H  
ATOM   4681  HB3 ALA   307      17.287  -9.002  41.614  1.00 85.39           H  
ATOM   4682  N   LEU   308      14.910  -9.655  42.927  1.00 90.98           N  
ATOM   4683  CA  LEU   308      13.725 -10.387  42.526  1.00 90.98           C  
ATOM   4684  C   LEU   308      12.601 -10.107  43.538  1.00 90.98           C  
ATOM   4685  CB  LEU   308      14.003 -11.890  42.416  1.00 90.98           C  
ATOM   4686  O   LEU   308      11.414 -10.116  43.199  1.00 90.98           O  
ATOM   4687  CG  LEU   308      15.199 -12.255  41.510  1.00 90.98           C  
ATOM   4688  CD1 LEU   308      15.339 -13.775  41.411  1.00 90.98           C  
ATOM   4689  CD2 LEU   308      15.101 -11.646  40.112  1.00 90.98           C  
ATOM   4690  H   LEU   308      15.713 -10.126  43.336  1.00 90.98           H  
ATOM   4691  HA  LEU   308      13.388  -9.990  41.563  1.00 90.98           H  
ATOM   4692  HB2 LEU   308      13.096 -12.389  42.050  1.00 90.98           H  
ATOM   4693  HB3 LEU   308      14.189 -12.301  43.418  1.00 90.98           H  
ATOM   4694  HG  LEU   308      16.119 -11.875  41.970  1.00 90.98           H  
ATOM   4695 HD11 LEU   308      14.459 -14.226  40.938  1.00 90.98           H  
ATOM   4696 HD12 LEU   308      15.459 -14.221  42.404  1.00 90.98           H  
ATOM   4697 HD13 LEU   308      16.218 -14.045  40.816  1.00 90.98           H  
ATOM   4698 HD21 LEU   308      14.198 -11.984  39.593  1.00 90.98           H  
ATOM   4699 HD22 LEU   308      15.972 -11.933  39.515  1.00 90.98           H  
ATOM   4700 HD23 LEU   308      15.091 -10.553  40.143  1.00 90.98           H  
ATOM   4701  N   SER   309      13.046  -9.932  44.836  1.00 93.61           N  
ATOM   4702  CA  SER   309      12.175  -9.953  46.010  1.00 93.61           C  
ATOM   4703  C   SER   309      11.173  -8.802  46.086  1.00 93.61           C  
ATOM   4704  CB  SER   309      12.997  -9.932  47.309  1.00 93.61           C  
ATOM   4705  O   SER   309      10.147  -8.889  46.761  1.00 93.61           O  
ATOM   4706  OG  SER   309      13.605  -8.665  47.564  1.00 93.61           O  
ATOM   4707  H   SER   309      14.052  -9.828  44.969  1.00 93.61           H  
ATOM   4708  HA  SER   309      11.602 -10.885  45.948  1.00 93.61           H  
ATOM   4709  HB2 SER   309      13.786 -10.690  47.286  1.00 93.61           H  
ATOM   4710  HB3 SER   309      12.351 -10.151  48.167  1.00 93.61           H  
ATOM   4711  HG  SER   309      14.067  -8.353  46.754  1.00 93.61           H  
ATOM   4712  N   LEU   310      11.581  -7.631  45.481  1.00 95.01           N  
ATOM   4713  CA  LEU   310      10.826  -6.403  45.686  1.00 95.01           C  
ATOM   4714  C   LEU   310       9.527  -6.457  44.859  1.00 95.01           C  
ATOM   4715  CB  LEU   310      11.661  -5.181  45.279  1.00 95.01           C  
ATOM   4716  O   LEU   310       9.408  -7.137  43.832  1.00 95.01           O  
ATOM   4717  CG  LEU   310      12.908  -4.934  46.153  1.00 95.01           C  
ATOM   4718  CD1 LEU   310      13.703  -3.748  45.604  1.00 95.01           C  
ATOM   4719  CD2 LEU   310      12.560  -4.685  47.621  1.00 95.01           C  
ATOM   4720  H   LEU   310      12.415  -7.638  44.895  1.00 95.01           H  
ATOM   4721  HA  LEU   310      10.537  -6.349  46.741  1.00 95.01           H  
ATOM   4722  HB2 LEU   310      11.035  -4.284  45.295  1.00 95.01           H  
ATOM   4723  HB3 LEU   310      11.978  -5.300  44.234  1.00 95.01           H  
ATOM   4724  HG  LEU   310      13.556  -5.814  46.106  1.00 95.01           H  
ATOM   4725 HD11 LEU   310      13.113  -2.827  45.639  1.00 95.01           H  
ATOM   4726 HD12 LEU   310      14.001  -3.925  44.566  1.00 95.01           H  
ATOM   4727 HD13 LEU   310      14.617  -3.588  46.187  1.00 95.01           H  
ATOM   4728 HD21 LEU   310      11.842  -3.867  47.727  1.00 95.01           H  
ATOM   4729 HD22 LEU   310      13.457  -4.422  48.193  1.00 95.01           H  
ATOM   4730 HD23 LEU   310      12.134  -5.578  48.087  1.00 95.01           H  
ATOM   4731  N   THR   311       8.542  -5.585  45.295  1.00 96.92           N  
ATOM   4732  CA  THR   311       7.390  -5.295  44.448  1.00 96.92           C  
ATOM   4733  C   THR   311       7.875  -4.220  43.459  1.00 96.92           C  
ATOM   4734  CB  THR   311       6.108  -4.872  45.187  1.00 96.92           C  
ATOM   4735  O   THR   311       8.841  -3.478  43.659  1.00 96.92           O  
ATOM   4736  CG2 THR   311       5.679  -5.898  46.229  1.00 96.92           C  
ATOM   4737  OG1 THR   311       6.251  -3.599  45.817  1.00 96.92           O  
ATOM   4738  H   THR   311       8.639  -5.086  46.194  1.00 96.92           H  
ATOM   4739  HA  THR   311       7.165  -6.198  43.867  1.00 96.92           H  
ATOM   4740  HB  THR   311       5.304  -4.760  44.450  1.00 96.92           H  
ATOM   4741 HG21 THR   311       5.563  -6.892  45.785  1.00 96.92           H  
ATOM   4742 HG22 THR   311       4.724  -5.607  46.679  1.00 96.92           H  
ATOM   4743 HG23 THR   311       6.401  -5.959  47.050  1.00 96.92           H  
ATOM   4744  HG1 THR   311       6.977  -3.674  46.467  1.00 96.92           H  
ATOM   4745  N   ALA   312       7.153  -4.146  42.282  1.00 97.10           N  
ATOM   4746  CA  ALA   312       7.685  -3.392  41.143  1.00 97.10           C  
ATOM   4747  C   ALA   312       7.717  -1.870  41.372  1.00 97.10           C  
ATOM   4748  CB  ALA   312       6.903  -3.717  39.880  1.00 97.10           C  
ATOM   4749  O   ALA   312       8.398  -1.129  40.663  1.00 97.10           O  
ATOM   4750  H   ALA   312       6.272  -4.637  42.165  1.00 97.10           H  
ATOM   4751  HA  ALA   312       8.729  -3.707  41.012  1.00 97.10           H  
ATOM   4752  HB1 ALA   312       6.981  -4.782  39.639  1.00 97.10           H  
ATOM   4753  HB2 ALA   312       7.276  -3.146  39.023  1.00 97.10           H  
ATOM   4754  HB3 ALA   312       5.840  -3.487  40.008  1.00 97.10           H  
ATOM   4755  N   ASP   313       6.888  -1.400  42.371  1.00 97.00           N  
ATOM   4756  CA  ASP   313       6.884   0.006  42.779  1.00 97.00           C  
ATOM   4757  C   ASP   313       8.052   0.266  43.759  1.00 97.00           C  
ATOM   4758  CB  ASP   313       5.564   0.414  43.422  1.00 97.00           C  
ATOM   4759  O   ASP   313       8.567   1.379  43.878  1.00 97.00           O  
ATOM   4760  CG  ASP   313       4.630   0.866  42.311  1.00 97.00           C  
ATOM   4761  OD1 ASP   313       4.584   2.118  42.084  1.00 97.00           O  
ATOM   4762  OD2 ASP   313       3.987  -0.051  41.722  1.00 97.00           O1-
ATOM   4763  H   ASP   313       6.269  -2.063  42.824  1.00 97.00           H  
ATOM   4764  HA  ASP   313       7.095   0.613  41.889  1.00 97.00           H  
ATOM   4765  HB2 ASP   313       5.701   1.248  44.120  1.00 97.00           H  
ATOM   4766  HB3 ASP   313       5.110  -0.408  43.988  1.00 97.00           H  
ATOM   4767  N   GLN   314       8.446  -0.809  44.538  1.00 97.59           N  
ATOM   4768  CA  GLN   314       9.530  -0.676  45.516  1.00 97.59           C  
ATOM   4769  C   GLN   314      10.844  -0.584  44.723  1.00 97.59           C  
ATOM   4770  CB  GLN   314       9.622  -1.872  46.465  1.00 97.59           C  
ATOM   4771  O   GLN   314      11.821   0.047  45.129  1.00 97.59           O  
ATOM   4772  CG  GLN   314       8.537  -1.914  47.539  1.00 97.59           C  
ATOM   4773  CD  GLN   314       8.502  -3.275  48.217  1.00 97.59           C  
ATOM   4774  NE2 GLN   314       8.076  -3.254  49.518  1.00 97.59           N  
ATOM   4775  OE1 GLN   314       8.807  -4.329  47.660  1.00 97.59           O  
ATOM   4776  H   GLN   314       8.020  -1.724  44.394  1.00 97.59           H  
ATOM   4777  HA  GLN   314       9.398   0.263  46.065  1.00 97.59           H  
ATOM   4778  HB2 GLN   314      10.598  -1.869  46.968  1.00 97.59           H  
ATOM   4779  HB3 GLN   314       9.595  -2.794  45.882  1.00 97.59           H  
ATOM   4780  HG2 GLN   314       7.548  -1.732  47.108  1.00 97.59           H  
ATOM   4781  HG3 GLN   314       8.723  -1.130  48.283  1.00 97.59           H  
ATOM   4782 HE21 GLN   314       8.030  -4.134  50.022  1.00 97.59           H  
ATOM   4783 HE22 GLN   314       7.809  -2.412  50.013  1.00 97.59           H  
ATOM   4784  N   MET   315      10.866  -1.334  43.556  1.00 97.69           N  
ATOM   4785  CA  MET   315      12.043  -1.348  42.691  1.00 97.69           C  
ATOM   4786  C   MET   315      12.375   0.076  42.214  1.00 97.69           C  
ATOM   4787  CB  MET   315      11.815  -2.288  41.499  1.00 97.69           C  
ATOM   4788  O   MET   315      13.524   0.407  41.919  1.00 97.69           O  
ATOM   4789  CG  MET   315      12.944  -2.347  40.465  1.00 97.69           C  
ATOM   4790  SD  MET   315      14.589  -2.721  41.151  1.00 97.69           S  
ATOM   4791  CE  MET   315      14.383  -4.486  41.465  1.00 97.69           C  
ATOM   4792  H   MET   315      10.047  -1.913  43.341  1.00 97.69           H  
ATOM   4793  HA  MET   315      12.874  -1.695  43.312  1.00 97.69           H  
ATOM   4794  HB2 MET   315      10.905  -1.984  40.968  1.00 97.69           H  
ATOM   4795  HB3 MET   315      11.610  -3.299  41.875  1.00 97.69           H  
ATOM   4796  HG2 MET   315      13.017  -1.387  39.942  1.00 97.69           H  
ATOM   4797  HG3 MET   315      12.707  -3.093  39.698  1.00 97.69           H  
ATOM   4798  HE1 MET   315      15.307  -4.881  41.890  1.00 97.69           H  
ATOM   4799  HE2 MET   315      14.183  -5.011  40.529  1.00 97.69           H  
ATOM   4800  HE3 MET   315      13.571  -4.667  42.173  1.00 97.69           H  
ATOM   4801  N   VAL   316      11.302   0.934  42.060  1.00 98.12           N  
ATOM   4802  CA  VAL   316      11.478   2.268  41.483  1.00 98.12           C  
ATOM   4803  C   VAL   316      12.406   3.100  42.390  1.00 98.12           C  
ATOM   4804  CB  VAL   316      10.126   2.970  41.243  1.00 98.12           C  
ATOM   4805  O   VAL   316      13.317   3.778  41.909  1.00 98.12           O  
ATOM   4806  CG1 VAL   316      10.294   4.431  40.823  1.00 98.12           C  
ATOM   4807  CG2 VAL   316       9.318   2.244  40.164  1.00 98.12           C  
ATOM   4808  H   VAL   316      10.379   0.603  42.333  1.00 98.12           H  
ATOM   4809  HA  VAL   316      12.007   2.134  40.530  1.00 98.12           H  
ATOM   4810  HB  VAL   316       9.543   2.963  42.170  1.00 98.12           H  
ATOM   4811 HG11 VAL   316      10.937   4.522  39.941  1.00 98.12           H  
ATOM   4812 HG12 VAL   316      10.731   5.020  41.632  1.00 98.12           H  
ATOM   4813 HG13 VAL   316       9.324   4.881  40.589  1.00 98.12           H  
ATOM   4814 HG21 VAL   316       9.831   2.271  39.196  1.00 98.12           H  
ATOM   4815 HG22 VAL   316       8.333   2.708  40.040  1.00 98.12           H  
ATOM   4816 HG23 VAL   316       9.154   1.200  40.428  1.00 98.12           H  
ATOM   4817  N   SER   317      12.146   3.074  43.748  1.00 98.00           N  
ATOM   4818  CA  SER   317      12.984   3.818  44.693  1.00 98.00           C  
ATOM   4819  C   SER   317      14.340   3.123  44.792  1.00 98.00           C  
ATOM   4820  CB  SER   317      12.384   3.970  46.093  1.00 98.00           C  
ATOM   4821  O   SER   317      15.374   3.775  44.954  1.00 98.00           O  
ATOM   4822  OG  SER   317      12.019   5.333  46.340  1.00 98.00           O  
ATOM   4823  H   SER   317      11.361   2.523  44.082  1.00 98.00           H  
ATOM   4824  HA  SER   317      13.160   4.802  44.250  1.00 98.00           H  
ATOM   4825  HB2 SER   317      13.081   3.676  46.885  1.00 98.00           H  
ATOM   4826  HB3 SER   317      11.476   3.368  46.209  1.00 98.00           H  
ATOM   4827  HG  SER   317      12.877   5.884  46.398  1.00 98.00           H  
ATOM   4828  N   ALA   318      14.334   1.740  44.731  1.00 97.64           N  
ATOM   4829  CA  ALA   318      15.595   1.005  44.771  1.00 97.64           C  
ATOM   4830  C   ALA   318      16.475   1.262  43.530  1.00 97.64           C  
ATOM   4831  CB  ALA   318      15.359  -0.483  44.958  1.00 97.64           C  
ATOM   4832  O   ALA   318      17.647   0.887  43.482  1.00 97.64           O  
ATOM   4833  H   ALA   318      13.444   1.233  44.662  1.00 97.64           H  
ATOM   4834  HA  ALA   318      16.156   1.389  45.633  1.00 97.64           H  
ATOM   4835  HB1 ALA   318      14.684  -0.673  45.798  1.00 97.64           H  
ATOM   4836  HB2 ALA   318      16.303  -0.997  45.162  1.00 97.64           H  
ATOM   4837  HB3 ALA   318      14.924  -0.932  44.062  1.00 97.64           H  
ATOM   4838  N   LEU   319      15.863   1.944  42.498  1.00 98.14           N  
ATOM   4839  CA  LEU   319      16.609   2.539  41.406  1.00 98.14           C  
ATOM   4840  C   LEU   319      16.750   4.068  41.563  1.00 98.14           C  
ATOM   4841  CB  LEU   319      16.041   2.137  40.047  1.00 98.14           C  
ATOM   4842  O   LEU   319      17.842   4.601  41.338  1.00 98.14           O  
ATOM   4843  CG  LEU   319      16.120   0.621  39.763  1.00 98.14           C  
ATOM   4844  CD1 LEU   319      15.514   0.323  38.396  1.00 98.14           C  
ATOM   4845  CD2 LEU   319      17.543   0.067  39.836  1.00 98.14           C  
ATOM   4846  H   LEU   319      14.847   2.015  42.509  1.00 98.14           H  
ATOM   4847  HA  LEU   319      17.642   2.177  41.471  1.00 98.14           H  
ATOM   4848  HB2 LEU   319      16.588   2.671  39.262  1.00 98.14           H  
ATOM   4849  HB3 LEU   319      14.995   2.463  39.975  1.00 98.14           H  
ATOM   4850  HG  LEU   319      15.524   0.091  40.509  1.00 98.14           H  
ATOM   4851 HD11 LEU   319      16.080   0.825  37.607  1.00 98.14           H  
ATOM   4852 HD12 LEU   319      14.476   0.668  38.353  1.00 98.14           H  
ATOM   4853 HD13 LEU   319      15.517  -0.752  38.187  1.00 98.14           H  
ATOM   4854 HD21 LEU   319      18.240   0.693  39.274  1.00 98.14           H  
ATOM   4855 HD22 LEU   319      17.594  -0.951  39.436  1.00 98.14           H  
ATOM   4856 HD23 LEU   319      17.897   0.021  40.870  1.00 98.14           H  
ATOM   4857  N   LEU   320      15.637   4.818  41.883  1.00 98.00           N  
ATOM   4858  CA  LEU   320      15.734   6.280  41.963  1.00 98.00           C  
ATOM   4859  C   LEU   320      16.709   6.730  43.072  1.00 98.00           C
[truncated: 641,568 more chars]
