# Supplementary material for: DegraderTCM: A Computationally Sparing Approach for Predicting Ternary Degradation Complexes
Source: ACS Med Chem Lett. 2023 Dec 13;15(1):45–53. doi: 10.1021/acsmedchemlett.3c00362 (PMC10788944; doi:10.1021/acsmedchemlett.3c00362)
Supplement: Supplementary file 2 — ml3c00362_si_002.zip [file ml3c00362_si_002.zip › TC models/Validation/Brd4-CRBN-dBet23-6bn7.pdb]

HEADER    dBET23-to-minimize                                  dbet23-t
REMARK  99                                                                      
REMARK  99 MOE v2022.02 (Chemical Computing Group ULC) Mon Oct 31 09:18:24 2022 
SEQRES   1 A  127  SER MET ASN PRO PRO PRO PRO GLU THR SER ASN PRO ASN
SEQRES   2 A  127  LYS PRO LYS ARG GLN THR ASN GLN LEU GLN TYR LEU LEU
SEQRES   3 A  127  ARG VAL VAL LEU LYS THR LEU TRP LYS HIS GLN PHE ALA
SEQRES   4 A  127  TRP PRO PHE GLN GLN PRO VAL ASP ALA VAL LYS LEU ASN
SEQRES   5 A  127  LEU PRO ASP TYR TYR LYS ILE ILE LYS THR PRO MET ASP
SEQRES   6 A  127  MET GLY THR ILE LYS LYS ARG LEU GLU ASN ASN TYR TYR
SEQRES   7 A  127  TRP ASN ALA GLN GLU CYS ILE GLN ASP PHE ASN THR MET
SEQRES   8 A  127  PHE THR ASN CYS TYR ILE TYR ASN LYS PRO GLY ASP ASP
SEQRES   9 A  127  ILE VAL LEU MET ALA GLU ALA LEU GLU LYS LEU PHE LEU
SEQRES  10 A  127  GLN LYS ILE ASN GLU LEU PRO THR GLU GLU
SEQRES   1 B  361  ASN PHE ASP THR SER LEU PRO THR SER HIS THR TYR LEU
SEQRES   2 B  361  GLY ALA ASP MET GLU GLU PHE HIS GLY ARG THR LEU HIS
SEQRES   3 B  361  ASP ASP ASP SER CYS GLN VAL ILE PRO VAL LEU PRO GLN
SEQRES   4 B  361  VAL MET MET ILE LEU ILE PRO GLY GLN THR LEU PRO LEU
SEQRES   5 B  361  GLN LEU PHE HIS PRO GLN GLU VAL SER MET VAL ARG ASN
SEQRES   6 B  361  LEU ILE GLN LYS ASP ARG THR PHE ALA VAL LEU ALA TYR
SEQRES   7 B  361  SER GLU ALA GLN PHE GLY THR THR ALA GLU ILE TYR ALA
SEQRES   8 B  361  TYR ARG GLU GLU GLN ASP PHE GLY ILE GLU ILE VAL LYS
SEQRES   9 B  361  VAL LYS ALA ILE GLY ARG GLN ARG PHE LYS VAL LEU GLU
SEQRES  10 B  361  LEU ARG THR GLY ILE GLN GLN ALA LYS VAL GLN ILE LEU
SEQRES  11 B  361  PRO GLU CYS VAL LEU PRO SER THR MET SER ALA VAL GLN
SEQRES  12 B  361  LEU GLU SER LEU ASN LYS CYS GLN ILE PHE PRO SER LYS
SEQRES  13 B  361  PRO VAL SER TYR LYS TRP TRP GLN LYS TYR GLN LYS ARG
SEQRES  14 B  361  LYS PHE HIS CYS ALA ASN LEU THR SER TRP PRO ARG TRP
SEQRES  15 B  361  LEU TYR SER LEU TYR ASP ALA GLU THR LEU MET ASP ARG
SEQRES  16 B  361  ILE LYS LYS GLN LEU ARG GLU TRP ASP SER LEU PRO SER
SEQRES  17 B  361  ASN PRO ILE ASP PHE SER TYR ARG VAL ALA ALA CYS LEU
SEQRES  18 B  361  PRO ILE ASP ASP VAL LEU ARG ILE GLN LEU LEU LYS ILE
SEQRES  19 B  361  GLY SER ALA ILE GLN ARG LEU ARG CYS GLU LEU ASP ILE
SEQRES  20 B  361  MET ASN LYS CYS THR SER LEU CYS CYS LYS GLN CYS GLN
SEQRES  21 B  361  GLU THR GLU ILE THR THR LYS ASN GLU ILE PHE SER LEU
SEQRES  22 B  361  SER LEU CYS GLY PRO MET ALA ALA TYR VAL ASN PRO HIS
SEQRES  23 B  361  GLY TYR VAL HIS GLU THR LEU THR VAL TYR LYS ALA CYS
SEQRES  24 B  361  ASN LEU ASN LEU ILE GLY ARG PRO SER THR GLU HIS SER
SEQRES  25 B  361  TRP PHE PRO GLY TYR ALA TRP THR VAL ALA GLN CYS LYS
SEQRES  26 B  361  ILE CYS ALA SER HIS ILE GLY TRP LYS PHE THR ALA THR
SEQRES  27 B  361  LYS LYS ASP MET SER PRO GLN LYS PHE TRP GLY LEU THR
SEQRES  28 B  361  ARG SER ALA LEU LEU PRO THR ILE PRO ASP
HELIX    1   1 ASN A   61  ARG A   68  1               Generated by MOE    8
HELIX    2   2 LEU A   71  LEU A   74  1               Generated by MOE    4
HELIX    3   3 TRP A   81  PHE A   83  5               Generated by MOE    3
HELIX    4   4 TYR A   97  ILE A  100  1               Generated by MOE    4
HELIX    5   5 MET A  107  GLU A  115  1               Generated by MOE    9
HELIX    6   6 ALA A  122  TYR A  139  1               Generated by MOE   18
HELIX    7   7 ASP A  145  LYS A  160  1               Generated by MOE   16
HELIX    8   8 LEU B   53  SER B   56  1               Generated by MOE    4
HELIX    9   9 THR B   58  LEU B   60  5               Generated by MOE    3
HELIX   10  10 PRO B  104  VAL B  110  1               Generated by MOE    7
HELIX   11  11 ASP B  149  GLY B  151  5               Generated by MOE    3
HELIX   12  12 THR B  193  SER B  195  5               Generated by MOE    3
HELIX   13  13 LEU B  202  GLN B  206  5               Generated by MOE    5
HELIX   14  14 LYS B  222  LYS B  231  1               Generated by MOE   10
HELIX   15  15 HIS B  233  LEU B  237  5               Generated by MOE    5
HELIX   16  16 ARG B  242  TYR B  245  1               Generated by MOE    4
HELIX   17  17 ALA B  250  LYS B  258  1               Generated by MOE    9
HELIX   18  18 LEU B  261  TRP B  264  5               Generated by MOE    4
HELIX   19  19 PRO B  277  ALA B  285  1               Generated by MOE    9
HELIX   20  20 VAL B  293  LYS B  300  1               Generated by MOE    8
HELIX   21  21 ALA B  304  LYS B  317  1               Generated by MOE   14
HELIX   22  22 LYS B  334  GLU B  336  5               Generated by MOE    3
SHEET    1       GLU B  65  GLU B  66                  Generated by MOE
SHEET    2       CYS B  78  PRO B  82                  Generated by MOE
SHEET    3       VAL B  83  VAL B  83                  Generated by MOE
SHEET    4       THR B  96  LEU B 101                  Generated by MOE
SHEET    5       THR B 119  PHE B 120                  Generated by MOE
SHEET    6       ALA B 121  ALA B 121                  Generated by MOE
SHEET    7       VAL B 122  TYR B 125                  Generated by MOE
SHEET    8       ALA B 133  GLU B 147                  Generated by MOE
SHEET    9       ILE B 154  ARG B 171                  Generated by MOE
SHEET   10       GLN B 178  LEU B 185                  Generated by MOE
SHEET   11       SER B 320  CYS B 323                  Generated by MOE
SHEET   12       GLU B 330  THR B 333                  Generated by MOE
SHEET   13       MET B 346  VAL B 350                  Generated by MOE
SHEET   14       VAL B 356  VAL B 362                  Generated by MOE
SHEET   15       LEU B 368  SER B 375                  Generated by MOE
SHEET   16       TYR B 384  CYS B 391                  Generated by MOE
SHEET   17       HIS B 397  ALA B 404                  Generated by MOE
SHEET   18       LYS B 413  THR B 418                  Generated by MOE
SHEET   19       LEU B 422  THR B 425                  Generated by MOE
ATOM      1  N   SER A  42      62.961  19.835  56.923  1.00238.02           N1+
ATOM      2  CA  SER A  42      62.376  21.209  57.178  1.00231.94           C  
ATOM      3  C   SER A  42      61.778  21.232  58.587  1.00220.35           C  
ATOM      4  O   SER A  42      60.731  20.640  58.843  1.00202.60           O  
ATOM      5  CB  SER A  42      61.268  21.382  56.140  1.00230.47           C  
ATOM      6  OG  SER A  42      60.640  20.100  55.972  1.00237.19           O  
ATOM      7  H1  SER A  42      63.681  19.644  57.605  1.00238.02           H  
ATOM      8  H2  SER A  42      63.360  19.806  55.995  1.00238.02           H  
ATOM      9  H3  SER A  42      62.233  19.139  56.998  1.00238.02           H  
ATOM     10  HA  SER A  42      63.177  21.946  57.073  1.00231.94           H  
ATOM     11  HB2 SER A  42      61.695  21.661  55.172  1.00230.47           H  
ATOM     12  HB3 SER A  42      60.520  22.129  56.423  1.00230.47           H  
ATOM     13  HG  SER A  42      61.308  19.423  56.218  1.00237.19           H  
ATOM     14  N   MET A  43      62.560  21.868  59.536  1.00221.08           N  
ATOM     15  CA  MET A  43      62.124  21.920  60.936  1.00231.65           C  
ATOM     16  C   MET A  43      61.597  23.345  61.175  1.00222.14           C  
ATOM     17  O   MET A  43      60.459  23.661  60.823  1.00232.48           O  
ATOM     18  CB  MET A  43      63.222  21.395  61.864  1.00253.83           C  
ATOM     19  CG  MET A  43      62.737  21.259  63.309  1.00264.38           C  
ATOM     20  SD  MET A  43      64.023  20.426  64.292  1.00261.07           S  
ATOM     21  CE  MET A  43      63.226  20.524  65.913  1.00254.84           C  
ATOM     22  H   MET A  43      63.419  22.350  59.277  1.00221.08           H  
ATOM     23  HA  MET A  43      61.255  21.262  61.061  1.00231.65           H  
ATOM     24  HB2 MET A  43      64.117  22.028  61.814  1.00253.83           H  
ATOM     25  HB3 MET A  43      63.532  20.408  61.491  1.00253.83           H  
ATOM     26  HG2 MET A  43      61.822  20.661  63.352  1.00264.38           H  
ATOM     27  HG3 MET A  43      62.536  22.244  63.741  1.00264.38           H  
ATOM     28  HE1 MET A  43      63.869  20.051  66.660  1.00254.84           H  
ATOM     29  HE2 MET A  43      62.266  20.000  65.898  1.00254.84           H  
ATOM     30  HE3 MET A  43      63.071  21.568  66.198  1.00254.84           H  
ATOM     31  N   ASN A  44      62.508  24.259  61.653  1.00206.32           N  
ATOM     32  CA  ASN A  44      62.204  25.673  61.930  1.00188.30           C  
ATOM     33  C   ASN A  44      61.403  25.760  63.251  1.00191.87           C  
ATOM     34  O   ASN A  44      60.173  25.735  63.294  1.00217.29           O  
ATOM     35  CB  ASN A  44      61.693  26.449  60.710  1.00164.89           C  
ATOM     36  CG  ASN A  44      60.264  26.937  60.721  1.00186.81           C  
ATOM     37  ND2 ASN A  44      59.337  25.969  60.482  1.00188.17           N  
ATOM     38  OD1 ASN A  44      59.968  28.117  60.875  1.00192.70           O  
ATOM     39  H   ASN A  44      63.458  23.972  61.848  1.00206.32           H  
ATOM     40  HA  ASN A  44      63.193  26.101  62.114  1.00188.30           H  
ATOM     41  HB2 ASN A  44      61.858  25.884  59.784  1.00164.89           H  
ATOM     42  HB3 ASN A  44      62.308  27.354  60.604  1.00164.89           H  
ATOM     43 HD21 ASN A  44      58.361  26.217  60.398  1.00188.17           H  
ATOM     44 HD22 ASN A  44      59.595  24.976  60.433  1.00188.17           H  
ATOM     45  N   PRO A  45      62.143  25.764  64.423  1.00159.53           N  
ATOM     46  CA  PRO A  45      61.506  25.948  65.730  1.00153.98           C  
ATOM     47  C   PRO A  45      61.248  27.455  65.957  1.00178.74           C  
ATOM     48  O   PRO A  45      61.690  28.315  65.189  1.00189.53           O  
ATOM     49  CB  PRO A  45      62.558  25.408  66.703  1.00155.78           C  
ATOM     50  CG  PRO A  45      63.878  25.781  66.041  1.00147.26           C  
ATOM     51  CD  PRO A  45      63.586  25.628  64.558  1.00154.94           C  
ATOM     52  HA  PRO A  45      60.558  25.404  65.780  1.00153.98           H  
ATOM     53  HB2 PRO A  45      62.477  24.316  66.766  1.00155.78           H  
ATOM     54  HB3 PRO A  45      62.502  25.816  67.715  1.00155.78           H  
ATOM     55  HG2 PRO A  45      64.713  25.157  66.370  1.00147.26           H  
ATOM     56  HG3 PRO A  45      64.128  26.824  66.268  1.00147.26           H  
ATOM     57  HD2 PRO A  45      64.088  26.401  63.977  1.00154.94           H  
ATOM     58  HD3 PRO A  45      63.879  24.641  64.186  1.00154.94           H  
ATOM     59  N   PRO A  46      60.542  27.811  67.090  1.00181.79           N  
ATOM     60  CA  PRO A  46      60.395  29.220  67.470  1.00182.14           C  
ATOM     61  C   PRO A  46      61.715  29.822  68.014  1.00166.99           C  
ATOM     62  O   PRO A  46      62.686  29.117  68.310  1.00141.83           O  
ATOM     63  CB  PRO A  46      59.306  29.200  68.545  1.00182.49           C  
ATOM     64  CG  PRO A  46      59.470  27.826  69.185  1.00172.33           C  
ATOM     65  CD  PRO A  46      59.827  26.935  68.006  1.00166.35           C  
ATOM     66  HA  PRO A  46      60.087  29.782  66.583  1.00182.14           H  
ATOM     67  HB2 PRO A  46      58.318  29.266  68.072  1.00182.49           H  
ATOM     68  HB3 PRO A  46      59.386  30.002  69.284  1.00182.49           H  
ATOM     69  HG2 PRO A  46      58.571  27.490  69.709  1.00172.33           H  
ATOM     70  HG3 PRO A  46      60.298  27.848  69.904  1.00172.33           H  
ATOM     71  HD2 PRO A  46      60.418  26.067  68.302  1.00166.35           H  
ATOM     72  HD3 PRO A  46      58.928  26.583  67.488  1.00166.35           H  
ATOM     73  N   PRO A  47      61.748  31.200  68.177  1.00182.82           N  
ATOM     74  CA  PRO A  47      62.938  31.868  68.715  1.00189.46           C  
ATOM     75  C   PRO A  47      63.118  31.648  70.238  1.00177.58           C  
ATOM     76  O   PRO A  47      62.188  31.260  70.951  1.00175.12           O  
ATOM     77  CB  PRO A  47      62.698  33.363  68.452  1.00198.79           C  
ATOM     78  CG  PRO A  47      61.531  33.402  67.473  1.00196.35           C  
ATOM     79  CD  PRO A  47      60.723  32.172  67.839  1.00188.67           C  
ATOM     80  HA  PRO A  47      63.800  31.484  68.163  1.00189.46           H  
ATOM     81  HB2 PRO A  47      63.586  33.854  68.042  1.00198.79           H  
ATOM     82  HB3 PRO A  47      62.426  33.897  69.372  1.00198.79           H  
ATOM     83  HG2 PRO A  47      61.912  33.303  66.450  1.00196.35           H  
ATOM     84  HG3 PRO A  47      60.951  34.327  67.537  1.00196.35           H  
ATOM     85  HD2 PRO A  47      60.116  32.346  68.734  1.00188.67           H  
ATOM     86  HD3 PRO A  47      60.076  31.844  67.024  1.00188.67           H  
ATOM     87  N   PRO A  48      64.353  31.995  70.776  1.00186.85           N  
ATOM     88  CA  PRO A  48      64.613  31.942  72.227  1.00210.33           C  
ATOM     89  C   PRO A  48      63.861  33.004  73.055  1.00216.57           C  
ATOM     90  O   PRO A  48      63.248  33.941  72.543  1.00227.42           O  
ATOM     91  CB  PRO A  48      66.122  32.215  72.349  1.00212.75           C  
ATOM     92  CG  PRO A  48      66.680  31.953  70.957  1.00197.14           C  
ATOM     93  CD  PRO A  48      65.550  32.394  70.046  1.00189.39           C  
ATOM     94  HA  PRO A  48      64.346  30.943  72.588  1.00210.33           H  
ATOM     95  HB2 PRO A  48      66.595  31.586  73.110  1.00212.75           H  
ATOM     96  HB3 PRO A  48      66.312  33.261  72.619  1.00212.75           H  
ATOM     97  HG2 PRO A  48      66.867  30.879  70.833  1.00197.14           H  
ATOM     98  HG3 PRO A  48      67.613  32.489  70.764  1.00197.14           H  
ATOM     99  HD2 PRO A  48      65.525  33.483  69.935  1.00189.39           H  
ATOM    100  HD3 PRO A  48      65.619  31.931  69.061  1.00189.39           H  
ATOM    101  N   GLU A  49      64.007  32.848  74.438  1.00199.81           N  
ATOM    102  CA  GLU A  49      63.397  33.802  75.356  1.00197.27           C  
ATOM    103  C   GLU A  49      64.157  35.150  75.327  1.00186.67           C  
ATOM    104  O   GLU A  49      65.376  35.254  75.160  1.00171.01           O  
ATOM    105  CB  GLU A  49      63.229  33.302  76.807  1.00214.61           C  
ATOM    106  CG  GLU A  49      64.522  32.901  77.520  1.00231.63           C  
ATOM    107  CD  GLU A  49      64.547  32.990  79.054  1.00237.84           C  
ATOM    108  OE1 GLU A  49      63.483  33.308  79.662  1.00237.16           O  
ATOM    109  OE2 GLU A  49      65.701  32.804  79.564  1.00237.88           O1-
ATOM    110  H   GLU A  49      64.551  32.078  74.813  1.00199.81           H  
ATOM    111  HA  GLU A  49      62.388  33.991  74.964  1.00197.27           H  
ATOM    112  HB2 GLU A  49      62.553  32.438  76.810  1.00214.61           H  
ATOM    113  HB3 GLU A  49      62.724  34.089  77.381  1.00214.61           H  
ATOM    114  HG2 GLU A  49      65.348  33.533  77.174  1.00231.63           H  
ATOM    115  HG3 GLU A  49      64.780  31.871  77.243  1.00231.63           H  
ATOM    116  N   THR A  50      63.310  36.238  75.530  1.00196.49           N  
ATOM    117  CA  THR A  50      63.815  37.609  75.562  1.00195.04           C  
ATOM    118  C   THR A  50      63.191  38.470  76.669  1.00213.21           C  
ATOM    119  O   THR A  50      63.421  39.675  76.753  1.00224.87           O  
ATOM    120  CB  THR A  50      63.604  38.324  74.213  1.00173.42           C  
ATOM    121  OG1 THR A  50      62.205  38.438  73.909  1.00173.92           O  
ATOM    122  CG2 THR A  50      64.283  37.631  73.042  1.00166.08           C  
ATOM    123  H   THR A  50      62.312  36.091  75.649  1.00196.49           H  
ATOM    124  HA  THR A  50      64.886  37.569  75.785  1.00195.04           H  
ATOM    125  HB  THR A  50      63.999  39.340  74.284  1.00173.42           H  
ATOM    126 HG21 THR A  50      65.353  37.510  73.217  1.00166.08           H  
ATOM    127 HG22 THR A  50      64.137  38.218  72.132  1.00166.08           H  
ATOM    128 HG23 THR A  50      63.846  36.649  72.838  1.00166.08           H  
ATOM    129  HG1 THR A  50      61.909  37.555  73.624  1.00173.92           H  
ATOM    130  N   SER A  51      62.417  37.802  77.588  1.00215.04           N  
ATOM    131  CA  SER A  51      61.596  38.484  78.595  1.00219.77           C  
ATOM    132  C   SER A  51      61.346  37.425  79.670  1.00217.03           C  
ATOM    133  O   SER A  51      61.095  36.258  79.367  1.00207.52           O  
ATOM    134  CB  SER A  51      60.261  38.948  78.007  1.00226.16           C  
ATOM    135  OG  SER A  51      59.587  39.844  78.889  1.00232.35           O  
ATOM    136  H   SER A  51      62.399  36.783  77.594  1.00215.04           H  
ATOM    137  HA  SER A  51      62.162  39.323  79.012  1.00219.77           H  
ATOM    138  HB2 SER A  51      59.592  38.099  77.826  1.00226.16           H  
ATOM    139  HB3 SER A  51      60.401  39.458  77.048  1.00226.16           H  
ATOM    140  HG  SER A  51      59.971  40.747  78.734  1.00232.35           H  
ATOM    141  N   ASN A  52      61.499  37.857  80.974  1.00222.48           N  
ATOM    142  CA  ASN A  52      61.478  36.884  82.070  1.00221.95           C  
ATOM    143  C   ASN A  52      61.326  37.643  83.409  1.00213.60           C  
ATOM    144  O   ASN A  52      62.079  38.595  83.669  1.00213.93           O  
ATOM    145  CB  ASN A  52      62.793  36.091  82.090  1.00233.75           C  
ATOM    146  CG  ASN A  52      62.597  34.778  82.804  1.00244.82           C  
ATOM    147  OD1 ASN A  52      62.297  34.725  83.997  1.00252.28           O  
ATOM    148  ND2 ASN A  52      62.780  33.664  82.039  1.00244.84           N  
ATOM    149  H   ASN A  52      61.621  38.845  81.177  1.00222.48           H  
ATOM    150  HA  ASN A  52      60.644  36.205  81.884  1.00221.95           H  
ATOM    151  HB2 ASN A  52      63.593  36.639  82.601  1.00233.75           H  
ATOM    152  HB3 ASN A  52      63.151  35.897  81.073  1.00233.75           H  
ATOM    153 HD21 ASN A  52      62.666  32.746  82.446  1.00244.84           H  
ATOM    154 HD22 ASN A  52      63.043  33.645  81.016  1.00244.84           H  
ATOM    155  N   PRO A  53      60.367  37.208  84.303  1.00198.40           N  
ATOM    156  CA  PRO A  53      60.268  37.759  85.661  1.00192.84           C  
ATOM    157  C   PRO A  53      61.395  37.360  86.628  1.00204.41           C  
ATOM    158  O   PRO A  53      61.652  38.056  87.613  1.00203.35           O  
ATOM    159  CB  PRO A  53      58.948  37.195  86.214  1.00183.41           C  
ATOM    160  CG  PRO A  53      58.189  36.714  84.988  1.00186.68           C  
ATOM    161  CD  PRO A  53      59.292  36.258  84.050  1.00188.40           C  
ATOM    162  HA  PRO A  53      60.244  38.852  85.582  1.00192.84           H  
ATOM    163  HB2 PRO A  53      58.387  37.951  86.772  1.00183.41           H  
ATOM    164  HB3 PRO A  53      59.119  36.351  86.893  1.00183.41           H  
ATOM    165  HG2 PRO A  53      57.642  37.554  84.543  1.00186.68           H  
ATOM    166  HG3 PRO A  53      57.471  35.921  85.214  1.00186.68           H  
ATOM    167  HD2 PRO A  53      59.649  35.256  84.307  1.00188.40           H  
ATOM    168  HD3 PRO A  53      58.956  36.275  83.011  1.00188.40           H  
ATOM    169  N   ASN A  54      61.944  36.103  86.438  1.00219.70           N  
ATOM    170  CA  ASN A  54      62.762  35.474  87.484  1.00225.63           C  
ATOM    171  C   ASN A  54      64.249  35.848  87.363  1.00244.82           C  
ATOM    172  O   ASN A  54      65.022  35.754  88.315  1.00248.28           O  
ATOM    173  CB  ASN A  54      62.618  33.951  87.471  1.00218.49           C  
ATOM    174  CG  ASN A  54      61.443  33.493  88.307  1.00209.23           C  
ATOM    175  OD1 ASN A  54      60.574  34.236  88.751  1.00199.86           O  
ATOM    176  ND2 ASN A  54      61.415  32.145  88.535  1.00212.24           N  
ATOM    177  H   ASN A  54      61.781  35.608  85.553  1.00219.70           H  
ATOM    178  HA  ASN A  54      62.442  35.883  88.451  1.00225.63           H  
ATOM    179  HB2 ASN A  54      63.516  33.477  87.888  1.00218.49           H  
ATOM    180  HB3 ASN A  54      62.490  33.564  86.454  1.00218.49           H  
ATOM    181 HD21 ASN A  54      60.668  31.766  89.105  1.00212.24           H  
ATOM    182 HD22 ASN A  54      62.105  31.510  88.154  1.00212.24           H  
ATOM    183  N   LYS A  55      64.650  36.143  86.077  1.00253.41           N  
ATOM    184  CA  LYS A  55      66.034  36.474  85.694  1.00257.04           C  
ATOM    185  C   LYS A  55      66.135  38.016  85.880  1.00262.85           C  
ATOM    186  O   LYS A  55      65.447  38.782  85.187  1.00265.26           O  
ATOM    187  CB  LYS A  55      66.263  36.020  84.239  1.00247.13           C  
ATOM    188  CG  LYS A  55      67.708  35.624  83.890  1.00244.31           C  
ATOM    189  CD  LYS A  55      68.608  36.814  83.573  1.00252.55           C  
ATOM    190  CE  LYS A  55      69.947  36.387  82.954  1.00261.24           C  
ATOM    191  NZ  LYS A  55      70.711  37.612  82.675  1.00263.91           N1+
ATOM    192  H   LYS A  55      63.924  36.148  85.365  1.00253.41           H  
ATOM    193  HA  LYS A  55      66.698  35.928  86.365  1.00257.04           H  
ATOM    194  HB2 LYS A  55      65.900  36.774  83.530  1.00247.13           H  
ATOM    195  HB3 LYS A  55      65.653  35.123  84.061  1.00247.13           H  
ATOM    196  HG2 LYS A  55      67.667  34.978  83.004  1.00244.31           H  
ATOM    197  HG3 LYS A  55      68.144  35.021  84.694  1.00244.31           H  
ATOM    198  HD2 LYS A  55      68.788  37.392  84.486  1.00252.55           H  
ATOM    199  HD3 LYS A  55      68.084  37.479  82.875  1.00252.55           H  
ATOM    200  HE2 LYS A  55      69.817  35.861  82.006  1.00261.24           H  
ATOM    201  HE3 LYS A  55      70.543  35.781  83.642  1.00261.24           H  
ATOM    202  HZ1 LYS A  55      71.663  37.511  82.170  1.00263.91           H  
ATOM    203  HZ2 LYS A  55      70.906  38.174  83.503  1.00263.91           H  
ATOM    204  HZ3 LYS A  55      70.171  38.248  82.029  1.00263.91           H  
ATOM    205  N   PRO A  56      66.895  38.475  86.944  1.00246.85           N  
ATOM    206  CA  PRO A  56      66.754  39.819  87.523  1.00236.80           C  
ATOM    207  C   PRO A  56      67.423  40.965  86.745  1.00247.31           C  
ATOM    208  O   PRO A  56      68.294  40.786  85.898  1.00238.81           O  
ATOM    209  CB  PRO A  56      67.417  39.691  88.899  1.00230.94           C  
ATOM    210  CG  PRO A  56      68.530  38.681  88.640  1.00238.39           C  
ATOM    211  CD  PRO A  56      67.872  37.692  87.691  1.00244.80           C  
ATOM    212  HA  PRO A  56      65.686  40.051  87.612  1.00236.80           H  
ATOM    213  HB2 PRO A  56      66.703  39.273  89.619  1.00230.94           H  
ATOM    214  HB3 PRO A  56      67.802  40.631  89.304  1.00230.94           H  
ATOM    215  HG2 PRO A  56      68.896  38.206  89.555  1.00238.39           H  
ATOM    216  HG3 PRO A  56      69.377  39.172  88.147  1.00238.39           H  
ATOM    217  HD2 PRO A  56      68.584  37.214  87.013  1.00244.80           H  
ATOM    218  HD3 PRO A  56      67.340  36.921  88.257  1.00244.80           H  
ATOM    219  N   LYS A  57      66.973  42.227  87.120  1.00265.43           N  
ATOM    220  CA  LYS A  57      67.305  43.434  86.364  1.00270.15           C  
ATOM    221  C   LYS A  57      68.143  44.370  87.251  1.00270.47           C  
ATOM    222  O   LYS A  57      68.027  44.419  88.475  1.00269.39           O  
ATOM    223  CB  LYS A  57      66.039  44.213  85.933  1.00273.96           C  
ATOM    224  CG  LYS A  57      64.758  43.400  85.714  1.00274.62           C  
ATOM    225  CD  LYS A  57      64.873  42.316  84.647  1.00275.70           C  
ATOM    226  CE  LYS A  57      63.625  41.444  84.623  1.00268.27           C  
ATOM    227  NZ  LYS A  57      63.927  40.209  83.879  1.00259.32           N1+
ATOM    228  H   LYS A  57      66.405  42.339  87.957  1.00265.43           H  
ATOM    229  HA  LYS A  57      67.883  43.156  85.475  1.00270.15           H  
ATOM    230  HB2 LYS A  57      66.272  44.782  85.025  1.00273.96           H  
ATOM    231  HB3 LYS A  57      65.801  44.972  86.692  1.00273.96           H  
ATOM    232  HG2 LYS A  57      63.954  44.091  85.430  1.00274.62           H  
ATOM    233  HG3 LYS A  57      64.450  42.955  86.668  1.00274.62           H  
ATOM    234  HD2 LYS A  57      65.752  41.693  84.819  1.00275.70           H  
ATOM    235  HD3 LYS A  57      65.015  42.781  83.668  1.00275.70           H  
ATOM    236  HE2 LYS A  57      62.793  41.939  84.115  1.00268.27           H  
ATOM    237  HE3 LYS A  57      63.314  41.132  85.624  1.00268.27           H  
ATOM    238  HZ1 LYS A  57      63.085  39.581  83.808  1.00259.32           H  
ATOM    239  HZ2 LYS A  57      64.632  39.621  84.405  1.00259.32           H  
ATOM    240  HZ3 LYS A  57      64.297  40.377  82.938  1.00259.32           H  
ATOM    241  N   ARG A  58      68.927  45.243  86.524  1.00274.66           N  
ATOM    242  CA  ARG A  58      69.542  46.447  87.082  1.00273.82           C  
ATOM    243  C   ARG A  58      69.897  47.331  85.874  1.00271.08           C  
ATOM    244  O   ARG A  58      70.007  46.848  84.745  1.00262.46           O  
ATOM    245  CB  ARG A  58      70.712  46.166  88.034  1.00276.27           C  
ATOM    246  CG  ARG A  58      71.924  45.478  87.401  1.00280.34           C  
ATOM    247  CD  ARG A  58      72.888  44.952  88.470  1.00291.37           C  
ATOM    248  NE  ARG A  58      74.197  44.612  87.883  1.00298.05           N  
ATOM    249  CZ  ARG A  58      75.175  45.542  87.623  1.00301.37           C  
ATOM    250  NH1 ARG A  58      75.051  46.803  88.084  1.00299.55           N  
ATOM    251  NH2 ARG A  58      76.251  45.192  86.861  1.00305.88           N1+
ATOM    252  H   ARG A  58      69.098  45.096  85.528  1.00274.66           H  
ATOM    253  HA  ARG A  58      68.755  46.961  87.649  1.00273.82           H  
ATOM    254  HB2 ARG A  58      70.351  45.550  88.867  1.00276.27           H  
ATOM    255  HB3 ARG A  58      71.047  47.114  88.475  1.00276.27           H  
ATOM    256  HG2 ARG A  58      72.440  46.188  86.745  1.00280.34           H  
ATOM    257  HG3 ARG A  58      71.612  44.639  86.769  1.00280.34           H  
ATOM    258  HD2 ARG A  58      72.482  44.042  88.920  1.00291.37           H  
ATOM    259  HD3 ARG A  58      73.033  45.657  89.295  1.00291.37           H  
ATOM    260  HE  ARG A  58      74.349  43.658  87.567  1.00298.05           H  
ATOM    261 HH11 ARG A  58      75.839  47.518  87.963  1.00299.55           H  
ATOM    262 HH12 ARG A  58      74.260  47.149  88.601  1.00299.55           H  
ATOM    263 HH21 ARG A  58      76.980  45.923  86.606  1.00305.88           H  
ATOM    264 HH22 ARG A  58      76.363  44.267  86.474  1.00305.88           H  
ATOM    265  N   GLN A  59      70.042  48.671  86.146  1.00274.10           N  
ATOM    266  CA  GLN A  59      70.255  49.677  85.098  1.00271.35           C  
ATOM    267  C   GLN A  59      71.649  50.259  85.351  1.00270.86           C  
ATOM    268  O   GLN A  59      72.058  50.463  86.494  1.00276.35           O  
ATOM    269  CB  GLN A  59      69.186  50.771  85.163  1.00276.01           C  
ATOM    270  CG  GLN A  59      67.803  50.245  84.769  1.00279.91           C  
ATOM    271  CD  GLN A  59      66.719  51.247  85.094  1.00291.09           C  
ATOM    272  NE2 GLN A  59      66.642  52.312  84.241  1.00289.36           N  
ATOM    273  OE1 GLN A  59      65.975  51.140  86.065  1.00302.02           O  
ATOM    274  H   GLN A  59      70.024  49.001  87.109  1.00274.10           H  
ATOM    275  HA  GLN A  59      70.239  49.193  84.114  1.00271.35           H  
ATOM    276  HB2 GLN A  59      69.463  51.599  84.499  1.00276.01           H  
ATOM    277  HB3 GLN A  59      69.146  51.197  86.175  1.00276.01           H  
ATOM    278  HG2 GLN A  59      67.562  49.319  85.303  1.00279.91           H  
ATOM    279  HG3 GLN A  59      67.774  50.017  83.697  1.00279.91           H  
ATOM    280 HE21 GLN A  59      65.923  53.006  84.404  1.00289.36           H  
ATOM    281 HE22 GLN A  59      67.267  52.440  83.453  1.00289.36           H  
ATOM    282  N   THR A  60      72.393  50.482  84.210  1.00252.82           N  
ATOM    283  CA  THR A  60      73.819  50.775  84.274  1.00229.29           C  
ATOM    284  C   THR A  60      74.265  51.522  83.011  1.00248.89           C  
ATOM    285  O   THR A  60      73.710  51.385  81.916  1.00249.03           O  
ATOM    286  CB  THR A  60      74.694  49.497  84.337  1.00201.29           C  
ATOM    287  OG1 THR A  60      74.687  48.790  83.078  1.00219.22           O  
ATOM    288  CG2 THR A  60      74.300  48.503  85.416  1.00185.41           C  
ATOM    289  H   THR A  60      71.969  50.444  83.289  1.00252.82           H  
ATOM    290  HA  THR A  60      74.003  51.395  85.159  1.00229.29           H  
ATOM    291  HB  THR A  60      75.731  49.808  84.510  1.00201.29           H  
ATOM    292 HG21 THR A  60      74.298  48.968  86.405  1.00185.41           H  
ATOM    293 HG22 THR A  60      75.002  47.664  85.420  1.00185.41           H  
ATOM    294 HG23 THR A  60      73.318  48.061  85.218  1.00185.41           H  
ATOM    295  HG1 THR A  60      75.474  48.179  83.130  1.00219.22           H  
ATOM    296  N   ASN A  61      75.448  52.223  83.192  1.00276.13           N  
ATOM    297  CA  ASN A  61      76.222  52.771  82.084  1.00282.88           C  
ATOM    298  C   ASN A  61      76.317  51.819  80.890  1.00279.27           C  
ATOM    299  O   ASN A  61      76.120  52.229  79.743  1.00282.23           O  
ATOM    300  CB  ASN A  61      77.648  53.122  82.507  1.00296.30           C  
ATOM    301  CG  ASN A  61      77.775  54.611  82.660  1.00310.56           C  
ATOM    302  OD1 ASN A  61      78.275  55.330  81.800  1.00320.68           O  
ATOM    303  ND2 ASN A  61      77.256  55.098  83.823  1.00312.10           N  
ATOM    304  H   ASN A  61      75.721  52.477  84.151  1.00276.13           H  
ATOM    305  HA  ASN A  61      75.679  53.655  81.737  1.00282.88           H  
ATOM    306  HB2 ASN A  61      78.390  52.817  81.759  1.00296.30           H  
ATOM    307  HB3 ASN A  61      77.931  52.632  83.444  1.00296.30           H  
ATOM    308 HD21 ASN A  61      77.319  56.083  84.034  1.00312.10           H  
ATOM    309 HD22 ASN A  61      76.780  54.511  84.535  1.00312.10           H  
ATOM    310  N   GLN A  62      76.716  50.520  81.163  1.00265.19           N  
ATOM    311  CA  GLN A  62      77.010  49.620  80.059  1.00241.16           C  
ATOM    312  C   GLN A  62      75.696  49.343  79.305  1.00221.82           C  
ATOM    313  O   GLN A  62      75.640  49.352  78.070  1.00219.97           O  
ATOM    314  CB  GLN A  62      77.666  48.275  80.429  1.00233.06           C  
ATOM    315  CG  GLN A  62      78.699  48.285  81.566  1.00229.93           C  
ATOM    316  CD  GLN A  62      78.093  47.801  82.869  1.00249.62           C  
ATOM    317  OE1 GLN A  62      76.877  47.756  83.045  1.00257.69           O  
ATOM    318  NE2 GLN A  62      78.979  47.408  83.831  1.00266.42           N  
ATOM    319  H   GLN A  62      76.791  50.211  82.127  1.00265.19           H  
ATOM    320  HA  GLN A  62      77.676  50.163  79.376  1.00241.16           H  
ATOM    321  HB2 GLN A  62      78.171  47.920  79.520  1.00233.06           H  
ATOM    322  HB3 GLN A  62      76.898  47.515  80.622  1.00233.06           H  
ATOM    323  HG2 GLN A  62      79.145  49.274  81.711  1.00229.93           H  
ATOM    324  HG3 GLN A  62      79.503  47.587  81.310  1.00229.93           H  
ATOM    325 HE21 GLN A  62      78.597  47.089  84.746  1.00266.42           H  
ATOM    326 HE22 GLN A  62      79.986  47.416  83.717  1.00266.42           H  
ATOM    327  N   LEU A  63      74.615  49.009  80.111  1.00214.06           N  
ATOM    328  CA  LEU A  63      73.369  48.569  79.509  1.00197.35           C  
ATOM    329  C   LEU A  63      72.718  49.748  78.775  1.00220.48           C  
ATOM    330  O   LEU A  63      72.196  49.588  77.664  1.00238.85           O  
ATOM    331  CB  LEU A  63      72.416  47.961  80.543  1.00187.38           C  
ATOM    332  CG  LEU A  63      72.902  46.604  81.100  1.00194.15           C  
ATOM    333  CD1 LEU A  63      72.067  46.215  82.321  1.00200.23           C  
ATOM    334  CD2 LEU A  63      72.833  45.486  80.057  1.00195.68           C  
ATOM    335  H   LEU A  63      74.691  49.083  81.132  1.00214.06           H  
ATOM    336  HA  LEU A  63      73.619  47.833  78.737  1.00197.35           H  
ATOM    337  HB2 LEU A  63      71.421  47.833  80.096  1.00187.38           H  
ATOM    338  HB3 LEU A  63      72.288  48.670  81.372  1.00187.38           H  
ATOM    339  HG  LEU A  63      73.944  46.696  81.429  1.00194.15           H  
ATOM    340 HD11 LEU A  63      71.009  46.108  82.062  1.00200.23           H  
ATOM    341 HD12 LEU A  63      72.154  46.976  83.103  1.00200.23           H  
ATOM    342 HD13 LEU A  63      72.412  45.265  82.744  1.00200.23           H  
ATOM    343 HD21 LEU A  63      71.816  45.367  79.669  1.00195.68           H  
ATOM    344 HD22 LEU A  63      73.140  44.530  80.494  1.00195.68           H  
ATOM    345 HD23 LEU A  63      73.499  45.682  79.212  1.00195.68           H  
ATOM    346  N   GLN A  64      72.702  50.963  79.450  1.00241.73           N  
ATOM    347  CA  GLN A  64      72.069  52.100  78.796  1.00249.62           C  
ATOM    348  C   GLN A  64      72.886  52.524  77.556  1.00248.58           C  
ATOM    349  O   GLN A  64      72.317  52.903  76.529  1.00251.16           O  
ATOM    350  CB  GLN A  64      71.648  53.235  79.741  1.00263.09           C  
ATOM    351  CG  GLN A  64      72.760  53.990  80.475  1.00279.42           C  
ATOM    352  CD  GLN A  64      72.499  54.175  81.974  1.00285.22           C  
ATOM    353  OE1 GLN A  64      71.576  53.642  82.583  1.00279.91           O  
ATOM    354  NE2 GLN A  64      73.436  54.961  82.589  1.00290.83           N  
ATOM    355  H   GLN A  64      73.134  51.054  80.386  1.00241.73           H  
ATOM    356  HA  GLN A  64      71.130  51.708  78.378  1.00249.62           H  
ATOM    357  HB2 GLN A  64      70.930  52.813  80.453  1.00263.09           H  
ATOM    358  HB3 GLN A  64      71.084  53.972  79.153  1.00263.09           H  
ATOM    359  HG2 GLN A  64      72.879  54.984  80.028  1.00279.42           H  
ATOM    360  HG3 GLN A  64      73.719  53.478  80.366  1.00279.42           H  
ATOM    361 HE21 GLN A  64      73.456  55.083  83.638  1.00290.83           H  
ATOM    362 HE22 GLN A  64      74.179  55.446  82.108  1.00290.83           H  
ATOM    363  N   TYR A  65      74.261  52.439  77.648  1.00247.04           N  
ATOM    364  CA  TYR A  65      75.149  52.733  76.503  1.00238.06           C  
ATOM    365  C   TYR A  65      74.816  51.787  75.328  1.00232.39           C  
ATOM    366  O   TYR A  65      74.711  52.196  74.165  1.00220.62           O  
ATOM    367  CB  TYR A  65      76.637  52.584  76.900  1.00230.47           C  
ATOM    368  CG  TYR A  65      77.659  52.684  75.789  1.00220.21           C  
ATOM    369  CD1 TYR A  65      77.837  53.880  75.084  1.00220.46           C  
ATOM    370  CD2 TYR A  65      78.480  51.586  75.471  1.00223.25           C  
ATOM    371  CE1 TYR A  65      78.781  53.963  74.057  1.00234.04           C  
ATOM    372  CE2 TYR A  65      79.431  51.671  74.447  1.00233.89           C  
ATOM    373  CZ  TYR A  65      79.559  52.857  73.733  1.00241.52           C  
ATOM    374  OH  TYR A  65      80.429  52.980  72.690  1.00246.89           O  
ATOM    375  H   TYR A  65      74.691  52.177  78.541  1.00247.04           H  
ATOM    376  HA  TYR A  65      74.932  53.757  76.176  1.00238.06           H  
ATOM    377  HB2 TYR A  65      76.781  51.620  77.401  1.00230.47           H  
ATOM    378  HB3 TYR A  65      76.887  53.350  77.645  1.00230.47           H  
ATOM    379  HD1 TYR A  65      77.242  54.755  75.325  1.00220.46           H  
ATOM    380  HD2 TYR A  65      78.392  50.651  76.019  1.00223.25           H  
ATOM    381  HE1 TYR A  65      78.910  54.890  73.507  1.00234.04           H  
ATOM    382  HE2 TYR A  65      80.055  50.814  74.212  1.00233.89           H  
ATOM    383  HH  TYR A  65      80.977  52.160  72.585  1.00246.89           H  
ATOM    384  N   LEU A  66      74.713  50.448  75.662  1.00223.44           N  
ATOM    385  CA  LEU A  66      74.452  49.439  74.640  1.00211.27           C  
ATOM    386  C   LEU A  66      73.136  49.735  73.894  1.00210.66           C  
ATOM    387  O   LEU A  66      73.066  49.681  72.662  1.00229.51           O  
ATOM    388  CB  LEU A  66      74.422  48.027  75.239  1.00200.39           C  
ATOM    389  CG  LEU A  66      75.832  47.443  75.470  1.00192.94           C  
ATOM    390  CD1 LEU A  66      75.773  46.309  76.496  1.00203.85           C  
ATOM    391  CD2 LEU A  66      76.443  46.940  74.160  1.00185.33           C  
ATOM    392  H   LEU A  66      74.878  50.158  76.636  1.00223.44           H  
ATOM    393  HA  LEU A  66      75.258  49.532  73.910  1.00211.27           H  
ATOM    394  HB2 LEU A  66      73.861  47.352  74.580  1.00200.39           H  
ATOM    395  HB3 LEU A  66      73.871  48.048  76.187  1.00200.39           H  
ATOM    396  HG  LEU A  66      76.495  48.218  75.873  1.00192.94           H  
ATOM    397 HD11 LEU A  66      75.043  45.550  76.208  1.00203.85           H  
ATOM    398 HD12 LEU A  66      75.479  46.689  77.479  1.00203.85           H  
ATOM    399 HD13 LEU A  66      76.750  45.827  76.608  1.00203.85           H  
ATOM    400 HD21 LEU A  66      75.781  46.230  73.655  1.00185.33           H  
ATOM    401 HD22 LEU A  66      77.396  46.436  74.345  1.00185.33           H  
ATOM    402 HD23 LEU A  66      76.636  47.765  73.469  1.00185.33           H  
ATOM    403  N   LEU A  67      72.038  49.994  74.693  1.00197.24           N  
ATOM    404  CA  LEU A  67      70.733  50.228  74.082  1.00185.30           C  
ATOM    405  C   LEU A  67      70.667  51.623  73.429  1.00200.36           C  
ATOM    406  O   LEU A  67      70.091  51.797  72.352  1.00211.60           O  
ATOM    407  CB  LEU A  67      69.619  50.037  75.119  1.00179.03           C  
ATOM    408  CG  LEU A  67      68.178  50.157  74.576  1.00177.15           C  
ATOM    409  CD1 LEU A  67      67.889  49.207  73.412  1.00158.34           C  
ATOM    410  CD2 LEU A  67      67.180  49.898  75.709  1.00194.51           C  
ATOM    411  H   LEU A  67      72.157  50.013  75.714  1.00197.24           H  
ATOM    412  HA  LEU A  67      70.628  49.492  73.277  1.00185.30           H  
ATOM    413  HB2 LEU A  67      69.750  50.768  75.930  1.00179.03           H  
ATOM    414  HB3 LEU A  67      69.742  49.050  75.585  1.00179.03           H  
ATOM    415  HG  LEU A  67      68.018  51.184  74.225  1.00177.15           H  
ATOM    416 HD11 LEU A  67      68.101  48.169  73.681  1.00158.34           H  
ATOM    417 HD12 LEU A  67      68.487  49.460  72.531  1.00158.34           H  
ATOM    418 HD13 LEU A  67      66.837  49.269  73.113  1.00158.34           H  
ATOM    419 HD21 LEU A  67      67.278  48.880  76.101  1.00194.51           H  
ATOM    420 HD22 LEU A  67      66.151  50.027  75.359  1.00194.51           H  
ATOM    421 HD23 LEU A  67      67.341  50.597  76.537  1.00194.51           H  
ATOM    422  N   ARG A  68      71.136  52.677  74.192  1.00203.95           N  
ATOM    423  CA  ARG A  68      70.875  54.059  73.806  1.00207.47           C  
ATOM    424  C   ARG A  68      71.826  54.577  72.720  1.00224.84           C  
ATOM    425  O   ARG A  68      71.477  55.496  71.973  1.00234.97           O  
ATOM    426  CB  ARG A  68      70.922  55.011  74.994  1.00201.89           C  
ATOM    427  H   ARG A  68      71.661  52.510  75.063  1.00203.95           H  
ATOM    428  HA  ARG A  68      69.864  54.086  73.381  1.00207.47           H  
ATOM    429  HB1 ARG A  68      70.276  54.662  75.806  1.00201.89           H  
ATOM    430  HB2 ARG A  68      70.587  56.012  74.700  1.00201.89           H  
ATOM    431  HB3 ARG A  68      71.940  55.118  75.385  1.00201.89           H  
ATOM    432  N   VAL A  69      73.115  54.077  72.755  1.00228.27           N  
ATOM    433  CA  VAL A  69      74.125  54.540  71.807  1.00230.29           C  
ATOM    434  C   VAL A  69      74.437  53.432  70.785  1.00220.57           C  
ATOM    435  O   VAL A  69      74.422  53.667  69.571  1.00233.77           O  
ATOM    436  CB  VAL A  69      75.399  55.050  72.511  1.00242.91           C  
ATOM    437  CG1 VAL A  69      76.404  55.614  71.498  1.00241.36           C  
ATOM    438  CG2 VAL A  69      75.070  56.133  73.545  1.00253.54           C  
ATOM    439  H   VAL A  69      73.375  53.368  73.449  1.00228.27           H  
ATOM    440  HA  VAL A  69      73.700  55.368  71.226  1.00230.29           H  
ATOM    441  HB  VAL A  69      75.882  54.218  73.032  1.00242.91           H  
ATOM    442 HG11 VAL A  69      75.953  56.408  70.893  1.00241.36           H  
ATOM    443 HG12 VAL A  69      76.767  54.833  70.821  1.00241.36           H  
ATOM    444 HG13 VAL A  69      77.277  56.035  72.006  1.00241.36           H  
ATOM    445 HG21 VAL A  69      74.528  56.967  73.086  1.00253.54           H  
ATOM    446 HG22 VAL A  69      75.984  56.534  73.996  1.00253.54           H  
ATOM    447 HG23 VAL A  69      74.455  55.732  74.358  1.00253.54           H  
ATOM    448  N   VAL A  70      74.851  52.214  71.290  1.00195.69           N  
ATOM    449  CA  VAL A  70      75.470  51.221  70.402  1.00190.27           C  
ATOM    450  C   VAL A  70      74.400  50.629  69.483  1.00202.20           C  
ATOM    451  O   VAL A  70      74.477  50.726  68.253  1.00217.13           O  
ATOM    452  CB  VAL A  70      76.243  50.117  71.146  1.00183.79           C  
ATOM    453  CG1 VAL A  70      76.881  49.114  70.180  1.00174.82           C  
ATOM    454  CG2 VAL A  70      77.343  50.712  72.020  1.00193.32           C  
ATOM    455  H   VAL A  70      74.752  52.026  72.295  1.00195.69           H  
ATOM    456  HA  VAL A  70      76.170  51.769  69.756  1.00190.27           H  
ATOM    457  HB  VAL A  70      75.557  49.556  71.786  1.00183.79           H  
ATOM    458 HG11 VAL A  70      77.522  49.618  69.448  1.00174.82           H  
ATOM    459 HG12 VAL A  70      76.120  48.543  69.639  1.00174.82           H  
ATOM    460 HG13 VAL A  70      77.498  48.394  70.726  1.00174.82           H  
ATOM    461 HG21 VAL A  70      78.062  51.279  71.419  1.00193.32           H  
ATOM    462 HG22 VAL A  70      77.888  49.921  72.545  1.00193.32           H  
ATOM    463 HG23 VAL A  70      76.925  51.382  72.775  1.00193.32           H  
ATOM    464  N   LEU A  71      73.337  50.001  70.100  1.00185.75           N  
ATOM    465  CA  LEU A  71      72.335  49.330  69.278  1.00164.00           C  
ATOM    466  C   LEU A  71      71.591  50.372  68.425  1.00166.96           C  
ATOM    467  O   LEU A  71      71.108  50.103  67.325  1.00170.55           O  
ATOM    468  CB  LEU A  71      71.388  48.470  70.120  1.00169.03           C  
ATOM    469  CG  LEU A  71      70.453  47.605  69.246  1.00183.92           C  
ATOM    470  CD1 LEU A  71      70.375  46.170  69.766  1.00189.47           C  
ATOM    471  CD2 LEU A  71      69.049  48.206  69.196  1.00192.09           C  
ATOM    472  H   LEU A  71      73.267  49.976  71.132  1.00185.75           H  
ATOM    473  HA  LEU A  71      72.888  48.684  68.584  1.00164.00           H  
ATOM    474  HB2 LEU A  71      70.805  49.106  70.798  1.00169.03           H  
ATOM    475  HB3 LEU A  71      71.999  47.822  70.762  1.00169.03           H  
ATOM    476  HG  LEU A  71      70.843  47.548  68.222  1.00183.92           H  
ATOM    477 HD11 LEU A  71      69.926  46.139  70.761  1.00189.47           H  
ATOM    478 HD12 LEU A  71      71.371  45.717  69.823  1.00189.47           H  
ATOM    479 HD13 LEU A  71      69.767  45.548  69.101  1.00189.47           H  
ATOM    480 HD21 LEU A  71      68.585  48.212  70.188  1.00192.09           H  
ATOM    481 HD22 LEU A  71      68.415  47.620  68.527  1.00192.09           H  
ATOM    482 HD23 LEU A  71      69.059  49.235  68.827  1.00192.09           H  
ATOM    483  N   LYS A  72      71.481  51.620  68.996  1.00184.83           N  
ATOM    484  CA  LYS A  72      70.805  52.727  68.334  1.00196.07           C  
ATOM    485  C   LYS A  72      71.636  53.312  67.171  1.00194.78           C  
ATOM    486  O   LYS A  72      71.158  54.154  66.410  1.00195.13           O  
ATOM    487  CB  LYS A  72      70.448  53.824  69.345  1.00212.25           C  
ATOM    488  CG  LYS A  72      68.981  54.252  69.229  1.00223.53           C  
ATOM    489  CD  LYS A  72      68.611  55.259  70.323  1.00235.06           C  
ATOM    490  CE  LYS A  72      67.119  55.540  70.413  1.00238.55           C  
ATOM    491  NZ  LYS A  72      66.642  56.223  69.185  1.00237.05           N1+
ATOM    492  H   LYS A  72      71.887  51.744  69.920  1.00184.83           H  
ATOM    493  HA  LYS A  72      69.900  52.309  67.875  1.00196.07           H  
ATOM    494  HB2 LYS A  72      71.095  54.701  69.217  1.00212.25           H  
ATOM    495  HB3 LYS A  72      70.612  53.460  70.363  1.00212.25           H  
ATOM    496  HG2 LYS A  72      68.338  53.368  69.321  1.00223.53           H  
ATOM    497  HG3 LYS A  72      68.804  54.684  68.238  1.00223.53           H  
ATOM    498  HD2 LYS A  72      69.164  56.193  70.167  1.00235.06           H  
ATOM    499  HD3 LYS A  72      68.925  54.861  71.294  1.00235.06           H  
ATOM    500  HE2 LYS A  72      66.893  56.207  71.249  1.00238.55           H  
ATOM    501  HE3 LYS A  72      66.535  54.621  70.515  1.00238.55           H  
ATOM    502  HZ1 LYS A  72      65.625  56.384  69.245  1.00237.05           H  
ATOM    503  HZ2 LYS A  72      66.813  55.669  68.335  1.00237.05           H  
ATOM    504  HZ3 LYS A  72      67.081  57.147  69.061  1.00237.05           H  
ATOM    505  N   THR A  73      72.930  52.841  67.075  1.00189.45           N  
ATOM    506  CA  THR A  73      73.813  53.113  65.940  1.00184.32           C  
ATOM    507  C   THR A  73      73.765  51.925  64.968  1.00182.52           C  
ATOM    508  O   THR A  73      73.802  52.084  63.747  1.00195.15           O  
ATOM    509  CB  THR A  73      75.250  53.411  66.391  1.00193.98           C  
ATOM    510  OG1 THR A  73      75.236  54.489  67.337  1.00214.52           O  
ATOM    511  CG2 THR A  73      76.139  53.860  65.237  1.00182.19           C  
ATOM    512  H   THR A  73      73.285  52.252  67.829  1.00189.45           H  
ATOM    513  HA  THR A  73      73.410  53.984  65.423  1.00184.32           H  
ATOM    514  HB  THR A  73      75.710  52.545  66.878  1.00193.98           H  
ATOM    515 HG21 THR A  73      76.243  53.084  64.475  1.00182.19           H  
ATOM    516 HG22 THR A  73      77.139  54.115  65.605  1.00182.19           H  
ATOM    517 HG23 THR A  73      75.741  54.764  64.763  1.00182.19           H  
ATOM    518  HG1 THR A  73      74.793  54.153  68.159  1.00214.52           H  
ATOM    519  N   LEU A  74      73.803  50.669  65.548  1.00174.38           N  
ATOM    520  CA  LEU A  74      73.831  49.468  64.719  1.00174.44           C  
ATOM    521  C   LEU A  74      72.469  49.243  64.043  1.00178.11           C  
ATOM    522  O   LEU A  74      72.402  48.818  62.889  1.00180.24           O  
ATOM    523  CB  LEU A  74      74.248  48.209  65.490  1.00168.89           C  
ATOM    524  CG  LEU A  74      75.768  47.943  65.466  1.00166.50           C  
ATOM    525  CD1 LEU A  74      76.566  48.995  66.231  1.00164.70           C  
ATOM    526  CD2 LEU A  74      76.065  46.556  66.042  1.00176.12           C  
ATOM    527  H   LEU A  74      73.847  50.586  66.569  1.00174.38           H  
ATOM    528  HA  LEU A  74      74.540  49.655  63.902  1.00174.44           H  
ATOM    529  HB2 LEU A  74      73.760  47.340  65.031  1.00168.89           H  
ATOM    530  HB3 LEU A  74      73.888  48.250  66.525  1.00168.89           H  
ATOM    531  HG  LEU A  74      76.109  47.948  64.424  1.00166.50           H  
ATOM    532 HD11 LEU A  74      76.250  49.043  67.275  1.00164.70           H  
ATOM    533 HD12 LEU A  74      76.448  49.989  65.791  1.00164.70           H  
ATOM    534 HD13 LEU A  74      77.635  48.755  66.218  1.00164.70           H  
ATOM    535 HD21 LEU A  74      75.776  46.496  67.096  1.00176.12           H  
ATOM    536 HD22 LEU A  74      77.132  46.328  65.968  1.00176.12           H  
ATOM    537 HD23 LEU A  74      75.523  45.779  65.492  1.00176.12           H  
ATOM    538  N   TRP A  75      71.344  49.468  64.809  1.00178.56           N  
ATOM    539  CA  TRP A  75      69.991  49.224  64.280  1.00177.88           C  
ATOM    540  C   TRP A  75      69.669  50.208  63.142  1.00169.59           C  
ATOM    541  O   TRP A  75      68.837  49.945  62.275  1.00180.52           O  
ATOM    542  CB  TRP A  75      68.927  49.344  65.385  1.00181.30           C  
ATOM    543  CG  TRP A  75      67.553  48.889  64.986  1.00166.50           C  
ATOM    544  CD1 TRP A  75      66.592  49.650  64.347  1.00163.96           C  
ATOM    545  CD2 TRP A  75      66.966  47.600  65.204  1.00158.14           C  
ATOM    546  NE1 TRP A  75      65.493  48.871  64.116  1.00165.54           N  
ATOM    547  CE2 TRP A  75      65.676  47.627  64.670  1.00170.45           C  
ATOM    548  CE3 TRP A  75      67.409  46.410  65.812  1.00153.76           C  
ATOM    549  CZ2 TRP A  75      64.806  46.532  64.722  1.00177.01           C  
ATOM    550  CZ3 TRP A  75      66.541  45.315  65.887  1.00155.68           C  
ATOM    551  CH2 TRP A  75      65.262  45.373  65.348  1.00169.02           C  
ATOM    552  H   TRP A  75      71.433  49.778  65.787  1.00178.56           H  
ATOM    553  HA  TRP A  75      69.991  48.214  63.851  1.00177.88           H  
ATOM    554  HB2 TRP A  75      68.867  50.383  65.737  1.00181.30           H  
ATOM    555  HB3 TRP A  75      69.243  48.747  66.248  1.00181.30           H  
ATOM    556  HD1 TRP A  75      66.616  50.675  64.003  1.00163.96           H  
ATOM    557  HE1 TRP A  75      64.664  49.162  63.614  1.00165.54           H  
ATOM    558  HE3 TRP A  75      68.407  46.341  66.233  1.00153.76           H  
ATOM    559  HZ2 TRP A  75      63.816  46.574  64.280  1.00177.01           H  
ATOM    560  HZ3 TRP A  75      66.874  44.403  66.366  1.00155.68           H  
ATOM    561  HH2 TRP A  75      64.617  44.499  65.398  1.00169.02           H  
ATOM    562  N   LYS A  76      70.309  51.433  63.209  1.00156.56           N  
ATOM    563  CA  LYS A  76      70.080  52.446  62.183  1.00159.04           C  
ATOM    564  C   LYS A  76      71.060  52.354  60.997  1.00174.19           C  
ATOM    565  O   LYS A  76      71.036  53.183  60.085  1.00181.73           O  
ATOM    566  CB  LYS A  76      70.021  53.876  62.746  1.00178.89           C  
ATOM    567  CG  LYS A  76      71.388  54.470  63.096  1.00208.45           C  
ATOM    568  CD  LYS A  76      71.274  55.917  63.578  1.00218.72           C  
ATOM    569  CE  LYS A  76      72.649  56.507  63.858  1.00215.45           C  
ATOM    570  NZ  LYS A  76      72.487  57.887  64.386  1.00214.28           N1+
ATOM    571  H   LYS A  76      70.969  51.596  63.962  1.00156.56           H  
ATOM    572  HA  LYS A  76      69.093  52.244  61.746  1.00159.04           H  
ATOM    573  HB2 LYS A  76      69.374  53.894  63.632  1.00178.89           H  
ATOM    574  HB3 LYS A  76      69.547  54.525  61.997  1.00178.89           H  
ATOM    575  HG2 LYS A  76      72.054  54.444  62.227  1.00208.45           H  
ATOM    576  HG3 LYS A  76      71.849  53.857  63.871  1.00208.45           H  
ATOM    577  HD2 LYS A  76      70.652  55.959  64.480  1.00218.72           H  
ATOM    578  HD3 LYS A  76      70.766  56.520  62.814  1.00218.72           H  
ATOM    579  HE2 LYS A  76      73.256  56.582  62.952  1.00215.45           H  
ATOM    580  HE3 LYS A  76      73.196  55.954  64.622  1.00215.45           H  
ATOM    581  HZ1 LYS A  76      73.401  58.319  64.587  1.00214.28           H  
ATOM    582  HZ2 LYS A  76      71.950  57.896  65.264  1.00214.28           H  
ATOM    583  HZ3 LYS A  76      72.005  58.502  63.715  1.00214.28           H  
ATOM    584  N   HIS A  77      71.932  51.285  61.019  1.00174.60           N  
ATOM    585  CA  HIS A  77      72.821  51.027  59.896  1.00180.30           C  
ATOM    586  C   HIS A  77      71.976  50.213  58.897  1.00172.35           C  
ATOM    587  O   HIS A  77      71.160  49.353  59.224  1.00172.82           O  
ATOM    588  CB  HIS A  77      74.089  50.274  60.302  1.00183.03           C  
ATOM    589  CG  HIS A  77      75.155  50.281  59.251  1.00180.15           C  
ATOM    590  ND1 HIS A  77      74.849  50.478  57.920  1.00179.43           N  
ATOM    591  CD2 HIS A  77      76.513  50.086  59.398  1.00180.03           C  
ATOM    592  CE1 HIS A  77      75.993  50.375  57.278  1.00182.89           C  
ATOM    593  NE2 HIS A  77      77.032  50.150  58.136  1.00179.03           N  
ATOM    594  H   HIS A  77      71.915  50.644  61.811  1.00174.60           H  
ATOM    595  HA  HIS A  77      73.083  51.990  59.440  1.00180.30           H  
ATOM    596  HB2 HIS A  77      73.849  49.231  60.543  1.00183.03           H  
ATOM    597  HB3 HIS A  77      74.501  50.723  61.215  1.00183.03           H  
ATOM    598  HD2 HIS A  77      77.133  49.907  60.266  1.00180.03           H  
ATOM    599  HE2 HIS A  77      78.005  50.048  57.879  1.00179.03           H  
ATOM    600  HE1 HIS A  77      76.132  50.450  56.207  1.00182.89           H  
ATOM    601  N   GLN A  78      72.280  50.463  57.573  1.00163.85           N  
ATOM    602  CA  GLN A  78      71.448  49.970  56.477  1.00173.16           C  
ATOM    603  C   GLN A  78      71.732  48.485  56.208  1.00162.43           C  
ATOM    604  O   GLN A  78      71.135  47.842  55.347  1.00163.55           O  
ATOM    605  CB  GLN A  78      71.615  50.820  55.203  1.00187.14           C  
ATOM    606  CG  GLN A  78      72.931  50.584  54.449  1.00200.21           C  
ATOM    607  CD  GLN A  78      73.330  51.764  53.585  1.00197.40           C  
ATOM    608  OE1 GLN A  78      73.314  51.771  52.358  1.00177.17           O  
ATOM    609  NE2 GLN A  78      73.763  52.852  54.294  1.00212.41           N  
ATOM    610  H   GLN A  78      73.151  50.959  57.366  1.00163.85           H  
ATOM    611  HA  GLN A  78      70.405  50.033  56.811  1.00173.16           H  
ATOM    612  HB2 GLN A  78      71.504  51.878  55.469  1.00187.14           H  
ATOM    613  HB3 GLN A  78      70.791  50.594  54.513  1.00187.14           H  
ATOM    614  HG2 GLN A  78      72.848  49.702  53.805  1.00200.21           H  
ATOM    615  HG3 GLN A  78      73.755  50.399  55.146  1.00200.21           H  
ATOM    616 HE21 GLN A  78      74.065  53.689  53.807  1.00212.41           H  
ATOM    617 HE22 GLN A  78      73.790  52.855  55.309  1.00212.41           H  
ATOM    618  N   PHE A  79      72.739  47.952  56.987  1.00155.90           N  
ATOM    619  CA  PHE A  79      73.062  46.541  57.023  1.00161.04           C  
ATOM    620  C   PHE A  79      72.339  45.835  58.180  1.00165.15           C  
ATOM    621  O   PHE A  79      72.549  44.644  58.415  1.00162.27           O  
ATOM    622  CB  PHE A  79      74.575  46.306  57.161  1.00162.93           C  
ATOM    623  CG  PHE A  79      75.479  46.790  56.046  1.00177.50           C  
ATOM    624  CD1 PHE A  79      75.037  47.431  54.884  1.00200.50           C  
ATOM    625  CD2 PHE A  79      76.858  46.582  56.199  1.00175.17           C  
ATOM    626  CE1 PHE A  79      75.946  47.880  53.922  1.00207.22           C  
ATOM    627  CE2 PHE A  79      77.767  47.010  55.233  1.00169.40           C  
ATOM    628  CZ  PHE A  79      77.310  47.669  54.100  1.00187.43           C  
ATOM    629  H   PHE A  79      73.272  48.598  57.565  1.00155.90           H  
ATOM    630  HA  PHE A  79      72.692  46.070  56.104  1.00161.04           H  
ATOM    631  HB2 PHE A  79      74.757  45.228  57.272  1.00162.93           H  
ATOM    632  HB3 PHE A  79      74.916  46.779  58.093  1.00162.93           H  
ATOM    633  HD1 PHE A  79      73.983  47.613  54.704  1.00200.50           H  
ATOM    634  HD2 PHE A  79      77.227  46.061  57.080  1.00175.17           H  
ATOM    635  HE1 PHE A  79      75.585  48.402  53.040  1.00207.22           H  
ATOM    636  HE2 PHE A  79      78.830  46.816  55.360  1.00169.40           H  
ATOM    637  HZ  PHE A  79      78.022  48.006  53.355  1.00187.43           H  
ATOM    638  N   ALA A  80      71.415  46.571  58.889  1.00168.72           N  
ATOM    639  CA  ALA A  80      70.622  45.968  59.943  1.00165.94           C  
ATOM    640  C   ALA A  80      69.551  45.033  59.387  1.00161.66           C  
ATOM    641  O   ALA A  80      69.073  44.151  60.105  1.00167.69           O  
ATOM    642  CB  ALA A  80      69.957  47.024  60.813  1.00182.29           C  
ATOM    643  H   ALA A  80      71.289  47.573  58.713  1.00168.72           H  
ATOM    644  HA  ALA A  80      71.296  45.359  60.556  1.00165.94           H  
ATOM    645  HB1 ALA A  80      70.709  47.651  61.298  1.00182.29           H  
ATOM    646  HB2 ALA A  80      69.340  46.566  61.594  1.00182.29           H  
ATOM    647  HB3 ALA A  80      69.311  47.680  60.220  1.00182.29           H  
ATOM    648  N   TRP A  81      69.085  45.280  58.106  1.00151.02           N  
ATOM    649  CA  TRP A  81      67.861  44.637  57.623  1.00153.32           C  
ATOM    650  C   TRP A  81      67.800  43.090  57.752  1.00141.43           C  
ATOM    651  O   TRP A  81      66.711  42.552  58.007  1.00147.24           O  
ATOM    652  CB  TRP A  81      67.394  45.089  56.222  1.00155.82           C  
ATOM    653  CG  TRP A  81      68.102  44.429  55.088  1.00151.99           C  
ATOM    654  CD1 TRP A  81      69.248  44.891  54.444  1.00158.12           C  
ATOM    655  CD2 TRP A  81      67.784  43.149  54.456  1.00135.46           C  
ATOM    656  NE1 TRP A  81      69.700  43.974  53.522  1.00148.58           N  
ATOM    657  CE2 TRP A  81      68.806  42.939  53.533  1.00138.91           C  
ATOM    658  CE3 TRP A  81      66.792  42.161  54.578  1.00124.40           C  
ATOM    659  CZ2 TRP A  81      68.936  41.822  52.718  1.00147.52           C  
ATOM    660  CZ3 TRP A  81      66.890  41.013  53.777  1.00124.63           C  
ATOM    661  CH2 TRP A  81      67.939  40.853  52.864  1.00140.09           C  
ATOM    662  H   TRP A  81      69.555  45.970  57.524  1.00151.02           H  
ATOM    663  HA  TRP A  81      67.096  45.001  58.321  1.00153.32           H  
ATOM    664  HB2 TRP A  81      67.493  46.178  56.134  1.00155.82           H  
ATOM    665  HB3 TRP A  81      66.323  44.869  56.122  1.00155.82           H  
ATOM    666  HD1 TRP A  81      69.796  45.813  54.598  1.00158.12           H  
ATOM    667  HE1 TRP A  81      70.529  44.051  52.950  1.00148.58           H  
ATOM    668  HE3 TRP A  81      65.976  42.282  55.285  1.00124.40           H  
ATOM    669  HZ2 TRP A  81      69.759  41.706  52.026  1.00147.52           H  
ATOM    670  HZ3 TRP A  81      66.134  40.236  53.857  1.00124.63           H  
ATOM    671  HH2 TRP A  81      67.971  39.959  52.248  1.00140.09           H  
ATOM    672  N   PRO A  82      68.916  42.306  57.536  1.00127.96           N  
ATOM    673  CA  PRO A  82      68.820  40.850  57.637  1.00140.73           C  
ATOM    674  C   PRO A  82      68.602  40.377  59.087  1.00163.16           C  
ATOM    675  O   PRO A  82      68.227  39.231  59.344  1.00179.25           O  
ATOM    676  CB  PRO A  82      70.173  40.318  57.148  1.00139.11           C  
ATOM    677  CG  PRO A  82      70.811  41.494  56.424  1.00138.49           C  
ATOM    678  CD  PRO A  82      70.262  42.702  57.158  1.00133.47           C  
ATOM    679  HA  PRO A  82      67.986  40.499  57.020  1.00140.73           H  
ATOM    680  HB2 PRO A  82      70.054  39.451  56.490  1.00139.11           H  
ATOM    681  HB3 PRO A  82      70.813  40.004  57.981  1.00139.11           H  
ATOM    682  HG2 PRO A  82      70.488  41.496  55.379  1.00138.49           H  
ATOM    683  HG3 PRO A  82      71.903  41.455  56.441  1.00138.49           H  
ATOM    684  HD2 PRO A  82      70.818  42.855  58.085  1.00133.47           H  
ATOM    685  HD3 PRO A  82      70.304  43.614  56.569  1.00133.47           H  
ATOM    686  N   PHE A  83      68.966  41.291  60.051  1.00164.22           N  
ATOM    687  CA  PHE A  83      69.119  40.977  61.464  1.00166.23           C  
ATOM    688  C   PHE A  83      68.036  41.654  62.333  1.00161.39           C  
ATOM    689  O   PHE A  83      68.173  41.745  63.557  1.00178.87           O  
ATOM    690  CB  PHE A  83      70.495  41.435  61.987  1.00173.26           C  
ATOM    691  CG  PHE A  83      71.688  40.834  61.281  1.00167.72           C  
ATOM    692  CD1 PHE A  83      72.087  39.521  61.554  1.00186.92           C  
ATOM    693  CD2 PHE A  83      72.427  41.596  60.367  1.00150.17           C  
ATOM    694  CE1 PHE A  83      73.217  38.993  60.931  1.00179.92           C  
ATOM    695  CE2 PHE A  83      73.538  41.053  59.724  1.00152.63           C  
ATOM    696  CZ  PHE A  83      73.938  39.752  60.011  1.00159.68           C  
ATOM    697  H   PHE A  83      69.128  42.265  59.777  1.00164.22           H  
ATOM    698  HA  PHE A  83      69.006  39.895  61.603  1.00166.23           H  
ATOM    699  HB2 PHE A  83      70.592  41.204  63.056  1.00173.26           H  
ATOM    700  HB3 PHE A  83      70.559  42.530  61.927  1.00173.26           H  
ATOM    701  HD1 PHE A  83      71.528  38.913  62.263  1.00186.92           H  
ATOM    702  HD2 PHE A  83      72.138  42.623  60.148  1.00150.17           H  
ATOM    703  HE1 PHE A  83      73.537  37.985  61.163  1.00179.92           H  
ATOM    704  HE2 PHE A  83      74.097  41.652  59.008  1.00152.63           H  
ATOM    705  HZ  PHE A  83      74.812  39.332  59.523  1.00159.68           H  
ATOM    706  N   GLN A  84      66.888  42.052  61.679  1.00146.37           N  
ATOM    707  CA  GLN A  84      65.743  42.621  62.393  1.00149.46           C  
ATOM    708  C   GLN A  84      64.638  41.567  62.641  1.00147.88           C  
ATOM    709  O   GLN A  84      63.535  41.888  63.090  1.00155.28           O  
ATOM    710  CB  GLN A  84      65.140  43.852  61.673  1.00136.42           C  
ATOM    711  CG  GLN A  84      66.157  44.958  61.382  1.00139.87           C  
ATOM    712  CD  GLN A  84      65.541  46.274  60.918  1.00157.77           C  
ATOM    713  NE2 GLN A  84      64.427  46.670  61.252  1.00180.36           N  
ATOM    714  OE1 GLN A  84      66.372  47.037  60.141  1.00162.68           O  
ATOM    715  H   GLN A  84      66.822  41.923  60.670  1.00146.37           H  
ATOM    716  HA  GLN A  84      66.079  42.936  63.388  1.00149.46           H  
ATOM    717  HB2 GLN A  84      64.322  44.256  62.282  1.00136.42           H  
ATOM    718  HB3 GLN A  84      64.682  43.541  60.727  1.00136.42           H  
ATOM    719  HG2 GLN A  84      66.829  44.604  60.601  1.00139.87           H  
ATOM    720  HG3 GLN A  84      66.757  45.176  62.273  1.00139.87           H  
ATOM    721 HE21 GLN A  84      64.104  47.579  60.953  1.00180.36           H  
ATOM    722 HE22 GLN A  84      63.835  46.087  61.826  1.00180.36           H  
ATOM    723  N   GLN A  85      64.969  40.258  62.338  1.00128.68           N  
ATOM    724  CA  GLN A  85      64.020  39.157  62.425  1.00129.23           C  
ATOM    725  C   GLN A  85      64.757  37.791  62.325  1.00132.33           C  
ATOM    726  O   GLN A  85      65.882  37.722  61.818  1.00126.59           O  
ATOM    727  CB  GLN A  85      62.902  39.262  61.370  1.00128.00           C  
ATOM    728  CG  GLN A  85      63.378  39.178  59.921  1.00152.49           C  
ATOM    729  CD  GLN A  85      63.896  40.499  59.398  1.00175.13           C  
ATOM    730  OE1 GLN A  85      63.167  41.471  59.223  1.00208.29           O  
ATOM    731  NE2 GLN A  85      65.228  40.511  59.104  1.00157.76           N  
ATOM    732  H   GLN A  85      65.933  40.044  62.096  1.00128.68           H  
ATOM    733  HA  GLN A  85      63.576  39.237  63.422  1.00129.23           H  
ATOM    734  HB2 GLN A  85      62.338  40.191  61.519  1.00128.00           H  
ATOM    735  HB3 GLN A  85      62.185  38.450  61.527  1.00128.00           H  
ATOM    736  HG2 GLN A  85      62.520  38.921  59.287  1.00152.49           H  
ATOM    737  HG3 GLN A  85      64.114  38.382  59.777  1.00152.49           H  
ATOM    738 HE21 GLN A  85      65.650  41.354  58.679  1.00157.76           H  
ATOM    739 HE22 GLN A  85      65.840  39.718  59.283  1.00157.76           H  
ATOM    740  N   PRO A  86      64.081  36.658  62.765  1.00141.78           N  
ATOM    741  CA  PRO A  86      64.665  35.318  62.642  1.00139.96           C  
ATOM    742  C   PRO A  86      64.754  34.769  61.193  1.00148.56           C  
ATOM    743  O   PRO A  86      64.346  35.366  60.199  1.00149.95           O  
ATOM    744  CB  PRO A  86      63.732  34.416  63.471  1.00142.94           C  
ATOM    745  CG  PRO A  86      62.931  35.381  64.334  1.00152.22           C  
ATOM    746  CD  PRO A  86      62.804  36.605  63.449  1.00155.28           C  
ATOM    747  HA  PRO A  86      65.676  35.346  63.066  1.00139.96           H  
ATOM    748  HB2 PRO A  86      64.290  33.694  64.075  1.00142.94           H  
ATOM    749  HB3 PRO A  86      63.047  33.849  62.827  1.00142.94           H  
ATOM    750  HG2 PRO A  86      63.500  35.625  65.240  1.00152.22           H  
ATOM    751  HG3 PRO A  86      61.960  34.978  64.634  1.00152.22           H  
ATOM    752  HD2 PRO A  86      62.023  36.462  62.695  1.00155.28           H  
ATOM    753  HD3 PRO A  86      62.590  37.506  64.026  1.00155.28           H  
ATOM    754  N   VAL A  87      65.342  33.508  61.129  1.00151.13           N  
ATOM    755  CA  VAL A  87      65.721  32.883  59.865  1.00143.20           C  
ATOM    756  C   VAL A  87      64.664  31.805  59.519  1.00141.48           C  
ATOM    757  O   VAL A  87      64.590  30.743  60.145  1.00150.16           O  
ATOM    758  CB  VAL A  87      67.131  32.252  60.003  1.00147.20           C  
ATOM    759  CG1 VAL A  87      67.542  31.490  58.743  1.00125.37           C  
ATOM    760  CG2 VAL A  87      68.185  33.322  60.319  1.00127.12           C  
ATOM    761  H   VAL A  87      65.500  32.970  61.979  1.00151.13           H  
ATOM    762  HA  VAL A  87      65.738  33.643  59.075  1.00143.20           H  
ATOM    763  HB  VAL A  87      67.131  31.536  60.835  1.00147.20           H  
ATOM    764 HG11 VAL A  87      67.505  32.135  57.862  1.00125.37           H  
ATOM    765 HG12 VAL A  87      66.882  30.635  58.564  1.00125.37           H  
ATOM    766 HG13 VAL A  87      68.561  31.100  58.835  1.00125.37           H  
ATOM    767 HG21 VAL A  87      68.175  34.119  59.569  1.00127.12           H  
ATOM    768 HG22 VAL A  87      69.190  32.888  60.342  1.00127.12           H  
ATOM    769 HG23 VAL A  87      68.005  33.778  61.298  1.00127.12           H  
ATOM    770  N   ASP A  88      63.846  32.121  58.457  1.00139.39           N  
ATOM    771  CA  ASP A  88      62.849  31.180  57.926  1.00157.29           C  
ATOM    772  C   ASP A  88      63.661  30.154  57.095  1.00159.33           C  
ATOM    773  O   ASP A  88      64.331  30.481  56.116  1.00157.30           O  
ATOM    774  CB  ASP A  88      61.834  31.926  57.074  1.00173.90           C  
ATOM    775  CG  ASP A  88      60.791  31.011  56.446  1.00177.68           C  
ATOM    776  OD1 ASP A  88      61.198  29.851  56.114  1.00173.81           O  
ATOM    777  OD2 ASP A  88      59.661  31.538  56.247  1.00178.69           O1-
ATOM    778  H   ASP A  88      63.960  33.017  57.997  1.00139.39           H  
ATOM    779  HA  ASP A  88      62.358  30.679  58.768  1.00157.29           H  
ATOM    780  HB2 ASP A  88      62.332  32.457  56.252  1.00173.90           H  
ATOM    781  HB3 ASP A  88      61.331  32.686  57.684  1.00173.90           H  
ATOM    782  N   ALA A  89      63.628  28.861  57.586  1.00166.51           N  
ATOM    783  CA  ALA A  89      64.354  27.793  56.920  1.00158.23           C  
ATOM    784  C   ALA A  89      63.573  27.083  55.809  1.00145.38           C  
ATOM    785  O   ALA A  89      64.105  26.173  55.165  1.00139.44           O  
ATOM    786  CB  ALA A  89      64.827  26.749  57.919  1.00186.21           C  
ATOM    787  H   ALA A  89      63.061  28.657  58.402  1.00166.51           H  
ATOM    788  HA  ALA A  89      65.232  28.227  56.425  1.00158.23           H  
ATOM    789  HB1 ALA A  89      65.717  27.116  58.434  1.00186.21           H  
ATOM    790  HB2 ALA A  89      65.101  25.806  57.439  1.00186.21           H  
ATOM    791  HB3 ALA A  89      64.057  26.521  58.663  1.00186.21           H  
ATOM    792  N   VAL A  90      62.286  27.517  55.600  1.00150.16           N  
ATOM    793  CA  VAL A  90      61.358  26.869  54.679  1.00147.11           C  
ATOM    794  C   VAL A  90      61.409  27.675  53.375  1.00148.66           C  
ATOM    795  O   VAL A  90      61.381  27.126  52.274  1.00150.53           O  
ATOM    796  CB  VAL A  90      59.932  26.797  55.265  1.00146.15           C  
ATOM    797  CG1 VAL A  90      58.973  26.077  54.310  1.00157.19           C  
ATOM    798  CG2 VAL A  90      59.924  26.079  56.620  1.00145.77           C  
ATOM    799  H   VAL A  90      61.949  28.384  56.070  1.00150.16           H  
ATOM    800  HA  VAL A  90      61.730  25.861  54.460  1.00147.11           H  
ATOM    801  HB  VAL A  90      59.543  27.811  55.421  1.00146.15           H  
ATOM    802 HG11 VAL A  90      59.325  25.065  54.083  1.00157.19           H  
ATOM    803 HG12 VAL A  90      58.868  26.622  53.367  1.00157.19           H  
ATOM    804 HG13 VAL A  90      57.974  25.997  54.751  1.00157.19           H  
ATOM    805 HG21 VAL A  90      60.332  25.066  56.534  1.00145.77           H  
ATOM    806 HG22 VAL A  90      58.904  26.000  57.013  1.00145.77           H  
ATOM    807 HG23 VAL A  90      60.516  26.623  57.363  1.00145.77           H  
ATOM    808  N   LYS A  91      61.392  29.050  53.535  1.00144.16           N  
ATOM    809  CA  LYS A  91      61.418  29.937  52.378  1.00151.53           C  
ATOM    810  C   LYS A  91      62.823  30.030  51.776  1.00153.00           C  
ATOM    811  O   LYS A  91      62.994  30.246  50.576  1.00187.78           O  
ATOM    812  CB  LYS A  91      60.924  31.345  52.719  1.00161.14           C  
ATOM    813  CG  LYS A  91      59.431  31.401  53.044  1.00188.16           C  
ATOM    814  CD  LYS A  91      58.539  31.128  51.835  1.00206.49           C  
ATOM    815  CE  LYS A  91      57.076  31.245  52.223  1.00212.37           C  
ATOM    816  NZ  LYS A  91      56.243  30.937  51.037  1.00215.05           N1+
ATOM    817  H   LYS A  91      61.346  29.440  54.508  1.00144.16           H  
ATOM    818  HA  LYS A  91      60.794  29.484  51.599  1.00151.53           H  
ATOM    819  HB2 LYS A  91      61.133  32.028  51.885  1.00161.14           H  
ATOM    820  HB3 LYS A  91      61.489  31.735  53.575  1.00161.14           H  
ATOM    821  HG2 LYS A  91      59.201  32.398  53.439  1.00188.16           H  
ATOM    822  HG3 LYS A  91      59.190  30.680  53.833  1.00188.16           H  
ATOM    823  HD2 LYS A  91      58.726  30.124  51.440  1.00206.49           H  
ATOM    824  HD3 LYS A  91      58.774  31.839  51.033  1.00206.49           H  
ATOM    825  HE2 LYS A  91      56.815  32.258  52.541  1.00212.37           H  
ATOM    826  HE3 LYS A  91      56.796  30.529  53.002  1.00212.37           H  
ATOM    827  HZ1 LYS A  91      55.244  31.042  51.259  1.00215.05           H  
ATOM    828  HZ2 LYS A  91      56.377  29.971  50.711  1.00215.05           H  
ATOM    829  HZ3 LYS A  91      56.446  31.566  50.247  1.00215.05           H  
ATOM    830  N   LEU A  92      63.861  30.011  52.689  1.00130.08           N  
ATOM    831  CA  LEU A  92      65.252  30.063  52.251  1.00127.61           C  
ATOM    832  C   LEU A  92      65.793  28.656  51.909  1.00147.65           C  
ATOM    833  O   LEU A  92      66.854  28.509  51.305  1.00154.89           O  
ATOM    834  CB  LEU A  92      66.148  30.701  53.316  1.00119.42           C  
ATOM    835  CG  LEU A  92      65.768  32.147  53.681  1.00123.49           C  
ATOM    836  CD1 LEU A  92      66.621  32.610  54.861  1.00136.05           C  
ATOM    837  CD2 LEU A  92      65.934  33.109  52.505  1.00143.16           C  
ATOM    838  H   LEU A  92      63.646  29.962  53.686  1.00130.08           H  
ATOM    839  HA  LEU A  92      65.304  30.634  51.317  1.00127.61           H  
ATOM    840  HB2 LEU A  92      67.194  30.673  52.982  1.00119.42           H  
ATOM    841  HB3 LEU A  92      66.106  30.085  54.222  1.00119.42           H  
ATOM    842  HG  LEU A  92      64.719  32.178  54.001  1.00123.49           H  
ATOM    843 HD11 LEU A  92      67.676  32.693  54.581  1.00136.05           H  
ATOM    844 HD12 LEU A  92      66.548  31.910  55.697  1.00136.05           H  
ATOM    845 HD13 LEU A  92      66.277  33.583  55.221  1.00136.05           H  
ATOM    846 HD21 LEU A  92      66.960  33.099  52.124  1.00143.16           H  
ATOM    847 HD22 LEU A  92      65.695  34.133  52.808  1.00143.16           H  
ATOM    848 HD23 LEU A  92      65.260  32.854  51.682  1.00143.16           H  
ATOM    849  N   ASN A  93      65.045  27.608  52.413  1.00153.95           N  
ATOM    850  CA  ASN A  93      65.320  26.197  52.136  1.00153.75           C  
ATOM    851  C   ASN A  93      66.648  25.778  52.785  1.00156.42           C  
ATOM    852  O   ASN A  93      67.652  25.519  52.122  1.00178.04           O  
ATOM    853  CB  ASN A  93      65.307  25.907  50.636  1.00164.12           C  
ATOM    854  CG  ASN A  93      65.218  24.426  50.359  1.00169.43           C  
ATOM    855  OD1 ASN A  93      65.135  23.551  51.214  1.00158.48           O  
ATOM    856  ND2 ASN A  93      65.208  24.120  49.026  1.00187.06           N  
ATOM    857  H   ASN A  93      64.236  27.827  52.983  1.00153.95           H  
ATOM    858  HA  ASN A  93      64.514  25.635  52.623  1.00153.75           H  
ATOM    859  HB2 ASN A  93      66.200  26.297  50.133  1.00164.12           H  
ATOM    860  HB3 ASN A  93      64.435  26.384  50.171  1.00164.12           H  
ATOM    861 HD21 ASN A  93      65.115  23.150  48.751  1.00187.06           H  
ATOM    862 HD22 ASN A  93      65.297  24.821  48.300  1.00187.06           H  
ATOM    863  N   LEU A  94      66.616  25.713  54.167  1.00151.03           N  
ATOM    864  CA  LEU A  94      67.825  25.422  54.936  1.00158.56           C  
ATOM    865  C   LEU A  94      67.580  24.150  55.795  1.00198.00           C  
ATOM    866  O   LEU A  94      67.041  24.215  56.906  1.00227.39           O  
ATOM    867  CB  LEU A  94      68.194  26.601  55.856  1.00148.09           C  
ATOM    868  CG  LEU A  94      68.272  27.985  55.183  1.00148.57           C  
ATOM    869  CD1 LEU A  94      68.542  29.056  56.242  1.00149.30           C  
ATOM    870  CD2 LEU A  94      69.332  28.072  54.090  1.00170.37           C  
ATOM    871  H   LEU A  94      65.719  25.863  54.652  1.00151.03           H  
ATOM    872  HA  LEU A  94      68.672  25.243  54.268  1.00158.56           H  
ATOM    873  HB2 LEU A  94      69.153  26.372  56.336  1.00148.09           H  
ATOM    874  HB3 LEU A  94      67.462  26.668  56.670  1.00148.09           H  
ATOM    875  HG  LEU A  94      67.298  28.206  54.733  1.00148.57           H  
ATOM    876 HD11 LEU A  94      69.515  28.908  56.721  1.00149.30           H  
ATOM    877 HD12 LEU A  94      67.773  29.029  57.019  1.00149.30           H  
ATOM    878 HD13 LEU A  94      68.534  30.057  55.796  1.00149.30           H  
ATOM    879 HD21 LEU A  94      70.331  27.888  54.491  1.00170.37           H  
ATOM    880 HD22 LEU A  94      69.334  29.070  53.640  1.00170.37           H  
ATOM    881 HD23 LEU A  94      69.152  27.355  53.287  1.00170.37           H  
ATOM    882  N   PRO A  95      67.932  22.924  55.261  1.00198.95           N  
ATOM    883  CA  PRO A  95      67.724  21.683  56.015  1.00210.33           C  
ATOM    884  C   PRO A  95      68.646  21.519  57.237  1.00225.03           C  
ATOM    885  O   PRO A  95      68.405  20.691  58.117  1.00238.45           O  
ATOM    886  CB  PRO A  95      68.053  20.566  55.011  1.00197.09           C  
ATOM    887  CG  PRO A  95      68.017  21.244  53.648  1.00190.03           C  
ATOM    888  CD  PRO A  95      68.492  22.655  53.944  1.00187.86           C  
ATOM    889  HA  PRO A  95      66.681  21.647  56.349  1.00210.33           H  
ATOM    890  HB2 PRO A  95      67.336  19.740  55.074  1.00197.09           H  
ATOM    891  HB3 PRO A  95      69.051  20.144  55.184  1.00197.09           H  
ATOM    892  HG2 PRO A  95      66.985  21.267  53.277  1.00190.03           H  
ATOM    893  HG3 PRO A  95      68.637  20.737  52.903  1.00190.03           H  
ATOM    894  HD2 PRO A  95      69.583  22.708  54.021  1.00187.86           H  
ATOM    895  HD3 PRO A  95      68.145  23.359  53.191  1.00187.86           H  
ATOM    896  N   ASP A  96      69.834  22.203  57.135  1.00226.25           N  
ATOM    897  CA  ASP A  96      71.019  21.979  57.951  1.00221.47           C  
ATOM    898  C   ASP A  96      71.213  23.021  59.065  1.00206.95           C  
ATOM    899  O   ASP A  96      71.733  22.719  60.144  1.00223.27           O  
ATOM    900  CB  ASP A  96      72.239  21.929  57.050  1.00242.65           C  
ATOM    901  CG  ASP A  96      72.367  23.095  56.076  1.00260.57           C  
ATOM    902  OD1 ASP A  96      71.599  24.100  56.256  1.00264.99           O  
ATOM    903  OD2 ASP A  96      73.222  22.927  55.170  1.00266.67           O1-
ATOM    904  H   ASP A  96      69.909  22.935  56.423  1.00226.25           H  
ATOM    905  HA  ASP A  96      70.903  21.012  58.454  1.00221.47           H  
ATOM    906  HB2 ASP A  96      72.199  21.010  56.450  1.00242.65           H  
ATOM    907  HB3 ASP A  96      73.155  21.884  57.649  1.00242.65           H  
ATOM    908  N   TYR A  97      70.895  24.318  58.748  1.00176.66           N  
ATOM    909  CA  TYR A  97      71.073  25.462  59.648  1.00159.83           C  
ATOM    910  C   TYR A  97      70.670  25.069  61.080  1.00173.00           C  
ATOM    911  O   TYR A  97      71.475  25.146  62.010  1.00169.53           O  
ATOM    912  CB  TYR A  97      70.278  26.683  59.153  1.00141.11           C  
ATOM    913  CG  TYR A  97      70.483  27.941  59.966  1.00158.98           C  
ATOM    914  CD1 TYR A  97      71.530  28.824  59.676  1.00165.58           C  
ATOM    915  CD2 TYR A  97      69.636  28.237  61.042  1.00160.32           C  
ATOM    916  CE1 TYR A  97      71.728  29.977  60.441  1.00166.00           C  
ATOM    917  CE2 TYR A  97      69.841  29.376  61.816  1.00155.06           C  
ATOM    918  CZ  TYR A  97      70.885  30.237  61.515  1.00156.39           C  
ATOM    919  OH  TYR A  97      71.059  31.332  62.310  1.00147.43           O  
ATOM    920  H   TYR A  97      70.663  24.481  57.759  1.00176.66           H  
ATOM    921  HA  TYR A  97      72.146  25.685  59.662  1.00159.83           H  
ATOM    922  HB2 TYR A  97      69.205  26.453  59.112  1.00141.11           H  
ATOM    923  HB3 TYR A  97      70.561  26.898  58.115  1.00141.11           H  
ATOM    924  HD1 TYR A  97      72.207  28.620  58.850  1.00165.58           H  
ATOM    925  HD2 TYR A  97      68.810  27.581  61.294  1.00160.32           H  
ATOM    926  HE1 TYR A  97      72.548  30.641  60.194  1.00166.00           H  
ATOM    927  HE2 TYR A  97      69.186  29.595  62.654  1.00155.06           H  
ATOM    928  HH  TYR A  97      71.765  31.882  61.931  1.00147.43           H  
ATOM    929  N   TYR A  98      69.387  24.569  61.232  1.00183.55           N  
ATOM    930  CA  TYR A  98      68.866  24.235  62.558  1.00191.60           C  
ATOM    931  C   TYR A  98      69.291  22.835  63.057  1.00203.46           C  
ATOM    932  O   TYR A  98      68.820  22.356  64.089  1.00208.81           O  
ATOM    933  CB  TYR A  98      67.330  24.362  62.622  1.00177.23           C  
ATOM    934  CG  TYR A  98      66.840  25.790  62.523  1.00164.53           C  
ATOM    935  CD1 TYR A  98      66.967  26.663  63.615  1.00183.29           C  
ATOM    936  CD2 TYR A  98      66.251  26.265  61.342  1.00148.62           C  
ATOM    937  CE1 TYR A  98      66.521  27.984  63.522  1.00180.80           C  
ATOM    938  CE2 TYR A  98      65.807  27.588  61.259  1.00144.14           C  
ATOM    939  CZ  TYR A  98      65.951  28.441  62.342  1.00157.91           C  
ATOM    940  OH  TYR A  98      65.534  29.737  62.280  1.00151.99           O  
ATOM    941  H   TYR A  98      68.806  24.442  60.407  1.00183.55           H  
ATOM    942  HA  TYR A  98      69.319  24.937  63.271  1.00191.60           H  
ATOM    943  HB2 TYR A  98      66.942  23.947  63.561  1.00177.23           H  
ATOM    944  HB3 TYR A  98      66.875  23.756  61.827  1.00177.23           H  
ATOM    945  HD1 TYR A  98      67.411  26.321  64.548  1.00183.29           H  
ATOM    946  HD2 TYR A  98      66.137  25.610  60.482  1.00148.62           H  
ATOM    947  HE1 TYR A  98      66.598  28.656  64.369  1.00180.80           H  
ATOM    948  HE2 TYR A  98      65.342  27.958  60.354  1.00144.14           H  
ATOM    949  HH  TYR A  98      65.096  29.928  61.409  1.00151.99           H  
ATOM    950  N   LYS A  99      70.282  22.203  62.342  1.00199.13           N  
ATOM    951  CA  LYS A  99      70.961  21.011  62.825  1.00197.51           C  
ATOM    952  C   LYS A  99      72.384  21.378  63.277  1.00193.22           C  
ATOM    953  O   LYS A  99      72.904  20.819  64.249  1.00213.82           O  
ATOM    954  CB  LYS A  99      71.024  19.909  61.767  1.00203.20           C  
ATOM    955  CG  LYS A  99      69.634  19.381  61.407  1.00217.55           C  
ATOM    956  CD  LYS A  99      69.733  18.177  60.473  1.00223.78           C  
ATOM    957  CE  LYS A  99      68.359  17.586  60.207  1.00228.19           C  
ATOM    958  NZ  LYS A  99      68.521  16.327  59.444  1.00223.72           N1+
ATOM    959  H   LYS A  99      70.597  22.612  61.462  1.00199.13           H  
ATOM    960  HA  LYS A  99      70.441  20.635  63.714  1.00197.51           H  
ATOM    961  HB2 LYS A  99      71.636  19.083  62.153  1.00203.20           H  
ATOM    962  HB3 LYS A  99      71.528  20.262  60.860  1.00203.20           H  
ATOM    963  HG2 LYS A  99      69.042  20.170  60.929  1.00217.55           H  
ATOM    964  HG3 LYS A  99      69.107  19.090  62.324  1.00217.55           H  
ATOM    965  HD2 LYS A  99      70.381  17.418  60.928  1.00223.78           H  
ATOM    966  HD3 LYS A  99      70.203  18.475  59.528  1.00223.78           H  
ATOM    967  HE2 LYS A  99      67.725  18.248  59.612  1.00228.19           H  
ATOM    968  HE3 LYS A  99      67.845  17.321  61.136  1.00228.19           H  
ATOM    969  HZ1 LYS A  99      67.631  15.818  59.370  1.00223.72           H  
ATOM    970  HZ2 LYS A  99      69.197  15.689  59.889  1.00223.72           H  
ATOM    971  HZ3 LYS A  99      68.852  16.506  58.485  1.00223.72           H  
ATOM    972  N   ILE A 100      73.068  22.242  62.449  1.00174.10           N  
ATOM    973  CA  ILE A 100      74.451  22.658  62.680  1.00181.89           C  
ATOM    974  C   ILE A 100      74.482  23.769  63.745  1.00189.39           C  
ATOM    975  O   ILE A 100      75.365  23.802  64.606  1.00188.79           O  
ATOM    976  CB  ILE A 100      75.120  23.123  61.356  1.00166.72           C  
ATOM    977  CG1 ILE A 100      75.204  21.944  60.357  1.00168.30           C  
ATOM    978  CG2 ILE A 100      76.516  23.716  61.605  1.00155.61           C  
ATOM    979  CD1 ILE A 100      75.734  22.336  58.983  1.00181.36           C  
ATOM    980  H   ILE A 100      72.590  22.616  61.623  1.00174.10           H  
ATOM    981  HA  ILE A 100      74.993  21.799  63.096  1.00181.89           H  
ATOM    982  HB  ILE A 100      74.501  23.911  60.906  1.00166.72           H  
ATOM    983 HG12 ILE A 100      74.210  21.506  60.214  1.00168.30           H  
ATOM    984 HG13 ILE A 100      75.837  21.150  60.770  1.00168.30           H  
ATOM    985 HG21 ILE A 100      77.185  22.974  62.052  1.00155.61           H  
ATOM    986 HG22 ILE A 100      76.473  24.583  62.270  1.00155.61           H  
ATOM    987 HG23 ILE A 100      76.972  24.073  60.676  1.00155.61           H  
ATOM    988 HD11 ILE A 100      75.175  23.183  58.573  1.00181.36           H  
ATOM    989 HD12 ILE A 100      75.633  21.494  58.290  1.00181.36           H  
ATOM    990 HD13 ILE A 100      76.794  22.601  59.019  1.00181.36           H  
ATOM    991  N   ILE A 101      73.578  24.797  63.579  1.00188.81           N  
ATOM    992  CA  ILE A 101      73.636  26.027  64.368  1.00185.49           C  
ATOM    993  C   ILE A 101      72.770  25.763  65.615  1.00195.85           C  
ATOM    994  O   ILE A 101      71.541  25.781  65.607  1.00199.58           O  
ATOM    995  CB  ILE A 101      73.159  27.254  63.559  1.00180.99           C  
ATOM    996  CG1 ILE A 101      73.987  27.474  62.271  1.00189.06           C  
ATOM    997  CG2 ILE A 101      73.151  28.515  64.425  1.00165.92           C  
ATOM    998  CD1 ILE A 101      75.465  27.768  62.491  1.00187.50           C  
ATOM    999  H   ILE A 101      72.804  24.706  62.905  1.00188.81           H  
ATOM   1000  HA  ILE A 101      74.671  26.185  64.692  1.00185.49           H  
ATOM   1001  HB  ILE A 101      72.121  27.097  63.247  1.00180.99           H  
ATOM   1002 HG12 ILE A 101      73.553  28.309  61.708  1.00189.06           H  
ATOM   1003 HG13 ILE A 101      73.898  26.597  61.620  1.00189.06           H  
ATOM   1004 HG21 ILE A 101      74.089  28.623  64.975  1.00165.92           H  
ATOM   1005 HG22 ILE A 101      72.339  28.469  65.154  1.00165.92           H  
ATOM   1006 HG23 ILE A 101      72.994  29.414  63.821  1.00165.92           H  
ATOM   1007 HD11 ILE A 101      75.609  28.701  63.043  1.00187.50           H  
ATOM   1008 HD12 ILE A 101      75.970  27.874  61.527  1.00187.50           H  
ATOM   1009 HD13 ILE A 101      75.966  26.961  63.032  1.00187.50           H  
ATOM   1010  N   LYS A 102      73.511  25.432  66.742  1.00202.52           N  
ATOM   1011  CA  LYS A 102      72.897  24.993  67.996  1.00198.76           C  
ATOM   1012  C   LYS A 102      72.327  26.146  68.843  1.00196.20           C  
ATOM   1013  O   LYS A 102      71.808  25.970  69.947  1.00198.10           O  
ATOM   1014  CB  LYS A 102      73.898  24.218  68.869  1.00198.66           C  
ATOM   1015  CG  LYS A 102      74.606  23.041  68.192  1.00210.36           C  
ATOM   1016  CD  LYS A 102      73.652  22.031  67.558  1.00227.66           C  
ATOM   1017  CE  LYS A 102      74.411  20.792  67.110  1.00241.11           C  
ATOM   1018  NZ  LYS A 102      73.483  19.884  66.405  1.00245.50           N1+
ATOM   1019  H   LYS A 102      74.525  25.467  66.685  1.00202.52           H  
ATOM   1020  HA  LYS A 102      72.042  24.355  67.741  1.00198.76           H  
ATOM   1021  HB2 LYS A 102      73.380  23.843  69.762  1.00198.66           H  
ATOM   1022  HB3 LYS A 102      74.668  24.909  69.238  1.00198.66           H  
ATOM   1023  HG2 LYS A 102      75.220  22.537  68.950  1.00210.36           H  
ATOM   1024  HG3 LYS A 102      75.304  23.413  67.433  1.00210.36           H  
ATOM   1025  HD2 LYS A 102      73.147  22.485  66.697  1.00227.66           H  
ATOM   1026  HD3 LYS A 102      72.876  21.747  68.278  1.00227.66           H  
ATOM   1027  HE2 LYS A 102      74.816  20.236  67.961  1.00241.11           H  
ATOM   1028  HE3 LYS A 102      75.217  21.029  66.409  1.00241.11           H  
ATOM   1029  HZ1 LYS A 102      73.192  20.297  65.473  1.00245.50           H  
ATOM   1030  HZ2 LYS A 102      72.625  19.685  66.931  1.00245.50           H  
ATOM   1031  HZ3 LYS A 102      73.933  18.991  66.179  1.00245.50           H  
ATOM   1032  N   THR A 103      72.435  27.393  68.285  1.00193.15           N  
ATOM   1033  CA  THR A 103      71.825  28.586  68.866  1.00193.42           C  
ATOM   1034  C   THR A 103      71.937  29.655  67.779  1.00193.19           C  
ATOM   1035  O   THR A 103      73.042  30.082  67.422  1.00208.92           O  
ATOM   1036  CB  THR A 103      72.507  28.981  70.194  1.00203.64           C  
ATOM   1037  OG1 THR A 103      71.931  28.208  71.264  1.00219.09           O  
ATOM   1038  CG2 THR A 103      72.315  30.435  70.591  1.00208.45           C  
ATOM   1039  H   THR A 103      72.956  27.481  67.417  1.00193.15           H  
ATOM   1040  HA  THR A 103      70.786  28.333  69.089  1.00193.42           H  
ATOM   1041  HB  THR A 103      73.579  28.754  70.167  1.00203.64           H  
ATOM   1042 HG21 THR A 103      72.849  31.102  69.912  1.00208.45           H  
ATOM   1043 HG22 THR A 103      72.695  30.611  71.604  1.00208.45           H  
ATOM   1044 HG23 THR A 103      71.254  30.705  70.602  1.00208.45           H  
ATOM   1045  HG1 THR A 103      71.864  27.274  70.946  1.00219.09           H  
ATOM   1046  N   PRO A 104      70.756  30.058  67.183  1.00173.65           N  
ATOM   1047  CA  PRO A 104      70.700  31.228  66.303  1.00165.83           C  
ATOM   1048  C   PRO A 104      70.900  32.500  67.139  1.00167.05           C  
ATOM   1049  O   PRO A 104      71.135  32.469  68.346  1.00165.61           O  
ATOM   1050  CB  PRO A 104      69.280  31.209  65.720  1.00144.90           C  
ATOM   1051  CG  PRO A 104      68.759  29.808  66.010  1.00137.18           C  
ATOM   1052  CD  PRO A 104      69.455  29.422  67.299  1.00154.64           C  
ATOM   1053  HA  PRO A 104      71.478  31.154  65.536  1.00165.83           H  
ATOM   1054  HB2 PRO A 104      69.275  31.432  64.649  1.00144.90           H  
ATOM   1055  HB3 PRO A 104      68.628  31.944  66.208  1.00144.90           H  
ATOM   1056  HG2 PRO A 104      69.065  29.128  65.207  1.00137.18           H  
ATOM   1057  HG3 PRO A 104      67.671  29.773  66.099  1.00137.18           H  
ATOM   1058  HD2 PRO A 104      68.950  29.841  68.175  1.00154.64           H  
ATOM   1059  HD3 PRO A 104      69.535  28.337  67.400  1.00154.64           H  
ATOM   1060  N   MET A 105      70.783  33.671  66.420  1.00159.25           N  
ATOM   1061  CA  MET A 105      70.724  34.977  67.063  1.00161.55           C  
ATOM   1062  C   MET A 105      70.387  35.991  65.966  1.00159.45           C  
ATOM   1063  O   MET A 105      70.602  35.772  64.772  1.00155.43           O  
ATOM   1064  CB  MET A 105      72.032  35.374  67.765  1.00168.33           C  
ATOM   1065  CG  MET A 105      71.818  36.124  69.084  1.00171.19           C  
ATOM   1066  SD  MET A 105      71.074  35.103  70.401  1.00167.76           S  
ATOM   1067  CE  MET A 105      72.496  34.044  70.769  1.00168.45           C  
ATOM   1068  H   MET A 105      70.700  33.650  65.406  1.00159.25           H  
ATOM   1069  HA  MET A 105      69.881  34.933  67.762  1.00161.55           H  
ATOM   1070  HB2 MET A 105      72.604  36.028  67.101  1.00168.33           H  
ATOM   1071  HB3 MET A 105      72.681  34.508  67.933  1.00168.33           H  
ATOM   1072  HG2 MET A 105      71.171  36.992  68.933  1.00171.19           H  
ATOM   1073  HG3 MET A 105      72.773  36.512  69.450  1.00171.19           H  
ATOM   1074  HE1 MET A 105      72.264  33.415  71.633  1.00168.45           H  
ATOM   1075  HE2 MET A 105      73.375  34.647  70.997  1.00168.45           H  
ATOM   1076  HE3 MET A 105      72.740  33.400  69.927  1.00168.45           H  
ATOM   1077  N   ASP A 106      69.848  37.161  66.439  1.00159.29           N  
ATOM   1078  CA  ASP A 106      69.482  38.303  65.604  1.00154.96           C  
ATOM   1079  C   ASP A 106      69.436  39.520  66.552  1.00147.18           C  
ATOM   1080  O   ASP A 106      69.443  39.392  67.781  1.00155.71           O  
ATOM   1081  CB  ASP A 106      68.180  38.066  64.849  1.00161.30           C  
ATOM   1082  CG  ASP A 106      67.028  38.506  65.721  1.00150.12           C  
ATOM   1083  OD1 ASP A 106      66.947  37.991  66.874  1.00144.87           O  
ATOM   1084  OD2 ASP A 106      66.349  39.467  65.261  1.00158.63           O1-
ATOM   1085  H   ASP A 106      69.656  37.290  67.431  1.00159.29           H  
ATOM   1086  HA  ASP A 106      70.285  38.445  64.876  1.00154.96           H  
ATOM   1087  HB2 ASP A 106      68.045  37.019  64.558  1.00161.30           H  
ATOM   1088  HB3 ASP A 106      68.180  38.663  63.929  1.00161.30           H  
ATOM   1089  N   MET A 107      69.274  40.755  65.961  1.00151.61           N  
ATOM   1090  CA  MET A 107      69.213  41.953  66.777  1.00150.10           C  
ATOM   1091  C   MET A 107      67.830  42.106  67.425  1.00150.80           C  
ATOM   1092  O   MET A 107      67.689  42.814  68.428  1.00156.29           O  
ATOM   1093  CB  MET A 107      69.629  43.253  66.081  1.00157.76           C  
ATOM   1094  CG  MET A 107      71.139  43.338  65.871  1.00162.58           C  
ATOM   1095  SD  MET A 107      71.647  45.034  65.405  1.00180.18           S  
ATOM   1096  CE  MET A 107      71.316  44.967  63.626  1.00169.00           C  
ATOM   1097  H   MET A 107      69.144  40.852  64.951  1.00151.61           H  
ATOM   1098  HA  MET A 107      69.898  41.790  67.614  1.00150.10           H  
ATOM   1099  HB2 MET A 107      69.326  44.091  66.722  1.00157.76           H  
ATOM   1100  HB3 MET A 107      69.099  43.380  65.134  1.00157.76           H  
ATOM   1101  HG2 MET A 107      71.481  42.622  65.117  1.00162.58           H  
ATOM   1102  HG3 MET A 107      71.659  43.104  66.806  1.00162.58           H  
ATOM   1103  HE1 MET A 107      71.562  45.937  63.187  1.00169.00           H  
ATOM   1104  HE2 MET A 107      70.262  44.755  63.434  1.00169.00           H  
ATOM   1105  HE3 MET A 107      71.946  44.208  63.155  1.00169.00           H  
ATOM   1106  N   GLY A 108      66.765  41.473  66.836  1.00147.70           N  
ATOM   1107  CA  GLY A 108      65.445  41.525  67.417  1.00163.95           C  
ATOM   1108  C   GLY A 108      65.348  40.682  68.693  1.00179.40           C  
ATOM   1109  O   GLY A 108      64.408  40.850  69.480  1.00191.28           O  
ATOM   1110  H   GLY A 108      66.849  40.891  65.982  1.00147.70           H  
ATOM   1111  HA2 GLY A 108      64.725  41.146  66.686  1.00163.95           H  
ATOM   1112  HA3 GLY A 108      65.204  42.563  67.666  1.00163.95           H  
ATOM   1113  N   THR A 109      66.287  39.684  68.840  1.00172.87           N  
ATOM   1114  CA  THR A 109      66.528  38.957  70.091  1.00165.87           C  
ATOM   1115  C   THR A 109      67.272  39.912  71.054  1.00161.14           C  
ATOM   1116  O   THR A 109      66.882  40.107  72.210  1.00172.37           O  
ATOM   1117  CB  THR A 109      67.369  37.672  69.891  1.00162.67           C  
ATOM   1118  OG1 THR A 109      66.814  36.824  68.884  1.00159.40           O  
ATOM   1119  CG2 THR A 109      67.439  36.827  71.156  1.00169.46           C  
ATOM   1120  H   THR A 109      66.823  39.406  68.004  1.00172.87           H  
ATOM   1121  HA  THR A 109      65.546  38.718  70.509  1.00165.87           H  
ATOM   1122  HB  THR A 109      68.391  37.912  69.582  1.00162.67           H  
ATOM   1123 HG21 THR A 109      67.879  37.380  71.987  1.00169.46           H  
ATOM   1124 HG22 THR A 109      68.040  35.929  70.983  1.00169.46           H  
ATOM   1125 HG23 THR A 109      66.445  36.471  71.444  1.00169.46           H  
ATOM   1126  HG1 THR A 109      66.856  37.324  67.998  1.00159.40           H  
ATOM   1127  N   ILE A 110      68.428  40.476  70.537  1.00152.63           N  
ATOM   1128  CA  ILE A 110      69.339  41.260  71.379  1.00157.65           C  
ATOM   1129  C   ILE A 110      68.640  42.543  71.872  1.00157.72           C  
ATOM   1130  O   ILE A 110      68.813  42.991  73.010  1.00181.85           O  
ATOM   1131  CB  ILE A 110      70.655  41.563  70.617  1.00158.64           C  
ATOM   1132  CG1 ILE A 110      71.413  40.248  70.313  1.00141.89           C  
ATOM   1133  CG2 ILE A 110      71.567  42.532  71.378  1.00147.90           C  
ATOM   1134  CD1 ILE A 110      72.536  40.403  69.299  1.00151.25           C  
ATOM   1135  H   ILE A 110      68.664  40.297  69.557  1.00152.63           H  
ATOM   1136  HA  ILE A 110      69.537  40.654  72.266  1.00157.65           H  
ATOM   1137  HB  ILE A 110      70.396  42.049  69.671  1.00158.64           H  
ATOM   1138 HG12 ILE A 110      70.728  39.484  69.936  1.00141.89           H  
ATOM   1139 HG13 ILE A 110      71.832  39.844  71.238  1.00141.89           H  
ATOM   1140 HG21 ILE A 110      71.899  42.103  72.326  1.00147.90           H  
ATOM   1141 HG22 ILE A 110      71.069  43.483  71.583  1.00147.90           H  
ATOM   1142 HG23 ILE A 110      72.456  42.771  70.791  1.00147.90           H  
ATOM   1143 HD11 ILE A 110      72.180  40.876  68.379  1.00151.25           H  
ATOM   1144 HD12 ILE A 110      72.946  39.422  69.039  1.00151.25           H  
ATOM   1145 HD13 ILE A 110      73.352  41.000  69.709  1.00151.25           H  
ATOM   1146  N   LYS A 111      67.869  43.216  70.951  1.00139.16           N  
ATOM   1147  CA  LYS A 111      67.191  44.463  71.303  1.00161.19           C  
ATOM   1148  C   LYS A 111      66.180  44.191  72.429  1.00186.65           C  
ATOM   1149  O   LYS A 111      65.986  45.014  73.327  1.00199.41           O  
ATOM   1150  CB  LYS A 111      66.518  45.066  70.065  1.00165.33           C  
ATOM   1151  CG  LYS A 111      65.847  46.417  70.317  1.00167.11           C  
ATOM   1152  CD  LYS A 111      65.378  47.044  69.003  1.00173.33           C  
ATOM   1153  CE  LYS A 111      64.763  48.427  69.152  1.00183.14           C  
ATOM   1154  NZ  LYS A 111      63.407  48.347  69.713  1.00183.86           N1+
ATOM   1155  H   LYS A 111      67.799  42.882  69.979  1.00139.16           H  
ATOM   1156  HA  LYS A 111      67.950  45.147  71.698  1.00161.19           H  
ATOM   1157  HB2 LYS A 111      65.770  44.367  69.666  1.00165.33           H  
ATOM   1158  HB3 LYS A 111      67.276  45.195  69.284  1.00165.33           H  
ATOM   1159  HG2 LYS A 111      66.540  47.093  70.829  1.00167.11           H  
ATOM   1160  HG3 LYS A 111      64.992  46.263  70.971  1.00167.11           H  
ATOM   1161  HD2 LYS A 111      64.675  46.369  68.499  1.00173.33           H  
ATOM   1162  HD3 LYS A 111      66.242  47.142  68.341  1.00173.33           H  
ATOM   1163  HE2 LYS A 111      64.654  48.890  68.167  1.00183.14           H  
ATOM   1164  HE3 LYS A 111      65.352  49.090  69.793  1.00183.14           H  
ATOM   1165  HZ1 LYS A 111      62.779  49.119  69.468  1.00183.86           H  
ATOM   1166  HZ2 LYS A 111      63.411  48.321  70.809  1.00183.86           H  
ATOM   1167  HZ3 LYS A 111      62.917  47.459  69.549  1.00183.86           H  
ATOM   1168  N   LYS A 112      65.465  43.012  72.327  1.00188.49           N  
ATOM   1169  CA  LYS A 112      64.430  42.705  73.298  1.00187.61           C  
ATOM   1170  C   LYS A 112      65.058  42.266  74.632  1.00186.38           C  
ATOM   1171  O   LYS A 112      64.511  42.544  75.704  1.00204.29           O  
ATOM   1172  CB  LYS A 112      63.407  41.686  72.795  1.00195.45           C  
ATOM   1173  CG  LYS A 112      62.380  42.335  71.859  1.00208.65           C  
ATOM   1174  CD  LYS A 112      61.162  41.448  71.578  1.00216.68           C  
ATOM   1175  CE  LYS A 112      61.439  40.160  70.819  1.00221.21           C  
ATOM   1176  NZ  LYS A 112      62.001  40.457  69.487  1.00214.02           N1+
ATOM   1177  H   LYS A 112      65.692  42.366  71.573  1.00188.49           H  
ATOM   1178  HA  LYS A 112      63.912  43.641  73.524  1.00187.61           H  
ATOM   1179  HB2 LYS A 112      62.868  41.268  73.653  1.00195.45           H  
ATOM   1180  HB3 LYS A 112      63.910  40.854  72.290  1.00195.45           H  
ATOM   1181  HG2 LYS A 112      62.860  42.646  70.925  1.00208.65           H  
ATOM   1182  HG3 LYS A 112      62.001  43.251  72.329  1.00208.65           H  
ATOM   1183  HD2 LYS A 112      60.430  42.042  71.015  1.00216.68           H  
ATOM   1184  HD3 LYS A 112      60.680  41.194  72.530  1.00216.68           H  
ATOM   1185  HE2 LYS A 112      60.509  39.609  70.649  1.00221.21           H  
ATOM   1186  HE3 LYS A 112      62.150  39.508  71.331  1.00221.21           H  
ATOM   1187  HZ1 LYS A 112      62.036  39.621  68.890  1.00214.02           H  
ATOM   1188  HZ2 LYS A 112      63.010  40.761  69.567  1.00214.02           H  
ATOM   1189  HZ3 LYS A 112      61.507  41.201  68.977  1.00214.02           H  
ATOM   1190  N   ARG A 113      66.219  41.527  74.541  1.00180.95           N  
ATOM   1191  CA  ARG A 113      66.963  41.142  75.733  1.00179.72           C  
ATOM   1192  C   ARG A 113      67.578  42.372  76.430  1.00188.96           C  
ATOM   1193  O   ARG A 113      67.854  42.355  77.634  1.00196.65           O  
ATOM   1194  CB  ARG A 113      68.069  40.142  75.413  1.00167.60           C  
ATOM   1195  CG  ARG A 113      67.546  38.721  75.228  1.00158.43           C  
ATOM   1196  CD  ARG A 113      68.675  37.772  74.847  1.00160.98           C  
ATOM   1197  NE  ARG A 113      68.188  36.405  74.681  1.00161.98           N  
ATOM   1198  CZ  ARG A 113      68.986  35.395  74.228  1.00171.07           C  
ATOM   1199  NH1 ARG A 113      70.248  35.572  73.773  1.00173.52           N  
ATOM   1200  NH2 ARG A 113      68.450  34.158  74.183  1.00170.49           N1+
ATOM   1201  H   ARG A 113      66.552  41.223  73.618  1.00180.95           H  
ATOM   1202  HA  ARG A 113      66.243  40.714  76.441  1.00179.72           H  
ATOM   1203  HB2 ARG A 113      68.802  40.131  76.227  1.00167.60           H  
ATOM   1204  HB3 ARG A 113      68.599  40.460  74.509  1.00167.60           H  
ATOM   1205  HG2 ARG A 113      66.776  38.701  74.454  1.00158.43           H  
ATOM   1206  HG3 ARG A 113      67.072  38.373  76.152  1.00158.43           H  
ATOM   1207  HD2 ARG A 113      69.431  37.758  75.635  1.00160.98           H  
ATOM   1208  HD3 ARG A 113      69.107  38.100  73.899  1.00160.98           H  
ATOM   1209  HE  ARG A 113      67.223  36.145  74.917  1.00161.98           H  
ATOM   1210 HH11 ARG A 113      70.923  34.848  73.526  1.00173.52           H  
ATOM   1211 HH12 ARG A 113      70.711  36.516  73.665  1.00173.52           H  
ATOM   1212 HH21 ARG A 113      68.935  33.396  73.729  1.00170.49           H  
ATOM   1213 HH22 ARG A 113      67.496  34.007  74.494  1.00170.49           H  
ATOM   1214  N   LEU A 114      67.886  43.444  75.618  1.00191.17           N  
ATOM   1215  CA  LEU A 114      68.236  44.743  76.181  1.00185.22           C  
ATOM   1216  C   LEU A 114      66.967  45.387  76.758  1.00185.49           C  
ATOM   1217  O   LEU A 114      66.912  45.699  77.951  1.00191.10           O  
ATOM   1218  CB  LEU A 114      68.913  45.680  75.174  1.00169.30           C  
ATOM   1219  CG  LEU A 114      70.421  45.411  75.009  1.00158.36           C  
ATOM   1220  CD1 LEU A 114      70.941  46.061  73.729  1.00165.37           C  
ATOM   1221  CD2 LEU A 114      71.231  45.919  76.205  1.00151.21           C  
ATOM   1222  H   LEU A 114      67.896  43.303  74.601  1.00191.17           H  
ATOM   1223  HA  LEU A 114      68.898  44.563  77.036  1.00185.22           H  
ATOM   1224  HB2 LEU A 114      68.776  46.721  75.491  1.00169.30           H  
ATOM   1225  HB3 LEU A 114      68.416  45.590  74.201  1.00169.30           H  
ATOM   1226  HG  LEU A 114      70.579  44.333  74.914  1.00158.36           H  
ATOM   1227 HD11 LEU A 114      70.790  47.144  73.740  1.00165.37           H  
ATOM   1228 HD12 LEU A 114      70.419  45.652  72.861  1.00165.37           H  
ATOM   1229 HD13 LEU A 114      72.010  45.865  73.594  1.00165.37           H  
ATOM   1230 HD21 LEU A 114      71.128  47.003  76.323  1.00151.21           H  
ATOM   1231 HD22 LEU A 114      72.295  45.696  76.071  1.00151.21           H  
ATOM   1232 HD23 LEU A 114      70.916  45.447  77.139  1.00151.21           H  
ATOM   1233  N   GLU A 115      65.898  45.580  75.906  1.00184.38           N  
ATOM   1234  CA  GLU A 115      64.699  46.317  76.339  1.00189.82           C  
ATOM   1235  C   GLU A 115      64.104  45.752  77.655  1.00197.30           C  
ATOM   1236  O   GLU A 115      63.576  46.478  78.499  1.00198.79           O  
ATOM   1237  CB  GLU A 115      63.612  46.315  75.247  1.00190.54           C  
ATOM   1238  CG  GLU A 115      63.910  47.294  74.106  1.00199.08           C  
ATOM   1239  CD  GLU A 115      63.264  47.015  72.748  1.00207.37           C  
ATOM   1240  OE1 GLU A 115      62.868  45.844  72.503  1.00214.93           O  
ATOM   1241  OE2 GLU A 115      63.255  48.015  71.946  1.00202.26           O1-
ATOM   1242  H   GLU A 115      65.952  45.262  74.926  1.00184.38           H  
ATOM   1243  HA  GLU A 115      65.024  47.342  76.559  1.00189.82           H  
ATOM   1244  HB2 GLU A 115      62.645  46.595  75.685  1.00190.54           H  
ATOM   1245  HB3 GLU A 115      63.480  45.297  74.873  1.00190.54           H  
ATOM   1246  HG2 GLU A 115      64.990  47.338  73.919  1.00199.08           H  
ATOM   1247  HG3 GLU A 115      63.617  48.302  74.428  1.00199.08           H  
ATOM   1248  N   ASN A 116      64.118  44.374  77.771  1.00196.93           N  
ATOM   1249  CA  ASN A 116      63.572  43.695  78.950  1.00201.79           C  
ATOM   1250  C   ASN A 116      64.559  43.645  80.129  1.00212.94           C  
ATOM   1251  O   ASN A 116      64.238  43.180  81.224  1.00211.10           O  
ATOM   1252  CB  ASN A 116      63.164  42.261  78.633  1.00190.16           C  
ATOM   1253  CG  ASN A 116      61.849  42.238  77.901  1.00189.34           C  
ATOM   1254  ND2 ASN A 116      61.926  42.474  76.560  1.00195.31           N  
ATOM   1255  OD1 ASN A 116      60.782  42.006  78.467  1.00185.32           O  
ATOM   1256  H   ASN A 116      64.517  43.818  77.004  1.00196.93           H  
ATOM   1257  HA  ASN A 116      62.706  44.272  79.298  1.00201.79           H  
ATOM   1258  HB2 ASN A 116      63.025  41.671  79.547  1.00190.16           H  
ATOM   1259  HB3 ASN A 116      63.939  41.750  78.055  1.00190.16           H  
ATOM   1260 HD21 ASN A 116      61.088  42.520  75.995  1.00195.31           H  
ATOM   1261 HD22 ASN A 116      62.838  42.589  76.103  1.00195.31           H  
ATOM   1262  N   ASN A 117      65.827  44.108  79.848  1.00212.03           N  
ATOM   1263  CA  ASN A 117      66.930  44.123  80.796  1.00200.54           C  
ATOM   1264  C   ASN A 117      67.219  42.655  81.169  1.00181.68           C  
ATOM   1265  O   ASN A 117      67.377  42.304  82.337  1.00167.96           O  
ATOM   1266  CB  ASN A 117      66.667  45.011  82.013  1.00199.82           C  
ATOM   1267  CG  ASN A 117      66.606  46.490  81.694  1.00204.36           C  
ATOM   1268  OD1 ASN A 117      67.382  47.305  82.189  1.00212.67           O  
ATOM   1269  ND2 ASN A 117      65.590  46.891  80.874  1.00197.57           N  
ATOM   1270  H   ASN A 117      66.010  44.504  78.921  1.00212.03           H  
ATOM   1271  HA  ASN A 117      67.807  44.494  80.252  1.00200.54           H  
ATOM   1272  HB2 ASN A 117      67.473  44.875  82.746  1.00199.82           H  
ATOM   1273  HB3 ASN A 117      65.736  44.743  82.522  1.00199.82           H  
ATOM   1274 HD21 ASN A 117      65.501  47.878  80.667  1.00197.57           H  
ATOM   1275 HD22 ASN A 117      64.921  46.264  80.431  1.00197.57           H  
ATOM   1276  N   TYR A 118      67.380  41.783  80.102  1.00182.21           N  
ATOM   1277  CA  TYR A 118      67.559  40.346  80.340  1.00183.07           C  
ATOM   1278  C   TYR A 118      69.039  40.106  80.653  1.00192.83           C  
ATOM   1279  O   TYR A 118      69.425  39.185  81.378  1.00179.85           O  
ATOM   1280  CB  TYR A 118      67.123  39.526  79.121  1.00181.61           C  
ATOM   1281  CG  TYR A 118      67.234  38.032  79.306  1.00182.28           C  
ATOM   1282  CD1 TYR A 118      66.170  37.286  79.830  1.00194.27           C  
ATOM   1283  CD2 TYR A 118      68.429  37.374  78.976  1.00191.04           C  
ATOM   1284  CE1 TYR A 118      66.301  35.905  80.016  1.00211.30           C  
ATOM   1285  CE2 TYR A 118      68.562  36.002  79.180  1.00205.48           C  
ATOM   1286  CZ  TYR A 118      67.493  35.271  79.681  1.00220.09           C  
ATOM   1287  OH  TYR A 118      67.667  33.923  79.836  1.00233.89           O  
ATOM   1288  H   TYR A 118      67.391  42.144  79.133  1.00182.21           H  
ATOM   1289  HA  TYR A 118      66.979  40.064  81.228  1.00183.07           H  
ATOM   1290  HB2 TYR A 118      67.729  39.803  78.254  1.00181.61           H  
ATOM   1291  HB3 TYR A 118      66.089  39.780  78.852  1.00181.61           H  
ATOM   1292  HD1 TYR A 118      65.231  37.768  80.091  1.00194.27           H  
ATOM   1293  HD2 TYR A 118      69.275  37.925  78.570  1.00191.04           H  
ATOM   1294  HE1 TYR A 118      65.473  35.335  80.426  1.00211.30           H  
ATOM   1295  HE2 TYR A 118      69.498  35.504  78.947  1.00205.48           H  
ATOM   1296  HH  TYR A 118      66.766  33.441  79.773  1.00233.89           H  
ATOM   1297  N   TYR A 119      69.924  40.890  79.945  1.00213.58           N  
ATOM   1298  CA  TYR A 119      71.362  40.692  80.053  1.00229.06           C  
ATOM   1299  C   TYR A 119      71.785  41.167  81.444  1.00239.41           C  
ATOM   1300  O   TYR A 119      71.465  42.261  81.909  1.00239.44           O  
ATOM   1301  CB  TYR A 119      72.121  41.479  78.985  1.00228.93           C  
ATOM   1302  CG  TYR A 119      71.859  40.987  77.581  1.00216.31           C  
ATOM   1303  CD1 TYR A 119      71.993  39.630  77.261  1.00214.32           C  
ATOM   1304  CD2 TYR A 119      71.523  41.887  76.567  1.00198.78           C  
ATOM   1305  CE1 TYR A 119      71.831  39.177  75.958  1.00202.05           C  
ATOM   1306  CE2 TYR A 119      71.324  41.432  75.265  1.00189.62           C  
ATOM   1307  CZ  TYR A 119      71.486  40.084  74.969  1.00193.98           C  
ATOM   1308  OH  TYR A 119      71.249  39.677  73.690  1.00202.92           O  
ATOM   1309  H   TYR A 119      69.543  41.606  79.327  1.00213.58           H  
ATOM   1310  HA  TYR A 119      71.552  39.618  79.975  1.00229.06           H  
ATOM   1311  HB2 TYR A 119      73.199  41.417  79.167  1.00228.93           H  
ATOM   1312  HB3 TYR A 119      71.861  42.543  79.058  1.00228.93           H  
ATOM   1313  HD1 TYR A 119      72.231  38.899  78.024  1.00214.32           H  
ATOM   1314  HD2 TYR A 119      71.399  42.944  76.786  1.00198.78           H  
ATOM   1315  HE1 TYR A 119      71.954  38.120  75.742  1.00202.05           H  
ATOM   1316  HE2 TYR A 119      71.029  42.123  74.483  1.00189.62           H  
ATOM   1317  HH  TYR A 119      71.418  38.678  73.601  1.00202.92           H  
ATOM   1318  N   TRP A 120      72.546  40.251  82.159  1.00248.43           N  
ATOM   1319  CA  TRP A 120      73.034  40.604  83.502  1.00261.49           C  
ATOM   1320  C   TRP A 120      74.076  41.724  83.389  1.00252.52           C  
ATOM   1321  O   TRP A 120      74.259  42.559  84.275  1.00257.28           O  
ATOM   1322  CB  TRP A 120      73.657  39.384  84.195  1.00291.94           C  
ATOM   1323  CG  TRP A 120      74.306  39.654  85.518  1.00323.46           C  
ATOM   1324  CD1 TRP A 120      75.630  39.392  85.815  1.00336.51           C  
ATOM   1325  CD2 TRP A 120      73.716  40.202  86.705  1.00333.37           C  
ATOM   1326  NE1 TRP A 120      75.866  39.762  87.109  1.00341.33           N  
ATOM   1327  CE2 TRP A 120      74.713  40.245  87.683  1.00339.17           C  
ATOM   1328  CE3 TRP A 120      72.428  40.667  87.045  1.00334.25           C  
ATOM   1329  CZ2 TRP A 120      74.484  40.708  88.982  1.00341.80           C  
ATOM   1330  CZ3 TRP A 120      72.184  41.140  88.339  1.00335.62           C  
ATOM   1331  CH2 TRP A 120      73.198  41.154  89.294  1.00339.23           C  
ATOM   1332  H   TRP A 120      72.739  39.294  81.776  1.00248.43           H  
ATOM   1333  HA  TRP A 120      72.183  40.997  84.069  1.00261.49           H  
ATOM   1334  HB2 TRP A 120      74.404  38.931  83.528  1.00291.94           H  
ATOM   1335  HB3 TRP A 120      72.889  38.618  84.347  1.00291.94           H  
ATOM   1336  HD1 TRP A 120      76.420  38.971  85.207  1.00336.51           H  
ATOM   1337  HE1 TRP A 120      76.759  39.690  87.577  1.00341.33           H  
ATOM   1338  HE3 TRP A 120      71.622  40.664  86.316  1.00334.25           H  
ATOM   1339  HZ2 TRP A 120      75.271  40.712  89.730  1.00341.80           H  
ATOM   1340  HZ3 TRP A 120      71.191  41.497  88.604  1.00335.62           H  
ATOM   1341  HH2 TRP A 120      72.984  41.515  90.298  1.00339.23           H  
ATOM   1342  N   ASN A 121      74.891  41.602  82.287  1.00238.16           N  
ATOM   1343  CA  ASN A 121      76.050  42.443  82.060  1.00226.87           C  
ATOM   1344  C   ASN A 121      76.377  42.420  80.557  1.00212.04           C  
ATOM   1345  O   ASN A 121      75.725  41.775  79.732  1.00210.50           O  
ATOM   1346  CB  ASN A 121      77.222  42.016  82.950  1.00229.23           C  
ATOM   1347  CG  ASN A 121      77.652  40.585  82.706  1.00226.80           C  
ATOM   1348  OD1 ASN A 121      77.248  39.897  81.772  1.00222.82           O  
ATOM   1349  ND2 ASN A 121      78.565  40.119  83.613  1.00225.94           N  
ATOM   1350  H   ASN A 121      74.679  40.883  81.594  1.00238.16           H  
ATOM   1351  HA  ASN A 121      75.771  43.474  82.314  1.00226.87           H  
ATOM   1352  HB2 ASN A 121      76.941  42.107  84.007  1.00229.23           H  
ATOM   1353  HB3 ASN A 121      78.094  42.660  82.795  1.00229.23           H  
ATOM   1354 HD21 ASN A 121      78.912  39.173  83.506  1.00225.94           H  
ATOM   1355 HD22 ASN A 121      78.920  40.678  84.378  1.00225.94           H  
ATOM   1356  N   ALA A 122      77.472  43.188  80.205  1.00200.81           N  
ATOM   1357  CA  ALA A 122      77.893  43.314  78.821  1.00197.43           C  
ATOM   1358  C   ALA A 122      78.437  41.995  78.274  1.00202.71           C  
ATOM   1359  O   ALA A 122      78.527  41.807  77.061  1.00222.02           O  
ATOM   1360  CB  ALA A 122      78.948  44.399  78.673  1.00203.12           C  
ATOM   1361  H   ALA A 122      77.983  43.707  80.911  1.00200.81           H  
ATOM   1362  HA  ALA A 122      77.005  43.574  78.233  1.00197.43           H  
ATOM   1363  HB1 ALA A 122      78.567  45.358  79.039  1.00203.12           H  
ATOM   1364  HB2 ALA A 122      79.240  44.524  77.625  1.00203.12           H  
ATOM   1365  HB3 ALA A 122      79.851  44.157  79.244  1.00203.12           H  
ATOM   1366  N   GLN A 123      78.864  41.075  79.199  1.00193.94           N  
ATOM   1367  CA  GLN A 123      79.376  39.772  78.816  1.00216.55           C  
ATOM   1368  C   GLN A 123      78.258  38.945  78.170  1.00230.59           C  
ATOM   1369  O   GLN A 123      78.470  38.321  77.127  1.00248.26           O  
ATOM   1370  CB  GLN A 123      79.994  39.018  79.996  1.00242.96           C  
ATOM   1371  CG  GLN A 123      81.361  39.565  80.397  1.00266.71           C  
ATOM   1372  CD  GLN A 123      81.359  40.985  80.939  1.00273.50           C  
ATOM   1373  OE1 GLN A 123      80.380  41.575  81.386  1.00279.29           O  
ATOM   1374  NE2 GLN A 123      82.604  41.553  80.901  1.00265.56           N  
ATOM   1375  H   GLN A 123      78.853  41.332  80.188  1.00193.94           H  
ATOM   1376  HA  GLN A 123      80.134  39.937  78.039  1.00216.55           H  
ATOM   1377  HB2 GLN A 123      80.124  37.964  79.718  1.00242.96           H  
ATOM   1378  HB3 GLN A 123      79.326  39.023  80.859  1.00242.96           H  
ATOM   1379  HG2 GLN A 123      82.040  39.511  79.537  1.00266.71           H  
ATOM   1380  HG3 GLN A 123      81.784  38.925  81.181  1.00266.71           H  
ATOM   1381 HE21 GLN A 123      82.728  42.498  81.247  1.00265.56           H  
ATOM   1382 HE22 GLN A 123      83.424  41.075  80.545  1.00265.56           H  
ATOM   1383  N   GLU A 124      77.034  38.920  78.818  1.00240.69           N  
ATOM   1384  CA  GLU A 124      75.938  38.163  78.215  1.00239.46           C  
ATOM   1385  C   GLU A 124      75.589  38.771  76.830  1.00240.16           C  
ATOM   1386  O   GLU A 124      75.134  38.084  75.915  1.00248.95           O  
ATOM   1387  CB  GLU A 124      74.671  38.117  79.077  1.00245.94           C  
ATOM   1388  CG  GLU A 124      74.793  37.336  80.385  1.00259.94           C  
ATOM   1389  CD  GLU A 124      73.384  36.958  80.843  1.00261.08           C  
ATOM   1390  OE1 GLU A 124      72.927  35.858  80.436  1.00258.00           O  
ATOM   1391  OE2 GLU A 124      72.779  37.808  81.590  1.00257.29           O1-
ATOM   1392  H   GLU A 124      76.915  39.406  79.710  1.00240.69           H  
ATOM   1393  HA  GLU A 124      76.305  37.145  78.032  1.00239.46           H  
ATOM   1394  HB2 GLU A 124      73.886  37.649  78.472  1.00245.94           H  
ATOM   1395  HB3 GLU A 124      74.334  39.137  79.302  1.00245.94           H  
ATOM   1396  HG2 GLU A 124      75.296  37.934  81.152  1.00259.94           H  
ATOM   1397  HG3 GLU A 124      75.377  36.421  80.239  1.00259.94           H  
ATOM   1398  N   CYS A 125      75.750  40.142  76.721  1.00230.65           N  
ATOM   1399  CA  CYS A 125      75.445  40.860  75.478  1.00208.03           C  
ATOM   1400  C   CYS A 125      76.534  40.599  74.414  1.00197.85           C  
ATOM   1401  O   CYS A 125      76.253  40.337  73.241  1.00206.09           O  
ATOM   1402  CB  CYS A 125      75.291  42.360  75.740  1.00205.82           C  
ATOM   1403  SG  CYS A 125      74.746  43.295  74.275  1.00209.55           S  
ATOM   1404  H   CYS A 125      76.097  40.638  77.540  1.00230.65           H  
ATOM   1405  HA  CYS A 125      74.510  40.442  75.089  1.00208.03           H  
ATOM   1406  HB2 CYS A 125      76.237  42.800  76.067  1.00205.82           H  
ATOM   1407  HB3 CYS A 125      74.565  42.532  76.540  1.00205.82           H  
ATOM   1408  HG  CYS A 125      74.666  44.485  74.887  1.00209.55           H  
ATOM   1409  N   ILE A 126      77.842  40.756  74.826  1.00186.67           N  
ATOM   1410  CA  ILE A 126      78.987  40.579  73.923  1.00194.06           C  
ATOM   1411  C   ILE A 126      78.944  39.129  73.411  1.00205.75           C  
ATOM   1412  O   ILE A 126      79.243  38.860  72.242  1.00231.06           O  
ATOM   1413  CB  ILE A 126      80.313  40.936  74.645  1.00192.78           C  
ATOM   1414  CG1 ILE A 126      80.439  42.474  74.780  1.00197.54           C  
ATOM   1415  CG2 ILE A 126      81.559  40.386  73.943  1.00192.40           C  
ATOM   1416  CD1 ILE A 126      81.492  42.907  75.791  1.00219.54           C  
ATOM   1417  H   ILE A 126      78.030  41.031  75.802  1.00186.67           H  
ATOM   1418  HA  ILE A 126      78.825  41.233  73.057  1.00194.06           H  
ATOM   1419  HB  ILE A 126      80.292  40.488  75.646  1.00192.78           H  
ATOM   1420 HG12 ILE A 126      79.481  42.915  75.076  1.00197.54           H  
ATOM   1421 HG13 ILE A 126      80.679  42.910  73.804  1.00197.54           H  
ATOM   1422 HG21 ILE A 126      81.696  40.859  72.967  1.00192.40           H  
ATOM   1423 HG22 ILE A 126      81.509  39.302  73.810  1.00192.40           H  
ATOM   1424 HG23 ILE A 126      82.461  40.582  74.533  1.00192.40           H  
ATOM   1425 HD11 ILE A 126      81.325  42.435  76.765  1.00219.54           H  
ATOM   1426 HD12 ILE A 126      81.453  43.991  75.933  1.00219.54           H  
ATOM   1427 HD13 ILE A 126      82.502  42.656  75.454  1.00219.54           H  
ATOM   1428  N   GLN A 127      78.599  38.172  74.351  1.00189.82           N  
ATOM   1429  CA  GLN A 127      78.510  36.767  73.970  1.00207.40           C  
ATOM   1430  C   GLN A 127      77.448  36.576  72.871  1.00213.13           C  
ATOM   1431  O   GLN A 127      77.626  35.792  71.933  1.00221.64           O  
ATOM   1432  CB  GLN A 127      78.176  35.887  75.184  1.00230.31           C  
ATOM   1433  CG  GLN A 127      78.222  34.390  74.880  1.00240.75           C  
ATOM   1434  CD  GLN A 127      79.617  33.960  74.489  1.00249.87           C  
ATOM   1435  NE2 GLN A 127      79.664  33.040  73.483  1.00248.59           N  
ATOM   1436  OE1 GLN A 127      80.629  34.403  75.024  1.00256.75           O  
ATOM   1437  H   GLN A 127      78.426  38.436  75.331  1.00189.82           H  
ATOM   1438  HA  GLN A 127      79.482  36.500  73.540  1.00207.40           H  
ATOM   1439  HB2 GLN A 127      77.179  36.136  75.568  1.00230.31           H  
ATOM   1440  HB3 GLN A 127      78.884  36.105  75.992  1.00230.31           H  
ATOM   1441  HG2 GLN A 127      77.498  34.125  74.103  1.00240.75           H  
ATOM   1442  HG3 GLN A 127      77.949  33.826  75.779  1.00240.75           H  
ATOM   1443 HE21 GLN A 127      80.564  32.691  73.174  1.00248.59           H  
ATOM   1444 HE22 GLN A 127      78.830  32.693  73.017  1.00248.59           H  
ATOM   1445  N   ASP A 128      76.253  37.244  73.054  1.00214.32           N  
ATOM   1446  CA  ASP A 128      75.177  37.107  72.075  1.00214.17           C  
ATOM   1447  C   ASP A 128      75.600  37.737  70.735  1.00196.74           C  
ATOM   1448  O   ASP A 128      75.363  37.189  69.653  1.00181.12           O  
ATOM   1449  CB  ASP A 128      73.892  37.766  72.537  1.00221.88           C  
ATOM   1450  CG  ASP A 128      72.841  36.849  73.125  1.00218.67           C  
ATOM   1451  OD1 ASP A 128      73.095  35.634  73.327  1.00217.55           O  
ATOM   1452  OD2 ASP A 128      71.713  37.426  73.359  1.00214.97           O1-
ATOM   1453  H   ASP A 128      76.107  37.814  73.888  1.00214.32           H  
ATOM   1454  HA  ASP A 128      75.051  36.036  71.886  1.00214.17           H  
ATOM   1455  HB2 ASP A 128      73.401  38.247  71.682  1.00221.88           H  
ATOM   1456  HB3 ASP A 128      74.090  38.561  73.266  1.00221.88           H  
ATOM   1457  N   PHE A 129      76.202  38.984  70.801  1.00185.30           N  
ATOM   1458  CA  PHE A 129      76.595  39.657  69.560  1.00173.14           C  
ATOM   1459  C   PHE A 129      77.673  38.823  68.843  1.00189.30           C  
ATOM   1460  O   PHE A 129      77.707  38.724  67.614  1.00198.73           O  
ATOM   1461  CB  PHE A 129      77.132  41.083  69.781  1.00152.72           C  
ATOM   1462  CG  PHE A 129      76.136  42.181  69.458  1.00166.01           C  
ATOM   1463  CD1 PHE A 129      75.605  42.310  68.166  1.00187.63           C  
ATOM   1464  CD2 PHE A 129      75.777  43.126  70.424  1.00173.20           C  
ATOM   1465  CE1 PHE A 129      74.725  43.351  67.851  1.00193.82           C  
ATOM   1466  CE2 PHE A 129      74.916  44.181  70.106  1.00177.85           C  
ATOM   1467  CZ  PHE A 129      74.386  44.291  68.821  1.00189.27           C  
ATOM   1468  H   PHE A 129      76.333  39.432  71.720  1.00185.30           H  
ATOM   1469  HA  PHE A 129      75.715  39.647  68.906  1.00173.14           H  
ATOM   1470  HB2 PHE A 129      78.009  41.270  69.147  1.00152.72           H  
ATOM   1471  HB3 PHE A 129      77.489  41.197  70.812  1.00152.72           H  
ATOM   1472  HD1 PHE A 129      75.880  41.596  67.395  1.00187.63           H  
ATOM   1473  HD2 PHE A 129      76.189  43.063  71.429  1.00173.20           H  
ATOM   1474  HE1 PHE A 129      74.314  43.432  66.849  1.00193.82           H  
ATOM   1475  HE2 PHE A 129      74.663  44.922  70.861  1.00177.85           H  
ATOM   1476  HZ  PHE A 129      73.717  45.112  68.579  1.00189.27           H  
ATOM   1477  N   ASN A 130      78.636  38.254  69.667  1.00199.61           N  
ATOM   1478  CA  ASN A 130      79.719  37.483  69.057  1.00218.25           C  
ATOM   1479  C   ASN A 130      79.160  36.183  68.462  1.00200.11           C  
ATOM   1480  O   ASN A 130      79.683  35.659  67.474  1.00196.33           O  
ATOM   1481  CB  ASN A 130      80.857  37.147  70.018  1.00247.32           C  
ATOM   1482  CG  ASN A 130      81.841  38.291  70.078  1.00262.61           C  
ATOM   1483  OD1 ASN A 130      82.965  38.251  69.593  1.00271.38           O  
ATOM   1484  ND2 ASN A 130      81.385  39.386  70.755  1.00264.97           N  
ATOM   1485  H   ASN A 130      78.593  38.388  70.686  1.00199.61           H  
ATOM   1486  HA  ASN A 130      80.097  38.072  68.211  1.00218.25           H  
ATOM   1487  HB2 ASN A 130      81.412  36.265  69.674  1.00247.32           H  
ATOM   1488  HB3 ASN A 130      80.492  36.917  71.024  1.00247.32           H  
ATOM   1489 HD21 ASN A 130      81.952  40.226  70.781  1.00264.97           H  
ATOM   1490 HD22 ASN A 130      80.492  39.361  71.256  1.00264.97           H  
ATOM   1491  N   THR A 131      78.111  35.614  69.154  1.00192.51           N  
ATOM   1492  CA  THR A 131      77.487  34.365  68.711  1.00190.40           C  
ATOM   1493  C   THR A 131      76.811  34.622  67.352  1.00181.64           C  
ATOM   1494  O   THR A 131      76.803  33.764  66.468  1.00173.97           O  
ATOM   1495  CB  THR A 131      76.489  33.818  69.749  1.00200.87           C  
ATOM   1496  OG1 THR A 131      77.168  33.533  70.982  1.00203.56           O  
ATOM   1497  CG2 THR A 131      75.826  32.519  69.308  1.00201.05           C  
ATOM   1498  H   THR A 131      77.779  36.086  70.000  1.00192.51           H  
ATOM   1499  HA  THR A 131      78.304  33.649  68.555  1.00190.40           H  
ATOM   1500  HB  THR A 131      75.708  34.554  69.966  1.00200.87           H  
ATOM   1501 HG21 THR A 131      75.163  32.675  68.453  1.00201.05           H  
ATOM   1502 HG22 THR A 131      75.233  32.097  70.126  1.00201.05           H  
ATOM   1503 HG23 THR A 131      76.575  31.765  69.042  1.00201.05           H  
ATOM   1504  HG1 THR A 131      77.472  34.409  71.331  1.00203.56           H  
ATOM   1505  N   MET A 132      76.179  35.845  67.205  1.00184.67           N  
ATOM   1506  CA  MET A 132      75.505  36.223  65.962  1.00186.62           C  
ATOM   1507  C   MET A 132      76.524  36.288  64.797  1.00180.82           C  
ATOM   1508  O   MET A 132      76.313  35.750  63.706  1.00171.14           O  
ATOM   1509  CB  MET A 132      74.812  37.585  66.129  1.00186.00           C  
ATOM   1510  CG  MET A 132      73.873  37.902  64.967  1.00175.73           C  
ATOM   1511  SD  MET A 132      73.054  39.513  65.223  1.00170.31           S  
ATOM   1512  CE  MET A 132      74.382  40.603  64.661  1.00159.04           C  
ATOM   1513  H   MET A 132      76.166  36.490  68.002  1.00184.67           H  
ATOM   1514  HA  MET A 132      74.777  35.435  65.735  1.00186.62           H  
ATOM   1515  HB2 MET A 132      75.564  38.375  66.226  1.00186.00           H  
ATOM   1516  HB3 MET A 132      74.246  37.590  67.069  1.00186.00           H  
ATOM   1517  HG2 MET A 132      73.092  37.139  64.901  1.00175.73           H  
ATOM   1518  HG3 MET A 132      74.398  37.914  64.008  1.00175.73           H  
ATOM   1519  HE1 MET A 132      74.041  41.641  64.712  1.00159.04           H  
ATOM   1520  HE2 MET A 132      74.649  40.377  63.626  1.00159.04           H  
ATOM   1521  HE3 MET A 132      75.257  40.494  65.304  1.00159.04           H  
ATOM   1522  N   PHE A 133      77.643  37.057  65.059  1.00179.73           N  
ATOM   1523  CA  PHE A 133      78.626  37.294  64.010  1.00170.06           C  
ATOM   1524  C   PHE A 133      79.351  35.968  63.721  1.00182.89           C  
ATOM   1525  O   PHE A 133      79.595  35.609  62.566  1.00165.90           O  
ATOM   1526  CB  PHE A 133      79.607  38.407  64.374  1.00164.23           C  
ATOM   1527  CG  PHE A 133      78.977  39.777  64.556  1.00166.59           C  
ATOM   1528  CD1 PHE A 133      78.134  40.340  63.591  1.00165.61           C  
ATOM   1529  CD2 PHE A 133      79.280  40.539  65.694  1.00182.19           C  
ATOM   1530  CE1 PHE A 133      77.577  41.608  63.781  1.00170.48           C  
ATOM   1531  CE2 PHE A 133      78.740  41.815  65.876  1.00175.40           C  
ATOM   1532  CZ  PHE A 133      77.879  42.346  64.923  1.00163.57           C  
ATOM   1533  H   PHE A 133      77.753  37.491  65.982  1.00179.73           H  
ATOM   1534  HA  PHE A 133      78.073  37.546  63.097  1.00170.06           H  
ATOM   1535  HB2 PHE A 133      80.360  38.489  63.584  1.00164.23           H  
ATOM   1536  HB3 PHE A 133      80.143  38.123  65.289  1.00164.23           H  
ATOM   1537  HD1 PHE A 133      77.907  39.805  62.674  1.00165.61           H  
ATOM   1538  HD2 PHE A 133      79.954  40.139  66.448  1.00182.19           H  
ATOM   1539  HE1 PHE A 133      76.907  42.014  63.029  1.00170.48           H  
ATOM   1540  HE2 PHE A 133      79.002  42.392  66.758  1.00175.40           H  
ATOM   1541  HZ  PHE A 133      77.459  43.337  65.067  1.00163.57           H  
ATOM   1542  N   THR A 134      79.712  35.216  64.828  1.00208.76           N  
ATOM   1543  CA  THR A 134      80.442  33.960  64.648  1.00213.84           C  
ATOM   1544  C   THR A 134      79.553  32.977  63.882  1.00207.62           C  
ATOM   1545  O   THR A 134      80.028  32.190  63.059  1.00204.22           O  
ATOM   1546  CB  THR A 134      80.900  33.331  65.976  1.00223.21           C  
ATOM   1547  OG1 THR A 134      81.642  34.284  66.742  1.00232.89           O  
ATOM   1548  CG2 THR A 134      81.830  32.143  65.772  1.00232.14           C  
ATOM   1549  H   THR A 134      79.486  35.547  65.772  1.00208.76           H  
ATOM   1550  HA  THR A 134      81.311  34.197  64.023  1.00213.84           H  
ATOM   1551  HB  THR A 134      80.041  33.014  66.578  1.00223.21           H  
ATOM   1552 HG21 THR A 134      81.322  31.319  65.270  1.00232.14           H  
ATOM   1553 HG22 THR A 134      82.203  31.779  66.735  1.00232.14           H  
ATOM   1554 HG23 THR A 134      82.708  32.427  65.181  1.00232.14           H  
ATOM   1555  HG1 THR A 134      80.982  34.950  67.047  1.00232.89           H  
ATOM   1556  N   ASN A 135      78.204  32.975  64.195  1.00199.68           N  
ATOM   1557  CA  ASN A 135      77.269  32.072  63.512  1.00191.82           C  
ATOM   1558  C   ASN A 135      77.199  32.361  62.009  1.00205.79           C  
ATOM   1559  O   ASN A 135      76.887  31.494  61.191  1.00209.63           O  
ATOM   1560  CB  ASN A 135      75.840  32.211  64.016  1.00181.56           C  
ATOM   1561  CG  ASN A 135      75.555  31.267  65.146  1.00186.23           C  
ATOM   1562  OD1 ASN A 135      76.175  30.234  65.364  1.00212.22           O  
ATOM   1563  ND2 ASN A 135      74.458  31.635  65.873  1.00173.14           N  
ATOM   1564  H   ASN A 135      77.843  33.577  64.945  1.00199.68           H  
ATOM   1565  HA  ASN A 135      77.666  31.057  63.620  1.00191.82           H  
ATOM   1566  HB2 ASN A 135      75.116  31.948  63.232  1.00181.56           H  
ATOM   1567  HB3 ASN A 135      75.612  33.241  64.308  1.00181.56           H  
ATOM   1568 HD21 ASN A 135      74.116  31.021  66.627  1.00173.14           H  
ATOM   1569 HD22 ASN A 135      73.948  32.496  65.728  1.00173.14           H  
ATOM   1570  N   CYS A 136      77.393  33.684  61.662  1.00215.20           N  
ATOM   1571  CA  CYS A 136      77.381  34.066  60.262  1.00213.79           C  
ATOM   1572  C   CYS A 136      78.589  33.365  59.610  1.00199.37           C  
ATOM   1573  O   CYS A 136      78.465  32.736  58.555  1.00191.65           O  
ATOM   1574  CB  CYS A 136      77.432  35.576  60.045  1.00224.92           C  
ATOM   1575  SG  CYS A 136      76.912  35.993  58.344  1.00223.49           S  
ATOM   1576  H   CYS A 136      77.549  34.374  62.401  1.00215.20           H  
ATOM   1577  HA  CYS A 136      76.467  33.639  59.833  1.00213.79           H  
ATOM   1578  HB2 CYS A 136      78.437  35.979  60.200  1.00224.92           H  
ATOM   1579  HB3 CYS A 136      76.756  36.093  60.734  1.00224.92           H  
ATOM   1580  HG  CYS A 136      77.299  37.276  58.368  1.00223.49           H  
ATOM   1581  N   TYR A 137      79.788  33.504  60.281  1.00192.90           N  
ATOM   1582  CA  TYR A 137      81.049  32.991  59.753  1.00175.21           C  
ATOM   1583  C   TYR A 137      81.141  31.465  59.800  1.00173.24           C  
ATOM   1584  O   TYR A 137      81.879  30.860  59.020  1.00163.49           O  
ATOM   1585  CB  TYR A 137      82.280  33.535  60.496  1.00168.48           C  
ATOM   1586  CG  TYR A 137      82.348  35.028  60.695  1.00169.42           C  
ATOM   1587  CD1 TYR A 137      81.776  35.940  59.797  1.00162.62           C  
ATOM   1588  CD2 TYR A 137      83.016  35.520  61.828  1.00184.31           C  
ATOM   1589  CE1 TYR A 137      81.798  37.307  60.066  1.00170.46           C  
ATOM   1590  CE2 TYR A 137      83.044  36.886  62.091  1.00188.00           C  
ATOM   1591  CZ  TYR A 137      82.413  37.765  61.220  1.00184.71           C  
ATOM   1592  OH  TYR A 137      82.363  39.103  61.475  1.00194.48           O  
ATOM   1593  H   TYR A 137      79.794  34.022  61.164  1.00192.90           H  
ATOM   1594  HA  TYR A 137      81.086  33.275  58.693  1.00175.21           H  
ATOM   1595  HB2 TYR A 137      83.192  33.222  59.970  1.00168.48           H  
ATOM   1596  HB3 TYR A 137      82.320  33.057  61.485  1.00168.48           H  
ATOM   1597  HD1 TYR A 137      81.277  35.604  58.894  1.00162.62           H  
ATOM   1598  HD2 TYR A 137      83.493  34.840  62.531  1.00184.31           H  
ATOM   1599  HE1 TYR A 137      81.327  38.015  59.392  1.00170.46           H  
ATOM   1600  HE2 TYR A 137      83.545  37.252  62.982  1.00188.00           H  
ATOM   1601  HH  TYR A 137      82.591  39.262  62.462  1.00194.48           H  
ATOM   1602  N   ILE A 138      80.466  30.823  60.820  1.00185.86           N  
ATOM   1603  CA  ILE A 138      80.449  29.358  60.863  1.00193.52           C  
ATOM   1604  C   ILE A 138      79.734  28.801  59.613  1.00193.36           C  
ATOM   1605  O   ILE A 138      80.041  27.692  59.167  1.00194.16           O  
ATOM   1606  CB  ILE A 138      79.800  28.839  62.179  1.00194.97           C  
ATOM   1607  CG1 ILE A 138      80.819  28.960  63.337  1.00207.94           C  
ATOM   1608  CG2 ILE A 138      79.298  27.389  62.081  1.00190.27           C  
ATOM   1609  CD1 ILE A 138      80.205  28.753  64.716  1.00209.67           C  
ATOM   1610  H   ILE A 138      80.031  31.380  61.570  1.00185.86           H  
ATOM   1611  HA  ILE A 138      81.491  29.019  60.798  1.00193.52           H  
ATOM   1612  HB  ILE A 138      78.930  29.465  62.408  1.00194.97           H  
ATOM   1613 HG12 ILE A 138      81.288  29.949  63.316  1.00207.94           H  
ATOM   1614 HG13 ILE A 138      81.629  28.235  63.195  1.00207.94           H  
ATOM   1615 HG21 ILE A 138      80.114  26.703  61.832  1.00190.27           H  
ATOM   1616 HG22 ILE A 138      78.514  27.286  61.325  1.00190.27           H  
ATOM   1617 HG23 ILE A 138      78.850  27.054  63.021  1.00190.27           H  
ATOM   1618 HD11 ILE A 138      79.376  29.446  64.886  1.00209.67           H  
ATOM   1619 HD12 ILE A 138      80.959  28.928  65.490  1.00209.67           H  
ATOM   1620 HD13 ILE A 138      79.838  27.732  64.851  1.00209.67           H  
ATOM   1621  N   TYR A 139      78.626  29.505  59.178  1.00191.90           N  
ATOM   1622  CA  TYR A 139      77.724  28.964  58.148  1.00193.00           C  
ATOM   1623  C   TYR A 139      77.981  29.442  56.691  1.00200.11           C  
ATOM   1624  O   TYR A 139      77.518  28.821  55.731  1.00196.60           O  
ATOM   1625  CB  TYR A 139      76.266  29.274  58.550  1.00181.14           C  
ATOM   1626  CG  TYR A 139      75.200  28.532  57.776  1.00171.36           C  
ATOM   1627  CD1 TYR A 139      74.916  27.183  58.044  1.00168.83           C  
ATOM   1628  CD2 TYR A 139      74.498  29.168  56.742  1.00161.86           C  
ATOM   1629  CE1 TYR A 139      73.923  26.496  57.327  1.00164.81           C  
ATOM   1630  CE2 TYR A 139      73.501  28.484  56.034  1.00158.36           C  
ATOM   1631  CZ  TYR A 139      73.202  27.158  56.343  1.00162.47           C  
ATOM   1632  OH  TYR A 139      72.191  26.566  55.650  1.00158.27           O  
ATOM   1633  H   TYR A 139      78.427  30.413  59.603  1.00191.90           H  
ATOM   1634  HA  TYR A 139      77.864  27.875  58.128  1.00193.00           H  
ATOM   1635  HB2 TYR A 139      76.080  30.352  58.481  1.00181.14           H  
ATOM   1636  HB3 TYR A 139      76.123  29.039  59.612  1.00181.14           H  
ATOM   1637  HD1 TYR A 139      75.457  26.657  58.827  1.00168.83           H  
ATOM   1638  HD2 TYR A 139      74.714  30.200  56.481  1.00161.86           H  
ATOM   1639  HE1 TYR A 139      73.713  25.457  57.564  1.00164.81           H  
ATOM   1640  HE2 TYR A 139      72.957  28.992  55.243  1.00158.36           H  
ATOM   1641  HH  TYR A 139      72.155  25.591  55.838  1.00158.27           H  
ATOM   1642  N   ASN A 140      78.554  30.688  56.531  1.00202.78           N  
ATOM   1643  CA  ASN A 140      78.654  31.334  55.202  1.00195.78           C  
ATOM   1644  C   ASN A 140      80.172  31.393  54.819  1.00196.82           C  
ATOM   1645  O   ASN A 140      81.052  30.965  55.571  1.00195.69           O  
ATOM   1646  CB  ASN A 140      77.933  32.688  55.166  1.00189.43           C  
ATOM   1647  CG  ASN A 140      76.480  32.661  55.653  1.00190.37           C  
ATOM   1648  ND2 ASN A 140      76.386  32.588  57.015  1.00199.71           N  
ATOM   1649  OD1 ASN A 140      75.483  32.736  54.942  1.00190.92           O  
ATOM   1650  H   ASN A 140      78.963  31.163  57.340  1.00202.78           H  
ATOM   1651  HA  ASN A 140      78.181  30.681  54.459  1.00195.78           H  
ATOM   1652  HB2 ASN A 140      77.928  33.106  54.157  1.00189.43           H  
ATOM   1653  HB3 ASN A 140      78.476  33.402  55.794  1.00189.43           H  
ATOM   1654 HD21 ASN A 140      75.480  32.605  57.457  1.00199.71           H  
ATOM   1655 HD22 ASN A 140      77.230  32.508  57.588  1.00199.71           H  
ATOM   1656  N   LYS A 141      80.463  31.844  53.541  1.00190.19           N  
ATOM   1657  CA  LYS A 141      81.797  31.690  52.952  1.00186.54           C  
ATOM   1658  C   LYS A 141      82.591  33.018  52.985  1.00198.64           C  
ATOM   1659  O   LYS A 141      82.042  34.117  52.837  1.00208.24           O  
ATOM   1660  CB  LYS A 141      81.739  31.175  51.507  1.00158.70           C  
ATOM   1661  CG  LYS A 141      81.081  29.807  51.396  1.00150.37           C  
ATOM   1662  H   LYS A 141      79.757  32.340  52.938  1.00190.19           H  
ATOM   1663  HA  LYS A 141      82.314  30.943  53.555  1.00186.54           H  
ATOM   1664  HB2 LYS A 141      82.755  31.107  51.099  1.00158.70           H  
ATOM   1665  HB3 LYS A 141      81.203  31.883  50.866  1.00158.70           H  
ATOM   1666  HG1 LYS A 141      81.602  29.070  52.015  1.00150.37           H  
ATOM   1667  HG2 LYS A 141      81.110  29.459  50.358  1.00150.37           H  
ATOM   1668  HG3 LYS A 141      80.032  29.841  51.707  1.00150.37           H  
ATOM   1669  N   PRO A 142      83.970  32.939  53.136  1.00195.52           N  
ATOM   1670  CA  PRO A 142      84.804  34.141  53.212  1.00184.67           C  
ATOM   1671  C   PRO A 142      84.821  34.877  51.862  1.00181.93           C  
ATOM   1672  O   PRO A 142      85.350  34.421  50.851  1.00178.96           O  
ATOM   1673  CB  PRO A 142      86.211  33.632  53.554  1.00191.22           C  
ATOM   1674  CG  PRO A 142      85.982  32.229  54.095  1.00196.26           C  
ATOM   1675  CD  PRO A 142      84.781  31.742  53.303  1.00197.87           C  
ATOM   1676  HA  PRO A 142      84.411  34.781  54.010  1.00184.67           H  
ATOM   1677  HB2 PRO A 142      86.707  34.276  54.287  1.00191.22           H  
ATOM   1678  HB3 PRO A 142      86.863  33.584  52.674  1.00191.22           H  
ATOM   1679  HG2 PRO A 142      85.731  32.283  55.161  1.00196.26           H  
ATOM   1680  HG3 PRO A 142      86.855  31.580  53.982  1.00196.26           H  
ATOM   1681  HD2 PRO A 142      85.073  31.396  52.306  1.00197.87           H  
ATOM   1682  HD3 PRO A 142      84.266  30.937  53.826  1.00197.87           H  
ATOM   1683  N   GLY A 143      84.137  36.077  51.886  1.00183.32           N  
ATOM   1684  CA  GLY A 143      84.016  36.939  50.726  1.00197.10           C  
ATOM   1685  C   GLY A 143      82.578  37.138  50.247  1.00194.13           C  
ATOM   1686  O   GLY A 143      82.318  37.956  49.360  1.00188.37           O  
ATOM   1687  H   GLY A 143      83.686  36.368  52.751  1.00183.32           H  
ATOM   1688  HA2 GLY A 143      84.605  36.549  49.890  1.00197.10           H  
ATOM   1689  HA3 GLY A 143      84.411  37.917  51.017  1.00197.10           H  
ATOM   1690  N   ASP A 144      81.635  36.365  50.903  1.00195.58           N  
ATOM   1691  CA  ASP A 144      80.194  36.487  50.664  1.00193.16           C  
ATOM   1692  C   ASP A 144      79.751  37.895  51.122  1.00192.38           C  
ATOM   1693  O   ASP A 144      80.234  38.483  52.094  1.00191.53           O  
ATOM   1694  CB  ASP A 144      79.373  35.499  51.503  1.00196.39           C  
ATOM   1695  CG  ASP A 144      79.277  34.056  51.026  1.00199.70           C  
ATOM   1696  OD1 ASP A 144      79.332  33.887  49.778  1.00201.01           O  
ATOM   1697  OD2 ASP A 144      79.104  33.203  51.956  1.00203.56           O1-
ATOM   1698  H   ASP A 144      81.945  35.667  51.589  1.00195.58           H  
ATOM   1699  HA  ASP A 144      80.015  36.380  49.589  1.00193.16           H  
ATOM   1700  HB2 ASP A 144      78.330  35.841  51.548  1.00196.39           H  
ATOM   1701  HB3 ASP A 144      79.735  35.505  52.538  1.00196.39           H  
ATOM   1702  N   ASP A 145      78.655  38.396  50.444  1.00187.62           N  
ATOM   1703  CA  ASP A 145      78.044  39.691  50.745  1.00187.08           C  
ATOM   1704  C   ASP A 145      77.664  39.746  52.220  1.00177.29           C  
ATOM   1705  O   ASP A 145      77.901  40.721  52.933  1.00173.52           O  
ATOM   1706  CB  ASP A 145      76.767  39.898  49.934  1.00193.36           C  
ATOM   1707  CG  ASP A 145      77.312  40.009  48.539  1.00200.00           C  
ATOM   1708  OD1 ASP A 145      77.561  41.193  48.149  1.00204.13           O  
ATOM   1709  OD2 ASP A 145      77.613  38.907  47.988  1.00198.88           O1-
ATOM   1710  H   ASP A 145      78.276  37.911  49.616  1.00187.62           H  
ATOM   1711  HA  ASP A 145      78.802  40.463  50.561  1.00187.08           H  
ATOM   1712  HB2 ASP A 145      76.240  40.812  50.229  1.00193.36           H  
ATOM   1713  HB3 ASP A 145      76.069  39.057  50.012  1.00193.36           H  
ATOM   1714  N   ILE A 146      76.970  38.641  52.680  1.00168.16           N  
ATOM   1715  CA  ILE A 146      76.396  38.663  54.015  1.00157.07           C  
ATOM   1716  C   ILE A 146      77.499  38.698  55.088  1.00173.61           C  
ATOM   1717  O   ILE A 146      77.317  39.239  56.179  1.00184.13           O  
ATOM   1718  CB  ILE A 146      75.397  37.515  54.207  1.00146.81           C  
ATOM   1719  CG1 ILE A 146      74.508  37.670  55.453  1.00154.52           C  
ATOM   1720  CG2 ILE A 146      76.053  36.129  54.217  1.00132.65           C  
ATOM   1721  CD1 ILE A 146      73.820  39.018  55.615  1.00147.15           C  
ATOM   1722  H   ILE A 146      76.851  37.843  52.063  1.00168.16           H  
ATOM   1723  HA  ILE A 146      75.871  39.623  54.081  1.00157.07           H  
ATOM   1724  HB  ILE A 146      74.736  37.527  53.335  1.00146.81           H  
ATOM   1725 HG12 ILE A 146      75.082  37.463  56.361  1.00154.52           H  
ATOM   1726 HG13 ILE A 146      73.731  36.904  55.388  1.00154.52           H  
ATOM   1727 HG21 ILE A 146      76.699  35.990  55.088  1.00132.65           H  
ATOM   1728 HG22 ILE A 146      76.652  35.960  53.318  1.00132.65           H  
ATOM   1729 HG23 ILE A 146      75.285  35.351  54.246  1.00132.65           H  
ATOM   1730 HD11 ILE A 146      74.532  39.804  55.881  1.00147.15           H  
ATOM   1731 HD12 ILE A 146      73.082  38.964  56.423  1.00147.15           H  
ATOM   1732 HD13 ILE A 146      73.298  39.317  54.702  1.00147.15           H  
ATOM   1733  N   VAL A 147      78.679  38.069  54.746  1.00175.79           N  
ATOM   1734  CA  VAL A 147      79.836  38.020  55.642  1.00179.75           C  
ATOM   1735  C   VAL A 147      80.474  39.413  55.639  1.00188.28           C  
ATOM   1736  O   VAL A 147      80.810  39.965  56.690  1.00192.76           O  
ATOM   1737  CB  VAL A 147      80.839  36.924  55.219  1.00177.92           C  
ATOM   1738  CG1 VAL A 147      82.197  37.056  55.914  1.00193.77           C  
ATOM   1739  CG2 VAL A 147      80.253  35.544  55.520  1.00172.51           C  
ATOM   1740  H   VAL A 147      78.764  37.651  53.826  1.00175.79           H  
ATOM   1741  HA  VAL A 147      79.467  37.834  56.658  1.00179.75           H  
ATOM   1742  HB  VAL A 147      81.020  36.986  54.139  1.00177.92           H  
ATOM   1743 HG11 VAL A 147      82.085  37.098  57.000  1.00193.77           H  
ATOM   1744 HG12 VAL A 147      82.722  37.960  55.590  1.00193.77           H  
ATOM   1745 HG13 VAL A 147      82.843  36.206  55.672  1.00193.77           H  
ATOM   1746 HG21 VAL A 147      80.039  35.426  56.587  1.00172.51           H  
ATOM   1747 HG22 VAL A 147      80.944  34.748  55.227  1.00172.51           H  
ATOM   1748 HG23 VAL A 147      79.321  35.394  54.968  1.00172.51           H  
ATOM   1749  N   LEU A 148      80.700  39.982  54.402  1.00179.42           N  
ATOM   1750  CA  LEU A 148      81.350  41.286  54.328  1.00166.02           C  
ATOM   1751  C   LEU A 148      80.460  42.393  54.937  1.00164.78           C  
ATOM   1752  O   LEU A 148      80.942  43.440  55.376  1.00182.09           O  
ATOM   1753  CB  LEU A 148      81.744  41.656  52.898  1.00151.73           C  
ATOM   1754  CG  LEU A 148      82.859  40.773  52.300  1.00153.89           C  
ATOM   1755  CD1 LEU A 148      83.108  41.195  50.854  1.00151.67           C  
ATOM   1756  CD2 LEU A 148      84.168  40.847  53.087  1.00166.20           C  
ATOM   1757  H   LEU A 148      80.422  39.477  53.549  1.00179.42           H  
ATOM   1758  HA  LEU A 148      82.236  41.243  54.972  1.00166.02           H  
ATOM   1759  HB2 LEU A 148      82.068  42.705  52.871  1.00151.73           H  
ATOM   1760  HB3 LEU A 148      80.854  41.598  52.255  1.00151.73           H  
ATOM   1761  HG  LEU A 148      82.529  39.728  52.291  1.00153.89           H  
ATOM   1762 HD11 LEU A 148      83.496  42.218  50.802  1.00151.67           H  
ATOM   1763 HD12 LEU A 148      82.176  41.157  50.284  1.00151.67           H  
ATOM   1764 HD13 LEU A 148      83.831  40.531  50.368  1.00151.67           H  
ATOM   1765 HD21 LEU A 148      84.499  41.883  53.212  1.00166.20           H  
ATOM   1766 HD22 LEU A 148      84.963  40.298  52.570  1.00166.20           H  
ATOM   1767 HD23 LEU A 148      84.063  40.398  54.079  1.00166.20           H  
ATOM   1768  N   MET A 149      79.095  42.172  54.893  1.00155.53           N  
ATOM   1769  CA  MET A 149      78.164  43.049  55.596  1.00162.77           C  
ATOM   1770  C   MET A 149      78.285  42.835  57.124  1.00167.92           C  
ATOM   1771  O   MET A 149      78.229  43.770  57.927  1.00169.90           O  
ATOM   1772  CB  MET A 149      76.716  42.800  55.160  1.00165.22           C  
ATOM   1773  CG  MET A 149      76.414  43.375  53.774  1.00157.76           C  
ATOM   1774  SD  MET A 149      74.863  42.714  53.053  1.00168.54           S  
ATOM   1775  CE  MET A 149      73.719  43.053  54.409  1.00180.57           C  
ATOM   1776  H   MET A 149      78.739  41.394  54.319  1.00155.53           H  
ATOM   1777  HA  MET A 149      78.459  44.083  55.392  1.00162.77           H  
ATOM   1778  HB2 MET A 149      76.044  43.263  55.893  1.00165.22           H  
ATOM   1779  HB3 MET A 149      76.510  41.723  55.183  1.00165.22           H  
ATOM   1780  HG2 MET A 149      77.216  43.147  53.066  1.00157.76           H  
ATOM   1781  HG3 MET A 149      76.334  44.464  53.821  1.00157.76           H  
ATOM   1782  HE1 MET A 149      72.704  42.808  54.086  1.00180.57           H  
ATOM   1783  HE2 MET A 149      73.752  44.108  54.689  1.00180.57           H  
ATOM   1784  HE3 MET A 149      73.952  42.431  55.275  1.00180.57           H  
ATOM   1785  N   ALA A 150      78.328  41.524  57.551  1.00173.13           N  
ATOM   1786  CA  ALA A 150      78.390  41.188  58.975  1.00175.85           C  
ATOM   1787  C   ALA A 150      79.711  41.639  59.617  1.00176.03           C  
ATOM   1788  O   ALA A 150      79.739  42.108  60.758  1.00180.30           O  
ATOM   1789  CB  ALA A 150      78.207  39.696  59.208  1.00175.48           C  
ATOM   1790  H   ALA A 150      78.276  40.763  56.867  1.00173.13           H  
ATOM   1791  HA  ALA A 150      77.581  41.739  59.472  1.00175.85           H  
ATOM   1792  HB1 ALA A 150      77.233  39.363  58.840  1.00175.48           H  
ATOM   1793  HB2 ALA A 150      78.269  39.453  60.273  1.00175.48           H  
ATOM   1794  HB3 ALA A 150      78.977  39.111  58.694  1.00175.48           H  
ATOM   1795  N   GLU A 151      80.843  41.439  58.845  1.00153.55           N  
ATOM   1796  CA  GLU A 151      82.155  41.879  59.305  1.00164.71           C  
ATOM   1797  C   GLU A 151      82.081  43.382  59.599  1.00170.40           C  
ATOM   1798  O   GLU A 151      82.710  43.896  60.525  1.00189.63           O  
ATOM   1799  CB  GLU A 151      83.270  41.692  58.264  1.00183.25           C  
ATOM   1800  CG  GLU A 151      83.886  40.293  58.233  1.00211.04           C  
ATOM   1801  CD  GLU A 151      85.156  40.242  57.365  1.00222.50           C  
ATOM   1802  OE1 GLU A 151      85.887  41.275  57.393  1.00220.22           O  
ATOM   1803  OE2 GLU A 151      85.328  39.169  56.720  1.00228.49           O1-
ATOM   1804  H   GLU A 151      80.763  40.925  57.954  1.00153.55           H  
ATOM   1805  HA  GLU A 151      82.381  41.369  60.245  1.00164.71           H  
ATOM   1806  HB2 GLU A 151      84.064  42.419  58.483  1.00183.25           H  
ATOM   1807  HB3 GLU A 151      82.904  41.949  57.261  1.00183.25           H  
ATOM   1808  HG2 GLU A 151      83.155  39.566  57.868  1.00211.04           H  
ATOM   1809  HG3 GLU A 151      84.178  39.989  59.245  1.00211.04           H  
ATOM   1810  N   ALA A 152      81.351  44.137  58.703  1.00171.90           N  
ATOM   1811  CA  ALA A 152      81.331  45.584  58.807  1.00177.34           C  
ATOM   1812  C   ALA A 152      80.668  46.028  60.116  1.00177.18           C  
ATOM   1813  O   ALA A 152      81.016  47.060  60.692  1.00166.37           O  
ATOM   1814  CB  ALA A 152      80.618  46.219  57.628  1.00168.00           C  
ATOM   1815  H   ALA A 152      80.855  43.665  57.949  1.00171.90           H  
ATOM   1816  HA  ALA A 152      82.372  45.925  58.834  1.00177.34           H  
ATOM   1817  HB1 ALA A 152      81.120  45.976  56.687  1.00168.00           H  
ATOM   1818  HB2 ALA A 152      80.584  47.308  57.730  1.00168.00           H  
ATOM   1819  HB3 ALA A 152      79.586  45.870  57.557  1.00168.00           H  
ATOM   1820  N   LEU A 153      79.615  45.260  60.563  1.00178.99           N  
ATOM   1821  CA  LEU A 153      78.919  45.590  61.809  1.00172.17           C  
ATOM   1822  C   LEU A 153      79.838  45.237  62.992  1.00193.06           C  
ATOM   1823  O   LEU A 153      79.830  45.879  64.046  1.00202.20           O  
ATOM   1824  CB  LEU A 153      77.592  44.840  61.929  1.00152.49           C  
ATOM   1825  CG  LEU A 153      76.498  45.326  60.960  1.00159.35           C  
ATOM   1826  CD1 LEU A 153      75.329  44.340  60.977  1.00147.19           C  
ATOM   1827  CD2 LEU A 153      75.989  46.723  61.315  1.00174.71           C  
ATOM   1828  H   LEU A 153      79.354  44.429  60.028  1.00178.99           H  
ATOM   1829  HA  LEU A 153      78.773  46.675  61.841  1.00172.17           H  
ATOM   1830  HB2 LEU A 153      77.219  44.916  62.959  1.00152.49           H  
ATOM   1831  HB3 LEU A 153      77.777  43.775  61.745  1.00152.49           H  
ATOM   1832  HG  LEU A 153      76.900  45.352  59.940  1.00159.35           H  
ATOM   1833 HD11 LEU A 153      74.879  44.269  61.974  1.00147.19           H  
ATOM   1834 HD12 LEU A 153      75.667  43.341  60.685  1.00147.19           H  
ATOM   1835 HD13 LEU A 153      74.550  44.650  60.275  1.00147.19           H  
ATOM   1836 HD21 LEU A 153      75.584  46.751  62.332  1.00174.71           H  
ATOM   1837 HD22 LEU A 153      75.191  47.028  60.630  1.00174.71           H  
ATOM   1838 HD23 LEU A 153      76.784  47.471  61.244  1.00174.71           H  
ATOM   1839  N   GLU A 154      80.624  44.117  62.819  1.00197.10           N  
ATOM   1840  CA  GLU A 154      81.581  43.681  63.832  1.00191.28           C  
ATOM   1841  C   GLU A 154      82.777  44.662  63.908  1.00193.43           C  
ATOM   1842  O   GLU A 154      83.323  44.927  64.983  1.00201.02           O  
ATOM   1843  CB  GLU A 154      82.021  42.239  63.581  1.00191.46           C  
ATOM   1844  CG  GLU A 154      82.640  41.605  64.827  1.00212.37           C  
ATOM   1845  CD  GLU A 154      82.603  40.079  64.803  1.00222.62           C  
ATOM   1846  OE1 GLU A 154      82.742  39.544  63.661  1.00215.06           O  
ATOM   1847  OE2 GLU A 154      82.421  39.519  65.921  1.00227.59           O1-
ATOM   1848  H   GLU A 154      80.512  43.557  61.966  1.00197.10           H  
ATOM   1849  HA  GLU A 154      81.055  43.746  64.790  1.00191.28           H  
ATOM   1850  HB2 GLU A 154      82.738  42.193  62.752  1.00191.46           H  
ATOM   1851  HB3 GLU A 154      81.151  41.648  63.267  1.00191.46           H  
ATOM   1852  HG2 GLU A 154      82.115  41.944  65.727  1.00212.37           H  
ATOM   1853  HG3 GLU A 154      83.683  41.919  64.912  1.00212.37           H  
ATOM   1854  N   LYS A 155      83.201  45.183  62.699  1.00193.45           N  
ATOM   1855  CA  LYS A 155      84.260  46.197  62.573  1.00193.73           C  
ATOM   1856  C   LYS A 155      83.830  47.487  63.299  1.00190.23           C  
ATOM   1857  O   LYS A 155      84.650  48.290  63.748  1.00186.27           O  
ATOM   1858  CB  LYS A 155      84.546  46.479  61.083  1.00198.09           C  
ATOM   1859  CG  LYS A 155      85.965  46.939  60.723  1.00210.97           C  
ATOM   1860  CD  LYS A 155      86.316  48.343  61.197  1.00225.81           C  
ATOM   1861  CE  LYS A 155      87.605  48.853  60.568  1.00232.58           C  
ATOM   1862  NZ  LYS A 155      87.888  50.208  61.071  1.00235.21           N1+
ATOM   1863  H   LYS A 155      82.793  44.790  61.838  1.00193.45           H  
ATOM   1864  HA  LYS A 155      85.144  45.797  63.081  1.00193.73           H  
ATOM   1865  HB2 LYS A 155      83.819  47.196  60.685  1.00198.09           H  
ATOM   1866  HB3 LYS A 155      84.403  45.555  60.514  1.00198.09           H  
ATOM   1867  HG2 LYS A 155      86.053  46.906  59.629  1.00210.97           H  
ATOM   1868  HG3 LYS A 155      86.696  46.221  61.115  1.00210.97           H  
ATOM   1869  HD2 LYS A 155      86.457  48.310  62.279  1.00225.81           H  
ATOM   1870  HD3 LYS A 155      85.496  49.036  60.982  1.00225.81           H  
ATOM   1871  HE2 LYS A 155      87.542  48.920  59.478  1.00232.58           H  
ATOM   1872  HE3 LYS A 155      88.456  48.226  60.848  1.00232.58           H  
ATOM   1873  HZ1 LYS A 155      88.864  50.488  60.948  1.00235.21           H  
ATOM   1874  HZ2 LYS A 155      87.659  50.293  62.097  1.00235.21           H  
ATOM   1875  HZ3 LYS A 155      87.321  50.963  60.601  1.00235.21           H  
ATOM   1876  N   LEU A 156      82.479  47.764  63.326  1.00189.13           N  
ATOM   1877  CA  LEU A 156      81.953  48.864  64.125  1.00183.55           C  
ATOM   1878  C   LEU A 156      81.924  48.419  65.602  1.00175.61           C  
ATOM   1879  O   LEU A 156      82.395  49.125  66.498  1.00180.07           O  
ATOM   1880  CB  LEU A 156      80.576  49.287  63.605  1.00186.82           C  
ATOM   1881  CG  LEU A 156      79.899  50.431  64.382  1.00197.16           C  
ATOM   1882  CD1 LEU A 156      80.778  51.676  64.489  1.00196.63           C  
ATOM   1883  CD2 LEU A 156      78.576  50.790  63.701  1.00205.85           C  
ATOM   1884  H   LEU A 156      81.854  47.174  62.776  1.00189.13           H  
ATOM   1885  HA  LEU A 156      82.658  49.699  64.044  1.00183.55           H  
ATOM   1886  HB2 LEU A 156      79.898  48.426  63.605  1.00186.82           H  
ATOM   1887  HB3 LEU A 156      80.681  49.580  62.551  1.00186.82           H  
ATOM   1888  HG  LEU A 156      79.671  50.086  65.398  1.00197.16           H  
ATOM   1889 HD11 LEU A 156      81.130  51.987  63.502  1.00196.63           H  
ATOM   1890 HD12 LEU A 156      81.653  51.497  65.121  1.00196.63           H  
ATOM   1891 HD13 LEU A 156      80.224  52.510  64.934  1.00196.63           H  
ATOM   1892 HD21 LEU A 156      78.741  51.194  62.697  1.00205.85           H  
ATOM   1893 HD22 LEU A 156      78.036  51.542  64.284  1.00205.85           H  
ATOM   1894 HD23 LEU A 156      77.930  49.911  63.608  1.00205.85           H  
ATOM   1895  N   PHE A 157      81.273  47.233  65.870  1.00182.88           N  
ATOM   1896  CA  PHE A 157      81.010  46.805  67.245  1.00206.02           C  
ATOM   1897  C   PHE A 157      82.302  46.629  68.063  1.00209.71           C  
ATOM   1898  O   PHE A 157      82.406  47.115  69.193  1.00204.44           O  
ATOM   1899  CB  PHE A 157      80.198  45.501  67.273  1.00219.95           C  
ATOM   1900  CG  PHE A 157      79.784  45.094  68.665  1.00219.43           C  
ATOM   1901  CD1 PHE A 157      78.746  45.765  69.321  1.00212.21           C  
ATOM   1902  CD2 PHE A 157      80.467  44.065  69.331  1.00212.73           C  
ATOM   1903  CE1 PHE A 157      78.409  45.415  70.628  1.00212.23           C  
ATOM   1904  CE2 PHE A 157      80.126  43.719  70.636  1.00214.06           C  
ATOM   1905  CZ  PHE A 157      79.098  44.397  71.284  1.00216.81           C  
ATOM   1906  H   PHE A 157      80.922  46.662  65.088  1.00182.88           H  
ATOM   1907  HA  PHE A 157      80.442  47.618  67.715  1.00206.02           H  
ATOM   1908  HB2 PHE A 157      80.771  44.687  66.813  1.00219.95           H  
ATOM   1909  HB3 PHE A 157      79.294  45.606  66.661  1.00219.95           H  
ATOM   1910  HD1 PHE A 157      78.196  46.562  68.823  1.00212.21           H  
ATOM   1911  HD2 PHE A 157      81.271  43.527  68.833  1.00212.73           H  
ATOM   1912  HE1 PHE A 157      77.603  45.933  71.139  1.00212.23           H  
ATOM   1913  HE2 PHE A 157      80.661  42.922  71.144  1.00214.06           H  
ATOM   1914  HZ  PHE A 157      78.827  44.135  72.302  1.00216.81           H  
ATOM   1915  N   LEU A 158      83.300  45.855  67.496  1.00201.53           N  
ATOM   1916  CA  LEU A 158      84.489  45.521  68.281  1.00186.26           C  
ATOM   1917  C   LEU A 158      85.370  46.757  68.505  1.00181.31           C  
ATOM   1918  O   LEU A 158      86.268  46.783  69.346  1.00164.85           O  
ATOM   1919  CB  LEU A 158      85.335  44.408  67.656  1.00186.94           C  
ATOM   1920  CG  LEU A 158      84.691  43.009  67.699  1.00184.26           C  
ATOM   1921  CD1 LEU A 158      85.609  42.007  66.992  1.00183.43           C  
ATOM   1922  CD2 LEU A 158      84.417  42.520  69.123  1.00193.54           C  
ATOM   1923  H   LEU A 158      83.213  45.503  66.528  1.00201.53           H  
ATOM   1924  HA  LEU A 158      84.146  45.228  69.277  1.00186.26           H  
ATOM   1925  HB2 LEU A 158      86.306  44.358  68.168  1.00186.94           H  
ATOM   1926  HB3 LEU A 158      85.561  44.671  66.614  1.00186.94           H  
ATOM   1927  HG  LEU A 158      83.737  43.043  67.162  1.00184.26           H  
ATOM   1928 HD11 LEU A 158      86.568  41.909  67.514  1.00183.43           H  
ATOM   1929 HD12 LEU A 158      85.817  42.323  65.965  1.00183.43           H  
ATOM   1930 HD13 LEU A 158      85.146  41.015  66.951  1.00183.43           H  
ATOM   1931 HD21 LEU A 158      85.327  42.542  69.733  1.00193.54           H  
ATOM   1932 HD22 LEU A 158      84.041  41.490  69.114  1.00193.54           H  
ATOM   1933 HD23 LEU A 158      83.659  43.131  69.621  1.00193.54           H  
ATOM   1934  N   GLN A 159      85.088  47.834  67.689  1.00208.70           N  
ATOM   1935  CA  GLN A 159      85.685  49.130  67.938  1.00229.04           C  
ATOM   1936  C   GLN A 159      84.850  49.820  69.047  1.00236.07           C  
ATOM   1937  O   GLN A 159      85.349  50.134  70.132  1.00202.36           O  
ATOM   1938  CB  GLN A 159      85.846  49.987  66.672  1.00231.20           C  
ATOM   1939  CG  GLN A 159      86.975  49.464  65.768  1.00222.29           C  
ATOM   1940  CD  GLN A 159      87.438  50.465  64.721  1.00217.22           C  
ATOM   1941  OE1 GLN A 159      87.307  50.330  63.504  1.00212.00           O  
ATOM   1942  NE2 GLN A 159      88.105  51.548  65.222  1.00224.21           N  
ATOM   1943  H   GLN A 159      84.408  47.710  66.941  1.00208.70           H  
ATOM   1944  HA  GLN A 159      86.680  48.975  68.377  1.00229.04           H  
ATOM   1945  HB2 GLN A 159      86.058  51.021  66.970  1.00231.20           H  
ATOM   1946  HB3 GLN A 159      84.911  50.025  66.100  1.00231.20           H  
ATOM   1947  HG2 GLN A 159      86.669  48.543  65.263  1.00222.29           H  
ATOM   1948  HG3 GLN A 159      87.854  49.210  66.374  1.00222.29           H  
ATOM   1949 HE21 GLN A 159      88.450  52.248  64.578  1.00224.21           H  
ATOM   1950 HE22 GLN A 159      88.281  51.686  66.211  1.00224.21           H  
ATOM   1951  N   LYS A 160      83.523  50.084  68.777  1.00248.78           N  
ATOM   1952  CA  LYS A 160      82.736  50.949  69.664  1.00245.80           C  
ATOM   1953  C   LYS A 160      82.357  50.367  71.041  1.00260.97           C  
ATOM   1954  O   LYS A 160      81.908  51.089  71.941  1.00266.82           O  
ATOM   1955  CB  LYS A 160      81.484  51.499  68.957  1.00239.64           C  
ATOM   1956  CG  LYS A 160      81.774  52.846  68.284  1.00234.74           C  
ATOM   1957  CD  LYS A 160      81.809  53.996  69.300  1.00244.39           C  
ATOM   1958  CE  LYS A 160      82.495  55.222  68.720  1.00251.43           C  
ATOM   1959  NZ  LYS A 160      82.391  56.347  69.664  1.00259.87           N1+
ATOM   1960  H   LYS A 160      83.082  49.681  67.938  1.00248.78           H  
ATOM   1961  HA  LYS A 160      83.408  51.779  69.918  1.00245.80           H  
ATOM   1962  HB2 LYS A 160      80.650  51.627  69.658  1.00239.64           H  
ATOM   1963  HB3 LYS A 160      81.135  50.788  68.198  1.00239.64           H  
ATOM   1964  HG2 LYS A 160      80.988  53.056  67.548  1.00234.74           H  
ATOM   1965  HG3 LYS A 160      82.718  52.787  67.729  1.00234.74           H  
ATOM   1966  HD2 LYS A 160      82.327  53.693  70.215  1.00244.39           H  
ATOM   1967  HD3 LYS A 160      80.781  54.239  69.595  1.00244.39           H  
ATOM   1968  HE2 LYS A 160      82.016  55.548  67.792  1.00251.43           H  
ATOM   1969  HE3 LYS A 160      83.560  55.050  68.537  1.00251.43           H  
ATOM   1970  HZ1 LYS A 160      82.823  57.213  69.334  1.00259.87           H  
ATOM   1971  HZ2 LYS A 160      82.957  56.138  70.578  1.00259.87           H  
ATOM   1972  HZ3 LYS A 160      81.447  56.542  70.010  1.00259.87           H  
ATOM   1973  N   ILE A 161      82.557  49.010  71.204  1.00269.13           N  
ATOM   1974  CA  ILE A 161      82.418  48.391  72.524  1.00252.05           C  
ATOM   1975  C   ILE A 161      83.544  48.804  73.509  1.00254.27           C  
ATOM   1976  O   ILE A 161      83.471  48.519  74.705  1.00253.12           O  
ATOM   1977  CB  ILE A 161      82.283  46.853  72.421  1.00231.59           C  
ATOM   1978  CG1 ILE A 161      81.695  46.176  73.676  1.00222.22           C  
ATOM   1979  CG2 ILE A 161      83.619  46.179  72.078  1.00227.57           C  
ATOM   1980  CD1 ILE A 161      80.347  46.727  74.114  1.00219.07           C  
ATOM   1981  H   ILE A 161      82.766  48.420  70.385  1.00269.13           H  
ATOM   1982  HA  ILE A 161      81.495  48.813  72.938  1.00252.05           H  
ATOM   1983  HB  ILE A 161      81.587  46.640  71.599  1.00231.59           H  
ATOM   1984 HG12 ILE A 161      82.395  46.231  74.518  1.00222.22           H  
ATOM   1985 HG13 ILE A 161      81.570  45.109  73.458  1.00222.22           H  
ATOM   1986 HG21 ILE A 161      84.311  46.197  72.926  1.00227.57           H  
ATOM   1987 HG22 ILE A 161      84.111  46.672  71.236  1.00227.57           H  
ATOM   1988 HG23 ILE A 161      83.458  45.130  71.806  1.00227.57           H  
ATOM   1989 HD11 ILE A 161      80.443  47.726  74.549  1.00219.07           H  
ATOM   1990 HD12 ILE A 161      79.909  46.079  74.881  1.00219.07           H  
ATOM   1991 HD13 ILE A 161      79.650  46.781  73.274  1.00219.07           H  
ATOM   1992  N   ASN A 162      84.637  49.462  72.965  1.00256.51           N  
ATOM   1993  CA  ASN A 162      85.765  49.880  73.808  1.00252.87           C  
ATOM   1994  C   ASN A 162      85.340  50.998  74.778  1.00251.05           C  
ATOM   1995  O   ASN A 162      85.846  51.118  75.895  1.00257.36           O  
ATOM   1996  CB  ASN A 162      87.007  50.291  72.998  1.00262.00           C  
ATOM   1997  CG  ASN A 162      86.994  51.750  72.588  1.00276.83           C  
ATOM   1998  OD1 ASN A 162      87.687  52.599  73.137  1.00273.45           O  
ATOM   1999  ND2 ASN A 162      86.110  52.035  71.592  1.00290.51           N  
ATOM   2000  H   ASN A 162      84.667  49.619  71.956  1.00256.51           H  
ATOM   2001  HA  ASN A 162      86.021  49.005  74.419  1.00252.87           H  
ATOM   2002  HB2 ASN A 162      87.135  49.657  72.114  1.00262.00           H  
ATOM   2003  HB3 ASN A 162      87.900  50.151  73.621  1.00262.00           H  
ATOM   2004 HD21 ASN A 162      85.797  53.014  71.379  1.00290.51           H  
ATOM   2005 HD22 ASN A 162      85.704  51.307  70.996  1.00290.51           H  
ATOM   2006  N   GLU A 163      84.441  51.918  74.274  1.00254.90           N  
ATOM   2007  CA  GLU A 163      84.005  53.088  75.039  1.00262.30           C  
ATOM   2008  C   GLU A 163      82.918  52.643  76.032  1.00269.96           C  
ATOM   2009  O   GLU A 163      81.785  53.114  76.060  1.00270.29           O  
ATOM   2010  CB  GLU A 163      83.507  54.220  74.133  1.00273.16           C  
ATOM   2011  CG  GLU A 163      84.649  54.991  73.470  1.00290.31           C  
ATOM   2012  CD  GLU A 163      84.373  55.052  71.984  1.00303.23           C  
ATOM   2013  OE1 GLU A 163      84.936  54.171  71.272  1.00306.99           O  
ATOM   2014  OE2 GLU A 163      83.582  55.969  71.585  1.00306.51           O1-
ATOM   2015  H   GLU A 163      84.069  51.766  73.339  1.00254.90           H  
ATOM   2016  HA  GLU A 163      84.851  53.447  75.641  1.00262.30           H  
ATOM   2017  HB2 GLU A 163      82.932  54.938  74.730  1.00273.16           H  
ATOM   2018  HB3 GLU A 163      82.809  53.814  73.392  1.00273.16           H  
ATOM   2019  HG2 GLU A 163      85.623  54.523  73.644  1.00290.31           H  
ATOM   2020  HG3 GLU A 163      84.705  56.009  73.872  1.00290.31           H  
ATOM   2021  N   LEU A 164      83.369  51.718  76.951  1.00274.85           N  
ATOM   2022  CA  LEU A 164      82.531  51.110  77.974  1.00269.32           C  
ATOM   2023  C   LEU A 164      83.179  51.493  79.309  1.00265.70           C  
ATOM   2024  O   LEU A 164      84.199  50.929  79.716  1.00269.80           O  
ATOM   2025  CB  LEU A 164      82.478  49.595  77.726  1.00270.39           C  
ATOM   2026  CG  LEU A 164      81.559  48.806  78.680  1.00278.44           C  
ATOM   2027  CD1 LEU A 164      81.001  47.576  77.956  1.00278.62           C  
ATOM   2028  CD2 LEU A 164      82.295  48.344  79.940  1.00286.29           C  
ATOM   2029  H   LEU A 164      84.356  51.438  76.903  1.00274.85           H  
ATOM   2030  HA  LEU A 164      81.514  51.499  77.893  1.00269.32           H  
ATOM   2031  HB2 LEU A 164      83.489  49.166  77.735  1.00270.39           H  
ATOM   2032  HB3 LEU A 164      82.108  49.461  76.700  1.00270.39           H  
ATOM   2033  HG  LEU A 164      80.707  49.431  78.977  1.00278.44           H  
ATOM   2034 HD11 LEU A 164      81.805  46.928  77.591  1.00278.62           H  
ATOM   2035 HD12 LEU A 164      80.388  47.876  77.100  1.00278.62           H  
ATOM   2036 HD13 LEU A 164      80.367  46.988  78.625  1.00278.62           H  
ATOM   2037 HD21 LEU A 164      83.217  47.809  79.689  1.00286.29           H  
ATOM   2038 HD22 LEU A 164      81.674  47.666  80.533  1.00286.29           H  
ATOM   2039 HD23 LEU A 164      82.552  49.184  80.586  1.00286.29           H  
ATOM   2040  N   PRO A 165      82.618  52.555  79.992  1.00262.44           N  
ATOM   2041  CA  PRO A 165      83.076  52.948  81.323  1.00264.52           C  
ATOM   2042  C   PRO A 165      82.407  52.095  82.431  1.00262.92           C  
ATOM   2043  O   PRO A 165      81.671  51.135  82.215  1.00257.08           O  
ATOM   2044  CB  PRO A 165      82.655  54.417  81.406  1.00265.65           C  
ATOM   2045  CG  PRO A 165      81.329  54.426  80.653  1.00264.44           C  
ATOM   2046  CD  PRO A 165      81.562  53.445  79.514  1.00261.17           C  
ATOM   2047  HA  PRO A 165      84.162  52.827  81.410  1.00264.52           H  
ATOM   2048  HB2 PRO A 165      83.381  55.043  80.872  1.00265.65           H  
ATOM   2049  HB3 PRO A 165      82.548  54.811  82.420  1.00265.65           H  
ATOM   2050  HG2 PRO A 165      81.040  55.420  80.302  1.00264.44           H  
ATOM   2051  HG3 PRO A 165      80.537  54.050  81.308  1.00264.44           H  
ATOM   2052  HD2 PRO A 165      80.656  52.883  79.274  1.00261.17           H  
ATOM   2053  HD3 PRO A 165      81.926  53.956  78.618  1.00261.17           H  
ATOM   2054  N   THR A 166      82.737  52.514  83.702  1.00262.08           N  
ATOM   2055  CA  THR A 166      82.230  51.933  84.945  1.00267.09           C  
ATOM   2056  C   THR A 166      80.820  52.472  85.267  1.00273.74           C  
ATOM   2057  O   THR A 166      80.360  53.494  84.762  1.00277.90           O  
ATOM   2058  CB  THR A 166      83.205  52.272  86.099  1.00264.70           C  
ATOM   2059  OG1 THR A 166      83.757  53.585  85.894  1.00258.98           O  
ATOM   2060  CG2 THR A 166      84.366  51.285  86.157  1.00263.35           C  
ATOM   2061  H   THR A 166      83.364  53.300  83.857  1.00262.08           H  
ATOM   2062  HA  THR A 166      82.136  50.848  84.812  1.00267.09           H  
ATOM   2063  HB  THR A 166      82.685  52.272  87.064  1.00264.70           H  
ATOM   2064 HG21 THR A 166      84.011  50.265  86.328  1.00263.35           H  
ATOM   2065 HG22 THR A 166      85.055  51.555  86.964  1.00263.35           H  
ATOM   2066 HG23 THR A 166      84.948  51.305  85.229  1.00263.35           H  
ATOM   2067  HG1 THR A 166      84.136  53.866  86.747  1.00258.98           H  
ATOM   2068  N   GLU A 167      80.138  51.699  86.194  1.00275.31           N  
ATOM   2069  CA  GLU A 167      78.738  51.918  86.563  1.00266.33           C  
ATOM   2070  C   GLU A 167      78.614  53.058  87.604  1.00285.88           C  
ATOM   2071  O   GLU A 167      79.490  53.288  88.436  1.00274.80           O  
ATOM   2072  CB  GLU A 167      78.117  50.635  87.157  1.00244.67           C  
ATOM   2073  CG  GLU A 167      78.311  49.380  86.293  1.00238.62           C  
ATOM   2074  CD  GLU A 167      77.600  48.133  86.801  1.00235.43           C  
ATOM   2075  OE1 GLU A 167      76.753  48.275  87.731  1.00241.79           O  
ATOM   2076  OE2 GLU A 167      77.869  47.018  86.241  1.00227.97           O1-
ATOM   2077  H   GLU A 167      80.610  50.941  86.669  1.00275.31           H  
ATOM   2078  HA  GLU A 167      78.198  52.205  85.655  1.00266.33           H  
ATOM   2079  HB2 GLU A 167      77.046  50.810  87.321  1.00244.67           H  
ATOM   2080  HB3 GLU A 167      78.547  50.444  88.149  1.00244.67           H  
ATOM   2081  HG2 GLU A 167      79.377  49.138  86.218  1.00238.62           H  
ATOM   2082  HG3 GLU A 167      77.945  49.588  85.282  1.00238.62           H  
ATOM   2083  N   GLU A 168      77.402  53.723  87.534  1.00318.50           N  
ATOM   2084  CA  GLU A 168      76.974  54.768  88.479  1.00332.96           C  
ATOM   2085  C   GLU A 168      77.160  54.490  90.008  1.00341.29           C  
ATOM   2086  O   GLU A 168      76.638  53.432  90.468  1.00342.84           O  
ATOM   2087  CB  GLU A 168      75.462  55.039  88.321  1.00341.34           C  
ATOM   2088  CG  GLU A 168      75.067  55.737  87.019  1.00347.90           C  
ATOM   2089  CD  GLU A 168      74.893  54.866  85.778  1.00351.25           C  
ATOM   2090  OE1 GLU A 168      73.962  55.217  84.989  1.00353.46           O  
ATOM   2091  OE2 GLU A 168      75.752  53.936  85.592  1.00350.61           O1-
ATOM   2092  OXT GLU A 168      77.757  55.412  90.645  1.00346.29           O1-
ATOM   2093  H   GLU A 168      76.752  53.543  86.743  1.00318.50           H  
ATOM   2094  HA  GLU A 168      77.547  55.666  88.219  1.00332.96           H  
ATOM   2095  HB2 GLU A 168      75.128  55.682  89.147  1.00341.34           H  
ATOM   2096  HB3 GLU A 168      74.901  54.099  88.410  1.00341.34           H  
ATOM   2097  HG2 GLU A 168      75.786  56.528  86.779  1.00347.90           H  
ATOM   2098  HG3 GLU A 168      74.105  56.237  87.193  1.00347.90           H  
TER    2099      GLU A 168 
ATOM   2100  N   ASN B  48      52.959  66.358  43.638  1.00 66.25           N1+
ATOM   2101  CA  ASN B  48      53.964  66.482  42.553  1.00 66.53           C  
ATOM   2102  C   ASN B  48      55.341  66.690  43.209  1.00 69.76           C  
ATOM   2103  O   ASN B  48      55.462  67.054  44.380  1.00 71.36           O  
ATOM   2104  CB  ASN B  48      53.635  67.666  41.638  1.00 63.15           C  
ATOM   2105  CG  ASN B  48      54.256  67.499  40.269  1.00 61.48           C  
ATOM   2106  OD1 ASN B  48      54.931  66.531  39.938  1.00 57.53           O  
ATOM   2107  ND2 ASN B  48      54.001  68.529  39.408  1.00 63.01           N  
ATOM   2108  H1  ASN B  48      52.043  66.220  43.235  1.00 66.25           H  
ATOM   2109  H2  ASN B  48      52.958  67.201  44.194  1.00 66.25           H  
ATOM   2110  H3  ASN B  48      53.192  65.568  44.223  1.00 66.25           H  
ATOM   2111  HA  ASN B  48      53.975  65.537  42.002  1.00 66.53           H  
ATOM   2112  HB2 ASN B  48      53.977  68.614  42.070  1.00 63.15           H  
ATOM   2113  HB3 ASN B  48      52.552  67.742  41.476  1.00 63.15           H  
ATOM   2114 HD21 ASN B  48      54.398  68.471  38.477  1.00 63.01           H  
ATOM   2115 HD22 ASN B  48      53.448  69.341  39.652  1.00 63.01           H  
ATOM   2116  N   PHE B  49      56.415  66.483  42.380  1.00 71.75           N  
ATOM   2117  CA  PHE B  49      57.794  66.673  42.824  1.00 69.83           C  
ATOM   2118  C   PHE B  49      58.703  66.806  41.592  1.00 70.72           C  
ATOM   2119  O   PHE B  49      58.274  66.638  40.450  1.00 70.72           O  
ATOM   2120  CB  PHE B  49      58.270  65.627  43.853  1.00 67.60           C  
ATOM   2121  CG  PHE B  49      58.510  64.192  43.435  1.00 65.45           C  
ATOM   2122  CD1 PHE B  49      57.903  63.585  42.330  1.00 64.22           C  
ATOM   2123  CD2 PHE B  49      59.345  63.400  44.244  1.00 65.00           C  
ATOM   2124  CE1 PHE B  49      58.152  62.243  42.023  1.00 62.80           C  
ATOM   2125  CE2 PHE B  49      59.597  62.061  43.936  1.00 62.14           C  
ATOM   2126  CZ  PHE B  49      59.009  61.484  42.816  1.00 61.71           C  
ATOM   2127  H   PHE B  49      56.268  66.219  41.398  1.00 71.75           H  
ATOM   2128  HA  PHE B  49      57.813  67.653  43.323  1.00 69.83           H  
ATOM   2129  HB2 PHE B  49      57.555  65.592  44.684  1.00 67.60           H  
ATOM   2130  HB3 PHE B  49      59.210  66.000  44.281  1.00 67.60           H  
ATOM   2131  HD1 PHE B  49      57.214  64.127  41.689  1.00 64.22           H  
ATOM   2132  HD2 PHE B  49      59.808  63.821  45.136  1.00 65.00           H  
ATOM   2133  HE1 PHE B  49      57.657  61.792  41.167  1.00 62.80           H  
ATOM   2134  HE2 PHE B  49      60.239  61.471  44.584  1.00 62.14           H  
ATOM   2135  HZ  PHE B  49      59.205  60.444  42.569  1.00 61.71           H  
ATOM   2136  N   ASP B  50      60.013  67.154  41.869  1.00 70.09           N  
ATOM   2137  CA  ASP B  50      60.979  67.366  40.793  1.00 69.01           C  
ATOM   2138  C   ASP B  50      61.476  65.975  40.380  1.00 66.19           C  
ATOM   2139  O   ASP B  50      62.129  65.240  41.123  1.00 66.24           O  
ATOM   2140  CB  ASP B  50      62.145  68.230  41.250  1.00 68.94           C  
ATOM   2141  CG  ASP B  50      62.991  68.481  40.006  1.00 70.40           C  
ATOM   2142  OD1 ASP B  50      62.953  69.655  39.550  1.00 73.45           O  
ATOM   2143  OD2 ASP B  50      63.628  67.466  39.564  1.00 69.70           O1-
ATOM   2144  H   ASP B  50      60.335  67.257  42.824  1.00 70.09           H  
ATOM   2145  HA  ASP B  50      60.457  67.844  39.955  1.00 69.01           H  
ATOM   2146  HB2 ASP B  50      62.755  67.735  42.015  1.00 68.94           H  
ATOM   2147  HB3 ASP B  50      61.789  69.176  41.672  1.00 68.94           H  
ATOM   2148  N   THR B  51      61.134  65.621  39.091  1.00 64.32           N  
ATOM   2149  CA  THR B  51      61.442  64.305  38.562  1.00 63.43           C  
ATOM   2150  C   THR B  51      62.879  64.168  38.005  1.00 62.61           C  
ATOM   2151  O   THR B  51      63.240  63.135  37.424  1.00 61.06           O  
ATOM   2152  CB  THR B  51      60.397  63.871  37.513  1.00 62.83           C  
ATOM   2153  OG1 THR B  51      60.378  64.810  36.434  1.00 64.88           O  
ATOM   2154  CG2 THR B  51      58.988  63.810  38.098  1.00 62.34           C  
ATOM   2155  H   THR B  51      60.643  66.272  38.483  1.00 64.32           H  
ATOM   2156  HA  THR B  51      61.399  63.595  39.400  1.00 63.43           H  
ATOM   2157  HB  THR B  51      60.670  62.899  37.093  1.00 62.83           H  
ATOM   2158 HG21 THR B  51      58.950  63.190  38.998  1.00 62.34           H  
ATOM   2159 HG22 THR B  51      58.291  63.398  37.360  1.00 62.34           H  
ATOM   2160 HG23 THR B  51      58.613  64.809  38.344  1.00 62.34           H  
ATOM   2161  HG1 THR B  51      59.767  64.463  35.753  1.00 64.88           H  
ATOM   2162  N   SER B  52      63.767  65.191  38.303  1.00 63.19           N  
ATOM   2163  CA  SER B  52      65.190  65.071  38.016  1.00 62.44           C  
ATOM   2164  C   SER B  52      65.874  64.316  39.162  1.00 62.96           C  
ATOM   2165  O   SER B  52      66.905  63.662  38.986  1.00 64.82           O  
ATOM   2166  CB  SER B  52      65.879  66.415  37.799  1.00 60.90           C  
ATOM   2167  OG  SER B  52      65.906  67.200  38.985  1.00 59.34           O  
ATOM   2168  H   SER B  52      63.449  66.074  38.757  1.00 63.19           H  
ATOM   2169  HA  SER B  52      65.300  64.464  37.111  1.00 62.44           H  
ATOM   2170  HB2 SER B  52      65.380  66.998  37.020  1.00 60.90           H  
ATOM   2171  HB3 SER B  52      66.919  66.262  37.491  1.00 60.90           H  
ATOM   2172  HG  SER B  52      64.944  67.350  39.252  1.00 59.34           H  
ATOM   2173  N   LEU B  53      65.306  64.477  40.414  1.00 60.35           N  
ATOM   2174  CA  LEU B  53      65.970  63.953  41.597  1.00 57.88           C  
ATOM   2175  C   LEU B  53      66.304  62.445  41.452  1.00 55.55           C  
ATOM   2176  O   LEU B  53      67.470  62.064  41.656  1.00 56.18           O  
ATOM   2177  CB  LEU B  53      65.226  64.263  42.888  1.00 58.09           C  
ATOM   2178  H   LEU B  53      64.438  65.018  40.481  1.00 60.35           H  
ATOM   2179  HA  LEU B  53      66.933  64.477  41.641  1.00 57.88           H  
ATOM   2180  HB1 LEU B  53      65.128  65.346  43.022  1.00 58.09           H  
ATOM   2181  HB2 LEU B  53      65.765  63.860  43.751  1.00 58.09           H  
ATOM   2182  HB3 LEU B  53      64.217  63.845  42.911  1.00 58.09           H  
ATOM   2183  N   PRO B  54      65.318  61.558  41.066  1.00 54.02           N  
ATOM   2184  CA  PRO B  54      65.619  60.130  40.917  1.00 52.73           C  
ATOM   2185  C   PRO B  54      66.524  59.767  39.721  1.00 53.51           C  
ATOM   2186  O   PRO B  54      67.032  58.649  39.625  1.00 55.86           O  
ATOM   2187  CB  PRO B  54      64.251  59.467  40.727  1.00 52.12           C  
ATOM   2188  CG  PRO B  54      63.244  60.508  41.197  1.00 54.27           C  
ATOM   2189  CD  PRO B  54      63.908  61.814  40.811  1.00 55.54           C  
ATOM   2190  HA  PRO B  54      66.112  59.788  41.835  1.00 52.73           H  
ATOM   2191  HB2 PRO B  54      64.173  58.535  41.294  1.00 52.12           H  
ATOM   2192  HB3 PRO B  54      64.072  59.229  39.674  1.00 52.12           H  
ATOM   2193  HG2 PRO B  54      63.134  60.452  42.286  1.00 54.27           H  
ATOM   2194  HG3 PRO B  54      62.258  60.381  40.742  1.00 54.27           H  
ATOM   2195  HD2 PRO B  54      63.798  61.999  39.739  1.00 55.54           H  
ATOM   2196  HD3 PRO B  54      63.509  62.662  41.362  1.00 55.54           H  
ATOM   2197  N   THR B  55      66.667  60.736  38.744  1.00 54.60           N  
ATOM   2198  CA  THR B  55      67.578  60.541  37.610  1.00 53.79           C  
ATOM   2199  C   THR B  55      68.959  61.101  37.971  1.00 52.29           C  
ATOM   2200  O   THR B  55      69.975  60.726  37.385  1.00 53.25           O  
ATOM   2201  CB  THR B  55      67.022  61.056  36.271  1.00 54.49           C  
ATOM   2202  OG1 THR B  55      67.393  60.128  35.243  1.00 51.83           O  
ATOM   2203  CG2 THR B  55      67.482  62.439  35.832  1.00 53.56           C  
ATOM   2204  H   THR B  55      66.151  61.609  38.842  1.00 54.60           H  
ATOM   2205  HA  THR B  55      67.733  59.458  37.513  1.00 53.79           H  
ATOM   2206  HB  THR B  55      65.926  61.043  36.313  1.00 54.49           H  
ATOM   2207 HG21 THR B  55      67.266  63.200  36.580  1.00 53.56           H  
ATOM   2208 HG22 THR B  55      66.977  62.723  34.902  1.00 53.56           H  
ATOM   2209 HG23 THR B  55      68.554  62.453  35.608  1.00 53.56           H  
ATOM   2210  HG1 THR B  55      66.892  60.344  34.432  1.00 51.83           H  
ATOM   2211  N   SER B  56      68.988  62.087  38.942  1.00 50.76           N  
ATOM   2212  CA  SER B  56      70.252  62.532  39.527  1.00 49.85           C  
ATOM   2213  C   SER B  56      70.870  61.451  40.438  1.00 47.79           C  
ATOM   2214  O   SER B  56      72.087  61.415  40.644  1.00 48.76           O  
ATOM   2215  CB  SER B  56      70.097  63.825  40.346  1.00 50.16           C  
ATOM   2216  OG  SER B  56      69.539  63.602  41.647  1.00 49.57           O  
ATOM   2217  H   SER B  56      68.099  62.531  39.213  1.00 50.76           H  
ATOM   2218  HA  SER B  56      70.943  62.709  38.694  1.00 49.85           H  
ATOM   2219  HB2 SER B  56      69.473  64.557  39.824  1.00 50.16           H  
ATOM   2220  HB3 SER B  56      71.082  64.277  40.508  1.00 50.16           H  
ATOM   2221  HG  SER B  56      68.729  63.050  41.520  1.00 49.57           H  
ATOM   2222  N   HIS B  57      69.948  60.701  41.147  1.00 45.59           N  
ATOM   2223  CA  HIS B  57      70.253  59.667  42.147  1.00 43.78           C  
ATOM   2224  C   HIS B  57      70.829  60.332  43.409  1.00 43.41           C  
ATOM   2225  O   HIS B  57      71.961  60.123  43.847  1.00 42.92           O  
ATOM   2226  CB  HIS B  57      71.154  58.526  41.658  1.00 42.77           C  
ATOM   2227  CG  HIS B  57      70.519  57.755  40.560  1.00 41.48           C  
ATOM   2228  ND1 HIS B  57      69.646  56.714  40.816  1.00 40.42           N  
ATOM   2229  CD2 HIS B  57      70.645  57.968  39.205  1.00 41.75           C  
ATOM   2230  CE1 HIS B  57      69.183  56.381  39.627  1.00 40.70           C  
ATOM   2231  NE2 HIS B  57      69.763  57.106  38.626  1.00 41.38           N  
ATOM   2232  H   HIS B  57      68.960  60.898  40.975  1.00 45.59           H  
ATOM   2233  HA  HIS B  57      69.278  59.248  42.430  1.00 43.78           H  
ATOM   2234  HB2 HIS B  57      71.362  57.840  42.489  1.00 42.77           H  
ATOM   2235  HB3 HIS B  57      72.128  58.906  41.329  1.00 42.77           H  
ATOM   2236  HD2 HIS B  57      71.219  58.679  38.625  1.00 41.75           H  
ATOM   2237  HE2 HIS B  57      69.566  57.021  37.640  1.00 41.38           H  
ATOM   2238  HE1 HIS B  57      68.442  55.624  39.413  1.00 40.70           H  
ATOM   2239  N   THR B  58      69.930  61.172  44.052  1.00 43.25           N  
ATOM   2240  CA  THR B  58      70.325  61.989  45.213  1.00 44.94           C  
ATOM   2241  C   THR B  58      70.327  61.210  46.553  1.00 45.50           C  
ATOM   2242  O   THR B  58      70.665  61.726  47.618  1.00 46.28           O  
ATOM   2243  CB  THR B  58      69.433  63.248  45.333  1.00 46.26           C  
ATOM   2244  OG1 THR B  58      68.707  63.489  44.119  1.00 47.17           O  
ATOM   2245  CG2 THR B  58      70.243  64.495  45.666  1.00 46.45           C  
ATOM   2246  H   THR B  58      68.983  61.294  43.686  1.00 43.25           H  
ATOM   2247  HA  THR B  58      71.369  62.284  45.042  1.00 44.94           H  
ATOM   2248  HB  THR B  58      68.677  63.101  46.113  1.00 46.26           H  
ATOM   2249 HG21 THR B  58      70.786  64.381  46.609  1.00 46.45           H  
ATOM   2250 HG22 THR B  58      69.584  65.366  45.746  1.00 46.45           H  
ATOM   2251 HG23 THR B  58      70.962  64.719  44.870  1.00 46.45           H  
ATOM   2252  HG1 THR B  58      69.356  63.614  43.383  1.00 47.17           H  
ATOM   2253  N   TYR B  59      69.989  59.873  46.456  1.00 43.87           N  
ATOM   2254  CA  TYR B  59      70.005  58.944  47.593  1.00 43.68           C  
ATOM   2255  C   TYR B  59      71.428  58.412  47.856  1.00 45.69           C  
ATOM   2256  O   TYR B  59      71.696  57.706  48.826  1.00 46.25           O  
ATOM   2257  CB  TYR B  59      68.999  57.787  47.453  1.00 42.43           C  
ATOM   2258  CG  TYR B  59      69.150  56.952  46.199  1.00 42.08           C  
ATOM   2259  CD1 TYR B  59      70.016  55.848  46.158  1.00 41.00           C  
ATOM   2260  CD2 TYR B  59      68.406  57.271  45.054  1.00 42.28           C  
ATOM   2261  CE1 TYR B  59      70.152  55.091  44.987  1.00 41.80           C  
ATOM   2262  CE2 TYR B  59      68.553  56.527  43.884  1.00 42.28           C  
ATOM   2263  CZ  TYR B  59      69.435  55.453  43.854  1.00 42.50           C  
ATOM   2264  OH  TYR B  59      69.625  54.752  42.695  1.00 42.63           O  
ATOM   2265  H   TYR B  59      69.730  59.525  45.540  1.00 43.87           H  
ATOM   2266  HA  TYR B  59      69.740  59.523  48.486  1.00 43.68           H  
ATOM   2267  HB2 TYR B  59      67.981  58.199  47.474  1.00 42.43           H  
ATOM   2268  HB3 TYR B  59      69.065  57.123  48.325  1.00 42.43           H  
ATOM   2269  HD1 TYR B  59      70.587  55.562  47.041  1.00 41.00           H  
ATOM   2270  HD2 TYR B  59      67.690  58.091  45.071  1.00 42.28           H  
ATOM   2271  HE1 TYR B  59      70.821  54.236  44.961  1.00 41.80           H  
ATOM   2272  HE2 TYR B  59      67.976  56.796  43.003  1.00 42.28           H  
ATOM   2273  HH  TYR B  59      69.581  55.429  41.969  1.00 42.63           H  
ATOM   2274  N   LEU B  60      72.362  58.774  46.903  1.00 47.94           N  
ATOM   2275  CA  LEU B  60      73.768  58.405  47.020  1.00 49.52           C  
ATOM   2276  C   LEU B  60      74.569  59.493  47.781  1.00 54.04           C  
ATOM   2277  O   LEU B  60      75.789  59.418  47.963  1.00 56.18           O  
ATOM   2278  CB  LEU B  60      74.393  58.148  45.640  1.00 48.21           C  
ATOM   2279  CG  LEU B  60      73.690  57.061  44.797  1.00 46.96           C  
ATOM   2280  CD1 LEU B  60      74.298  57.006  43.394  1.00 46.38           C  
ATOM   2281  CD2 LEU B  60      73.779  55.675  45.431  1.00 47.46           C  
ATOM   2282  H   LEU B  60      72.040  59.309  46.095  1.00 47.94           H  
ATOM   2283  HA  LEU B  60      73.843  57.502  47.637  1.00 49.52           H  
ATOM   2284  HB2 LEU B  60      75.446  57.870  45.772  1.00 48.21           H  
ATOM   2285  HB3 LEU B  60      74.394  59.089  45.075  1.00 48.21           H  
ATOM   2286  HG  LEU B  60      72.631  57.321  44.686  1.00 46.96           H  
ATOM   2287 HD11 LEU B  60      75.360  56.739  43.428  1.00 46.38           H  
ATOM   2288 HD12 LEU B  60      74.206  57.975  42.897  1.00 46.38           H  
ATOM   2289 HD13 LEU B  60      73.783  56.266  42.774  1.00 46.38           H  
ATOM   2290 HD21 LEU B  60      74.821  55.360  45.540  1.00 47.46           H  
ATOM   2291 HD22 LEU B  60      73.278  54.929  44.805  1.00 47.46           H  
ATOM   2292 HD23 LEU B  60      73.304  55.649  46.416  1.00 47.46           H  
ATOM   2293  N   GLY B  61      73.825  60.547  48.250  1.00 56.30           N  
ATOM   2294  CA  GLY B  61      74.358  61.664  48.996  1.00 58.95           C  
ATOM   2295  C   GLY B  61      74.444  62.868  48.073  1.00 62.48           C  
ATOM   2296  O   GLY B  61      73.918  62.899  46.961  1.00 60.72           O  
ATOM   2297  H   GLY B  61      72.832  60.570  48.031  1.00 56.30           H  
ATOM   2298  HA2 GLY B  61      75.347  61.427  49.397  1.00 58.95           H  
ATOM   2299  HA3 GLY B  61      73.668  61.888  49.815  1.00 58.95           H  
ATOM   2300  N   ALA B  62      75.129  63.939  48.617  1.00 66.56           N  
ATOM   2301  CA  ALA B  62      75.206  65.196  47.884  1.00 70.05           C  
ATOM   2302  C   ALA B  62      76.371  65.180  46.882  1.00 71.12           C  
ATOM   2303  O   ALA B  62      76.189  65.233  45.666  1.00 71.48           O  
ATOM   2304  CB  ALA B  62      75.301  66.379  48.841  1.00 70.70           C  
ATOM   2305  H   ALA B  62      75.570  63.862  49.528  1.00 66.56           H  
ATOM   2306  HA  ALA B  62      74.286  65.311  47.296  1.00 70.05           H  
ATOM   2307  HB1 ALA B  62      74.400  66.444  49.462  1.00 70.70           H  
ATOM   2308  HB2 ALA B  62      75.405  67.320  48.290  1.00 70.70           H  
ATOM   2309  HB3 ALA B  62      76.156  66.291  49.519  1.00 70.70           H  
ATOM   2310  N   ASP B  63      77.626  65.157  47.464  1.00 74.01           N  
ATOM   2311  CA  ASP B  63      78.823  65.369  46.669  1.00 78.30           C  
ATOM   2312  C   ASP B  63      79.314  64.038  46.083  1.00 78.02           C  
ATOM   2313  O   ASP B  63      79.080  62.950  46.610  1.00 77.76           O  
ATOM   2314  CB  ASP B  63      79.925  65.996  47.514  1.00 78.44           C  
ATOM   2315  H   ASP B  63      77.720  64.982  48.458  1.00 74.01           H  
ATOM   2316  HA  ASP B  63      78.574  66.045  45.842  1.00 78.30           H  
ATOM   2317  HB1 ASP B  63      79.590  66.943  47.950  1.00 78.44           H  
ATOM   2318  HB2 ASP B  63      80.821  66.193  46.916  1.00 78.44           H  
ATOM   2319  HB3 ASP B  63      80.217  65.335  48.338  1.00 78.44           H  
ATOM   2320  N   MET B  64      80.118  64.193  44.977  1.00 75.05           N  
ATOM   2321  CA  MET B  64      80.841  63.137  44.279  1.00 74.24           C  
ATOM   2322  C   MET B  64      81.958  63.858  43.491  1.00 76.07           C  
ATOM   2323  O   MET B  64      81.919  65.069  43.259  1.00 77.36           O  
ATOM   2324  CB  MET B  64      79.958  62.334  43.306  1.00 71.46           C  
ATOM   2325  CG  MET B  64      78.978  61.397  44.012  1.00 70.62           C  
ATOM   2326  SD  MET B  64      78.623  59.910  43.014  1.00 67.60           S  
ATOM   2327  CE  MET B  64      77.849  58.896  44.289  1.00 65.57           C  
ATOM   2328  H   MET B  64      80.264  65.123  44.591  1.00 75.05           H  
ATOM   2329  HA  MET B  64      81.308  62.489  45.027  1.00 74.24           H  
ATOM   2330  HB2 MET B  64      80.609  61.761  42.638  1.00 71.46           H  
ATOM   2331  HB3 MET B  64      79.398  63.022  42.658  1.00 71.46           H  
ATOM   2332  HG2 MET B  64      78.037  61.916  44.216  1.00 70.62           H  
ATOM   2333  HG3 MET B  64      79.387  61.051  44.960  1.00 70.62           H  
ATOM   2334  HE1 MET B  64      76.983  59.415  44.704  1.00 65.57           H  
ATOM   2335  HE2 MET B  64      78.562  58.677  45.088  1.00 65.57           H  
ATOM   2336  HE3 MET B  64      77.519  57.952  43.849  1.00 65.57           H  
ATOM   2337  N   GLU B  65      82.950  63.027  43.014  1.00 76.92           N  
ATOM   2338  CA  GLU B  65      83.973  63.500  42.096  1.00 76.70           C  
ATOM   2339  C   GLU B  65      83.299  63.416  40.723  1.00 77.37           C  
ATOM   2340  O   GLU B  65      83.047  62.343  40.171  1.00 77.16           O  
ATOM   2341  CB  GLU B  65      85.215  62.626  42.145  1.00 74.94           C  
ATOM   2342  H   GLU B  65      82.946  62.024  43.263  1.00 76.92           H  
ATOM   2343  HA  GLU B  65      84.233  64.535  42.343  1.00 76.70           H  
ATOM   2344  HB1 GLU B  65      85.655  62.631  43.148  1.00 74.94           H  
ATOM   2345  HB2 GLU B  65      85.968  62.985  41.435  1.00 74.94           H  
ATOM   2346  HB3 GLU B  65      84.988  61.587  41.888  1.00 74.94           H  
ATOM   2347  N   GLU B  66      82.909  64.646  40.229  1.00 79.30           N  
ATOM   2348  CA  GLU B  66      82.169  64.815  38.983  1.00 76.55           C  
ATOM   2349  C   GLU B  66      83.174  64.811  37.826  1.00 76.94           C  
ATOM   2350  O   GLU B  66      84.195  65.500  37.825  1.00 79.92           O  
ATOM   2351  CB  GLU B  66      81.434  66.168  38.940  1.00 76.24           C  
ATOM   2352  CG  GLU B  66      80.195  66.219  39.833  1.00 77.82           C  
ATOM   2353  CD  GLU B  66      78.956  66.347  38.942  1.00 79.26           C  
ATOM   2354  OE1 GLU B  66      78.731  67.510  38.496  1.00 80.84           O  
ATOM   2355  OE2 GLU B  66      78.316  65.268  38.771  1.00 80.13           O1-
ATOM   2356  H   GLU B  66      83.142  65.488  40.747  1.00 79.30           H  
ATOM   2357  HA  GLU B  66      81.464  63.983  38.874  1.00 76.55           H  
ATOM   2358  HB2 GLU B  66      81.173  66.402  37.899  1.00 76.24           H  
ATOM   2359  HB3 GLU B  66      82.125  66.961  39.258  1.00 76.24           H  
ATOM   2360  HG2 GLU B  66      80.240  67.098  40.487  1.00 77.82           H  
ATOM   2361  HG3 GLU B  66      80.112  65.339  40.481  1.00 77.82           H  
ATOM   2362  N   PHE B  67      82.795  64.026  36.759  1.00 76.01           N  
ATOM   2363  CA  PHE B  67      83.524  64.031  35.506  1.00 78.64           C  
ATOM   2364  C   PHE B  67      82.484  64.132  34.385  1.00 81.03           C  
ATOM   2365  O   PHE B  67      81.393  63.564  34.428  1.00 81.08           O  
ATOM   2366  CB  PHE B  67      84.312  62.740  35.272  1.00 78.72           C  
ATOM   2367  CG  PHE B  67      85.416  62.447  36.255  1.00 81.23           C  
ATOM   2368  CD1 PHE B  67      86.734  62.851  35.998  1.00 83.44           C  
ATOM   2369  CD2 PHE B  67      85.138  61.744  37.437  1.00 80.03           C  
ATOM   2370  CE1 PHE B  67      87.751  62.543  36.906  1.00 84.13           C  
ATOM   2371  CE2 PHE B  67      86.154  61.441  38.343  1.00 80.52           C  
ATOM   2372  CZ  PHE B  67      87.461  61.839  38.074  1.00 83.00           C  
ATOM   2373  H   PHE B  67      81.980  63.395  36.827  1.00 76.01           H  
ATOM   2374  HA  PHE B  67      84.191  64.900  35.467  1.00 78.64           H  
ATOM   2375  HB2 PHE B  67      84.751  62.783  34.268  1.00 78.72           H  
ATOM   2376  HB3 PHE B  67      83.629  61.880  35.253  1.00 78.72           H  
ATOM   2377  HD1 PHE B  67      86.980  63.409  35.098  1.00 83.44           H  
ATOM   2378  HD2 PHE B  67      84.120  61.439  37.671  1.00 80.03           H  
ATOM   2379  HE1 PHE B  67      88.770  62.866  36.714  1.00 84.13           H  
ATOM   2380  HE2 PHE B  67      85.918  60.906  39.259  1.00 80.52           H  
ATOM   2381  HZ  PHE B  67      88.255  61.610  38.779  1.00 83.00           H  
ATOM   2382  N   HIS B  68      82.934  64.802  33.260  1.00 83.18           N  
ATOM   2383  CA  HIS B  68      82.144  64.797  32.038  1.00 81.59           C  
ATOM   2384  C   HIS B  68      82.384  63.449  31.338  1.00 80.53           C  
ATOM   2385  O   HIS B  68      83.424  62.794  31.481  1.00 78.58           O  
ATOM   2386  CB  HIS B  68      82.542  65.939  31.115  1.00 82.35           C  
ATOM   2387  H   HIS B  68      83.837  65.263  33.247  1.00 83.18           H  
ATOM   2388  HA  HIS B  68      81.083  64.881  32.301  1.00 81.59           H  
ATOM   2389  HB1 HIS B  68      82.412  66.906  31.614  1.00 82.35           H  
ATOM   2390  HB2 HIS B  68      81.936  65.939  30.204  1.00 82.35           H  
ATOM   2391  HB3 HIS B  68      83.593  65.858  30.813  1.00 82.35           H  
ATOM   2392  N   GLY B  69      81.372  63.068  30.475  1.00 80.19           N  
ATOM   2393  CA  GLY B  69      81.514  61.886  29.634  1.00 78.74           C  
ATOM   2394  C   GLY B  69      82.398  62.256  28.446  1.00 78.89           C  
ATOM   2395  O   GLY B  69      82.166  63.249  27.752  1.00 76.89           O  
ATOM   2396  H   GLY B  69      80.523  63.621  30.408  1.00 80.19           H  
ATOM   2397  HA2 GLY B  69      80.525  61.592  29.273  1.00 78.74           H  
ATOM   2398  HA3 GLY B  69      81.943  61.086  30.238  1.00 78.74           H  
ATOM   2399  N   ARG B  70      83.509  61.449  28.261  1.00 78.05           N  
ATOM   2400  CA  ARG B  70      84.620  61.908  27.416  1.00 78.54           C  
ATOM   2401  C   ARG B  70      85.628  60.834  26.986  1.00 77.91           C  
ATOM   2402  O   ARG B  70      86.816  61.103  26.781  1.00 84.55           O  
ATOM   2403  CB  ARG B  70      85.341  63.171  27.965  1.00 82.35           C  
ATOM   2404  CG  ARG B  70      86.066  63.017  29.311  1.00 84.49           C  
ATOM   2405  CD  ARG B  70      87.580  62.795  29.252  1.00 87.14           C  
ATOM   2406  NE  ARG B  70      88.324  63.903  28.617  1.00 91.57           N  
ATOM   2407  CZ  ARG B  70      88.914  63.851  27.390  1.00 93.32           C  
ATOM   2408  NH1 ARG B  70      88.714  62.825  26.530  1.00 92.51           N  
ATOM   2409  NH2 ARG B  70      89.728  64.871  27.005  1.00 93.24           N1+
ATOM   2410  H   ARG B  70      83.491  60.498  28.716  1.00 78.05           H  
ATOM   2411  HA  ARG B  70      84.147  62.219  26.472  1.00 78.54           H  
ATOM   2412  HB2 ARG B  70      84.590  63.960  28.094  1.00 82.35           H  
ATOM   2413  HB3 ARG B  70      86.032  63.556  27.207  1.00 82.35           H  
ATOM   2414  HG2 ARG B  70      85.611  62.208  29.892  1.00 84.49           H  
ATOM   2415  HG3 ARG B  70      85.899  63.940  29.883  1.00 84.49           H  
ATOM   2416  HD2 ARG B  70      87.857  61.840  28.803  1.00 87.14           H  
ATOM   2417  HD3 ARG B  70      87.955  62.741  30.282  1.00 87.14           H  
ATOM   2418  HE  ARG B  70      88.532  64.715  29.187  1.00 91.57           H  
ATOM   2419 HH11 ARG B  70      89.145  62.807  25.613  1.00 92.51           H  
ATOM   2420 HH12 ARG B  70      88.027  62.068  26.718  1.00 92.51           H  
ATOM   2421 HH21 ARG B  70      89.909  65.685  27.581  1.00 93.24           H  
ATOM   2422 HH22 ARG B  70      90.170  64.853  26.094  1.00 93.24           H  
ATOM   2423  N   THR B  71      85.058  59.622  26.662  1.00 73.14           N  
ATOM   2424  CA  THR B  71      85.800  58.541  26.017  1.00 74.03           C  
ATOM   2425  C   THR B  71      84.969  58.022  24.834  1.00 73.14           C  
ATOM   2426  O   THR B  71      83.744  57.899  24.874  1.00 73.84           O  
ATOM   2427  CB  THR B  71      86.206  57.422  26.983  1.00 73.41           C  
ATOM   2428  OG1 THR B  71      87.227  56.631  26.371  1.00 68.61           O  
ATOM   2429  CG2 THR B  71      85.067  56.513  27.407  1.00 72.69           C  
ATOM   2430  H   THR B  71      84.069  59.457  26.857  1.00 73.14           H  
ATOM   2431  HA  THR B  71      86.718  58.979  25.603  1.00 74.03           H  
ATOM   2432  HB  THR B  71      86.648  57.879  27.877  1.00 73.41           H  
ATOM   2433 HG21 THR B  71      84.217  57.074  27.797  1.00 72.69           H  
ATOM   2434 HG22 THR B  71      85.427  55.848  28.193  1.00 72.69           H  
ATOM   2435 HG23 THR B  71      84.730  55.870  26.588  1.00 72.69           H  
ATOM   2436  HG1 THR B  71      87.623  56.057  27.107  1.00 68.61           H  
ATOM   2437  N   LEU B  72      85.742  57.725  23.732  1.00 71.99           N  
ATOM   2438  CA  LEU B  72      85.203  57.324  22.442  1.00 70.44           C  
ATOM   2439  C   LEU B  72      86.300  56.426  21.858  1.00 71.18           C  
ATOM   2440  O   LEU B  72      87.392  56.863  21.498  1.00 74.27           O  
ATOM   2441  CB  LEU B  72      84.973  58.521  21.508  1.00 69.65           C  
ATOM   2442  CG  LEU B  72      83.773  59.420  21.867  1.00 68.28           C  
ATOM   2443  CD1 LEU B  72      83.757  60.647  20.951  1.00 65.30           C  
ATOM   2444  CD2 LEU B  72      82.437  58.683  21.754  1.00 65.20           C  
ATOM   2445  H   LEU B  72      86.758  57.766  23.816  1.00 71.99           H  
ATOM   2446  HA  LEU B  72      84.281  56.758  22.597  1.00 70.44           H  
ATOM   2447  HB2 LEU B  72      84.839  58.149  20.483  1.00 69.65           H  
ATOM   2448  HB3 LEU B  72      85.881  59.139  21.488  1.00 69.65           H  
ATOM   2449  HG  LEU B  72      83.886  59.784  22.895  1.00 68.28           H  
ATOM   2450 HD11 LEU B  72      83.642  60.359  19.900  1.00 65.30           H  
ATOM   2451 HD12 LEU B  72      84.688  61.216  21.046  1.00 65.30           H  
ATOM   2452 HD13 LEU B  72      82.931  61.317  21.211  1.00 65.30           H  
ATOM   2453 HD21 LEU B  72      82.299  58.265  20.751  1.00 65.20           H  
ATOM   2454 HD22 LEU B  72      81.602  59.363  21.953  1.00 65.20           H  
ATOM   2455 HD23 LEU B  72      82.364  57.864  22.474  1.00 65.20           H  
ATOM   2456  N   HIS B  73      85.964  55.089  21.887  1.00 69.48           N  
ATOM   2457  CA  HIS B  73      86.879  54.027  21.466  1.00 70.72           C  
ATOM   2458  C   HIS B  73      86.505  53.714  20.004  1.00 69.44           C  
ATOM   2459  O   HIS B  73      85.330  53.644  19.631  1.00 67.03           O  
ATOM   2460  CB  HIS B  73      86.721  52.763  22.320  1.00 71.12           C  
ATOM   2461  CG  HIS B  73      87.240  52.889  23.720  1.00 71.33           C  
ATOM   2462  ND1 HIS B  73      88.119  51.950  24.234  1.00 72.97           N1+
ATOM   2463  CD2 HIS B  73      86.948  53.834  24.682  1.00 69.56           C  
ATOM   2464  CE1 HIS B  73      88.344  52.335  25.477  1.00 71.91           C  
ATOM   2465  NE2 HIS B  73      87.689  53.497  25.784  1.00 70.20           N  
ATOM   2466  H   HIS B  73      85.014  54.800  22.163  1.00 69.48           H  
ATOM   2467  HA  HIS B  73      87.909  54.400  21.510  1.00 70.72           H  
ATOM   2468  HB2 HIS B  73      87.246  51.938  21.825  1.00 71.12           H  
ATOM   2469  HB3 HIS B  73      85.666  52.462  22.367  1.00 71.12           H  
ATOM   2470  HD1 HIS B  73      88.531  51.089  23.728  1.00 72.97           H  
ATOM   2471  HD2 HIS B  73      86.272  54.671  24.586  1.00 69.56           H  
ATOM   2472  HE2 HIS B  73      87.745  54.042  26.714  1.00 70.20           H  
ATOM   2473  HE1 HIS B  73      88.972  51.796  26.171  1.00 71.91           H  
ATOM   2474  N   ASP B  74      87.581  53.520  19.167  1.00 72.21           N  
ATOM   2475  CA  ASP B  74      87.469  53.413  17.716  1.00 72.62           C  
ATOM   2476  C   ASP B  74      86.596  52.201  17.295  1.00 72.43           C  
ATOM   2477  O   ASP B  74      86.557  51.130  17.904  1.00 70.85           O  
ATOM   2478  CB  ASP B  74      88.837  53.318  17.020  1.00 74.18           C  
ATOM   2479  CG  ASP B  74      89.990  54.078  17.688  1.00 77.69           C  
ATOM   2480  OD1 ASP B  74      90.029  53.940  18.955  1.00 79.92           O  
ATOM   2481  OD2 ASP B  74      90.767  54.704  16.913  1.00 77.22           O1-
ATOM   2482  H   ASP B  74      88.562  53.544  19.511  1.00 72.21           H  
ATOM   2483  HA  ASP B  74      86.965  54.333  17.391  1.00 72.62           H  
ATOM   2484  HB2 ASP B  74      88.732  53.641  15.976  1.00 74.18           H  
ATOM   2485  HB3 ASP B  74      89.161  52.271  16.977  1.00 74.18           H  
ATOM   2486  N   ASP B  75      85.871  52.437  16.140  1.00 73.59           N  
ATOM   2487  CA  ASP B  75      84.907  51.484  15.603  1.00 74.24           C  
ATOM   2488  C   ASP B  75      85.658  50.318  14.913  1.00 75.35           C  
ATOM   2489  O   ASP B  75      86.619  50.496  14.164  1.00 75.04           O  
ATOM   2490  CB  ASP B  75      83.981  52.150  14.588  1.00 74.30           C  
ATOM   2491  CG  ASP B  75      83.173  53.297  15.203  1.00 73.53           C  
ATOM   2492  OD1 ASP B  75      82.025  53.002  15.638  1.00 72.46           O  
ATOM   2493  OD2 ASP B  75      83.750  54.424  15.173  1.00 75.34           O1-
ATOM   2494  H   ASP B  75      85.954  53.326  15.653  1.00 73.59           H  
ATOM   2495  HA  ASP B  75      84.325  51.096  16.446  1.00 74.24           H  
ATOM   2496  HB2 ASP B  75      83.303  51.399  14.170  1.00 74.30           H  
ATOM   2497  HB3 ASP B  75      84.557  52.544  13.740  1.00 74.30           H  
ATOM   2498  N   ASP B  76      85.151  49.064  15.217  1.00 76.91           N  
ATOM   2499  CA  ASP B  76      85.644  47.795  14.664  1.00 77.90           C  
ATOM   2500  C   ASP B  76      87.042  47.441  15.247  1.00 77.41           C  
ATOM   2501  O   ASP B  76      87.757  46.543  14.796  1.00 78.37           O  
ATOM   2502  CB  ASP B  76      85.511  47.696  13.145  1.00 80.70           C  
ATOM   2503  CG  ASP B  76      84.228  46.932  12.773  1.00 82.19           C  
ATOM   2504  OD1 ASP B  76      83.133  47.529  12.987  1.00 83.01           O  
ATOM   2505  OD2 ASP B  76      84.423  45.792  12.255  1.00 83.03           O1-
ATOM   2506  H   ASP B  76      84.374  48.954  15.875  1.00 76.91           H  
ATOM   2507  HA  ASP B  76      84.997  47.028  15.112  1.00 77.90           H  
ATOM   2508  HB2 ASP B  76      86.368  47.170  12.709  1.00 80.70           H  
ATOM   2509  HB3 ASP B  76      85.467  48.679  12.663  1.00 80.70           H  
ATOM   2510  N   SER B  77      87.343  48.113  16.430  1.00 76.70           N  
ATOM   2511  CA  SER B  77      88.583  47.903  17.166  1.00 77.76           C  
ATOM   2512  C   SER B  77      88.431  46.782  18.214  1.00 77.07           C  
ATOM   2513  O   SER B  77      87.354  46.329  18.593  1.00 77.45           O  
ATOM   2514  CB  SER B  77      89.124  49.150  17.879  1.00 78.02           C  
ATOM   2515  OG  SER B  77      90.459  48.882  18.356  1.00 83.17           O  
ATOM   2516  H   SER B  77      86.650  48.766  16.791  1.00 76.70           H  
ATOM   2517  HA  SER B  77      89.339  47.555  16.449  1.00 77.76           H  
ATOM   2518  HB2 SER B  77      88.495  49.423  18.732  1.00 78.02           H  
ATOM   2519  HB3 SER B  77      89.181  49.996  17.191  1.00 78.02           H  
ATOM   2520  HG  SER B  77      91.090  49.255  17.688  1.00 83.17           H  
ATOM   2521  N   CYS B  78      89.663  46.364  18.700  1.00 76.42           N  
ATOM   2522  CA  CYS B  78      89.899  45.181  19.525  1.00 75.05           C  
ATOM   2523  C   CYS B  78      90.465  45.624  20.896  1.00 72.13           C  
ATOM   2524  O   CYS B  78      91.637  45.442  21.246  1.00 72.52           O  
ATOM   2525  CB  CYS B  78      90.878  44.220  18.836  1.00 80.11           C  
ATOM   2526  SG  CYS B  78      90.157  43.417  17.368  1.00 88.10           S  
ATOM   2527  H   CYS B  78      90.450  46.978  18.468  1.00 76.42           H  
ATOM   2528  HA  CYS B  78      88.950  44.665  19.694  1.00 75.05           H  
ATOM   2529  HB2 CYS B  78      91.181  43.422  19.522  1.00 80.11           H  
ATOM   2530  HB3 CYS B  78      91.785  44.748  18.523  1.00 80.11           H  
ATOM   2531  HG  CYS B  78      89.728  44.541  16.768  1.00 88.10           H  
ATOM   2532  N   GLN B  79      89.527  46.190  21.733  1.00 68.43           N  
ATOM   2533  CA  GLN B  79      89.863  46.935  22.946  1.00 66.12           C  
ATOM   2534  C   GLN B  79      89.962  45.975  24.151  1.00 65.79           C  
ATOM   2535  O   GLN B  79      89.560  44.810  24.114  1.00 66.03           O  
ATOM   2536  CB  GLN B  79      88.835  48.039  23.241  1.00 62.77           C  
ATOM   2537  CG  GLN B  79      88.616  49.028  22.098  1.00 62.50           C  
ATOM   2538  CD  GLN B  79      89.837  49.849  21.759  1.00 63.23           C  
ATOM   2539  NE2 GLN B  79      90.623  49.515  20.874  1.00 63.00           N  
ATOM   2540  OE1 GLN B  79      89.995  50.980  22.507  1.00 63.94           O  
ATOM   2541  H   GLN B  79      88.537  46.019  21.509  1.00 68.43           H  
ATOM   2542  HA  GLN B  79      90.857  47.377  22.804  1.00 66.12           H  
ATOM   2543  HB2 GLN B  79      89.134  48.593  24.139  1.00 62.77           H  
ATOM   2544  HB3 GLN B  79      87.869  47.574  23.478  1.00 62.77           H  
ATOM   2545  HG2 GLN B  79      87.814  49.712  22.390  1.00 62.50           H  
ATOM   2546  HG3 GLN B  79      88.282  48.518  21.188  1.00 62.50           H  
ATOM   2547 HE21 GLN B  79      91.430  50.088  20.673  1.00 63.00           H  
ATOM   2548 HE22 GLN B  79      90.461  48.668  20.348  1.00 63.00           H  
ATOM   2549  N   VAL B  80      90.529  46.544  25.281  1.00 65.99           N  
ATOM   2550  CA  VAL B  80      90.692  45.811  26.548  1.00 64.84           C  
ATOM   2551  C   VAL B  80      89.905  46.603  27.606  1.00 63.01           C  
ATOM   2552  O   VAL B  80      90.100  47.809  27.785  1.00 63.53           O  
ATOM   2553  CB  VAL B  80      92.184  45.694  26.931  1.00 66.11           C  
ATOM   2554  CG1 VAL B  80      92.364  44.984  28.277  1.00 66.60           C  
ATOM   2555  CG2 VAL B  80      92.977  44.937  25.860  1.00 66.02           C  
ATOM   2556  H   VAL B  80      90.830  47.518  25.266  1.00 65.99           H  
ATOM   2557  HA  VAL B  80      90.260  44.811  26.437  1.00 64.84           H  
ATOM   2558  HB  VAL B  80      92.614  46.700  27.021  1.00 66.11           H  
ATOM   2559 HG11 VAL B  80      91.909  43.988  28.262  1.00 66.60           H  
ATOM   2560 HG12 VAL B  80      91.911  45.557  29.092  1.00 66.60           H  
ATOM   2561 HG13 VAL B  80      93.426  44.867  28.516  1.00 66.60           H  
ATOM   2562 HG21 VAL B  80      92.586  43.924  25.722  1.00 66.02           H  
ATOM   2563 HG22 VAL B  80      94.032  44.854  26.145  1.00 66.02           H  
ATOM   2564 HG23 VAL B  80      92.942  45.453  24.895  1.00 66.02           H  
ATOM   2565  N   ILE B  81      88.944  45.853  28.282  1.00 61.18           N  
ATOM   2566  CA  ILE B  81      88.010  46.487  29.229  1.00 60.33           C  
ATOM   2567  C   ILE B  81      87.725  45.491  30.397  1.00 60.44           C  
ATOM   2568  O   ILE B  81      87.472  44.298  30.174  1.00 60.82           O  
ATOM   2569  CB  ILE B  81      86.696  46.901  28.500  1.00 57.86           C  
ATOM   2570  CG1 ILE B  81      86.987  47.689  27.198  1.00 58.22           C  
ATOM   2571  CG2 ILE B  81      85.788  47.711  29.427  1.00 56.44           C  
ATOM   2572  CD1 ILE B  81      85.765  48.259  26.506  1.00 57.07           C  
ATOM   2573  H   ILE B  81      88.863  44.840  28.122  1.00 61.18           H  
ATOM   2574  HA  ILE B  81      88.503  47.382  29.617  1.00 60.33           H  
ATOM   2575  HB  ILE B  81      86.154  45.987  28.226  1.00 57.86           H  
ATOM   2576 HG12 ILE B  81      87.483  47.029  26.478  1.00 58.22           H  
ATOM   2577 HG13 ILE B  81      87.669  48.521  27.410  1.00 58.22           H  
ATOM   2578 HG21 ILE B  81      86.222  48.689  29.658  1.00 56.44           H  
ATOM   2579 HG22 ILE B  81      85.620  47.179  30.364  1.00 56.44           H  
ATOM   2580 HG23 ILE B  81      84.803  47.874  28.978  1.00 56.44           H  
ATOM   2581 HD11 ILE B  81      84.985  47.502  26.398  1.00 57.07           H  
ATOM   2582 HD12 ILE B  81      86.032  48.625  25.509  1.00 57.07           H  
ATOM   2583 HD13 ILE B  81      85.366  49.109  27.068  1.00 57.07           H  
ATOM   2584  N   PRO B  82      87.760  45.986  31.698  1.00 60.40           N  
ATOM   2585  CA  PRO B  82      87.495  45.114  32.854  1.00 60.21           C  
ATOM   2586  C   PRO B  82      85.997  44.825  33.059  1.00 57.71           C  
ATOM   2587  O   PRO B  82      85.123  45.672  32.852  1.00 56.83           O  
ATOM   2588  CB  PRO B  82      88.023  45.906  34.051  1.00 60.13           C  
ATOM   2589  CG  PRO B  82      87.828  47.357  33.624  1.00 59.39           C  
ATOM   2590  CD  PRO B  82      88.105  47.336  32.127  1.00 60.08           C  
ATOM   2591  HA  PRO B  82      88.032  44.170  32.727  1.00 60.21           H  
ATOM   2592  HB2 PRO B  82      89.091  45.710  34.193  1.00 60.13           H  
ATOM   2593  HB3 PRO B  82      87.510  45.681  34.991  1.00 60.13           H  
ATOM   2594  HG2 PRO B  82      88.488  48.040  34.161  1.00 59.39           H  
ATOM   2595  HG3 PRO B  82      86.794  47.668  33.814  1.00 59.39           H  
ATOM   2596  HD2 PRO B  82      87.529  48.090  31.588  1.00 60.08           H  
ATOM   2597  HD3 PRO B  82      89.170  47.489  31.920  1.00 60.08           H  
ATOM   2598  N   VAL B  83      85.733  43.559  33.568  1.00 57.31           N  
ATOM   2599  CA  VAL B  83      84.364  43.145  33.893  1.00 56.91           C  
ATOM   2600  C   VAL B  83      84.313  42.999  35.428  1.00 58.80           C  
ATOM   2601  O   VAL B  83      85.114  42.303  36.058  1.00 61.52           O  
ATOM   2602  CB  VAL B  83      83.928  41.819  33.234  1.00 57.05           C  
ATOM   2603  CG1 VAL B  83      82.409  41.812  33.051  1.00 54.93           C  
ATOM   2604  CG2 VAL B  83      84.616  41.512  31.904  1.00 57.74           C  
ATOM   2605  H   VAL B  83      86.494  42.887  33.761  1.00 57.31           H  
ATOM   2606  HA  VAL B  83      83.682  43.947  33.592  1.00 56.91           H  
ATOM   2607  HB  VAL B  83      84.154  40.988  33.905  1.00 57.05           H  
ATOM   2608 HG11 VAL B  83      82.088  42.618  32.385  1.00 54.93           H  
ATOM   2609 HG12 VAL B  83      81.893  41.936  34.009  1.00 54.93           H  
ATOM   2610 HG13 VAL B  83      82.079  40.866  32.616  1.00 54.93           H  
ATOM   2611 HG21 VAL B  83      84.421  42.283  31.155  1.00 57.74           H  
ATOM   2612 HG22 VAL B  83      84.260  40.558  31.501  1.00 57.74           H  
ATOM   2613 HG23 VAL B  83      85.699  41.418  32.025  1.00 57.74           H  
ATOM   2614  N   LEU B  84      83.319  43.739  36.041  1.00 59.24           N  
ATOM   2615  CA  LEU B  84      83.250  43.820  37.493  1.00 62.42           C  
ATOM   2616  C   LEU B  84      82.350  42.684  38.022  1.00 64.68           C  
ATOM   2617  O   LEU B  84      81.308  42.359  37.443  1.00 63.85           O  
ATOM   2618  CB  LEU B  84      82.687  45.164  37.972  1.00 62.13           C  
ATOM   2619  CG  LEU B  84      83.458  46.413  37.504  1.00 62.04           C  
ATOM   2620  CD1 LEU B  84      82.782  47.668  38.064  1.00 61.01           C  
ATOM   2621  CD2 LEU B  84      84.925  46.389  37.925  1.00 63.40           C  
ATOM   2622  H   LEU B  84      82.615  44.211  35.479  1.00 59.24           H  
ATOM   2623  HA  LEU B  84      84.264  43.701  37.876  1.00 62.42           H  
ATOM   2624  HB2 LEU B  84      82.633  45.159  39.069  1.00 62.13           H  
ATOM   2625  HB3 LEU B  84      81.655  45.253  37.621  1.00 62.13           H  
ATOM   2626  HG  LEU B  84      83.415  46.470  36.410  1.00 62.04           H  
ATOM   2627 HD11 LEU B  84      82.832  47.688  39.158  1.00 61.01           H  
ATOM   2628 HD12 LEU B  84      81.726  47.707  37.776  1.00 61.01           H  
ATOM   2629 HD13 LEU B  84      83.266  48.573  37.685  1.00 61.01           H  
ATOM   2630 HD21 LEU B  84      85.019  46.236  39.005  1.00 63.40           H  
ATOM   2631 HD22 LEU B  84      85.418  47.333  37.670  1.00 63.40           H  
ATOM   2632 HD23 LEU B  84      85.474  45.591  37.417  1.00 63.40           H  
ATOM   2633  N   PRO B  85      82.692  42.127  39.241  1.00 68.49           N  
ATOM   2634  CA  PRO B  85      81.801  41.188  39.917  1.00 70.47           C  
ATOM   2635  C   PRO B  85      80.436  41.822  40.188  1.00 70.91           C  
ATOM   2636  O   PRO B  85      80.293  43.006  40.477  1.00 71.48           O  
ATOM   2637  CB  PRO B  85      82.495  40.869  41.241  1.00 71.25           C  
ATOM   2638  CG  PRO B  85      83.961  41.152  40.955  1.00 72.52           C  
ATOM   2639  CD  PRO B  85      83.916  42.328  39.994  1.00 70.52           C  
ATOM   2640  HA  PRO B  85      81.711  40.300  39.280  1.00 70.47           H  
ATOM   2641  HB2 PRO B  85      82.325  39.835  41.557  1.00 71.25           H  
ATOM   2642  HB3 PRO B  85      82.142  41.522  42.049  1.00 71.25           H  
ATOM   2643  HG2 PRO B  85      84.416  40.283  40.465  1.00 72.52           H  
ATOM   2644  HG3 PRO B  85      84.531  41.373  41.859  1.00 72.52           H  
ATOM   2645  HD2 PRO B  85      83.833  43.282  40.524  1.00 70.52           H  
ATOM   2646  HD3 PRO B  85      84.796  42.347  39.347  1.00 70.52           H  
ATOM   2647  N   GLN B  86      79.399  40.913  40.058  1.00 70.77           N  
ATOM   2648  CA  GLN B  86      77.974  41.199  40.223  1.00 69.95           C  
ATOM   2649  C   GLN B  86      77.285  41.700  38.945  1.00 66.36           C  
ATOM   2650  O   GLN B  86      76.061  41.616  38.811  1.00 64.27           O  
ATOM   2651  CB  GLN B  86      77.595  42.166  41.354  1.00 71.63           C  
ATOM   2652  CG  GLN B  86      78.003  41.683  42.740  1.00 75.22           C  
ATOM   2653  CD  GLN B  86      77.283  42.517  43.772  1.00 79.18           C  
ATOM   2654  NE2 GLN B  86      78.008  43.543  44.296  1.00 82.72           N  
ATOM   2655  OE1 GLN B  86      76.108  42.322  44.071  1.00 76.69           O  
ATOM   2656  H   GLN B  86      79.622  39.961  39.787  1.00 70.77           H  
ATOM   2657  HA  GLN B  86      77.521  40.222  40.433  1.00 69.95           H  
ATOM   2658  HB2 GLN B  86      76.504  42.303  41.340  1.00 71.63           H  
ATOM   2659  HB3 GLN B  86      77.997  43.170  41.174  1.00 71.63           H  
ATOM   2660  HG2 GLN B  86      79.087  41.748  42.880  1.00 75.22           H  
ATOM   2661  HG3 GLN B  86      77.713  40.638  42.896  1.00 75.22           H  
ATOM   2662 HE21 GLN B  86      77.600  44.133  45.009  1.00 82.72           H  
ATOM   2663 HE22 GLN B  86      78.995  43.776  44.004  1.00 82.72           H  
ATOM   2664  N   VAL B  87      78.067  42.375  38.035  1.00 66.69           N  
ATOM   2665  CA  VAL B  87      77.464  43.206  36.990  1.00 67.34           C  
ATOM   2666  C   VAL B  87      76.808  42.288  35.941  1.00 67.73           C  
ATOM   2667  O   VAL B  87      77.452  41.619  35.139  1.00 68.39           O  
ATOM   2668  CB  VAL B  87      78.504  44.171  36.396  1.00 68.12           C  
ATOM   2669  CG1 VAL B  87      77.981  44.903  35.165  1.00 67.60           C  
ATOM   2670  CG2 VAL B  87      78.911  45.212  37.447  1.00 68.87           C  
ATOM   2671  H   VAL B  87      79.084  42.321  38.103  1.00 66.69           H  
ATOM   2672  HA  VAL B  87      76.673  43.797  37.471  1.00 67.34           H  
ATOM   2673  HB  VAL B  87      79.398  43.612  36.094  1.00 68.12           H  
ATOM   2674 HG11 VAL B  87      77.075  45.477  35.389  1.00 67.60           H  
ATOM   2675 HG12 VAL B  87      77.757  44.204  34.355  1.00 67.60           H  
ATOM   2676 HG13 VAL B  87      78.744  45.593  34.795  1.00 67.60           H  
ATOM   2677 HG21 VAL B  87      78.036  45.747  37.831  1.00 68.87           H  
ATOM   2678 HG22 VAL B  87      79.592  45.955  37.020  1.00 68.87           H  
ATOM   2679 HG23 VAL B  87      79.414  44.743  38.299  1.00 68.87           H  
ATOM   2680  N   MET B  88      75.428  42.213  36.063  1.00 68.12           N  
ATOM   2681  CA  MET B  88      74.594  41.261  35.330  1.00 69.37           C  
ATOM   2682  C   MET B  88      73.348  42.001  34.811  1.00 67.52           C  
ATOM   2683  O   MET B  88      72.339  42.160  35.496  1.00 68.26           O  
ATOM   2684  CB  MET B  88      74.131  40.144  36.288  1.00 72.07           C  
ATOM   2685  CG  MET B  88      75.225  39.157  36.690  1.00 77.78           C  
ATOM   2686  SD  MET B  88      75.492  37.916  35.387  1.00 84.84           S  
ATOM   2687  CE  MET B  88      76.905  37.057  36.119  1.00 85.04           C  
ATOM   2688  H   MET B  88      74.962  42.811  36.743  1.00 68.12           H  
ATOM   2689  HA  MET B  88      75.150  40.847  34.483  1.00 69.37           H  
ATOM   2690  HB2 MET B  88      73.277  39.603  35.858  1.00 72.07           H  
ATOM   2691  HB3 MET B  88      73.751  40.609  37.208  1.00 72.07           H  
ATOM   2692  HG2 MET B  88      74.909  38.623  37.593  1.00 77.78           H  
ATOM   2693  HG3 MET B  88      76.167  39.665  36.909  1.00 77.78           H  
ATOM   2694  HE1 MET B  88      77.211  36.239  35.461  1.00 85.04           H  
ATOM   2695  HE2 MET B  88      76.633  36.637  37.091  1.00 85.04           H  
ATOM   2696  HE3 MET B  88      77.749  37.742  36.238  1.00 85.04           H  
ATOM   2697  N   MET B  89      73.469  42.522  33.543  1.00 64.20           N  
ATOM   2698  CA  MET B  89      72.371  43.127  32.792  1.00 63.91           C  
ATOM   2699  C   MET B  89      72.911  43.493  31.408  1.00 62.34           C  
ATOM   2700  O   MET B  89      74.119  43.541  31.188  1.00 63.69           O  
ATOM   2701  CB  MET B  89      71.728  44.356  33.458  1.00 64.31           C  
ATOM   2702  CG  MET B  89      72.720  45.483  33.743  1.00 64.01           C  
ATOM   2703  SD  MET B  89      71.879  46.896  34.533  1.00 65.54           S  
ATOM   2704  CE  MET B  89      71.188  47.692  33.064  1.00 63.89           C  
ATOM   2705  H   MET B  89      74.370  42.471  33.063  1.00 64.20           H  
ATOM   2706  HA  MET B  89      71.608  42.349  32.666  1.00 63.91           H  
ATOM   2707  HB2 MET B  89      71.243  44.053  34.394  1.00 64.31           H  
ATOM   2708  HB3 MET B  89      70.923  44.726  32.811  1.00 64.31           H  
ATOM   2709  HG2 MET B  89      73.222  45.828  32.834  1.00 64.01           H  
ATOM   2710  HG3 MET B  89      73.495  45.139  34.436  1.00 64.01           H  
ATOM   2711  HE1 MET B  89      70.673  48.607  33.369  1.00 63.89           H  
ATOM   2712  HE2 MET B  89      70.468  47.035  32.573  1.00 63.89           H  
ATOM   2713  HE3 MET B  89      71.984  47.963  32.368  1.00 63.89           H  
ATOM   2714  N   ILE B  90      71.960  43.837  30.471  1.00 59.34           N  
ATOM   2715  CA  ILE B  90      72.340  44.479  29.216  1.00 58.13           C  
ATOM   2716  C   ILE B  90      72.112  45.969  29.501  1.00 55.27           C  
ATOM   2717  O   ILE B  90      71.085  46.396  30.023  1.00 57.27           O  
ATOM   2718  CB  ILE B  90      71.500  44.009  28.021  1.00 59.28           C  
ATOM   2719  CG1 ILE B  90      71.819  42.563  27.602  1.00 61.59           C  
ATOM   2720  CG2 ILE B  90      71.720  44.914  26.795  1.00 58.33           C  
ATOM   2721  CD1 ILE B  90      71.458  41.494  28.620  1.00 63.30           C  
ATOM   2722  H   ILE B  90      70.974  43.699  30.665  1.00 59.34           H  
ATOM   2723  HA  ILE B  90      73.404  44.300  29.020  1.00 58.13           H  
ATOM   2724  HB  ILE B  90      70.443  44.061  28.299  1.00 59.28           H  
ATOM   2725 HG12 ILE B  90      72.881  42.482  27.350  1.00 61.59           H  
ATOM   2726 HG13 ILE B  90      71.263  42.348  26.685  1.00 61.59           H  
ATOM   2727 HG21 ILE B  90      72.781  44.972  26.530  1.00 58.33           H  
ATOM   2728 HG22 ILE B  90      71.354  45.930  26.973  1.00 58.33           H  
ATOM   2729 HG23 ILE B  90      71.180  44.533  25.923  1.00 58.33           H  
ATOM   2730 HD11 ILE B  90      72.167  41.472  29.451  1.00 63.30           H  
ATOM   2731 HD12 ILE B  90      71.492  40.503  28.156  1.00 63.30           H  
ATOM   2732 HD13 ILE B  90      70.450  41.648  29.015  1.00 63.30           H  
ATOM   2733  N   LEU B  91      73.160  46.767  29.109  1.00 51.70           N  
ATOM   2734  CA  LEU B  91      73.227  48.218  29.366  1.00 49.55           C  
ATOM   2735  C   LEU B  91      73.242  48.859  27.976  1.00 50.10           C  
ATOM   2736  O   LEU B  91      73.873  48.353  27.047  1.00 54.56           O  
ATOM   2737  CB  LEU B  91      74.487  48.431  30.213  1.00 49.19           C  
ATOM   2738  CG  LEU B  91      75.009  49.832  30.544  1.00 47.90           C  
ATOM   2739  CD1 LEU B  91      75.853  50.412  29.417  1.00 47.66           C  
ATOM   2740  CD2 LEU B  91      73.938  50.810  30.997  1.00 46.59           C  
ATOM   2741  H   LEU B  91      73.943  46.363  28.599  1.00 51.70           H  
ATOM   2742  HA  LEU B  91      72.335  48.536  29.913  1.00 49.55           H  
ATOM   2743  HB2 LEU B  91      75.316  47.861  29.773  1.00 49.19           H  
ATOM   2744  HB3 LEU B  91      74.282  47.941  31.175  1.00 49.19           H  
ATOM   2745  HG  LEU B  91      75.691  49.702  31.395  1.00 47.90           H  
ATOM   2746 HD11 LEU B  91      75.254  50.700  28.550  1.00 47.66           H  
ATOM   2747 HD12 LEU B  91      76.621  49.703  29.091  1.00 47.66           H  
ATOM   2748 HD13 LEU B  91      76.376  51.298  29.781  1.00 47.66           H  
ATOM   2749 HD21 LEU B  91      73.337  51.150  30.155  1.00 46.59           H  
ATOM   2750 HD22 LEU B  91      74.396  51.699  31.444  1.00 46.59           H  
ATOM   2751 HD23 LEU B  91      73.277  50.360  31.745  1.00 46.59           H  
ATOM   2752  N   ILE B  92      72.468  49.989  27.821  1.00 46.57           N  
ATOM   2753  CA  ILE B  92      72.269  50.661  26.515  1.00 43.55           C  
ATOM   2754  C   ILE B  92      73.090  51.992  26.440  1.00 42.53           C  
ATOM   2755  O   ILE B  92      73.285  52.707  27.429  1.00 41.08           O  
ATOM   2756  CB  ILE B  92      70.736  50.835  26.295  1.00 42.85           C  
ATOM   2757  CG1 ILE B  92      70.066  49.438  26.199  1.00 43.21           C  
ATOM   2758  CG2 ILE B  92      70.378  51.677  25.072  1.00 42.96           C  
ATOM   2759  CD1 ILE B  92      68.563  49.472  25.971  1.00 43.37           C  
ATOM   2760  H   ILE B  92      71.959  50.392  28.623  1.00 46.57           H  
ATOM   2761  HA  ILE B  92      72.650  49.984  25.747  1.00 43.55           H  
ATOM   2762  HB  ILE B  92      70.318  51.354  27.167  1.00 42.85           H  
ATOM   2763 HG12 ILE B  92      70.246  48.876  27.123  1.00 43.21           H  
ATOM   2764 HG13 ILE B  92      70.529  48.862  25.387  1.00 43.21           H  
ATOM   2765 HG21 ILE B  92      70.636  51.161  24.143  1.00 42.96           H  
ATOM   2766 HG22 ILE B  92      70.870  52.650  25.095  1.00 42.96           H  
ATOM   2767 HG23 ILE B  92      69.305  51.882  25.043  1.00 42.96           H  
ATOM   2768 HD11 ILE B  92      68.064  50.057  26.748  1.00 43.37           H  
ATOM   2769 HD12 ILE B  92      68.160  48.457  25.991  1.00 43.37           H  
ATOM   2770 HD13 ILE B  92      68.312  49.891  24.994  1.00 43.37           H  
ATOM   2771  N   PRO B  93      73.585  52.398  25.205  1.00 42.93           N  
ATOM   2772  CA  PRO B  93      74.243  53.709  25.017  1.00 43.24           C  
ATOM   2773  C   PRO B  93      73.365  54.905  25.402  1.00 42.78           C  
ATOM   2774  O   PRO B  93      72.170  54.984  25.117  1.00 42.60           O  
ATOM   2775  CB  PRO B  93      74.491  53.776  23.505  1.00 43.59           C  
ATOM   2776  CG  PRO B  93      74.658  52.319  23.108  1.00 43.86           C  
ATOM   2777  CD  PRO B  93      73.614  51.627  23.967  1.00 43.61           C  
ATOM   2778  HA  PRO B  93      75.177  53.688  25.581  1.00 43.24           H  
ATOM   2779  HB2 PRO B  93      75.342  54.405  23.241  1.00 43.59           H  
ATOM   2780  HB3 PRO B  93      73.622  54.194  22.984  1.00 43.59           H  
ATOM   2781  HG2 PRO B  93      75.658  51.961  23.376  1.00 43.86           H  
ATOM   2782  HG3 PRO B  93      74.507  52.145  22.039  1.00 43.86           H  
ATOM   2783  HD2 PRO B  93      72.632  51.689  23.494  1.00 43.61           H  
ATOM   2784  HD3 PRO B  93      73.867  50.583  24.151  1.00 43.61           H  
ATOM   2785  N   GLY B  94      74.003  55.898  26.120  1.00 42.59           N  
ATOM   2786  CA  GLY B  94      73.285  57.068  26.587  1.00 41.99           C  
ATOM   2787  C   GLY B  94      72.534  56.864  27.901  1.00 41.21           C  
ATOM   2788  O   GLY B  94      72.031  57.809  28.510  1.00 41.21           O  
ATOM   2789  H   GLY B  94      75.002  55.820  26.354  1.00 42.59           H  
ATOM   2790  HA2 GLY B  94      72.566  57.386  25.825  1.00 41.99           H  
ATOM   2791  HA3 GLY B  94      74.025  57.861  26.737  1.00 41.99           H  
ATOM   2792  N   GLN B  95      72.413  55.569  28.349  1.00 41.15           N  
ATOM   2793  CA  GLN B  95      71.663  55.219  29.555  1.00 40.83           C  
ATOM   2794  C   GLN B  95      72.525  55.644  30.753  1.00 42.38           C  
ATOM   2795  O   GLN B  95      73.752  55.516  30.743  1.00 44.79           O  
ATOM   2796  CB  GLN B  95      71.434  53.701  29.570  1.00 40.74           C  
ATOM   2797  CG  GLN B  95      70.565  53.181  30.703  1.00 40.50           C  
ATOM   2798  CD  GLN B  95      70.402  51.668  30.653  1.00 40.66           C  
ATOM   2799  NE2 GLN B  95      69.678  51.189  31.714  1.00 41.65           N  
ATOM   2800  OE1 GLN B  95      70.837  50.932  29.771  1.00 40.52           O  
ATOM   2801  H   GLN B  95      72.877  54.817  27.837  1.00 41.15           H  
ATOM   2802  HA  GLN B  95      70.714  55.767  29.550  1.00 40.83           H  
ATOM   2803  HB2 GLN B  95      72.406  53.199  29.636  1.00 40.74           H  
ATOM   2804  HB3 GLN B  95      70.986  53.399  28.615  1.00 40.74           H  
ATOM   2805  HG2 GLN B  95      69.571  53.640  30.662  1.00 40.50           H  
ATOM   2806  HG3 GLN B  95      71.015  53.427  31.669  1.00 40.50           H  
ATOM   2807 HE21 GLN B  95      69.493  50.190  31.806  1.00 41.65           H  
ATOM   2808 HE22 GLN B  95      69.290  51.783  32.439  1.00 41.65           H  
ATOM   2809  N   THR B  96      71.804  56.127  31.838  1.00 42.69           N  
ATOM   2810  CA  THR B  96      72.427  56.344  33.150  1.00 42.89           C  
ATOM   2811  C   THR B  96      72.157  55.084  33.996  1.00 42.81           C  
ATOM   2812  O   THR B  96      71.057  54.526  34.024  1.00 44.95           O  
ATOM   2813  CB  THR B  96      71.985  57.653  33.848  1.00 43.55           C  
ATOM   2814  OG1 THR B  96      73.039  58.162  34.694  1.00 45.51           O  
ATOM   2815  CG2 THR B  96      70.715  57.555  34.681  1.00 45.55           C  
ATOM   2816  H   THR B  96      70.804  56.298  31.754  1.00 42.69           H  
ATOM   2817  HA  THR B  96      73.506  56.407  32.976  1.00 42.89           H  
ATOM   2818  HB  THR B  96      71.827  58.421  33.081  1.00 43.55           H  
ATOM   2819 HG21 THR B  96      69.876  57.172  34.092  1.00 45.55           H  
ATOM   2820 HG22 THR B  96      70.441  58.543  35.068  1.00 45.55           H  
ATOM   2821 HG23 THR B  96      70.861  56.917  35.558  1.00 45.55           H  
ATOM   2822  HG1 THR B  96      73.809  58.242  34.096  1.00 45.51           H  
ATOM   2823  N   LEU B  97      73.277  54.635  34.674  1.00 41.51           N  
ATOM   2824  CA  LEU B  97      73.288  53.453  35.537  1.00 40.31           C  
ATOM   2825  C   LEU B  97      73.990  53.818  36.860  1.00 40.97           C  
ATOM   2826  O   LEU B  97      75.185  54.140  36.883  1.00 42.93           O  
ATOM   2827  CB  LEU B  97      74.080  52.350  34.802  1.00 40.60           C  
ATOM   2828  CG  LEU B  97      74.359  51.067  35.605  1.00 40.82           C  
ATOM   2829  CD1 LEU B  97      73.075  50.355  36.015  1.00 40.48           C  
ATOM   2830  CD2 LEU B  97      75.235  50.116  34.783  1.00 40.74           C  
ATOM   2831  H   LEU B  97      74.188  55.111  34.549  1.00 41.51           H  
ATOM   2832  HA  LEU B  97      72.262  53.120  35.699  1.00 40.31           H  
ATOM   2833  HB2 LEU B  97      75.044  52.763  34.474  1.00 40.60           H  
ATOM   2834  HB3 LEU B  97      73.542  52.093  33.880  1.00 40.60           H  
ATOM   2835  HG  LEU B  97      74.919  51.318  36.513  1.00 40.82           H  
ATOM   2836 HD11 LEU B  97      72.439  50.149  35.149  1.00 40.48           H  
ATOM   2837 HD12 LEU B  97      72.497  50.952  36.726  1.00 40.48           H  
ATOM   2838 HD13 LEU B  97      73.309  49.404  36.502  1.00 40.48           H  
ATOM   2839 HD21 LEU B  97      74.721  49.787  33.874  1.00 40.74           H  
ATOM   2840 HD22 LEU B  97      75.495  49.226  35.365  1.00 40.74           H  
ATOM   2841 HD23 LEU B  97      76.171  50.604  34.487  1.00 40.74           H  
ATOM   2842  N   PRO B  98      73.256  53.782  38.024  1.00 40.30           N  
ATOM   2843  CA  PRO B  98      73.912  53.846  39.330  1.00 40.12           C  
ATOM   2844  C   PRO B  98      74.382  52.446  39.768  1.00 40.63           C  
ATOM   2845  O   PRO B  98      73.787  51.411  39.461  1.00 41.00           O  
ATOM   2846  CB  PRO B  98      72.808  54.368  40.239  1.00 39.07           C  
ATOM   2847  CG  PRO B  98      71.559  53.708  39.660  1.00 38.83           C  
ATOM   2848  CD  PRO B  98      71.805  53.716  38.160  1.00 39.28           C  
ATOM   2849  HA  PRO B  98      74.764  54.525  39.298  1.00 40.12           H  
ATOM   2850  HB2 PRO B  98      72.725  55.457  40.133  1.00 39.07           H  
ATOM   2851  HB3 PRO B  98      72.965  54.146  41.295  1.00 39.07           H  
ATOM   2852  HG2 PRO B  98      70.639  54.214  39.944  1.00 38.83           H  
ATOM   2853  HG3 PRO B  98      71.470  52.674  40.002  1.00 38.83           H  
ATOM   2854  HD2 PRO B  98      71.411  52.817  37.682  1.00 39.28           H  
ATOM   2855  HD3 PRO B  98      71.378  54.598  37.673  1.00 39.28           H  
ATOM   2856  N   LEU B  99      75.479  52.449  40.613  1.00 41.21           N  
ATOM   2857  CA  LEU B  99      75.995  51.212  41.192  1.00 41.54           C  
ATOM   2858  C   LEU B  99      76.640  51.569  42.534  1.00 42.30           C  
ATOM   2859  O   LEU B  99      77.219  52.637  42.745  1.00 42.69           O  
ATOM   2860  CB  LEU B  99      77.025  50.543  40.263  1.00 41.39           C  
ATOM   2861  CG  LEU B  99      76.524  49.242  39.609  1.00 40.79           C  
ATOM   2862  CD1 LEU B  99      77.471  48.826  38.480  1.00 40.75           C  
ATOM   2863  CD2 LEU B  99      76.398  48.104  40.623  1.00 40.56           C  
ATOM   2864  H   LEU B  99      75.971  53.332  40.830  1.00 41.21           H  
ATOM   2865  HA  LEU B  99      75.142  50.552  41.382  1.00 41.54           H  
ATOM   2866  HB2 LEU B  99      77.955  50.325  40.806  1.00 41.39           H  
ATOM   2867  HB3 LEU B  99      77.295  51.242  39.462  1.00 41.39           H  
ATOM   2868  HG  LEU B  99      75.542  49.425  39.160  1.00 40.79           H  
ATOM   2869 HD11 LEU B  99      78.474  48.605  38.860  1.00 40.75           H  
ATOM   2870 HD12 LEU B  99      77.556  49.621  37.733  1.00 40.75           H  
ATOM   2871 HD13 LEU B  99      77.093  47.935  37.969  1.00 40.75           H  
ATOM   2872 HD21 LEU B  99      77.347  47.922  41.137  1.00 40.56           H  
ATOM   2873 HD22 LEU B  99      76.100  47.174  40.129  1.00 40.56           H  
ATOM   2874 HD23 LEU B  99      75.643  48.327  41.383  1.00 40.56           H  
ATOM   2875  N   GLN B 100      76.553  50.550  43.463  1.00 42.42           N  
ATOM   2876  CA  GLN B 100      77.168  50.654  44.781  1.00 42.45           C  
ATOM   2877  C   GLN B 100      77.983  49.362  44.913  1.00 42.78           C  
ATOM   2878  O   GLN B 100      77.493  48.259  44.673  1.00 41.88           O  
ATOM   2879  CB  GLN B 100      76.108  50.822  45.870  1.00 42.65           C  
ATOM   2880  CG  GLN B 100      75.251  52.069  45.662  1.00 43.74           C  
ATOM   2881  CD  GLN B 100      74.355  52.353  46.840  1.00 44.34           C  
ATOM   2882  OE1 GLN B 100      74.583  53.264  47.641  1.00 45.68           O  
ATOM   2883  NE2 GLN B 100      73.282  51.532  47.001  1.00 44.64           N  
ATOM   2884  H   GLN B 100      76.085  49.676  43.227  1.00 42.42           H  
ATOM   2885  HA  GLN B 100      77.841  51.514  44.794  1.00 42.45           H  
ATOM   2886  HB2 GLN B 100      76.604  50.884  46.846  1.00 42.65           H  
ATOM   2887  HB3 GLN B 100      75.452  49.945  45.903  1.00 42.65           H  
ATOM   2888  HG2 GLN B 100      74.621  51.971  44.773  1.00 43.74           H  
ATOM   2889  HG3 GLN B 100      75.888  52.948  45.507  1.00 43.74           H  
ATOM   2890 HE21 GLN B 100      72.599  51.795  47.715  1.00 44.64           H  
ATOM   2891 HE22 GLN B 100      73.074  50.671  46.489  1.00 44.64           H  
ATOM   2892  N   LEU B 101      79.313  49.560  45.210  1.00 43.88           N  
ATOM   2893  CA  LEU B 101      80.317  48.494  45.171  1.00 46.15           C  
ATOM   2894  C   LEU B 101      80.985  48.382  46.561  1.00 47.06           C  
ATOM   2895  O   LEU B 101      81.264  49.363  47.257  1.00 46.37           O  
ATOM   2896  CB  LEU B 101      81.361  48.791  44.093  1.00 46.84           C  
ATOM   2897  CG  LEU B 101      80.784  48.898  42.666  1.00 45.54           C  
ATOM   2898  CD1 LEU B 101      81.870  49.387  41.712  1.00 46.30           C  
ATOM   2899  CD2 LEU B 101      80.210  47.576  42.155  1.00 44.11           C  
ATOM   2900  H   LEU B 101      79.646  50.500  45.477  1.00 43.88           H  
ATOM   2901  HA  LEU B 101      79.815  47.545  44.956  1.00 46.15           H  
ATOM   2902  HB2 LEU B 101      82.144  48.027  44.127  1.00 46.84           H  
ATOM   2903  HB3 LEU B 101      81.858  49.738  44.336  1.00 46.84           H  
ATOM   2904  HG  LEU B 101      79.983  49.646  42.652  1.00 45.54           H  
ATOM   2905 HD11 LEU B 101      82.708  48.684  41.672  1.00 46.30           H  
ATOM   2906 HD12 LEU B 101      82.256  50.361  42.031  1.00 46.30           H  
ATOM   2907 HD13 LEU B 101      81.473  49.504  40.698  1.00 46.30           H  
ATOM   2908 HD21 LEU B 101      80.966  46.786  42.156  1.00 44.11           H  
ATOM   2909 HD22 LEU B 101      79.849  47.686  41.127  1.00 44.11           H  
ATOM   2910 HD23 LEU B 101      79.365  47.241  42.762  1.00 44.11           H  
ATOM   2911  N   PHE B 102      81.186  47.061  46.947  1.00 49.21           N  
ATOM   2912  CA  PHE B 102      81.348  46.671  48.349  1.00 53.71           C  
ATOM   2913  C   PHE B 102      82.461  45.652  48.610  1.00 57.31           C  
ATOM   2914  O   PHE B 102      82.906  45.485  49.747  1.00 57.70           O  
ATOM   2915  CB  PHE B 102      80.045  46.046  48.892  1.00 52.17           C  
ATOM   2916  CG  PHE B 102      78.922  47.038  49.054  1.00 51.15           C  
ATOM   2917  CD1 PHE B 102      78.713  47.695  50.271  1.00 51.00           C  
ATOM   2918  CD2 PHE B 102      78.080  47.320  47.978  1.00 49.44           C  
ATOM   2919  CE1 PHE B 102      77.678  48.622  50.398  1.00 48.70           C  
ATOM   2920  CE2 PHE B 102      77.070  48.266  48.108  1.00 47.92           C  
ATOM   2921  CZ  PHE B 102      76.866  48.920  49.313  1.00 48.06           C  
ATOM   2922  H   PHE B 102      81.206  46.304  46.226  1.00 49.21           H  
ATOM   2923  HA  PHE B 102      81.603  47.567  48.929  1.00 53.71           H  
ATOM   2924  HB2 PHE B 102      80.225  45.568  49.864  1.00 52.17           H  
ATOM   2925  HB3 PHE B 102      79.712  45.233  48.233  1.00 52.17           H  
ATOM   2926  HD1 PHE B 102      79.350  47.478  51.125  1.00 51.00           H  
ATOM   2927  HD2 PHE B 102      78.200  46.802  47.027  1.00 49.44           H  
ATOM   2928  HE1 PHE B 102      77.501  49.128  51.338  1.00 48.70           H  
ATOM   2929  HE2 PHE B 102      76.425  48.471  47.264  1.00 47.92           H  
ATOM   2930  HZ  PHE B 102      76.057  49.637  49.414  1.00 48.06           H  
ATOM   2931  N   HIS B 103      82.803  44.821  47.569  1.00 60.19           N  
ATOM   2932  CA  HIS B 103      83.749  43.719  47.718  1.00 65.74           C  
ATOM   2933  C   HIS B 103      85.136  44.213  47.250  1.00 65.71           C  
ATOM   2934  O   HIS B 103      85.266  44.981  46.285  1.00 64.97           O  
ATOM   2935  CB  HIS B 103      83.361  42.499  46.869  1.00 70.65           C  
ATOM   2936  CG  HIS B 103      82.059  41.880  47.222  1.00 74.96           C  
ATOM   2937  CD2 HIS B 103      80.760  42.332  47.099  1.00 74.95           C  
ATOM   2938  ND1 HIS B 103      81.942  40.581  47.709  1.00 77.66           N1+
ATOM   2939  NE2 HIS B 103      79.938  41.327  47.529  1.00 76.40           N  
ATOM   2940  CE1 HIS B 103      80.652  40.251  47.859  1.00 80.01           C  
ATOM   2941  H   HIS B 103      82.403  45.003  46.617  1.00 60.19           H  
ATOM   2942  HA  HIS B 103      83.796  43.444  48.775  1.00 65.74           H  
ATOM   2943  HB2 HIS B 103      84.133  41.724  46.947  1.00 70.65           H  
ATOM   2944  HB3 HIS B 103      83.322  42.770  45.808  1.00 70.65           H  
ATOM   2945  HD1 HIS B 103      82.774  39.931  47.934  1.00 77.66           H  
ATOM   2946  HD2 HIS B 103      80.451  43.299  46.732  1.00 74.95           H  
ATOM   2947  HE2 HIS B 103      78.862  41.396  47.592  1.00 76.40           H  
ATOM   2948  HE1 HIS B 103      80.265  39.297  48.185  1.00 80.01           H  
ATOM   2949  N   PRO B 104      86.262  43.653  47.834  1.00 67.81           N  
ATOM   2950  CA  PRO B 104      87.603  44.111  47.457  1.00 68.43           C  
ATOM   2951  C   PRO B 104      87.942  43.814  45.984  1.00 68.66           C  
ATOM   2952  O   PRO B 104      88.854  44.414  45.411  1.00 66.80           O  
ATOM   2953  CB  PRO B 104      88.544  43.384  48.417  1.00 69.83           C  
ATOM   2954  CG  PRO B 104      87.752  42.152  48.845  1.00 70.21           C  
ATOM   2955  CD  PRO B 104      86.320  42.656  48.895  1.00 67.58           C  
ATOM   2956  HA  PRO B 104      87.655  45.196  47.591  1.00 68.43           H  
ATOM   2957  HB2 PRO B 104      88.731  44.015  49.295  1.00 69.83           H  
ATOM   2958  HB3 PRO B 104      89.510  43.122  47.976  1.00 69.83           H  
ATOM   2959  HG2 PRO B 104      88.087  41.742  49.802  1.00 70.21           H  
ATOM   2960  HG3 PRO B 104      87.849  41.368  48.084  1.00 70.21           H  
ATOM   2961  HD2 PRO B 104      85.588  41.861  48.742  1.00 67.58           H  
ATOM   2962  HD3 PRO B 104      86.104  43.165  49.841  1.00 67.58           H  
ATOM   2963  N   GLN B 105      87.168  42.818  45.411  1.00 70.65           N  
ATOM   2964  CA  GLN B 105      87.286  42.397  44.015  1.00 71.72           C  
ATOM   2965  C   GLN B 105      86.606  43.393  43.051  1.00 71.18           C  
ATOM   2966  O   GLN B 105      86.799  43.360  41.836  1.00 72.50           O  
ATOM   2967  CB  GLN B 105      86.668  41.006  43.832  1.00 72.82           C  
ATOM   2968  CG  GLN B 105      87.307  39.960  44.746  1.00 75.74           C  
ATOM   2969  CD  GLN B 105      86.988  38.567  44.264  1.00 79.27           C  
ATOM   2970  OE1 GLN B 105      87.590  38.050  43.321  1.00 79.55           O  
ATOM   2971  NE2 GLN B 105      86.023  37.907  44.961  1.00 79.22           N  
ATOM   2972  H   GLN B 105      86.480  42.381  46.019  1.00 70.65           H  
ATOM   2973  HA  GLN B 105      88.353  42.384  43.759  1.00 71.72           H  
ATOM   2974  HB2 GLN B 105      86.766  40.701  42.783  1.00 72.82           H  
ATOM   2975  HB3 GLN B 105      85.590  41.041  44.037  1.00 72.82           H  
ATOM   2976  HG2 GLN B 105      86.967  40.086  45.780  1.00 75.74           H  
ATOM   2977  HG3 GLN B 105      88.399  40.061  44.751  1.00 75.74           H  
ATOM   2978 HE21 GLN B 105      85.734  36.980  44.666  1.00 79.22           H  
ATOM   2979 HE22 GLN B 105      85.557  38.288  45.777  1.00 79.22           H  
ATOM   2980  N   GLU B 106      85.698  44.255  43.635  1.00 68.33           N  
ATOM   2981  CA  GLU B 106      85.051  45.335  42.901  1.00 64.56           C  
ATOM   2982  C   GLU B 106      85.932  46.575  43.126  1.00 64.66           C  
ATOM   2983  O   GLU B 106      86.258  47.339  42.214  1.00 65.97           O  
ATOM   2984  CB  GLU B 106      83.640  45.626  43.427  1.00 62.82           C  
ATOM   2985  CG  GLU B 106      82.665  44.454  43.322  1.00 62.97           C  
ATOM   2986  CD  GLU B 106      81.467  44.596  44.264  1.00 62.60           C  
ATOM   2987  OE1 GLU B 106      81.698  45.104  45.412  1.00 64.33           O  
ATOM   2988  OE2 GLU B 106      80.358  44.168  43.831  1.00 61.88           O1-
ATOM   2989  H   GLU B 106      85.497  44.183  44.635  1.00 68.33           H  
ATOM   2990  HA  GLU B 106      85.035  45.105  41.831  1.00 64.56           H  
ATOM   2991  HB2 GLU B 106      83.232  46.468  42.856  1.00 62.82           H  
ATOM   2992  HB3 GLU B 106      83.703  45.983  44.460  1.00 62.82           H  
ATOM   2993  HG2 GLU B 106      83.155  43.510  43.580  1.00 62.97           H  
ATOM   2994  HG3 GLU B 106      82.315  44.362  42.288  1.00 62.97           H  
ATOM   2995  N   VAL B 107      86.251  46.831  44.451  1.00 63.33           N  
ATOM   2996  CA  VAL B 107      86.857  48.091  44.870  1.00 62.30           C  
ATOM   2997  C   VAL B 107      88.275  48.206  44.300  1.00 63.65           C  
ATOM   2998  O   VAL B 107      88.719  49.301  43.948  1.00 64.25           O  
ATOM   2999  CB  VAL B 107      86.826  48.243  46.408  1.00 62.10           C  
ATOM   3000  CG1 VAL B 107      87.633  49.450  46.900  1.00 62.68           C  
ATOM   3001  CG2 VAL B 107      85.381  48.379  46.912  1.00 59.54           C  
ATOM   3002  H   VAL B 107      86.003  46.142  45.169  1.00 63.33           H  
ATOM   3003  HA  VAL B 107      86.270  48.894  44.404  1.00 62.30           H  
ATOM   3004  HB  VAL B 107      87.262  47.348  46.866  1.00 62.10           H  
ATOM   3005 HG11 VAL B 107      87.318  50.372  46.401  1.00 62.68           H  
ATOM   3006 HG12 VAL B 107      88.704  49.313  46.720  1.00 62.68           H  
ATOM   3007 HG13 VAL B 107      87.505  49.590  47.979  1.00 62.68           H  
ATOM   3008 HG21 VAL B 107      84.901  49.270  46.496  1.00 59.54           H  
ATOM   3009 HG22 VAL B 107      85.356  48.460  48.004  1.00 59.54           H  
ATOM   3010 HG23 VAL B 107      84.770  47.516  46.634  1.00 59.54           H  
ATOM   3011  N   SER B 108      89.036  47.051  44.271  1.00 63.90           N  
ATOM   3012  CA  SER B 108      90.429  47.078  43.804  1.00 65.08           C  
ATOM   3013  C   SER B 108      90.513  47.358  42.302  1.00 64.17           C  
ATOM   3014  O   SER B 108      91.580  47.635  41.752  1.00 64.59           O  
ATOM   3015  CB  SER B 108      91.186  45.776  44.057  1.00 67.43           C  
ATOM   3016  OG  SER B 108      91.210  45.457  45.444  1.00 69.06           O  
ATOM   3017  H   SER B 108      88.633  46.171  44.599  1.00 63.90           H  
ATOM   3018  HA  SER B 108      90.920  47.906  44.330  1.00 65.08           H  
ATOM   3019  HB2 SER B 108      92.226  45.865  43.724  1.00 67.43           H  
ATOM   3020  HB3 SER B 108      90.743  44.935  43.510  1.00 67.43           H  
ATOM   3021  HG  SER B 108      90.340  45.030  45.626  1.00 69.06           H  
ATOM   3022  N   MET B 109      89.326  47.207  41.613  1.00 61.59           N  
ATOM   3023  CA  MET B 109      89.197  47.610  40.225  1.00 60.31           C  
ATOM   3024  C   MET B 109      88.906  49.112  40.255  1.00 59.10           C  
ATOM   3025  O   MET B 109      89.717  49.937  39.833  1.00 60.35           O  
ATOM   3026  CB  MET B 109      88.114  46.842  39.486  1.00 59.29           C  
ATOM   3027  H   MET B 109      88.510  46.853  42.109  1.00 61.59           H  
ATOM   3028  HA  MET B 109      90.156  47.459  39.716  1.00 60.31           H  
ATOM   3029  HB1 MET B 109      88.283  45.765  39.548  1.00 59.29           H  
ATOM   3030  HB2 MET B 109      88.095  47.130  38.429  1.00 59.29           H  
ATOM   3031  HB3 MET B 109      87.118  47.034  39.891  1.00 59.29           H  
ATOM   3032  N   VAL B 110      87.711  49.490  40.842  1.00 57.34           N  
ATOM   3033  CA  VAL B 110      87.211  50.857  40.699  1.00 55.56           C  
ATOM   3034  C   VAL B 110      88.075  51.907  41.421  1.00 57.09           C  
ATOM   3035  O   VAL B 110      88.054  53.087  41.059  1.00 56.05           O  
ATOM   3036  CB  VAL B 110      85.704  50.937  41.021  1.00 52.64           C  
ATOM   3037  CG1 VAL B 110      85.161  52.369  41.002  1.00 51.59           C  
ATOM   3038  CG2 VAL B 110      84.919  50.111  39.989  1.00 50.69           C  
ATOM   3039  H   VAL B 110      87.151  48.799  41.359  1.00 57.34           H  
ATOM   3040  HA  VAL B 110      87.341  51.098  39.635  1.00 55.56           H  
ATOM   3041  HB  VAL B 110      85.517  50.518  42.018  1.00 52.64           H  
ATOM   3042 HG11 VAL B 110      85.389  52.868  40.055  1.00 51.59           H  
ATOM   3043 HG12 VAL B 110      85.580  52.966  41.818  1.00 51.59           H  
ATOM   3044 HG13 VAL B 110      84.074  52.374  41.132  1.00 51.59           H  
ATOM   3045 HG21 VAL B 110      85.176  50.405  38.965  1.00 50.69           H  
ATOM   3046 HG22 VAL B 110      83.843  50.254  40.103  1.00 50.69           H  
ATOM   3047 HG23 VAL B 110      85.126  49.041  40.095  1.00 50.69           H  
ATOM   3048  N   ARG B 111      88.891  51.490  42.449  1.00 59.32           N  
ATOM   3049  CA  ARG B 111      89.871  52.433  43.000  1.00 61.93           C  
ATOM   3050  C   ARG B 111      90.891  52.864  41.913  1.00 64.16           C  
ATOM   3051  O   ARG B 111      91.464  53.954  41.945  1.00 64.78           O  
ATOM   3052  CB  ARG B 111      90.585  51.823  44.218  1.00 63.70           C  
ATOM   3053  CG  ARG B 111      91.800  52.627  44.698  1.00 65.05           C  
ATOM   3054  CD  ARG B 111      92.228  52.242  46.111  1.00 65.42           C  
ATOM   3055  NE  ARG B 111      91.500  53.053  47.101  1.00 64.15           N  
ATOM   3056  CZ  ARG B 111      90.741  52.614  48.142  1.00 64.94           C  
ATOM   3057  NH1 ARG B 111      90.553  51.303  48.393  1.00 66.32           N  
ATOM   3058  NH2 ARG B 111      90.162  53.546  48.929  1.00 63.27           N1+
ATOM   3059  H   ARG B 111      88.805  50.542  42.846  1.00 59.32           H  
ATOM   3060  HA  ARG B 111      89.326  53.336  43.304  1.00 61.93           H  
ATOM   3061  HB2 ARG B 111      90.926  50.806  43.981  1.00 63.70           H  
ATOM   3062  HB3 ARG B 111      89.855  51.723  45.031  1.00 63.70           H  
ATOM   3063  HG2 ARG B 111      91.586  53.702  44.660  1.00 65.05           H  
ATOM   3064  HG3 ARG B 111      92.638  52.433  44.018  1.00 65.05           H  
ATOM   3065  HD2 ARG B 111      93.289  52.474  46.249  1.00 65.42           H  
ATOM   3066  HD3 ARG B 111      92.093  51.173  46.295  1.00 65.42           H  
ATOM   3067  HE  ARG B 111      91.525  54.057  46.972  1.00 64.15           H  
ATOM   3068 HH11 ARG B 111      89.885  50.998  49.173  1.00 66.32           H  
ATOM   3069 HH12 ARG B 111      90.999  50.553  47.895  1.00 66.32           H  
ATOM   3070 HH21 ARG B 111      90.272  54.537  48.806  1.00 63.27           H  
ATOM   3071 HH22 ARG B 111      89.632  53.255  49.813  1.00 63.27           H  
ATOM   3072  N   ASN B 112      91.217  51.880  41.003  1.00 65.57           N  
ATOM   3073  CA  ASN B 112      92.382  51.972  40.119  1.00 68.92           C  
ATOM   3074  C   ASN B 112      92.012  52.350  38.664  1.00 67.69           C  
ATOM   3075  O   ASN B 112      92.860  52.500  37.785  1.00 69.49           O  
ATOM   3076  CB  ASN B 112      93.144  50.646  40.147  1.00 71.63           C  
ATOM   3077  CG  ASN B 112      93.828  50.455  41.484  1.00 74.71           C  
ATOM   3078  ND2 ASN B 112      93.511  49.310  42.154  1.00 74.52           N  
ATOM   3079  OD1 ASN B 112      94.623  51.265  41.952  1.00 76.75           O  
ATOM   3080  H   ASN B 112      90.616  51.051  40.922  1.00 65.57           H  
ATOM   3081  HA  ASN B 112      93.026  52.784  40.479  1.00 68.92           H  
ATOM   3082  HB2 ASN B 112      93.930  50.628  39.382  1.00 71.63           H  
ATOM   3083  HB3 ASN B 112      92.476  49.804  39.931  1.00 71.63           H  
ATOM   3084 HD21 ASN B 112      93.991  49.110  43.021  1.00 74.52           H  
ATOM   3085 HD22 ASN B 112      92.802  48.630  41.843  1.00 74.52           H  
ATOM   3086  N   LEU B 113      90.657  52.473  38.424  1.00 65.28           N  
ATOM   3087  CA  LEU B 113      90.069  52.625  37.079  1.00 64.06           C  
ATOM   3088  C   LEU B 113      89.913  54.091  36.613  1.00 65.20           C  
ATOM   3089  O   LEU B 113      89.545  54.397  35.478  1.00 64.27           O  
ATOM   3090  CB  LEU B 113      88.703  51.923  37.100  1.00 61.06           C  
ATOM   3091  CG  LEU B 113      88.036  51.653  35.742  1.00 59.58           C  
ATOM   3092  CD1 LEU B 113      88.958  50.898  34.786  1.00 60.69           C  
ATOM   3093  CD2 LEU B 113      86.747  50.861  35.979  1.00 58.91           C  
ATOM   3094  H   LEU B 113      90.044  52.414  39.241  1.00 65.28           H  
ATOM   3095  HA  LEU B 113      90.757  52.140  36.379  1.00 64.06           H  
ATOM   3096  HB2 LEU B 113      88.012  52.509  37.721  1.00 61.06           H  
ATOM   3097  HB3 LEU B 113      88.820  50.956  37.608  1.00 61.06           H  
ATOM   3098  HG  LEU B 113      87.756  52.603  35.276  1.00 59.58           H  
ATOM   3099 HD11 LEU B 113      89.375  50.005  35.261  1.00 60.69           H  
ATOM   3100 HD12 LEU B 113      89.790  51.529  34.457  1.00 60.69           H  
ATOM   3101 HD13 LEU B 113      88.425  50.584  33.885  1.00 60.69           H  
ATOM   3102 HD21 LEU B 113      86.955  49.870  36.397  1.00 58.91           H  
ATOM   3103 HD22 LEU B 113      86.199  50.725  35.045  1.00 58.91           H  
ATOM   3104 HD23 LEU B 113      86.086  51.392  36.672  1.00 58.91           H  
ATOM   3105  N   ILE B 114      90.150  55.032  37.593  1.00 67.34           N  
ATOM   3106  CA  ILE B 114      89.745  56.438  37.469  1.00 69.20           C  
ATOM   3107  C   ILE B 114      90.782  57.273  36.681  1.00 73.50           C  
ATOM   3108  O   ILE B 114      90.594  58.463  36.428  1.00 77.10           O  
ATOM   3109  CB  ILE B 114      89.445  57.041  38.871  1.00 69.45           C  
ATOM   3110  CG1 ILE B 114      88.517  56.148  39.731  1.00 68.00           C  
ATOM   3111  CG2 ILE B 114      88.855  58.456  38.795  1.00 70.77           C  
ATOM   3112  CD1 ILE B 114      87.137  55.886  39.139  1.00 67.12           C  
ATOM   3113  H   ILE B 114      90.608  54.717  38.445  1.00 67.34           H  
ATOM   3114  HA  ILE B 114      88.831  56.453  36.862  1.00 69.20           H  
ATOM   3115  HB  ILE B 114      90.397  57.118  39.416  1.00 69.45           H  
ATOM   3116 HG12 ILE B 114      88.389  56.614  40.715  1.00 68.00           H  
ATOM   3117 HG13 ILE B 114      89.008  55.189  39.926  1.00 68.00           H  
ATOM   3118 HG21 ILE B 114      88.038  58.513  38.067  1.00 70.77           H  
ATOM   3119 HG22 ILE B 114      89.616  59.189  38.514  1.00 70.77           H  
ATOM   3120 HG23 ILE B 114      88.466  58.775  39.768  1.00 70.77           H  
ATOM   3121 HD11 ILE B 114      86.589  56.816  38.962  1.00 67.12           H  
ATOM   3122 HD12 ILE B 114      86.543  55.282  39.832  1.00 67.12           H  
ATOM   3123 HD13 ILE B 114      87.201  55.336  38.195  1.00 67.12           H  
ATOM   3124  N   GLN B 115      91.923  56.598  36.303  1.00 75.86           N  
ATOM   3125  CA  GLN B 115      93.081  57.240  35.691  1.00 77.95           C  
ATOM   3126  C   GLN B 115      93.281  56.691  34.257  1.00 79.43           C  
ATOM   3127  O   GLN B 115      94.025  55.733  34.022  1.00 78.81           O  
ATOM   3128  CB  GLN B 115      94.340  56.947  36.542  1.00 80.59           C  
ATOM   3129  CG  GLN B 115      94.196  57.171  38.052  1.00 83.06           C  
ATOM   3130  CD  GLN B 115      94.032  58.617  38.465  1.00 84.06           C  
ATOM   3131  NE2 GLN B 115      93.765  58.773  39.801  1.00 81.82           N  
ATOM   3132  OE1 GLN B 115      94.147  59.569  37.702  1.00 85.51           O  
ATOM   3133  H   GLN B 115      91.956  55.597  36.468  1.00 75.86           H  
ATOM   3134  HA  GLN B 115      92.926  58.321  35.645  1.00 77.95           H  
ATOM   3135  HB2 GLN B 115      95.176  57.541  36.153  1.00 80.59           H  
ATOM   3136  HB3 GLN B 115      94.629  55.895  36.412  1.00 80.59           H  
ATOM   3137  HG2 GLN B 115      95.108  56.805  38.542  1.00 83.06           H  
ATOM   3138  HG3 GLN B 115      93.365  56.584  38.459  1.00 83.06           H  
ATOM   3139 HE21 GLN B 115      93.658  59.715  40.160  1.00 81.82           H  
ATOM   3140 HE22 GLN B 115      93.671  57.997  40.447  1.00 81.82           H  
ATOM   3141  N   LYS B 116      92.604  57.238  33.195  1.00 79.16           N  
ATOM   3142  CA  LYS B 116      91.622  58.326  33.191  1.00 78.13           C  
ATOM   3143  C   LYS B 116      90.487  58.150  32.155  1.00 74.17           C  
ATOM   3144  O   LYS B 116      89.756  59.085  31.820  1.00 74.15           O  
ATOM   3145  CB  LYS B 116      92.324  59.664  32.983  1.00 80.83           C  
ATOM   3146  H   LYS B 116      92.857  56.823  32.303  1.00 79.16           H  
ATOM   3147  HA  LYS B 116      91.123  58.335  34.156  1.00 78.13           H  
ATOM   3148  HB1 LYS B 116      93.109  59.822  33.730  1.00 80.83           H  
ATOM   3149  HB2 LYS B 116      91.617  60.498  33.055  1.00 80.83           H  
ATOM   3150  HB3 LYS B 116      92.792  59.710  31.993  1.00 80.83           H  
ATOM   3151  N   ASP B 117      90.250  56.842  31.759  1.00 70.49           N  
ATOM   3152  CA  ASP B 117      89.186  56.496  30.804  1.00 67.29           C  
ATOM   3153  C   ASP B 117      87.870  56.329  31.579  1.00 63.13           C  
ATOM   3154  O   ASP B 117      86.834  56.872  31.192  1.00 60.56           O  
ATOM   3155  CB  ASP B 117      89.560  55.262  29.992  1.00 67.28           C  
ATOM   3156  CG  ASP B 117      88.321  54.779  29.260  1.00 65.79           C  
ATOM   3157  OD1 ASP B 117      88.136  55.181  28.074  1.00 65.26           O  
ATOM   3158  OD2 ASP B 117      87.582  53.998  29.936  1.00 64.47           O1-
ATOM   3159  H   ASP B 117      90.816  56.101  32.159  1.00 70.49           H  
ATOM   3160  HA  ASP B 117      89.050  57.349  30.127  1.00 67.29           H  
ATOM   3161  HB2 ASP B 117      89.929  54.456  30.640  1.00 67.28           H  
ATOM   3162  HB3 ASP B 117      90.363  55.494  29.284  1.00 67.28           H  
ATOM   3163  N   ARG B 118      87.915  55.492  32.674  1.00 61.37           N  
ATOM   3164  CA  ARG B 118      86.786  55.261  33.556  1.00 58.98           C  
ATOM   3165  C   ARG B 118      85.738  54.236  33.070  1.00 55.45           C  
ATOM   3166  O   ARG B 118      84.720  54.029  33.743  1.00 52.94           O  
ATOM   3167  CB  ARG B 118      86.071  56.552  34.013  1.00 60.11           C  
ATOM   3168  CG  ARG B 118      86.986  57.740  34.340  1.00 64.19           C  
ATOM   3169  CD  ARG B 118      86.220  58.903  34.956  1.00 66.75           C  
ATOM   3170  NE  ARG B 118      85.075  59.323  34.133  1.00 68.99           N  
ATOM   3171  CZ  ARG B 118      85.033  60.282  33.187  1.00 72.19           C  
ATOM   3172  NH1 ARG B 118      86.136  60.962  32.814  1.00 75.43           N  
ATOM   3173  NH2 ARG B 118      83.849  60.584  32.607  1.00 73.13           N1+
ATOM   3174  H   ARG B 118      88.778  55.007  32.894  1.00 61.37           H  
ATOM   3175  HA  ARG B 118      87.227  54.805  34.450  1.00 58.98           H  
ATOM   3176  HB2 ARG B 118      85.487  56.310  34.905  1.00 60.11           H  
ATOM   3177  HB3 ARG B 118      85.339  56.854  33.253  1.00 60.11           H  
ATOM   3178  HG2 ARG B 118      87.478  58.108  33.436  1.00 64.19           H  
ATOM   3179  HG3 ARG B 118      87.774  57.425  35.031  1.00 64.19           H  
ATOM   3180  HD2 ARG B 118      86.876  59.759  35.134  1.00 66.75           H  
ATOM   3181  HD3 ARG B 118      85.817  58.612  35.933  1.00 66.75           H  
ATOM   3182  HE  ARG B 118      84.157  58.873  34.320  1.00 68.99           H  
ATOM   3183 HH11 ARG B 118      86.061  61.669  32.096  1.00 75.43           H  
ATOM   3184 HH12 ARG B 118      87.050  60.723  33.178  1.00 75.43           H  
ATOM   3185 HH21 ARG B 118      83.745  61.421  32.003  1.00 73.13           H  
ATOM   3186 HH22 ARG B 118      83.014  60.034  32.783  1.00 73.13           H  
ATOM   3187  N   THR B 119      85.975  53.559  31.893  1.00 54.49           N  
ATOM   3188  CA  THR B 119      85.051  52.535  31.411  1.00 51.75           C  
ATOM   3189  C   THR B 119      85.223  51.170  32.092  1.00 50.38           C  
ATOM   3190  O   THR B 119      86.284  50.746  32.545  1.00 50.37           O  
ATOM   3191  CB  THR B 119      85.005  52.331  29.876  1.00 51.69           C  
ATOM   3192  OG1 THR B 119      86.296  52.173  29.290  1.00 54.27           O  
ATOM   3193  CG2 THR B 119      84.283  53.473  29.176  1.00 52.62           C  
ATOM   3194  H   THR B 119      86.793  53.802  31.299  1.00 54.49           H  
ATOM   3195  HA  THR B 119      84.071  52.891  31.723  1.00 51.75           H  
ATOM   3196  HB  THR B 119      84.460  51.411  29.634  1.00 51.69           H  
ATOM   3197 HG21 THR B 119      83.206  53.417  29.353  1.00 52.62           H  
ATOM   3198 HG22 THR B 119      84.457  53.447  28.096  1.00 52.62           H  
ATOM   3199 HG23 THR B 119      84.634  54.437  29.551  1.00 52.62           H  
ATOM   3200  HG1 THR B 119      86.837  52.983  29.555  1.00 54.27           H  
ATOM   3201  N   PHE B 120      84.045  50.429  32.078  1.00 48.55           N  
ATOM   3202  CA  PHE B 120      83.987  49.030  32.462  1.00 47.28           C  
ATOM   3203  C   PHE B 120      83.001  48.306  31.540  1.00 45.66           C  
ATOM   3204  O   PHE B 120      82.117  48.884  30.900  1.00 44.44           O  
ATOM   3205  CB  PHE B 120      83.672  48.802  33.948  1.00 46.88           C  
ATOM   3206  CG  PHE B 120      82.351  49.347  34.438  1.00 45.66           C  
ATOM   3207  CD1 PHE B 120      82.180  50.723  34.634  1.00 45.14           C  
ATOM   3208  CD2 PHE B 120      81.289  48.482  34.744  1.00 43.72           C  
ATOM   3209  CE1 PHE B 120      80.977  51.220  35.132  1.00 43.83           C  
ATOM   3210  CE2 PHE B 120      80.096  48.984  35.267  1.00 42.57           C  
ATOM   3211  CZ  PHE B 120      79.939  50.355  35.461  1.00 42.74           C  
ATOM   3212  H   PHE B 120      83.170  50.897  31.775  1.00 48.55           H  
ATOM   3213  HA  PHE B 120      84.979  48.605  32.268  1.00 47.28           H  
ATOM   3214  HB2 PHE B 120      84.464  49.250  34.561  1.00 46.88           H  
ATOM   3215  HB3 PHE B 120      83.714  47.728  34.168  1.00 46.88           H  
ATOM   3216  HD1 PHE B 120      82.982  51.422  34.401  1.00 45.14           H  
ATOM   3217  HD2 PHE B 120      81.386  47.408  34.594  1.00 43.72           H  
ATOM   3218  HE1 PHE B 120      80.857  52.290  35.259  1.00 43.83           H  
ATOM   3219  HE2 PHE B 120      79.288  48.308  35.535  1.00 42.57           H  
ATOM   3220  HZ  PHE B 120      79.009  50.746  35.863  1.00 42.74           H  
ATOM   3221  N   ALA B 121      83.207  46.936  31.514  1.00 45.60           N  
ATOM   3222  CA  ALA B 121      82.383  46.061  30.709  1.00 44.52           C  
ATOM   3223  C   ALA B 121      81.147  45.643  31.516  1.00 43.59           C  
ATOM   3224  O   ALA B 121      81.201  45.176  32.655  1.00 43.62           O  
ATOM   3225  CB  ALA B 121      83.154  44.820  30.289  1.00 45.69           C  
ATOM   3226  H   ALA B 121      83.956  46.500  32.083  1.00 45.60           H  
ATOM   3227  HA  ALA B 121      82.073  46.606  29.810  1.00 44.52           H  
ATOM   3228  HB1 ALA B 121      83.982  45.079  29.621  1.00 45.69           H  
ATOM   3229  HB2 ALA B 121      82.507  44.100  29.783  1.00 45.69           H  
ATOM   3230  HB3 ALA B 121      83.578  44.316  31.159  1.00 45.69           H  
ATOM   3231  N   VAL B 122      79.971  45.784  30.796  1.00 43.24           N  
ATOM   3232  CA  VAL B 122      78.686  45.260  31.248  1.00 43.77           C  
ATOM   3233  C   VAL B 122      78.278  44.252  30.156  1.00 45.62           C  
ATOM   3234  O   VAL B 122      78.024  44.597  28.996  1.00 45.65           O  
ATOM   3235  CB  VAL B 122      77.648  46.390  31.383  1.00 42.07           C  
ATOM   3236  CG1 VAL B 122      76.312  45.833  31.874  1.00 42.08           C  
ATOM   3237  CG2 VAL B 122      78.127  47.500  32.321  1.00 41.86           C  
ATOM   3238  H   VAL B 122      79.965  46.272  29.898  1.00 43.24           H  
ATOM   3239  HA  VAL B 122      78.820  44.744  32.204  1.00 43.77           H  
ATOM   3240  HB  VAL B 122      77.478  46.853  30.403  1.00 42.07           H  
ATOM   3241 HG11 VAL B 122      76.440  45.106  32.680  1.00 42.08           H  
ATOM   3242 HG12 VAL B 122      75.794  45.339  31.049  1.00 42.08           H  
ATOM   3243 HG13 VAL B 122      75.659  46.624  32.251  1.00 42.08           H  
ATOM   3244 HG21 VAL B 122      78.346  47.117  33.318  1.00 41.86           H  
ATOM   3245 HG22 VAL B 122      77.363  48.277  32.426  1.00 41.86           H  
ATOM   3246 HG23 VAL B 122      79.031  47.979  31.936  1.00 41.86           H  
ATOM   3247  N   LEU B 123      78.326  42.927  30.562  1.00 47.55           N  
ATOM   3248  CA  LEU B 123      78.120  41.842  29.616  1.00 49.48           C  
ATOM   3249  C   LEU B 123      76.705  41.249  29.703  1.00 51.60           C  
ATOM   3250  O   LEU B 123      76.084  41.094  30.753  1.00 52.24           O  
ATOM   3251  CB  LEU B 123      79.100  40.677  29.849  1.00 49.30           C  
ATOM   3252  CG  LEU B 123      80.590  41.038  29.801  1.00 49.77           C  
ATOM   3253  CD1 LEU B 123      81.442  39.776  29.933  1.00 51.17           C  
ATOM   3254  CD2 LEU B 123      80.959  41.763  28.521  1.00 49.37           C  
ATOM   3255  H   LEU B 123      78.483  42.679  31.535  1.00 47.55           H  
ATOM   3256  HA  LEU B 123      78.257  42.231  28.602  1.00 49.48           H  
ATOM   3257  HB2 LEU B 123      78.899  39.890  29.109  1.00 49.30           H  
ATOM   3258  HB3 LEU B 123      78.890  40.228  30.824  1.00 49.30           H  
ATOM   3259  HG  LEU B 123      80.820  41.698  30.644  1.00 49.77           H  
ATOM   3260 HD11 LEU B 123      81.269  39.090  29.099  1.00 51.17           H  
ATOM   3261 HD12 LEU B 123      81.213  39.245  30.860  1.00 51.17           H  
ATOM   3262 HD13 LEU B 123      82.508  40.024  29.944  1.00 51.17           H  
ATOM   3263 HD21 LEU B 123      80.623  41.205  27.642  1.00 49.37           H  
ATOM   3264 HD22 LEU B 123      82.043  41.903  28.451  1.00 49.37           H  
ATOM   3265 HD23 LEU B 123      80.496  42.752  28.490  1.00 49.37           H  
ATOM   3266  N   ALA B 124      76.295  40.722  28.484  1.00 54.48           N  
ATOM   3267  CA  ALA B 124      75.187  39.795  28.374  1.00 56.96           C  
ATOM   3268  C   ALA B 124      75.843  38.427  28.585  1.00 59.61           C  
ATOM   3269  O   ALA B 124      76.394  37.794  27.683  1.00 64.11           O  
ATOM   3270  CB  ALA B 124      74.530  39.857  27.007  1.00 56.29           C  
ATOM   3271  H   ALA B 124      76.804  40.931  27.612  1.00 54.48           H  
ATOM   3272  HA  ALA B 124      74.451  39.998  29.159  1.00 56.96           H  
ATOM   3273  HB1 ALA B 124      74.248  40.880  26.749  1.00 56.29           H  
ATOM   3274  HB2 ALA B 124      73.637  39.229  27.001  1.00 56.29           H  
ATOM   3275  HB3 ALA B 124      75.183  39.490  26.208  1.00 56.29           H  
ATOM   3276  N   TYR B 125      75.842  38.019  29.908  1.00 60.86           N  
ATOM   3277  CA  TYR B 125      76.342  36.705  30.305  1.00 63.39           C  
ATOM   3278  C   TYR B 125      75.313  35.643  29.858  1.00 66.40           C  
ATOM   3279  O   TYR B 125      74.113  35.875  29.712  1.00 65.69           O  
ATOM   3280  CB  TYR B 125      76.571  36.585  31.818  1.00 62.03           C  
ATOM   3281  CG  TYR B 125      77.859  37.205  32.323  1.00 61.54           C  
ATOM   3282  CD1 TYR B 125      79.045  36.452  32.373  1.00 61.86           C  
ATOM   3283  CD2 TYR B 125      77.877  38.515  32.819  1.00 59.94           C  
ATOM   3284  CE1 TYR B 125      80.215  36.984  32.930  1.00 60.86           C  
ATOM   3285  CE2 TYR B 125      79.037  39.038  33.401  1.00 59.10           C  
ATOM   3286  CZ  TYR B 125      80.197  38.271  33.452  1.00 59.29           C  
ATOM   3287  OH  TYR B 125      81.296  38.826  34.039  1.00 57.93           O  
ATOM   3288  H   TYR B 125      75.491  38.662  30.615  1.00 60.86           H  
ATOM   3289  HA  TYR B 125      77.273  36.531  29.761  1.00 63.39           H  
ATOM   3290  HB2 TYR B 125      76.577  35.528  32.118  1.00 62.03           H  
ATOM   3291  HB3 TYR B 125      75.722  37.023  32.357  1.00 62.03           H  
ATOM   3292  HD1 TYR B 125      79.055  35.430  32.005  1.00 61.86           H  
ATOM   3293  HD2 TYR B 125      76.979  39.128  32.794  1.00 59.94           H  
ATOM   3294  HE1 TYR B 125      81.118  36.382  32.967  1.00 60.86           H  
ATOM   3295  HE2 TYR B 125      79.031  40.043  33.818  1.00 59.10           H  
ATOM   3296  HH  TYR B 125      82.123  38.333  33.806  1.00 57.93           H  
ATOM   3297  N   SER B 126      75.855  34.379  29.675  1.00 68.79           N  
ATOM   3298  CA  SER B 126      75.026  33.261  29.259  1.00 67.93           C  
ATOM   3299  C   SER B 126      75.701  31.941  29.599  1.00 68.97           C  
ATOM   3300  O   SER B 126      76.867  31.654  29.317  1.00 69.27           O  
ATOM   3301  CB  SER B 126      74.748  33.299  27.762  1.00 66.95           C  
ATOM   3302  H   SER B 126      76.868  34.244  29.824  1.00 68.79           H  
ATOM   3303  HA  SER B 126      74.083  33.305  29.816  1.00 67.93           H  
ATOM   3304  HC  SER B 126      75.050  31.199  30.094  1.00 68.97           H  
ATOM   3305  HB1 SER B 126      75.683  33.275  27.191  1.00 66.95           H  
ATOM   3306  HB2 SER B 126      74.210  34.209  27.479  1.00 66.95           H  
ATOM   3307  HB3 SER B 126      74.148  32.437  27.452  1.00 66.95           H  
ATOM   3308  N   GLU B 132      79.174  31.330  28.647  1.00 70.26           N1+
ATOM   3309  CA  GLU B 132      79.973  32.387  29.334  1.00 71.10           C  
ATOM   3310  C   GLU B 132      79.318  33.751  29.099  1.00 71.93           C  
ATOM   3311  O   GLU B 132      78.469  34.187  29.877  1.00 71.62           O  
ATOM   3312  CB  GLU B 132      81.422  32.279  28.891  1.00 70.06           C  
ATOM   3313  H1  GLU B 132      79.470  30.376  28.882  1.00 70.26           H  
ATOM   3314  H2  GLU B 132      79.160  31.443  27.625  1.00 70.26           H  
ATOM   3315  H3  GLU B 132      78.161  31.411  28.954  1.00 70.26           H  
ATOM   3316  HA  GLU B 132      79.906  32.168  30.406  1.00 71.10           H  
ATOM   3317  HB1 GLU B 132      81.863  31.339  29.240  1.00 70.06           H  
ATOM   3318  HB2 GLU B 132      82.016  33.103  29.302  1.00 70.06           H  
ATOM   3319  HB3 GLU B 132      81.526  32.304  27.801  1.00 70.06           H  
ATOM   3320  N   ALA B 133      79.617  34.363  27.907  1.00 70.45           N  
ATOM   3321  CA  ALA B 133      78.976  35.606  27.461  1.00 66.61           C  
ATOM   3322  C   ALA B 133      79.140  35.641  25.939  1.00 66.84           C  
ATOM   3323  O   ALA B 133      79.845  34.805  25.367  1.00 68.86           O  
ATOM   3324  CB  ALA B 133      79.649  36.817  28.092  1.00 66.23           C  
ATOM   3325  H   ALA B 133      80.301  33.986  27.254  1.00 70.45           H  
ATOM   3326  HA  ALA B 133      77.912  35.561  27.708  1.00 66.61           H  
ATOM   3327  HB1 ALA B 133      79.628  36.762  29.185  1.00 66.23           H  
ATOM   3328  HB2 ALA B 133      79.162  37.748  27.788  1.00 66.23           H  
ATOM   3329  HB3 ALA B 133      80.699  36.885  27.785  1.00 66.23           H  
ATOM   3330  N   GLN B 134      78.461  36.655  25.293  1.00 65.14           N  
ATOM   3331  CA  GLN B 134      78.645  36.881  23.866  1.00 64.70           C  
ATOM   3332  C   GLN B 134      78.782  38.384  23.572  1.00 62.52           C  
ATOM   3333  O   GLN B 134      79.782  38.845  23.018  1.00 62.54           O  
ATOM   3334  CB  GLN B 134      77.524  36.290  22.988  1.00 65.26           C  
ATOM   3335  CG  GLN B 134      77.328  34.777  23.102  1.00 67.70           C  
ATOM   3336  CD  GLN B 134      76.284  34.395  24.133  1.00 69.35           C  
ATOM   3337  OE1 GLN B 134      75.761  35.191  24.904  1.00 67.56           O  
ATOM   3338  NE2 GLN B 134      75.948  33.070  24.118  1.00 71.31           N  
ATOM   3339  H   GLN B 134      77.820  37.234  25.841  1.00 65.14           H  
ATOM   3340  HA  GLN B 134      79.596  36.423  23.563  1.00 64.70           H  
ATOM   3341  HB2 GLN B 134      77.778  36.515  21.943  1.00 65.26           H  
ATOM   3342  HB3 GLN B 134      76.575  36.803  23.179  1.00 65.26           H  
ATOM   3343  HG2 GLN B 134      78.267  34.258  23.317  1.00 67.70           H  
ATOM   3344  HG3 GLN B 134      76.967  34.403  22.135  1.00 67.70           H  
ATOM   3345 HE21 GLN B 134      75.238  32.740  24.760  1.00 71.31           H  
ATOM   3346 HE22 GLN B 134      76.376  32.402  23.489  1.00 71.31           H  
ATOM   3347  N   PHE B 135      77.667  39.135  23.897  1.00 59.52           N  
ATOM   3348  CA  PHE B 135      77.535  40.553  23.561  1.00 56.90           C  
ATOM   3349  C   PHE B 135      77.577  41.367  24.849  1.00 54.52           C  
ATOM   3350  O   PHE B 135      77.308  40.899  25.957  1.00 53.00           O  
ATOM   3351  CB  PHE B 135      76.240  40.852  22.785  1.00 56.84           C  
ATOM   3352  CG  PHE B 135      76.382  40.594  21.299  1.00 58.38           C  
ATOM   3353  CD1 PHE B 135      76.669  41.650  20.421  1.00 60.22           C  
ATOM   3354  CD2 PHE B 135      76.270  39.297  20.782  1.00 59.25           C  
ATOM   3355  CE1 PHE B 135      76.842  41.412  19.055  1.00 61.46           C  
ATOM   3356  CE2 PHE B 135      76.452  39.059  19.418  1.00 60.58           C  
ATOM   3357  CZ  PHE B 135      76.735  40.117  18.554  1.00 62.07           C  
ATOM   3358  H   PHE B 135      76.901  38.711  24.415  1.00 59.52           H  
ATOM   3359  HA  PHE B 135      78.405  40.846  22.969  1.00 56.90           H  
ATOM   3360  HB2 PHE B 135      75.933  41.897  22.924  1.00 56.84           H  
ATOM   3361  HB3 PHE B 135      75.407  40.252  23.176  1.00 56.84           H  
ATOM   3362  HD1 PHE B 135      76.780  42.668  20.791  1.00 60.22           H  
ATOM   3363  HD2 PHE B 135      76.052  38.462  21.441  1.00 59.25           H  
ATOM   3364  HE1 PHE B 135      77.072  42.242  18.392  1.00 61.46           H  
ATOM   3365  HE2 PHE B 135      76.374  38.048  19.026  1.00 60.58           H  
ATOM   3366  HZ  PHE B 135      76.871  39.930  17.492  1.00 62.07           H  
ATOM   3367  N   GLY B 136      77.896  42.693  24.647  1.00 52.15           N  
ATOM   3368  CA  GLY B 136      77.890  43.634  25.742  1.00 50.28           C  
ATOM   3369  C   GLY B 136      77.981  45.073  25.253  1.00 49.46           C  
ATOM   3370  O   GLY B 136      77.999  45.391  24.061  1.00 49.99           O  
ATOM   3371  H   GLY B 136      78.163  43.027  23.707  1.00 52.15           H  
ATOM   3372  HA2 GLY B 136      78.744  43.407  26.386  1.00 50.28           H  
ATOM   3373  HA3 GLY B 136      76.967  43.506  26.319  1.00 50.28           H  
ATOM   3374  N   THR B 137      78.051  45.958  26.320  1.00 48.25           N  
ATOM   3375  CA  THR B 137      78.038  47.400  26.105  1.00 46.67           C  
ATOM   3376  C   THR B 137      79.017  47.984  27.128  1.00 45.55           C  
ATOM   3377  O   THR B 137      79.193  47.484  28.243  1.00 44.17           O  
ATOM   3378  CB  THR B 137      76.635  47.992  26.327  1.00 46.02           C  
ATOM   3379  OG1 THR B 137      75.612  47.144  25.770  1.00 45.31           O  
ATOM   3380  CG2 THR B 137      76.479  49.384  25.718  1.00 45.93           C  
ATOM   3381  H   THR B 137      78.100  45.607  27.286  1.00 48.25           H  
ATOM   3382  HA  THR B 137      78.386  47.586  25.087  1.00 46.67           H  
ATOM   3383  HB  THR B 137      76.442  48.045  27.404  1.00 46.02           H  
ATOM   3384 HG21 THR B 137      77.202  50.096  26.122  1.00 45.93           H  
ATOM   3385 HG22 THR B 137      75.484  49.792  25.912  1.00 45.93           H  
ATOM   3386 HG23 THR B 137      76.576  49.344  24.629  1.00 45.93           H  
ATOM   3387  HG1 THR B 137      74.767  47.524  26.132  1.00 45.31           H  
ATOM   3388  N   THR B 138      79.675  49.126  26.715  1.00 44.75           N  
ATOM   3389  CA  THR B 138      80.625  49.795  27.590  1.00 44.33           C  
ATOM   3390  C   THR B 138      79.850  50.784  28.461  1.00 43.27           C  
ATOM   3391  O   THR B 138      79.002  51.561  28.014  1.00 42.77           O  
ATOM   3392  CB  THR B 138      81.747  50.535  26.850  1.00 44.20           C  
ATOM   3393  OG1 THR B 138      81.223  51.448  25.880  1.00 42.78           O  
ATOM   3394  CG2 THR B 138      82.667  49.581  26.110  1.00 45.20           C  
ATOM   3395  H   THR B 138      79.487  49.531  25.782  1.00 44.75           H  
ATOM   3396  HA  THR B 138      81.081  49.037  28.239  1.00 44.33           H  
ATOM   3397  HB  THR B 138      82.332  51.120  27.570  1.00 44.20           H  
ATOM   3398 HG21 THR B 138      83.022  48.790  26.773  1.00 45.20           H  
ATOM   3399 HG22 THR B 138      83.530  50.124  25.708  1.00 45.20           H  
ATOM   3400 HG23 THR B 138      82.163  49.135  25.249  1.00 45.20           H  
ATOM   3401  HG1 THR B 138      82.006  51.943  25.556  1.00 42.78           H  
ATOM   3402  N   ALA B 139      80.224  50.732  29.793  1.00 43.51           N  
ATOM   3403  CA  ALA B 139      79.725  51.708  30.751  1.00 43.59           C  
ATOM   3404  C   ALA B 139      80.917  52.551  31.214  1.00 45.53           C  
ATOM   3405  O   ALA B 139      82.009  52.042  31.464  1.00 47.23           O  
ATOM   3406  CB  ALA B 139      79.056  51.031  31.931  1.00 42.27           C  
ATOM   3407  H   ALA B 139      80.890  50.029  30.145  1.00 43.51           H  
ATOM   3408  HA  ALA B 139      78.997  52.359  30.260  1.00 43.59           H  
ATOM   3409  HB1 ALA B 139      78.175  50.472  31.603  1.00 42.27           H  
ATOM   3410  HB2 ALA B 139      78.735  51.764  32.678  1.00 42.27           H  
ATOM   3411  HB3 ALA B 139      79.736  50.326  32.415  1.00 42.27           H  
ATOM   3412  N   GLU B 140      80.651  53.901  31.323  1.00 45.91           N  
ATOM   3413  CA  GLU B 140      81.660  54.949  31.618  1.00 47.57           C  
ATOM   3414  C   GLU B 140      81.258  55.615  32.940  1.00 47.54           C  
ATOM   3415  O   GLU B 140      80.128  56.098  33.071  1.00 47.27           O  
ATOM   3416  CB  GLU B 140      81.575  55.950  30.452  1.00 49.71           C  
ATOM   3417  CG  GLU B 140      82.375  57.241  30.570  1.00 53.31           C  
ATOM   3418  CD  GLU B 140      82.076  58.206  29.412  1.00 55.83           C  
ATOM   3419  OE1 GLU B 140      82.961  59.096  29.203  1.00 57.83           O  
ATOM   3420  OE2 GLU B 140      80.985  58.054  28.776  1.00 55.74           O1-
ATOM   3421  H   GLU B 140      79.691  54.253  31.169  1.00 45.91           H  
ATOM   3422  HA  GLU B 140      82.657  54.515  31.694  1.00 47.57           H  
ATOM   3423  HB2 GLU B 140      80.522  56.212  30.304  1.00 49.71           H  
ATOM   3424  HB3 GLU B 140      81.875  55.434  29.532  1.00 49.71           H  
ATOM   3425  HG2 GLU B 140      83.447  57.013  30.589  1.00 53.31           H  
ATOM   3426  HG3 GLU B 140      82.128  57.769  31.498  1.00 53.31           H  
ATOM   3427  N   ILE B 141      82.186  55.654  33.964  1.00 48.34           N  
ATOM   3428  CA  ILE B 141      81.844  56.294  35.257  1.00 49.29           C  
ATOM   3429  C   ILE B 141      81.893  57.834  35.064  1.00 50.00           C  
ATOM   3430  O   ILE B 141      82.856  58.395  34.526  1.00 51.49           O  
ATOM   3431  CB  ILE B 141      82.783  55.849  36.407  1.00 50.95           C  
ATOM   3432  CG1 ILE B 141      82.728  54.318  36.608  1.00 50.46           C  
ATOM   3433  CG2 ILE B 141      82.429  56.567  37.719  1.00 50.99           C  
ATOM   3434  CD1 ILE B 141      83.862  53.779  37.470  1.00 50.78           C  
ATOM   3435  H   ILE B 141      83.113  55.227  33.848  1.00 48.34           H  
ATOM   3436  HA  ILE B 141      80.824  55.997  35.508  1.00 49.29           H  
ATOM   3437  HB  ILE B 141      83.808  56.129  36.150  1.00 50.95           H  
ATOM   3438 HG12 ILE B 141      82.789  53.808  35.643  1.00 50.46           H  
ATOM   3439 HG13 ILE B 141      81.766  54.033  37.053  1.00 50.46           H  
ATOM   3440 HG21 ILE B 141      81.393  56.370  38.010  1.00 50.99           H  
ATOM   3441 HG22 ILE B 141      82.559  57.650  37.631  1.00 50.99           H  
ATOM   3442 HG23 ILE B 141      83.077  56.242  38.537  1.00 50.99           H  
ATOM   3443 HD11 ILE B 141      84.836  54.042  37.045  1.00 50.78           H  
ATOM   3444 HD12 ILE B 141      83.803  52.686  37.525  1.00 50.78           H  
ATOM   3445 HD13 ILE B 141      83.817  54.162  38.492  1.00 50.78           H  
ATOM   3446  N   TYR B 142      80.783  58.532  35.522  1.00 49.36           N  
ATOM   3447  CA  TYR B 142      80.691  60.001  35.411  1.00 50.34           C  
ATOM   3448  C   TYR B 142      80.740  60.735  36.755  1.00 52.08           C  
ATOM   3449  O   TYR B 142      81.146  61.896  36.851  1.00 53.45           O  
ATOM   3450  CB  TYR B 142      79.525  60.499  34.541  1.00 48.22           C  
ATOM   3451  CG  TYR B 142      78.129  60.382  35.105  1.00 46.16           C  
ATOM   3452  CD1 TYR B 142      77.504  61.470  35.734  1.00 45.88           C  
ATOM   3453  CD2 TYR B 142      77.411  59.194  34.956  1.00 45.61           C  
ATOM   3454  CE1 TYR B 142      76.179  61.374  36.176  1.00 45.11           C  
ATOM   3455  CE2 TYR B 142      76.095  59.091  35.409  1.00 44.82           C  
ATOM   3456  CZ  TYR B 142      75.476  60.188  35.995  1.00 44.10           C  
ATOM   3457  OH  TYR B 142      74.178  60.130  36.421  1.00 41.59           O  
ATOM   3458  H   TYR B 142      80.022  58.013  35.976  1.00 49.36           H  
ATOM   3459  HA  TYR B 142      81.604  60.328  34.897  1.00 50.34           H  
ATOM   3460  HB2 TYR B 142      79.553  59.981  33.573  1.00 48.22           H  
ATOM   3461  HB3 TYR B 142      79.694  61.556  34.298  1.00 48.22           H  
ATOM   3462  HD1 TYR B 142      78.037  62.413  35.854  1.00 45.88           H  
ATOM   3463  HD2 TYR B 142      77.879  58.341  34.476  1.00 45.61           H  
ATOM   3464  HE1 TYR B 142      75.694  62.229  36.640  1.00 45.11           H  
ATOM   3465  HE2 TYR B 142      75.584  58.138  35.328  1.00 44.82           H  
ATOM   3466  HH  TYR B 142      73.733  59.338  36.046  1.00 41.59           H  
ATOM   3467  N   ALA B 143      80.193  60.056  37.817  1.00 53.64           N  
ATOM   3468  CA  ALA B 143      80.226  60.605  39.158  1.00 54.87           C  
ATOM   3469  C   ALA B 143      80.629  59.434  40.053  1.00 54.87           C  
ATOM   3470  O   ALA B 143      80.067  58.337  40.007  1.00 52.72           O  
ATOM   3471  CB  ALA B 143      78.894  61.210  39.549  1.00 53.98           C  
ATOM   3472  H   ALA B 143      79.754  59.144  37.690  1.00 53.64           H  
ATOM   3473  HA  ALA B 143      80.987  61.388  39.198  1.00 54.87           H  
ATOM   3474  HB1 ALA B 143      78.548  61.928  38.798  1.00 53.98           H  
ATOM   3475  HB2 ALA B 143      78.975  61.738  40.503  1.00 53.98           H  
ATOM   3476  HB3 ALA B 143      78.127  60.443  39.661  1.00 53.98           H  
ATOM   3477  N   TYR B 144      81.719  59.704  40.854  1.00 57.32           N  
ATOM   3478  CA  TYR B 144      82.349  58.716  41.734  1.00 59.48           C  
ATOM   3479  C   TYR B 144      82.440  59.320  43.133  1.00 59.50           C  
ATOM   3480  O   TYR B 144      82.828  60.478  43.321  1.00 59.40           O  
ATOM   3481  CB  TYR B 144      83.747  58.410  41.152  1.00 63.53           C  
ATOM   3482  CG  TYR B 144      84.791  57.845  42.080  1.00 68.15           C  
ATOM   3483  CD1 TYR B 144      86.016  58.514  42.237  1.00 70.72           C  
ATOM   3484  CD2 TYR B 144      84.579  56.647  42.772  1.00 70.05           C  
ATOM   3485  CE1 TYR B 144      86.994  58.012  43.094  1.00 74.66           C  
ATOM   3486  CE2 TYR B 144      85.557  56.145  43.633  1.00 72.88           C  
ATOM   3487  CZ  TYR B 144      86.755  56.836  43.790  1.00 75.92           C  
ATOM   3488  OH  TYR B 144      87.731  56.382  44.629  1.00 78.58           O  
ATOM   3489  H   TYR B 144      82.128  60.647  40.826  1.00 57.32           H  
ATOM   3490  HA  TYR B 144      81.743  57.805  41.765  1.00 59.48           H  
ATOM   3491  HB2 TYR B 144      84.150  59.332  40.707  1.00 63.53           H  
ATOM   3492  HB3 TYR B 144      83.636  57.723  40.304  1.00 63.53           H  
ATOM   3493  HD1 TYR B 144      86.216  59.434  41.694  1.00 70.72           H  
ATOM   3494  HD2 TYR B 144      83.647  56.104  42.649  1.00 70.05           H  
ATOM   3495  HE1 TYR B 144      87.938  58.534  43.216  1.00 74.66           H  
ATOM   3496  HE2 TYR B 144      85.365  55.219  44.168  1.00 72.88           H  
ATOM   3497  HH  TYR B 144      88.514  56.946  44.508  1.00 78.58           H  
ATOM   3498  N   ARG B 145      82.133  58.447  44.164  1.00 60.67           N  
ATOM   3499  CA  ARG B 145      82.582  58.749  45.514  1.00 62.97           C  
ATOM   3500  C   ARG B 145      82.881  57.436  46.224  1.00 62.88           C  
ATOM   3501  O   ARG B 145      82.123  56.465  46.192  1.00 61.77           O  
ATOM   3502  CB  ARG B 145      81.553  59.550  46.324  1.00 64.42           C  
ATOM   3503  CG  ARG B 145      82.140  60.120  47.623  1.00 69.42           C  
ATOM   3504  CD  ARG B 145      81.152  60.981  48.403  1.00 73.30           C  
ATOM   3505  NE  ARG B 145      80.083  60.172  48.992  1.00 73.29           N  
ATOM   3506  CZ  ARG B 145      78.775  60.156  48.665  1.00 72.02           C  
ATOM   3507  NH1 ARG B 145      77.893  59.323  49.259  1.00 71.81           N  
ATOM   3508  NH2 ARG B 145      78.253  60.953  47.704  1.00 72.81           N1+
ATOM   3509  H   ARG B 145      81.602  57.577  44.000  1.00 60.67           H  
ATOM   3510  HA  ARG B 145      83.507  59.333  45.429  1.00 62.97           H  
ATOM   3511  HB2 ARG B 145      80.677  58.930  46.546  1.00 64.42           H  
ATOM   3512  HB3 ARG B 145      81.208  60.385  45.714  1.00 64.42           H  
ATOM   3513  HG2 ARG B 145      83.020  60.728  47.383  1.00 69.42           H  
ATOM   3514  HG3 ARG B 145      82.473  59.304  48.271  1.00 69.42           H  
ATOM   3515  HD2 ARG B 145      80.751  61.779  47.783  1.00 73.30           H  
ATOM   3516  HD3 ARG B 145      81.671  61.463  49.238  1.00 73.30           H  
ATOM   3517  HE  ARG B 145      80.389  59.459  49.732  1.00 73.29           H  
ATOM   3518 HH11 ARG B 145      76.935  59.234  48.891  1.00 71.81           H  
ATOM   3519 HH12 ARG B 145      78.192  58.601  49.990  1.00 71.81           H  
ATOM   3520 HH21 ARG B 145      78.759  61.741  47.257  1.00 72.81           H  
ATOM   3521 HH22 ARG B 145      77.268  60.857  47.485  1.00 72.81           H  
ATOM   3522  N   GLU B 146      84.040  57.490  46.973  1.00 64.23           N  
ATOM   3523  CA  GLU B 146      84.343  56.467  47.963  1.00 66.36           C  
ATOM   3524  C   GLU B 146      84.050  57.054  49.345  1.00 68.35           C  
ATOM   3525  O   GLU B 146      84.503  58.146  49.692  1.00 72.09           O  
ATOM   3526  CB  GLU B 146      85.801  56.039  47.893  1.00 66.96           C  
ATOM   3527  H   GLU B 146      84.683  58.273  46.888  1.00 64.23           H  
ATOM   3528  HA  GLU B 146      83.710  55.596  47.787  1.00 66.36           H  
ATOM   3529  HB1 GLU B 146      86.024  55.592  46.920  1.00 66.96           H  
ATOM   3530  HB2 GLU B 146      86.029  55.300  48.669  1.00 66.96           H  
ATOM   3531  HB3 GLU B 146      86.478  56.889  48.033  1.00 66.96           H  
ATOM   3532  N   GLU B 147      83.303  56.221  50.155  1.00 67.32           N  
ATOM   3533  CA  GLU B 147      83.057  56.504  51.563  1.00 66.98           C  
ATOM   3534  C   GLU B 147      83.996  55.529  52.299  1.00 65.40           C  
ATOM   3535  O   GLU B 147      84.143  54.361  51.925  1.00 61.78           O  
ATOM   3536  CB  GLU B 147      81.640  56.185  52.083  1.00 66.87           C  
ATOM   3537  CG  GLU B 147      80.484  56.207  51.097  1.00 64.59           C  
ATOM   3538  CD  GLU B 147      79.940  57.570  50.771  1.00 64.68           C  
ATOM   3539  OE1 GLU B 147      80.743  58.512  50.503  1.00 65.49           O  
ATOM   3540  OE2 GLU B 147      78.675  57.665  50.671  1.00 61.63           O1-
ATOM   3541  H   GLU B 147      82.944  55.324  49.797  1.00 67.32           H  
ATOM   3542  HA  GLU B 147      83.328  57.541  51.789  1.00 66.98           H  
ATOM   3543  HB2 GLU B 147      81.425  56.867  52.916  1.00 66.87           H  
ATOM   3544  HB3 GLU B 147      81.636  55.185  52.540  1.00 66.87           H  
ATOM   3545  HG2 GLU B 147      79.661  55.629  51.539  1.00 64.59           H  
ATOM   3546  HG3 GLU B 147      80.734  55.700  50.160  1.00 64.59           H  
ATOM   3547  N   GLN B 148      84.556  56.029  53.458  1.00 66.46           N  
ATOM   3548  CA  GLN B 148      85.359  55.202  54.351  1.00 66.22           C  
ATOM   3549  C   GLN B 148      85.122  55.564  55.827  1.00 65.79           C  
ATOM   3550  O   GLN B 148      86.023  55.623  56.666  1.00 66.52           O  
ATOM   3551  CB  GLN B 148      86.844  55.164  53.966  1.00 68.46           C  
ATOM   3552  CG  GLN B 148      87.549  56.517  54.018  1.00 72.06           C  
ATOM   3553  CD  GLN B 148      87.209  57.361  52.816  1.00 73.30           C  
ATOM   3554  NE2 GLN B 148      87.894  57.020  51.682  1.00 74.71           N  
ATOM   3555  OE1 GLN B 148      86.383  58.268  52.852  1.00 72.91           O  
ATOM   3556  H   GLN B 148      84.429  57.012  53.699  1.00 66.46           H  
ATOM   3557  HA  GLN B 148      84.991  54.177  54.251  1.00 66.22           H  
ATOM   3558  HB2 GLN B 148      86.942  54.730  52.963  1.00 68.46           H  
ATOM   3559  HB3 GLN B 148      87.364  54.482  54.648  1.00 68.46           H  
ATOM   3560  HG2 GLN B 148      88.635  56.358  54.026  1.00 72.06           H  
ATOM   3561  HG3 GLN B 148      87.308  57.080  54.925  1.00 72.06           H  
ATOM   3562 HE21 GLN B 148      87.695  57.537  50.834  1.00 74.71           H  
ATOM   3563 HE22 GLN B 148      88.579  56.272  51.653  1.00 74.71           H  
ATOM   3564  N   ASP B 149      83.794  55.619  56.188  1.00 65.07           N  
ATOM   3565  CA  ASP B 149      83.337  55.800  57.563  1.00 65.90           C  
ATOM   3566  C   ASP B 149      83.913  54.641  58.398  1.00 63.61           C  
ATOM   3567  O   ASP B 149      83.760  53.453  58.106  1.00 61.97           O  
ATOM   3568  CB  ASP B 149      81.818  55.757  57.655  1.00 67.85           C  
ATOM   3569  CG  ASP B 149      81.299  57.117  57.214  1.00 73.56           C  
ATOM   3570  OD1 ASP B 149      80.918  57.861  58.159  1.00 76.34           O  
ATOM   3571  OD2 ASP B 149      81.320  57.318  55.966  1.00 75.48           O1-
ATOM   3572  H   ASP B 149      83.086  55.586  55.458  1.00 65.07           H  
ATOM   3573  HA  ASP B 149      83.742  56.755  57.917  1.00 65.90           H  
ATOM   3574  HB2 ASP B 149      81.493  55.559  58.684  1.00 67.85           H  
ATOM   3575  HB3 ASP B 149      81.389  54.970  57.023  1.00 67.85           H  
ATOM   3576  N   PHE B 150      84.731  55.047  59.440  1.00 62.52           N  
ATOM   3577  CA  PHE B 150      85.430  54.107  60.315  1.00 61.68           C  
ATOM   3578  C   PHE B 150      86.429  53.206  59.550  1.00 63.11           C  
ATOM   3579  O   PHE B 150      86.887  52.167  60.039  1.00 63.23           O  
ATOM   3580  CB  PHE B 150      84.486  53.237  61.169  1.00 58.23           C  
ATOM   3581  CG  PHE B 150      83.497  54.024  61.994  1.00 57.19           C  
ATOM   3582  CD1 PHE B 150      83.910  54.723  63.136  1.00 58.23           C  
ATOM   3583  CD2 PHE B 150      82.147  54.072  61.621  1.00 55.69           C  
ATOM   3584  CE1 PHE B 150      82.988  55.451  63.890  1.00 57.67           C  
ATOM   3585  CE2 PHE B 150      81.227  54.800  62.376  1.00 54.51           C  
ATOM   3586  CZ  PHE B 150      81.647  55.489  63.511  1.00 55.71           C  
ATOM   3587  H   PHE B 150      84.842  56.040  59.620  1.00 62.52           H  
ATOM   3588  HA  PHE B 150      86.042  54.733  60.977  1.00 61.68           H  
ATOM   3589  HB2 PHE B 150      85.074  52.610  61.853  1.00 58.23           H  
ATOM   3590  HB3 PHE B 150      83.946  52.525  60.532  1.00 58.23           H  
ATOM   3591  HD1 PHE B 150      84.952  54.705  63.442  1.00 58.23           H  
ATOM   3592  HD2 PHE B 150      81.802  53.545  60.734  1.00 55.69           H  
ATOM   3593  HE1 PHE B 150      83.315  55.993  64.772  1.00 57.67           H  
ATOM   3594  HE2 PHE B 150      80.182  54.836  62.077  1.00 54.51           H  
ATOM   3595  HZ  PHE B 150      80.925  56.058  64.092  1.00 55.71           H  
ATOM   3596  N   GLY B 151      86.821  53.665  58.313  1.00 63.99           N  
ATOM   3597  CA  GLY B 151      87.720  52.927  57.452  1.00 63.38           C  
ATOM   3598  C   GLY B 151      87.041  51.815  56.648  1.00 61.07           C  
ATOM   3599  O   GLY B 151      87.705  51.056  55.941  1.00 61.68           O  
ATOM   3600  H   GLY B 151      86.453  54.553  57.942  1.00 63.99           H  
ATOM   3601  HA2 GLY B 151      88.506  52.472  58.063  1.00 63.38           H  
ATOM   3602  HA3 GLY B 151      88.172  53.636  56.754  1.00 63.38           H  
ATOM   3603  N   ILE B 152      85.670  51.723  56.763  1.00 57.66           N  
ATOM   3604  CA  ILE B 152      84.899  50.656  56.119  1.00 56.43           C  
ATOM   3605  C   ILE B 152      84.560  51.195  54.724  1.00 57.74           C  
ATOM   3606  O   ILE B 152      83.745  52.099  54.553  1.00 59.17           O  
ATOM   3607  CB  ILE B 152      83.613  50.317  56.914  1.00 54.06           C  
ATOM   3608  CG1 ILE B 152      83.945  49.909  58.368  1.00 53.92           C  
ATOM   3609  CG2 ILE B 152      82.826  49.205  56.206  1.00 52.82           C  
ATOM   3610  CD1 ILE B 152      82.715  49.795  59.259  1.00 51.72           C  
ATOM   3611  H   ILE B 152      85.152  52.426  57.302  1.00 57.66           H  
ATOM   3612  HA  ILE B 152      85.532  49.764  56.037  1.00 56.43           H  
ATOM   3613  HB  ILE B 152      82.971  51.208  56.945  1.00 54.06           H  
ATOM   3614 HG12 ILE B 152      84.609  50.649  58.826  1.00 53.92           H  
ATOM   3615 HG13 ILE B 152      84.488  48.956  58.375  1.00 53.92           H  
ATOM   3616 HG21 ILE B 152      83.378  48.260  56.218  1.00 52.82           H  
ATOM   3617 HG22 ILE B 152      82.616  49.459  55.163  1.00 52.82           H  
ATOM   3618 HG23 ILE B 152      81.857  49.043  56.687  1.00 52.82           H  
ATOM   3619 HD11 ILE B 152      82.132  50.722  59.243  1.00 51.72           H  
ATOM   3620 HD12 ILE B 152      83.015  49.605  60.294  1.00 51.72           H  
ATOM   3621 HD13 ILE B 152      82.067  48.972  58.947  1.00 51.72           H  
ATOM   3622  N   GLU B 153      85.313  50.645  53.701  1.00 59.14           N  
ATOM   3623  CA  GLU B 153      85.274  51.181  52.344  1.00 58.69           C  
ATOM   3624  C   GLU B 153      83.993  50.763  51.594  1.00 56.13           C  
ATOM   3625  O   GLU B 153      83.698  49.587  51.372  1.00 55.71           O  
ATOM   3626  CB  GLU B 153      86.485  50.734  51.511  1.00 61.37           C  
ATOM   3627  CG  GLU B 153      87.811  51.235  52.083  1.00 66.56           C  
ATOM   3628  CD  GLU B 153      88.723  51.617  50.942  1.00 71.00           C  
ATOM   3629  OE2 GLU B 153      89.027  52.849  50.827  1.00 71.83           O1-
ATOM   3630  OE1 GLU B 153      89.119  50.710  50.144  1.00 73.56           O  
ATOM   3631  H   GLU B 153      85.932  49.864  53.894  1.00 59.14           H  
ATOM   3632  HA  GLU B 153      85.305  52.270  52.438  1.00 58.69           H  
ATOM   3633  HB2 GLU B 153      86.348  51.088  50.480  1.00 61.37           H  
ATOM   3634  HB3 GLU B 153      86.516  49.638  51.451  1.00 61.37           H  
ATOM   3635  HG2 GLU B 153      88.289  50.458  52.690  1.00 66.56           H  
ATOM   3636  HG3 GLU B 153      87.665  52.109  52.727  1.00 66.56           H  
ATOM   3637  N   ILE B 154      83.231  51.848  51.184  1.00 54.15           N  
ATOM   3638  CA  ILE B 154      82.012  51.727  50.382  1.00 52.24           C  
ATOM   3639  C   ILE B 154      82.240  52.662  49.181  1.00 51.93           C  
ATOM   3640  O   ILE B 154      82.507  53.858  49.333  1.00 52.67           O  
ATOM   3641  CB  ILE B 154      80.764  52.215  51.163  1.00 52.26           C  
ATOM   3642  CG1 ILE B 154      80.645  51.661  52.598  1.00 52.73           C  
ATOM   3643  CG2 ILE B 154      79.488  51.957  50.354  1.00 50.19           C  
ATOM   3644  CD1 ILE B 154      80.440  50.161  52.707  1.00 52.49           C  
ATOM   3645  H   ILE B 154      83.541  52.800  51.448  1.00 54.15           H  
ATOM   3646  HA  ILE B 154      81.891  50.692  50.049  1.00 52.24           H  
ATOM   3647  HB  ILE B 154      80.841  53.303  51.280  1.00 52.26           H  
ATOM   3648 HG12 ILE B 154      79.804  52.158  53.098  1.00 52.73           H  
ATOM   3649 HG13 ILE B 154      81.533  51.942  53.173  1.00 52.73           H  
ATOM   3650 HG21 ILE B 154      79.414  50.907  50.057  1.00 50.19           H  
ATOM   3651 HG22 ILE B 154      79.473  52.560  49.440  1.00 50.19           H  
ATOM   3652 HG23 ILE B 154      78.595  52.218  50.932  1.00 50.19           H  
ATOM   3653 HD11 ILE B 154      79.462  49.879  52.317  1.00 52.49           H  
ATOM   3654 HD12 ILE B 154      80.472  49.854  53.758  1.00 52.49           H  
ATOM   3655 HD13 ILE B 154      81.204  49.597  52.169  1.00 52.49           H  
ATOM   3656  N   VAL B 155      82.129  52.067  47.937  1.00 51.34           N  
ATOM   3657  CA  VAL B 155      82.300  52.822  46.696  1.00 50.91           C  
ATOM   3658  C   VAL B 155      80.905  52.919  46.082  1.00 48.75           C  
ATOM   3659  O   VAL B 155      80.211  51.928  45.842  1.00 47.78           O  
ATOM   3660  CB  VAL B 155      83.312  52.128  45.765  1.00 52.34           C  
ATOM   3661  CG1 VAL B 155      83.270  52.686  44.342  1.00 51.95           C  
ATOM   3662  CG2 VAL B 155      84.733  52.270  46.320  1.00 53.78           C  
ATOM   3663  H   VAL B 155      81.883  51.071  47.847  1.00 51.34           H  
ATOM   3664  HA  VAL B 155      82.658  53.827  46.931  1.00 50.91           H  
ATOM   3665  HB  VAL B 155      83.084  51.057  45.713  1.00 52.34           H  
ATOM   3666 HG11 VAL B 155      83.398  53.772  44.336  1.00 51.95           H  
ATOM   3667 HG12 VAL B 155      82.319  52.452  43.852  1.00 51.95           H  
ATOM   3668 HG13 VAL B 155      84.063  52.243  43.732  1.00 51.95           H  
ATOM   3669 HG21 VAL B 155      85.024  53.323  46.398  1.00 53.78           H  
ATOM   3670 HG22 VAL B 155      85.455  51.771  45.665  1.00 53.78           H  
ATOM   3671 HG23 VAL B 155      84.820  51.819  47.314  1.00 53.78           H  
ATOM   3672  N   LYS B 156      80.504  54.218  45.814  1.00 47.65           N  
ATOM   3673  CA  LYS B 156      79.239  54.541  45.169  1.00 46.44           C  
ATOM   3674  C   LYS B 156      79.624  55.211  43.845  1.00 46.53           C  
ATOM   3675  O   LYS B 156      80.483  56.098  43.767  1.00 47.56           O  
ATOM   3676  CB  LYS B 156      78.382  55.494  46.012  1.00 47.11           C  
ATOM   3677  CG  LYS B 156      77.940  54.907  47.364  1.00 48.50           C  
ATOM   3678  CD  LYS B 156      76.902  55.819  48.031  1.00 49.37           C  
ATOM   3679  CE  LYS B 156      76.489  55.433  49.447  1.00 49.72           C  
ATOM   3680  NZ  LYS B 156      75.942  54.060  49.505  1.00 49.31           N1+
ATOM   3681  H   LYS B 156      81.123  55.016  46.039  1.00 47.65           H  
ATOM   3682  HA  LYS B 156      78.682  53.623  44.971  1.00 46.44           H  
ATOM   3683  HB2 LYS B 156      77.492  55.768  45.429  1.00 47.11           H  
ATOM   3684  HB3 LYS B 156      78.930  56.428  46.195  1.00 47.11           H  
ATOM   3685  HG2 LYS B 156      78.811  54.797  48.021  1.00 48.50           H  
ATOM   3686  HG3 LYS B 156      77.516  53.909  47.211  1.00 48.50           H  
ATOM   3687  HD2 LYS B 156      76.006  55.859  47.404  1.00 49.37           H  
ATOM   3688  HD3 LYS B 156      77.299  56.841  48.063  1.00 49.37           H  
ATOM   3689  HE2 LYS B 156      75.703  56.101  49.811  1.00 49.72           H  
ATOM   3690  HE3 LYS B 156      77.332  55.457  50.141  1.00 49.72           H  
ATOM   3691  HZ1 LYS B 156      76.695  53.361  49.490  1.00 49.31           H  
ATOM   3692  HZ2 LYS B 156      75.295  53.821  48.699  1.00 49.31           H  
ATOM   3693  HZ3 LYS B 156      75.383  53.907  50.356  1.00 49.31           H  
ATOM   3694  N   VAL B 157      78.930  54.728  42.744  1.00 45.00           N  
ATOM   3695  CA  VAL B 157      79.205  55.262  41.422  1.00 44.96           C  
ATOM   3696  C   VAL B 157      77.895  55.503  40.674  1.00 43.80           C  
ATOM   3697  O   VAL B 157      76.880  54.819  40.824  1.00 43.09           O  
ATOM   3698  CB  VAL B 157      80.168  54.394  40.575  1.00 45.65           C  
ATOM   3699  CG1 VAL B 157      81.610  54.500  41.066  1.00 47.10           C  
ATOM   3700  CG2 VAL B 157      79.754  52.925  40.506  1.00 44.97           C  
ATOM   3701  H   VAL B 157      78.211  53.987  42.832  1.00 45.00           H  
ATOM   3702  HA  VAL B 157      79.668  56.247  41.555  1.00 44.96           H  
ATOM   3703  HB  VAL B 157      80.157  54.776  39.545  1.00 45.65           H  
ATOM   3704 HG11 VAL B 157      81.722  54.120  42.085  1.00 47.10           H  
ATOM   3705 HG12 VAL B 157      81.948  55.539  41.043  1.00 47.10           H  
ATOM   3706 HG13 VAL B 157      82.280  53.924  40.420  1.00 47.10           H  
ATOM   3707 HG21 VAL B 157      79.793  52.442  41.488  1.00 44.97           H  
ATOM   3708 HG22 VAL B 157      80.417  52.366  39.836  1.00 44.97           H  
ATOM   3709 HG23 VAL B 157      78.740  52.836  40.113  1.00 44.97           H  
ATOM   3710  N   LYS B 158      78.014  56.525  39.745  1.00 43.86           N  
ATOM   3711  CA  LYS B 158      77.032  56.750  38.700  1.00 41.91           C  
ATOM   3712  C   LYS B 158      77.822  56.616  37.392  1.00 41.43           C  
ATOM   3713  O   LYS B 158      78.834  57.288  37.154  1.00 41.96           O  
ATOM   3714  CB  LYS B 158      76.376  58.129  38.756  1.00 41.97           C  
ATOM   3715  CG  LYS B 158      75.890  58.578  40.135  1.00 41.82           C  
ATOM   3716  CD  LYS B 158      75.185  59.937  40.029  1.00 41.99           C  
ATOM   3717  CE  LYS B 158      75.102  60.655  41.369  1.00 42.04           C  
ATOM   3718  NZ  LYS B 158      74.402  61.944  41.181  1.00 42.15           N1+
ATOM   3719  H   LYS B 158      78.847  57.141  39.765  1.00 43.86           H  
ATOM   3720  HA  LYS B 158      76.262  55.980  38.756  1.00 41.91           H  
ATOM   3721  HB2 LYS B 158      75.522  58.119  38.069  1.00 41.97           H  
ATOM   3722  HB3 LYS B 158      77.074  58.882  38.371  1.00 41.97           H  
ATOM   3723  HG2 LYS B 158      76.744  58.653  40.815  1.00 41.82           H  
ATOM   3724  HG3 LYS B 158      75.202  57.836  40.554  1.00 41.82           H  
ATOM   3725  HD2 LYS B 158      74.181  59.786  39.614  1.00 41.99           H  
ATOM   3726  HD3 LYS B 158      75.721  60.581  39.322  1.00 41.99           H  
ATOM   3727  HE2 LYS B 158      76.091  60.898  41.758  1.00 42.04           H  
ATOM   3728  HE3 LYS B 158      74.537  60.090  42.113  1.00 42.04           H  
ATOM   3729  HZ1 LYS B 158      74.385  62.487  42.053  1.00 42.15           H  
ATOM   3730  HZ2 LYS B 158      73.391  61.763  40.919  1.00 42.15           H  
ATOM   3731  HZ3 LYS B 158      74.825  62.512  40.432  1.00 42.15           H  
ATOM   3732  N   ALA B 159      77.304  55.672  36.519  1.00 41.21           N  
ATOM   3733  CA  ALA B 159      77.893  55.390  35.218  1.00 41.25           C  
ATOM   3734  C   ALA B 159      76.919  55.721  34.080  1.00 39.85           C  
ATOM   3735  O   ALA B 159      75.697  55.599  34.187  1.00 38.52           O  
ATOM   3736  CB  ALA B 159      78.326  53.937  35.131  1.00 40.72           C  
ATOM   3737  H   ALA B 159      76.457  55.127  36.752  1.00 41.21           H  
ATOM   3738  HA  ALA B 159      78.763  56.035  35.105  1.00 41.25           H  
ATOM   3739  HB1 ALA B 159      79.020  53.694  35.943  1.00 40.72           H  
ATOM   3740  HB2 ALA B 159      78.823  53.731  34.178  1.00 40.72           H  
ATOM   3741  HB3 ALA B 159      77.470  53.259  35.212  1.00 40.72           H  
ATOM   3742  N   ILE B 160      77.538  56.124  32.910  1.00 39.98           N  
ATOM   3743  CA  ILE B 160      76.787  56.414  31.692  1.00 39.76           C  
ATOM   3744  C   ILE B 160      77.190  55.369  30.634  1.00 39.61           C  
ATOM   3745  O   ILE B 160      78.332  54.918  30.535  1.00 41.57           O  
ATOM   3746  CB  ILE B 160      76.914  57.894  31.261  1.00 40.87           C  
ATOM   3747  CG1 ILE B 160      76.034  58.199  30.030  1.00 40.81           C  
ATOM   3748  CG2 ILE B 160      78.367  58.312  31.040  1.00 41.71           C  
ATOM   3749  CD1 ILE B 160      75.872  59.686  29.745  1.00 41.49           C  
ATOM   3750  H   ILE B 160      78.572  56.184  32.883  1.00 39.98           H  
ATOM   3751  HA  ILE B 160      75.733  56.243  31.924  1.00 39.76           H  
ATOM   3752  HB  ILE B 160      76.533  58.502  32.092  1.00 40.87           H  
ATOM   3753 HG12 ILE B 160      75.031  57.788  30.194  1.00 40.81           H  
ATOM   3754 HG13 ILE B 160      76.440  57.710  29.138  1.00 40.81           H  
ATOM   3755 HG21 ILE B 160      78.824  57.706  30.258  1.00 41.71           H  
ATOM   3756 HG22 ILE B 160      78.961  58.193  31.950  1.00 41.71           H  
ATOM   3757 HG23 ILE B 160      78.450  59.364  30.754  1.00 41.71           H  
ATOM   3758 HD11 ILE B 160      75.491  60.216  30.624  1.00 41.49           H  
ATOM   3759 HD12 ILE B 160      75.159  59.833  28.927  1.00 41.49           H  
ATOM   3760 HD13 ILE B 160      76.816  60.149  29.443  1.00 41.49           H  
ATOM   3761  N   GLY B 161      76.156  54.954  29.818  1.00 38.20           N  
ATOM   3762  CA  GLY B 161      76.351  53.964  28.781  1.00 38.64           C  
ATOM   3763  C   GLY B 161      76.917  54.553  27.498  1.00 39.34           C  
ATOM   3764  O   GLY B 161      76.461  55.566  26.960  1.00 39.53           O  
ATOM   3765  H   GLY B 161      75.202  55.307  29.988  1.00 38.20           H  
ATOM   3766  HA2 GLY B 161      75.384  53.509  28.562  1.00 38.64           H  
ATOM   3767  HA3 GLY B 161      77.025  53.200  29.168  1.00 38.64           H  
ATOM   3768  N   ARG B 162      77.990  53.840  26.991  1.00 40.75           N  
ATOM   3769  CA  ARG B 162      78.769  54.287  25.847  1.00 42.34           C  
ATOM   3770  C   ARG B 162      78.502  53.454  24.588  1.00 41.84           C  
ATOM   3771  O   ARG B 162      77.551  53.701  23.848  1.00 40.96           O  
ATOM   3772  CB  ARG B 162      80.264  54.401  26.186  1.00 44.86           C  
ATOM   3773  CG  ARG B 162      80.672  55.734  26.804  1.00 45.79           C  
ATOM   3774  CD  ARG B 162      80.655  56.892  25.811  1.00 48.11           C  
ATOM   3775  NE  ARG B 162      79.311  57.410  25.544  1.00 48.16           N  
ATOM   3776  CZ  ARG B 162      78.583  58.095  26.455  1.00 48.92           C  
ATOM   3777  NH1 ARG B 162      79.015  58.365  27.687  1.00 49.48           N  
ATOM   3778  NH2 ARG B 162      77.365  58.561  26.095  1.00 48.43           N1+
ATOM   3779  H   ARG B 162      78.274  52.945  27.423  1.00 40.75           H  
ATOM   3780  HA  ARG B 162      78.394  55.271  25.567  1.00 42.34           H  
ATOM   3781  HB2 ARG B 162      80.886  54.250  25.297  1.00 44.86           H  
ATOM   3782  HB3 ARG B 162      80.536  53.617  26.901  1.00 44.86           H  
ATOM   3783  HG2 ARG B 162      81.700  55.626  27.168  1.00 45.79           H  
ATOM   3784  HG3 ARG B 162      80.036  55.927  27.672  1.00 45.79           H  
ATOM   3785  HD2 ARG B 162      81.085  56.585  24.851  1.00 48.11           H  
ATOM   3786  HD3 ARG B 162      81.270  57.726  26.165  1.00 48.11           H  
ATOM   3787  HE  ARG B 162      78.967  57.379  24.594  1.00 48.16           H  
ATOM   3788 HH11 ARG B 162      78.520  58.947  28.337  1.00 49.48           H  
ATOM   3789 HH12 ARG B 162      79.979  58.100  28.077  1.00 49.48           H  
ATOM   3790 HH21 ARG B 162      76.806  59.121  26.726  1.00 48.43           H  
ATOM   3791 HH22 ARG B 162      76.963  58.362  25.186  1.00 48.43           H  
ATOM   3792  N   GLN B 163      79.380  52.422  24.347  1.00 42.27           N  
ATOM   3793  CA  GLN B 163      79.508  51.788  23.038  1.00 43.55           C  
ATOM   3794  C   GLN B 163      79.192  50.297  23.151  1.00 44.19           C  
ATOM   3795  O   GLN B 163      79.099  49.702  24.224  1.00 44.70           O  
ATOM   3796  CB  GLN B 163      80.905  52.034  22.453  1.00 44.19           C  
ATOM   3797  CG  GLN B 163      81.094  53.493  22.032  1.00 44.68           C  
ATOM   3798  CD  GLN B 163      82.517  53.733  21.595  1.00 45.95           C  
ATOM   3799  OE1 GLN B 163      83.364  54.217  22.340  1.00 48.21           O  
ATOM   3800  NE2 GLN B 163      82.794  53.337  20.323  1.00 46.09           N  
ATOM   3801  H   GLN B 163      79.979  52.065  25.109  1.00 42.27           H  
ATOM   3802  HA  GLN B 163      78.759  52.217  22.361  1.00 43.55           H  
ATOM   3803  HB2 GLN B 163      81.078  51.391  21.582  1.00 44.19           H  
ATOM   3804  HB3 GLN B 163      81.676  51.753  23.181  1.00 44.19           H  
ATOM   3805  HG2 GLN B 163      80.878  54.182  22.855  1.00 44.68           H  
ATOM   3806  HG3 GLN B 163      80.413  53.745  21.210  1.00 44.68           H  
ATOM   3807 HE21 GLN B 163      83.763  53.425  19.977  1.00 46.09           H  
ATOM   3808 HE22 GLN B 163      82.127  52.967  19.656  1.00 46.09           H  
ATOM   3809  N   ARG B 164      79.004  49.697  21.915  1.00 43.94           N  
ATOM   3810  CA  ARG B 164      78.399  48.382  21.734  1.00 44.63           C  
ATOM   3811  C   ARG B 164      79.514  47.425  21.335  1.00 46.68           C  
ATOM   3812  O   ARG B 164      80.399  47.752  20.535  1.00 47.78           O  
ATOM   3813  CB  ARG B 164      77.388  48.392  20.578  1.00 43.52           C  
ATOM   3814  CG  ARG B 164      76.446  49.596  20.592  1.00 41.79           C  
ATOM   3815  CD  ARG B 164      75.322  49.424  19.581  1.00 42.21           C  
ATOM   3816  NE  ARG B 164      75.802  49.384  18.189  1.00 42.99           N  
ATOM   3817  CZ  ARG B 164      75.219  48.617  17.215  1.00 43.90           C  
ATOM   3818  NH1 ARG B 164      74.201  47.744  17.454  1.00 43.36           N  
ATOM   3819  NH2 ARG B 164      75.676  48.701  15.947  1.00 44.87           N1+
ATOM   3820  H   ARG B 164      79.321  50.166  21.071  1.00 43.94           H  
ATOM   3821  HA  ARG B 164      77.920  48.067  22.666  1.00 44.63           H  
ATOM   3822  HB2 ARG B 164      76.814  47.458  20.611  1.00 43.52           H  
ATOM   3823  HB3 ARG B 164      77.916  48.384  19.615  1.00 43.52           H  
ATOM   3824  HG2 ARG B 164      76.999  50.514  20.365  1.00 41.79           H  
ATOM   3825  HG3 ARG B 164      76.009  49.710  21.591  1.00 41.79           H  
ATOM   3826  HD2 ARG B 164      74.629  50.262  19.670  1.00 42.21           H  
ATOM   3827  HD3 ARG B 164      74.792  48.504  19.822  1.00 42.21           H  
ATOM   3828  HE  ARG B 164      76.656  49.878  17.915  1.00 42.99           H  
ATOM   3829 HH11 ARG B 164      73.794  47.161  16.714  1.00 43.36           H  
ATOM   3830 HH12 ARG B 164      73.794  47.572  18.388  1.00 43.36           H  
ATOM   3831 HH21 ARG B 164      75.296  48.129  15.206  1.00 44.87           H  
ATOM   3832 HH22 ARG B 164      76.459  49.347  15.717  1.00 44.87           H  
ATOM   3833  N   PHE B 165      79.415  46.164  21.891  1.00 48.02           N  
ATOM   3834  CA  PHE B 165      80.402  45.172  21.537  1.00 50.03           C  
ATOM   3835  C   PHE B 165      79.931  43.714  21.543  1.00 51.15           C  
ATOM   3836  O   PHE B 165      78.962  43.293  22.174  1.00 50.66           O  
ATOM   3837  CB  PHE B 165      81.671  45.335  22.383  1.00 50.70           C  
ATOM   3838  CG  PHE B 165      81.560  45.106  23.869  1.00 50.47           C  
ATOM   3839  CD1 PHE B 165      81.700  43.819  24.398  1.00 50.75           C  
ATOM   3840  CD2 PHE B 165      81.456  46.189  24.746  1.00 50.07           C  
ATOM   3841  CE1 PHE B 165      81.777  43.624  25.771  1.00 50.30           C  
ATOM   3842  CE2 PHE B 165      81.550  45.990  26.123  1.00 49.63           C  
ATOM   3843  CZ  PHE B 165      81.714  44.710  26.635  1.00 49.18           C  
ATOM   3844  H   PHE B 165      78.696  45.918  22.589  1.00 48.02           H  
ATOM   3845  HA  PHE B 165      80.673  45.377  20.493  1.00 50.03           H  
ATOM   3846  HB2 PHE B 165      82.091  46.333  22.217  1.00 50.70           H  
ATOM   3847  HB3 PHE B 165      82.439  44.641  22.031  1.00 50.70           H  
ATOM   3848  HD1 PHE B 165      81.802  42.959  23.748  1.00 50.75           H  
ATOM   3849  HD2 PHE B 165      81.346  47.195  24.353  1.00 50.07           H  
ATOM   3850  HE1 PHE B 165      81.907  42.621  26.156  1.00 50.30           H  
ATOM   3851  HE2 PHE B 165      81.505  46.831  26.804  1.00 49.63           H  
ATOM   3852  HZ  PHE B 165      81.786  44.561  27.706  1.00 49.18           H  
ATOM   3853  N   LYS B 166      80.827  42.908  20.844  1.00 53.55           N  
ATOM   3854  CA  LYS B 166      80.869  41.463  20.991  1.00 55.28           C  
ATOM   3855  C   LYS B 166      82.137  41.196  21.835  1.00 57.17           C  
ATOM   3856  O   LYS B 166      83.184  41.836  21.687  1.00 57.99           O  
ATOM   3857  CB  LYS B 166      80.984  40.755  19.634  1.00 56.63           C  
ATOM   3858  CG  LYS B 166      80.829  39.235  19.768  1.00 59.00           C  
ATOM   3859  CD  LYS B 166      81.315  38.473  18.533  1.00 61.48           C  
ATOM   3860  CE  LYS B 166      81.546  36.993  18.833  1.00 62.52           C  
ATOM   3861  NZ  LYS B 166      82.808  36.813  19.598  1.00 64.64           N1+
ATOM   3862  H   LYS B 166      81.552  43.350  20.267  1.00 53.55           H  
ATOM   3863  HA  LYS B 166      79.982  41.124  21.527  1.00 55.28           H  
ATOM   3864  HB2 LYS B 166      81.955  40.990  19.181  1.00 56.63           H  
ATOM   3865  HB3 LYS B 166      80.219  41.134  18.946  1.00 56.63           H  
ATOM   3866  HG2 LYS B 166      79.778  38.991  19.961  1.00 59.00           H  
ATOM   3867  HG3 LYS B 166      81.383  38.881  20.634  1.00 59.00           H  
ATOM   3868  HD2 LYS B 166      82.240  38.916  18.145  1.00 61.48           H  
ATOM   3869  HD3 LYS B 166      80.559  38.568  17.745  1.00 61.48           H  
ATOM   3870  HE2 LYS B 166      81.668  36.422  17.908  1.00 62.52           H  
ATOM   3871  HE3 LYS B 166      80.739  36.557  19.429  1.00 62.52           H  
ATOM   3872  HZ1 LYS B 166      82.945  35.824  19.851  1.00 64.64           H  
ATOM   3873  HZ2 LYS B 166      82.854  37.330  20.524  1.00 64.64           H  
ATOM   3874  HZ3 LYS B 166      83.644  37.121  19.079  1.00 64.64           H  
ATOM   3875  N   VAL B 167      82.036  40.129  22.707  1.00 57.94           N  
ATOM   3876  CA  VAL B 167      83.206  39.635  23.442  1.00 59.19           C  
ATOM   3877  C   VAL B 167      84.002  38.771  22.437  1.00 60.27           C  
ATOM   3878  O   VAL B 167      83.461  37.900  21.739  1.00 59.91           O  
ATOM   3879  CB  VAL B 167      82.795  38.789  24.668  1.00 59.59           C  
ATOM   3880  CG1 VAL B 167      84.006  38.173  25.378  1.00 59.99           C  
ATOM   3881  CG2 VAL B 167      82.012  39.627  25.681  1.00 57.23           C  
ATOM   3882  H   VAL B 167      81.130  39.642  22.830  1.00 57.94           H  
ATOM   3883  HA  VAL B 167      83.814  40.495  23.751  1.00 59.19           H  
ATOM   3884  HB  VAL B 167      82.147  37.966  24.339  1.00 59.59           H  
ATOM   3885 HG11 VAL B 167      84.743  38.937  25.646  1.00 59.99           H  
ATOM   3886 HG12 VAL B 167      84.497  37.427  24.746  1.00 59.99           H  
ATOM   3887 HG13 VAL B 167      83.700  37.661  26.297  1.00 59.99           H  
ATOM   3888 HG21 VAL B 167      82.642  40.420  26.095  1.00 57.23           H  
ATOM   3889 HG22 VAL B 167      81.669  39.003  26.513  1.00 57.23           H  
ATOM   3890 HG23 VAL B 167      81.127  40.088  25.233  1.00 57.23           H  
ATOM   3891  N   LEU B 168      85.361  39.036  22.372  1.00 62.89           N  
ATOM   3892  CA  LEU B 168      86.233  38.179  21.576  1.00 66.63           C  
ATOM   3893  C   LEU B 168      86.730  37.062  22.492  1.00 70.00           C  
ATOM   3894  O   LEU B 168      86.760  35.889  22.120  1.00 72.14           O  
ATOM   3895  CB  LEU B 168      87.425  38.925  20.974  1.00 67.02           C  
ATOM   3896  CG  LEU B 168      87.038  39.937  19.885  1.00 65.34           C  
ATOM   3897  CD1 LEU B 168      88.251  40.794  19.516  1.00 65.80           C  
ATOM   3898  CD2 LEU B 168      86.492  39.246  18.632  1.00 65.89           C  
ATOM   3899  H   LEU B 168      85.786  39.810  22.902  1.00 62.89           H  
ATOM   3900  HA  LEU B 168      85.647  37.696  20.788  1.00 66.63           H  
ATOM   3901  HB2 LEU B 168      88.136  38.198  20.556  1.00 67.02           H  
ATOM   3902  HB3 LEU B 168      87.968  39.444  21.769  1.00 67.02           H  
ATOM   3903  HG  LEU B 168      86.264  40.604  20.281  1.00 65.34           H  
ATOM   3904 HD11 LEU B 168      89.085  40.177  19.168  1.00 65.80           H  
ATOM   3905 HD12 LEU B 168      88.592  41.376  20.378  1.00 65.80           H  
ATOM   3906 HD13 LEU B 168      87.998  41.502  18.722  1.00 65.80           H  
ATOM   3907 HD21 LEU B 168      87.192  38.492  18.258  1.00 65.89           H  
ATOM   3908 HD22 LEU B 168      86.319  39.968  17.828  1.00 65.89           H  
ATOM   3909 HD23 LEU B 168      85.536  38.755  18.833  1.00 65.89           H  
ATOM   3910  N   GLU B 169      87.244  37.505  23.699  1.00 71.73           N  
ATOM   3911  CA  GLU B 169      87.803  36.566  24.661  1.00 74.85           C  
ATOM   3912  C   GLU B 169      87.587  37.177  26.054  1.00 74.52           C  
ATOM   3913  O   GLU B 169      87.830  38.359  26.308  1.00 73.13           O  
ATOM   3914  CB  GLU B 169      89.282  36.330  24.352  1.00 79.52           C  
ATOM   3915  CG  GLU B 169      89.860  35.109  25.056  1.00 83.52           C  
ATOM   3916  CD  GLU B 169      91.362  35.165  24.806  1.00 88.27           C  
ATOM   3917  OE1 GLU B 169      91.798  34.409  23.901  1.00 92.12           O  
ATOM   3918  OE2 GLU B 169      91.999  35.993  25.531  1.00 87.80           O1-
ATOM   3919  H   GLU B 169      87.231  38.503  23.922  1.00 71.73           H  
ATOM   3920  HA  GLU B 169      87.248  35.624  24.576  1.00 74.85           H  
ATOM   3921  HB2 GLU B 169      89.861  37.222  24.610  1.00 79.52           H  
ATOM   3922  HB3 GLU B 169      89.417  36.199  23.269  1.00 79.52           H  
ATOM   3923  HG2 GLU B 169      89.430  34.186  24.652  1.00 83.52           H  
ATOM   3924  HG3 GLU B 169      89.665  35.125  26.131  1.00 83.52           H  
ATOM   3925  N   LEU B 170      87.096  36.274  26.978  1.00 76.32           N  
ATOM   3926  CA  LEU B 170      86.838  36.595  28.387  1.00 76.62           C  
ATOM   3927  C   LEU B 170      87.930  35.817  29.132  1.00 79.30           C  
ATOM   3928  O   LEU B 170      88.129  34.622  28.897  1.00 79.75           O  
ATOM   3929  CB  LEU B 170      85.440  36.106  28.793  1.00 74.25           C  
ATOM   3930  CG  LEU B 170      84.672  37.068  29.720  1.00 71.69           C  
ATOM   3931  CD1 LEU B 170      83.284  36.492  30.017  1.00 70.99           C  
ATOM   3932  CD2 LEU B 170      85.399  37.347  31.032  1.00 71.32           C  
ATOM   3933  H   LEU B 170      86.935  35.307  26.698  1.00 76.32           H  
ATOM   3934  HA  LEU B 170      86.954  37.672  28.532  1.00 76.62           H  
ATOM   3935  HB2 LEU B 170      85.501  35.119  29.270  1.00 74.25           H  
ATOM   3936  HB3 LEU B 170      84.829  35.966  27.891  1.00 74.25           H  
ATOM   3937  HG  LEU B 170      84.535  38.023  29.195  1.00 71.69           H  
ATOM   3938 HD11 LEU B 170      83.356  35.529  30.536  1.00 70.99           H  
ATOM   3939 HD12 LEU B 170      82.722  36.335  29.091  1.00 70.99           H  
ATOM   3940 HD13 LEU B 170      82.705  37.171  30.650  1.00 70.99           H  
ATOM   3941 HD21 LEU B 170      85.629  36.421  31.569  1.00 71.32           H  
ATOM   3942 HD22 LEU B 170      84.782  37.974  31.681  1.00 71.32           H  
ATOM   3943 HD23 LEU B 170      86.330  37.890  30.865  1.00 71.32           H  
ATOM   3944  N   ARG B 171      88.687  36.555  30.025  1.00 82.29           N  
ATOM   3945  CA  ARG B 171      89.840  35.981  30.707  1.00 85.78           C  
ATOM   3946  C   ARG B 171      89.829  36.366  32.190  1.00 84.79           C  
ATOM   3947  O   ARG B 171      89.398  37.444  32.603  1.00 82.13           O  
ATOM   3948  CB  ARG B 171      91.179  36.469  30.119  1.00 89.49           C  
ATOM   3949  CG  ARG B 171      91.292  36.315  28.601  1.00 90.29           C  
ATOM   3950  CD  ARG B 171      90.763  37.537  27.858  1.00 89.23           C  
ATOM   3951  NE  ARG B 171      91.715  38.651  27.859  1.00 90.49           N  
ATOM   3952  CZ  ARG B 171      92.863  38.688  27.138  1.00 93.25           C  
ATOM   3953  NH1 ARG B 171      93.659  39.777  27.282  1.00 94.55           N  
ATOM   3954  NH2 ARG B 171      93.251  37.731  26.284  1.00 94.21           N1+
ATOM   3955  H   ARG B 171      88.477  37.546  30.215  1.00 82.29           H  
ATOM   3956  HA  ARG B 171      89.792  34.888  30.631  1.00 85.78           H  
ATOM   3957  HB2 ARG B 171      91.985  35.886  30.585  1.00 89.49           H  
ATOM   3958  HB3 ARG B 171      91.364  37.513  30.404  1.00 89.49           H  
ATOM   3959  HG2 ARG B 171      90.759  35.416  28.278  1.00 90.29           H  
ATOM   3960  HG3 ARG B 171      92.347  36.160  28.349  1.00 90.29           H  
ATOM   3961  HD2 ARG B 171      89.844  37.923  28.301  1.00 89.23           H  
ATOM   3962  HD3 ARG B 171      90.507  37.321  26.824  1.00 89.23           H  
ATOM   3963  HE  ARG B 171      91.461  39.476  28.384  1.00 90.49           H  
ATOM   3964 HH11 ARG B 171      94.534  39.834  26.779  1.00 94.55           H  
ATOM   3965 HH12 ARG B 171      93.467  40.496  27.968  1.00 94.55           H  
ATOM   3966 HH21 ARG B 171      94.095  37.760  25.735  1.00 94.21           H  
ATOM   3967 HH22 ARG B 171      92.622  36.893  26.021  1.00 94.21           H  
ATOM   3968  N   THR B 172      90.468  35.457  33.010  1.00 85.89           N  
ATOM   3969  CA  THR B 172      90.674  35.671  34.442  1.00 83.41           C  
ATOM   3970  C   THR B 172      91.887  36.572  34.605  1.00 82.40           C  
ATOM   3971  O   THR B 172      92.564  36.638  35.631  1.00 79.60           O  
ATOM   3972  CB  THR B 172      90.888  34.337  35.174  1.00 82.37           C  
ATOM   3973  OG1 THR B 172      91.828  33.558  34.423  1.00 85.67           O  
ATOM   3974  CG2 THR B 172      89.593  33.544  35.298  1.00 79.63           C  
ATOM   3975  H   THR B 172      90.844  34.582  32.641  1.00 85.89           H  
ATOM   3976  HA  THR B 172      89.815  36.220  34.844  1.00 83.41           H  
ATOM   3977  HC  THR B 172      92.076  37.283  33.782  1.00 82.40           H  
ATOM   3978  HB  THR B 172      91.305  34.501  36.174  1.00 82.37           H  
ATOM   3979 HG21 THR B 172      88.835  34.106  35.852  1.00 79.63           H  
ATOM   3980 HG22 THR B 172      89.775  32.599  35.820  1.00 79.63           H  
ATOM   3981 HG23 THR B 172      89.189  33.282  34.314  1.00 79.63           H  
ATOM   3982  HG1 THR B 172      92.040  32.757  34.937  1.00 85.67           H  
ATOM   3983  N   GLY B 176      89.948  38.207  42.706  1.00 81.37           N1+
ATOM   3984  CA  GLY B 176      90.192  38.201  41.239  1.00 81.86           C  
ATOM   3985  C   GLY B 176      89.554  39.418  40.572  1.00 79.69           C  
ATOM   3986  O   GLY B 176      89.000  40.291  41.237  1.00 76.97           O  
ATOM   3987  H1  GLY B 176      90.468  37.494  43.231  1.00 81.37           H  
ATOM   3988  H2  GLY B 176      88.919  38.057  42.900  1.00 81.37           H  
ATOM   3989  H3  GLY B 176      90.152  39.139  43.092  1.00 81.37           H  
ATOM   3990  HA2 GLY B 176      89.769  37.274  40.843  1.00 81.86           H  
ATOM   3991  HA3 GLY B 176      91.275  38.224  41.095  1.00 81.86           H  
ATOM   3992  N   ILE B 177      89.707  39.416  39.203  1.00 79.35           N  
ATOM   3993  CA  ILE B 177      89.186  40.430  38.278  1.00 77.96           C  
ATOM   3994  C   ILE B 177      88.896  39.574  37.033  1.00 77.58           C  
ATOM   3995  O   ILE B 177      89.643  38.642  36.720  1.00 78.92           O  
ATOM   3996  CB  ILE B 177      90.258  41.502  37.946  1.00 78.33           C  
ATOM   3997  CG1 ILE B 177      90.807  42.250  39.182  1.00 78.61           C  
ATOM   3998  CG2 ILE B 177      89.758  42.502  36.895  1.00 75.97           C  
ATOM   3999  CD1 ILE B 177      89.812  43.174  39.863  1.00 75.79           C  
ATOM   4000  H   ILE B 177      90.219  38.660  38.741  1.00 79.35           H  
ATOM   4001  HA  ILE B 177      88.268  40.863  38.685  1.00 77.96           H  
ATOM   4002  HB  ILE B 177      91.122  40.986  37.502  1.00 78.33           H  
ATOM   4003 HG12 ILE B 177      91.670  42.853  38.871  1.00 78.61           H  
ATOM   4004 HG13 ILE B 177      91.201  41.536  39.913  1.00 78.61           H  
ATOM   4005 HG21 ILE B 177      88.782  42.919  37.164  1.00 75.97           H  
ATOM   4006 HG22 ILE B 177      89.665  42.023  35.917  1.00 75.97           H  
ATOM   4007 HG23 ILE B 177      90.464  43.331  36.772  1.00 75.97           H  
ATOM   4008 HD11 ILE B 177      89.556  44.009  39.207  1.00 75.79           H  
ATOM   4009 HD12 ILE B 177      90.248  43.593  40.776  1.00 75.79           H  
ATOM   4010 HD13 ILE B 177      88.890  42.656  40.135  1.00 75.79           H  
ATOM   4011  N   GLN B 178      87.800  39.946  36.288  1.00 75.03           N  
ATOM   4012  CA  GLN B 178      87.558  39.407  34.952  1.00 74.21           C  
ATOM   4013  C   GLN B 178      87.995  40.524  33.993  1.00 73.63           C  
ATOM   4014  O   GLN B 178      87.632  41.697  34.133  1.00 73.50           O  
ATOM   4015  CB  GLN B 178      86.082  39.095  34.704  1.00 72.70           C  
ATOM   4016  CG  GLN B 178      85.597  37.788  35.327  1.00 72.79           C  
ATOM   4017  CD  GLN B 178      84.125  37.565  35.021  1.00 71.35           C  
ATOM   4018  OE1 GLN B 178      83.560  37.922  33.986  1.00 68.71           O  
ATOM   4019  NE2 GLN B 178      83.421  36.903  35.990  1.00 72.21           N  
ATOM   4020  H   GLN B 178      87.153  40.655  36.636  1.00 75.03           H  
ATOM   4021  HA  GLN B 178      88.172  38.515  34.790  1.00 74.21           H  
ATOM   4022  HB2 GLN B 178      85.895  39.066  33.623  1.00 72.70           H  
ATOM   4023  HB3 GLN B 178      85.470  39.907  35.106  1.00 72.70           H  
ATOM   4024  HG2 GLN B 178      85.750  37.807  36.412  1.00 72.79           H  
ATOM   4025  HG3 GLN B 178      86.156  36.937  34.922  1.00 72.79           H  
ATOM   4026 HE21 GLN B 178      82.422  36.766  35.864  1.00 72.21           H  
ATOM   4027 HE22 GLN B 178      83.847  36.547  36.838  1.00 72.21           H  
ATOM   4028  N   GLN B 179      88.777  40.097  32.936  1.00 73.48           N  
ATOM   4029  CA  GLN B 179      89.173  41.008  31.865  1.00 72.38           C  
ATOM   4030  C   GLN B 179      88.576  40.455  30.573  1.00 72.24           C  
ATOM   4031  O   GLN B 179      88.586  39.253  30.295  1.00 73.48           O  
ATOM   4032  CB  GLN B 179      90.698  41.138  31.756  1.00 74.04           C  
ATOM   4033  CG  GLN B 179      91.230  42.327  32.565  1.00 75.61           C  
ATOM   4034  CD  GLN B 179      90.927  43.662  31.907  1.00 77.25           C  
ATOM   4035  OE1 GLN B 179      90.493  43.773  30.766  1.00 76.73           O  
ATOM   4036  NE2 GLN B 179      91.187  44.747  32.693  1.00 78.93           N  
ATOM   4037  H   GLN B 179      89.057  39.104  32.866  1.00 73.48           H  
ATOM   4038  HA  GLN B 179      88.720  41.987  32.045  1.00 72.38           H  
ATOM   4039  HB2 GLN B 179      91.000  41.250  30.707  1.00 74.04           H  
ATOM   4040  HB3 GLN B 179      91.178  40.220  32.119  1.00 74.04           H  
ATOM   4041  HG2 GLN B 179      92.321  42.248  32.645  1.00 75.61           H  
ATOM   4042  HG3 GLN B 179      90.820  42.318  33.581  1.00 75.61           H  
ATOM   4043 HE21 GLN B 179      91.014  45.684  32.346  1.00 78.93           H  
ATOM   4044 HE22 GLN B 179      91.548  44.671  33.637  1.00 78.93           H  
ATOM   4045  N   ALA B 180      88.053  41.425  29.734  1.00 69.71           N  
ATOM   4046  CA  ALA B 180      87.487  41.078  28.444  1.00 67.60           C  
ATOM   4047  C   ALA B 180      88.333  41.730  27.341  1.00 67.17           C  
ATOM   4048  O   ALA B 180      88.731  42.895  27.397  1.00 62.89           O  
ATOM   4049  CB  ALA B 180      86.038  41.527  28.330  1.00 64.59           C  
ATOM   4050  H   ALA B 180      88.049  42.425  29.986  1.00 69.71           H  
ATOM   4051  HA  ALA B 180      87.516  39.992  28.323  1.00 67.60           H  
ATOM   4052  HB1 ALA B 180      85.417  41.021  29.076  1.00 64.59           H  
ATOM   4053  HB2 ALA B 180      85.632  41.297  27.339  1.00 64.59           H  
ATOM   4054  HB3 ALA B 180      85.938  42.607  28.489  1.00 64.59           H  
ATOM   4055  N   LYS B 181      88.520  40.896  26.252  1.00 68.79           N  
ATOM   4056  CA  LYS B 181      89.105  41.320  24.973  1.00 69.23           C  
ATOM   4057  C   LYS B 181      87.875  41.599  24.086  1.00 67.80           C  
ATOM   4058  O   LYS B 181      87.068  40.721  23.761  1.00 67.87           O  
ATOM   4059  CB  LYS B 181      89.986  40.193  24.426  1.00 70.75           C  
ATOM   4060  CG  LYS B 181      90.552  40.340  23.012  1.00 71.21           C  
ATOM   4061  CD  LYS B 181      91.806  41.202  22.864  1.00 74.39           C  
ATOM   4062  CE  LYS B 181      91.483  42.681  22.795  1.00 74.63           C  
ATOM   4063  NZ  LYS B 181      92.649  43.431  22.282  1.00 77.04           N1+
ATOM   4064  H   LYS B 181      88.194  39.916  26.314  1.00 68.79           H  
ATOM   4065  HA  LYS B 181      89.687  42.230  25.136  1.00 69.23           H  
ATOM   4066  HB2 LYS B 181      89.376  39.287  24.408  1.00 70.75           H  
ATOM   4067  HB3 LYS B 181      90.801  39.989  25.131  1.00 70.75           H  
ATOM   4068  HG2 LYS B 181      89.778  40.683  22.320  1.00 71.21           H  
ATOM   4069  HG3 LYS B 181      90.825  39.330  22.679  1.00 71.21           H  
ATOM   4070  HD2 LYS B 181      92.303  40.903  21.932  1.00 74.39           H  
ATOM   4071  HD3 LYS B 181      92.514  40.999  23.676  1.00 74.39           H  
ATOM   4072  HE2 LYS B 181      91.267  43.086  23.783  1.00 74.63           H  
ATOM   4073  HE3 LYS B 181      90.652  42.886  22.114  1.00 74.63           H  
ATOM   4074  HZ1 LYS B 181      92.340  44.412  22.045  1.00 77.04           H  
ATOM   4075  HZ2 LYS B 181      92.989  43.064  21.386  1.00 77.04           H  
ATOM   4076  HZ3 LYS B 181      93.440  43.491  22.935  1.00 77.04           H  
ATOM   4077  N   VAL B 182      87.697  42.941  23.804  1.00 66.05           N  
ATOM   4078  CA  VAL B 182      86.411  43.494  23.344  1.00 62.63           C  
ATOM   4079  C   VAL B 182      86.463  43.964  21.875  1.00 62.43           C  
ATOM   4080  O   VAL B 182      87.334  44.748  21.488  1.00 64.30           O  
ATOM   4081  CB  VAL B 182      86.045  44.672  24.289  1.00 60.90           C  
ATOM   4082  CG1 VAL B 182      84.998  45.602  23.695  1.00 59.24           C  
ATOM   4083  CG2 VAL B 182      85.560  44.136  25.639  1.00 59.85           C  
ATOM   4084  H   VAL B 182      88.468  43.618  23.932  1.00 66.05           H  
ATOM   4085  HA  VAL B 182      85.646  42.712  23.421  1.00 62.63           H  
ATOM   4086  HB  VAL B 182      86.935  45.283  24.481  1.00 60.90           H  
ATOM   4087 HG11 VAL B 182      84.175  45.018  23.297  1.00 59.24           H  
ATOM   4088 HG12 VAL B 182      85.419  46.193  22.877  1.00 59.24           H  
ATOM   4089 HG13 VAL B 182      84.608  46.304  24.434  1.00 59.24           H  
ATOM   4090 HG21 VAL B 182      84.735  43.429  25.514  1.00 59.85           H  
ATOM   4091 HG22 VAL B 182      85.216  44.946  26.288  1.00 59.85           H  
ATOM   4092 HG23 VAL B 182      86.370  43.620  26.160  1.00 59.85           H  
ATOM   4093  N   GLN B 183      85.419  43.532  21.060  1.00 61.80           N  
ATOM   4094  CA  GLN B 183      85.292  43.992  19.668  1.00 61.97           C  
ATOM   4095  C   GLN B 183      84.210  45.076  19.607  1.00 59.54           C  
ATOM   4096  O   GLN B 183      83.023  44.793  19.794  1.00 57.96           O  
ATOM   4097  CB  GLN B 183      84.889  42.860  18.733  1.00 62.25           C  
ATOM   4098  H   GLN B 183      84.680  42.911  21.419  1.00 61.80           H  
ATOM   4099  HA  GLN B 183      86.251  44.386  19.335  1.00 61.97           H  
ATOM   4100  HB1 GLN B 183      85.696  42.134  18.641  1.00 62.25           H  
ATOM   4101  HB2 GLN B 183      84.668  43.240  17.729  1.00 62.25           H  
ATOM   4102  HB3 GLN B 183      84.001  42.330  19.092  1.00 62.25           H  
ATOM   4103  N   ILE B 184      84.670  46.358  19.379  1.00 58.01           N  
ATOM   4104  CA  ILE B 184      83.795  47.543  19.450  1.00 56.48           C  
ATOM   4105  C   ILE B 184      83.093  47.728  18.095  1.00 56.73           C  
ATOM   4106  O   ILE B 184      83.708  47.835  17.035  1.00 58.02           O  
ATOM   4107  CB  ILE B 184      84.590  48.829  19.781  1.00 56.08           C  
ATOM   4108  CG1 ILE B 184      85.230  48.800  21.182  1.00 55.84           C  
ATOM   4109  CG2 ILE B 184      83.745  50.101  19.620  1.00 54.28           C  
ATOM   4110  CD1 ILE B 184      84.262  48.889  22.354  1.00 54.38           C  
ATOM   4111  H   ILE B 184      85.657  46.495  19.120  1.00 58.01           H  
ATOM   4112  HA  ILE B 184      83.040  47.353  20.218  1.00 56.48           H  
ATOM   4113  HB  ILE B 184      85.419  48.905  19.063  1.00 56.08           H  
ATOM   4114 HG12 ILE B 184      85.912  49.654  21.252  1.00 55.84           H  
ATOM   4115 HG13 ILE B 184      85.846  47.900  21.288  1.00 55.84           H  
ATOM   4116 HG21 ILE B 184      82.809  50.038  20.185  1.00 54.28           H  
ATOM   4117 HG22 ILE B 184      83.491  50.284  18.572  1.00 54.28           H  
ATOM   4118 HG23 ILE B 184      84.302  50.975  19.970  1.00 54.28           H  
ATOM   4119 HD11 ILE B 184      83.715  49.836  22.357  1.00 54.38           H  
ATOM   4120 HD12 ILE B 184      84.817  48.833  23.296  1.00 54.38           H  
ATOM   4121 HD13 ILE B 184      83.539  48.072  22.344  1.00 54.38           H  
ATOM   4122  N   LEU B 185      81.717  47.795  18.153  1.00 54.51           N  
ATOM   4123  CA  LEU B 185      80.889  47.799  16.947  1.00 52.85           C  
ATOM   4124  C   LEU B 185      80.225  49.178  16.740  1.00 53.02           C  
ATOM   4125  O   LEU B 185      79.678  49.769  17.678  1.00 52.75           O  
ATOM   4126  CB  LEU B 185      79.781  46.735  17.048  1.00 50.05           C  
ATOM   4127  CG  LEU B 185      80.293  45.288  17.201  1.00 49.66           C  
ATOM   4128  CD1 LEU B 185      79.115  44.346  17.457  1.00 48.66           C  
ATOM   4129  CD2 LEU B 185      81.081  44.816  15.979  1.00 50.23           C  
ATOM   4130  H   LEU B 185      81.236  47.843  19.062  1.00 54.51           H  
ATOM   4131  HA  LEU B 185      81.536  47.571  16.099  1.00 52.85           H  
ATOM   4132  HB2 LEU B 185      79.133  46.800  16.163  1.00 50.05           H  
ATOM   4133  HB3 LEU B 185      79.140  46.972  17.907  1.00 50.05           H  
ATOM   4134  HG  LEU B 185      80.952  45.229  18.074  1.00 49.66           H  
ATOM   4135 HD11 LEU B 185      78.411  44.350  16.618  1.00 48.66           H  
ATOM   4136 HD12 LEU B 185      78.570  44.642  18.361  1.00 48.66           H  
ATOM   4137 HD13 LEU B 185      79.464  43.318  17.603  1.00 48.66           H  
ATOM   4138 HD21 LEU B 185      80.490  44.913  15.063  1.00 50.23           H  
ATOM   4139 HD22 LEU B 185      81.368  43.764  16.086  1.00 50.23           H  
ATOM   4140 HD23 LEU B 185      82.004  45.389  15.852  1.00 50.23           H  
ATOM   4141  N   PRO B 186      80.215  49.673  15.445  1.00 54.12           N  
ATOM   4142  CA  PRO B 186      79.716  51.017  15.125  1.00 54.06           C  
ATOM   4143  C   PRO B 186      78.191  51.140  15.152  1.00 52.37           C  
ATOM   4144  O   PRO B 186      77.438  50.201  15.415  1.00 52.85           O  
ATOM   4145  CB  PRO B 186      80.204  51.249  13.684  1.00 55.97           C  
ATOM   4146  CG  PRO B 186      80.227  49.845  13.092  1.00 55.70           C  
ATOM   4147  CD  PRO B 186      80.730  49.008  14.251  1.00 55.32           C  
ATOM   4148  HA  PRO B 186      80.100  51.732  15.853  1.00 54.06           H  
ATOM   4149  HB2 PRO B 186      81.219  51.648  13.676  1.00 55.97           H  
ATOM   4150  HB3 PRO B 186      79.589  51.924  13.085  1.00 55.97           H  
ATOM   4151  HG2 PRO B 186      80.865  49.765  12.207  1.00 55.70           H  
ATOM   4152  HG3 PRO B 186      79.211  49.539  12.813  1.00 55.70           H  
ATOM   4153  HD2 PRO B 186      80.401  47.967  14.198  1.00 55.32           H  
ATOM   4154  HD3 PRO B 186      81.819  49.056  14.326  1.00 55.32           H  
ATOM   4155  N   GLU B 187      77.718  52.390  14.789  1.00 56.26           N  
ATOM   4156  CA  GLU B 187      76.317  52.662  14.408  1.00 53.63           C  
ATOM   4157  C   GLU B 187      76.340  52.684  12.863  1.00 52.58           C  
ATOM   4158  O   GLU B 187      77.283  53.162  12.229  1.00 53.47           O  
ATOM   4159  CB  GLU B 187      75.842  54.028  14.935  1.00 54.46           C  
ATOM   4160  CG  GLU B 187      74.325  54.270  14.823  1.00 52.99           C  
ATOM   4161  CD  GLU B 187      73.465  53.572  15.865  1.00 52.62           C  
ATOM   4162  OE1 GLU B 187      74.057  53.182  16.919  1.00 52.91           O  
ATOM   4163  OE2 GLU B 187      72.225  53.415  15.615  1.00 51.88           O1-
ATOM   4164  H   GLU B 187      78.378  53.164  14.706  1.00 56.26           H  
ATOM   4165  HA  GLU B 187      75.680  51.846  14.765  1.00 53.63           H  
ATOM   4166  HB2 GLU B 187      76.354  54.825  14.380  1.00 54.46           H  
ATOM   4167  HB3 GLU B 187      76.160  54.145  15.979  1.00 54.46           H  
ATOM   4168  HG2 GLU B 187      73.961  54.026  13.821  1.00 52.99           H  
ATOM   4169  HG3 GLU B 187      74.146  55.343  14.964  1.00 52.99           H  
ATOM   4170  N   CYS B 188      75.209  52.193  12.245  1.00 49.90           N  
ATOM   4171  CA  CYS B 188      75.074  52.116  10.786  1.00 47.99           C  
ATOM   4172  C   CYS B 188      74.134  53.270  10.427  1.00 45.61           C  
ATOM   4173  O   CYS B 188      72.907  53.170  10.388  1.00 43.75           O  
ATOM   4174  CB  CYS B 188      74.510  50.759  10.360  1.00 48.73           C  
ATOM   4175  SG  CYS B 188      74.705  50.461   8.571  1.00 52.47           S  
ATOM   4176  H   CYS B 188      74.385  51.898  12.798  1.00 49.90           H  
ATOM   4177  HA  CYS B 188      76.057  52.279  10.329  1.00 47.99           H  
ATOM   4178  HB2 CYS B 188      73.446  50.668  10.604  1.00 48.73           H  
ATOM   4179  HB3 CYS B 188      75.030  49.949  10.883  1.00 48.73           H  
ATOM   4180  HG  CYS B 188      74.196  49.265   8.261  1.00 52.47           H  
ATOM   4181  N   VAL B 189      74.785  54.475  10.258  1.00 45.60           N  
ATOM   4182  CA  VAL B 189      74.069  55.719  10.005  1.00 44.46           C  
ATOM   4183  C   VAL B 189      73.755  55.804   8.504  1.00 43.90           C  
ATOM   4184  O   VAL B 189      74.583  55.534   7.635  1.00 45.02           O  
ATOM   4185  CB  VAL B 189      74.819  56.969  10.514  1.00 45.39           C  
ATOM   4186  CG1 VAL B 189      75.063  56.871  12.023  1.00 45.03           C  
ATOM   4187  CG2 VAL B 189      76.147  57.242   9.800  1.00 47.69           C  
ATOM   4188  H   VAL B 189      75.801  54.491  10.299  1.00 45.60           H  
ATOM   4189  HA  VAL B 189      73.115  55.653  10.546  1.00 44.46           H  
ATOM   4190  HB  VAL B 189      74.172  57.839  10.336  1.00 45.39           H  
ATOM   4191 HG11 VAL B 189      75.805  56.102  12.262  1.00 45.03           H  
ATOM   4192 HG12 VAL B 189      74.138  56.622  12.550  1.00 45.03           H  
ATOM   4193 HG13 VAL B 189      75.432  57.824  12.417  1.00 45.03           H  
ATOM   4194 HG21 VAL B 189      76.844  56.404   9.899  1.00 47.69           H  
ATOM   4195 HG22 VAL B 189      76.633  58.128  10.223  1.00 47.69           H  
ATOM   4196 HG23 VAL B 189      75.995  57.439   8.735  1.00 47.69           H  
ATOM   4197  N   LEU B 190      72.461  56.211   8.224  1.00 41.75           N  
ATOM   4198  CA  LEU B 190      71.942  56.239   6.858  1.00 41.03           C  
ATOM   4199  C   LEU B 190      71.267  57.603   6.632  1.00 40.60           C  
ATOM   4200  O   LEU B 190      70.495  58.070   7.476  1.00 40.48           O  
ATOM   4201  CB  LEU B 190      70.884  55.140   6.650  1.00 39.70           C  
ATOM   4202  CG  LEU B 190      71.406  53.696   6.793  1.00 39.65           C  
ATOM   4203  CD1 LEU B 190      70.228  52.717   6.790  1.00 38.58           C  
ATOM   4204  CD2 LEU B 190      72.388  53.325   5.682  1.00 41.10           C  
ATOM   4205  H   LEU B 190      71.830  56.497   8.968  1.00 41.75           H  
ATOM   4206  HA  LEU B 190      72.771  56.104   6.163  1.00 41.03           H  
ATOM   4207  HB2 LEU B 190      70.427  55.263   5.659  1.00 39.70           H  
ATOM   4208  HB3 LEU B 190      70.073  55.292   7.376  1.00 39.70           H  
ATOM   4209  HG  LEU B 190      71.917  53.587   7.757  1.00 39.65           H  
ATOM   4210 HD11 LEU B 190      69.669  52.770   5.849  1.00 38.58           H  
ATOM   4211 HD12 LEU B 190      69.536  52.938   7.609  1.00 38.58           H  
ATOM   4212 HD13 LEU B 190      70.578  51.687   6.920  1.00 38.58           H  
ATOM   4213 HD21 LEU B 190      71.934  53.449   4.693  1.00 41.10           H  
ATOM   4214 HD22 LEU B 190      72.704  52.280   5.778  1.00 41.10           H  
ATOM   4215 HD23 LEU B 190      73.290  53.941   5.720  1.00 41.10           H  
ATOM   4216  N   PRO B 191      71.513  58.246   5.438  1.00 40.56           N  
ATOM   4217  CA  PRO B 191      70.825  59.490   5.102  1.00 40.54           C  
ATOM   4218  C   PRO B 191      69.393  59.175   4.646  1.00 39.79           C  
ATOM   4219  O   PRO B 191      68.900  58.046   4.626  1.00 39.75           O  
ATOM   4220  CB  PRO B 191      71.675  60.071   3.971  1.00 40.89           C  
ATOM   4221  CG  PRO B 191      72.181  58.827   3.247  1.00 40.75           C  
ATOM   4222  CD  PRO B 191      72.430  57.841   4.380  1.00 41.01           C  
ATOM   4223  HA  PRO B 191      70.775  60.155   5.971  1.00 40.54           H  
ATOM   4224  HB2 PRO B 191      72.528  60.617   4.393  1.00 40.89           H  
ATOM   4225  HB3 PRO B 191      71.138  60.746   3.299  1.00 40.89           H  
ATOM   4226  HG2 PRO B 191      73.077  59.015   2.650  1.00 40.75           H  
ATOM   4227  HG3 PRO B 191      71.401  58.442   2.579  1.00 40.75           H  
ATOM   4228  HD2 PRO B 191      72.243  56.807   4.078  1.00 41.01           H  
ATOM   4229  HD3 PRO B 191      73.451  57.925   4.768  1.00 41.01           H  
ATOM   4230  N   SER B 192      68.665  60.281   4.244  1.00 39.93           N  
ATOM   4231  CA  SER B 192      67.295  60.126   3.767  1.00 39.92           C  
ATOM   4232  C   SER B 192      67.391  59.535   2.362  1.00 39.79           C  
ATOM   4233  O   SER B 192      68.109  60.040   1.490  1.00 40.48           O  
ATOM   4234  CB  SER B 192      66.564  61.467   3.684  1.00 41.05           C  
ATOM   4235  OG  SER B 192      67.284  62.403   2.879  1.00 42.31           O  
ATOM   4236  H   SER B 192      69.073  61.212   4.248  1.00 39.93           H  
ATOM   4237  HA  SER B 192      66.758  59.441   4.433  1.00 39.92           H  
ATOM   4238  HB2 SER B 192      66.468  61.907   4.682  1.00 41.05           H  
ATOM   4239  HB3 SER B 192      65.560  61.352   3.262  1.00 41.05           H  
ATOM   4240  HG  SER B 192      67.211  62.125   1.947  1.00 42.31           H  
ATOM   4241  N   THR B 193      66.567  58.460   2.104  1.00 39.22           N  
ATOM   4242  CA  THR B 193      66.670  57.724   0.836  1.00 39.46           C  
ATOM   4243  C   THR B 193      66.309  58.625  -0.358  1.00 39.60           C  
ATOM   4244  O   THR B 193      66.687  58.378  -1.501  1.00 40.67           O  
ATOM   4245  CB  THR B 193      65.795  56.458   0.847  1.00 39.48           C  
ATOM   4246  OG1 THR B 193      64.570  56.726   1.542  1.00 39.94           O  
ATOM   4247  CG2 THR B 193      66.503  55.305   1.554  1.00 39.91           C  
ATOM   4248  H   THR B 193      65.904  58.109   2.795  1.00 39.22           H  
ATOM   4249  HA  THR B 193      67.727  57.464   0.693  1.00 39.46           H  
ATOM   4250  HB  THR B 193      65.541  56.150  -0.174  1.00 39.48           H  
ATOM   4251 HG21 THR B 193      67.446  55.055   1.060  1.00 39.91           H  
ATOM   4252 HG22 THR B 193      65.868  54.412   1.559  1.00 39.91           H  
ATOM   4253 HG23 THR B 193      66.707  55.550   2.602  1.00 39.91           H  
ATOM   4254  HG1 THR B 193      64.098  55.880   1.652  1.00 39.94           H  
ATOM   4255  N   MET B 194      65.513  59.710  -0.038  1.00 38.38           N  
ATOM   4256  CA  MET B 194      65.164  60.751  -0.994  1.00 37.90           C  
ATOM   4257  C   MET B 194      66.221  61.867  -1.109  1.00 38.38           C  
ATOM   4258  O   MET B 194      65.962  62.912  -1.714  1.00 38.88           O  
ATOM   4259  CB  MET B 194      63.811  61.385  -0.650  1.00 37.93           C  
ATOM   4260  CG  MET B 194      62.636  60.415  -0.644  1.00 37.18           C  
ATOM   4261  SD  MET B 194      62.229  59.765  -2.296  1.00 37.61           S  
ATOM   4262  CE  MET B 194      62.924  58.103  -2.139  1.00 36.58           C  
ATOM   4263  H   MET B 194      65.163  59.772   0.913  1.00 38.38           H  
ATOM   4264  HA  MET B 194      65.128  60.298  -1.989  1.00 37.90           H  
ATOM   4265  HB2 MET B 194      63.586  62.210  -1.338  1.00 37.93           H  
ATOM   4266  HB3 MET B 194      63.879  61.842   0.347  1.00 37.93           H  
ATOM   4267  HG2 MET B 194      61.758  60.960  -0.292  1.00 37.18           H  
ATOM   4268  HG3 MET B 194      62.802  59.595   0.061  1.00 37.18           H  
ATOM   4269  HE1 MET B 194      62.655  57.521  -3.024  1.00 36.58           H  
ATOM   4270  HE2 MET B 194      62.520  57.602  -1.257  1.00 36.58           H  
ATOM   4271  HE3 MET B 194      64.012  58.139  -2.078  1.00 36.58           H  
ATOM   4272  N   SER B 195      67.488  61.582  -0.635  1.00 38.76           N  
ATOM   4273  CA  SER B 195      68.641  62.431  -0.971  1.00 39.82           C  
ATOM   4274  C   SER B 195      69.421  61.882  -2.177  1.00 40.18           C  
ATOM   4275  O   SER B 195      70.211  62.582  -2.811  1.00 41.31           O  
ATOM   4276  CB  SER B 195      69.585  62.656   0.209  1.00 40.06           C  
ATOM   4277  OG  SER B 195      70.094  61.437   0.739  1.00 40.02           O  
ATOM   4278  H   SER B 195      67.630  60.753  -0.050  1.00 38.76           H  
ATOM   4279  HA  SER B 195      68.261  63.410  -1.287  1.00 39.82           H  
ATOM   4280  HB2 SER B 195      69.077  63.190   1.017  1.00 40.06           H  
ATOM   4281  HB3 SER B 195      70.445  63.262  -0.095  1.00 40.06           H  
ATOM   4282  HG  SER B 195      69.342  60.910   1.100  1.00 40.02           H  
ATOM   4283  N   ALA B 196      69.225  60.538  -2.440  1.00 40.10           N  
ATOM   4284  CA  ALA B 196      69.999  59.806  -3.444  1.00 41.26           C  
ATOM   4285  C   ALA B 196      69.302  59.805  -4.814  1.00 42.11           C  
ATOM   4286  O   ALA B 196      69.792  59.260  -5.801  1.00 43.47           O  
ATOM   4287  CB  ALA B 196      70.231  58.373  -2.983  1.00 40.75           C  
ATOM   4288  H   ALA B 196      68.515  60.031  -1.917  1.00 40.10           H  
ATOM   4289  HA  ALA B 196      70.963  60.310  -3.576  1.00 41.26           H  
ATOM   4290  HB1 ALA B 196      70.733  58.353  -2.010  1.00 40.75           H  
ATOM   4291  HB2 ALA B 196      70.851  57.823  -3.699  1.00 40.75           H  
ATOM   4292  HB3 ALA B 196      69.284  57.831  -2.881  1.00 40.75           H  
ATOM   4293  N   VAL B 197      68.078  60.435  -4.830  1.00 41.23           N  
ATOM   4294  CA  VAL B 197      67.240  60.504  -6.027  1.00 40.66           C  
ATOM   4295  C   VAL B 197      66.552  61.876  -6.103  1.00 41.03           C  
ATOM   4296  O   VAL B 197      65.508  62.082  -6.717  1.00 41.15           O  
ATOM   4297  CB  VAL B 197      66.281  59.295  -6.096  1.00 39.57           C  
ATOM   4298  CG1 VAL B 197      65.212  59.329  -5.002  1.00 39.11           C  
ATOM   4299  CG2 VAL B 197      65.641  59.138  -7.477  1.00 40.22           C  
ATOM   4300  H   VAL B 197      67.760  60.854  -3.963  1.00 41.23           H  
ATOM   4301  HA  VAL B 197      67.913  60.465  -6.894  1.00 40.66           H  
ATOM   4302  HB  VAL B 197      66.880  58.388  -5.928  1.00 39.57           H  
ATOM   4303 HG11 VAL B 197      64.559  60.202  -5.091  1.00 39.11           H  
ATOM   4304 HG12 VAL B 197      65.674  59.348  -4.012  1.00 39.11           H  
ATOM   4305 HG13 VAL B 197      64.581  58.438  -5.050  1.00 39.11           H  
ATOM   4306 HG21 VAL B 197      64.904  59.917  -7.686  1.00 40.22           H  
ATOM   4307 HG22 VAL B 197      65.123  58.177  -7.551  1.00 40.22           H  
ATOM   4308 HG23 VAL B 197      66.400  59.162  -8.266  1.00 40.22           H  
ATOM   4309  N   GLN B 198      67.301  62.910  -5.581  1.00 41.12           N  
ATOM   4310  CA  GLN B 198      66.854  64.289  -5.664  1.00 41.81           C  
ATOM   4311  C   GLN B 198      67.551  64.926  -6.860  1.00 42.57           C  
ATOM   4312  O   GLN B 198      68.749  64.770  -7.091  1.00 43.33           O  
ATOM   4313  CB  GLN B 198      67.165  65.051  -4.374  1.00 43.10           C  
ATOM   4314  CG  GLN B 198      66.108  66.113  -4.075  1.00 44.12           C  
ATOM   4315  CD  GLN B 198      64.701  65.554  -4.060  1.00 44.55           C  
ATOM   4316  NE2 GLN B 198      64.488  64.457  -3.279  1.00 45.04           N  
ATOM   4317  OE1 GLN B 198      63.788  66.019  -4.738  1.00 43.98           O  
ATOM   4318  H   GLN B 198      68.215  62.712  -5.182  1.00 41.12           H  
ATOM   4319  HA  GLN B 198      65.780  64.270  -5.867  1.00 41.81           H  
ATOM   4320  HB2 GLN B 198      68.147  65.536  -4.432  1.00 43.10           H  
ATOM   4321  HB3 GLN B 198      67.223  64.356  -3.529  1.00 43.10           H  
ATOM   4322  HG2 GLN B 198      66.154  66.895  -4.839  1.00 44.12           H  
ATOM   4323  HG3 GLN B 198      66.310  66.591  -3.113  1.00 44.12           H  
ATOM   4324 HE21 GLN B 198      63.552  64.062  -3.248  1.00 45.04           H  
ATOM   4325 HE22 GLN B 198      65.196  63.974  -2.707  1.00 45.04           H  
ATOM   4326  N   LEU B 199      66.727  65.724  -7.633  1.00 42.83           N  
ATOM   4327  CA  LEU B 199      67.273  66.470  -8.760  1.00 44.47           C  
ATOM   4328  C   LEU B 199      67.980  67.688  -8.154  1.00 45.41           C  
ATOM   4329  O   LEU B 199      67.617  68.217  -7.100  1.00 45.15           O  
ATOM   4330  CB  LEU B 199      66.196  66.930  -9.749  1.00 44.28           C  
ATOM   4331  CG  LEU B 199      65.748  65.852 -10.756  1.00 44.23           C  
ATOM   4332  CD1 LEU B 199      65.110  64.630 -10.094  1.00 43.23           C  
ATOM   4333  CD2 LEU B 199      64.762  66.465 -11.755  1.00 43.77           C  
ATOM   4334  H   LEU B 199      65.739  65.809  -7.407  1.00 42.83           H  
ATOM   4335  HA  LEU B 199      68.024  65.853  -9.267  1.00 44.47           H  
ATOM   4336  HB2 LEU B 199      66.580  67.785 -10.323  1.00 44.28           H  
ATOM   4337  HB3 LEU B 199      65.326  67.308  -9.200  1.00 44.28           H  
ATOM   4338  HG  LEU B 199      66.628  65.515 -11.319  1.00 44.23           H  
ATOM   4339 HD11 LEU B 199      64.287  64.922  -9.435  1.00 43.23           H  
ATOM   4340 HD12 LEU B 199      65.842  64.067  -9.508  1.00 43.23           H  
ATOM   4341 HD13 LEU B 199      64.710  63.943 -10.848  1.00 43.23           H  
ATOM   4342 HD21 LEU B 199      63.856  66.818 -11.251  1.00 43.77           H  
ATOM   4343 HD22 LEU B 199      64.466  65.731 -12.512  1.00 43.77           H  
ATOM   4344 HD23 LEU B 199      65.214  67.316 -12.277  1.00 43.77           H  
ATOM   4345  N   GLU B 200      68.990  68.217  -8.915  1.00 47.30           N  
ATOM   4346  CA  GLU B 200      69.979  69.156  -8.399  1.00 48.89           C  
ATOM   4347  C   GLU B 200      69.291  70.414  -7.847  1.00 48.44           C  
ATOM   4348  O   GLU B 200      69.760  71.083  -6.926  1.00 48.59           O  
ATOM   4349  CB  GLU B 200      70.978  69.609  -9.481  1.00 52.33           C  
ATOM   4350  CG  GLU B 200      71.736  68.478 -10.178  1.00 55.70           C  
ATOM   4351  CD  GLU B 200      70.950  67.802 -11.309  1.00 58.09           C  
ATOM   4352  OE1 GLU B 200      69.697  67.717 -11.111  1.00 57.94           O  
ATOM   4353  OE2 GLU B 200      71.640  67.402 -12.282  1.00 60.49           O1-
ATOM   4354  H   GLU B 200      69.129  67.888  -9.908  1.00 47.30           H  
ATOM   4355  HA  GLU B 200      70.499  68.655  -7.576  1.00 48.89           H  
ATOM   4356  HB2 GLU B 200      71.713  70.274  -9.008  1.00 52.33           H  
ATOM   4357  HB3 GLU B 200      70.463  70.217 -10.237  1.00 52.33           H  
ATOM   4358  HG2 GLU B 200      72.042  67.713  -9.455  1.00 55.70           H  
ATOM   4359  HG3 GLU B 200      72.652  68.897 -10.614  1.00 55.70           H  
ATOM   4360  N   SER B 201      68.162  70.773  -8.556  1.00 48.05           N  
ATOM   4361  CA  SER B 201      67.394  71.968  -8.268  1.00 48.32           C  
ATOM   4362  C   SER B 201      66.432  71.790  -7.083  1.00 47.61           C  
ATOM   4363  O   SER B 201      65.901  72.776  -6.554  1.00 48.35           O  
ATOM   4364  CB  SER B 201      66.603  72.436  -9.494  1.00 48.18           C  
ATOM   4365  OG  SER B 201      65.536  71.549  -9.819  1.00 47.75           O  
ATOM   4366  H   SER B 201      67.893  70.136  -9.302  1.00 48.05           H  
ATOM   4367  HA  SER B 201      68.107  72.751  -7.982  1.00 48.32           H  
ATOM   4368  HB2 SER B 201      67.251  72.530 -10.372  1.00 48.18           H  
ATOM   4369  HB3 SER B 201      66.155  73.417  -9.302  1.00 48.18           H  
ATOM   4370  HG  SER B 201      64.972  71.432  -9.034  1.00 47.75           H  
ATOM   4371  N   LEU B 202      66.137  70.489  -6.727  1.00 45.59           N  
ATOM   4372  CA  LEU B 202      65.082  70.135  -5.781  1.00 44.22           C  
ATOM   4373  C   LEU B 202      65.662  69.773  -4.402  1.00 43.98           C  
ATOM   4374  O   LEU B 202      64.953  69.411  -3.463  1.00 43.95           O  
ATOM   4375  CB  LEU B 202      64.189  69.006  -6.309  1.00 42.75           C  
ATOM   4376  CG  LEU B 202      63.491  69.295  -7.653  1.00 42.40           C  
ATOM   4377  CD1 LEU B 202      62.632  68.093  -8.055  1.00 41.06           C  
ATOM   4378  CD2 LEU B 202      62.620  70.551  -7.616  1.00 42.98           C  
ATOM   4379  H   LEU B 202      66.694  69.721  -7.126  1.00 45.59           H  
ATOM   4380  HA  LEU B 202      64.472  71.028  -5.598  1.00 44.22           H  
ATOM   4381  HB2 LEU B 202      63.427  68.769  -5.554  1.00 42.75           H  
ATOM   4382  HB3 LEU B 202      64.795  68.098  -6.423  1.00 42.75           H  
ATOM   4383  HG  LEU B 202      64.255  69.431  -8.427  1.00 42.40           H  
ATOM   4384 HD11 LEU B 202      61.825  67.924  -7.334  1.00 41.06           H  
ATOM   4385 HD12 LEU B 202      63.236  67.182  -8.106  1.00 41.06           H  
ATOM   4386 HD13 LEU B 202      62.180  68.248  -9.040  1.00 41.06           H  
ATOM   4387 HD21 LEU B 202      61.865  70.485  -6.826  1.00 42.98           H  
ATOM   4388 HD22 LEU B 202      62.098  70.688  -8.569  1.00 42.98           H  
ATOM   4389 HD23 LEU B 202      63.219  71.451  -7.447  1.00 42.98           H  
ATOM   4390  N   ASN B 203      67.007  70.061  -4.247  1.00 44.70           N  
ATOM   4391  CA  ASN B 203      67.658  70.014  -2.932  1.00 46.04           C  
ATOM   4392  C   ASN B 203      67.015  71.077  -2.012  1.00 48.56           C  
ATOM   4393  O   ASN B 203      67.040  71.014  -0.785  1.00 48.54           O  
ATOM   4394  CB  ASN B 203      69.149  70.316  -3.036  1.00 45.93           C  
ATOM   4395  CG  ASN B 203      69.896  69.145  -3.624  1.00 44.46           C  
ATOM   4396  ND2 ASN B 203      70.426  69.371  -4.861  1.00 44.63           N  
ATOM   4397  OD1 ASN B 203      70.028  68.071  -3.046  1.00 43.51           O  
ATOM   4398  H   ASN B 203      67.541  70.276  -5.089  1.00 44.70           H  
ATOM   4399  HA  ASN B 203      67.461  69.028  -2.496  1.00 46.04           H  
ATOM   4400  HB2 ASN B 203      69.580  70.504  -2.045  1.00 45.93           H  
ATOM   4401  HB3 ASN B 203      69.324  71.222  -3.630  1.00 45.93           H  
ATOM   4402 HD21 ASN B 203      70.966  68.624  -5.282  1.00 44.63           H  
ATOM   4403 HD22 ASN B 203      70.318  70.234  -5.404  1.00 44.63           H  
ATOM   4404  N   LYS B 204      66.448  72.137  -2.704  1.00 51.46           N  
ATOM   4405  CA  LYS B 204      65.764  73.241  -2.035  1.00 53.44           C  
ATOM   4406  C   LYS B 204      64.478  72.748  -1.333  1.00 53.11           C  
ATOM   4407  O   LYS B 204      63.916  73.398  -0.454  1.00 54.68           O  
ATOM   4408  CB  LYS B 204      65.373  74.332  -3.048  1.00 55.05           C  
ATOM   4409  CG  LYS B 204      66.586  75.032  -3.674  1.00 57.29           C  
ATOM   4410  CD  LYS B 204      66.201  76.260  -4.513  1.00 59.28           C  
ATOM   4411  CE  LYS B 204      66.127  76.040  -6.021  1.00 59.00           C  
ATOM   4412  NZ  LYS B 204      65.078  75.073  -6.391  1.00 59.51           N1+
ATOM   4413  H   LYS B 204      66.529  72.121  -3.716  1.00 51.46           H  
ATOM   4414  HA  LYS B 204      66.431  73.635  -1.260  1.00 53.44           H  
ATOM   4415  HB2 LYS B 204      64.751  75.080  -2.539  1.00 55.05           H  
ATOM   4416  HB3 LYS B 204      64.749  73.896  -3.838  1.00 55.05           H  
ATOM   4417  HG2 LYS B 204      67.180  74.331  -4.270  1.00 57.29           H  
ATOM   4418  HG3 LYS B 204      67.233  75.375  -2.856  1.00 57.29           H  
ATOM   4419  HD2 LYS B 204      66.969  77.027  -4.346  1.00 59.28           H  
ATOM   4420  HD3 LYS B 204      65.261  76.694  -4.152  1.00 59.28           H  
ATOM   4421  HE2 LYS B 204      67.071  75.666  -6.431  1.00 59.00           H  
ATOM   4422  HE3 LYS B 204      65.873  76.979  -6.522  1.00 59.00           H  
ATOM   4423  HZ1 LYS B 204      64.764  75.206  -7.360  1.00 59.51           H  
ATOM   4424  HZ2 LYS B 204      64.249  75.114  -5.784  1.00 59.51           H  
ATOM   4425  HZ3 LYS B 204      65.430  74.075  -6.348  1.00 59.51           H  
ATOM   4426  N   CYS B 205      63.981  71.559  -1.837  1.00 51.92           N  
ATOM   4427  CA  CYS B 205      62.738  70.953  -1.374  1.00 52.37           C  
ATOM   4428  C   CYS B 205      63.030  69.836  -0.361  1.00 52.35           C  
ATOM   4429  O   CYS B 205      62.212  68.946  -0.137  1.00 52.41           O  
ATOM   4430  CB  CYS B 205      61.872  70.414  -2.515  1.00 51.67           C  
ATOM   4431  SG  CYS B 205      61.500  71.692  -3.764  1.00 53.26           S  
ATOM   4432  H   CYS B 205      64.511  71.048  -2.545  1.00 51.92           H  
ATOM   4433  HA  CYS B 205      62.169  71.711  -0.821  1.00 52.37           H  
ATOM   4434  HB2 CYS B 205      60.918  70.040  -2.127  1.00 51.67           H  
ATOM   4435  HB3 CYS B 205      62.362  69.578  -3.024  1.00 51.67           H  
ATOM   4436  HG  CYS B 205      60.564  70.989  -4.419  1.00 53.26           H  
ATOM   4437  N   GLN B 206      64.170  70.026   0.404  1.00 52.52           N  
ATOM   4438  CA  GLN B 206      64.341  69.382   1.708  1.00 51.95           C  
ATOM   4439  C   GLN B 206      64.124  70.410   2.847  1.00 52.76           C  
ATOM   4440  O   GLN B 206      64.149  70.098   4.037  1.00 53.41           O  
ATOM   4441  CB  GLN B 206      65.710  68.710   1.845  1.00 51.71           C  
ATOM   4442  CG  GLN B 206      66.010  67.680   0.756  1.00 52.27           C  
ATOM   4443  CD  GLN B 206      65.073  66.484   0.741  1.00 52.60           C  
ATOM   4444  OE1 GLN B 206      64.305  66.184   1.650  1.00 53.24           O  
ATOM   4445  NE2 GLN B 206      65.203  65.730  -0.399  1.00 51.12           N  
ATOM   4446  H   GLN B 206      64.903  70.649   0.065  1.00 52.52           H  
ATOM   4447  HA  GLN B 206      63.552  68.638   1.833  1.00 51.95           H  
ATOM   4448  HB2 GLN B 206      65.782  68.230   2.830  1.00 51.71           H  
ATOM   4449  HB3 GLN B 206      66.495  69.478   1.820  1.00 51.71           H  
ATOM   4450  HG2 GLN B 206      67.024  67.291   0.907  1.00 52.27           H  
ATOM   4451  HG3 GLN B 206      65.995  68.156  -0.232  1.00 52.27           H  
ATOM   4452 HE21 GLN B 206      64.596  64.925  -0.523  1.00 51.12           H  
ATOM   4453 HE22 GLN B 206      65.886  65.940  -1.119  1.00 51.12           H  
ATOM   4454  N   ILE B 207      63.913  71.709   2.418  1.00 54.22           N  
ATOM   4455  CA  ILE B 207      63.664  72.831   3.321  1.00 55.20           C  
ATOM   4456  C   ILE B 207      62.133  72.997   3.276  1.00 55.90           C  
ATOM   4457  O   ILE B 207      61.548  73.700   2.455  1.00 55.39           O  
ATOM   4458  CB  ILE B 207      64.406  74.114   2.876  1.00 55.84           C  
ATOM   4459  CG1 ILE B 207      65.914  73.845   2.669  1.00 55.83           C  
ATOM   4460  CG2 ILE B 207      64.180  75.230   3.907  1.00 56.36           C  
ATOM   4461  CD1 ILE B 207      66.682  75.044   2.127  1.00 57.55           C  
ATOM   4462  H   ILE B 207      63.885  71.894   1.418  1.00 54.22           H  
ATOM   4463  HA  ILE B 207      63.974  72.555   4.336  1.00 55.20           H  
ATOM   4464  HB  ILE B 207      63.989  74.459   1.921  1.00 55.84           H  
ATOM   4465 HG12 ILE B 207      66.050  73.025   1.954  1.00 55.83           H  
ATOM   4466 HG13 ILE B 207      66.369  73.521   3.612  1.00 55.83           H  
ATOM   4467 HG21 ILE B 207      64.648  74.981   4.866  1.00 56.36           H  
ATOM   4468 HG22 ILE B 207      63.114  75.399   4.088  1.00 56.36           H  
ATOM   4469 HG23 ILE B 207      64.596  76.181   3.562  1.00 56.36           H  
ATOM   4470 HD11 ILE B 207      66.220  75.425   1.211  1.00 57.55           H  
ATOM   4471 HD12 ILE B 207      67.711  74.752   1.891  1.00 57.55           H  
ATOM   4472 HD13 ILE B 207      66.732  75.855   2.858  1.00 57.55           H  
ATOM   4473  N   PHE B 208      61.472  72.183   4.173  1.00 57.75           N  
ATOM   4474  CA  PHE B 208      60.011  72.105   4.228  1.00 60.35           C  
ATOM   4475  C   PHE B 208      59.452  73.278   5.058  1.00 62.51           C  
ATOM   4476  O   PHE B 208      60.156  73.896   5.863  1.00 60.94           O  
ATOM   4477  CB  PHE B 208      59.559  70.784   4.877  1.00 61.17           C  
ATOM   4478  CG  PHE B 208      60.016  69.576   4.097  1.00 62.23           C  
ATOM   4479  CD1 PHE B 208      59.459  69.291   2.842  1.00 63.33           C  
ATOM   4480  CD2 PHE B 208      61.053  68.769   4.586  1.00 62.56           C  
ATOM   4481  CE1 PHE B 208      59.964  68.245   2.074  1.00 63.14           C  
ATOM   4482  CE2 PHE B 208      61.554  67.721   3.817  1.00 63.00           C  
ATOM   4483  CZ  PHE B 208      61.020  67.474   2.557  1.00 62.13           C  
ATOM   4484  H   PHE B 208      62.017  71.614   4.811  1.00 57.75           H  
ATOM   4485  HA  PHE B 208      59.646  72.188   3.199  1.00 60.35           H  
ATOM   4486  HB2 PHE B 208      58.469  70.736   4.972  1.00 61.17           H  
ATOM   4487  HB3 PHE B 208      59.942  70.727   5.905  1.00 61.17           H  
ATOM   4488  HD1 PHE B 208      58.663  69.907   2.431  1.00 63.33           H  
ATOM   4489  HD2 PHE B 208      61.515  68.977   5.547  1.00 62.56           H  
ATOM   4490  HE1 PHE B 208      59.563  68.047   1.083  1.00 63.14           H  
ATOM   4491  HE2 PHE B 208      62.387  67.125   4.178  1.00 63.00           H  
ATOM   4492  HZ  PHE B 208      61.455  66.704   1.928  1.00 62.13           H  
ATOM   4493  N   PRO B 209      58.094  73.548   4.942  1.00 64.70           N  
ATOM   4494  CA  PRO B 209      57.453  74.532   5.826  1.00 67.15           C  
ATOM   4495  C   PRO B 209      57.407  74.012   7.272  1.00 68.25           C  
ATOM   4496  O   PRO B 209      57.569  72.824   7.554  1.00 68.02           O  
ATOM   4497  CB  PRO B 209      56.026  74.671   5.282  1.00 67.69           C  
ATOM   4498  CG  PRO B 209      56.102  74.110   3.867  1.00 66.69           C  
ATOM   4499  CD  PRO B 209      57.141  73.007   3.981  1.00 64.60           C  
ATOM   4500  HA  PRO B 209      58.013  75.473   5.781  1.00 67.15           H  
ATOM   4501  HB2 PRO B 209      55.684  75.711   5.293  1.00 67.69           H  
ATOM   4502  HB3 PRO B 209      55.311  74.085   5.873  1.00 67.69           H  
ATOM   4503  HG2 PRO B 209      56.458  74.889   3.182  1.00 66.69           H  
ATOM   4504  HG3 PRO B 209      55.138  73.746   3.501  1.00 66.69           H  
ATOM   4505  HD2 PRO B 209      56.703  72.100   4.412  1.00 64.60           H  
ATOM   4506  HD3 PRO B 209      57.606  72.770   3.023  1.00 64.60           H  
ATOM   4507  N   SER B 210      57.085  74.956   8.224  1.00 69.42           N  
ATOM   4508  CA  SER B 210      57.085  74.651   9.654  1.00 70.48           C  
ATOM   4509  C   SER B 210      55.844  73.840  10.063  1.00 72.55           C  
ATOM   4510  O   SER B 210      54.748  73.957   9.517  1.00 74.05           O  
ATOM   4511  CB  SER B 210      57.156  75.936  10.488  1.00 71.61           C  
ATOM   4512  OG  SER B 210      56.217  76.896  10.002  1.00 75.31           O  
ATOM   4513  H   SER B 210      56.829  75.906   7.967  1.00 69.42           H  
ATOM   4514  HA  SER B 210      57.970  74.037   9.863  1.00 70.48           H  
ATOM   4515  HB2 SER B 210      58.152  76.384  10.403  1.00 71.61           H  
ATOM   4516  HB3 SER B 210      56.946  75.741  11.545  1.00 71.61           H  
ATOM   4517  HG  SER B 210      56.187  77.621  10.654  1.00 75.31           H  
ATOM   4518  N   LYS B 211      56.059  72.986  11.139  1.00 75.39           N  
ATOM   4519  CA  LYS B 211      54.991  72.161  11.703  1.00 78.98           C  
ATOM   4520  C   LYS B 211      54.448  72.860  12.962  1.00 83.73           C  
ATOM   4521  O   LYS B 211      55.193  73.140  13.907  1.00 86.73           O  
ATOM   4522  CB  LYS B 211      55.455  70.717  11.965  1.00 77.52           C  
ATOM   4523  CG  LYS B 211      56.411  70.485  13.142  1.00 77.28           C  
ATOM   4524  CD  LYS B 211      56.991  69.059  13.132  1.00 76.79           C  
ATOM   4525  CE  LYS B 211      58.189  68.938  12.199  1.00 74.71           C  
ATOM   4526  NZ  LYS B 211      58.612  67.521  12.083  1.00 68.57           N1+
ATOM   4527  H   LYS B 211      56.974  72.933  11.570  1.00 75.39           H  
ATOM   4528  HA  LYS B 211      54.208  72.082  10.948  1.00 78.98           H  
ATOM   4529  HB2 LYS B 211      55.933  70.351  11.053  1.00 77.52           H  
ATOM   4530  HB3 LYS B 211      54.566  70.095  12.127  1.00 77.52           H  
ATOM   4531  HG2 LYS B 211      55.855  70.616  14.077  1.00 77.28           H  
ATOM   4532  HG3 LYS B 211      57.224  71.219  13.140  1.00 77.28           H  
ATOM   4533  HD2 LYS B 211      56.211  68.338  12.858  1.00 76.79           H  
ATOM   4534  HD3 LYS B 211      57.314  68.805  14.149  1.00 76.79           H  
ATOM   4535  HE2 LYS B 211      59.050  69.491  12.589  1.00 74.71           H  
ATOM   4536  HE3 LYS B 211      57.973  69.289  11.189  1.00 74.71           H  
ATOM   4537  HZ1 LYS B 211      59.478  67.464  11.527  1.00 68.57           H  
ATOM   4538  HZ2 LYS B 211      57.905  66.940  11.604  1.00 68.57           H  
ATOM   4539  HZ3 LYS B 211      58.791  67.083  12.998  1.00 68.57           H  
ATOM   4540  N   PRO B 212      53.104  73.183  12.989  1.00 86.42           N  
ATOM   4541  CA  PRO B 212      52.454  73.599  14.230  1.00 89.97           C  
ATOM   4542  C   PRO B 212      52.229  72.379  15.140  1.00 90.33           C  
ATOM   4543  O   PRO B 212      52.077  71.235  14.713  1.00 88.18           O  
ATOM   4544  CB  PRO B 212      51.085  74.146  13.803  1.00 90.84           C  
ATOM   4545  CG  PRO B 212      51.179  74.293  12.289  1.00 88.20           C  
ATOM   4546  CD  PRO B 212      52.167  73.214  11.880  1.00 85.65           C  
ATOM   4547  HA  PRO B 212      53.068  74.351  14.735  1.00 89.97           H  
ATOM   4548  HB2 PRO B 212      50.862  75.102  14.288  1.00 90.84           H  
ATOM   4549  HB3 PRO B 212      50.270  73.456  14.057  1.00 90.84           H  
ATOM   4550  HG2 PRO B 212      51.586  75.282  12.044  1.00 88.20           H  
ATOM   4551  HG3 PRO B 212      50.211  74.191  11.790  1.00 88.20           H  
ATOM   4552  HD2 PRO B 212      51.688  72.231  11.813  1.00 85.65           H  
ATOM   4553  HD3 PRO B 212      52.646  73.453  10.931  1.00 85.65           H  
ATOM   4554  N   VAL B 213      52.101  72.714  16.474  1.00 93.61           N  
ATOM   4555  CA  VAL B 213      51.882  71.727  17.523  1.00 94.39           C  
ATOM   4556  C   VAL B 213      51.037  72.390  18.601  1.00 96.36           C  
ATOM   4557  O   VAL B 213      50.980  73.606  18.777  1.00 98.09           O  
ATOM   4558  CB  VAL B 213      53.178  71.156  18.136  1.00 94.96           C  
ATOM   4559  CG1 VAL B 213      53.892  70.200  17.176  1.00 91.77           C  
ATOM   4560  CG2 VAL B 213      54.155  72.242  18.601  1.00 96.25           C  
ATOM   4561  H   VAL B 213      52.152  73.684  16.775  1.00 93.61           H  
ATOM   4562  HA  VAL B 213      51.272  70.916  17.107  1.00 94.39           H  
ATOM   4563  HC  VAL B 213      50.496  71.698  19.268  1.00 96.36           H  
ATOM   4564  HB  VAL B 213      52.898  70.569  19.022  1.00 94.96           H  
ATOM   4565 HG11 VAL B 213      54.298  70.726  16.306  1.00 91.77           H  
ATOM   4566 HG12 VAL B 213      53.210  69.420  16.821  1.00 91.77           H  
ATOM   4567 HG13 VAL B 213      54.728  69.704  17.680  1.00 91.77           H  
ATOM   4568 HG21 VAL B 213      54.515  72.848  17.764  1.00 96.25           H  
ATOM   4569 HG22 VAL B 213      55.029  71.790  19.083  1.00 96.25           H  
ATOM   4570 HG23 VAL B 213      53.688  72.910  19.331  1.00 96.25           H  
ATOM   4571  N   SER B 220      46.583  69.048  12.364  1.00100.77           N1+
ATOM   4572  CA  SER B 220      48.011  69.457  12.374  1.00 99.64           C  
ATOM   4573  C   SER B 220      48.813  68.462  11.535  1.00 97.05           C  
ATOM   4574  O   SER B 220      49.808  68.773  10.881  1.00 92.15           O  
ATOM   4575  CB  SER B 220      48.542  69.488  13.808  1.00103.59           C  
ATOM   4576  OG  SER B 220      47.764  70.402  14.587  1.00105.60           O  
ATOM   4577  H1  SER B 220      46.240  69.046  11.414  1.00100.77           H  
ATOM   4578  H2  SER B 220      46.043  69.699  12.916  1.00100.77           H  
ATOM   4579  H3  SER B 220      46.495  68.121  12.755  1.00100.77           H  
ATOM   4580  HA  SER B 220      48.082  70.453  11.923  1.00 99.64           H  
ATOM   4581  HB2 SER B 220      49.592  69.800  13.841  1.00103.59           H  
ATOM   4582  HB3 SER B 220      48.475  68.502  14.282  1.00103.59           H  
ATOM   4583  HG  SER B 220      46.836  70.289  14.311  1.00105.60           H  
ATOM   4584  N   TYR B 221      48.283  67.181  11.553  1.00 96.42           N  
ATOM   4585  CA  TYR B 221      48.941  66.045  10.908  1.00 93.42           C  
ATOM   4586  C   TYR B 221      48.853  66.139   9.366  1.00 89.48           C  
ATOM   4587  O   TYR B 221      49.498  65.412   8.612  1.00 88.26           O  
ATOM   4588  CB  TYR B 221      48.484  64.697  11.485  1.00 98.05           C  
ATOM   4589  CG  TYR B 221      47.381  64.021  10.709  1.00101.60           C  
ATOM   4590  CD1 TYR B 221      47.708  62.951   9.860  1.00102.14           C  
ATOM   4591  CD2 TYR B 221      46.056  64.476  10.763  1.00104.33           C  
ATOM   4592  CE1 TYR B 221      46.742  62.388   9.035  1.00103.59           C  
ATOM   4593  CE2 TYR B 221      45.087  63.911   9.930  1.00105.18           C  
ATOM   4594  CZ  TYR B 221      45.450  62.901   9.047  1.00105.43           C  
ATOM   4595  OH  TYR B 221      44.533  62.449   8.142  1.00104.35           O  
ATOM   4596  H   TYR B 221      47.395  67.076  12.046  1.00 96.42           H  
ATOM   4597  HA  TYR B 221      50.005  66.170  11.146  1.00 93.42           H  
ATOM   4598  HB2 TYR B 221      48.175  64.802  12.533  1.00 98.05           H  
ATOM   4599  HB3 TYR B 221      49.353  64.025  11.508  1.00 98.05           H  
ATOM   4600  HD1 TYR B 221      48.730  62.581   9.808  1.00102.14           H  
ATOM   4601  HD2 TYR B 221      45.773  65.287  11.428  1.00104.33           H  
ATOM   4602  HE1 TYR B 221      47.006  61.576   8.363  1.00103.59           H  
ATOM   4603  HE2 TYR B 221      44.064  64.278   9.944  1.00105.18           H  
ATOM   4604  HH  TYR B 221      45.036  62.264   7.307  1.00104.35           H  
ATOM   4605  N   LYS B 222      48.069  67.183   8.907  1.00 84.23           N  
ATOM   4606  CA  LYS B 222      48.057  67.583   7.512  1.00 77.06           C  
ATOM   4607  C   LYS B 222      49.465  67.988   7.045  1.00 71.76           C  
ATOM   4608  O   LYS B 222      49.795  67.904   5.859  1.00 70.46           O  
ATOM   4609  CB  LYS B 222      47.043  68.702   7.231  1.00 77.60           C  
ATOM   4610  CG  LYS B 222      47.331  70.027   7.955  1.00 79.87           C  
ATOM   4611  CD  LYS B 222      46.292  71.095   7.593  1.00 83.46           C  
ATOM   4612  CE  LYS B 222      46.458  72.395   8.371  1.00 84.22           C  
ATOM   4613  NZ  LYS B 222      47.737  73.061   8.028  1.00 81.96           N1+
ATOM   4614  H   LYS B 222      47.473  67.647   9.583  1.00 84.23           H  
ATOM   4615  HA  LYS B 222      47.776  66.693   6.938  1.00 77.06           H  
ATOM   4616  HB2 LYS B 222      46.042  68.352   7.515  1.00 77.60           H  
ATOM   4617  HB3 LYS B 222      47.019  68.891   6.150  1.00 77.60           H  
ATOM   4618  HG2 LYS B 222      48.327  70.387   7.680  1.00 79.87           H  
ATOM   4619  HG3 LYS B 222      47.327  69.870   9.039  1.00 79.87           H  
ATOM   4620  HD2 LYS B 222      45.289  70.700   7.799  1.00 83.46           H  
ATOM   4621  HD3 LYS B 222      46.336  71.299   6.516  1.00 83.46           H  
ATOM   4622  HE2 LYS B 222      46.466  72.226   9.452  1.00 84.22           H  
ATOM   4623  HE3 LYS B 222      45.662  73.103   8.123  1.00 84.22           H  
ATOM   4624  HZ1 LYS B 222      47.851  73.951   8.533  1.00 81.96           H  
ATOM   4625  HZ2 LYS B 222      47.789  73.269   7.021  1.00 81.96           H  
ATOM   4626  HZ3 LYS B 222      48.556  72.494   8.282  1.00 81.96           H  
ATOM   4627  N   TRP B 223      50.310  68.478   8.031  1.00 67.30           N  
ATOM   4628  CA  TRP B 223      51.687  68.827   7.703  1.00 61.43           C  
ATOM   4629  C   TRP B 223      52.405  67.535   7.286  1.00 57.98           C  
ATOM   4630  O   TRP B 223      53.184  67.516   6.332  1.00 56.11           O  
ATOM   4631  CB  TRP B 223      52.417  69.482   8.880  1.00 60.81           C  
ATOM   4632  CG  TRP B 223      53.807  69.906   8.520  1.00 59.86           C  
ATOM   4633  CD1 TRP B 223      54.177  71.109   7.951  1.00 60.74           C  
ATOM   4634  CD2 TRP B 223      55.008  69.133   8.666  1.00 57.90           C  
ATOM   4635  NE1 TRP B 223      55.533  71.105   7.783  1.00 59.11           N  
ATOM   4636  CE2 TRP B 223      56.058  69.897   8.166  1.00 57.44           C  
ATOM   4637  CE3 TRP B 223      55.302  67.852   9.170  1.00 55.83           C  
ATOM   4638  CZ2 TRP B 223      57.381  69.451   8.120  1.00 55.95           C  
ATOM   4639  CZ3 TRP B 223      56.614  67.375   9.097  1.00 54.43           C  
ATOM   4640  CH2 TRP B 223      57.639  68.162   8.581  1.00 54.80           C  
ATOM   4641  H   TRP B 223      49.979  68.578   8.998  1.00 67.30           H  
ATOM   4642  HA  TRP B 223      51.662  69.496   6.833  1.00 61.43           H  
ATOM   4643  HB2 TRP B 223      52.454  68.800   9.739  1.00 60.81           H  
ATOM   4644  HB3 TRP B 223      51.850  70.360   9.218  1.00 60.81           H  
ATOM   4645  HD1 TRP B 223      53.598  71.981   7.679  1.00 60.74           H  
ATOM   4646  HE1 TRP B 223      56.107  71.869   7.438  1.00 59.11           H  
ATOM   4647  HE3 TRP B 223      54.517  67.232   9.589  1.00 55.83           H  
ATOM   4648  HZ2 TRP B 223      58.176  70.076   7.725  1.00 55.95           H  
ATOM   4649  HZ3 TRP B 223      56.829  66.366   9.423  1.00 54.43           H  
ATOM   4650  HH2 TRP B 223      58.651  67.773   8.520  1.00 54.80           H  
ATOM   4651  N   TRP B 224      52.151  66.425   8.071  1.00 56.21           N  
ATOM   4652  CA  TRP B 224      52.839  65.156   7.836  1.00 52.71           C  
ATOM   4653  C   TRP B 224      52.383  64.588   6.481  1.00 51.84           C  
ATOM   4654  O   TRP B 224      53.170  64.011   5.728  1.00 49.76           O  
ATOM   4655  CB  TRP B 224      52.617  64.114   8.947  1.00 51.59           C  
ATOM   4656  CG  TRP B 224      53.443  64.374  10.177  1.00 51.02           C  
ATOM   4657  CD1 TRP B 224      52.998  64.857  11.397  1.00 52.46           C  
ATOM   4658  CD2 TRP B 224      54.853  64.153  10.315  1.00 49.01           C  
ATOM   4659  NE1 TRP B 224      54.063  64.899  12.259  1.00 52.12           N  
ATOM   4660  CE2 TRP B 224      55.220  64.589  11.585  1.00 50.06           C  
ATOM   4661  CE3 TRP B 224      55.862  63.633   9.483  1.00 46.71           C  
ATOM   4662  CZ2 TRP B 224      56.541  64.602  12.041  1.00 48.75           C  
ATOM   4663  CZ3 TRP B 224      57.187  63.613   9.939  1.00 46.00           C  
ATOM   4664  CH2 TRP B 224      57.523  64.098  11.197  1.00 46.68           C  
ATOM   4665  H   TRP B 224      51.449  66.488   8.802  1.00 56.21           H  
ATOM   4666  HA  TRP B 224      53.906  65.382   7.740  1.00 52.71           H  
ATOM   4667  HB2 TRP B 224      52.877  63.115   8.573  1.00 51.59           H  
ATOM   4668  HB3 TRP B 224      51.558  64.062   9.224  1.00 51.59           H  
ATOM   4669  HD1 TRP B 224      52.013  65.137  11.742  1.00 52.46           H  
ATOM   4670  HE1 TRP B 224      54.051  65.103  13.259  1.00 52.12           H  
ATOM   4671  HE3 TRP B 224      55.630  63.228   8.502  1.00 46.71           H  
ATOM   4672  HZ2 TRP B 224      56.778  64.933  13.047  1.00 48.75           H  
ATOM   4673  HZ3 TRP B 224      57.964  63.188   9.312  1.00 46.00           H  
ATOM   4674  HH2 TRP B 224      58.553  64.038  11.537  1.00 46.68           H  
ATOM   4675  N   GLN B 225      51.037  64.728   6.186  1.00 53.35           N  
ATOM   4676  CA  GLN B 225      50.494  64.303   4.893  1.00 53.76           C  
ATOM   4677  C   GLN B 225      51.163  65.126   3.763  1.00 51.71           C  
ATOM   4678  O   GLN B 225      51.527  64.601   2.706  1.00 50.14           O  
ATOM   4679  CB  GLN B 225      48.954  64.448   4.820  1.00 58.83           C  
ATOM   4680  CG  GLN B 225      48.211  63.508   5.780  1.00 63.60           C  
ATOM   4681  CD  GLN B 225      46.684  63.479   5.704  1.00 69.13           C  
ATOM   4682  NE2 GLN B 225      46.031  64.637   5.405  1.00 70.18           N  
ATOM   4683  OE1 GLN B 225      46.028  62.479   6.009  1.00 71.90           O  
ATOM   4684  H   GLN B 225      50.424  65.114   6.909  1.00 53.35           H  
ATOM   4685  HA  GLN B 225      50.783  63.255   4.746  1.00 53.76           H  
ATOM   4686  HB2 GLN B 225      48.620  64.247   3.795  1.00 58.83           H  
ATOM   4687  HB3 GLN B 225      48.677  65.487   5.031  1.00 58.83           H  
ATOM   4688  HG2 GLN B 225      48.467  63.760   6.813  1.00 63.60           H  
ATOM   4689  HG3 GLN B 225      48.553  62.481   5.600  1.00 63.60           H  
ATOM   4690 HE21 GLN B 225      45.016  64.634   5.430  1.00 70.18           H  
ATOM   4691 HE22 GLN B 225      46.497  65.496   5.148  1.00 70.18           H  
ATOM   4692  N   LYS B 226      51.242  66.497   3.976  1.00 51.00           N  
ATOM   4693  CA  LYS B 226      51.838  67.371   2.964  1.00 49.51           C  
ATOM   4694  C   LYS B 226      53.350  67.117   2.817  1.00 47.03           C  
ATOM   4695  O   LYS B 226      53.912  67.149   1.721  1.00 45.47           O  
ATOM   4696  CB  LYS B 226      51.595  68.838   3.289  1.00 50.73           C  
ATOM   4697  H   LYS B 226      50.854  66.912   4.834  1.00 51.00           H  
ATOM   4698  HA  LYS B 226      51.370  67.124   2.004  1.00 49.51           H  
ATOM   4699  HB1 LYS B 226      50.522  69.053   3.337  1.00 50.73           H  
ATOM   4700  HB2 LYS B 226      52.040  69.485   2.526  1.00 50.73           H  
ATOM   4701  HB3 LYS B 226      52.034  69.115   4.254  1.00 50.73           H  
ATOM   4702  N   TYR B 227      54.036  66.947   3.999  1.00 46.01           N  
ATOM   4703  CA  TYR B 227      55.482  66.681   4.050  1.00 44.04           C  
ATOM   4704  C   TYR B 227      55.764  65.429   3.224  1.00 42.56           C  
ATOM   4705  O   TYR B 227      56.722  65.357   2.456  1.00 42.27           O  
ATOM   4706  CB  TYR B 227      55.949  66.516   5.504  1.00 44.30           C  
ATOM   4707  CG  TYR B 227      57.118  65.611   5.801  1.00 43.24           C  
ATOM   4708  CD1 TYR B 227      56.902  64.244   6.046  1.00 42.18           C  
ATOM   4709  CD2 TYR B 227      58.413  66.118   5.918  1.00 43.54           C  
ATOM   4710  CE1 TYR B 227      57.951  63.404   6.419  1.00 41.15           C  
ATOM   4711  CE2 TYR B 227      59.455  65.289   6.331  1.00 42.40           C  
ATOM   4712  CZ  TYR B 227      59.217  63.940   6.584  1.00 41.41           C  
ATOM   4713  OH  TYR B 227      60.275  63.160   6.958  1.00 41.34           O  
ATOM   4714  H   TYR B 227      53.524  67.053   4.889  1.00 46.01           H  
ATOM   4715  HA  TYR B 227      55.995  67.522   3.568  1.00 44.04           H  
ATOM   4716  HB2 TYR B 227      55.126  66.129   6.109  1.00 44.30           H  
ATOM   4717  HB3 TYR B 227      56.142  67.514   5.917  1.00 44.30           H  
ATOM   4718  HD1 TYR B 227      55.903  63.821   5.971  1.00 42.18           H  
ATOM   4719  HD2 TYR B 227      58.612  67.170   5.730  1.00 43.54           H  
ATOM   4720  HE1 TYR B 227      57.757  62.353   6.610  1.00 41.15           H  
ATOM   4721  HE2 TYR B 227      60.453  65.699   6.452  1.00 42.40           H  
ATOM   4722  HH  TYR B 227      59.945  62.282   7.337  1.00 41.34           H  
ATOM   4723  N   GLN B 228      54.917  64.367   3.448  1.00 41.38           N  
ATOM   4724  CA  GLN B 228      55.130  63.084   2.790  1.00 39.78           C  
ATOM   4725  C   GLN B 228      54.935  63.234   1.264  1.00 39.90           C  
ATOM   4726  O   GLN B 228      55.590  62.583   0.446  1.00 39.20           O  
ATOM   4727  CB  GLN B 228      54.206  62.058   3.447  1.00 39.47           C  
ATOM   4728  CG  GLN B 228      54.127  60.699   2.766  1.00 38.35           C  
ATOM   4729  CD  GLN B 228      52.813  60.553   2.043  1.00 38.76           C  
ATOM   4730  NE2 GLN B 228      51.729  60.461   2.870  1.00 38.24           N  
ATOM   4731  OE1 GLN B 228      52.707  60.529   0.818  1.00 39.42           O  
ATOM   4732  H   GLN B 228      54.145  64.469   4.115  1.00 41.38           H  
ATOM   4733  HA  GLN B 228      56.177  62.810   2.959  1.00 39.78           H  
ATOM   4734  HB2 GLN B 228      53.204  62.492   3.547  1.00 39.47           H  
ATOM   4735  HB3 GLN B 228      54.563  61.904   4.475  1.00 39.47           H  
ATOM   4736  HG2 GLN B 228      54.167  59.914   3.530  1.00 38.35           H  
ATOM   4737  HG3 GLN B 228      54.945  60.510   2.070  1.00 38.35           H  
ATOM   4738 HE21 GLN B 228      50.806  60.362   2.470  1.00 38.24           H  
ATOM   4739 HE22 GLN B 228      51.808  60.468   3.881  1.00 38.24           H  
ATOM   4740  N   LYS B 229      53.900  64.075   0.899  1.00 40.47           N  
ATOM   4741  CA  LYS B 229      53.605  64.318  -0.504  1.00 40.33           C  
ATOM   4742  C   LYS B 229      54.717  65.125  -1.187  1.00 39.69           C  
ATOM   4743  O   LYS B 229      54.925  65.009  -2.396  1.00 39.42           O  
ATOM   4744  CB  LYS B 229      52.271  65.030  -0.671  1.00 41.42           C  
ATOM   4745  H   LYS B 229      53.332  64.519   1.628  1.00 40.47           H  
ATOM   4746  HA  LYS B 229      53.569  63.344  -1.003  1.00 40.33           H  
ATOM   4747  HB1 LYS B 229      51.460  64.447  -0.222  1.00 41.42           H  
ATOM   4748  HB2 LYS B 229      52.039  65.179  -1.731  1.00 41.42           H  
ATOM   4749  HB3 LYS B 229      52.279  66.015  -0.194  1.00 41.42           H  
ATOM   4750  N   ARG B 230      55.364  66.055  -0.397  1.00 39.28           N  
ATOM   4751  CA  ARG B 230      56.501  66.820  -0.891  1.00 39.14           C  
ATOM   4752  C   ARG B 230      57.798  65.991  -0.859  1.00 38.13           C  
ATOM   4753  O   ARG B 230      58.591  65.992  -1.804  1.00 38.39           O  
ATOM   4754  CB  ARG B 230      56.678  68.100  -0.085  1.00 39.73           C  
ATOM   4755  H   ARG B 230      55.005  66.221   0.550  1.00 39.28           H  
ATOM   4756  HA  ARG B 230      56.306  67.077  -1.939  1.00 39.14           H  
ATOM   4757  HB1 ARG B 230      55.785  68.730  -0.157  1.00 39.73           H  
ATOM   4758  HB2 ARG B 230      57.534  68.677  -0.451  1.00 39.73           H  
ATOM   4759  HB3 ARG B 230      56.846  67.889   0.976  1.00 39.73           H  
ATOM   4760  N   LYS B 231      58.085  65.340   0.326  1.00 37.23           N  
ATOM   4761  CA  LYS B 231      59.387  64.706   0.550  1.00 36.27           C  
ATOM   4762  C   LYS B 231      59.586  63.544  -0.417  1.00 35.33           C  
ATOM   4763  O   LYS B 231      60.696  63.291  -0.892  1.00 35.22           O  
ATOM   4764  CB  LYS B 231      59.534  64.208   1.994  1.00 35.70           C  
ATOM   4765  CG  LYS B 231      60.907  63.581   2.300  1.00 34.35           C  
ATOM   4766  CD  LYS B 231      61.055  63.347   3.803  1.00 34.84           C  
ATOM   4767  CE  LYS B 231      62.385  62.731   4.200  1.00 34.67           C  
ATOM   4768  NZ  LYS B 231      62.438  62.556   5.666  1.00 35.17           N1+
ATOM   4769  H   LYS B 231      57.403  65.346   1.104  1.00 37.23           H  
ATOM   4770  HA  LYS B 231      60.152  65.456   0.320  1.00 36.27           H  
ATOM   4771  HB2 LYS B 231      58.751  63.474   2.221  1.00 35.70           H  
ATOM   4772  HB3 LYS B 231      59.364  65.051   2.674  1.00 35.70           H  
ATOM   4773  HG2 LYS B 231      61.709  64.242   1.951  1.00 34.35           H  
ATOM   4774  HG3 LYS B 231      61.014  62.628   1.771  1.00 34.35           H  
ATOM   4775  HD2 LYS B 231      60.235  62.710   4.150  1.00 34.84           H  
ATOM   4776  HD3 LYS B 231      60.963  64.317   4.300  1.00 34.84           H  
ATOM   4777  HE2 LYS B 231      63.219  63.386   3.930  1.00 34.67           H  
ATOM   4778  HE3 LYS B 231      62.541  61.746   3.750  1.00 34.67           H  
ATOM   4779  HZ1 LYS B 231      62.231  61.536   5.999  1.00 35.17           H  
ATOM   4780  HZ2 LYS B 231      61.670  63.059   6.166  1.00 35.17           H  
ATOM   4781  HZ3 LYS B 231      63.326  62.827   6.106  1.00 35.17           H  
ATOM   4782  N   PHE B 232      58.479  62.741  -0.611  1.00 34.94           N  
ATOM   4783  CA  PHE B 232      58.597  61.517  -1.391  1.00 34.31           C  
ATOM   4784  C   PHE B 232      58.132  61.742  -2.843  1.00 34.67           C  
ATOM   4785  O   PHE B 232      57.885  60.808  -3.609  1.00 34.81           O  
ATOM   4786  CB  PHE B 232      57.915  60.331  -0.689  1.00 34.13           C  
ATOM   4787  CG  PHE B 232      58.539  60.013   0.655  1.00 34.11           C  
ATOM   4788  CD1 PHE B 232      59.725  59.282   0.734  1.00 33.60           C  
ATOM   4789  CD2 PHE B 232      57.988  60.516   1.839  1.00 34.69           C  
ATOM   4790  CE1 PHE B 232      60.381  59.132   1.957  1.00 33.66           C  
ATOM   4791  CE2 PHE B 232      58.617  60.334   3.070  1.00 34.72           C  
ATOM   4792  CZ  PHE B 232      59.829  59.658   3.120  1.00 34.34           C  
ATOM   4793  H   PHE B 232      57.573  62.990  -0.204  1.00 34.94           H  
ATOM   4794  HA  PHE B 232      59.660  61.276  -1.490  1.00 34.31           H  
ATOM   4795  HB2 PHE B 232      57.977  59.433  -1.314  1.00 34.13           H  
ATOM   4796  HB3 PHE B 232      56.847  60.530  -0.555  1.00 34.13           H  
ATOM   4797  HD1 PHE B 232      60.162  58.848  -0.161  1.00 33.60           H  
ATOM   4798  HD2 PHE B 232      57.073  61.091   1.803  1.00 34.69           H  
ATOM   4799  HE1 PHE B 232      61.325  58.597   2.007  1.00 33.66           H  
ATOM   4800  HE2 PHE B 232      58.180  60.750   3.976  1.00 34.72           H  
ATOM   4801  HZ  PHE B 232      60.357  59.546   4.059  1.00 34.34           H  
ATOM   4802  N   HIS B 233      58.211  63.056  -3.287  1.00 34.78           N  
ATOM   4803  CA  HIS B 233      57.802  63.466  -4.644  1.00 35.22           C  
ATOM   4804  C   HIS B 233      58.618  62.674  -5.681  1.00 35.61           C  
ATOM   4805  O   HIS B 233      58.120  62.207  -6.707  1.00 36.17           O  
ATOM   4806  CB  HIS B 233      57.995  64.976  -4.813  1.00 35.34           C  
ATOM   4807  CG  HIS B 233      57.795  65.481  -6.196  1.00 35.51           C  
ATOM   4808  CD2 HIS B 233      58.717  66.119  -6.999  1.00 35.99           C  
ATOM   4809  ND1 HIS B 233      56.587  65.366  -6.846  1.00 36.10           N  
ATOM   4810  NE2 HIS B 233      58.060  66.371  -8.167  1.00 36.72           N  
ATOM   4811  CE1 HIS B 233      56.782  65.909  -8.027  1.00 36.70           C  
ATOM   4812  H   HIS B 233      58.504  63.772  -2.620  1.00 34.78           H  
ATOM   4813  HA  HIS B 233      56.749  63.184  -4.766  1.00 35.22           H  
ATOM   4814  HB2 HIS B 233      59.003  65.256  -4.479  1.00 35.34           H  
ATOM   4815  HB3 HIS B 233      57.299  65.502  -4.148  1.00 35.34           H  
ATOM   4816  HD2 HIS B 233      59.749  66.400  -6.845  1.00 35.99           H  
ATOM   4817  HE2 HIS B 233      58.451  66.818  -8.985  1.00 36.72           H  
ATOM   4818  HE1 HIS B 233      56.048  65.999  -8.816  1.00 36.70           H  
ATOM   4819  N   CYS B 234      59.956  62.548  -5.384  1.00 36.03           N  
ATOM   4820  CA  CYS B 234      60.906  61.895  -6.277  1.00 36.17           C  
ATOM   4821  C   CYS B 234      61.071  60.394  -5.951  1.00 35.66           C  
ATOM   4822  O   CYS B 234      61.995  59.726  -6.420  1.00 36.23           O  
ATOM   4823  CB  CYS B 234      62.269  62.599  -6.288  1.00 36.99           C  
ATOM   4824  SG  CYS B 234      62.138  64.309  -6.925  1.00 39.00           S  
ATOM   4825  H   CYS B 234      60.282  62.914  -4.496  1.00 36.03           H  
ATOM   4826  HA  CYS B 234      60.484  61.915  -7.291  1.00 36.17           H  
ATOM   4827  HB2 CYS B 234      62.973  62.063  -6.930  1.00 36.99           H  
ATOM   4828  HB3 CYS B 234      62.693  62.634  -5.279  1.00 36.99           H  
ATOM   4829  HG  CYS B 234      62.984  64.893  -6.050  1.00 39.00           H  
ATOM   4830  N   ALA B 235      60.014  59.790  -5.289  1.00 34.34           N  
ATOM   4831  CA  ALA B 235      59.958  58.336  -5.141  1.00 33.61           C  
ATOM   4832  C   ALA B 235      59.672  57.698  -6.505  1.00 34.33           C  
ATOM   4833  O   ALA B 235      60.007  56.546  -6.783  1.00 34.50           O  
ATOM   4834  CB  ALA B 235      58.858  57.931  -4.172  1.00 33.27           C  
ATOM   4835  H   ALA B 235      59.273  60.362  -4.874  1.00 34.34           H  
ATOM   4836  HA  ALA B 235      60.935  57.978  -4.800  1.00 33.61           H  
ATOM   4837  HB1 ALA B 235      59.072  58.299  -3.164  1.00 33.27           H  
ATOM   4838  HB2 ALA B 235      58.751  56.846  -4.126  1.00 33.27           H  
ATOM   4839  HB3 ALA B 235      57.884  58.330  -4.480  1.00 33.27           H  
ATOM   4840  N   ASN B 236      58.935  58.502  -7.353  1.00 34.71           N  
ATOM   4841  CA  ASN B 236      58.323  58.053  -8.606  1.00 35.41           C  
ATOM   4842  C   ASN B 236      59.322  57.624  -9.699  1.00 35.16           C  
ATOM   4843  O   ASN B 236      58.944  57.119 -10.755  1.00 35.42           O  
ATOM   4844  CB  ASN B 236      57.437  59.166  -9.173  1.00 37.12           C  
ATOM   4845  CG  ASN B 236      56.229  59.368  -8.294  1.00 38.50           C  
ATOM   4846  ND2 ASN B 236      56.287  60.441  -7.450  1.00 38.29           N  
ATOM   4847  OD1 ASN B 236      55.262  58.611  -8.303  1.00 39.63           O  
ATOM   4848  H   ASN B 236      58.784  59.461  -7.044  1.00 34.71           H  
ATOM   4849  HA  ASN B 236      57.731  57.162  -8.361  1.00 35.41           H  
ATOM   4850  HB2 ASN B 236      57.071  58.915 -10.176  1.00 37.12           H  
ATOM   4851  HB3 ASN B 236      57.998  60.104  -9.267  1.00 37.12           H  
ATOM   4852 HD21 ASN B 236      55.503  60.607  -6.832  1.00 38.29           H  
ATOM   4853 HD22 ASN B 236      57.059  61.122  -7.384  1.00 38.29           H  
ATOM   4854  N   LEU B 237      60.645  57.902  -9.412  1.00 34.34           N  
ATOM   4855  CA  LEU B 237      61.759  57.492 -10.266  1.00 34.36           C  
ATOM   4856  C   LEU B 237      62.384  56.162  -9.772  1.00 34.00           C  
ATOM   4857  O   LEU B 237      63.299  55.602 -10.380  1.00 34.33           O  
ATOM   4858  CB  LEU B 237      62.860  58.566 -10.308  1.00 34.38           C  
ATOM   4859  CG  LEU B 237      62.519  59.908 -10.990  1.00 35.28           C  
ATOM   4860  CD1 LEU B 237      61.940  59.733 -12.392  1.00 36.55           C  
ATOM   4861  CD2 LEU B 237      61.615  60.804 -10.143  1.00 35.49           C  
ATOM   4862  H   LEU B 237      60.860  58.394  -8.549  1.00 34.34           H  
ATOM   4863  HA  LEU B 237      61.379  57.285 -11.272  1.00 34.36           H  
ATOM   4864  HB2 LEU B 237      63.728  58.150 -10.837  1.00 34.38           H  
ATOM   4865  HB3 LEU B 237      63.209  58.766  -9.287  1.00 34.38           H
[truncated: 255,792 more chars]
