# Supplementary material for: DegraderTCM: A Computationally Sparing Approach for Predicting Ternary Degradation Complexes
Source: ACS Med Chem Lett. 2023 Dec 13;15(1):45–53. doi: 10.1021/acsmedchemlett.3c00362 (PMC10788944; doi:10.1021/acsmedchemlett.3c00362)
Supplement: Supplementary file 2 — ml3c00362_si_002.zip [file ml3c00362_si_002.zip › TC models/Validation/Brd4-VHL-Macrocyclcic PROTAC1-6sis.pdb]

HEADER    mz1-protac                                          macrocyc
REMARK  99                                                                      
REMARK  99 MOE v2022.02 (Chemical Computing Group ULC) Mon Oct 31 09:18:57 2022 
SEQRES   1 A  143  VAL LEU ARG SER VAL ASN SER ARG GLU PRO SER GLN VAL
SEQRES   2 A  143  ILE PHE CAS ASN ARG SER PRO ARG VAL VAL LEU PRO VAL
SEQRES   3 A  143  TRP LEU ASN PHE ASP GLY GLU PRO GLN PRO TYR PRO THR
SEQRES   4 A  143  LEU PRO PRO GLY THR GLY ARG ARG ILE HIS SER TYR ARG
SEQRES   5 A  143  GLY HIS LEU TRP LEU PHE ARG ASP ALA GLY THR HIS ASP
SEQRES   6 A  143  GLY LEU LEU VAL ASN GLN THR GLU LEU PHE VAL PRO SER
SEQRES   7 A  143  LEU ASN VAL ASP GLY GLN PRO ILE PHE ALA ASN ILE THR
SEQRES   8 A  143  LEU PRO VAL TYR THR LEU LYS GLU ARG CYS LEU GLN VAL
SEQRES   9 A  143  VAL ARG SER LEU VAL LYS PRO GLU ASN TYR ARG ARG LEU
SEQRES  10 A  143  ASP ILE VAL ARG SER LEU TYR GLU ASP LEU GLU ASP HIS
SEQRES  11 A  143  PRO ASN VAL GLN LYS ASP LEU GLU ARG LEU THR GLN GLU
SEQRES   1 B  111  LYS VAL SER GLU GLN LEU LYS CYS CYS SER GLY ILE LEU
SEQRES   2 B  111  LYS GLU MET PHE ALA LYS LYS HIS ALA ALA TYR ALA TRP
SEQRES   3 B  111  PRO PHE TYR LYS PRO VAL ASP VAL GLU ALA LEU GLY LEU
SEQRES   4 B  111  HIS ASP TYR CYS ASP ILE ILE LYS HIS PRO MET ASP MET
SEQRES   5 B  111  SER THR ILE LYS SER LYS LEU GLU ALA ARG GLU TYR ARG
SEQRES   6 B  111  ASP ALA GLN GLU PHE GLY ALA ASP VAL ARG LEU MET PHE
SEQRES   7 B  111  SER ASN CYS TYR LYS TYR ASN PRO PRO ASP HIS GLU VAL
SEQRES   8 B  111  VAL ALA MET ALA ARG LYS LEU GLN ASP VAL PHE GLU MET
SEQRES   9 B  111  ARG PHE ALA LYS MET PRO ASP
HELIX    1   1 LEU A  158  LEU A  169  1               Generated by MOE   12
HELIX    2   2 PRO A  172  ASN A  174  5               Generated by MOE    3
HELIX    3   3 GLU A  186  GLU A  189  1               Generated by MOE    4
HELIX    4   4 VAL A  194  ARG A  200  1               Generated by MOE    7
HELIX    5   5 VAL B  350  PHE B  365  1               Generated by MOE   16
HELIX    6   6 TRP B  374  PHE B  376  5               Generated by MOE    3
HELIX    7   7 MET B  400  ALA B  409  1               Generated by MOE   10
HELIX    8   8 ALA B  415  TYR B  430  1               Generated by MOE   16
HELIX    9   9 GLU B  438  ALA B  443  1               Generated by MOE    6
HELIX   10  10 ARG B  444  LEU B  446  5               Generated by MOE    3
HELIX   11  11 GLN B  447  PHE B  454  1               Generated by MOE    8
SHEET    1       PRO A  71  GLN A  73                  Generated by MOE
SHEET    2       VAL A  74  PHE A  76                  Generated by MOE
SHEET    3       VAL A  84  LEU A  89                  Generated by MOE
SHEET    4       PRO A  95  PRO A  97                  Generated by MOE
SHEET    5       ARG A 107  TYR A 112                  Generated by MOE
SHEET    6       LEU A 116  ASP A 121                  Generated by MOE
SHEET    7       GLY A 127  VAL A 130                  Generated by MOE
SHEET    8       LEU A 135  PHE A 136                  Generated by MOE
SHEET    9       ILE A 147  ALA A 149                  Generated by MOE
SHEET   10       ILE A 151  THR A 152                  Generated by MOE
LINK         O4    9 B   0                 C24 LIG B   0     1555   1555  1.43
LINK         C3    9 B   0                 C15 LIG B   0     1555   1555  1.54
ATOM      1  N   VAL A  62     -41.314   3.595  72.750  1.00 68.40           N1+
ATOM      2  CA  VAL A  62     -42.084   4.863  72.606  1.00 67.46           C  
ATOM      3  C   VAL A  62     -42.855   5.274  73.869  1.00 64.55           C  
ATOM      4  O   VAL A  62     -42.998   6.460  74.166  1.00 63.02           O  
ATOM      5  CB  VAL A  62     -43.057   4.735  71.447  1.00 66.90           C  
ATOM      6  H1  VAL A  62     -41.909   2.744  72.693  1.00 68.40           H  
ATOM      7  H2  VAL A  62     -40.759   3.559  73.614  1.00 68.40           H  
ATOM      8  H3  VAL A  62     -40.654   3.449  71.954  1.00 68.40           H  
ATOM      9  HA  VAL A  62     -41.337   5.637  72.403  1.00 67.46           H  
ATOM     10  HB1 VAL A  62     -42.528   4.564  70.508  1.00 66.90           H  
ATOM     11  HB2 VAL A  62     -43.644   5.653  71.332  1.00 66.90           H  
ATOM     12  HB3 VAL A  62     -43.766   3.914  71.601  1.00 66.90           H  
ATOM     13  N   LEU A  63     -43.424   4.259  74.608  1.00 62.75           N  
ATOM     14  CA  LEU A  63     -44.164   4.570  75.836  1.00 59.97           C  
ATOM     15  C   LEU A  63     -43.152   4.939  76.944  1.00 56.47           C  
ATOM     16  O   LEU A  63     -41.971   4.594  76.908  1.00 57.12           O  
ATOM     17  CB  LEU A  63     -45.053   3.396  76.266  1.00 59.12           C  
ATOM     18  CG  LEU A  63     -46.193   3.091  75.270  1.00 63.18           C  
ATOM     19  CD1 LEU A  63     -46.877   1.775  75.641  1.00 63.62           C  
ATOM     20  CD2 LEU A  63     -47.233   4.212  75.221  1.00 63.56           C  
ATOM     21  H   LEU A  63     -43.346   3.287  74.341  1.00 62.75           H  
ATOM     22  HA  LEU A  63     -44.770   5.463  75.649  1.00 59.97           H  
ATOM     23  HB2 LEU A  63     -45.481   3.597  77.257  1.00 59.12           H  
ATOM     24  HB3 LEU A  63     -44.426   2.502  76.384  1.00 59.12           H  
ATOM     25  HG  LEU A  63     -45.775   2.969  74.263  1.00 63.18           H  
ATOM     26 HD11 LEU A  63     -47.301   1.818  76.650  1.00 63.62           H  
ATOM     27 HD12 LEU A  63     -46.161   0.948  75.601  1.00 63.62           H  
ATOM     28 HD13 LEU A  63     -47.687   1.543  74.942  1.00 63.62           H  
ATOM     29 HD21 LEU A  63     -47.643   4.417  76.216  1.00 63.56           H  
ATOM     30 HD22 LEU A  63     -48.065   3.941  74.563  1.00 63.56           H  
ATOM     31 HD23 LEU A  63     -46.804   5.140  74.831  1.00 63.56           H  
ATOM     32  N   ARG A  64     -43.680   5.711  77.952  1.00 53.69           N  
ATOM     33  CA  ARG A  64     -42.847   6.378  78.943  1.00 52.42           C  
ATOM     34  C   ARG A  64     -43.705   6.791  80.153  1.00 50.21           C  
ATOM     35  O   ARG A  64     -44.935   6.751  80.120  1.00 50.83           O  
ATOM     36  CB  ARG A  64     -42.163   7.608  78.338  1.00 56.62           C  
ATOM     37  CG  ARG A  64     -43.109   8.631  77.688  1.00 61.72           C  
ATOM     38  CD  ARG A  64     -42.416   9.987  77.663  1.00 67.49           C  
ATOM     39  NE  ARG A  64     -43.031  10.951  76.753  1.00 73.59           N  
ATOM     40  CZ  ARG A  64     -42.458  12.149  76.520  1.00 79.75           C  
ATOM     41  NH1 ARG A  64     -41.372  12.561  77.178  1.00 82.39           N  
ATOM     42  NH2 ARG A  64     -42.995  12.962  75.598  1.00 83.55           N1+
ATOM     43  H   ARG A  64     -44.682   5.855  78.037  1.00 53.69           H  
ATOM     44  HA  ARG A  64     -42.089   5.666  79.291  1.00 52.42           H  
ATOM     45  HB2 ARG A  64     -41.457   7.282  77.567  1.00 56.62           H  
ATOM     46  HB3 ARG A  64     -41.567   8.105  79.111  1.00 56.62           H  
ATOM     47  HG2 ARG A  64     -44.051   8.725  78.237  1.00 61.72           H  
ATOM     48  HG3 ARG A  64     -43.361   8.310  76.671  1.00 61.72           H  
ATOM     49  HD2 ARG A  64     -41.379   9.849  77.339  1.00 67.49           H  
ATOM     50  HD3 ARG A  64     -42.460  10.406  78.673  1.00 67.49           H  
ATOM     51  HE  ARG A  64     -43.856  10.692  76.231  1.00 73.59           H  
ATOM     52 HH11 ARG A  64     -40.889  13.424  76.978  1.00 82.39           H  
ATOM     53 HH12 ARG A  64     -40.939  11.991  77.918  1.00 82.39           H  
ATOM     54 HH21 ARG A  64     -42.577  13.861  75.403  1.00 83.55           H  
ATOM     55 HH22 ARG A  64     -43.812  12.690  75.070  1.00 83.55           H  
ATOM     56  N   SER A  65     -42.993   7.238  81.241  1.00 48.19           N  
ATOM     57  CA  SER A  65     -43.669   7.683  82.451  1.00 46.09           C  
ATOM     58  C   SER A  65     -44.167   9.143  82.368  1.00 51.60           C  
ATOM     59  O   SER A  65     -43.666   9.992  81.633  1.00 54.27           O  
ATOM     60  CB  SER A  65     -42.766   7.563  83.682  1.00 41.99           C  
ATOM     61  OG  SER A  65     -42.637   6.198  84.088  1.00 36.73           O  
ATOM     62  H   SER A  65     -41.970   7.270  81.199  1.00 48.19           H  
ATOM     63  HA  SER A  65     -44.540   7.030  82.572  1.00 46.09           H  
ATOM     64  HB2 SER A  65     -43.178   8.103  84.539  1.00 41.99           H  
ATOM     65  HB3 SER A  65     -41.766   7.969  83.500  1.00 41.99           H  
ATOM     66  HG  SER A  65     -41.944   5.811  83.490  1.00 36.73           H  
ATOM     67  N   VAL A  66     -45.163   9.434  83.275  1.00 52.89           N  
ATOM     68  CA  VAL A  66     -45.745  10.756  83.499  1.00 55.94           C  
ATOM     69  C   VAL A  66     -45.704  10.959  85.035  1.00 53.96           C  
ATOM     70  O   VAL A  66     -46.008  10.075  85.838  1.00 50.40           O  
ATOM     71  CB  VAL A  66     -47.194  10.834  82.972  1.00 56.02           C  
ATOM     72  CG1 VAL A  66     -47.808  12.216  83.218  1.00 58.57           C  
ATOM     73  CG2 VAL A  66     -47.266  10.513  81.474  1.00 58.90           C  
ATOM     74  H   VAL A  66     -45.521   8.662  83.846  1.00 52.89           H  
ATOM     75  HA  VAL A  66     -45.115  11.510  83.013  1.00 55.94           H  
ATOM     76  HB  VAL A  66     -47.810  10.095  83.501  1.00 56.02           H  
ATOM     77 HG11 VAL A  66     -47.206  13.006  82.756  1.00 58.57           H  
ATOM     78 HG12 VAL A  66     -47.893  12.430  84.288  1.00 58.57           H  
ATOM     79 HG13 VAL A  66     -48.818  12.273  82.797  1.00 58.57           H  
ATOM     80 HG21 VAL A  66     -46.630  11.189  80.893  1.00 58.90           H  
ATOM     81 HG22 VAL A  66     -48.292  10.612  81.104  1.00 58.90           H  
ATOM     82 HG23 VAL A  66     -46.948   9.485  81.271  1.00 58.90           H  
ATOM     83  N   ASN A  67     -45.273  12.198  85.463  1.00 52.97           N  
ATOM     84  CA  ASN A  67     -45.009  12.464  86.880  1.00 53.84           C  
ATOM     85  C   ASN A  67     -46.227  13.154  87.538  1.00 52.34           C  
ATOM     86  O   ASN A  67     -46.291  14.362  87.765  1.00 52.39           O  
ATOM     87  CB  ASN A  67     -43.750  13.312  87.044  1.00 56.40           C  
ATOM     88  CG  ASN A  67     -43.151  13.066  88.411  1.00 57.05           C  
ATOM     89  OD1 ASN A  67     -43.231  11.983  88.991  1.00 53.75           O  
ATOM     90  ND2 ASN A  67     -42.517  14.154  88.925  1.00 62.59           N  
ATOM     91  H   ASN A  67     -45.142  12.944  84.787  1.00 52.97           H  
ATOM     92  HA  ASN A  67     -44.882  11.495  87.376  1.00 53.84           H  
ATOM     93  HB2 ASN A  67     -43.956  14.379  86.898  1.00 56.40           H  
ATOM     94  HB3 ASN A  67     -42.991  13.037  86.306  1.00 56.40           H  
ATOM     95 HD21 ASN A  67     -42.129  14.202  89.875  1.00 62.59           H  
ATOM     96 HD22 ASN A  67     -42.382  15.027  88.431  1.00 62.59           H  
ATOM     97  N   SER A  68     -47.263  12.308  87.862  1.00 50.04           N  
ATOM     98  CA  SER A  68     -48.520  12.819  88.432  1.00 48.77           C  
ATOM     99  C   SER A  68     -48.333  13.488  89.819  1.00 48.26           C  
ATOM    100  O   SER A  68     -48.750  14.623  90.048  1.00 48.77           O  
ATOM    101  CB  SER A  68     -49.531  11.683  88.615  1.00 45.01           C  
ATOM    102  OG  SER A  68     -48.933  10.644  89.409  1.00 39.30           O  
ATOM    103  H   SER A  68     -47.178  11.315  87.649  1.00 50.04           H  
ATOM    104  HA  SER A  68     -48.917  13.576  87.746  1.00 48.77           H  
ATOM    105  HB2 SER A  68     -49.831  11.256  87.652  1.00 45.01           H  
ATOM    106  HB3 SER A  68     -50.425  12.030  89.137  1.00 45.01           H  
ATOM    107  HG  SER A  68     -48.598   9.976  88.768  1.00 39.30           H  
ATOM    108  N   ARG A  69     -47.737  12.675  90.757  1.00 49.97           N  
ATOM    109  CA  ARG A  69     -47.628  12.895  92.201  1.00 49.88           C  
ATOM    110  C   ARG A  69     -48.923  12.461  92.946  1.00 46.20           C  
ATOM    111  O   ARG A  69     -49.175  12.811  94.096  1.00 49.30           O  
ATOM    112  CB  ARG A  69     -47.142  14.272  92.670  1.00 54.98           C  
ATOM    113  CG  ARG A  69     -45.648  14.539  92.444  1.00 63.69           C  
ATOM    114  CD  ARG A  69     -45.204  14.653  90.991  1.00 71.51           C  
ATOM    115  NE  ARG A  69     -46.038  15.537  90.180  1.00 78.98           N  
ATOM    116  CZ  ARG A  69     -46.495  16.727  90.564  1.00 80.85           C  
ATOM    117  NH1 ARG A  69     -45.811  17.485  91.419  1.00 79.30           N  
ATOM    118  NH2 ARG A  69     -47.670  17.149  90.100  1.00 84.04           N1+
ATOM    119  H   ARG A  69     -47.392  11.785  90.408  1.00 49.97           H  
ATOM    120  HA  ARG A  69     -46.878  12.161  92.523  1.00 49.88           H  
ATOM    121  HB2 ARG A  69     -47.294  14.348  93.755  1.00 54.98           H  
ATOM    122  HB3 ARG A  69     -47.757  15.071  92.248  1.00 54.98           H  
ATOM    123  HG2 ARG A  69     -45.068  13.746  92.922  1.00 63.69           H  
ATOM    124  HG3 ARG A  69     -45.383  15.456  92.980  1.00 63.69           H  
ATOM    125  HD2 ARG A  69     -45.222  13.665  90.523  1.00 71.51           H  
ATOM    126  HD3 ARG A  69     -44.183  15.015  90.929  1.00 71.51           H  
ATOM    127  HE  ARG A  69     -46.368  15.204  89.272  1.00 78.98           H  
ATOM    128 HH11 ARG A  69     -46.218  18.290  91.871  1.00 79.30           H  
ATOM    129 HH12 ARG A  69     -44.881  17.195  91.703  1.00 79.30           H  
ATOM    130 HH21 ARG A  69     -48.056  18.047  90.340  1.00 84.04           H  
ATOM    131 HH22 ARG A  69     -48.297  16.432  89.724  1.00 84.04           H  
ATOM    132  N   GLU A  70     -49.666  11.497  92.297  1.00 41.27           N  
ATOM    133  CA  GLU A  70     -50.800  10.811  92.922  1.00 38.17           C  
ATOM    134  C   GLU A  70     -50.245   9.454  93.424  1.00 34.54           C  
ATOM    135  O   GLU A  70     -49.763   8.647  92.612  1.00 33.25           O  
ATOM    136  CB  GLU A  70     -51.909  10.550  91.903  1.00 38.91           C  
ATOM    137  CG  GLU A  70     -52.615  11.826  91.445  1.00 41.95           C  
ATOM    138  CD  GLU A  70     -53.458  11.463  90.240  1.00 43.55           C  
ATOM    139  OE1 GLU A  70     -53.140  12.007  89.139  1.00 43.33           O  
ATOM    140  OE2 GLU A  70     -54.354  10.593  90.403  1.00 46.14           O1-
ATOM    141  H   GLU A  70     -49.409  11.231  91.349  1.00 41.27           H  
ATOM    142  HA  GLU A  70     -51.198  11.421  93.734  1.00 38.17           H  
ATOM    143  HB2 GLU A  70     -52.644   9.865  92.342  1.00 38.91           H  
ATOM    144  HB3 GLU A  70     -51.494  10.029  91.035  1.00 38.91           H  
ATOM    145  HG2 GLU A  70     -51.895  12.605  91.173  1.00 41.95           H  
ATOM    146  HG3 GLU A  70     -53.256  12.223  92.240  1.00 41.95           H  
ATOM    147  N   PRO A  71     -50.224   9.202  94.781  1.00 32.93           N  
ATOM    148  CA  PRO A  71     -49.650   7.967  95.316  1.00 32.36           C  
ATOM    149  C   PRO A  71     -50.467   6.702  94.991  1.00 33.19           C  
ATOM    150  O   PRO A  71     -51.696   6.667  94.995  1.00 34.23           O  
ATOM    151  CB  PRO A  71     -49.649   8.149  96.840  1.00 32.97           C  
ATOM    152  CG  PRO A  71     -49.849   9.641  97.052  1.00 35.83           C  
ATOM    153  CD  PRO A  71     -50.681  10.069  95.856  1.00 35.70           C  
ATOM    154  HA  PRO A  71     -48.633   7.868  94.927  1.00 32.36           H  
ATOM    155  HB2 PRO A  71     -48.718   7.792  97.293  1.00 32.97           H  
ATOM    156  HB3 PRO A  71     -50.472   7.600  97.316  1.00 32.97           H  
ATOM    157  HG2 PRO A  71     -48.878  10.148  97.036  1.00 35.83           H  
ATOM    158  HG3 PRO A  71     -50.332   9.866  98.006  1.00 35.83           H  
ATOM    159  HD2 PRO A  71     -51.746   9.870  96.016  1.00 35.70           H  
ATOM    160  HD3 PRO A  71     -50.540  11.126  95.633  1.00 35.70           H  
ATOM    161  N   SER A  72     -49.682   5.592  94.787  1.00 32.24           N  
ATOM    162  CA  SER A  72     -50.214   4.257  94.538  1.00 31.67           C  
ATOM    163  C   SER A  72     -49.489   3.273  95.483  1.00 31.65           C  
ATOM    164  O   SER A  72     -48.305   3.399  95.804  1.00 30.64           O  
ATOM    165  CB  SER A  72     -49.965   3.848  93.081  1.00 31.14           C  
ATOM    166  OG  SER A  72     -50.763   2.746  92.645  1.00 31.24           O  
ATOM    167  H   SER A  72     -48.662   5.686  94.795  1.00 32.24           H  
ATOM    168  HA  SER A  72     -51.283   4.257  94.766  1.00 31.67           H  
ATOM    169  HB2 SER A  72     -48.916   3.574  92.924  1.00 31.14           H  
ATOM    170  HB3 SER A  72     -50.182   4.685  92.408  1.00 31.14           H  
ATOM    171  HG  SER A  72     -51.680   2.920  92.971  1.00 31.24           H  
ATOM    172  N   GLN A  73     -50.268   2.228  95.912  1.00 30.86           N  
ATOM    173  CA  GLN A  73     -49.867   1.215  96.877  1.00 33.01           C  
ATOM    174  C   GLN A  73     -50.003  -0.135  96.155  1.00 30.41           C  
ATOM    175  O   GLN A  73     -51.087  -0.546  95.735  1.00 27.92           O  
ATOM    176  CB  GLN A  73     -50.802   1.206  98.097  1.00 38.68           C  
ATOM    177  CG  GLN A  73     -50.467   2.273  99.132  1.00 45.37           C  
ATOM    178  CD  GLN A  73     -50.797   3.673  98.679  1.00 53.37           C  
ATOM    179  NE2 GLN A  73     -49.757   4.549  98.697  1.00 59.52           N  
ATOM    180  OE1 GLN A  73     -51.924   4.018  98.345  1.00 55.23           O  
ATOM    181  H   GLN A  73     -51.196   2.131  95.488  1.00 30.86           H  
ATOM    182  HA  GLN A  73     -48.827   1.374  97.181  1.00 33.01           H  
ATOM    183  HB2 GLN A  73     -50.720   0.233  98.598  1.00 38.68           H  
ATOM    184  HB3 GLN A  73     -51.848   1.305  97.780  1.00 38.68           H  
ATOM    185  HG2 GLN A  73     -49.419   2.197  99.415  1.00 45.37           H  
ATOM    186  HG3 GLN A  73     -51.054   2.094 100.041  1.00 45.37           H  
ATOM    187 HE21 GLN A  73     -49.930   5.501  98.402  1.00 59.52           H  
ATOM    188 HE22 GLN A  73     -48.821   4.291  98.981  1.00 59.52           H  
ATOM    189  N   VAL A  74     -48.831  -0.820  95.950  1.00 28.92           N  
ATOM    190  CA  VAL A  74     -48.793  -2.015  95.116  1.00 27.56           C  
ATOM    191  C   VAL A  74     -48.147  -3.162  95.923  1.00 27.76           C  
ATOM    192  O   VAL A  74     -47.153  -2.997  96.631  1.00 28.04           O  
ATOM    193  CB  VAL A  74     -47.993  -1.767  93.814  1.00 27.27           C  
ATOM    194  CG1 VAL A  74     -48.330  -2.831  92.768  1.00 27.32           C  
ATOM    195  CG2 VAL A  74     -48.234  -0.378  93.210  1.00 26.91           C  
ATOM    196  H   VAL A  74     -47.946  -0.504  96.361  1.00 28.92           H  
ATOM    197  HA  VAL A  74     -49.818  -2.296  94.861  1.00 27.56           H  
ATOM    198  HB  VAL A  74     -46.923  -1.845  94.035  1.00 27.27           H  
ATOM    199 HG11 VAL A  74     -49.392  -2.812  92.510  1.00 27.32           H  
ATOM    200 HG12 VAL A  74     -48.091  -3.833  93.128  1.00 27.32           H  
ATOM    201 HG13 VAL A  74     -47.762  -2.669  91.849  1.00 27.32           H  
ATOM    202 HG21 VAL A  74     -49.290  -0.229  92.961  1.00 26.91           H  
ATOM    203 HG22 VAL A  74     -47.645  -0.252  92.296  1.00 26.91           H  
ATOM    204 HG23 VAL A  74     -47.923   0.419  93.892  1.00 26.91           H  
ATOM    205  N   ILE A  75     -48.730  -4.394  95.734  1.00 26.42           N  
ATOM    206  CA  ILE A  75     -48.112  -5.637  96.182  1.00 27.97           C  
ATOM    207  C   ILE A  75     -47.532  -6.239  94.885  1.00 26.68           C  
ATOM    208  O   ILE A  75     -48.254  -6.530  93.929  1.00 24.86           O  
ATOM    209  CB  ILE A  75     -49.109  -6.635  96.813  1.00 29.62           C  
ATOM    210  CG1 ILE A  75     -50.053  -6.019  97.863  1.00 32.24           C  
ATOM    211  CG2 ILE A  75     -48.354  -7.835  97.403  1.00 29.61           C  
ATOM    212  CD1 ILE A  75     -49.365  -5.277  98.995  1.00 33.73           C  
ATOM    213  H   ILE A  75     -49.609  -4.462  95.210  1.00 26.42           H  
ATOM    214  HA  ILE A  75     -47.307  -5.408  96.886  1.00 27.97           H  
ATOM    215  HB  ILE A  75     -49.756  -7.037  96.023  1.00 29.62           H  
ATOM    216 HG12 ILE A  75     -50.673  -6.812  98.297  1.00 32.24           H  
ATOM    217 HG13 ILE A  75     -50.748  -5.336  97.362  1.00 32.24           H  
ATOM    218 HG21 ILE A  75     -47.630  -7.524  98.164  1.00 29.61           H  
ATOM    219 HG22 ILE A  75     -47.806  -8.375  96.625  1.00 29.61           H  
ATOM    220 HG23 ILE A  75     -49.049  -8.544  97.864  1.00 29.61           H  
ATOM    221 HD11 ILE A  75     -48.647  -5.911  99.522  1.00 33.73           H  
ATOM    222 HD12 ILE A  75     -50.104  -4.934  99.726  1.00 33.73           H  
ATOM    223 HD13 ILE A  75     -48.844  -4.395  98.619  1.00 33.73           H  
ATOM    224  N   PHE A  76     -46.170  -6.383  94.871  1.00 24.74           N  
ATOM    225  CA  PHE A  76     -45.431  -6.949  93.746  1.00 25.69           C  
ATOM    226  C   PHE A  76     -45.293  -8.443  94.073  1.00 28.00           C  
ATOM    227  O   PHE A  76     -44.570  -8.869  94.974  1.00 28.22           O  
ATOM    228  CB  PHE A  76     -44.013  -6.358  93.607  1.00 24.90           C  
ATOM    229  CG  PHE A  76     -43.837  -5.090  92.795  1.00 24.57           C  
ATOM    230  CD1 PHE A  76     -44.901  -4.325  92.308  1.00 24.20           C  
ATOM    231  CD2 PHE A  76     -42.527  -4.660  92.515  1.00 25.47           C  
ATOM    232  CE1 PHE A  76     -44.665  -3.177  91.546  1.00 25.39           C  
ATOM    233  CE2 PHE A  76     -42.291  -3.510  91.758  1.00 24.68           C  
ATOM    234  CZ  PHE A  76     -43.363  -2.767  91.273  1.00 24.81           C  
ATOM    235  H   PHE A  76     -45.637  -6.145  95.715  1.00 24.74           H  
ATOM    236  HA  PHE A  76     -46.007  -6.843  92.822  1.00 25.69           H  
ATOM    237  HB2 PHE A  76     -43.374  -7.114  93.131  1.00 24.90           H  
ATOM    238  HB3 PHE A  76     -43.589  -6.176  94.604  1.00 24.90           H  
ATOM    239  HD1 PHE A  76     -45.931  -4.602  92.510  1.00 24.20           H  
ATOM    240  HD2 PHE A  76     -41.680  -5.230  92.888  1.00 25.47           H  
ATOM    241  HE1 PHE A  76     -45.500  -2.593  91.170  1.00 25.39           H  
ATOM    242  HE2 PHE A  76     -41.278  -3.189  91.538  1.00 24.68           H  
ATOM    243  HZ  PHE A  76     -43.184  -1.869  90.688  1.00 24.81           H  
ATOM    244  N   CAS A  77     -46.090  -9.283  93.354  1.00 27.14           N  
ATOM    245  CA  CAS A  77     -46.882 -11.466  96.610  1.00 28.92           C  
ATOM    246  CB  CAS A  77     -49.644 -10.206  94.108  1.00 32.02           C  
ATOM    247  C   CAS A  77     -44.125 -13.631  93.675  1.00 27.44           C  
ATOM    248  O   CAS A  77     -46.492 -12.413  91.530  1.00 27.11           O  
ATOM    249  SG  CAS A  77     -49.020 -14.823  97.205  1.00 37.96           S  
ATOM    250 AS   CAS A  77     -44.374 -14.123  98.329  1.00 48.12          AS  
ATOM    251  CE1 CAS A  77     -45.665 -16.720  95.367  1.00 49.45           C  
ATOM    252  CE2 CAS A  77     -50.219 -11.293  98.776  1.00 44.75           C  
ATOM    253  H1  CAS A  77     -46.060 -10.281  93.511  1.00 27.14           H  
ATOM    254  H2  CAS A  77     -46.747  -8.946  92.644  1.00 27.14           H  
ATOM    255  HA1 CAS A  77     -46.791 -11.807  97.643  1.00 28.92           H  
ATOM    256  HA2 CAS A  77     -46.299 -10.554  96.477  1.00 28.92           H  
ATOM    257  HA3 CAS A  77     -47.931 -11.263  96.387  1.00 28.92           H  
ATOM    258  HA4 CAS A  77     -46.510 -12.240  95.935  1.00 28.92           H  
ATOM    259  HC  CAS A  77     -43.230 -14.068  94.121  1.00 27.44           H  
ATOM    260  HC  CAS A  77     -44.874 -14.414  93.527  1.00 27.44           H  
ATOM    261  HC  CAS A  77     -44.548 -12.921  94.393  1.00 27.44           H  
ATOM    262  H1  CAS A  77     -45.585 -12.522  91.903  1.00 27.11           H  
ATOM    263  H2  CAS A  77     -46.398 -12.932  90.705  1.00 27.11           H  
ATOM    264  HB1 CAS A  77     -48.868 -10.871  93.724  1.00 32.02           H  
ATOM    265  HB2 CAS A  77     -49.185  -9.295  94.496  1.00 32.02           H  
ATOM    266  HB3 CAS A  77     -50.189 -10.710  94.909  1.00 32.02           H  
ATOM    267  HB4 CAS A  77     -50.335  -9.950  93.304  1.00 32.02           H  
ATOM    268  HG1 CAS A  77     -47.988 -14.199  97.799  1.00 37.96           H  
ATOM    269  HG2 CAS A  77     -49.539 -15.215  98.381  1.00 37.96           H  
ATOM    270 HE11 CAS A  77     -46.510 -17.382  95.566  1.00 49.45           H  
ATOM    271 HE12 CAS A  77     -45.314 -16.876  94.345  1.00 49.45           H  
ATOM    272 HE13 CAS A  77     -44.857 -16.940  96.068  1.00 49.45           H  
ATOM    273 HE14 CAS A  77     -45.980 -15.681  95.490  1.00 49.45           H  
ATOM    274 HE21 CAS A  77     -49.242 -11.726  99.000  1.00 44.75           H  
ATOM    275 HE22 CAS A  77     -51.002 -12.015  99.017  1.00 44.75           H  
ATOM    276 HE23 CAS A  77     -50.270 -11.042  97.714  1.00 44.75           H  
ATOM    277 HE24 CAS A  77     -50.361 -10.389  99.372  1.00 44.75           H  
ATOM    278  H1  CAS A  77     -44.175 -13.610  96.900  1.00 48.12           H  
ATOM    279  H2  CAS A  77     -43.106 -14.854  98.784  1.00 48.12           H  
ATOM    280  H3  CAS A  77     -45.561 -15.092  98.360  1.00 48.12           H  
ATOM    281  N   ASN A  78     -43.856 -12.923  92.416  1.00 27.15           N1+
ATOM    282  CA  ASN A  78     -43.017 -13.732  91.467  1.00 28.26           C  
ATOM    283  C   ASN A  78     -43.554 -15.170  91.349  1.00 28.54           C  
ATOM    284  O   ASN A  78     -43.086 -16.111  91.991  1.00 30.20           O  
ATOM    285  CB  ASN A  78     -41.526 -13.741  91.833  1.00 28.27           C  
ATOM    286  CG  ASN A  78     -40.694 -14.416  90.766  1.00 29.41           C  
ATOM    287  OD1 ASN A  78     -41.143 -14.824  89.699  1.00 30.01           O  
ATOM    288  ND2 ASN A  78     -39.371 -14.531  91.074  1.00 29.45           N  
ATOM    289  H   ASN A  78     -43.279 -12.111  92.677  1.00 27.15           H  
ATOM    290  HA  ASN A  78     -43.121 -13.261  90.483  1.00 28.26           H  
ATOM    291  HB2 ASN A  78     -41.350 -14.266  92.776  1.00 28.27           H  
ATOM    292  HB3 ASN A  78     -41.155 -12.714  91.932  1.00 28.27           H  
ATOM    293 HD21 ASN A  78     -38.728 -14.968  90.411  1.00 29.45           H  
ATOM    294 HD22 ASN A  78     -38.958 -14.196  91.941  1.00 29.45           H  
ATOM    295  N   ARG A  79     -44.613 -15.335  90.485  1.00 28.53           N  
ATOM    296  CA  ARG A  79     -45.218 -16.645  90.276  1.00 31.74           C  
ATOM    297  C   ARG A  79     -44.472 -17.302  89.095  1.00 31.25           C  
ATOM    298  O   ARG A  79     -45.013 -17.603  88.033  1.00 32.30           O  
ATOM    299  CB  ARG A  79     -46.730 -16.546  90.042  1.00 35.71           C  
ATOM    300  CG  ARG A  79     -47.462 -15.986  91.269  1.00 42.49           C  
ATOM    301  CD  ARG A  79     -48.975 -15.940  91.070  1.00 50.78           C  
ATOM    302  NE  ARG A  79     -49.659 -15.031  92.004  1.00 59.33           N  
ATOM    303  CZ  ARG A  79     -49.606 -15.003  93.338  1.00 66.62           C  
ATOM    304  NH1 ARG A  79     -48.999 -15.949  94.055  1.00 70.04           N  
ATOM    305  NH2 ARG A  79     -50.203 -13.999  93.982  1.00 68.00           N1+
ATOM    306  H   ARG A  79     -44.960 -14.548  89.935  1.00 28.53           H  
ATOM    307  HA  ARG A  79     -45.039 -17.275  91.157  1.00 31.74           H  
ATOM    308  HB2 ARG A  79     -47.128 -17.542  89.809  1.00 35.71           H  
ATOM    309  HB3 ARG A  79     -46.937 -15.915  89.170  1.00 35.71           H  
ATOM    310  HG2 ARG A  79     -47.100 -14.978  91.487  1.00 42.49           H  
ATOM    311  HG3 ARG A  79     -47.213 -16.600  92.140  1.00 42.49           H  
ATOM    312  HD2 ARG A  79     -49.427 -16.933  91.159  1.00 50.78           H  
ATOM    313  HD3 ARG A  79     -49.205 -15.569  90.065  1.00 50.78           H  
ATOM    314  HE  ARG A  79     -50.243 -14.290  91.613  1.00 59.33           H  
ATOM    315 HH11 ARG A  79     -48.941 -15.872  95.065  1.00 70.04           H  
ATOM    316 HH12 ARG A  79     -48.600 -16.766  93.622  1.00 70.04           H  
ATOM    317 HH21 ARG A  79     -50.188 -13.917  94.989  1.00 68.00           H  
ATOM    318 HH22 ARG A  79     -50.674 -13.273  93.434  1.00 68.00           H  
ATOM    319  N   SER A  80     -43.137 -17.543  89.341  1.00 30.21           N  
ATOM    320  CA  SER A  80     -42.253 -18.133  88.344  1.00 29.71           C  
ATOM    321  C   SER A  80     -40.980 -18.659  89.040  1.00 30.51           C  
ATOM    322  O   SER A  80     -40.630 -18.234  90.146  1.00 30.68           O  
ATOM    323  CB  SER A  80     -41.868 -17.111  87.258  1.00 29.33           C  
ATOM    324  OG  SER A  80     -40.709 -16.353  87.596  1.00 29.99           O  
ATOM    325  H   SER A  80     -42.734 -17.295  90.247  1.00 30.21           H  
ATOM    326  HA  SER A  80     -42.806 -18.961  87.889  1.00 29.71           H  
ATOM    327  HB2 SER A  80     -42.683 -16.417  87.030  1.00 29.33           H  
ATOM    328  HB3 SER A  80     -41.624 -17.633  86.331  1.00 29.33           H  
ATOM    329  HG  SER A  80     -40.953 -15.774  88.360  1.00 29.99           H  
ATOM    330  N   PRO A  81     -40.208 -19.569  88.346  1.00 30.82           N  
ATOM    331  CA  PRO A  81     -38.869 -19.945  88.805  1.00 31.73           C  
ATOM    332  C   PRO A  81     -37.727 -19.004  88.334  1.00 30.90           C  
ATOM    333  O   PRO A  81     -36.544 -19.337  88.422  1.00 31.38           O  
ATOM    334  CB  PRO A  81     -38.681 -21.335  88.192  1.00 34.06           C  
ATOM    335  CG  PRO A  81     -39.389 -21.205  86.846  1.00 33.64           C  
ATOM    336  CD  PRO A  81     -40.589 -20.323  87.161  1.00 32.40           C  
ATOM    337  HA  PRO A  81     -38.836 -19.978  89.899  1.00 31.73           H  
ATOM    338  HB2 PRO A  81     -39.197 -22.086  88.804  1.00 34.06           H  
ATOM    339  HB3 PRO A  81     -37.638 -21.645  88.080  1.00 34.06           H  
ATOM    340  HG2 PRO A  81     -39.678 -22.170  86.422  1.00 33.64           H  
ATOM    341  HG3 PRO A  81     -38.733 -20.702  86.126  1.00 33.64           H  
ATOM    342  HD2 PRO A  81     -40.833 -19.659  86.331  1.00 32.40           H  
ATOM    343  HD3 PRO A  81     -41.473 -20.920  87.409  1.00 32.40           H  
ATOM    344  N   ARG A  82     -38.093 -17.770  87.854  1.00 30.65           N  
ATOM    345  CA  ARG A  82     -37.122 -16.826  87.312  1.00 30.09           C  
ATOM    346  C   ARG A  82     -36.587 -15.881  88.417  1.00 28.84           C  
ATOM    347  O   ARG A  82     -37.178 -15.662  89.475  1.00 28.30           O  
ATOM    348  CB  ARG A  82     -37.718 -16.004  86.163  1.00 28.53           C  
ATOM    349  CG  ARG A  82     -38.125 -16.799  84.914  1.00 29.39           C  
ATOM    350  CD  ARG A  82     -37.108 -17.831  84.429  1.00 29.78           C  
ATOM    351  NE  ARG A  82     -37.169 -18.001  82.967  1.00 28.05           N  
ATOM    352  CZ  ARG A  82     -36.400 -17.309  82.097  1.00 28.42           C  
ATOM    353  NH1 ARG A  82     -35.509 -16.417  82.504  1.00 30.58           N  
ATOM    354  NH2 ARG A  82     -36.545 -17.533  80.793  1.00 27.54           N1+
ATOM    355  H   ARG A  82     -39.063 -17.464  87.910  1.00 30.65           H  
ATOM    356  HA  ARG A  82     -36.256 -17.395  86.954  1.00 30.09           H  
ATOM    357  HB2 ARG A  82     -37.011 -15.228  85.860  1.00 28.53           H  
ATOM    358  HB3 ARG A  82     -38.592 -15.446  86.519  1.00 28.53           H  
ATOM    359  HG2 ARG A  82     -38.327 -16.077  84.113  1.00 29.39           H  
ATOM    360  HG3 ARG A  82     -39.078 -17.309  85.101  1.00 29.39           H  
ATOM    361  HD2 ARG A  82     -37.333 -18.808  84.872  1.00 29.78           H  
ATOM    362  HD3 ARG A  82     -36.080 -17.603  84.720  1.00 29.78           H  
ATOM    363  HE  ARG A  82     -37.800 -18.679  82.571  1.00 28.05           H  
ATOM    364 HH11 ARG A  82     -34.914 -15.913  81.845  1.00 30.58           H  
ATOM    365 HH12 ARG A  82     -35.363 -16.160  83.492  1.00 30.58           H  
ATOM    366 HH21 ARG A  82     -36.070 -16.886  80.133  1.00 27.54           H  
ATOM    367 HH22 ARG A  82     -37.246 -18.122  80.376  1.00 27.54           H  
ATOM    368  N   VAL A  83     -35.395 -15.265  88.086  1.00 28.45           N  
ATOM    369  CA  VAL A  83     -34.702 -14.338  88.981  1.00 27.84           C  
ATOM    370  C   VAL A  83     -35.060 -12.951  88.422  1.00 26.82           C  
ATOM    371  O   VAL A  83     -34.539 -12.494  87.404  1.00 25.93           O  
ATOM    372  CB  VAL A  83     -33.176 -14.564  88.962  1.00 29.07           C  
ATOM    373  CG1 VAL A  83     -32.471 -13.600  89.924  1.00 29.02           C  
ATOM    374  CG2 VAL A  83     -32.812 -16.005  89.335  1.00 30.38           C  
ATOM    375  H   VAL A  83     -34.996 -15.416  87.156  1.00 28.45           H  
ATOM    376  HA  VAL A  83     -35.093 -14.446  89.999  1.00 27.84           H  
ATOM    377  HB  VAL A  83     -32.788 -14.377  87.952  1.00 29.07           H  
ATOM    378 HG11 VAL A  83     -32.818 -13.743  90.953  1.00 29.02           H  
ATOM    379 HG12 VAL A  83     -32.652 -12.556  89.648  1.00 29.02           H  
ATOM    380 HG13 VAL A  83     -31.388 -13.760  89.908  1.00 29.02           H  
ATOM    381 HG21 VAL A  83     -33.187 -16.265  90.329  1.00 30.38           H  
ATOM    382 HG22 VAL A  83     -31.726 -16.142  89.338  1.00 30.38           H  
ATOM    383 HG23 VAL A  83     -33.228 -16.720  88.617  1.00 30.38           H  
ATOM    384  N   VAL A  84     -36.103 -12.324  89.057  1.00 25.38           N  
ATOM    385  CA  VAL A  84     -36.812 -11.213  88.436  1.00 25.43           C  
ATOM    386  C   VAL A  84     -36.101  -9.878  88.754  1.00 25.62           C  
ATOM    387  O   VAL A  84     -35.663  -9.594  89.869  1.00 25.81           O  
ATOM    388  CB  VAL A  84     -38.292 -11.207  88.870  1.00 26.14           C  
ATOM    389  CG1 VAL A  84     -39.059  -9.983  88.372  1.00 27.98           C  
ATOM    390  CG2 VAL A  84     -38.982 -12.474  88.367  1.00 25.46           C  
ATOM    391  H   VAL A  84     -36.402 -12.628  89.986  1.00 25.38           H  
ATOM    392  HA  VAL A  84     -36.766 -11.377  87.355  1.00 25.43           H  
ATOM    393  HB  VAL A  84     -38.353 -11.215  89.961  1.00 26.14           H  
ATOM    394 HG11 VAL A  84     -39.007  -9.893  87.282  1.00 27.98           H  
ATOM    395 HG12 VAL A  84     -38.667  -9.063  88.816  1.00 27.98           H  
ATOM    396 HG13 VAL A  84     -40.114 -10.047  88.654  1.00 27.98           H  
ATOM    397 HG21 VAL A  84     -38.835 -12.589  87.295  1.00 25.46           H  
ATOM    398 HG22 VAL A  84     -40.056 -12.455  88.573  1.00 25.46           H  
ATOM    399 HG23 VAL A  84     -38.560 -13.364  88.835  1.00 25.46           H  
ATOM    400  N   LEU A  85     -36.058  -9.021  87.680  1.00 24.92           N  
ATOM    401  CA  LEU A  85     -35.518  -7.668  87.683  1.00 24.93           C  
ATOM    402  C   LEU A  85     -36.703  -6.730  87.359  1.00 23.67           C  
ATOM    403  O   LEU A  85     -37.264  -6.762  86.256  1.00 22.63           O  
ATOM    404  CB  LEU A  85     -34.452  -7.557  86.581  1.00 26.28           C  
ATOM    405  CG  LEU A  85     -33.690  -6.221  86.552  1.00 27.64           C  
ATOM    406  CD1 LEU A  85     -32.713  -6.111  87.723  1.00 28.00           C  
ATOM    407  CD2 LEU A  85     -32.924  -6.091  85.232  1.00 28.68           C  
ATOM    408  H   LEU A  85     -36.447  -9.351  86.789  1.00 24.92           H  
ATOM    409  HA  LEU A  85     -35.078  -7.457  88.658  1.00 24.93           H  
ATOM    410  HB2 LEU A  85     -34.927  -7.720  85.607  1.00 26.28           H  
ATOM    411  HB3 LEU A  85     -33.734  -8.374  86.698  1.00 26.28           H  
ATOM    412  HG  LEU A  85     -34.400  -5.388  86.609  1.00 27.64           H  
ATOM    413 HD11 LEU A  85     -31.960  -6.905  87.688  1.00 28.00           H  
ATOM    414 HD12 LEU A  85     -33.232  -6.183  88.681  1.00 28.00           H  
ATOM    415 HD13 LEU A  85     -32.188  -5.150  87.702  1.00 28.00           H  
ATOM    416 HD21 LEU A  85     -32.207  -6.910  85.105  1.00 28.68           H  
ATOM    417 HD22 LEU A  85     -32.369  -5.149  85.193  1.00 28.68           H  
ATOM    418 HD23 LEU A  85     -33.612  -6.108  84.380  1.00 28.68           H  
ATOM    419  N   PRO A  86     -37.145  -5.887  88.350  1.00 22.51           N  
ATOM    420  CA  PRO A  86     -38.070  -4.790  88.064  1.00 23.15           C  
ATOM    421  C   PRO A  86     -37.325  -3.676  87.301  1.00 24.09           C  
ATOM    422  O   PRO A  86     -36.200  -3.283  87.617  1.00 25.12           O  
ATOM    423  CB  PRO A  86     -38.486  -4.256  89.440  1.00 24.06           C  
ATOM    424  CG  PRO A  86     -38.036  -5.330  90.423  1.00 24.62           C  
ATOM    425  CD  PRO A  86     -36.816  -5.939  89.760  1.00 23.55           C  
ATOM    426  HA  PRO A  86     -38.918  -5.169  87.487  1.00 23.15           H  
ATOM    427  HB2 PRO A  86     -39.564  -4.074  89.498  1.00 24.06           H  
ATOM    428  HB3 PRO A  86     -37.987  -3.309  89.680  1.00 24.06           H  
ATOM    429  HG2 PRO A  86     -38.824  -6.086  90.527  1.00 24.62           H  
ATOM    430  HG3 PRO A  86     -37.812  -4.932  91.414  1.00 24.62           H  
ATOM    431  HD2 PRO A  86     -35.921  -5.333  89.920  1.00 23.55           H  
ATOM    432  HD3 PRO A  86     -36.639  -6.961  90.100  1.00 23.55           H  
ATOM    433  N   VAL A  87     -38.034  -3.133  86.258  1.00 23.90           N  
ATOM    434  CA  VAL A  87     -37.526  -2.034  85.444  1.00 24.16           C  
ATOM    435  C   VAL A  87     -38.627  -0.955  85.403  1.00 24.59           C  
ATOM    436  O   VAL A  87     -39.815  -1.223  85.231  1.00 23.77           O  
ATOM    437  CB  VAL A  87     -37.168  -2.524  84.024  1.00 25.15           C  
ATOM    438  CG1 VAL A  87     -36.716  -1.386  83.108  1.00 26.59           C  
ATOM    439  CG2 VAL A  87     -36.078  -3.602  84.055  1.00 25.10           C  
ATOM    440  H   VAL A  87     -38.957  -3.506  86.007  1.00 23.90           H  
ATOM    441  HA  VAL A  87     -36.640  -1.617  85.929  1.00 24.16           H  
ATOM    442  HB  VAL A  87     -38.062  -2.971  83.576  1.00 25.15           H  
ATOM    443 HG11 VAL A  87     -35.849  -0.863  83.523  1.00 26.59           H  
ATOM    444 HG12 VAL A  87     -37.515  -0.657  82.945  1.00 26.59           H  
ATOM    445 HG13 VAL A  87     -36.437  -1.775  82.123  1.00 26.59           H  
ATOM    446 HG21 VAL A  87     -35.168  -3.234  84.539  1.00 25.10           H  
ATOM    447 HG22 VAL A  87     -35.813  -3.915  83.040  1.00 25.10           H  
ATOM    448 HG23 VAL A  87     -36.412  -4.495  84.591  1.00 25.10           H  
ATOM    449  N   TRP A  88     -38.158   0.327  85.539  1.00 25.06           N  
ATOM    450  CA  TRP A  88     -38.997   1.523  85.426  1.00 24.99           C  
ATOM    451  C   TRP A  88     -38.623   2.161  84.076  1.00 27.85           C  
ATOM    452  O   TRP A  88     -37.447   2.331  83.743  1.00 28.48           O  
ATOM    453  CB  TRP A  88     -38.683   2.491  86.576  1.00 25.03           C  
ATOM    454  CG  TRP A  88     -39.394   3.808  86.526  1.00 25.48           C  
ATOM    455  CD1 TRP A  88     -40.741   4.001  86.302  1.00 25.82           C  
ATOM    456  CD2 TRP A  88     -38.817   5.113  86.691  1.00 26.11           C  
ATOM    457  NE1 TRP A  88     -40.948   5.338  86.113  1.00 26.50           N  
ATOM    458  CE2 TRP A  88     -39.827   6.047  86.464  1.00 26.87           C  
ATOM    459  CE3 TRP A  88     -37.529   5.594  86.996  1.00 26.84           C  
ATOM    460  CZ2 TRP A  88     -39.621   7.429  86.529  1.00 27.88           C  
ATOM    461  CZ3 TRP A  88     -37.301   6.975  87.061  1.00 28.42           C  
ATOM    462  CH2 TRP A  88     -38.335   7.878  86.838  1.00 28.62           C  
ATOM    463  H   TRP A  88     -37.155   0.480  85.688  1.00 25.06           H  
ATOM    464  HA  TRP A  88     -40.051   1.236  85.431  1.00 24.99           H  
ATOM    465  HB2 TRP A  88     -37.603   2.679  86.578  1.00 25.03           H  
ATOM    466  HB3 TRP A  88     -38.917   2.006  87.531  1.00 25.03           H  
ATOM    467  HD1 TRP A  88     -41.543   3.294  86.141  1.00 25.82           H  
ATOM    468  HE1 TRP A  88     -41.797   5.749  85.745  1.00 26.50           H  
ATOM    469  HE3 TRP A  88     -36.704   4.913  87.181  1.00 26.84           H  
ATOM    470  HZ2 TRP A  88     -40.419   8.132  86.317  1.00 27.88           H  
ATOM    471  HZ3 TRP A  88     -36.297   7.333  87.281  1.00 28.42           H  
ATOM    472  HH2 TRP A  88     -38.136   8.946  86.889  1.00 28.62           H  
ATOM    473  N   LEU A  89     -39.674   2.537  83.275  1.00 27.94           N  
ATOM    474  CA  LEU A  89     -39.468   3.286  82.043  1.00 30.88           C  
ATOM    475  C   LEU A  89     -39.561   4.763  82.442  1.00 32.54           C  
ATOM    476  O   LEU A  89     -40.567   5.237  82.975  1.00 32.97           O  
ATOM    477  CB  LEU A  89     -40.535   3.004  80.981  1.00 32.70           C  
ATOM    478  CG  LEU A  89     -40.503   1.585  80.389  1.00 33.96           C  
ATOM    479  CD1 LEU A  89     -41.567   1.472  79.292  1.00 36.30           C  
ATOM    480  CD2 LEU A  89     -39.130   1.220  79.826  1.00 33.65           C  
ATOM    481  H   LEU A  89     -40.633   2.339  83.575  1.00 27.94           H  
ATOM    482  HA  LEU A  89     -38.467   3.087  81.651  1.00 30.88           H  
ATOM    483  HB2 LEU A  89     -40.416   3.733  80.167  1.00 32.70           H  
ATOM    484  HB3 LEU A  89     -41.533   3.188  81.403  1.00 32.70           H  
ATOM    485  HG  LEU A  89     -40.753   0.866  81.179  1.00 33.96           H  
ATOM    486 HD11 LEU A  89     -41.371   2.176  78.476  1.00 36.30           H  
ATOM    487 HD12 LEU A  89     -42.564   1.686  79.693  1.00 36.30           H  
ATOM    488 HD13 LEU A  89     -41.589   0.464  78.866  1.00 36.30           H  
ATOM    489 HD21 LEU A  89     -38.745   2.010  79.173  1.00 33.65           H  
ATOM    490 HD22 LEU A  89     -39.172   0.293  79.246  1.00 33.65           H  
ATOM    491 HD23 LEU A  89     -38.406   1.061  80.631  1.00 33.65           H  
ATOM    492  N   ASN A  90     -38.440   5.515  82.194  1.00 33.37           N  
ATOM    493  CA  ASN A  90     -38.324   6.887  82.678  1.00 36.00           C  
ATOM    494  C   ASN A  90     -39.253   7.851  81.867  1.00 38.02           C  
ATOM    495  O   ASN A  90     -40.190   7.468  81.163  1.00 38.37           O  
ATOM    496  CB  ASN A  90     -36.850   7.311  82.736  1.00 37.83           C  
ATOM    497  CG  ASN A  90     -36.404   7.916  81.429  1.00 39.98           C  
ATOM    498  OD1 ASN A  90     -36.914   7.634  80.348  1.00 40.90           O  
ATOM    499  ND2 ASN A  90     -35.473   8.895  81.542  1.00 39.41           N  
ATOM    500  H   ASN A  90     -37.654   5.111  81.671  1.00 33.37           H  
ATOM    501  HA  ASN A  90     -38.716   6.889  83.702  1.00 36.00           H  
ATOM    502  HB2 ASN A  90     -36.191   6.471  82.982  1.00 37.83           H  
ATOM    503  HB3 ASN A  90     -36.728   8.062  83.527  1.00 37.83           H  
ATOM    504 HD21 ASN A  90     -35.235   9.471  80.710  1.00 39.41           H  
ATOM    505 HD22 ASN A  90     -34.969   9.132  82.383  1.00 39.41           H  
ATOM    506  N   PHE A  91     -39.012   9.199  82.041  1.00 40.61           N  
ATOM    507  CA  PHE A  91     -39.849  10.232  81.412  1.00 45.79           C  
ATOM    508  C   PHE A  91     -39.556  10.460  79.908  1.00 49.48           C  
ATOM    509  O   PHE A  91     -40.252  11.211  79.219  1.00 50.37           O  
ATOM    510  CB  PHE A  91     -39.716  11.582  82.142  1.00 48.11           C  
ATOM    511  CG  PHE A  91     -39.968  11.491  83.633  1.00 47.49           C  
ATOM    512  CD1 PHE A  91     -41.192  11.019  84.125  1.00 47.81           C  
ATOM    513  CD2 PHE A  91     -38.975  11.873  84.544  1.00 47.30           C  
ATOM    514  CE1 PHE A  91     -41.404  10.888  85.497  1.00 46.31           C  
ATOM    515  CE2 PHE A  91     -39.197  11.764  85.918  1.00 46.63           C  
ATOM    516  CZ  PHE A  91     -40.408  11.264  86.393  1.00 45.28           C  
ATOM    517  H   PHE A  91     -38.247   9.521  82.622  1.00 40.61           H  
ATOM    518  HA  PHE A  91     -40.885   9.877  81.463  1.00 45.79           H  
ATOM    519  HB2 PHE A  91     -40.415  12.315  81.718  1.00 48.11           H  
ATOM    520  HB3 PHE A  91     -38.711  11.989  81.964  1.00 48.11           H  
ATOM    521  HD1 PHE A  91     -41.987  10.748  83.436  1.00 47.81           H  
ATOM    522  HD2 PHE A  91     -38.021  12.263  84.193  1.00 47.30           H  
ATOM    523  HE1 PHE A  91     -42.352  10.506  85.865  1.00 46.31           H  
ATOM    524  HE2 PHE A  91     -38.426  12.070  86.621  1.00 46.63           H  
ATOM    525  HZ  PHE A  91     -40.569  11.180  87.464  1.00 45.28           H  
ATOM    526  N   ASP A  92     -38.467   9.803  79.402  1.00 50.65           N  
ATOM    527  CA  ASP A  92     -38.086   9.816  77.986  1.00 52.63           C  
ATOM    528  C   ASP A  92     -38.664   8.547  77.313  1.00 51.43           C  
ATOM    529  O   ASP A  92     -39.019   8.525  76.136  1.00 53.88           O  
ATOM    530  CB  ASP A  92     -36.576   9.804  77.798  1.00 55.33           C  
ATOM    531  CG  ASP A  92     -36.006  10.983  78.554  1.00 57.72           C  
ATOM    532  OD1 ASP A  92     -36.287  12.120  78.089  1.00 61.67           O  
ATOM    533  OD2 ASP A  92     -35.340  10.672  79.588  1.00 55.11           O1-
ATOM    534  H   ASP A  92     -37.865   9.277  80.028  1.00 50.65           H  
ATOM    535  HA  ASP A  92     -38.544  10.686  77.502  1.00 52.63           H  
ATOM    536  HB2 ASP A  92     -36.318   9.890  76.736  1.00 55.33           H  
ATOM    537  HB3 ASP A  92     -36.125   8.871  78.154  1.00 55.33           H  
ATOM    538  N   GLY A  93     -38.613   7.416  78.099  1.00 48.01           N  
ATOM    539  CA  GLY A  93     -38.888   6.069  77.625  1.00 45.37           C  
ATOM    540  C   GLY A  93     -37.658   5.146  77.648  1.00 42.98           C  
ATOM    541  O   GLY A  93     -37.696   4.015  77.166  1.00 42.68           O  
ATOM    542  H   GLY A  93     -38.351   7.530  79.076  1.00 48.01           H  
ATOM    543  HA2 GLY A  93     -39.283   6.096  76.606  1.00 45.37           H  
ATOM    544  HA3 GLY A  93     -39.635   5.639  78.298  1.00 45.37           H  
ATOM    545  N   GLU A  94     -36.578   5.648  78.330  1.00 41.52           N  
ATOM    546  CA  GLU A  94     -35.308   4.938  78.528  1.00 39.81           C  
ATOM    547  C   GLU A  94     -35.493   4.158  79.857  1.00 36.04           C  
ATOM    548  O   GLU A  94     -36.134   4.634  80.808  1.00 34.79           O  
ATOM    549  CB  GLU A  94     -34.183   5.982  78.603  1.00 41.80           C  
ATOM    550  CG  GLU A  94     -32.750   5.464  78.662  1.00 43.35           C  
ATOM    551  CD  GLU A  94     -32.207   4.821  77.383  1.00 43.27           C  
ATOM    552  OE1 GLU A  94     -30.969   4.982  77.194  1.00 41.41           O  
ATOM    553  OE2 GLU A  94     -33.041   4.178  76.687  1.00 45.95           O1-
ATOM    554  H   GLU A  94     -36.652   6.561  78.769  1.00 41.52           H  
ATOM    555  HA  GLU A  94     -35.197   4.256  77.686  1.00 39.81           H  
ATOM    556  HB2 GLU A  94     -34.343   6.610  79.490  1.00 41.80           H  
ATOM    557  HB3 GLU A  94     -34.271   6.655  77.739  1.00 41.80           H  
ATOM    558  HG2 GLU A  94     -32.628   4.761  79.492  1.00 43.35           H  
ATOM    559  HG3 GLU A  94     -32.102   6.319  78.894  1.00 43.35           H  
ATOM    560  N   PRO A  95     -34.965   2.890  79.949  1.00 35.08           N  
ATOM    561  CA  PRO A  95     -35.203   2.052  81.112  1.00 33.08           C  
ATOM    562  C   PRO A  95     -34.187   2.277  82.253  1.00 33.15           C  
ATOM    563  O   PRO A  95     -32.973   2.360  82.071  1.00 35.76           O  
ATOM    564  CB  PRO A  95     -35.047   0.638  80.557  1.00 32.81           C  
ATOM    565  CG  PRO A  95     -33.970   0.785  79.487  1.00 35.57           C  
ATOM    566  CD  PRO A  95     -34.168   2.195  78.947  1.00 36.64           C  
ATOM    567  HA  PRO A  95     -36.218   2.212  81.483  1.00 33.08           H  
ATOM    568  HB2 PRO A  95     -35.985   0.325  80.084  1.00 32.81           H  
ATOM    569  HB3 PRO A  95     -34.771  -0.106  81.309  1.00 32.81           H  
ATOM    570  HG2 PRO A  95     -34.047   0.025  78.704  1.00 35.57           H  
ATOM    571  HG3 PRO A  95     -32.975   0.692  79.938  1.00 35.57           H  
ATOM    572  HD2 PRO A  95     -33.207   2.691  78.824  1.00 36.64           H  
ATOM    573  HD3 PRO A  95     -34.701   2.190  77.995  1.00 36.64           H  
ATOM    574  N   GLN A  96     -34.741   2.269  83.513  1.00 31.56           N  
ATOM    575  CA  GLN A  96     -33.939   2.260  84.729  1.00 33.10           C  
ATOM    576  C   GLN A  96     -34.273   0.949  85.479  1.00 30.46           C  
ATOM    577  O   GLN A  96     -35.421   0.717  85.877  1.00 29.02           O  
ATOM    578  CB  GLN A  96     -34.261   3.482  85.592  1.00 38.94           C  
ATOM    579  CG  GLN A  96     -33.384   3.542  86.843  1.00 47.14           C  
ATOM    580  CD  GLN A  96     -33.490   4.870  87.561  1.00 55.15           C  
ATOM    581  NE2 GLN A  96     -32.935   4.871  88.807  1.00 58.54           N  
ATOM    582  OE1 GLN A  96     -33.986   5.884  87.085  1.00 58.49           O  
ATOM    583  H   GLN A  96     -35.762   2.265  83.612  1.00 31.56           H  
ATOM    584  HA  GLN A  96     -32.885   2.303  84.454  1.00 33.10           H  
ATOM    585  HB2 GLN A  96     -35.317   3.476  85.888  1.00 38.94           H  
ATOM    586  HB3 GLN A  96     -34.120   4.389  84.990  1.00 38.94           H  
ATOM    587  HG2 GLN A  96     -32.330   3.404  86.574  1.00 47.14           H  
ATOM    588  HG3 GLN A  96     -33.659   2.741  87.538  1.00 47.14           H  
ATOM    589 HE21 GLN A  96     -32.952   5.731  89.337  1.00 58.54           H  
ATOM    590 HE22 GLN A  96     -32.532   4.043  89.224  1.00 58.54           H  
ATOM    591  N   PRO A  97     -33.259   0.029  85.640  1.00 30.10           N  
ATOM    592  CA  PRO A  97     -33.444  -1.189  86.427  1.00 28.59           C  
ATOM    593  C   PRO A  97     -33.293  -0.899  87.935  1.00 27.17           C  
ATOM    594  O   PRO A  97     -32.636   0.046  88.374  1.00 26.20           O  
ATOM    595  CB  PRO A  97     -32.326  -2.108  85.943  1.00 30.63           C  
ATOM    596  CG  PRO A  97     -31.196  -1.137  85.619  1.00 34.35           C  
ATOM    597  CD  PRO A  97     -31.916   0.093  85.081  1.00 32.65           C  
ATOM    598  HA  PRO A  97     -34.431  -1.615  86.241  1.00 28.59           H  
ATOM    599  HB2 PRO A  97     -32.638  -2.620  85.025  1.00 30.63           H  
ATOM    600  HB3 PRO A  97     -32.025  -2.862  86.675  1.00 30.63           H  
ATOM    601  HG2 PRO A  97     -30.476  -1.546  84.904  1.00 34.35           H  
ATOM    602  HG3 PRO A  97     -30.650  -0.880  86.535  1.00 34.35           H  
ATOM    603  HD2 PRO A  97     -31.415   1.017  85.382  1.00 32.65           H  
ATOM    604  HD3 PRO A  97     -32.001   0.066  83.989  1.00 32.65           H  
ATOM    605  N   TYR A  98     -33.911  -1.820  88.749  1.00 26.64           N  
ATOM    606  CA  TYR A  98     -33.926  -1.700  90.212  1.00 25.58           C  
ATOM    607  C   TYR A  98     -33.647  -3.079  90.864  1.00 25.86           C  
ATOM    608  O   TYR A  98     -33.577  -4.103  90.176  1.00 24.58           O  
ATOM    609  CB  TYR A  98     -35.282  -1.124  90.638  1.00 24.57           C  
ATOM    610  CG  TYR A  98     -35.356   0.381  90.493  1.00 25.56           C  
ATOM    611  CD1 TYR A  98     -36.121   0.963  89.475  1.00 26.12           C  
ATOM    612  CD2 TYR A  98     -34.665   1.219  91.380  1.00 25.28           C  
ATOM    613  CE1 TYR A  98     -36.256   2.349  89.405  1.00 25.15           C  
ATOM    614  CE2 TYR A  98     -34.796   2.606  91.301  1.00 25.88           C  
ATOM    615  CZ  TYR A  98     -35.621   3.155  90.334  1.00 25.81           C  
ATOM    616  OH  TYR A  98     -35.853   4.497  90.300  1.00 26.19           O  
ATOM    617  H   TYR A  98     -34.412  -2.614  88.346  1.00 26.64           H  
ATOM    618  HA  TYR A  98     -33.101  -1.043  90.510  1.00 25.58           H  
ATOM    619  HB2 TYR A  98     -35.525  -1.371  91.674  1.00 24.57           H  
ATOM    620  HB3 TYR A  98     -36.087  -1.589  90.053  1.00 24.57           H  
ATOM    621  HD1 TYR A  98     -36.628   0.345  88.738  1.00 26.12           H  
ATOM    622  HD2 TYR A  98     -34.038   0.805  92.163  1.00 25.28           H  
ATOM    623  HE1 TYR A  98     -36.878   2.803  88.647  1.00 25.15           H  
ATOM    624  HE2 TYR A  98     -34.279   3.244  92.011  1.00 25.88           H  
ATOM    625  HH  TYR A  98     -35.918   4.784  91.241  1.00 26.19           H  
ATOM    626  N   PRO A  99     -33.434  -3.145  92.230  1.00 26.43           N  
ATOM    627  CA  PRO A  99     -33.051  -4.407  92.867  1.00 27.07           C  
ATOM    628  C   PRO A  99     -34.049  -5.570  92.709  1.00 26.10           C  
ATOM    629  O   PRO A  99     -35.271  -5.441  92.664  1.00 24.77           O  
ATOM    630  CB  PRO A  99     -32.901  -4.065  94.353  1.00 28.03           C  
ATOM    631  CG  PRO A  99     -32.588  -2.577  94.344  1.00 28.30           C  
ATOM    632  CD  PRO A  99     -33.442  -2.061  93.197  1.00 27.42           C  
ATOM    633  HA  PRO A  99     -32.082  -4.695  92.438  1.00 27.07           H  
ATOM    634  HB2 PRO A  99     -32.115  -4.654  94.836  1.00 28.03           H  
ATOM    635  HB3 PRO A  99     -33.835  -4.245  94.899  1.00 28.03           H  
ATOM    636  HG2 PRO A  99     -31.525  -2.423  94.121  1.00 28.30           H  
ATOM    637  HG3 PRO A  99     -32.815  -2.086  95.294  1.00 28.30           H  
ATOM    638  HD2 PRO A  99     -34.473  -1.906  93.528  1.00 27.42           H  
ATOM    639  HD3 PRO A  99     -33.045  -1.138  92.773  1.00 27.42           H  
ATOM    640  N   THR A 100     -33.425  -6.795  92.675  1.00 25.89           N  
ATOM    641  CA  THR A 100     -34.065  -8.004  92.176  1.00 26.58           C  
ATOM    642  C   THR A 100     -35.062  -8.623  93.176  1.00 27.28           C  
ATOM    643  O   THR A 100     -35.116  -8.334  94.374  1.00 29.92           O  
ATOM    644  CB  THR A 100     -32.996  -9.057  91.791  1.00 26.95           C  
ATOM    645  OG1 THR A 100     -31.994  -9.116  92.823  1.00 27.25           O  
ATOM    646  CG2 THR A 100     -32.302  -8.706  90.479  1.00 27.30           C  
ATOM    647  H   THR A 100     -32.464  -6.905  92.984  1.00 25.89           H  
ATOM    648  HA  THR A 100     -34.646  -7.715  91.292  1.00 26.58           H  
ATOM    649  HB  THR A 100     -33.435 -10.057  91.704  1.00 26.95           H  
ATOM    650 HG21 THR A 100     -33.017  -8.651  89.654  1.00 27.30           H  
ATOM    651 HG22 THR A 100     -31.548  -9.462  90.232  1.00 27.30           H  
ATOM    652 HG23 THR A 100     -31.772  -7.750  90.553  1.00 27.30           H  
ATOM    653  HG1 THR A 100     -31.350  -9.800  92.560  1.00 27.25           H  
ATOM    654  N   LEU A 101     -35.885  -9.558  92.591  1.00 28.31           N  
ATOM    655  CA  LEU A 101     -36.818 -10.426  93.300  1.00 29.30           C  
ATOM    656  C   LEU A 101     -36.413 -11.865  92.901  1.00 28.67           C  
ATOM    657  O   LEU A 101     -36.654 -12.312  91.773  1.00 28.07           O  
ATOM    658  CB  LEU A 101     -38.258 -10.147  92.837  1.00 31.13           C  
ATOM    659  CG  LEU A 101     -38.873  -8.854  93.403  1.00 35.65           C  
ATOM    660  CD1 LEU A 101     -40.138  -8.493  92.618  1.00 39.05           C  
ATOM    661  CD2 LEU A 101     -39.222  -8.998  94.882  1.00 37.13           C  
ATOM    662  H   LEU A 101     -35.839  -9.679  91.573  1.00 28.31           H  
ATOM    663  HA  LEU A 101     -36.725 -10.284  94.378  1.00 29.30           H  
ATOM    664  HB2 LEU A 101     -38.902 -10.999  93.094  1.00 31.13           H  
ATOM    665  HB3 LEU A 101     -38.266 -10.076  91.745  1.00 31.13           H  
ATOM    666  HG  LEU A 101     -38.161  -8.028  93.287  1.00 35.65           H  
ATOM    667 HD11 LEU A 101     -40.893  -9.283  92.695  1.00 39.05           H  
ATOM    668 HD12 LEU A 101     -39.910  -8.344  91.557  1.00 39.05           H  
ATOM    669 HD13 LEU A 101     -40.579  -7.565  92.996  1.00 39.05           H  
ATOM    670 HD21 LEU A 101     -39.931  -9.815  95.045  1.00 37.13           H  
ATOM    671 HD22 LEU A 101     -39.682  -8.078  95.255  1.00 37.13           H  
ATOM    672 HD23 LEU A 101     -38.336  -9.199  95.489  1.00 37.13           H  
ATOM    673  N   PRO A 102     -35.685 -12.611  93.802  1.00 28.41           N  
ATOM    674  CA  PRO A 102     -35.383 -14.026  93.547  1.00 29.14           C  
ATOM    675  C   PRO A 102     -36.652 -14.909  93.377  1.00 28.31           C  
ATOM    676  O   PRO A 102     -37.791 -14.465  93.585  1.00 27.17           O  
ATOM    677  CB  PRO A 102     -34.580 -14.456  94.782  1.00 30.58           C  
ATOM    678  CG  PRO A 102     -33.990 -13.158  95.315  1.00 30.77           C  
ATOM    679  CD  PRO A 102     -35.084 -12.144  95.039  1.00 29.17           C  
ATOM    680  HA  PRO A 102     -34.783 -14.067  92.631  1.00 29.14           H  
ATOM    681  HB2 PRO A 102     -33.797 -15.181  94.543  1.00 30.58           H  
ATOM    682  HB3 PRO A 102     -35.232 -14.907  95.540  1.00 30.58           H  
ATOM    683  HG2 PRO A 102     -33.088 -12.903  94.745  1.00 30.77           H  
ATOM    684  HG3 PRO A 102     -33.722 -13.214  96.374  1.00 30.77           H  
ATOM    685  HD2 PRO A 102     -35.841 -12.153  95.826  1.00 29.17           H  
ATOM    686  HD3 PRO A 102     -34.687 -11.132  94.935  1.00 29.17           H  
ATOM    687  N   PRO A 103     -36.460 -16.221  92.993  1.00 29.92           N  
ATOM    688  CA  PRO A 103     -37.593 -17.103  92.690  1.00 31.02           C  
ATOM    689  C   PRO A 103     -38.554 -17.247  93.880  1.00 32.36           C  
ATOM    690  O   PRO A 103     -38.179 -17.529  95.016  1.00 34.58           O  
ATOM    691  CB  PRO A 103     -36.952 -18.455  92.361  1.00 32.50           C  
ATOM    692  CG  PRO A 103     -35.559 -18.079  91.877  1.00 31.65           C  
ATOM    693  CD  PRO A 103     -35.199 -16.910  92.776  1.00 31.21           C  
ATOM    694  HA  PRO A 103     -38.107 -16.703  91.814  1.00 31.02           H  
ATOM    695  HB2 PRO A 103     -37.519 -19.007  91.608  1.00 32.50           H  
ATOM    696  HB3 PRO A 103     -36.875 -19.094  93.249  1.00 32.50           H  
ATOM    697  HG2 PRO A 103     -35.605 -17.751  90.832  1.00 31.65           H  
ATOM    698  HG3 PRO A 103     -34.845 -18.903  91.948  1.00 31.65           H  
ATOM    699  HD2 PRO A 103     -34.840 -17.260  93.750  1.00 31.21           H  
ATOM    700  HD3 PRO A 103     -34.448 -16.255  92.331  1.00 31.21           H  
ATOM    701  N   GLY A 104     -39.872 -16.992  93.568  1.00 32.99           N  
ATOM    702  CA  GLY A 104     -40.932 -17.093  94.553  1.00 35.77           C  
ATOM    703  C   GLY A 104     -41.172 -15.865  95.443  1.00 37.70           C  
ATOM    704  O   GLY A 104     -42.114 -15.831  96.237  1.00 41.31           O  
ATOM    705  H   GLY A 104     -40.132 -16.750  92.615  1.00 32.99           H  
ATOM    706  HA2 GLY A 104     -40.717 -17.940  95.214  1.00 35.77           H  
ATOM    707  HA3 GLY A 104     -41.858 -17.302  94.011  1.00 35.77           H  
ATOM    708  N   THR A 105     -40.260 -14.840  95.352  1.00 35.54           N  
ATOM    709  CA  THR A 105     -40.323 -13.699  96.262  1.00 35.90           C  
ATOM    710  C   THR A 105     -41.226 -12.567  95.724  1.00 32.92           C  
ATOM    711  O   THR A 105     -41.343 -12.298  94.529  1.00 31.77           O  
ATOM    712  CB  THR A 105     -38.941 -13.109  96.612  1.00 36.96           C  
ATOM    713  OG1 THR A 105     -38.297 -12.530  95.475  1.00 36.99           O  
ATOM    714  CG2 THR A 105     -38.004 -14.141  97.229  1.00 40.76           C  
ATOM    715  H   THR A 105     -39.544 -14.890  94.632  1.00 35.54           H  
ATOM    716  HA  THR A 105     -40.773 -14.056  97.198  1.00 35.90           H  
ATOM    717  HB  THR A 105     -39.072 -12.293  97.331  1.00 36.96           H  
ATOM    718 HG21 THR A 105     -38.447 -14.599  98.118  1.00 40.76           H  
ATOM    719 HG22 THR A 105     -37.058 -13.670  97.516  1.00 40.76           H  
ATOM    720 HG23 THR A 105     -37.750 -14.931  96.515  1.00 40.76           H  
ATOM    721  HG1 THR A 105     -38.228 -13.229  94.788  1.00 36.99           H  
ATOM    722  N   GLY A 106     -41.840 -11.831  96.713  1.00 30.47           N  
ATOM    723  CA  GLY A 106     -42.670 -10.665  96.455  1.00 30.86           C  
ATOM    724  C   GLY A 106     -42.400  -9.624  97.546  1.00 30.98           C  
ATOM    725  O   GLY A 106     -41.681  -9.877  98.513  1.00 31.99           O  
ATOM    726  H   GLY A 106     -41.715 -12.075  97.691  1.00 30.47           H  
ATOM    727  HA2 GLY A 106     -43.716 -10.978  96.502  1.00 30.86           H  
ATOM    728  HA3 GLY A 106     -42.439 -10.248  95.472  1.00 30.86           H  
ATOM    729  N   ARG A 107     -43.010  -8.410  97.342  1.00 29.38           N  
ATOM    730  CA  ARG A 107     -42.788  -7.241  98.206  1.00 30.14           C  
ATOM    731  C   ARG A 107     -44.019  -6.310  98.133  1.00 29.17           C  
ATOM    732  O   ARG A 107     -44.831  -6.358  97.205  1.00 28.58           O  
ATOM    733  CB  ARG A 107     -41.568  -6.427  97.730  1.00 31.31           C  
ATOM    734  CG  ARG A 107     -40.228  -7.047  98.119  1.00 34.31           C  
ATOM    735  CD  ARG A 107     -39.067  -6.194  97.615  1.00 35.63           C  
ATOM    736  NE  ARG A 107     -37.806  -6.947  97.716  1.00 39.26           N  
ATOM    737  CZ  ARG A 107     -36.890  -7.047  96.738  1.00 39.48           C  
ATOM    738  NH1 ARG A 107     -36.897  -6.268  95.659  1.00 39.86           N  
ATOM    739  NH2 ARG A 107     -35.943  -7.984  96.832  1.00 40.43           N1+
ATOM    740  H   ARG A 107     -43.661  -8.311  96.560  1.00 29.38           H  
ATOM    741  HA  ARG A 107     -42.661  -7.587  99.237  1.00 30.14           H  
ATOM    742  HB2 ARG A 107     -41.601  -5.409  98.138  1.00 31.31           H  
ATOM    743  HB3 ARG A 107     -41.615  -6.312  96.639  1.00 31.31           H  
ATOM    744  HG2 ARG A 107     -40.134  -8.046  97.684  1.00 34.31           H  
ATOM    745  HG3 ARG A 107     -40.155  -7.165  99.206  1.00 34.31           H  
ATOM    746  HD2 ARG A 107     -38.970  -5.274  98.199  1.00 35.63           H  
ATOM    747  HD3 ARG A 107     -39.257  -5.945  96.569  1.00 35.63           H  
ATOM    748  HE  ARG A 107     -37.709  -7.565  98.509  1.00 39.26           H  
ATOM    749 HH11 ARG A 107     -36.243  -6.423  94.896  1.00 39.86           H  
ATOM    750 HH12 ARG A 107     -37.496  -5.444  95.597  1.00 39.86           H  
ATOM    751 HH21 ARG A 107     -35.365  -8.167  96.004  1.00 40.43           H  
ATOM    752 HH22 ARG A 107     -35.865  -8.611  97.616  1.00 40.43           H  
ATOM    753  N   ARG A 108     -44.079  -5.365  99.121  1.00 28.98           N  
ATOM    754  CA  ARG A 108     -45.030  -4.264  99.150  1.00 28.58           C  
ATOM    755  C   ARG A 108     -44.220  -3.009  98.791  1.00 28.40           C  
ATOM    756  O   ARG A 108     -43.166  -2.722  99.356  1.00 28.98           O  
ATOM    757  CB  ARG A 108     -45.678  -4.131 100.534  1.00 29.76           C  
ATOM    758  CG  ARG A 108     -46.754  -3.042 100.583  1.00 30.45           C  
ATOM    759  CD  ARG A 108     -47.566  -3.097 101.876  1.00 33.21           C  
ATOM    760  NE  ARG A 108     -48.703  -2.153 101.866  1.00 34.96           N  
ATOM    761  CZ  ARG A 108     -48.572  -0.815 101.849  1.00 36.39           C  
ATOM    762  NH1 ARG A 108     -47.411  -0.209 101.973  1.00 35.45           N  
ATOM    763  NH2 ARG A 108     -49.658  -0.048 101.684  1.00 37.11           N1+
ATOM    764  H   ARG A 108     -43.352  -5.394  99.868  1.00 28.98           H  
ATOM    765  HA  ARG A 108     -45.800  -4.438  98.394  1.00 28.58           H  
ATOM    766  HB2 ARG A 108     -44.915  -3.918 101.295  1.00 29.76           H  
ATOM    767  HB3 ARG A 108     -46.125  -5.097 100.804  1.00 29.76           H  
ATOM    768  HG2 ARG A 108     -47.433  -3.148  99.732  1.00 30.45           H  
ATOM    769  HG3 ARG A 108     -46.293  -2.057 100.470  1.00 30.45           H  
ATOM    770  HD2 ARG A 108     -46.957  -2.918 102.765  1.00 33.21           H  
ATOM    771  HD3 ARG A 108     -48.002  -4.096 101.992  1.00 33.21           H  
ATOM    772  HE  ARG A 108     -49.638  -2.527 101.927  1.00 34.96           H  
ATOM    773 HH11 ARG A 108     -47.300   0.797 101.876  1.00 35.45           H  
ATOM    774 HH12 ARG A 108     -46.649  -0.668 102.515  1.00 35.45           H  
ATOM    775 HH21 ARG A 108     -49.532   0.958 101.694  1.00 37.11           H  
ATOM    776 HH22 ARG A 108     -50.590  -0.426 101.594  1.00 37.11           H  
ATOM    777  N   ILE A 109     -44.740  -2.215  97.792  1.00 27.33           N  
ATOM    778  CA  ILE A 109     -44.062  -0.995  97.369  1.00 26.48           C  
ATOM    779  C   ILE A 109     -45.089   0.142  97.213  1.00 26.54           C  
ATOM    780  O   ILE A 109     -46.259  -0.043  96.871  1.00 23.62           O  
ATOM    781  CB  ILE A 109     -43.159  -1.161  96.123  1.00 25.38           C  
ATOM    782  CG1 ILE A 109     -43.917  -1.555  94.843  1.00 25.31           C  
ATOM    783  CG2 ILE A 109     -42.041  -2.180  96.390  1.00 25.23           C  
ATOM    784  CD1 ILE A 109     -44.365  -0.352  94.025  1.00 25.46           C  
ATOM    785  H   ILE A 109     -45.618  -2.476  97.335  1.00 27.33           H  
ATOM    786  HA  ILE A 109     -43.402  -0.687  98.182  1.00 26.48           H  
ATOM    787  HB  ILE A 109     -42.660  -0.199  95.943  1.00 25.38           H  
ATOM    788 HG12 ILE A 109     -44.775  -2.195  95.070  1.00 25.31           H  
ATOM    789 HG13 ILE A 109     -43.254  -2.144  94.203  1.00 25.31           H  
ATOM    790 HG21 ILE A 109     -42.434  -3.195  96.507  1.00 25.23           H  
ATOM    791 HG22 ILE A 109     -41.475  -1.917  97.289  1.00 25.23           H  
ATOM    792 HG23 ILE A 109     -41.335  -2.196  95.554  1.00 25.23           H  
ATOM    793 HD11 ILE A 109     -45.075   0.276  94.564  1.00 25.46           H  
ATOM    794 HD12 ILE A 109     -44.853  -0.676  93.102  1.00 25.46           H  
ATOM    795 HD13 ILE A 109     -43.503   0.263  93.745  1.00 25.46           H  
ATOM    796  N   HIS A 110     -44.583   1.399  97.464  1.00 28.87           N  
ATOM    797  CA  HIS A 110     -45.326   2.612  97.153  1.00 29.68           C  
ATOM    798  C   HIS A 110     -44.699   3.175  95.869  1.00 28.59           C  
ATOM    799  O   HIS A 110     -43.484   3.240  95.677  1.00 27.35           O  
ATOM    800  CB  HIS A 110     -45.265   3.672  98.262  1.00 33.15           C  
ATOM    801  CG  HIS A 110     -46.076   3.339  99.478  1.00 38.18           C  
ATOM    802  CD2 HIS A 110     -46.786   2.220  99.853  1.00 41.76           C  
ATOM    803  ND1 HIS A 110     -46.233   4.210 100.529  1.00 39.32           N  
ATOM    804  NE2 HIS A 110     -47.377   2.390 101.084  1.00 41.32           N  
ATOM    805  CE1 HIS A 110     -47.018   3.596 101.467  1.00 40.80           C  
ATOM    806  H   HIS A 110     -43.644   1.512  97.855  1.00 28.87           H  
ATOM    807  HA  HIS A 110     -46.367   2.344  96.951  1.00 29.68           H  
ATOM    808  HB2 HIS A 110     -45.626   4.631  97.866  1.00 33.15           H  
ATOM    809  HB3 HIS A 110     -44.224   3.830  98.563  1.00 33.15           H  
ATOM    810  HD1 HIS A 110     -45.840   5.140 100.606  1.00 39.32           H  
ATOM    811  HD2 HIS A 110     -46.903   1.295  99.301  1.00 41.76           H  
ATOM    812  HE1 HIS A 110     -47.287   4.079 102.398  1.00 40.80           H  
ATOM    813  N   SER A 111     -45.610   3.629  94.952  1.00 27.56           N  
ATOM    814  CA  SER A 111     -45.214   4.220  93.682  1.00 26.56           C  
ATOM    815  C   SER A 111     -46.291   5.248  93.318  1.00 26.02           C  
ATOM    816  O   SER A 111     -47.103   5.661  94.147  1.00 27.79           O  
ATOM    817  CB  SER A 111     -45.011   3.166  92.587  1.00 26.08           C  
ATOM    818  OG  SER A 111     -44.117   3.651  91.569  1.00 26.01           O  
ATOM    819  H   SER A 111     -46.612   3.575  95.170  1.00 27.56           H  
ATOM    820  HA  SER A 111     -44.283   4.781  93.834  1.00 26.56           H  
ATOM    821  HB2 SER A 111     -45.956   2.895  92.105  1.00 26.08           H  
ATOM    822  HB3 SER A 111     -44.567   2.253  92.989  1.00 26.08           H  
ATOM    823  HG  SER A 111     -43.235   3.700  91.992  1.00 26.01           H  
ATOM    824  N   TYR A 112     -46.235   5.758  92.044  1.00 25.75           N  
ATOM    825  CA  TYR A 112     -47.017   6.936  91.678  1.00 27.75           C  
ATOM    826  C   TYR A 112     -47.673   6.701  90.317  1.00 28.72           C  
ATOM    827  O   TYR A 112     -47.130   6.055  89.417  1.00 26.47           O  
ATOM    828  CB  TYR A 112     -46.127   8.191  91.634  1.00 28.97           C  
ATOM    829  CG  TYR A 112     -45.723   8.626  93.024  1.00 30.53           C  
ATOM    830  CD1 TYR A 112     -44.601   8.081  93.668  1.00 30.67           C  
ATOM    831  CD2 TYR A 112     -46.555   9.495  93.737  1.00 32.10           C  
ATOM    832  CE1 TYR A 112     -44.366   8.342  95.021  1.00 31.91           C  
ATOM    833  CE2 TYR A 112     -46.305   9.782  95.075  1.00 33.72           C  
ATOM    834  CZ  TYR A 112     -45.234   9.176  95.715  1.00 33.57           C  
ATOM    835  OH  TYR A 112     -45.096   9.405  97.048  1.00 35.49           O  
ATOM    836  H   TYR A 112     -45.647   5.314  91.342  1.00 25.75           H  
ATOM    837  HA  TYR A 112     -47.816   7.068  92.413  1.00 27.75           H  
ATOM    838  HB2 TYR A 112     -46.648   9.018  91.133  1.00 28.97           H  
ATOM    839  HB3 TYR A 112     -45.224   8.003  91.041  1.00 28.97           H  
ATOM    840  HD1 TYR A 112     -43.939   7.400  93.140  1.00 30.67           H  
ATOM    841  HD2 TYR A 112     -47.439   9.915  93.269  1.00 32.10           H  
ATOM    842  HE1 TYR A 112     -43.528   7.872  95.528  1.00 31.91           H  
ATOM    843  HE2 TYR A 112     -46.968  10.444  95.623  1.00 33.72           H  
ATOM    844  HH  TYR A 112     -44.277   8.972  97.376  1.00 35.49           H  
ATOM    845  N   ARG A 113     -48.891   7.323  90.160  1.00 31.05           N  
ATOM    846  CA  ARG A 113     -49.684   7.166  88.945  1.00 35.38           C  
ATOM    847  C   ARG A 113     -48.841   7.662  87.756  1.00 34.13           C  
ATOM    848  O   ARG A 113     -48.256   8.747  87.758  1.00 34.92           O  
ATOM    849  CB  ARG A 113     -50.970   7.985  89.038  1.00 41.85           C  
ATOM    850  CG  ARG A 113     -51.863   7.963  87.792  1.00 48.19           C  
ATOM    851  CD  ARG A 113     -52.928   9.049  87.932  1.00 54.49           C  
ATOM    852  NE  ARG A 113     -53.887   9.046  86.830  1.00 58.41           N  
ATOM    853  CZ  ARG A 113     -54.643  10.121  86.521  1.00 65.06           C  
ATOM    854  NH1 ARG A 113     -54.534  11.304  87.115  1.00 71.93           N  
ATOM    855  NH2 ARG A 113     -55.550   9.998  85.537  1.00 66.46           N1+
ATOM    856  H   ARG A 113     -49.271   7.881  90.933  1.00 31.05           H  
ATOM    857  HA  ARG A 113     -49.901   6.103  88.839  1.00 35.38           H  
ATOM    858  HB2 ARG A 113     -50.708   9.024  89.244  1.00 41.85           H  
ATOM    859  HB3 ARG A 113     -51.550   7.655  89.910  1.00 41.85           H  
ATOM    860  HG2 ARG A 113     -52.327   6.981  87.664  1.00 48.19           H  
ATOM    861  HG3 ARG A 113     -51.288   8.161  86.882  1.00 48.19           H  
ATOM    862  HD2 ARG A 113     -52.405  10.006  87.941  1.00 54.49           H  
ATOM    863  HD3 ARG A 113     -53.487   8.886  88.854  1.00 54.49           H  
ATOM    864  HE  ARG A 113     -54.034   8.192  86.312  1.00 58.41           H  
ATOM    865 HH11 ARG A 113     -55.129  12.092  86.928  1.00 71.93           H  
ATOM    866 HH12 ARG A 113     -53.911  11.465  87.933  1.00 71.93           H  
ATOM    867 HH21 ARG A 113     -56.132  10.783  85.284  1.00 66.46           H  
ATOM    868 HH22 ARG A 113     -55.700   9.118  85.067  1.00 66.46           H  
ATOM    869  N   GLY A 114     -48.782   6.776  86.706  1.00 32.40           N  
ATOM    870  CA  GLY A 114     -48.060   7.100  85.496  1.00 33.10           C  
ATOM    871  C   GLY A 114     -46.551   6.857  85.558  1.00 33.04           C  
ATOM    872  O   GLY A 114     -45.819   7.191  84.626  1.00 34.77           O  
ATOM    873  H   GLY A 114     -49.259   5.880  86.766  1.00 32.40           H  
ATOM    874  HA2 GLY A 114     -48.228   8.153  85.247  1.00 33.10           H  
ATOM    875  HA3 GLY A 114     -48.469   6.474  84.697  1.00 33.10           H  
ATOM    876  N   HIS A 115     -46.069   6.180  86.652  1.00 30.22           N  
ATOM    877  CA  HIS A 115     -44.693   5.688  86.693  1.00 30.70           C  
ATOM    878  C   HIS A 115     -44.769   4.251  86.163  1.00 31.54           C  
ATOM    879  O   HIS A 115     -45.269   3.349  86.830  1.00 30.49           O  
ATOM    880  CB  HIS A 115     -44.091   5.694  88.096  1.00 28.04           C  
ATOM    881  CG  HIS A 115     -43.596   7.034  88.505  1.00 27.43           C  
ATOM    882  ND1 HIS A 115     -42.437   7.190  89.256  1.00 26.00           N1+
ATOM    883  CD2 HIS A 115     -44.060   8.318  88.306  1.00 27.84           C  
ATOM    884  CE1 HIS A 115     -42.191   8.481  89.503  1.00 26.62           C  
ATOM    885  NE2 HIS A 115     -43.180   9.174  88.931  1.00 27.40           N  
ATOM    886  H   HIS A 115     -46.698   5.980  87.431  1.00 30.22           H  
ATOM    887  HA  HIS A 115     -44.080   6.295  86.027  1.00 30.70           H  
ATOM    888  HB2 HIS A 115     -43.237   5.006  88.133  1.00 28.04           H  
ATOM    889  HB3 HIS A 115     -44.803   5.342  88.848  1.00 28.04           H  
ATOM    890  HD1 HIS A 115     -41.810   6.425  89.546  1.00 26.00           H  
ATOM    891  HD2 HIS A 115     -44.912   8.736  87.796  1.00 27.84           H  
ATOM    892  HE2 HIS A 115     -43.228  10.204  88.959  1.00 27.40           H  
ATOM    893  HE1 HIS A 115     -41.363   8.874  90.073  1.00 26.62           H  
ATOM    894  N   LEU A 116     -44.364   4.084  84.861  1.00 32.16           N  
ATOM    895  CA  LEU A 116     -44.593   2.835  84.134  1.00 32.54           C  
ATOM    896  C   LEU A 116     -43.486   1.811  84.465  1.00 29.90           C  
ATOM    897  O   LEU A 116     -42.302   2.000  84.181  1.00 29.51           O  
ATOM    898  CB  LEU A 116     -44.613   3.053  82.609  1.00 36.16           C  
ATOM    899  CG  LEU A 116     -46.036   3.173  82.029  1.00 42.26           C  
ATOM    900  CD1 LEU A 116     -46.786   4.394  82.558  1.00 44.79           C  
ATOM    901  CD2 LEU A 116     -45.975   3.213  80.500  1.00 45.28           C  
ATOM    902  H   LEU A 116     -43.883   4.850  84.384  1.00 32.16           H  
ATOM    903  HA  LEU A 116     -45.555   2.430  84.466  1.00 32.54           H  
ATOM    904  HB2 LEU A 116     -44.131   2.200  82.112  1.00 36.16           H  
ATOM    905  HB3 LEU A 116     -44.023   3.937  82.334  1.00 36.16           H  
ATOM    906  HG  LEU A 116     -46.596   2.274  82.312  1.00 42.26           H  
ATOM    907 HD11 LEU A 116     -46.236   5.317  82.354  1.00 44.79           H  
ATOM    908 HD12 LEU A 116     -46.949   4.323  83.637  1.00 44.79           H  
ATOM    909 HD13 LEU A 116     -47.771   4.479  82.087  1.00 44.79           H  
ATOM    910 HD21 LEU A 116     -45.410   4.079  80.146  1.00 45.28           H  
ATOM    911 HD22 LEU A 116     -46.981   3.263  80.071  1.00 45.28           H  
ATOM    912 HD23 LEU A 116     -45.492   2.312  80.107  1.00 45.28           H  
ATOM    913  N   TRP A 117     -43.937   0.682  85.109  1.00 27.52           N  
ATOM    914  CA  TRP A 117     -43.052  -0.403  85.526  1.00 25.93           C  
ATOM    915  C   TRP A 117     -43.257  -1.591  84.567  1.00 26.32           C  
ATOM    916  O   TRP A 117     -44.357  -1.881  84.090  1.00 26.55           O  
ATOM    917  CB  TRP A 117     -43.358  -0.915  86.940  1.00 24.88           C  
ATOM    918  CG  TRP A 117     -43.017   0.046  88.035  1.00 24.76           C  
ATOM    919  CD1 TRP A 117     -43.850   1.014  88.554  1.00 24.94           C  
ATOM    920  CD2 TRP A 117     -41.799   0.105  88.783  1.00 23.78           C  
ATOM    921  NE1 TRP A 117     -43.193   1.662  89.561  1.00 25.04           N  
ATOM    922  CE2 TRP A 117     -41.938   1.124  89.728  1.00 23.59           C  
ATOM    923  CE3 TRP A 117     -40.596  -0.629  88.755  1.00 23.67           C  
ATOM    924  CZ2 TRP A 117     -40.930   1.446  90.645  1.00 23.19           C  
ATOM    925  CZ3 TRP A 117     -39.586  -0.326  89.674  1.00 23.83           C  
ATOM    926  CH2 TRP A 117     -39.751   0.698  90.603  1.00 23.36           C  
ATOM    927  H   TRP A 117     -44.940   0.568  85.277  1.00 27.52           H  
ATOM    928  HA  TRP A 117     -42.017  -0.058  85.462  1.00 25.93           H  
ATOM    929  HB2 TRP A 117     -42.822  -1.856  87.121  1.00 24.88           H  
ATOM    930  HB3 TRP A 117     -44.422  -1.165  87.022  1.00 24.88           H  
ATOM    931  HD1 TRP A 117     -44.859   1.296  88.284  1.00 24.94           H  
ATOM    932  HE1 TRP A 117     -43.581   2.423  90.108  1.00 25.04           H  
ATOM    933  HE3 TRP A 117     -40.454  -1.429  88.033  1.00 23.67           H  
ATOM    934  HZ2 TRP A 117     -41.060   2.235  91.375  1.00 23.19           H  
ATOM    935  HZ3 TRP A 117     -38.661  -0.896  89.661  1.00 23.83           H  
ATOM    936  HH2 TRP A 117     -38.949   0.917  91.307  1.00 23.36           H  
ATOM    937  N   LEU A 118     -42.145  -2.370  84.371  1.00 26.57           N  
ATOM    938  CA  LEU A 118     -42.173  -3.646  83.661  1.00 28.91           C  
ATOM    939  C   LEU A 118     -41.148  -4.591  84.310  1.00 26.31           C  
ATOM    940  O   LEU A 118     -40.293  -4.191  85.103  1.00 24.01           O  
ATOM    941  CB  LEU A 118     -41.995  -3.479  82.146  1.00 34.84           C  
ATOM    942  CG  LEU A 118     -40.625  -2.961  81.658  1.00 40.10           C  
ATOM    943  CD1 LEU A 118     -39.601  -4.084  81.485  1.00 42.83           C  
ATOM    944  CD2 LEU A 118     -40.799  -2.267  80.304  1.00 42.68           C  
ATOM    945  H   LEU A 118     -41.241  -2.060  84.746  1.00 26.57           H  
ATOM    946  HA  LEU A 118     -43.161  -4.090  83.837  1.00 28.91           H  
ATOM    947  HB2 LEU A 118     -42.773  -2.780  81.814  1.00 34.84           H  
ATOM    948  HB3 LEU A 118     -42.208  -4.432  81.647  1.00 34.84           H  
ATOM    949  HG  LEU A 118     -40.231  -2.222  82.365  1.00 40.10           H  
ATOM    950 HD11 LEU A 118     -39.970  -4.857  80.802  1.00 42.83           H  
ATOM    951 HD12 LEU A 118     -39.350  -4.566  82.431  1.00 42.83           H  
ATOM    952 HD13 LEU A 118     -38.665  -3.692  81.071  1.00 42.83           H  
ATOM    953 HD21 LEU A 118     -41.210  -2.952  79.554  1.00 42.68           H  
ATOM    954 HD22 LEU A 118     -39.841  -1.893  79.931  1.00 42.68           H  
ATOM    955 HD23 LEU A 118     -41.480  -1.417  80.393  1.00 42.68           H  
ATOM    956  N   PHE A 119     -41.259  -5.917  83.952  1.00 24.83           N  
ATOM    957  CA  PHE A 119     -40.476  -6.947  84.636  1.00 25.17           C  
ATOM    958  C   PHE A 119     -39.718  -7.798  83.616  1.00 26.69           C  
ATOM    959  O   PHE A 119     -40.237  -8.221  82.583  1.00 27.38           O  
ATOM    960  CB  PHE A 119     -41.367  -7.865  85.484  1.00 24.15           C  
ATOM    961  CG  PHE A 119     -41.983  -7.110  86.636  1.00 24.27           C  
ATOM    962  CD1 PHE A 119     -43.200  -6.440  86.461  1.00 25.01           C  
ATOM    963  CD2 PHE A 119     -41.308  -6.994  87.856  1.00 24.01           C  
ATOM    964  CE1 PHE A 119     -43.733  -5.667  87.488  1.00 25.54           C  
ATOM    965  CE2 PHE A 119     -41.853  -6.235  88.889  1.00 23.29           C  
ATOM    966  CZ  PHE A 119     -43.066  -5.578  88.704  1.00 23.40           C  
ATOM    967  H   PHE A 119     -41.899  -6.208  83.216  1.00 24.83           H  
ATOM    968  HA  PHE A 119     -39.744  -6.457  85.288  1.00 25.17           H  
ATOM    969  HB2 PHE A 119     -40.788  -8.712  85.874  1.00 24.15           H  
ATOM    970  HB3 PHE A 119     -42.163  -8.308  84.870  1.00 24.15           H  
ATOM    971  HD1 PHE A 119     -43.725  -6.497  85.509  1.00 25.01           H  
ATOM    972  HD2 PHE A 119     -40.347  -7.478  88.002  1.00 24.01           H  
ATOM    973  HE1 PHE A 119     -44.665  -5.131  87.342  1.00 25.54           H  
ATOM    974  HE2 PHE A 119     -41.335  -6.154  89.839  1.00 23.29           H  
ATOM    975  HZ  PHE A 119     -43.497  -4.993  89.508  1.00 23.40           H  
ATOM    976  N   ARG A 120     -38.416  -8.062  83.972  1.00 27.12           N  
ATOM    977  CA  ARG A 120     -37.532  -8.917  83.196  1.00 27.78           C  
ATOM    978  C   ARG A 120     -36.991 -10.023  84.122  1.00 26.22           C  
ATOM    979  O   ARG A 120     -37.029  -9.934  85.349  1.00 24.44           O  
ATOM    980  CB  ARG A 120     -36.313  -8.147  82.660  1.00 30.74           C  
ATOM    981  CG  ARG A 120     -36.607  -6.847  81.924  1.00 32.42           C  
ATOM    982  CD  ARG A 120     -37.508  -6.986  80.709  1.00 36.81           C  
ATOM    983  NE  ARG A 120     -36.945  -7.843  79.671  1.00 38.46           N  
ATOM    984  CZ  ARG A 120     -37.454  -7.889  78.431  1.00 41.60           C  
ATOM    985  NH1 ARG A 120     -38.559  -7.223  78.115  1.00 39.60           N  
ATOM    986  NH2 ARG A 120     -36.867  -8.605  77.482  1.00 44.15           N1+
ATOM    987  H   ARG A 120     -38.030  -7.665  84.836  1.00 27.12           H  
ATOM    988  HA  ARG A 120     -38.104  -9.377  82.389  1.00 27.78           H  
ATOM    989  HB2 ARG A 120     -35.720  -8.802  82.011  1.00 30.74           H  
ATOM    990  HB3 ARG A 120     -35.649  -7.898  83.497  1.00 30.74           H  
ATOM    991  HG2 ARG A 120     -35.648  -6.419  81.613  1.00 32.42           H  
ATOM    992  HG3 ARG A 120     -37.058  -6.127  82.616  1.00 32.42           H  
ATOM    993  HD2 ARG A 120     -37.642  -5.985  80.284  1.00 36.81           H  
ATOM    994  HD3 ARG A 120     -38.486  -7.383  80.986  1.00 36.81           H  
ATOM    995  HE  ARG A 120     -36.161  -8.466  79.850  1.00 38.46           H  
ATOM    996 HH11 ARG A 120     -38.829  -7.301  77.124  1.00 39.60           H  
ATOM    997 HH12 ARG A 120     -39.145  -6.714  78.752  1.00 39.60           H  
ATOM    998 HH21 ARG A 120     -37.261  -8.508  76.533  1.00 44.15           H  
ATOM    999 HH22 ARG A 120     -36.055  -9.196  77.655  1.00 44.15           H  
ATOM   1000  N   ASP A 121     -36.330 -11.034  83.469  1.00 26.62           N  
ATOM   1001  CA  ASP A 121     -35.401 -11.931  84.165  1.00 27.43           C  
ATOM   1002  C   ASP A 121     -34.054 -11.167  84.172  1.00 28.20           C  
ATOM   1003  O   ASP A 121     -33.657 -10.522  83.201  1.00 29.66           O  
ATOM   1004  CB  ASP A 121     -35.297 -13.247  83.429  1.00 30.57           C  
ATOM   1005  CG  ASP A 121     -34.352 -14.181  84.158  1.00 32.07           C  
ATOM   1006  OD1 ASP A 121     -33.122 -13.923  84.041  1.00 33.47           O  
ATOM   1007  OD2 ASP A 121     -34.894 -15.189  84.704  1.00 32.12           O1-
ATOM   1008  H   ASP A 121     -36.439 -11.120  82.458  1.00 26.62           H  
ATOM   1009  HA  ASP A 121     -35.753 -12.078  85.190  1.00 27.43           H  
ATOM   1010  HB2 ASP A 121     -34.915 -13.097  82.414  1.00 30.57           H  
ATOM   1011  HB3 ASP A 121     -36.288 -13.707  83.332  1.00 30.57           H  
ATOM   1012  N   ALA A 122     -33.327 -11.256  85.331  1.00 28.64           N  
ATOM   1013  CA  ALA A 122     -32.073 -10.538  85.518  1.00 30.30           C  
ATOM   1014  C   ALA A 122     -30.869 -11.130  84.750  1.00 32.12           C  
ATOM   1015  O   ALA A 122     -29.837 -10.477  84.574  1.00 32.80           O  
ATOM   1016  CB  ALA A 122     -31.712 -10.512  87.001  1.00 30.11           C  
ATOM   1017  H   ALA A 122     -33.684 -11.845  86.089  1.00 28.64           H  
ATOM   1018  HA  ALA A 122     -32.216  -9.517  85.146  1.00 30.30           H  
ATOM   1019  HB1 ALA A 122     -32.536 -10.116  87.603  1.00 30.11           H  
ATOM   1020  HB2 ALA A 122     -30.828  -9.892  87.180  1.00 30.11           H  
ATOM   1021  HB3 ALA A 122     -31.491 -11.520  87.372  1.00 30.11           H  
ATOM   1022  N   GLY A 123     -30.971 -12.464  84.442  1.00 33.30           N  
ATOM   1023  CA  GLY A 123     -29.877 -13.248  83.912  1.00 35.01           C  
ATOM   1024  C   GLY A 123     -30.006 -13.500  82.411  1.00 35.25           C  
ATOM   1025  O   GLY A 123     -29.025 -13.479  81.667  1.00 37.57           O  
ATOM   1026  H   GLY A 123     -31.880 -12.940  84.552  1.00 33.30           H  
ATOM   1027  HA2 GLY A 123     -29.884 -14.214  84.426  1.00 35.01           H  
ATOM   1028  HA3 GLY A 123     -28.925 -12.745  84.106  1.00 35.01           H  
ATOM   1029  N   THR A 124     -31.250 -13.903  81.973  1.00 32.75           N  
ATOM   1030  CA  THR A 124     -31.487 -14.193  80.558  1.00 34.10           C  
ATOM   1031  C   THR A 124     -31.964 -12.948  79.784  1.00 32.67           C  
ATOM   1032  O   THR A 124     -31.944 -12.898  78.554  1.00 34.30           O  
ATOM   1033  CB  THR A 124     -32.484 -15.339  80.305  1.00 34.26           C  
ATOM   1034  OG1 THR A 124     -33.788 -15.025  80.808  1.00 32.91           O  
ATOM   1035  CG2 THR A 124     -32.043 -16.651  80.941  1.00 35.39           C  
ATOM   1036  H   THR A 124     -32.016 -13.985  82.660  1.00 32.75           H  
ATOM   1037  HA  THR A 124     -30.527 -14.473  80.105  1.00 34.10           H  
ATOM   1038  HB  THR A 124     -32.578 -15.492  79.222  1.00 34.26           H  
ATOM   1039 HG21 THR A 124     -31.049 -16.949  80.593  1.00 35.39           H  
ATOM   1040 HG22 THR A 124     -32.752 -17.448  80.692  1.00 35.39           H  
ATOM   1041 HG23 THR A 124     -32.030 -16.579  82.034  1.00 35.39           H  
ATOM   1042  HG1 THR A 124     -34.405 -15.252  80.060  1.00 32.91           H  
ATOM   1043  N   HIS A 125     -32.550 -11.964  80.547  1.00 31.54           N  
ATOM   1044  CA  HIS A 125     -33.116 -10.728  79.992  1.00 33.16           C  
ATOM   1045  C   HIS A 125     -34.400 -10.965  79.167  1.00 33.11           C  
ATOM   1046  O   HIS A 125     -34.877 -10.145  78.378  1.00 33.24           O  
ATOM   1047  CB  HIS A 125     -32.088  -9.824  79.302  1.00 36.64           C  
ATOM   1048  CG  HIS A 125     -31.232  -9.158  80.328  1.00 39.23           C  
ATOM   1049  CD2 HIS A 125     -30.193  -9.696  81.055  1.00 41.97           C  
ATOM   1050  ND1 HIS A 125     -31.509  -7.879  80.758  1.00 38.62           N  
ATOM   1051  NE2 HIS A 125     -29.916  -8.770  82.021  1.00 43.33           N  
ATOM   1052  CE1 HIS A 125     -30.699  -7.677  81.774  1.00 40.47           C  
ATOM   1053  H   HIS A 125     -32.558 -12.074  81.559  1.00 31.54           H  
ATOM   1054  HA  HIS A 125     -33.498 -10.185  80.865  1.00 33.16           H  
ATOM   1055  HB2 HIS A 125     -32.595  -9.048  78.719  1.00 36.64           H  
ATOM   1056  HB3 HIS A 125     -31.459 -10.384  78.604  1.00 36.64           H  
ATOM   1057  HD2 HIS A 125     -29.709 -10.663  81.036  1.00 41.97           H  
ATOM   1058  HE2 HIS A 125     -29.262  -8.886  82.785  1.00 43.33           H  
ATOM   1059  HE1 HIS A 125     -30.648  -6.784  82.380  1.00 40.47           H  
ATOM   1060  N   ASP A 126     -35.103 -12.080  79.582  1.00 33.58           N  
ATOM   1061  CA  ASP A 126     -36.444 -12.417  79.119  1.00 33.81           C  
ATOM   1062  C   ASP A 126     -37.417 -11.355  79.656  1.00 33.30           C  
ATOM   1063  O   ASP A 126     -37.182 -10.685  80.662  1.00 32.87           O  
ATOM   1064  CB  ASP A 126     -36.921 -13.734  79.707  1.00 34.52           C  
ATOM   1065  CG  ASP A 126     -36.506 -14.852  78.798  1.00 36.37           C  
ATOM   1066  OD1 ASP A 126     -37.070 -14.910  77.678  1.00 38.68           O  
ATOM   1067  OD2 ASP A 126     -35.693 -15.681  79.316  1.00 35.17           O1-
ATOM   1068  H   ASP A 126     -34.633 -12.696  80.240  1.00 33.58           H  
ATOM   1069  HA  ASP A 126     -36.447 -12.385  78.024  1.00 33.81           H  
ATOM   1070  HB2 ASP A 126     -38.014 -13.782  79.780  1.00 34.52           H  
ATOM   1071  HB3 ASP A 126     -36.542 -13.890  80.723  1.00 34.52           H  
ATOM   1072  N   GLY A 127     -38.606 -11.284  78.968  1.00 32.38           N  
ATOM   1073  CA  GLY A 127     -39.734 -10.510  79.446  1.00 32.16           C  
ATOM   1074  C   GLY A 127     -40.626 -11.411  80.308  1.00 33.10           C  
ATOM   1075  O   GLY A 127     -40.717 -12.626  80.120  1.00 33.92           O  
ATOM   1076  H   GLY A 127     -38.718 -11.827  78.117  1.00 32.38           H  
ATOM   1077  HA2 GLY A 127     -40.308 -10.166  78.582  1.00 32.16           H  
ATOM   1078  HA3 GLY A 127     -39.387  -9.650  80.025  1.00 32.16           H  
ATOM   1079  N   LEU A 128     -41.337 -10.736  81.268  1.00 30.59           N  
ATOM   1080  CA  LEU A 128     -42.324 -11.369  82.135  1.00 30.04           C  
ATOM   1081  C   LEU A 128     -43.569 -10.469  82.149  1.00 30.21           C  
ATOM   1082  O   LEU A 128     -43.520  -9.276  81.850  1.00 30.04           O  
ATOM   1083  CB  LEU A 128     -41.781 -11.548  83.554  1.00 28.78           C  
ATOM   1084  CG  LEU A 128     -40.632 -12.568  83.652  1.00 29.70           C  
ATOM   1085  CD1 LEU A 128     -39.969 -12.460  85.017  1.00 28.03           C  
ATOM   1086  CD2 LEU A 128     -41.116 -14.001  83.440  1.00 30.76           C  
ATOM   1087  H   LEU A 128     -41.203  -9.732  81.407  1.00 30.59           H  
ATOM   1088  HA  LEU A 128     -42.615 -12.328  81.704  1.00 30.04           H  
ATOM   1089  HB2 LEU A 128     -42.590 -11.847  84.233  1.00 28.78           H  
ATOM   1090  HB3 LEU A 128     -41.429 -10.574  83.920  1.00 28.78           H  
ATOM   1091  HG  LEU A 128     -39.867 -12.341  82.901  1.00 29.70           H  
ATOM   1092 HD11 LEU A 128     -40.677 -12.704  85.817  1.00 28.03           H  
ATOM   1093 HD12 LEU A 128     -39.594 -11.446  85.191  1.00 28.03           H  
ATOM   1094 HD13 LEU A 128     -39.120 -13.148  85.085  1.00 28.03           H  
ATOM   1095 HD21 LEU A 128     -41.907 -14.265  84.151  1.00 30.76           H  
ATOM   1096 HD22 LEU A 128     -40.295 -14.713  83.571  1.00 30.76           H  
ATOM   1097 HD23 LEU A 128     -41.507 -14.142  82.431  1.00 30.76           H  
ATOM   1098  N   LEU A 129     -44.725 -11.098  82.548  1.00 29.42           N  
ATOM   1099  CA  LEU A 129     -45.998 -10.400  82.585  1.00 30.44           C  
ATOM   1100  C   LEU A 129     -46.265  -9.979  84.042  1.00 29.34           C  
ATOM   1101  O   LEU A 129     -45.742 -10.523  85.015  1.00 28.76           O  
ATOM   1102  CB  LEU A 129     -47.167 -11.260  82.084  1.00 32.17           C  
ATOM   1103  CG  LEU A 129     -47.041 -11.772  80.639  1.00 34.93           C  
ATOM   1104  CD1 LEU A 129     -48.305 -12.538  80.244  1.00 35.59           C  
ATOM   1105  CD2 LEU A 129     -46.785 -10.656  79.628  1.00 36.18           C  
ATOM   1106  H   LEU A 129     -44.708 -12.059  82.902  1.00 29.42           H  
ATOM   1107  HA  LEU A 129     -45.920  -9.486  81.988  1.00 30.44           H  
ATOM   1108  HB2 LEU A 129     -48.098 -10.686  82.178  1.00 32.17           H  
ATOM   1109  HB3 LEU A 129     -47.284 -12.128  82.746  1.00 32.17           H  
ATOM   1110  HG  LEU A 129     -46.201 -12.471  80.596  1.00 34.93           H  
ATOM   1111 HD11 LEU A 129     -49.180 -11.881  80.232  1.00 35.59           H  
ATOM   1112 HD12 LEU A 129     -48.501 -13.357  80.943  1.00 35.59           H  
ATOM   1113 HD13 LEU A 129     -48.203 -12.967  79.242  1.00 35.59           H  
ATOM   1114 HD21 LEU A 129     -47.563  -9.889  79.678  1.00 36.18           H  
ATOM   1115 HD22 LEU A 129     -46.766 -11.053  78.608  1.00 36.18           H  
ATOM   1116 HD23 LEU A 129     -45.817 -10.179  79.804  1.00 36.18           H  
ATOM   1117  N   VAL A 130     -47.194  -8.977  84.161  1.00 27.26           N  
ATOM   1118  CA  VAL A 130     -47.689  -8.481  85.430  1.00 26.74           C  
ATOM   1119  C   VAL A 130     -49.200  -8.250  85.259  1.00 27.65           C  
ATOM   1120  O   VAL A 130     -49.673  -7.403  84.504  1.00 27.53           O  
ATOM   1121  CB  VAL A 130     -46.906  -7.240  85.887  1.00 27.02           C  
ATOM   1122  CG1 VAL A 130     -46.786  -6.147  84.821  1.00 27.61           C  
ATOM   1123  CG2 VAL A 130     -47.483  -6.678  87.185  1.00 27.57           C  
ATOM   1124  H   VAL A 130     -47.537  -8.527  83.305  1.00 27.26           H  
ATOM   1125  HA  VAL A 130     -47.534  -9.263  86.173  1.00 26.74           H  
ATOM   1126  HB  VAL A 130     -45.885  -7.578  86.104  1.00 27.02           H  
ATOM   1127 HG11 VAL A 130     -47.748  -5.674  84.608  1.00 27.61           H  
ATOM   1128 HG12 VAL A 130     -46.377  -6.535  83.885  1.00 27.61           H  
ATOM   1129 HG13 VAL A 130     -46.093  -5.369  85.155  1.00 27.61           H  
ATOM   1130 HG21 VAL A 130     -48.498  -6.292  87.045  1.00 27.57           H  
ATOM   1131 HG22 VAL A 130     -46.870  -5.857  87.565  1.00 27.57           H  
ATOM   1132 HG23 VAL A 130     -47.517  -7.454  87.958  1.00 27.57           H  
ATOM   1133  N   ASN A 131     -50.003  -9.168  85.900  1.00 27.87           N  
ATOM   1134  CA  ASN A 131     -51.467  -9.160  85.809  1.00 29.51           C  
ATOM   1135  C   ASN A 131     -51.960  -9.342  84.352  1.00 30.49           C  
ATOM   1136  O   ASN A 131     -53.059  -8.965  83.957  1.00 29.59           O  
ATOM   1137  CB  ASN A 131     -52.125  -7.953  86.483  1.00 29.98           C  
ATOM   1138  CG  ASN A 131     -52.319  -8.171  87.965  1.00 29.77           C  
ATOM   1139  OD1 ASN A 131     -51.896  -9.129  88.604  1.00 27.15           O  
ATOM   1140  ND2 ASN A 131     -52.990  -7.177  88.608  1.00 31.26           N  
ATOM   1141  H   ASN A 131     -49.556  -9.877  86.493  1.00 27.87           H  
ATOM   1142  HA  ASN A 131     -51.782 -10.084  86.312  1.00 29.51           H  
ATOM   1143  HB2 ASN A 131     -53.121  -7.759  86.067  1.00 29.98           H  
ATOM   1144  HB3 ASN A 131     -51.535  -7.040  86.346  1.00 29.98           H  
ATOM   1145 HD21 ASN A 131     -53.091  -7.251  89.622  1.00 31.26           H  
ATOM   1146 HD22 ASN A 131     -53.391  -6.376  88.140  1.00 31.26           H  
ATOM   1147  N   GLN A 132     -51.119 -10.106  83.575  1.00 32.36           N  
ATOM   1148  CA  GLN A 132     -51.391 -10.488  82.195  1.00 35.94           C  
ATOM   1149  C   GLN A 132     -51.263  -9.327  81.173  1.00 35.81           C  
ATOM   1150  O   GLN A 132     -51.705  -9.403  80.028  1.00 36.26           O  
ATOM   1151  CB  GLN A 132     -52.688 -11.288  81.994  1.00 40.92           C  
ATOM   1152  CG  GLN A 132     -52.902 -12.417  83.003  1.00 45.14           C  
ATOM   1153  CD  GLN A 132     -51.685 -13.295  83.166  1.00 52.93           C  
ATOM   1154  OE1 GLN A 132     -50.977 -13.282  84.169  1.00 59.55           O  
ATOM   1155  NE2 GLN A 132     -51.390 -14.095  82.107  1.00 58.32           N  
ATOM   1156  H   GLN A 132     -50.256 -10.428  84.005  1.00 32.36           H  
ATOM   1157  HA  GLN A 132     -50.553 -11.149  81.941  1.00 35.94           H  
ATOM   1158  HB2 GLN A 132     -52.683 -11.711  80.980  1.00 40.92           H  
ATOM   1159  HB3 GLN A 132     -53.556 -10.618  82.027  1.00 40.92           H  
ATOM   1160  HG2 GLN A 132     -53.746 -13.040  82.685  1.00 45.14           H  
ATOM   1161  HG3 GLN A 132     -53.165 -12.012  83.987  1.00 45.14           H  
ATOM   1162 HE21 GLN A 132     -50.569 -14.689  82.160  1.00 58.32           H  
ATOM   1163 HE22 GLN A 132     -51.950 -14.132  81.266  1.00 58.32           H  
ATOM   1164  N   THR A 133     -50.444  -8.303  81.579  1.00 34.31           N  
ATOM   1165  CA  THR A 133     -49.913  -7.275  80.687  1.00 35.21           C  
ATOM   1166  C   THR A 133     -48.392  -7.236  80.927  1.00 35.17           C  
ATOM   1167  O   THR A 133     -47.868  -7.784  81.898  1.00 33.19           O  
ATOM   1168  CB  THR A 133     -50.574  -5.893  80.868  1.00 35.37           C  
ATOM   1169  OG1 THR A 133     -49.934  -4.916  80.028  1.00 35.66           O  
ATOM   1170  CG2 THR A 133     -50.578  -5.386  82.305  1.00 33.70           C  
ATOM   1171  H   THR A 133     -50.161  -8.260  82.557  1.00 34.31           H  
ATOM   1172  HA  THR A 133     -50.050  -7.597  79.646  1.00 35.21           H  
ATOM   1173  HB  THR A 133     -51.616  -5.963  80.532  1.00 35.37           H  
ATOM   1174 HG21 THR A 133     -51.175  -6.032  82.953  1.00 33.70           H  
ATOM   1175 HG22 THR A 133     -51.007  -4.379  82.357  1.00 33.70           H  
ATOM   1176 HG23 THR A 133     -49.561  -5.316  82.704  1.00 33.70           H  
ATOM   1177  HG1 THR A 133     -50.308  -4.047  80.272  1.00 35.66           H  
ATOM   1178  N   GLU A 134     -47.657  -6.557  79.988  1.00 37.49           N  
ATOM   1179  CA  GLU A 134     -46.207  -6.416  80.102  1.00 39.67           C  
ATOM   1180  C   GLU A 134     -45.867  -5.185  80.971  1.00 35.04           C  
ATOM   1181  O   GLU A 134     -44.801  -5.067  81.572  1.00 31.22           O  
ATOM   1182  CB  GLU A 134     -45.569  -6.222  78.725  1.00 44.72           C  
ATOM   1183  CG  GLU A 134     -45.822  -7.407  77.800  1.00 51.42           C  
ATOM   1184  CD  GLU A 134     -44.947  -7.227  76.587  1.00 57.66           C  
ATOM   1185  OE1 GLU A 134     -45.507  -6.889  75.506  1.00 55.15           O  
ATOM   1186  OE2 GLU A 134     -43.712  -7.453  76.740  1.00 63.24           O1-
ATOM   1187  H   GLU A 134     -48.145  -6.122  79.210  1.00 37.49           H  
ATOM   1188  HA  GLU A 134     -45.796  -7.300  80.602  1.00 39.67           H  
ATOM   1189  HB2 GLU A 134     -44.491  -6.058  78.855  1.00 44.72           H  
ATOM   1190  HB3 GLU A 134     -45.955  -5.309  78.251  1.00 44.72           H  
ATOM   1191  HG2 GLU A 134     -46.876  -7.470  77.508  1.00 51.42           H  
ATOM   1192  HG3 GLU A 134     -45.550  -8.348  78.289  1.00 51.42           H  
ATOM   1193  N   LEU A 135     -46.778  -4.155  80.857  1.00 35.45           N  
ATOM   1194  CA  LEU A 135     -46.542  -2.833  81.404  1.00 34.59           C  
ATOM   1195  C   LEU A 135     -47.560  -2.637  82.533  1.00 31.28           C  
ATOM   1196  O   LEU A 135     -48.775  -2.721  82.347  1.00 31.07           O  
ATOM   1197  CB  LEU A 135     -46.772  -1.733  80.356  1.00 36.95           C  
ATOM   1198  CG  LEU A 135     -45.889  -1.828  79.098  1.00 41.33           C  
ATOM   1199  CD1 LEU A 135     -46.239  -0.686  78.144  1.00 42.21           C  
ATOM   1200  CD2 LEU A 135     -44.398  -1.790  79.422  1.00 43.28           C  
ATOM   1201  H   LEU A 135     -47.667  -4.348  80.403  1.00 35.45           H  
ATOM   1202  HA  LEU A 135     -45.526  -2.767  81.802  1.00 34.59           H  
ATOM   1203  HB2 LEU A 135     -46.621  -0.756  80.835  1.00 36.95           H  
ATOM   1204  HB3 LEU A 135     -47.823  -1.751  80.037  1.00 36.95           H  
ATOM   1205  HG  LEU A 135     -46.104  -2.769  78.578  1.00 41.33           H  
ATOM   1206 HD11 LEU A 135     -46.026   0.290  78.593  1.00 42.21           H  
ATOM   1207 HD12 LEU A 135     -47.300  -0.713  77.875  1.00 42.21           H  
ATOM   1208 HD13 LEU A 135     -45.661  -0.766  77.219  1.00 42.21           H  
ATOM   1209 HD21 LEU A 135     -44.147  -0.933  80.055  1.00 43.28           H  
ATOM   1210 HD22 LEU A 135     -43.797  -1.723  78.509  1.00 43.28           H  
ATOM   1211 HD23 LEU A 135     -44.092  -2.704  79.938  1.00 43.28           H  
ATOM   1212  N   PHE A 136     -47.009  -2.352  83.757  1.00 28.64           N  
ATOM   1213  CA  PHE A 136     -47.826  -2.042  84.915  1.00 28.47           C  
ATOM   1214  C   PHE A 136     -47.867  -0.506  85.015  1.00 29.38           C  
ATOM   1215  O   PHE A 136     -46.852   0.190  85.061  1.00 28.36           O  
ATOM   1216  CB  PHE A 136     -47.259  -2.636  86.206  1.00 27.26           C  
ATOM   1217  CG  PHE A 136     -48.169  -2.396  87.385  1.00 27.15           C  
ATOM   1218  CD1 PHE A 136     -49.397  -3.065  87.479  1.00 28.08           C  
ATOM   1219  CD2 PHE A 136     -47.823  -1.457  88.361  1.00 25.92           C  
ATOM   1220  CE1 PHE A 136     -50.276  -2.777  88.520  1.00 27.24           C  
ATOM   1221  CE2 PHE A 136     -48.705  -1.174  89.400  1.00 27.04           C  
ATOM   1222  CZ  PHE A 136     -49.933  -1.825  89.476  1.00 28.41           C  
ATOM   1223  H   PHE A 136     -45.989  -2.298  83.855  1.00 28.64           H  
ATOM   1224  HA  PHE A 136     -48.837  -2.427  84.741  1.00 28.47           H  
ATOM   1225  HB2 PHE A 136     -46.261  -2.235  86.410  1.00 27.26           H  
ATOM   1226  HB3 PHE A 136     -47.127  -3.714  86.099  1.00 27.26           H  
ATOM   1227  HD1 PHE A 136     -49.686  -3.799  86.729  1.00 28.08           H  
ATOM   1228  HD2 PHE A 136     -46.875  -0.925  88.308  1.00 25.92           H  
ATOM   1229  HE1 PHE A 136     -51.235  -3.283  88.574  1.00 27.24           H  
ATOM   1230  HE2 PHE A 136     -48.443  -0.430  90.145  1.00 27.04           H  
ATOM   1231  HZ  PHE A 136     -50.621  -1.580  90.280  1.00 28.41           H  
ATOM   1232  N   VAL A 137     -49.143   0.006  85.030  1.00 30.51           N  
ATOM   1233  CA  VAL A 137     -49.446   1.427  85.147  1.00 29.73           C  
ATOM   1234  C   VAL A 137     -50.122   1.563  86.531  1.00 29.11           C  
ATOM   1235  O   VAL A 137     -51.253   1.108  86.732  1.00 30.35           O  
ATOM   1236  CB  VAL A 137     -50.410   1.884  84.026  1.00 32.02           C  
ATOM   1237  CG1 VAL A 137     -50.688   3.389  84.129  1.00 32.66           C  
ATOM   1238  CG2 VAL A 137     -49.856   1.570  82.632  1.00 32.08           C  
ATOM   1239  H   VAL A 137     -49.938  -0.624  84.994  1.00 30.51           H  
ATOM   1240  HA  VAL A 137     -48.525   2.011  85.086  1.00 29.73           H  
ATOM   1241  HB  VAL A 137     -51.368   1.356  84.125  1.00 32.02           H  
ATOM   1242 HG11 VAL A 137     -49.761   3.969  84.071  1.00 32.66           H  
ATOM   1243 HG12 VAL A 137     -51.186   3.637  85.071  1.00 32.66           H  
ATOM   1244 HG13 VAL A 137     -51.346   3.719  83.318  1.00 32.66           H  
ATOM   1245 HG21 VAL A 137     -48.892   2.058  82.472  1.00 32.08           H  
ATOM   1246 HG22 VAL A 137     -50.544   1.919  81.854  1.00 32.08           H  
ATOM   1247 HG23 VAL A 137     -49.722   0.493  82.487  1.00 32.08           H  
ATOM   1248  N   PRO A 138     -49.409   2.155  87.549  1.00 28.37           N  
ATOM   1249  CA  PRO A 138     -50.033   2.408  88.843  1.00 29.51           C  
ATOM   1250  C   PRO A 138     -51.089   3.525  88.718  1.00 31.88           C  
ATOM   1251  O   PRO A 138     -51.191   4.269  87.738  1.00 33.84           O  
ATOM   1252  CB  PRO A 138     -48.891   2.874  89.753  1.00 28.46           C  
ATOM   1253  CG  PRO A 138     -47.613   2.550  88.993  1.00 27.13           C  
ATOM   1254  CD  PRO A 138     -48.026   2.582  87.534  1.00 27.87           C  
ATOM   1255  HA  PRO A 138     -50.510   1.492  89.207  1.00 29.51           H  
ATOM   1256  HB2 PRO A 138     -48.909   2.355  90.716  1.00 28.46           H  
ATOM   1257  HB3 PRO A 138     -48.945   3.948  89.957  1.00 28.46           H  
ATOM   1258  HG2 PRO A 138     -47.272   1.546  89.263  1.00 27.13           H  
ATOM   1259  HG3 PRO A 138     -46.799   3.245  89.218  1.00 27.13           H  
ATOM   1260  HD2 PRO A 138     -47.997   3.598  87.127  1.00 27.87           H  
ATOM   1261  HD3 PRO A 138     -47.409   1.921  86.925  1.00 27.87           H  
ATOM   1262  N   SER A 139     -51.888   3.684  89.826  1.00 32.33           N  
ATOM   1263  CA  SER A 139     -52.949   4.691  89.876  1.00 34.80           C  
ATOM   1264  C   SER A 139     -53.349   4.982  91.324  1.00 36.25           C  
ATOM   1265  O   SER A 139     -52.959   4.282  92.258  1.00 36.89           O  
ATOM   1266  CB  SER A 139     -54.154   4.306  89.007  1.00 35.85           C  
ATOM   1267  OG  SER A 139     -53.979   4.809  87.674  1.00 36.47           O  
ATOM   1268  H   SER A 139     -51.750   3.106  90.658  1.00 32.33           H  
ATOM   1269  HA  SER A 139     -52.511   5.614  89.490  1.00 34.80           H  
ATOM   1270  HB2 SER A 139     -55.088   4.735  89.380  1.00 35.85           H  
ATOM   1271  HB3 SER A 139     -54.286   3.220  88.949  1.00 35.85           H  
ATOM   1272  HG  SER A 139     -53.121   4.445  87.359  1.00 36.47           H  
ATOM   1273  N   LEU A 140     -54.148   6.094  91.489  1.00 38.62           N  
ATOM   1274  CA  LEU A 140     -54.524   6.580  92.818  1.00 40.99           C  
ATOM   1275  C   LEU A 140     -55.379   5.496  93.501  1.00 39.11           C  
ATOM   1276  O   LEU A 140     -56.438   5.075  93.038  1.00 37.29           O  
ATOM   1277  CB  LEU A 140     -55.314   7.891  92.709  1.00 44.98           C  
ATOM   1278  CG  LEU A 140     -55.749   8.514  94.052  1.00 50.42           C  
ATOM   1279  CD1 LEU A 140     -54.567   8.838  94.965  1.00 52.04           C  
ATOM   1280  CD2 LEU A 140     -56.557   9.787  93.788  1.00 52.85           C  
ATOM   1281  H   LEU A 140     -54.486   6.617  90.690  1.00 38.62           H  
ATOM   1282  HA  LEU A 140     -53.592   6.738  93.363  1.00 40.99           H  
ATOM   1283  HB2 LEU A 140     -56.210   7.721  92.096  1.00 44.98           H  
ATOM   1284  HB3 LEU A 140     -54.707   8.617  92.156  1.00 44.98           H  
ATOM   1285  HG  LEU A 140     -56.404   7.809  94.578  1.00 50.42           H  
ATOM   1286 HD11 LEU A 140     -53.837   9.479  94.460  1.00 52.04           H  
ATOM   1287 HD12 LEU A 140     -54.057   7.928  95.293  1.00 52.04           H  
ATOM   1288 HD13 LEU A 140     -54.904   9.359  95.868  1.00 52.04           H  
ATOM   1289 HD21 LEU A 140     -55.954  10.542  93.273  1.00 52.85           H  
ATOM   1290 HD22 LEU A 140     -56.915  10.223  94.728  1.00 52.85           H  
ATOM   1291 HD23 LEU A 140     -57.434   9.571  93.168  1.00 52.85           H  
ATOM   1292  N   ASN A 141     -54.807   4.976  94.640  1.00 36.94           N  
ATOM   1293  CA  ASN A 141     -55.392   3.828  95.311  1.00 37.58           C  
ATOM   1294  C   ASN A 141     -56.572   4.257  96.196  1.00 38.72           C  
ATOM   1295  O   ASN A 141     -56.630   5.335  96.786  1.00 39.34           O  
ATOM   1296  CB  ASN A 141     -54.371   3.084  96.159  1.00 37.12           C  
ATOM   1297  CG  ASN A 141     -53.713   2.030  95.314  1.00 37.33           C  
ATOM   1298  OD1 ASN A 141     -52.714   2.239  94.633  1.00 39.35           O  
ATOM   1299  ND2 ASN A 141     -54.289   0.805  95.344  1.00 37.34           N  
ATOM   1300  H   ASN A 141     -53.954   5.400  95.002  1.00 36.94           H  
ATOM   1301  HA  ASN A 141     -55.798   3.168  94.532  1.00 37.58           H  
ATOM   1302  HB2 ASN A 141     -54.831   2.600  97.028  1.00 37.12           H  
ATOM   1303  HB3 ASN A 141     -53.597   3.756  96.540  1.00 37.12           H  
ATOM   1304 HD21 ASN A 141     -53.914   0.075  94.757  1.00 37.34           H  
ATOM   1305 HD22 ASN A 141     -55.065   0.542  95.955  1.00 37.34           H  
ATOM   1306  N   VAL A 142     -57.545   3.289  96.353  1.00 41.14           N  
ATOM   1307  CA  VAL A 142     -58.802   3.577  97.043  1.00 45.99           C  
ATOM   1308  C   VAL A 142     -58.517   3.489  98.560  1.00 47.08           C  
ATOM   1309  O   VAL A 142     -58.637   2.455  99.216  1.00 45.31           O  
ATOM   1310  CB  VAL A 142     -59.927   2.609  96.612  1.00 49.11           C  
ATOM   1311  CG1 VAL A 142     -61.258   2.988  97.274  1.00 51.12           C  
ATOM   1312  CG2 VAL A 142     -60.119   2.606  95.090  1.00 49.79           C  
ATOM   1313  H   VAL A 142     -57.396   2.358  95.980  1.00 41.14           H  
ATOM   1314  HA  VAL A 142     -59.096   4.607  96.801  1.00 45.99           H  
ATOM   1315  HB  VAL A 142     -59.669   1.587  96.920  1.00 49.11           H  
ATOM   1316 HG11 VAL A 142     -61.570   3.997  96.985  1.00 51.12           H  
ATOM   1317 HG12 VAL A 142     -61.191   2.957  98.366  1.00 51.12           H  
ATOM   1318 HG13 VAL A 142     -62.050   2.292  96.976  1.00 51.12           H  
ATOM   1319 HG21 VAL A 142     -60.336   3.612  94.716  1.00 49.79           H  
ATOM   1320 HG22 VAL A 142     -60.952   1.953  94.806  1.00 49.79           H  
ATOM   1321 HG23 VAL A 142     -59.228   2.236  94.574  1.00 49.79           H  
ATOM   1322  N   ASP A 143     -57.998   4.647  99.092  1.00 50.93           N  
ATOM   1323  CA  ASP A 143     -57.770   4.872 100.526  1.00 54.23           C  
ATOM   1324  C   ASP A 143     -56.673   3.909 101.078  1.00 51.97           C  
ATOM   1325  O   ASP A 143     -56.565   3.545 102.250  1.00 53.50           O  
ATOM   1326  CB  ASP A 143     -59.072   4.861 101.316  1.00 58.64           C  
ATOM   1327  CG  ASP A 143     -58.755   5.283 102.727  1.00 61.63           C  
ATOM   1328  OD1 ASP A 143     -57.871   6.175 102.893  1.00 61.10           O  
ATOM   1329  OD2 ASP A 143     -59.257   4.596 103.664  1.00 66.82           O1-
ATOM   1330  H   ASP A 143     -57.750   5.400  98.448  1.00 50.93           H  
ATOM   1331  HA  ASP A 143     -57.318   5.872 100.559  1.00 54.23           H  
ATOM   1332  HB2 ASP A 143     -59.525   3.863 101.318  1.00 58.64           H  
ATOM   1333  HB3 ASP A 143     -59.799   5.560 100.889  1.00 58.64           H  
ATOM   1334  N   GLY A 144     -55.700   3.601 100.151  1.00 49.59           N  
ATOM   1335  CA  GLY A 144     -54.545   2.797 100.486  1.00 48.37           C  
ATOM   1336  C   GLY A 144     -54.769   1.282 100.453  1.00 46.27           C  
ATOM   1337  O   GLY A 144     -53.882   0.499 100.800  1.00 43.82           O  
ATOM   1338  H   GLY A 144     -55.804   3.968  99.210  1.00 49.59           H  
ATOM   1339  HA2 GLY A 144     -54.190   3.069 101.485  1.00 48.37           H  
ATOM   1340  HA3 GLY A 144     -53.770   3.031  99.754  1.00 48.37           H  
ATOM   1341  N   GLN A 145     -55.969   0.862  99.922  1.00 44.15           N  
ATOM   1342  CA  GLN A 145     -56.241  -0.549  99.647  1.00 41.34           C  
ATOM   1343  C   GLN A 145     -55.471  -0.855  98.344  1.00 37.91           C  
ATOM   1344  O   GLN A 145     -55.693  -0.199  97.319  1.00 36.03           O  
ATOM   1345  CB  GLN A 145     -57.729  -0.816  99.430  1.00 43.59           C  
ATOM   1346  CG  GLN A 145     -58.525  -0.678 100.725  1.00 48.25           C  
ATOM   1347  CD  GLN A 145     -60.004  -0.726 100.434  1.00 50.92           C  
ATOM   1348  OE1 GLN A 145     -60.690  -1.732 100.571  1.00 49.26           O  
ATOM   1349  NE2 GLN A 145     -60.522   0.444  99.967  1.00 54.41           N  
ATOM   1350  H   GLN A 145     -56.680   1.557  99.701  1.00 44.15           H  
ATOM   1351  HA  GLN A 145     -55.869  -1.137 100.489  1.00 41.34           H  
ATOM   1352  HB2 GLN A 145     -57.868  -1.831  99.035  1.00 43.59           H  
ATOM   1353  HB3 GLN A 145     -58.125  -0.142  98.660  1.00 43.59           H  
ATOM   1354  HG2 GLN A 145     -58.301   0.267 101.233  1.00 48.25           H  
ATOM   1355  HG3 GLN A 145     -58.277  -1.487 101.421  1.00 48.25           H  
ATOM   1356 HE21 GLN A 145     -61.509   0.491  99.758  1.00 54.41           H  
ATOM   1357 HE22 GLN A 145     -59.944   1.272  99.823  1.00 54.41           H  
ATOM   1358  N   PRO A 146     -54.458  -1.785  98.408  1.00 36.05           N  
ATOM   1359  CA  PRO A 146     -53.439  -1.880  97.367  1.00 34.15           C  
ATOM   1360  C   PRO A 146     -53.887  -2.614  96.086  1.00 33.91           C  
ATOM   1361  O   PRO A 146     -54.856  -3.369  96.040  1.00 34.34           O  
ATOM   1362  CB  PRO A 146     -52.313  -2.669  98.041  1.00 33.51           C  
ATOM   1363  CG  PRO A 146     -53.075  -3.613  98.967  1.00 35.59           C  
ATOM   1364  CD  PRO A 146     -54.214  -2.742  99.475  1.00 36.93           C  
ATOM   1365  HA  PRO A 146     -53.117  -0.871  97.103  1.00 34.15           H  
ATOM   1366  HB2 PRO A 146     -51.691  -1.997  98.643  1.00 33.51           H  
ATOM   1367  HB3 PRO A 146     -51.663  -3.202  97.343  1.00 33.51           H  
ATOM   1368  HG2 PRO A 146     -52.457  -4.007  99.778  1.00 35.59           H  
ATOM   1369  HG3 PRO A 146     -53.470  -4.461  98.396  1.00 35.59           H  
ATOM   1370  HD2 PRO A 146     -55.122  -3.310  99.698  1.00 36.93           H  
ATOM   1371  HD3 PRO A 146     -53.906  -2.192 100.370  1.00 36.93           H  
ATOM   1372  N   ILE A 147     -53.036  -2.428  95.009  1.00 34.32           N  
ATOM   1373  CA  ILE A 147     -53.178  -3.224  93.798  1.00 34.27           C  
ATOM   1374  C   ILE A 147     -52.299  -4.480  94.020  1.00 32.18           C  
ATOM   1375  O   ILE A 147     -51.123  -4.422  94.382  1.00 31.17           O  
ATOM   1376  CB  ILE A 147     -52.721  -2.506  92.506  1.00 34.37           C  
ATOM   1377  CG1 ILE A 147     -53.308  -1.095  92.312  1.00 35.50           C  
ATOM   1378  CG2 ILE A 147     -53.029  -3.376  91.276  1.00 35.70           C  
ATOM   1379  CD1 ILE A 147     -54.828  -1.021  92.326  1.00 37.95           C  
ATOM   1380  H   ILE A 147     -52.263  -1.760  95.092  1.00 34.32           H  
ATOM   1381  HA  ILE A 147     -54.226  -3.530  93.701  1.00 34.27           H  
ATOM   1382  HB  ILE A 147     -51.632  -2.377  92.545  1.00 34.37           H  
ATOM   1383 HG12 ILE A 147     -52.952  -0.687  91.357  1.00 35.50           H  
ATOM   1384 HG13 ILE A 147     -52.898  -0.429  93.077  1.00 35.50           H  
ATOM   1385 HG21 ILE A 147     -54.070  -3.716  91.273  1.00 35.70           H  
ATOM   1386 HG22 ILE A 147     -52.385  -4.260  91.249  1.00 35.70           H  
ATOM   1387 HG23 ILE A 147     -52.858  -2.822  90.348  1.00 35.70           H  
ATOM   1388 HD11 ILE A 147     -55.265  -1.620  91.522  1.00 37.95           H  
ATOM   1389 HD12 ILE A 147     -55.151   0.015  92.181  1.00 37.95           H  
ATOM   1390 HD13 ILE A 147     -55.243  -1.366  93.278  1.00 37.95           H  
ATOM   1391  N   PHE A 148     -52.928  -5.670  93.740  1.00 30.71           N  
ATOM   1392  CA  PHE A 148     -52.222  -6.949  93.780  1.00 32.02           C  
ATOM   1393  C   PHE A 148     -51.699  -7.180  92.352  1.00 30.47           C  
ATOM   1394  O   PHE A 148     -52.443  -7.503  91.423  1.00 31.99           O  
ATOM   1395  CB  PHE A 148     -53.146  -8.104  94.186  1.00 37.50           C  
ATOM   1396  CG  PHE A 148     -53.560  -8.033  95.638  1.00 39.42           C  
ATOM   1397  CD1 PHE A 148     -54.722  -7.345  96.014  1.00 40.61           C  
ATOM   1398  CD2 PHE A 148     -52.774  -8.628  96.633  1.00 43.02           C  
ATOM   1399  CE1 PHE A 148     -55.090  -7.256  97.357  1.00 42.10           C  
ATOM   1400  CE2 PHE A 148     -53.149  -8.544  97.976  1.00 42.80           C  
ATOM   1401  CZ  PHE A 148     -54.305  -7.857  98.338  1.00 42.81           C  
ATOM   1402  H   PHE A 148     -53.907  -5.670  93.483  1.00 30.71           H  
ATOM   1403  HA  PHE A 148     -51.377  -6.876  94.471  1.00 32.02           H  
ATOM   1404  HB2 PHE A 148     -52.646  -9.065  94.007  1.00 37.50           H  
ATOM   1405  HB3 PHE A 148     -54.045  -8.123  93.557  1.00 37.50           H  
ATOM   1406  HD1 PHE A 148     -55.349  -6.862  95.269  1.00 40.61           H  
ATOM   1407  HD2 PHE A 148     -51.861  -9.159  96.374  1.00 43.02           H  
ATOM   1408  HE1 PHE A 148     -55.990  -6.712  97.635  1.00 42.10           H  
ATOM   1409  HE2 PHE A 148     -52.535  -9.009  98.743  1.00 42.80           H  
ATOM   1410  HZ  PHE A 148     -54.595  -7.787  99.383  1.00 42.81           H  
ATOM   1411  N   ALA A 149     -50.369  -6.885  92.171  1.00 28.72           N  
ATOM   1412  CA  ALA A 149     -49.698  -6.974  90.882  1.00 26.84           C  
ATOM   1413  C   ALA A 149     -48.986  -8.338  90.832  1.00 27.01           C  
ATOM   1414  O   ALA A 149     -47.912  -8.571  91.387  1.00 27.18           O  
ATOM   1415  CB  ALA A 149     -48.714  -5.828  90.707  1.00 24.84           C  
ATOM   1416  H   ALA A 149     -49.782  -6.618  92.968  1.00 28.72           H  
ATOM   1417  HA  ALA A 149     -50.442  -6.920  90.081  1.00 26.84           H  
ATOM   1418  HB1 ALA A 149     -49.227  -4.865  90.790  1.00 24.84           H  
ATOM   1419  HB2 ALA A 149     -48.233  -5.873  89.728  1.00 24.84           H  
ATOM   1420  HB3 ALA A 149     -47.920  -5.850  91.458  1.00 24.84           H  
ATOM   1421  N   ASN A 150     -49.710  -9.321  90.196  1.00 28.47           N  
ATOM   1422  CA  ASN A 150     -49.249 -10.696  90.106  1.00 28.98           C  
ATOM   1423  C   ASN A 150     -48.273 -10.749  88.927  1.00 26.73           C  
ATOM   1424  O   ASN A 150     -48.653 -10.624  87.763  1.00 26.69           O  
ATOM   1425  CB  ASN A 150     -50.368 -11.688  89.803  1.00 32.30           C  
ATOM   1426  CG  ASN A 150     -51.293 -11.849  90.976  1.00 38.30           C  
ATOM   1427  OD1 ASN A 150     -51.109 -12.705  91.842  1.00 39.19           O  
ATOM   1428  ND2 ASN A 150     -52.348 -10.991  91.011  1.00 41.69           N  
ATOM   1429  H   ASN A 150     -50.594  -9.083  89.744  1.00 28.47           H  
ATOM   1430  HA  ASN A 150     -48.747 -10.959  91.042  1.00 28.98           H  
ATOM   1431  HB2 ASN A 150     -49.946 -12.678  89.588  1.00 32.30           H  
ATOM   1432  HB3 ASN A 150     -50.944 -11.407  88.915  1.00 32.30           H  
ATOM   1433 HD21 ASN A 150     -53.033 -11.042  91.753  1.00 41.69           H  
ATOM   1434 HD22 ASN A 150     -52.485 -10.273  90.299  1.00 41.69           H  
ATOM   1435  N   ILE A 151     -46.958 -10.904  89.279  1.00 26.26           N  
ATOM   1436  CA  ILE A 151     -45.886 -11.066  88.295  1.00 25.63           C  
ATOM   1437  C   ILE A 151     -45.989 -12.557  87.885  1.00 26.18           C  
ATOM   1438  O   ILE A 151     -45.991 -13.459  88.732  1.00 26.59           O  
ATOM   1439  CB  ILE A 151     -44.500 -10.762  88.905  1.00 25.81           C  
ATOM   1440  CG1 ILE A 151     -44.440  -9.336  89.495  1.00 26.48           C  
ATOM   1441  CG2 ILE A 151     -43.395 -10.962  87.858  1.00 25.89           C  
ATOM   1442  CD1 ILE A 151     -43.252  -9.133  90.427  1.00 25.37           C  
ATOM   1443  H   ILE A 151     -46.723 -10.937  90.273  1.00 26.26           H  
ATOM   1444  HA  ILE A 151     -46.093 -10.408  87.450  1.00 25.63           H  
ATOM   1445  HB  ILE A 151     -44.321 -11.472  89.721  1.00 25.81           H  
ATOM   1446 HG12 ILE A 151     -45.342  -9.120  90.077  1.00 26.48           H  
ATOM   1447 HG13 ILE A 151     -44.409  -8.598  88.687  1.00 26.48           H  
ATOM   1448 HG21 ILE A 151     -43.517 -10.271  87.018  1.00 25.89           H  
ATOM   1449 HG22 ILE A 151     -43.400 -11.982  87.460  1.00 25.89           H  
ATOM   1450 HG23 ILE A 151     -42.404 -10.799  88.289  1.00 25.89           H  
ATOM   1451 HD11 ILE A 151     -43.272  -9.857  91.248  1.00 25.37           H  
ATOM   1452 HD12 ILE A 151     -43.288  -8.131  90.865  1.00 25.37           H  
ATOM   1453 HD13 ILE A 151     -42.299  -9.235  89.903  1.00 25.37           H  
ATOM   1454  N   THR A 152     -46.148 -12.774  86.540  1.00 26.30           N  
ATOM   1455  CA  THR A 152     -46.525 -14.053  85.938  1.00 28.14           C  
ATOM   1456  C   THR A 152     -45.743 -14.330  84.628  1.00 29.35           C  
ATOM   1457  O   THR A 152     -45.078 -13.486  84.024  1.00 28.00           O  
ATOM   1458  CB  THR A 152     -48.050 -14.108  85.649  1.00 30.43           C  
ATOM   1459  OG1 THR A 152     -48.498 -12.895  85.029  1.00 30.35           O  
ATOM   1460  CG2 THR A 152     -48.866 -14.329  86.917  1.00 31.40           C  
ATOM   1461  H   THR A 152     -46.032 -11.988  85.891  1.00 26.30           H  
ATOM   1462  HA  THR A 152     -46.257 -14.857  86.635  1.00 28.14           H  
ATOM   1463  HB  THR A 152     -48.275 -14.924  84.953  1.00 30.43           H  
ATOM   1464 HG21 THR A 152     -48.578 -15.258  87.417  1.00 31.40           H  
ATOM   1465 HG22 THR A 152     -49.934 -14.382  86.681  1.00 31.40           H  
ATOM   1466 HG23 THR A 152     -48.746 -13.498  87.617  1.00 31.40           H  
ATOM   1467  HG1 THR A 152     -49.435 -13.049  84.769  1.00 30.35           H  
ATOM   1468  N   LEU A 153     -45.846 -15.630  84.169  1.00 29.68           N  
ATOM   1469  CA  LEU A 153     -45.153 -16.083  82.964  1.00 30.72           C  
ATOM   1470  C   LEU A 153     -45.962 -15.725  81.688  1.00 29.79           C  
ATOM   1471  O   LEU A 153     -47.186 -15.887  81.638  1.00 29.88           O  
ATOM   1472  CB  LEU A 153     -44.958 -17.612  82.987  1.00 33.70           C  
ATOM   1473  CG  LEU A 153     -43.859 -18.078  83.963  1.00 36.05           C  
ATOM   1474  CD1 LEU A 153     -44.014 -19.572  84.258  1.00 39.26           C  
ATOM   1475  CD2 LEU A 153     -42.463 -17.817  83.394  1.00 35.58           C  
ATOM   1476  H   LEU A 153     -46.421 -16.302  84.663  1.00 29.68           H  
ATOM   1477  HA  LEU A 153     -44.183 -15.589  82.956  1.00 30.72           H  
ATOM   1478  HB2 LEU A 153     -44.716 -17.973  81.979  1.00 33.70           H  
ATOM   1479  HB3 LEU A 153     -45.912 -18.085  83.255  1.00 33.70           H  
ATOM   1480  HG  LEU A 153     -43.959 -17.539  84.913  1.00 36.05           H  
ATOM   1481 HD11 LEU A 153     -43.931 -20.169  83.344  1.00 39.26           H  
ATOM   1482 HD12 LEU A 153     -44.989 -19.779  84.712  1.00 39.26           H  
ATOM   1483 HD13 LEU A 153     -43.244 -19.912  84.959  1.00 39.26           H  
ATOM   1484 HD21 LEU A 153     -42.329 -18.332  82.437  1.00 35.58           H  
ATOM   1485 HD22 LEU A 153     -41.686 -18.181  84.073  1.00 35.58           H  
ATOM   1486 HD23 LEU A 153     -42.287 -16.751  83.233  1.00 35.58           H  
ATOM   1487  N   PRO A 154     -45.245 -15.310  80.583  1.00 29.73           N  
ATOM   1488  CA  PRO A 154     -45.824 -15.278  79.248  1.00 30.82           C  
ATOM   1489  C   PRO A 154     -45.818 -16.674  78.584  1.00 32.43           C  
ATOM   1490  O   PRO A 154     -45.208 -17.647  79.022  1.00 32.12           O  
ATOM   1491  CB  PRO A 154     -44.908 -14.357  78.426  1.00 31.33           C  
ATOM   1492  CG  PRO A 154     -43.835 -13.874  79.392  1.00 31.21           C  
ATOM   1493  CD  PRO A 154     -43.872 -14.857  80.547  1.00 29.93           C  
ATOM   1494  HA  PRO A 154     -46.855 -14.917  79.290  1.00 30.82           H  
ATOM   1495  HB2 PRO A 154     -45.468 -13.510  78.014  1.00 31.33           H  
ATOM   1496  HB3 PRO A 154     -44.439 -14.873  77.580  1.00 31.33           H  
ATOM   1497  HG2 PRO A 154     -44.092 -12.869  79.746  1.00 31.21           H  
ATOM   1498  HG3 PRO A 154     -42.850 -13.810  78.925  1.00 31.21           H  
ATOM   1499  HD2 PRO A 154     -43.245 -15.731  80.368  1.00 29.93           H  
ATOM   1500  HD3 PRO A 154     -43.577 -14.379  81.479  1.00 29.93           H  
ATOM   1501  N   VAL A 155     -46.493 -16.703  77.379  1.00 32.72           N  
ATOM   1502  CA  VAL A 155     -46.454 -17.870  76.503  1.00 34.28           C  
ATOM   1503  C   VAL A 155     -45.275 -17.597  75.542  1.00 33.47           C  
ATOM   1504  O   VAL A 155     -45.361 -16.850  74.568  1.00 35.23           O  
ATOM   1505  CB  VAL A 155     -47.782 -18.052  75.739  1.00 36.65           C  
ATOM   1506  CG1 VAL A 155     -47.720 -19.269  74.808  1.00 38.61           C  
ATOM   1507  CG2 VAL A 155     -48.960 -18.221  76.706  1.00 37.70           C  
ATOM   1508  H   VAL A 155     -46.998 -15.886  77.058  1.00 32.72           H  
ATOM   1509  HA  VAL A 155     -46.241 -18.767  77.096  1.00 34.28           H  
ATOM   1510  HB  VAL A 155     -47.978 -17.164  75.123  1.00 36.65           H  
ATOM   1511 HG11 VAL A 155     -47.508 -20.186  75.368  1.00 38.61           H  
ATOM   1512 HG12 VAL A 155     -46.944 -19.151  74.045  1.00 38.61           H  
ATOM   1513 HG13 VAL A 155     -48.673 -19.406  74.285  1.00 38.61           H  
ATOM   1514 HG21 VAL A 155     -48.808 -19.080  77.368  1.00 37.70           H  
ATOM   1515 HG22 VAL A 155     -49.894 -18.379  76.156  1.00 37.70           H  
ATOM   1516 HG23 VAL A 155     -49.096 -17.331  77.329  1.00 37.70           H  
ATOM   1517  N   TYR A 156     -44.087 -18.185  75.919  1.00 32.45           N  
ATOM   1518  CA  TYR A 156     -42.903 -18.124  75.067  1.00 33.93           C  
ATOM   1519  C   TYR A 156     -43.129 -19.081  73.878  1.00 36.48           C  
ATOM   1520  O   TYR A 156     -43.846 -20.080  73.943  1.00 36.70           O  
ATOM   1521  CB  TYR A 156     -41.622 -18.555  75.794  1.00 34.38           C  
ATOM   1522  CG  TYR A 156     -41.283 -17.688  76.984  1.00 34.78           C  
ATOM   1523  CD1 TYR A 156     -40.781 -16.390  76.808  1.00 34.75           C  
ATOM   1524  CD2 TYR A 156     -41.462 -18.176  78.286  1.00 34.81           C  
ATOM   1525  CE1 TYR A 156     -40.470 -15.593  77.913  1.00 33.46           C  
ATOM   1526  CE2 TYR A 156     -41.136 -17.384  79.386  1.00 32.93           C  
ATOM   1527  CZ  TYR A 156     -40.654 -16.095  79.194  1.00 33.22           C  
ATOM   1528  OH  TYR A 156     -40.382 -15.346  80.301  1.00 34.60           O  
ATOM   1529  H   TYR A 156     -44.047 -18.673  76.808  1.00 32.45           H  
ATOM   1530  HA  TYR A 156     -42.810 -17.101  74.681  1.00 33.93           H  
ATOM   1531  HB2 TYR A 156     -40.769 -18.540  75.102  1.00 34.38           H  
ATOM   1532  HB3 TYR A 156     -41.711 -19.601  76.117  1.00 34.38           H  
ATOM   1533  HD1 TYR A 156     -40.603 -15.993  75.810  1.00 34.75           H  
ATOM   1534  HD2 TYR A 156     -41.864 -19.173  78.455  1.00 34.81           H  
ATOM   1535  HE1 TYR A 156     -40.060 -14.599  77.756  1.00 33.46           H  
ATOM   1536  HE2 TYR A 156     -41.285 -17.762  80.391  1.00 32.93           H  
ATOM   1537  HH  TYR A 156     -40.364 -14.395  80.044  1.00 34.60           H  
ATOM   1538  N   THR A 157     -42.419 -18.780  72.736  1.00 37.05           N  
ATOM   1539  CA  THR A 157     -42.562 -19.609  71.544  1.00 40.27           C  
ATOM   1540  C   THR A 157     -41.709 -20.879  71.732  1.00 39.20           C  
ATOM   1541  O   THR A 157     -40.744 -20.936  72.497  1.00 36.61           O  
ATOM   1542  CB  THR A 157     -42.130 -18.881  70.251  1.00 41.97           C  
ATOM   1543  OG1 THR A 157     -40.737 -18.544  70.308  1.00 41.02           O  
ATOM   1544  CG2 THR A 157     -42.959 -17.625  69.997  1.00 43.52           C  
ATOM   1545  H   THR A 157     -41.768 -18.004  72.715  1.00 37.05           H  
ATOM   1546  HA  THR A 157     -43.612 -19.914  71.457  1.00 40.27           H  
ATOM   1547  HB  THR A 157     -42.250 -19.555  69.395  1.00 41.97           H  
ATOM   1548 HG21 THR A 157     -44.029 -17.852  69.976  1.00 43.52           H  
ATOM   1549 HG22 THR A 157     -42.682 -17.175  69.037  1.00 43.52           H  
ATOM   1550 HG23 THR A 157     -42.772 -16.862  70.760  1.00 43.52           H  
ATOM   1551  HG1 THR A 157     -40.588 -17.755  69.750  1.00 41.02           H  
ATOM   1552  N   LEU A 158     -42.028 -21.933  70.894  1.00 39.93           N  
ATOM   1553  CA  LEU A 158     -41.257 -23.184  70.954  1.00 39.48           C  
ATOM   1554  C   LEU A 158     -39.783 -22.920  70.570  1.00 38.67           C  
ATOM   1555  O   LEU A 158     -38.855 -23.610  70.989  1.00 36.24           O  
ATOM   1556  CB  LEU A 158     -41.887 -24.229  70.023  1.00 41.47           C  
ATOM   1557  CG  LEU A 158     -41.241 -25.629  70.065  1.00 42.07           C  
ATOM   1558  CD1 LEU A 158     -41.275 -26.251  71.461  1.00 41.15           C  
ATOM   1559  CD2 LEU A 158     -41.949 -26.553  69.070  1.00 44.34           C  
ATOM   1560  H   LEU A 158     -42.826 -21.873  70.272  1.00 39.93           H  
ATOM   1561  HA  LEU A 158     -41.278 -23.512  71.999  1.00 39.48           H  
ATOM   1562  HB2 LEU A 158     -41.847 -23.856  68.990  1.00 41.47           H  
ATOM   1563  HB3 LEU A 158     -42.953 -24.323  70.269  1.00 41.47           H  
ATOM   1564  HG  LEU A 158     -40.194 -25.553  69.748  1.00 42.07           H  
ATOM   1565 HD11 LEU A 158     -42.296 -26.287  71.855  1.00 41.15           H  
ATOM   1566 HD12 LEU A 158     -40.656 -25.686  72.166  1.00 41.15           H  
ATOM   1567 HD13 LEU A 158     -40.885 -27.274  71.440  1.00 41.15           H  
ATOM   1568 HD21 LEU A 158     -43.004 -26.688  69.334  1.00 44.34           H  
ATOM   1569 HD22 LEU A 158     -41.476 -27.541  69.051  1.00 44.34           H  
ATOM   1570 HD23 LEU A 158     -41.903 -26.143  68.056  1.00 44.34           H  
ATOM   1571  N   LYS A 159     -39.587 -21.895  69.663  1.00 40.48           N  
ATOM   1572  CA  LYS A 159     -38.244 -21.531  69.238  1.00 40.61           C  
ATOM   1573  C   LYS A 159     -37.513 -20.906  70.446  1.00 39.38           C  
ATOM   1574  O   LYS A 159     -36.381 -21.263  70.779  1.00 37.74           O  
ATOM   1575  CB  LYS A 159     -38.286 -20.565  68.043  1.00 42.08           C  
ATOM   1576  CG  LYS A 159     -36.883 -20.139  67.613  1.00 42.93           C  
ATOM   1577  CD  LYS A 159     -36.869 -19.182  66.417  1.00 46.21           C  
ATOM   1578  CE  LYS A 159     -35.461 -18.628  66.270  1.00 48.13           C  
ATOM   1579  NZ  LYS A 159     -35.357 -17.680  65.175  1.00 50.80           N1+
ATOM   1580  H   LYS A 159     -40.391 -21.392  69.316  1.00 40.48           H  
ATOM   1581  HA  LYS A 159     -37.713 -22.451  68.964  1.00 40.61           H  
ATOM   1582  HB2 LYS A 159     -38.874 -19.674  68.297  1.00 42.08           H  
ATOM   1583  HB3 LYS A 159     -38.800 -21.049  67.203  1.00 42.08           H  
ATOM   1584  HG2 LYS A 159     -36.282 -21.026  67.376  1.00 42.93           H  
ATOM   1585  HG3 LYS A 159     -36.394 -19.638  68.456  1.00 42.93           H  
ATOM   1586  HD2 LYS A 159     -37.577 -18.361  66.583  1.00 46.21           H  
ATOM   1587  HD3 LYS A 159     -37.179 -19.708  65.508  1.00 46.21           H  
ATOM   1588  HE2 LYS A 159     -34.730 -19.421  66.091  1.00 48.13           H  
ATOM   1589  HE3 LYS A 159     -35.182 -18.083  67.173  1.00 48.13           H  
ATOM   1590  HZ1 LYS A 159     -34.380 -17.300  65.201  1.00 50.80           H  
ATOM   1591  HZ2 LYS A 159     -35.837 -16.778  65.399  1.00 50.80           H  
ATOM   1592  HZ3 LYS A 159     -35.501 -17.979  64.197  1.00 50.80           H  
ATOM   1593  N   GLU A 160     -38.163 -19.876  71.090  1.00 41.22           N  
ATOM   1594  CA  GLU A 160     -37.476 -19.099  72.124  1.00 42.43           C  
ATOM   1595  C   GLU A 160     -37.249 -19.977  73.369  1.00 38.34           C  
ATOM   1596  O   GLU A 160     -36.280 -19.838  74.115  1.00 35.94           O  
ATOM   1597  CB  GLU A 160     -38.258 -17.826  72.458  1.00 45.35           C  
ATOM   1598  CG  GLU A 160     -37.531 -16.885  73.417  1.00 47.17           C  
ATOM   1599  CD  GLU A 160     -36.118 -16.589  72.962  1.00 50.52           C  
ATOM   1600  OE1 GLU A 160     -35.945 -16.194  71.774  1.00 55.28           O  
ATOM   1601  OE2 GLU A 160     -35.189 -16.801  73.791  1.00 47.58           O1-
ATOM   1602  H   GLU A 160     -39.124 -19.637  70.852  1.00 41.22           H  
ATOM   1603  HA  GLU A 160     -36.489 -18.860  71.716  1.00 42.43           H  
ATOM   1604  HB2 GLU A 160     -39.232 -18.085  72.893  1.00 45.35           H  
ATOM   1605  HB3 GLU A 160     -38.473 -17.285  71.527  1.00 45.35           H  
ATOM   1606  HG2 GLU A 160     -37.517 -17.317  74.424  1.00 47.17           H  
ATOM   1607  HG3 GLU A 160     -38.077 -15.938  73.489  1.00 47.17           H  
ATOM   1608  N   ARG A 161     -38.213 -20.925  73.633  1.00 36.07           N  
ATOM   1609  CA  ARG A 161     -38.065 -21.819  74.774  1.00 35.56           C  
ATOM   1610  C   ARG A 161     -36.788 -22.687  74.636  1.00 36.15           C  
ATOM   1611  O   ARG A 161     -36.238 -23.185  75.622  1.00 36.34           O  
ATOM   1612  CB  ARG A 161     -39.325 -22.673  74.958  1.00 36.49           C  
ATOM   1613  CG  ARG A 161     -39.272 -23.716  76.082  1.00 36.13           C  
ATOM   1614  CD  ARG A 161     -38.956 -23.157  77.472  1.00 34.37           C  
ATOM   1615  NE  ARG A 161     -37.918 -23.977  78.124  1.00 34.52           N  
ATOM   1616  CZ  ARG A 161     -36.738 -23.544  78.600  1.00 33.74           C  
ATOM   1617  NH1 ARG A 161     -36.384 -22.260  78.641  1.00 33.27           N  
ATOM   1618  NH2 ARG A 161     -35.879 -24.447  79.102  1.00 34.92           N1+
ATOM   1619  H   ARG A 161     -39.046 -20.975  73.039  1.00 36.07           H  
ATOM   1620  HA  ARG A 161     -37.910 -21.174  75.646  1.00 35.56           H  
ATOM   1621  HB2 ARG A 161     -39.543 -23.203  74.021  1.00 36.49           H  
ATOM   1622  HB3 ARG A 161     -40.181 -22.008  75.136  1.00 36.49           H  
ATOM   1623  HG2 ARG A 161     -38.551 -24.496  75.809  1.00 36.13           H  
ATOM   1624  HG3 ARG A 161     -40.245 -24.221  76.123  1.00 36.13           H  
ATOM   1625  HD2 ARG A 161     -39.847 -23.215  78.106  1.00 34.37           H  
ATOM   1626  HD3 ARG A 161     -38.657 -22.110  77.443  1.00 34.37           H  
ATOM   1627  HE  ARG A 161     -38.065 -24.977  78.126  1.00 34.52           H  
ATOM   1628 HH11 ARG A 161     -35.464 -21.968  78.930  1.00 33.27           H  
ATOM   1629 HH12 ARG A 161     -36.958 -21.497  78.270  1.00 33.27           H  
ATOM   1630 HH21 ARG A 161     -34.990 -24.157  79.484  1.00 34.92           H  
ATOM   1631 HH22 ARG A 161     -36.065 -25.439  79.058  1.00 34.92           H  
ATOM   1632  N   CYS A 162     -36.359 -22.925  73.349  1.00 37.79           N  
ATOM   1633  CA  CYS A 162     -35.100 -23.610  73.078  1.00 38.12           C  
ATOM   1634  C   CYS A 162     -33.947 -22.590  73.173  1.00 38.85           C  
ATOM   1635  O   CYS A 162     -32.885 -22.853  73.745  1.00 38.29           O  
ATOM   1636  CB  CYS A 162     -35.049 -24.283  71.704  1.00 40.23           C  
ATOM   1637  SG  CYS A 162     -36.262 -25.633  71.554  1.00 39.54           S  
ATOM   1638  H   CYS A 162     -36.922 -22.586  72.572  1.00 37.79           H  
ATOM   1639  HA  CYS A 162     -34.930 -24.352  73.868  1.00 38.12           H  
ATOM   1640  HB2 CYS A 162     -34.054 -24.708  71.534  1.00 40.23           H  
ATOM   1641  HB3 CYS A 162     -35.235 -23.569  70.896  1.00 40.23           H  
ATOM   1642  HG  CYS A 162     -37.356 -24.850  71.480  1.00 39.54           H  
ATOM   1643  N   LEU A 163     -34.110 -21.394  72.507  1.00 39.13           N  
ATOM   1644  CA  LEU A 163     -33.009 -20.442  72.414  1.00 40.33           C  
ATOM   1645  C   LEU A 163     -32.622 -19.819  73.776  1.00 39.24           C  
ATOM   1646  O   LEU A 163     -31.503 -19.336  73.974  1.00 39.21           O  
ATOM   1647  CB  LEU A 163     -33.236 -19.318  71.404  1.00 40.21           C  
ATOM   1648  CG  LEU A 163     -33.455 -19.728  69.934  1.00 43.14           C  
ATOM   1649  CD1 LEU A 163     -33.172 -18.524  69.033  1.00 43.43           C  
ATOM   1650  CD2 LEU A 163     -32.645 -20.937  69.466  1.00 45.21           C  
ATOM   1651  H   LEU A 163     -35.002 -21.186  72.055  1.00 39.13           H  
ATOM   1652  HA  LEU A 163     -32.130 -21.022  72.112  1.00 40.33           H  
ATOM   1653  HB2 LEU A 163     -32.365 -18.652  71.454  1.00 40.21           H  
ATOM   1654  HB3 LEU A 163     -34.088 -18.705  71.723  1.00 40.21           H  
ATOM   1655  HG  LEU A 163     -34.509 -19.987  69.808  1.00 43.14           H  
ATOM   1656 HD11 LEU A 163     -32.178 -18.109  69.211  1.00 43.43           H  
ATOM   1657 HD12 LEU A 163     -33.900 -17.727  69.215  1.00 43.43           H  
ATOM   1658 HD13 LEU A 163     -33.218 -18.802  67.977  1.00 43.43           H  
ATOM   1659 HD21 LEU A 163     -31.574 -20.792  69.610  1.00 45.21           H  
ATOM   1660 HD22 LEU A 163     -32.815 -21.125  68.400  1.00 45.21           H  
ATOM   1661 HD23 LEU A 163     -32.940 -21.846  69.998  1.00 45.21           H  
ATOM   1662  N   GLN A 164     -33.590 -19.823  74.746  1.00 38.38           N  
ATOM   1663  CA  GLN A 164     -33.314 -19.418  76.119  1.00 37.85           C  
ATOM   1664  C   GLN A 164     -32.187 -20.280  76.725  1.00 39.31           C  
ATOM   1665  O   GLN A 164     -31.452 -19.858  77.615  1.00 43.24           O  
ATOM   1666  CB  GLN A 164     -34.546 -19.607  77.008  1.00 37.30           C  
ATOM   1667  CG  GLN A 164     -35.496 -18.420  76.935  1.00 35.13           C  
ATOM   1668  CD  GLN A 164     -36.828 -18.735  77.573  1.00 34.97           C  
ATOM   1669  OE1 GLN A 164     -37.149 -19.835  78.026  1.00 34.20           O  
ATOM   1670  NE2 GLN A 164     -37.677 -17.679  77.629  1.00 33.93           N  
ATOM   1671  H   GLN A 164     -34.551 -20.051  74.473  1.00 38.38           H  
ATOM   1672  HA  GLN A 164     -32.966 -18.378  76.106  1.00 37.85           H  
ATOM   1673  HB2 GLN A 164     -34.250 -19.737  78.057  1.00 37.30           H  
ATOM   1674  HB3 GLN A 164     -35.064 -20.533  76.725  1.00 37.30           H  
ATOM   1675  HG2 GLN A 164     -35.688 -18.138  75.898  1.00 35.13           H  
ATOM   1676  HG3 GLN A 164     -35.050 -17.555  77.436  1.00 35.13           H  
ATOM   1677 HE21 GLN A 164     -38.624 -17.766  77.960  1.00 33.93           H  
ATOM   1678 HE22 GLN A 164     -37.395 -16.727  77.349  1.00 33.93           H  
ATOM   1679  N   VAL A 165     -32.146 -21.591  76.296  1.00 39.14           N  
ATOM   1680  CA  VAL A 165     -31.151 -22.527  76.807  1.00 42.62           C  
ATOM   1681  C   VAL A 165     -29.844 -22.230  76.046  1.00 45.02           C  
ATOM   1682  O   VAL A 165     -28.749 -22.197  76.610  1.00 44.35           O  
ATOM   1683  CB  VAL A 165     -31.592 -23.995  76.635  1.00 42.16           C  
ATOM   1684  CG1 VAL A 165     -30.533 -24.961  77.175  1.00 44.46           C  
ATOM   1685  CG2 VAL A 165     -32.922 -24.259  77.348  1.00 41.35           C  
ATOM   1686  H   VAL A 165     -32.800 -21.895  75.577  1.00 39.14           H  
ATOM   1687  HA  VAL A 165     -30.980 -22.303  77.866  1.00 42.62           H  
ATOM   1688  HB  VAL A 165     -31.728 -24.221  75.571  1.00 42.16           H  
ATOM   1689 HG11 VAL A 165     -30.300 -24.751  78.225  1.00 44.46           H  
ATOM   1690 HG12 VAL A 165     -29.607 -24.890  76.598  1.00 44.46           H  
ATOM   1691 HG13 VAL A 165     -30.879 -25.998  77.106  1.00 44.46           H  
ATOM   1692 HG21 VAL A 165     -32.845 -24.037  78.417  1.00 41.35           H  
ATOM   1693 HG22 VAL A 165     -33.220 -25.308  77.240  1.00 41.35           H  
ATOM   1694 HG23 VAL A 165     -33.727 -23.648  76.930  1.00 41.35           H  
ATOM   1695  N   VAL A 166     -29.964 -22.065  74.681  1.00 46.75           N  
ATOM   1696  CA  VAL A 166     -28.781 -21.922  73.834  1.00 49.03           C  
ATOM   1697  C   VAL A 166     -27.989 -20.666  74.266  1.00 49.86           C  
ATOM   1698  O   VAL A 166     -26.761 -20.692  74.362  1.00 53.77           O  
ATOM   1699  CB  VAL A 166     -29.143 -21.874  72.334  1.00 50.75           C  
ATOM   1700  CG1 VAL A 166     -27.913 -21.632  71.452  1.00 51.95           C  
ATOM   1701  CG2 VAL A 166     -29.809 -23.178  71.879  1.00 51.89           C  
ATOM   1702  H   VAL A 166     -30.899 -22.078  74.277  1.00 46.75           H  
ATOM   1703  HA  VAL A 166     -28.138 -22.788  74.039  1.00 49.03           H  
ATOM   1704  HB  VAL A 166     -29.845 -21.051  72.164  1.00 50.75           H  
ATOM   1705 HG11 VAL A 166     -27.155 -22.402  71.614  1.00 51.95           H  
ATOM   1706 HG12 VAL A 166     -27.460 -20.656  71.648  1.00 51.95           H  
ATOM   1707 HG13 VAL A 166     -28.188 -21.654  70.392  1.00 51.95           H  
ATOM   1708 HG21 VAL A 166     -29.138 -24.033  72.015  1.00 51.89           H  
ATOM   1709 HG22 VAL A 166     -30.079 -23.125  70.818  1.00 51.89           H  
ATOM   1710 HG23 VAL A 166     -30.727 -23.382  72.435  1.00 51.89           H  
ATOM   1711  N   ARG A 167     -28.721 -19.519  74.493  1.00 46.71           N  
ATOM   1712  CA  ARG A 167     -28.049 -18.261  74.828  1.00 46.64           C  
ATOM   1713  C   ARG A 167     -27.478 -18.238  76.274  1.00 47.20           C  
ATOM   1714  O   ARG A 167     -26.796 -17.298  76.681  1.00 49.59           O  
ATOM   1715  CB  ARG A 167     -28.962 -17.035  74.646  1.00 42.91           C  
ATOM   1716  CG  ARG A 167     -29.425 -16.804  73.203  1.00 41.17           C  
ATOM   1717  CD  ARG A 167     -30.089 -15.438  73.040  1.00 38.31           C  
ATOM   1718  NE  ARG A 167     -31.183 -15.432  72.061  1.00 38.42           N  
ATOM   1719  CZ  ARG A 167     -32.449 -15.823  72.303  1.00 37.43           C  
ATOM   1720  NH1 ARG A 167     -32.777 -16.387  73.456  1.00 36.05           N  
ATOM   1721  NH2 ARG A 167     -33.376 -15.633  71.370  1.00 37.60           N1+
ATOM   1722  H   ARG A 167     -29.740 -19.545  74.414  1.00 46.71           H  
ATOM   1723  HA  ARG A 167     -27.181 -18.168  74.163  1.00 46.64           H  
ATOM   1724  HB2 ARG A 167     -28.427 -16.139  74.986  1.00 42.91           H  
ATOM   1725  HB3 ARG A 167     -29.842 -17.133  75.296  1.00 42.91           H  
ATOM   1726  HG2 ARG A 167     -30.115 -17.598  72.907  1.00 41.17           H  
ATOM   1727  HG3 ARG A 167     -28.569 -16.861  72.522  1.00 41.17           H  
ATOM   1728  HD2 ARG A 167     -29.350 -14.701  72.706  1.00 38.31           H  
ATOM   1729  HD3 ARG A 167     -30.486 -15.063  73.990  1.00 38.31           H  
ATOM   1730  HE  ARG A 167     -31.068 -14.956  71.164  1.00 38.42           H  
ATOM   1731 HH11 ARG A 167     -33.781 -16.597  73.637  1.00 36.05           H  
ATOM   1732 HH12 ARG A 167     -32.120 -16.675  74.156  1.00 36.05           H  
ATOM   1733 HH21 ARG A 167     -34.374 -15.866  71.531  1.00 37.60           H  
ATOM   1734 HH22 ARG A 167     -33.126 -15.263  70.455  1.00 37.60           H  
ATOM   1735  N   SER A 168     -27.831 -19.292  77.092  1.00 47.16           N  
ATOM   1736  CA  SER A 168     -27.278 -19.425  78.442  1.00 47.84           C  
ATOM   1737  C   SER A 168     -26.002 -20.289  78.486  1.00 51.72           C  
ATOM   1738  O   SER A 168     -25.235 -20.251  79.447  1.00 51.51           O  
ATOM   1739  CB  SER A 168     -28.310 -19.978  79.438  1.00 46.21           C  
ATOM   1740  OG  SER A 168     -28.714 -21.325  79.192  1.00 48.42           O  
ATOM   1741  H   SER A 168     -28.479 -19.989  76.741  1.00 47.16           H  
ATOM   1742  HA  SER A 168     -26.982 -18.426  78.785  1.00 47.84           H  
ATOM   1743  HB2 SER A 168     -29.213 -19.360  79.422  1.00 46.21           H  
ATOM   1744  HB3 SER A 168     -27.906 -19.950  80.456  1.00 46.21           H  
ATOM   1745  HG  SER A 168     -28.507 -21.553  78.263  1.00 48.42           H  
ATOM   1746  N   LEU A 169     -25.873 -21.210  77.464  1.00 55.32           N  
ATOM   1747  CA  LEU A 169     -24.823 -22.224  77.468  1.00 60.47           C  
ATOM   1748  C   LEU A 169     -23.743 -22.005  76.389  1.00 65.32           C  
ATOM   1749  O   LEU A 169     -22.601 -22.450  76.526  1.00 65.69           O  
ATOM   1750  CB  LEU A 169     -25.413 -23.631  77.256  1.00 60.25           C  
ATOM   1751  CG  LEU A 169     -26.333 -24.142  78.382  1.00 58.95           C  
ATOM   1752  CD1 LEU A 169     -26.836 -25.545  78.031  1.00 59.17           C  
ATOM   1753  CD2 LEU A 169     -25.644 -24.173  79.747  1.00 58.38           C  
ATOM   1754  H   LEU A 169     -26.524 -21.165  76.686  1.00 55.32           H  
ATOM   1755  HA  LEU A 169     -24.287 -22.182  78.422  1.00 60.47           H  
ATOM   1756  HB2 LEU A 169     -24.590 -24.347  77.124  1.00 60.25           H  
ATOM   1757  HB3 LEU A 169     -25.974 -23.643  76.312  1.00 60.25           H  
ATOM   1758  HG  LEU A 169     -27.206 -23.486  78.456  1.00 58.95           H  
ATOM   1759 HD11 LEU A 169     -26.012 -26.266  77.997  1.00 59.17           H  
ATOM   1760 HD12 LEU A 169     -27.328 -25.551  77.054  1.00 59.17           H  
ATOM   1761 HD13 LEU A 169     -27.561 -25.895  78.774  1.00 59.17           H  
ATOM   1762 HD21 LEU A 169     -24.711 -24.745  79.708  1.00 58.38           H  
ATOM   1763 HD22 LEU A 169     -26.293 -24.634  80.499  1.00 58.38           H  
ATOM   1764 HD23 LEU A 169     -25.413 -23.164  80.100  1.00 58.38           H  
ATOM   1765  N   VAL A 170     -24.174 -21.485  75.193  1.00 66.97           N  
ATOM   1766  CA  VAL A 170     -23.307 -21.430  74.020  1.00 72.03           C  
ATOM   1767  C   VAL A 170     -22.753 -19.992  73.933  1.00 78.27           C  
ATOM   1768  O   VAL A 170     -23.432 -18.995  74.168  1.00 78.83           O  
ATOM   1769  CB  VAL A 170     -24.055 -21.862  72.741  1.00 70.73           C  
ATOM   1770  CG1 VAL A 170     -23.139 -21.872  71.515  1.00 73.16           C  
ATOM   1771  CG2 VAL A 170     -24.659 -23.264  72.909  1.00 69.92           C  
ATOM   1772  H   VAL A 170     -25.107 -21.080  75.107  1.00 66.97           H  
ATOM   1773  HA  VAL A 170     -22.461 -22.111  74.178  1.00 72.03           H  
ATOM   1774  HB  VAL A 170     -24.872 -21.158  72.540  1.00 70.73           H  
ATOM   1775 HG11 VAL A 170     -22.272 -22.522  71.670  1.00 73.16           H  
ATOM   1776 HG12 VAL A 170     -22.779 -20.868  71.281  1.00 73.16           H  
ATOM   1777 HG13 VAL A 170     -23.678 -22.233  70.632  1.00 73.16           H  
ATOM   1778 HG21 VAL A 170     -23.890 -23.994  73.187  1.00 69.92           H  
ATOM   1779 HG22 VAL A 170     -25.123 -23.606  71.979  1.00 69.92           H  
ATOM   1780 HG23 VAL A 170     -25.433 -23.275  73.682  1.00 69.92           H  
ATOM   1781  N   LYS A 171     -21.430 -19.912  73.545  1.00 85.15           N  
ATOM   1782  CA  LYS A 171     -20.760 -18.619  73.431  1.00 87.86           C  
ATOM   1783  C   LYS A 171     -21.066 -18.039  72.030  1.00 85.58           C  
ATOM   1784  O   LYS A 171     -21.172 -18.796  71.055  1.00 85.09           O  
ATOM   1785  CB  LYS A 171     -19.237 -18.751  73.565  1.00 91.94           C  
ATOM   1786  CG  LYS A 171     -18.774 -19.465  74.834  1.00 95.88           C  
ATOM   1787  CD  LYS A 171     -17.275 -19.291  75.113  1.00 97.23           C  
ATOM   1788  CE  LYS A 171     -16.335 -20.224  74.356  1.00 98.03           C  
ATOM   1789  NZ  LYS A 171     -16.246 -19.917  72.936  1.00 99.58           N1+
ATOM   1790  H   LYS A 171     -20.926 -20.754  73.305  1.00 85.15           H  
ATOM   1791  HA  LYS A 171     -21.152 -17.970  74.217  1.00 87.86           H  
ATOM   1792  HB2 LYS A 171     -18.810 -17.745  73.562  1.00 91.94           H  
ATOM   1793  HB3 LYS A 171     -18.842 -19.267  72.685  1.00 91.94           H  
ATOM   1794  HG2 LYS A 171     -19.026 -20.531  74.793  1.00 95.88           H  
ATOM   1795  HG3 LYS A 171     -19.323 -19.043  75.686  1.00 95.88           H  
ATOM   1796  HD2 LYS A 171     -17.124 -19.493  76.182  1.00 97.23           H  
ATOM   1797  HD3 LYS A 171     -16.979 -18.247  74.960  1.00 97.23           H  
ATOM   1798  HE2 LYS A 171     -16.636 -21.272  74.447  1.00 98.03           H  
ATOM   1799  HE3 LYS A 171     -15.321 -20.119  74.755  1.00 98.03           H  
ATOM   1800  HZ1 LYS A 171     -15.382 -20.234  72.495  1.00 99.58           H  
ATOM   1801  HZ2 LYS A 171     -16.223 -18.880  72.721  1.00 99.58           H  
ATOM   1802  HZ3 LYS A 171     -17.005 -20.295  72.342  1.00 99.58           H  
ATOM   1803  N   PRO A 172     -21.098 -16.672  71.872  1.00 82.61           N  
ATOM   1804  CA  PRO A 172     -21.412 -16.062  70.576  1.00 85.83           C  
ATOM   1805  C   PRO A 172     -20.573 -16.522  69.375  1.00 86.11           C  
ATOM   1806  O   PRO A 172     -21.038 -16.582  68.235  1.00 82.60           O  
ATOM   1807  CB  PRO A 172     -21.229 -14.562  70.810  1.00 85.71           C  
ATOM   1808  CG  PRO A 172     -21.528 -14.399  72.293  1.00 82.88           C  
ATOM   1809  CD  PRO A 172     -20.941 -15.660  72.906  1.00 82.76           C  
ATOM   1810  HA  PRO A 172     -22.450 -16.309  70.373  1.00 85.83           H  
ATOM   1811  HB2 PRO A 172     -21.893 -13.962  70.181  1.00 85.71           H  
ATOM   1812  HB3 PRO A 172     -20.199 -14.248  70.602  1.00 85.71           H  
ATOM   1813  HG2 PRO A 172     -22.614 -14.377  72.449  1.00 82.88           H  
ATOM   1814  HG3 PRO A 172     -21.103 -13.486  72.717  1.00 82.88           H  
ATOM   1815  HD2 PRO A 172     -19.876 -15.543  73.120  1.00 82.76           H  
ATOM   1816  HD3 PRO A 172     -21.461 -15.937  73.825  1.00 82.76           H  
ATOM   1817  N   GLU A 173     -19.256 -16.813  69.642  1.00 87.94           N  
ATOM   1818  CA  GLU A 173     -18.337 -17.269  68.605  1.00 90.04           C  
ATOM   1819  C   GLU A 173     -18.799 -18.631  68.024  1.00 85.34           C  
ATOM   1820  O   GLU A 173     -18.360 -19.084  66.968  1.00 85.80           O  
ATOM   1821  CB  GLU A 173     -16.881 -17.489  69.079  1.00 94.52           C  
ATOM   1822  CG  GLU A 173     -16.294 -16.436  70.017  1.00 99.15           C  
ATOM   1823  CD  GLU A 173     -16.716 -16.826  71.420  1.00 98.79           C  
ATOM   1824  OE1 GLU A 173     -17.814 -16.344  71.806  1.00 95.90           O  
ATOM   1825  OE2 GLU A 173     -16.006 -17.691  72.015  1.00102.79           O1-
ATOM   1826  H   GLU A 173     -18.919 -16.655  70.605  1.00 87.94           H  
ATOM   1827  HA  GLU A 173     -18.367 -16.531  67.795  1.00 90.04           H  
ATOM   1828  HB2 GLU A 173     -16.250 -17.534  68.181  1.00 94.52           H  
ATOM   1829  HB3 GLU A 173     -16.792 -18.483  69.541  1.00 94.52           H  
ATOM   1830  HG2 GLU A 173     -16.630 -15.427  69.758  1.00 99.15           H  
ATOM   1831  HG3 GLU A 173     -15.200 -16.450  69.963  1.00 99.15           H  
ATOM   1832  N   ASN A 174     -19.600 -19.380  68.860  1.00 80.49           N  
ATOM   1833  CA  ASN A 174     -19.972 -20.758  68.590  1.00 79.46           C  
ATOM   1834  C   ASN A 174     -21.481 -20.916  68.323  1.00 75.50           C  
ATOM   1835  O   ASN A 174     -22.011 -22.027  68.265  1.00 72.88           O  
ATOM   1836  CB  ASN A 174     -19.557 -21.677  69.738  1.00 79.55           C  
ATOM   1837  CG  ASN A 174     -18.083 -21.595  70.055  1.00 82.34           C  
ATOM   1838  OD1 ASN A 174     -17.656 -21.244  71.156  1.00 79.73           O  
ATOM   1839  ND2 ASN A 174     -17.229 -21.972  69.064  1.00 87.53           N  
ATOM   1840  H   ASN A 174     -19.966 -18.940  69.709  1.00 80.49           H  
ATOM   1841  HA  ASN A 174     -19.479 -21.080  67.666  1.00 79.46           H  
ATOM   1842  HB2 ASN A 174     -19.796 -22.722  69.506  1.00 79.55           H  
ATOM   1843  HB3 ASN A 174     -20.110 -21.421  70.650  1.00 79.55           H  
ATOM   1844 HD21 ASN A 174     -16.231 -21.950  69.226  1.00 87.53           H  
ATOM   1845 HD22 ASN A 174     -17.536 -22.268  68.144  1.00 87.53           H  
ATOM   1846  N   TYR A 175     -22.179 -19.763  68.033  1.00 73.10           N  
ATOM   1847  CA  TYR A 175     -23.610 -19.818  67.725  1.00 72.83           C  
ATOM   1848  C   TYR A 175     -23.835 -20.477  66.346  1.00 74.33           C  
ATOM   1849  O   TYR A 175     -24.840 -21.141  66.095  1.00 71.52           O  
ATOM   1850  CB  TYR A 175     -24.279 -18.432  67.720  1.00 73.18           C  
ATOM   1851  CG  TYR A 175     -24.597 -17.785  69.056  1.00 70.80           C  
ATOM   1852  CD1 TYR A 175     -24.857 -18.509  70.228  1.00 68.49           C  
ATOM   1853  CD2 TYR A 175     -24.748 -16.386  69.101  1.00 70.63           C  
ATOM   1854  CE1 TYR A 175     -25.263 -17.858  71.400  1.00 66.30           C  
ATOM   1855  CE2 TYR A 175     -25.147 -15.735  70.275  1.00 66.39           C  
ATOM   1856  CZ  TYR A 175     -25.426 -16.479  71.412  1.00 64.92           C  
ATOM   1857  OH  TYR A 175     -25.893 -15.896  72.553  1.00 60.40           O  
ATOM   1858  H   TYR A 175     -21.694 -18.866  68.075  1.00 73.10           H  
ATOM   1859  HA  TYR A 175     -24.079 -20.493  68.449  1.00 72.83           H  
ATOM   1860  HB2 TYR A 175     -25.235 -18.498  67.181  1.00 73.18           H  
ATOM   1861  HB3 TYR A 175     -23.648 -17.744  67.139  1.00 73.18           H  
ATOM   1862  HD1 TYR A 175     -24.773 -19.590  70.258  1.00 68.49           H  
ATOM   1863  HD2 TYR A 175     -24.562 -15.789  68.210  1.00 70.63           H  
ATOM   1864  HE1 TYR A 175     -25.462 -18.431  72.302  1.00 66.30           H  
ATOM   1865  HE2 TYR A 175     -25.267 -14.656  70.279  1.00 66.39           H  
ATOM   1866  HH  TYR A 175     -25.981 -14.923  72.428  1.00 60.40           H  
ATOM   1867  N   ARG A 176     -22.897 -20.188  65.380  1.00 75.32           N  
ATOM   1868  CA  ARG A 176     -22.999 -20.684  64.008  1.00 76.42           C  
ATOM   1869  C   ARG A 176     -22.105 -21.934  63.812  1.00 77.70           C  
ATOM   1870  O   ARG A 176     -21.459 -22.132  62.786  1.00 80.04           O  
ATOM   1871  CB  ARG A 176     -22.690 -19.599  62.965  1.00 79.59           C  
ATOM   1872  CG  ARG A 176     -23.652 -18.411  63.050  1.00 77.80           C  
ATOM   1873  CD  ARG A 176     -23.623 -17.541  61.795  1.00 78.40           C  
ATOM   1874  NE  ARG A 176     -24.478 -16.364  61.962  1.00 75.44           N  
ATOM   1875  CZ  ARG A 176     -25.611 -16.042  61.336  1.00 74.98           C  
ATOM   1876  NH1 ARG A 176     -26.189 -16.857  60.451  1.00 79.16           N  
ATOM   1877  NH2 ARG A 176     -26.241 -14.899  61.582  1.00 71.43           N1+
ATOM   1878  H   ARG A 176     -22.092 -19.628  65.644  1.00 75.32           H  
ATOM   1879  HA  ARG A 176     -24.023 -21.038  63.840  1.00 76.42           H  
ATOM   1880  HB2 ARG A 176     -22.756 -20.042  61.963  1.00 79.59           H  
ATOM   1881  HB3 ARG A 176     -21.659 -19.241  63.082  1.00 79.59           H  
ATOM   1882  HG2 ARG A 176     -23.407 -17.805  63.929  1.00 77.80           H  
ATOM   1883  HG3 ARG A 176     -24.674 -18.768  63.197  1.00 77.80           H  
ATOM   1884  HD2 ARG A 176     -23.932 -18.113  60.915  1.00 78.40           H  
ATOM   1885  HD3 ARG A 176     -22.607 -17.177  61.606  1.00 78.40           H  
ATOM   1886  HE  ARG A 176     -24.258 -15.751  62.776  1.00 75.44           H  
ATOM   1887 HH11 ARG A 176     -27.168 -16.616  60.202  1.00 79.16           H  
ATOM   1888 HH12 ARG A 176     -25.860 -17.789  60.289  1.00 79.16           H  
ATOM   1889 HH21 ARG A 176     -27.155 -14.747  61.170  1.00 71.43           H  
ATOM   1890 HH22 ARG A 176     -25.911 -14.231  62.303  1.00 71.43           H  
ATOM   1891  N   ARG A 177     -22.211 -22.889  64.802  1.00 76.43           N  
ATOM   1892  CA  ARG A 177     -21.427 -24.127  64.788  1.00 77.07           C  
ATOM   1893  C   ARG A 177     -22.182 -25.368  64.248  1.00 75.53           C  
ATOM   1894  O   ARG A 177     -21.733 -26.508  64.360  1.00 73.57           O  
ATOM   1895  CB  ARG A 177     -20.885 -24.415  66.184  1.00 76.17           C  
ATOM   1896  H   ARG A 177     -22.855 -22.728  65.572  1.00 76.43           H  
ATOM   1897  HA  ARG A 177     -20.576 -23.983  64.112  1.00 77.07           H  
ATOM   1898  HB1 ARG A 177     -20.298 -23.569  66.556  1.00 76.17           H  
ATOM   1899  HB2 ARG A 177     -20.240 -25.300  66.186  1.00 76.17           H  
ATOM   1900  HB3 ARG A 177     -21.701 -24.598  66.892  1.00 76.17           H  
ATOM   1901  N   LEU A 178     -23.341 -25.105  63.563  1.00 72.84           N  
ATOM   1902  CA  LEU A 178     -24.168 -26.139  62.947  1.00 69.44           C  
ATOM   1903  C   LEU A 178     -24.799 -25.501  61.700  1.00 71.01           C  
ATOM   1904  O   LEU A 178     -25.104 -24.305  61.673  1.00 70.28           O  
ATOM   1905  CB  LEU A 178     -25.314 -26.588  63.869  1.00 64.68           C  
ATOM   1906  CG  LEU A 178     -24.898 -27.408  65.104  1.00 62.87           C  
ATOM   1907  CD1 LEU A 178     -26.109 -27.608  66.020  1.00 61.10           C  
ATOM   1908  CD2 LEU A 178     -24.318 -28.771  64.722  1.00 62.41           C  
ATOM   1909  H   LEU A 178     -23.631 -24.139  63.458  1.00 72.84           H  
ATOM   1910  HA  LEU A 178     -23.538 -26.979  62.639  1.00 69.44           H  
ATOM   1911  HB2 LEU A 178     -26.038 -27.175  63.287  1.00 64.68           H  
ATOM   1912  HB3 LEU A 178     -25.858 -25.695  64.207  1.00 64.68           H  
ATOM   1913  HG  LEU A 178     -24.145 -26.854  65.675  1.00 62.87           H  
ATOM   1914 HD11 LEU A 178     -26.907 -28.159  65.511  1.00 61.10           H  
ATOM   1915 HD12 LEU A 178     -26.516 -26.644  66.343  1.00 61.10           H  
ATOM   1916 HD13 LEU A 178     -25.830 -28.169  66.919  1.00 61.10           H  
ATOM   1917 HD21 LEU A 178     -25.033 -29.354  64.132  1.00 62.41           H  
ATOM   1918 HD22 LEU A 178     -24.068 -29.350  65.617  1.00 62.41           H  
ATOM   1919 HD23 LEU A 178     -23.400 -28.669  64.136  1.00 62.41           H  
ATOM   1920  N   ASP A 179     -25.072 -26.364  60.663  1.00 70.57           N  
ATOM   1921  CA  ASP A 179     -25.770 -25.918  59.454  1.00 75.72           C  
ATOM   1922  C   ASP A 179     -27.267 -26.238  59.683  1.00 75.60           C  
ATOM   1923  O   ASP A 179     -27.687 -27.374  59.897  1.00 78.34           O  
ATOM   1924  CB  ASP A 179     -25.233 -26.576  58.194  1.00 80.35           C  
ATOM   1925  CG  ASP A 179     -25.764 -25.700  57.073  1.00 85.87           C  
ATOM   1926  OD1 ASP A 179     -25.216 -24.557  56.953  1.00 87.58           O  
ATOM   1927  OD2 ASP A 179     -26.737 -26.137  56.413  1.00 89.45           O1-
ATOM   1928  H   ASP A 179     -24.832 -27.346  60.728  1.00 70.57           H  
ATOM   1929  HA  ASP A 179     -25.640 -24.834  59.401  1.00 75.72           H  
ATOM   1930  HB2 ASP A 179     -25.574 -27.611  58.086  1.00 80.35           H  
ATOM   1931  HB3 ASP A 179     -24.138 -26.572  58.172  1.00 80.35           H  
ATOM   1932  N   ILE A 180     -28.063 -25.121  59.757  1.00 74.08           N  
ATOM   1933  CA  ILE A 180     -29.501 -25.143  59.970  1.00 71.89           C  
ATOM   1934  C   ILE A 180     -30.042 -23.934  59.158  1.00 70.70           C  
ATOM   1935  O   ILE A 180     -29.316 -23.020  58.749  1.00 70.09           O  
ATOM   1936  CB  ILE A 180     -29.930 -25.044  61.464  1.00 70.52           C  
ATOM   1937  CG1 ILE A 180     -28.785 -25.251  62.481  1.00 70.23           C  
ATOM   1938  CG2 ILE A 180     -31.070 -26.039  61.735  1.00 69.86           C  
ATOM   1939  CD1 ILE A 180     -29.189 -24.969  63.924  1.00 65.24           C  
ATOM   1940  H   ILE A 180     -27.644 -24.203  59.655  1.00 74.08           H  
ATOM   1941  HA  ILE A 180     -29.893 -26.057  59.507  1.00 71.89           H  
ATOM   1942  HB  ILE A 180     -30.327 -24.036  61.639  1.00 70.52           H  
ATOM   1943 HG12 ILE A 180     -27.958 -24.574  62.246  1.00 70.23           H  
ATOM   1944 HG13 ILE A 180     -28.398 -26.274  62.416  1.00 70.23           H  
ATOM   1945 HG21 ILE A 180     -30.711 -27.071  61.670  1.00 69.86           H  
ATOM   1946 HG22 ILE A 180     -31.885 -25.922  61.015  1.00 69.86           H  
ATOM   1947 HG23 ILE A 180     -31.503 -25.892  62.728  1.00 69.86           H  
ATOM   1948 HD11 ILE A 180     -29.638 -23.975  64.020  1.00 65.24           H  
ATOM   1949 HD12 ILE A 180     -28.309 -25.005  64.573  1.00 65.24           H  
ATOM   1950 HD13 ILE A 180     -29.901 -25.711  64.297  1.00 65.24           H  
ATOM   1951  N   VAL A 181     -31.400 -23.917  58.926  1.00 69.36           N  
ATOM   1952  CA  VAL A 181     -31.991 -22.902  58.061  1.00 72.44           C  
ATOM   1953  C   VAL A 181     -31.759 -21.484  58.640  1.00 70.55           C  
ATOM   1954  O   VAL A 181     -31.757 -21.224  59.841  1.00 66.96           O  
ATOM   1955  CB  VAL A 181     -33.485 -23.132  57.747  1.00 73.02           C  
ATOM   1956  CG1 VAL A 181     -33.682 -24.397  56.906  1.00 74.66           C  
ATOM   1957  CG2 VAL A 181     -34.370 -23.194  58.995  1.00 70.14           C  
ATOM   1958  H   VAL A 181     -31.990 -24.625  59.342  1.00 69.36           H  
ATOM   1959  HA  VAL A 181     -31.428 -22.950  57.118  1.00 72.44           H  
ATOM   1960  HB  VAL A 181     -33.838 -22.284  57.145  1.00 73.02           H  
ATOM   1961 HG11 VAL A 181     -33.389 -25.297  57.456  1.00 74.66           H  
ATOM   1962 HG12 VAL A 181     -33.087 -24.350  55.988  1.00 74.66           H  
ATOM   1963 HG13 VAL A 181     -34.732 -24.508  56.617  1.00 74.66           H  
ATOM   1964 HG21 VAL A 181     -34.125 -24.054  59.625  1.00 70.14           H  
ATOM   1965 HG22 VAL A 181     -35.424 -23.284  58.711  1.00 70.14           H  
ATOM   1966 HG23 VAL A 181     -34.272 -22.287  59.598  1.00 70.14           H  
ATOM   1967  N   ARG A 182     -31.556 -20.510  57.685  1.00 70.71           N  
ATOM   1968  CA  ARG A 182     -31.046 -19.180  58.027  1.00 71.83           C  
ATOM   1969  C   ARG A 182     -32.226 -18.286  58.490  1.00 67.68           C  
ATOM   1970  O   ARG A 182     -32.709 -17.386  57.810  1.00 65.05           O  
ATOM   1971  CB  ARG A 182     -30.297 -18.561  56.836  1.00 76.15           C  
ATOM   1972  CG  ARG A 182     -28.872 -19.097  56.609  1.00 77.51           C  
ATOM   1973  CD  ARG A 182     -28.759 -20.522  56.054  1.00 81.66           C  
ATOM   1974  NE  ARG A 182     -28.180 -21.426  57.048  1.00 81.94           N  
ATOM   1975  CZ  ARG A 182     -27.118 -22.227  56.878  1.00 80.42           C  
ATOM   1976  NH1 ARG A 182     -26.683 -22.619  55.684  1.00 77.32           N  
ATOM   1977  NH2 ARG A 182     -26.445 -22.643  57.939  1.00 82.33           N1+
ATOM   1978  H   ARG A 182     -31.777 -20.707  56.717  1.00 70.71           H  
ATOM   1979  HA  ARG A 182     -30.360 -19.276  58.878  1.00 71.83           H  
ATOM   1980  HB2 ARG A 182     -30.202 -17.481  57.009  1.00 76.15           H  
ATOM   1981  HB3 ARG A 182     -30.882 -18.671  55.914  1.00 76.15           H  
ATOM   1982  HG2 ARG A 182     -28.291 -18.995  57.534  1.00 77.51           H  
ATOM   1983  HG3 ARG A 182     -28.400 -18.425  55.880  1.00 77.51           H  
ATOM   1984  HD2 ARG A 182     -28.108 -20.505  55.173  1.00 81.66           H  
ATOM   1985  HD3 ARG A 182     -29.723 -20.928  55.738  1.00 81.66           H  
ATOM   1986  HE  ARG A 182     -28.677 -21.638  57.919  1.00 81.94           H  
ATOM   1987 HH11 ARG A 182     -25.995 -23.390  55.711  1.00 77.32           H  
ATOM   1988 HH12 ARG A 182     -27.196 -22.470  54.836  1.00 77.32           H  
ATOM   1989 HH21 ARG A 182     -25.693 -23.328  57.753  1.00 82.33           H  
ATOM   1990 HH22 ARG A 182     -26.686 -22.422  58.896  1.00 82.33           H  
ATOM   1991  N   SER A 183     -32.724 -18.638  59.723  1.00 67.55           N  
ATOM   1992  CA  SER A 183     -33.780 -17.897  60.431  1.00 64.92           C  
ATOM   1993  C   SER A 183     -33.791 -18.337  61.915  1.00 62.94           C  
ATOM   1994  O   SER A 183     -34.782 -18.309  62.647  1.00 61.88           O  
ATOM   1995  CB  SER A 183     -35.150 -18.131  59.784  1.00 64.19           C  
ATOM   1996  OG  SER A 183     -35.364 -19.524  59.528  1.00 62.52           O  
ATOM   1997  H   SER A 183     -32.336 -19.470  60.176  1.00 67.55           H  
ATOM   1998  HA  SER A 183     -33.531 -16.830  60.406  1.00 64.92           H  
ATOM   1999  HB2 SER A 183     -35.216 -17.614  58.821  1.00 64.19           H  
ATOM   2000  HB3 SER A 183     -35.969 -17.769  60.413  1.00 64.19           H  
ATOM   2001  HG  SER A 183     -34.567 -19.825  59.054  1.00 62.52           H  
ATOM   2002  N   LEU A 184     -32.535 -18.660  62.390  1.00 61.29           N  
ATOM   2003  CA  LEU A 184     -32.313 -19.430  63.611  1.00 58.49           C  
ATOM   2004  C   LEU A 184     -31.089 -18.998  64.441  1.00 58.44           C  
ATOM   2005  O   LEU A 184     -30.979 -19.333  65.621  1.00 56.11           O  
ATOM   2006  CB  LEU A 184     -32.174 -20.935  63.305  1.00 57.61           C  
ATOM   2007  CG  LEU A 184     -33.466 -21.644  62.844  1.00 56.69           C  
ATOM   2008  CD1 LEU A 184     -33.156 -23.102  62.500  1.00 58.11           C  
ATOM   2009  CD2 LEU A 184     -34.571 -21.609  63.900  1.00 54.61           C  
ATOM   2010  H   LEU A 184     -31.743 -18.315  61.838  1.00 61.29           H  
ATOM   2011  HA  LEU A 184     -33.169 -19.265  64.269  1.00 58.49           H  
ATOM   2012  HB2 LEU A 184     -31.800 -21.454  64.198  1.00 57.61           H  
ATOM   2013  HB3 LEU A 184     -31.398 -21.068  62.540  1.00 57.61           H  
ATOM   2014  HG  LEU A 184     -33.841 -21.163  61.934  1.00 56.69           H  
ATOM   2015 HD11 LEU A 184     -32.736 -23.635  63.360  1.00 58.11           H  
ATOM   2016 HD12 LEU A 184     -32.437 -23.157  61.679  1.00 58.11           H  
ATOM   2017 HD13 LEU A 184     -34.059 -23.632  62.182  1.00 58.11           H  
ATOM   2018 HD21 LEU A 184     -34.211 -21.975  64.867  1.00 54.61           H  
ATOM   2019 HD22 LEU A 184     -35.421 -22.231  63.598  1.00 54.61           H  
ATOM   2020 HD23 LEU A 184     -34.955 -20.597  64.037  1.00 54.61           H  
ATOM   2021  N   TYR A 185     -30.094 -18.333  63.772  1.00 59.97           N  
ATOM   2022  CA  TYR A 185     -28.887 -17.863  64.450  1.00 60.27           C  
ATOM   2023  C   TYR A 185     -29.038 -16.364  64.752  1.00 60.37           C  
ATOM   2024  O   TYR A 185     -28.349 -15.753  65.565  1.00 56.46           O  
ATOM   2025  CB  TYR A 185     -27.637 -17.994  63.585  1.00 64.13           C  
ATOM   2026  CG  TYR A 185     -27.510 -19.301  62.850  1.00 64.24           C  
ATOM   2027  CD1 TYR A 185     -26.969 -20.428  63.474  1.00 63.00           C  
ATOM   2028  CD2 TYR A 185     -27.919 -19.384  61.513  1.00 66.13           C  
ATOM   2029  CE1 TYR A 185     -26.742 -21.589  62.740  1.00 64.81           C  
ATOM   2030  CE2 TYR A 185     -27.698 -20.541  60.782  1.00 67.91           C  
ATOM   2031  CZ  TYR A 185     -27.076 -21.618  61.391  1.00 67.09           C  
ATOM   2032  OH  TYR A 185     -26.771 -22.694  60.611  1.00 69.39           O  
ATOM   2033  H   TYR A 185     -30.183 -18.106  62.779  1.00 59.97           H  
ATOM   2034  HA  TYR A 185     -28.768 -18.396  65.394  1.00 60.27           H  
ATOM   2035  HB2 TYR A 185     -26.743 -17.836  64.205  1.00 64.13           H  
ATOM   2036  HB3 TYR A 185     -27.606 -17.182  62.851  1.00 64.13           H  
ATOM   2037  HD1 TYR A 185     -26.688 -20.395  64.525  1.00 63.00           H  
ATOM   2038  HD2 TYR A 185     -28.394 -18.536  61.027  1.00 66.13           H  
ATOM   2039  HE1 TYR A 185     -26.290 -22.447  63.231  1.00 64.81           H  
ATOM   2040  HE2 TYR A 185     -27.994 -20.580  59.743  1.00 67.91           H  
ATOM   2041  HH  TYR A 185     -26.145 -23.255  61.137  1.00 69.39           H  
ATOM   2042  N   GLU A 186     -29.913 -15.718  63.924  1.00 63.08           N  
ATOM   2043  CA  GLU A 186     -29.977 -14.278  63.755  1.00 64.12           C  
ATOM   2044  C   GLU A 186     -30.506 -13.626  65.053  1.00 59.90           C  
ATOM   2045  O   GLU A 186     -30.162 -12.505  65.421  1.00 57.35           O  
ATOM   2046  CB  GLU A 186     -30.864 -13.979  62.538  1.00 70.31           C  
ATOM   2047  CG  GLU A 186     -30.233 -14.412  61.202  1.00 77.20           C  
ATOM   2048  CD  GLU A 186     -29.759 -15.861  61.032  1.00 82.83           C  
ATOM   2049  OE1 GLU A 186     -30.505 -16.779  61.498  1.00 84.43           O  
ATOM   2050  OE2 GLU A 186     -28.618 -15.997  60.488  1.00 88.32           O1-
ATOM   2051  H   GLU A 186     -30.522 -16.297  63.342  1.00 63.08           H  
ATOM   2052  HA  GLU A 186     -28.955 -13.911  63.600  1.00 64.12           H  
ATOM   2053  HB2 GLU A 186     -31.070 -12.903  62.492  1.00 70.31           H  
ATOM   2054  HB3 GLU A 186     -31.837 -14.474  62.653  1.00 70.31           H  
ATOM   2055  HG2 GLU A 186     -29.381 -13.749  61.003  1.00 77.20           H  
ATOM   2056  HG3 GLU A 186     -30.958 -14.224  60.400  1.00 77.20           H  
ATOM   2057  N   ASP A 187     -31.436 -14.379  65.726  1.00 58.88           N  
ATOM   2058  CA  ASP A 187     -32.028 -14.045  67.020  1.00 53.71           C  
ATOM   2059  C   ASP A 187     -31.410 -14.897  68.171  1.00 51.89           C  
ATOM   2060  O   ASP A 187     -31.893 -14.971  69.303  1.00 48.76           O  
ATOM   2061  CB  ASP A 187     -33.548 -14.092  66.974  1.00 53.23           C  
ATOM   2062  CG  ASP A 187     -34.129 -15.328  66.343  1.00 55.03           C  
ATOM   2063  OD1 ASP A 187     -35.391 -15.416  66.264  1.00 55.96           O  
ATOM   2064  OD2 ASP A 187     -33.349 -16.211  65.867  1.00 53.01           O1-
ATOM   2065  H   ASP A 187     -31.749 -15.268  65.327  1.00 58.88           H  
ATOM   2066  HA  ASP A 187     -31.733 -13.015  67.261  1.00 53.71           H  
ATOM   2067  HB2 ASP A 187     -33.909 -13.242  66.381  1.00 53.23           H  
ATOM   2068  HB3 ASP A 187     -33.969 -13.986  67.980  1.00 53.23           H  
ATOM   2069  N   LEU A 188     -30.161 -15.404  67.875  1.00 52.79           N  
ATOM   2070  CA  LEU A 188     -29.166 -15.751  68.878  1.00 51.34           C  
ATOM   2071  C   LEU A 188     -28.206 -14.547  68.971  1.00 53.91           C  
ATOM   2072  O   LEU A 188     -27.798 -14.134  70.054  1.00 53.57           O  
ATOM   2073  CB  LEU A 188     -28.364 -17.019  68.561  1.00 53.47           C  
ATOM   2074  CG  LEU A 188     -29.134 -18.338  68.707  1.00 55.37           C  
ATOM   2075  CD1 LEU A 188     -28.277 -19.508  68.215  1.00 60.61           C  
ATOM   2076  CD2 LEU A 188     -29.516 -18.587  70.164  1.00 52.73           C  
ATOM   2077  H   LEU A 188     -29.906 -15.462  66.896  1.00 52.79           H  
ATOM   2078  HA  LEU A 188     -29.649 -15.834  69.853  1.00 51.34           H  
ATOM   2079  HB2 LEU A 188     -27.510 -17.058  69.241  1.00 53.47           H  
ATOM   2080  HB3 LEU A 188     -27.935 -16.961  67.558  1.00 53.47           H  
ATOM   2081  HG  LEU A 188     -30.042 -18.298  68.095  1.00 55.37           H  
ATOM   2082 HD11 LEU A 188     -27.394 -19.649  68.847  1.00 60.61           H  
ATOM   2083 HD12 LEU A 188     -27.927 -19.348  67.192  1.00 60.61           H  
ATOM   2084 HD13 LEU A 188     -28.853 -20.440  68.227  1.00 60.61           H  
ATOM   2085 HD21 LEU A 188     -28.637 -18.548  70.815  1.00 52.73           H  
ATOM   2086 HD22 LEU A 188     -29.969 -19.570  70.289  1.00 52.73           H  
ATOM   2087 HD23 LEU A 188     -30.237 -17.847  70.517  1.00 52.73           H  
ATOM   2088  N   GLU A 189     -27.749 -14.066  67.762  1.00 57.77           N  
ATOM   2089  CA  GLU A 189     -26.763 -12.995  67.665  1.00 61.04           C  
ATOM   2090  C   GLU A 189     -27.340 -11.654  68.138  1.00 57.54           C  
ATOM   2091  O   GLU A 189     -26.653 -10.864  68.790  1.00 59.20           O  
ATOM   2092  CB  GLU A 189     -26.236 -12.871  66.234  1.00 63.92           C  
ATOM   2093  CG  GLU A 189     -25.281 -14.015  65.902  1.00 65.43           C  
ATOM   2094  CD  GLU A 189     -24.990 -14.206  64.436  1.00 67.84           C  
ATOM   2095  OE1 GLU A 189     -25.576 -13.477  63.590  1.00 68.24           O  
ATOM   2096  OE2 GLU A 189     -24.214 -15.162  64.142  1.00 67.19           O1-
ATOM   2097  H   GLU A 189     -28.082 -14.494  66.899  1.00 57.77           H  
ATOM   2098  HA  GLU A 189     -25.944 -13.240  68.353  1.00 61.04           H  
ATOM   2099  HB2 GLU A 189     -25.705 -11.920  66.104  1.00 63.92           H  
ATOM   2100  HB3 GLU A 189     -27.079 -12.851  65.532  1.00 63.92           H  
ATOM   2101  HG2 GLU A 189     -25.698 -14.967  66.254  1.00 65.43           H  
ATOM   2102  HG3 GLU A 189     -24.332 -13.863  66.429  1.00 65.43           H  
ATOM   2103  N   ASP A 190     -28.621 -11.357  67.721  1.00 56.21           N  
ATOM   2104  CA  ASP A 190     -29.334 -10.228  68.310  1.00 59.38           C  
ATOM   2105  C   ASP A 190     -29.963 -10.800  69.606  1.00 57.17           C  
ATOM   2106  O   ASP A 190     -30.544 -11.886  69.658  1.00 53.90           O  
ATOM   2107  CB  ASP A 190     -30.380  -9.630  67.389  1.00 63.16           C  
ATOM   2108  CG  ASP A 190     -30.805  -8.282  67.937  1.00 70.19           C  
ATOM   2109  OD1 ASP A 190     -30.319  -7.909  69.041  1.00 68.99           O  
ATOM   2110  OD2 ASP A 190     -31.639  -7.622  67.243  1.00 78.57           O1-
ATOM   2111  H   ASP A 190     -29.098 -11.950  67.042  1.00 56.21           H  
ATOM   2112  HA  ASP A 190     -28.579  -9.478  68.577  1.00 59.38           H  
ATOM   2113  HB2 ASP A 190     -31.259 -10.279  67.305  1.00 63.16           H  
ATOM   2114  HB3 ASP A 190     -29.969  -9.484  66.384  1.00 63.16           H  
ATOM   2115  N   HIS A 191     -29.760 -10.023  70.722  1.00 56.21           N  
ATOM   2116  CA  HIS A 191     -29.861 -10.567  72.066  1.00 56.02           C  
ATOM   2117  C   HIS A 191     -31.119 -10.030  72.769  1.00 48.46           C  
ATOM   2118  O   HIS A 191     -31.424  -8.834  72.720  1.00 46.32           O  
ATOM   2119  CB  HIS A 191     -28.629 -10.211  72.928  1.00 61.92           C  
ATOM   2120  CG  HIS A 191     -27.779 -11.410  73.215  1.00 73.74           C  
ATOM   2121  CD2 HIS A 191     -26.988 -12.192  72.399  1.00 82.82           C  
ATOM   2122  ND1 HIS A 191     -27.654 -11.973  74.462  1.00 78.76           N  
ATOM   2123  NE2 HIS A 191     -26.418 -13.223  73.107  1.00 84.60           N  
ATOM   2124  CE1 HIS A 191     -26.829 -13.057  74.344  1.00 84.62           C  
ATOM   2125  H   HIS A 191     -29.583  -9.027  70.554  1.00 56.21           H  
ATOM   2126  HA  HIS A 191     -29.933 -11.652  71.969  1.00 56.02           H  
ATOM   2127  HB2 HIS A 191     -28.933  -9.762  73.882  1.00 61.92           H  
ATOM   2128  HB3 HIS A 191     -28.006  -9.461  72.422  1.00 61.92           H  
ATOM   2129  HD1 HIS A 191     -28.090 -11.652  75.318  1.00 78.76           H  
ATOM   2130  HD2 HIS A 191     -26.817 -12.073  71.335  1.00 82.82           H  
ATOM   2131  HE1 HIS A 191     -26.569 -13.684  75.189  1.00 84.62           H  
ATOM   2132  N   PRO A 192     -31.821 -10.915  73.568  1.00 45.54           N  
ATOM   2133  CA  PRO A 192     -32.888 -10.454  74.454  1.00 43.81           C  
ATOM   2134  C   PRO A 192     -32.325  -9.413  75.429  1.00 42.75           C  
ATOM   2135  O   PRO A 192     -31.262  -9.540  76.032  1.00 43.15           O  
ATOM   2136  CB  PRO A 192     -33.343 -11.699  75.214  1.00 41.80           C  
ATOM   2137  CG  PRO A 192     -32.959 -12.841  74.288  1.00 42.80           C  
ATOM   2138  CD  PRO A 192     -31.669 -12.354  73.648  1.00 44.67           C  
ATOM   2139  HA  PRO A 192     -33.688 -10.038  73.832  1.00 43.81           H  
ATOM   2140  HB2 PRO A 192     -34.416 -11.680  75.431  1.00 41.80           H  
ATOM   2141  HB3 PRO A 192     -32.817 -11.803  76.170  1.00 41.80           H  
ATOM   2142  HG2 PRO A 192     -33.733 -12.970  73.521  1.00 42.80           H  
ATOM   2143  HG3 PRO A 192     -32.837 -13.791  74.813  1.00 42.80           H  
ATOM   2144  HD2 PRO A 192     -30.799 -12.566  74.277  1.00 44.67           H  
ATOM   2145  HD3 PRO A 192     -31.525 -12.788  72.657  1.00 44.67           H  
ATOM   2146  N   ASN A 193     -33.090  -8.277  75.505  1.00 43.44           N  
ATOM   2147  CA  ASN A 193     -32.623  -7.059  76.159  1.00 45.59           C  
ATOM   2148  C   ASN A 193     -33.888  -6.188  76.225  1.00 43.74           C  
ATOM   2149  O   ASN A 193     -34.826  -6.337  75.436  1.00 43.04           O  
ATOM   2150  CB  ASN A 193     -31.539  -6.404  75.299  1.00 50.22           C  
ATOM   2151  CG  ASN A 193     -30.858  -5.237  75.967  1.00 54.29           C  
ATOM   2152  OD1 ASN A 193     -31.322  -4.622  76.922  1.00 59.07           O  
ATOM   2153  ND2 ASN A 193     -29.712  -4.830  75.354  1.00 53.44           N  
ATOM   2154  H   ASN A 193     -34.010  -8.251  75.069  1.00 43.44           H  
ATOM   2155  HA  ASN A 193     -32.267  -7.294  77.166  1.00 45.59           H  
ATOM   2156  HB2 ASN A 193     -31.963  -6.044  74.353  1.00 50.22           H  
ATOM   2157  HB3 ASN A 193     -30.763  -7.134  75.041  1.00 50.22           H  
ATOM   2158 HD21 ASN A 193     -29.203  -4.037  75.726  1.00 53.44           H  
ATOM   2159 HD22 ASN A 193     -29.331  -5.276  74.526  1.00 53.44           H  
ATOM   2160  N   VAL A 194     -33.866  -5.157  77.130  1.00 45.66           N  
ATOM   2161  CA  VAL A 194     -34.997  -4.238  77.246  1.00 43.85           C  
ATOM   2162  C   VAL A 194     -35.034  -3.402  75.942  1.00 44.89           C  
ATOM   2163  O   VAL A 194     -36.061  -2.881  75.515  1.00 42.65           O  
ATOM   2164  CB  VAL A 194     -34.905  -3.332  78.491  1.00 43.47           C  
ATOM   2165  CG1 VAL A 194     -36.208  -2.546  78.686  1.00 42.16           C  
ATOM   2166  CG2 VAL A 194     -34.633  -4.136  79.767  1.00 43.32           C  
ATOM   2167  H   VAL A 194     -33.029  -5.016  77.699  1.00 45.66           H  
ATOM   2168  HA  VAL A 194     -35.911  -4.845  77.272  1.00 43.85           H  
ATOM   2169  HB  VAL A 194     -34.086  -2.613  78.364  1.00 43.47           H  
ATOM   2170 HG11 VAL A 194     -37.075  -3.215  78.720  1.00 42.16           H  
ATOM   2171 HG12 VAL A 194     -36.363  -1.827  77.879  1.00 42.16           H  
ATOM   2172 HG13 VAL A 194     -36.188  -1.983  79.623  1.00 42.16           H  
ATOM   2173 HG21 VAL A 194     -35.390  -4.913  79.899  1.00 43.32           H  
ATOM   2174 HG22 VAL A 194     -34.652  -3.488  80.650  1.00 43.32           H  
ATOM   2175 HG23 VAL A 194     -33.651  -4.617  79.743  1.00 43.32           H  
ATOM   2176  N   GLN A 195     -33.818  -3.264  75.305  1.00 48.41           N  
ATOM   2177  CA  GLN A 195     -33.670  -2.590  74.017  1.00 53.94           C  
ATOM   2178  C   GLN A 195     -34.609  -3.231  72.971  1.00 55.76           C  
ATOM   2179  O   GLN A 195     -35.225  -2.549  72.153  1.00 56.81           O  
ATOM   2180  CB  GLN A 195     -32.220  -2.716  73.543  1.00 59.74           C  
ATOM   2181  CG  GLN A 195     -31.914  -1.921  72.274  1.00 69.37           C  
ATOM   2182  CD  GLN A 195     -30.658  -2.462  71.628  1.00 77.73           C  
ATOM   2183  NE2 GLN A 195     -30.741  -2.664  70.287  1.00 82.01           N  
ATOM   2184  OE1 GLN A 195     -29.638  -2.730  72.257  1.00 82.56           O  
ATOM   2185  H   GLN A 195     -32.996  -3.617  75.789  1.00 48.41           H  
ATOM   2186  HA  GLN A 195     -33.960  -1.543  74.156  1.00 53.94           H  
ATOM   2187  HB2 GLN A 195     -31.984  -3.776  73.375  1.00 59.74           H  
ATOM   2188  HB3 GLN A 195     -31.541  -2.382  74.339  1.00 59.74           H  
ATOM   2189  HG2 GLN A 195     -31.755  -0.863  72.511  1.00 69.37           H  
ATOM   2190  HG3 GLN A 195     -32.741  -1.974  71.562  1.00 69.37           H  
ATOM   2191 HE21 GLN A 195     -29.941  -3.015  69.783  1.00 82.01           H  
ATOM   2192 HE22 GLN A 195     -31.602  -2.479  69.740  1.00 82.01           H  
ATOM   2193  N   LYS A 196     -34.675  -4.608  72.946  1.00 56.06           N  
ATOM   2194  CA  LYS A 196     -35.421  -5.289  71.884  1.00 58.11           C  
ATOM   2195  C   LYS A 196     -36.916  -5.001  72.058  1.00 53.74           C  
ATOM   2196  O   LYS A 196     -37.706  -4.934  71.118  1.00 51.31           O  
ATOM   2197  CB  LYS A 196     -35.225  -6.806  71.931  1.00 63.46           C  
ATOM   2198  CG  LYS A 196     -33.843  -7.279  71.483  1.00 67.21           C  
ATOM   2199  CD  LYS A 196     -33.571  -7.030  69.997  1.00 71.85           C  
ATOM   2200  CE  LYS A 196     -32.614  -5.866  69.768  1.00 75.85           C  
ATOM   2201  NZ  LYS A 196     -32.584  -5.540  68.343  1.00 82.12           N1+
ATOM   2202  H   LYS A 196     -34.227  -5.150  73.676  1.00 56.06           H  
ATOM   2203  HA  LYS A 196     -35.124  -4.862  70.922  1.00 58.11           H  
ATOM   2204  HB2 LYS A 196     -35.982  -7.296  71.304  1.00 63.46           H  
ATOM   2205  HB3 LYS A 196     -35.403  -7.174  72.949  1.00 63.46           H  
ATOM   2206  HG2 LYS A 196     -33.807  -8.362  71.654  1.00 67.21           H  
ATOM   2207  HG3 LYS A 196     -33.063  -6.833  72.111  1.00 67.21           H  
ATOM   2208  HD2 LYS A 196     -34.511  -6.871  69.455  1.00 71.85           H  
ATOM   2209  HD3 LYS A 196     -33.128  -7.939  69.575  1.00 71.85           H  
ATOM   2210  HE2 LYS A 196     -31.596  -6.094  70.089  1.00 75.85           H  
ATOM   2211  HE3 LYS A 196     -32.935  -4.966  70.297  1.00 75.85           H  
ATOM   2212  HZ1 LYS A 196     -31.945  -4.772  68.147  1.00 82.12           H  
ATOM   2213  HZ2 LYS A 196     -33.510  -5.163  68.032  1.00 82.12           H  
ATOM   2214  HZ3 LYS A 196     -32.299  -6.362  67.753  1.00 82.12           H  
ATOM   2215  N   ASP A 197     -37.327  -4.937  73.369  1.00 51.33           N  
ATOM   2216  CA  ASP A 197     -38.728  -4.759  73.683  1.00 51.49           C  
ATOM   2217  C   ASP A 197     -39.112  -3.274  73.571  1.00 54.33           C  
ATOM   2218  O   ASP A 197     -40.271  -2.921  73.356  1.00 60.42           O  
ATOM   2219  CB  ASP A 197     -39.065  -5.362  75.024  1.00 52.32           C  
ATOM   2220  CG  ASP A 197     -39.114  -6.864  74.803  1.00 53.91           C  
ATOM   2221  OD1 ASP A 197     -39.888  -7.288  73.896  1.00 56.11           O  
ATOM   2222  OD2 ASP A 197     -38.459  -7.552  75.643  1.00 53.81           O1-
ATOM   2223  H   ASP A 197     -36.632  -5.013  74.106  1.00 51.33           H  
ATOM   2224  HA  ASP A 197     -39.296  -5.245  72.886  1.00 51.49           H  
ATOM   2225  HB2 ASP A 197     -40.050  -5.033  75.375  1.00 52.32           H  
ATOM   2226  HB3 ASP A 197     -38.331  -5.091  75.791  1.00 52.32           H  
ATOM   2227  N   LEU A 198     -38.107  -2.356  73.745  1.00 53.37           N  
ATOM   2228  CA  LEU A 198     -38.309  -0.942  73.460  1.00 56.68           C  
ATOM   2229  C   LEU A 198     -38.299  -0.649  71.946  1.00 61.07           C  
ATOM   2230  O   LEU A 198     -38.882   0.342  71.496  1.00 63.65           O  
ATOM   2231  CB  LEU A 198     -37.298  -0.048  74.179  1.00 58.27           C  
ATOM   2232  CG  LEU A 198     -37.665   0.187  75.657  1.00 57.54           C  
ATOM   2233  CD1 LEU A 198     -36.483   0.818  76.389  1.00 56.51           C  
ATOM   2234  CD2 LEU A 198     -38.897   1.086  75.804  1.00 57.91           C  
ATOM   2235  H   LEU A 198     -37.202  -2.673  74.091  1.00 53.37           H  
ATOM   2236  HA  LEU A 198     -39.329  -0.695  73.774  1.00 56.68           H  
ATOM   2237  HB2 LEU A 198     -37.227   0.925  73.675  1.00 58.27           H  
ATOM   2238  HB3 LEU A 198     -36.300  -0.496  74.107  1.00 58.27           H  
ATOM   2239  HG  LEU A 198     -37.882  -0.776  76.136  1.00 57.54           H  
ATOM   2240 HD11 LEU A 198     -36.219   1.789  75.957  1.00 56.51           H  
ATOM   2241 HD12 LEU A 198     -35.600   0.172  76.335  1.00 56.51           H  
ATOM   2242 HD13 LEU A 198     -36.722   0.968  77.447  1.00 56.51           H  
ATOM   2243 HD21 LEU A 198     -38.762   2.035  75.274  1.00 57.91           H  
ATOM   2244 HD22 LEU A 198     -39.089   1.314  76.856  1.00 57.91           H  
ATOM   2245 HD23 LEU A 198     -39.799   0.607  75.413  1.00 57.91           H  
ATOM   2246  N   GLU A 199     -37.580  -1.509  71.149  1.00 65.51           N  
ATOM   2247  CA  GLU A 199     -37.710  -1.495  69.692  1.00 73.58           C  
ATOM   2248  C   GLU A 199     -39.163  -1.935  69.375  1.00 73.63           C  
ATOM   2249  O   GLU A 199     -39.910  -1.266  68.660  1.00 73.95           O  
ATOM   2250  CB  GLU A 199     -36.704  -2.418  68.991  1.00 79.73           C  
ATOM   2251  CG  GLU A 199     -35.285  -1.845  68.934  1.00 84.10           C  
ATOM   2252  CD  GLU A 199     -34.208  -2.879  68.632  1.00 85.70           C  
ATOM   2253  OE1 GLU A 199     -34.559  -3.997  68.154  1.00 85.20           O  
ATOM   2254  OE2 GLU A 199     -33.017  -2.554  68.918  1.00 85.00           O1-
ATOM   2255  H   GLU A 199     -36.921  -2.158  71.585  1.00 65.51           H  
ATOM   2256  HA  GLU A 199     -37.597  -0.461  69.345  1.00 73.58           H  
ATOM   2257  HB2 GLU A 199     -37.039  -2.608  67.963  1.00 79.73           H  
ATOM   2258  HB3 GLU A 199     -36.688  -3.393  69.485  1.00 79.73           H  
ATOM   2259  HG2 GLU A 199     -35.032  -1.366  69.886  1.00 84.10           H  
ATOM   2260  HG3 GLU A 199     -35.236  -1.066  68.164  1.00 84.10           H  
ATOM   2261  N   ARG A 200     -39.580  -3.111  69.964  1.00 73.83           N  
ATOM   2262  CA  ARG A 200     -40.921  -3.666  69.752  1.00 76.12           C  
ATOM   2263  C   ARG A 200     -42.008  -2.645  70.158  1.00 76.70           C  
ATOM   2264  O   ARG A 200     -42.978  -2.403  69.441  1.00 76.08           O  
ATOM   2265  CB  ARG A 200     -41.067  -4.969  70.545  1.00 76.68           C  
ATOM   2266  CG  ARG A 200     -42.421  -5.664  70.407  1.00 79.34           C  
ATOM   2267  CD  ARG A 200     -42.386  -7.067  71.008  1.00 82.43           C  
ATOM   2268  NE  ARG A 200     -42.014  -7.083  72.418  1.00 85.24           N  
ATOM   2269  CZ  ARG A 200     -42.844  -7.094  73.474  1.00 85.31           C  
ATOM   2270  NH1 ARG A 200     -44.147  -6.864  73.348  1.00 88.17           N  
ATOM   2271  NH2 ARG A 200     -42.327  -7.365  74.657  1.00 80.49           N1+
ATOM   2272  H   ARG A 200     -38.905  -3.639  70.524  1.00 73.83           H  
ATOM   2273  HA  ARG A 200     -41.025  -3.854  68.677  1.00 76.12           H  
ATOM   2274  HB2 ARG A 200     -40.909  -4.764  71.606  1.00 76.68           H  
ATOM   2275  HB3 ARG A 200     -40.271  -5.659  70.235  1.00 76.68           H  
ATOM   2276  HG2 ARG A 200     -42.696  -5.737  69.348  1.00 79.34           H  
ATOM   2277  HG3 ARG A 200     -43.195  -5.072  70.909  1.00 79.34           H  
ATOM   2278  HD2 ARG A 200     -41.651  -7.683  70.476  1.00 82.43           H  
ATOM   2279  HD3 ARG A 200     -43.351  -7.569  70.881  1.00 82.43           H  
ATOM   2280  HE  ARG A 200     -41.028  -7.232  72.710  1.00 85.24           H  
ATOM   2281 HH11 ARG A 200     -44.738  -6.877  74.206  1.00 88.17           H  
ATOM   2282 HH12 ARG A 200     -44.589  -6.609  72.488  1.00 88.17           H  
ATOM   2283 HH21 ARG A 200     -42.891  -7.401  75.522  1.00 80.49           H  
ATOM   2284 HH22 ARG A 200     -41.335  -7.588  74.706  1.00 80.49           H  
ATOM   2285  N   LEU A 201     -41.853  -2.045  71.383  1.00 78.21           N  
ATOM   2286  CA  LEU A 201     -42.766  -1.030  71.908  1.00 78.48           C  
ATOM   2287  C   LEU A 201     -42.340   0.403  71.472  1.00 82.32           C  
ATOM   2288  O   LEU A 201     -42.623   1.422  72.111  1.00 89.03           O  
ATOM   2289  CB  LEU A 201     -42.909  -1.124  73.434  1.00 78.78           C  
ATOM   2290  CG  LEU A 201     -43.464  -2.474  73.938  1.00 74.64           C  
ATOM   2291  CD1 LEU A 201     -43.327  -2.554  75.460  1.00 70.16           C  
ATOM   2292  CD2 LEU A 201     -44.926  -2.680  73.538  1.00 74.61           C  
ATOM   2293  H   LEU A 201     -41.062  -2.325  71.970  1.00 78.21           H  
ATOM   2294  HA  LEU A 201     -43.745  -1.185  71.441  1.00 78.48           H  
ATOM   2295  HB2 LEU A 201     -43.561  -0.316  73.792  1.00 78.78           H  
ATOM   2296  HB3 LEU A 201     -41.928  -0.938  73.892  1.00 78.78           H  
ATOM   2297  HG  LEU A 201     -42.880  -3.298  73.513  1.00 74.64           H  
ATOM   2298 HD11 LEU A 201     -43.879  -1.745  75.948  1.00 70.16           H  
ATOM   2299 HD12 LEU A 201     -42.277  -2.477  75.761  1.00 70.16           H  
ATOM   2300 HD13 LEU A 201     -43.712  -3.507  75.839  1.00 70.16           H  
ATOM   2301 HD21 LEU A 201     -45.557  -1.861  73.900  1.00 74.61           H  
ATOM   2302 HD22 LEU A 201     -45.314  -3.615  73.955  1.00 74.61           H  
ATOM   2303 HD23 LEU A 201     -45.036  -2.741  72.451  1.00 74.61           H  
ATOM   2304  N   THR A 202     -41.763   0.465  70.222  1.00 81.51           N  
ATOM   2305  CA  THR A 202     -41.734   1.655  69.365  1.00 81.62           C  
ATOM   2306  C   THR A 202     -42.289   1.321  67.957  1.00 84.88           C  
ATOM   2307  O   THR A 202     -42.279   2.137  67.039  1.00 85.55           O  
ATOM   2308  CB  THR A 202     -40.328   2.289  69.354  1.00 78.67           C  
ATOM   2309  OG1 THR A 202     -39.955   2.601  70.724  1.00 70.86           O  
ATOM   2310  CG2 THR A 202     -40.210   3.593  68.577  1.00 79.89           C  
ATOM   2311  H   THR A 202     -41.306  -0.368  69.851  1.00 81.51           H  
ATOM   2312  HA  THR A 202     -42.445   2.366  69.799  1.00 81.62           H  
ATOM   2313  HB  THR A 202     -39.588   1.581  68.962  1.00 78.67           H  
ATOM   2314 HG21 THR A 202     -40.255   3.431  67.497  1.00 79.89           H  
ATOM   2315 HG22 THR A 202     -39.255   4.084  68.799  1.00 79.89           H  
ATOM   2316 HG23 THR A 202     -40.996   4.299  68.859  1.00 79.89           H  
ATOM   2317  HG1 THR A 202     -39.505   1.766  71.022  1.00 70.86           H  
ATOM   2318  N   GLN A 203     -42.918   0.101  67.846  1.00 88.92           N  
ATOM   2319  CA  GLN A 203     -43.678  -0.313  66.665  1.00 94.40           C  
ATOM   2320  C   GLN A 203     -45.010  -0.980  67.086  1.00 98.42           C  
ATOM   2321  O   GLN A 203     -45.699  -1.652  66.322  1.00101.12           O  
ATOM   2322  CB  GLN A 203     -42.848  -1.251  65.802  1.00 93.80           C  
ATOM   2323  H   GLN A 203     -42.855  -0.580  68.600  1.00 88.92           H  
ATOM   2324  HA  GLN A 203     -43.944   0.579  66.086  1.00 94.40           H  
ATOM   2325  HB1 GLN A 203     -41.909  -0.776  65.499  1.00 93.80           H  
ATOM   2326  HB2 GLN A 203     -43.392  -1.540  64.897  1.00 93.80           H  
ATOM   2327  HB3 GLN A 203     -42.597  -2.168  66.347  1.00 93.80           H  
ATOM   2328  N   GLU A 204     -45.423  -0.651  68.358  1.00 97.45           N  
ATOM   2329  CA  GLU A 204     -46.639  -1.151  68.970  1.00 97.18           C  
ATOM   2330  C   GLU A 204     -46.869  -0.366  70.255  1.00 98.65           C  
ATOM   2331  O   GLU A 204     -46.013   0.336  70.796  1.00100.65           O  
ATOM   2332  CB  GLU A 204     -46.557  -2.634  69.303  1.00 92.63           C  
ATOM   2333  H   GLU A 204     -44.843  -0.020  68.903  1.00 97.45           H  
ATOM   2334  HA  GLU A 204     -47.473  -0.953  68.289  1.00 97.18           H  
ATOM   2335  HC  GLU A 204     -47.869  -0.482  70.706  1.00 98.65           H  
ATOM   2336  HB1 GLU A 204     -45.720  -2.843  69.978  1.00 92.63           H  
ATOM   2337  HB2 GLU A 204     -46.416  -3.239  68.402  1.00 92.63           H  
ATOM   2338  HB3 GLU A 204     -47.473  -2.973  69.800  1.00 92.63           H  
TER    2339      GLU A 204 
ATOM   2340  N   LYS B 349     -63.169  25.740 129.208  1.00121.22           N1+
ATOM   2341  CA  LYS B 349     -61.809  26.316 129.030  1.00120.93           C  
ATOM   2342  C   LYS B 349     -60.945  25.407 128.123  1.00114.97           C  
ATOM   2343  O   LYS B 349     -61.125  25.390 126.903  1.00124.38           O  
ATOM   2344  CB  LYS B 349     -61.225  26.600 130.403  1.00119.00           C  
ATOM   2345  H1  LYS B 349     -63.213  24.755 129.515  1.00121.22           H  
ATOM   2346  H2  LYS B 349     -63.680  25.662 128.282  1.00121.22           H  
ATOM   2347  H3  LYS B 349     -63.812  26.293 129.779  1.00121.22           H  
ATOM   2348  HA  LYS B 349     -61.950  27.264 128.498  1.00120.93           H  
ATOM   2349  HB1 LYS B 349     -61.808  27.369 130.921  1.00119.00           H  
ATOM   2350  HB2 LYS B 349     -60.194  26.960 130.321  1.00119.00           H  
ATOM   2351  HB3 LYS B 349     -61.220  25.708 131.039  1.00119.00           H  
ATOM   2352  N   VAL B 350     -60.116  24.489 128.737  1.00113.55           N  
ATOM   2353  CA  VAL B 350     -59.306  23.540 127.933  1.00118.06           C  
ATOM   2354  C   VAL B 350     -60.273  22.583 127.192  1.00117.03           C  
ATOM   2355  O   VAL B 350     -60.005  22.020 126.134  1.00108.52           O  
ATOM   2356  CB  VAL B 350     -58.293  22.780 128.813  1.00113.01           C  
ATOM   2357  CG1 VAL B 350     -57.478  21.765 128.005  1.00104.46           C  
ATOM   2358  CG2 VAL B 350     -57.319  23.746 129.503  1.00107.43           C  
ATOM   2359  H   VAL B 350     -60.001  24.455 129.741  1.00113.55           H  
ATOM   2360  HA  VAL B 350     -58.800  24.123 127.164  1.00118.06           H  
ATOM   2361  HB  VAL B 350     -58.835  22.232 129.595  1.00113.01           H  
ATOM   2362 HG11 VAL B 350     -56.995  22.237 127.142  1.00104.46           H  
ATOM   2363 HG12 VAL B 350     -58.108  20.948 127.644  1.00104.46           H  
ATOM   2364 HG13 VAL B 350     -56.696  21.315 128.626  1.00104.46           H  
ATOM   2365 HG21 VAL B 350     -56.755  24.331 128.769  1.00107.43           H  
ATOM   2366 HG22 VAL B 350     -56.598  23.196 130.118  1.00107.43           H  
ATOM   2367 HG23 VAL B 350     -57.840  24.444 130.165  1.00107.43           H  
ATOM   2368  N   SER B 351     -61.483  22.417 127.814  1.00 99.16           N  
ATOM   2369  CA  SER B 351     -62.585  21.647 127.255  1.00 93.02           C  
ATOM   2370  C   SER B 351     -63.030  22.156 125.867  1.00 91.80           C  
ATOM   2371  O   SER B 351     -63.622  21.424 125.075  1.00 94.21           O  
ATOM   2372  CB  SER B 351     -63.771  21.720 128.230  1.00 93.03           C  
ATOM   2373  OG  SER B 351     -63.866  23.038 128.818  1.00 91.64           O  
ATOM   2374  H   SER B 351     -61.626  22.838 128.721  1.00 99.16           H  
ATOM   2375  HA  SER B 351     -62.251  20.612 127.122  1.00 93.02           H  
ATOM   2376  HB2 SER B 351     -63.600  21.030 129.063  1.00 93.03           H  
ATOM   2377  HB3 SER B 351     -64.727  21.462 127.763  1.00 93.03           H  
ATOM   2378  HG  SER B 351     -64.449  23.548 128.197  1.00 91.64           H  
ATOM   2379  N   GLU B 352     -62.833  23.493 125.614  1.00 89.92           N  
ATOM   2380  CA  GLU B 352     -63.221  24.139 124.362  1.00 85.52           C  
ATOM   2381  C   GLU B 352     -62.051  24.080 123.370  1.00 80.37           C  
ATOM   2382  O   GLU B 352     -62.218  24.032 122.152  1.00 85.56           O  
ATOM   2383  CB  GLU B 352     -63.691  25.582 124.582  1.00 83.92           C  
ATOM   2384  CG  GLU B 352     -65.128  25.662 125.106  1.00 96.20           C  
ATOM   2385  CD  GLU B 352     -65.316  24.808 126.341  1.00 96.45           C  
ATOM   2386  OE1 GLU B 352     -66.079  23.803 126.218  1.00 86.20           O  
ATOM   2387  OE2 GLU B 352     -64.629  25.122 127.363  1.00 90.74           O1-
ATOM   2388  H   GLU B 352     -62.378  24.064 126.321  1.00 89.92           H  
ATOM   2389  HA  GLU B 352     -64.023  23.555 123.906  1.00 85.52           H  
ATOM   2390  HB2 GLU B 352     -63.647  26.135 123.635  1.00 83.92           H  
ATOM   2391  HB3 GLU B 352     -63.017  26.105 125.269  1.00 83.92           H  
ATOM   2392  HG2 GLU B 352     -65.824  25.338 124.323  1.00 96.20           H  
ATOM   2393  HG3 GLU B 352     -65.379  26.701 125.348  1.00 96.20           H  
ATOM   2394  N   GLN B 353     -60.799  24.147 123.929  1.00 72.01           N  
ATOM   2395  CA  GLN B 353     -59.599  24.070 123.104  1.00 77.46           C  
ATOM   2396  C   GLN B 353     -59.491  22.640 122.535  1.00 80.31           C  
ATOM   2397  O   GLN B 353     -59.113  22.423 121.383  1.00 72.25           O  
ATOM   2398  CB  GLN B 353     -58.358  24.463 123.901  1.00 85.86           C  
ATOM   2399  CG  GLN B 353     -58.319  25.974 124.140  1.00 90.20           C  
ATOM   2400  CD  GLN B 353     -57.558  26.378 125.382  1.00 86.68           C  
ATOM   2401  OE1 GLN B 353     -57.222  25.615 126.278  1.00 85.56           O  
ATOM   2402  NE2 GLN B 353     -57.334  27.717 125.465  1.00 85.11           N  
ATOM   2403  H   GLN B 353     -60.717  24.247 124.938  1.00 72.01           H  
ATOM   2404  HA  GLN B 353     -59.736  24.742 122.249  1.00 77.46           H  
ATOM   2405  HB2 GLN B 353     -57.457  24.177 123.348  1.00 85.86           H  
ATOM   2406  HB3 GLN B 353     -58.327  23.903 124.841  1.00 85.86           H  
ATOM   2407  HG2 GLN B 353     -59.333  26.376 124.261  1.00 90.20           H  
ATOM   2408  HG3 GLN B 353     -57.877  26.474 123.271  1.00 90.20           H  
ATOM   2409 HE21 GLN B 353     -56.912  28.121 126.297  1.00 85.11           H  
ATOM   2410 HE22 GLN B 353     -57.559  28.360 124.703  1.00 85.11           H  
ATOM   2411  N   LEU B 354     -59.823  21.610 123.389  1.00 80.81           N  
ATOM   2412  CA  LEU B 354     -59.825  20.224 122.928  1.00 79.24           C  
ATOM   2413  C   LEU B 354     -60.904  20.025 121.837  1.00 71.86           C  
ATOM   2414  O   LEU B 354     -60.736  19.252 120.893  1.00 65.63           O  
ATOM   2415  CB  LEU B 354     -60.067  19.237 124.075  1.00 85.52           C  
ATOM   2416  CG  LEU B 354     -58.853  19.052 125.008  1.00 82.44           C  
ATOM   2417  CD1 LEU B 354     -59.280  18.282 126.260  1.00 80.90           C  
ATOM   2418  CD2 LEU B 354     -57.697  18.317 124.323  1.00 81.43           C  
ATOM   2419  H   LEU B 354     -60.034  21.822 124.367  1.00 80.81           H  
ATOM   2420  HA  LEU B 354     -58.862  20.041 122.443  1.00 79.24           H  
ATOM   2421  HB2 LEU B 354     -60.350  18.258 123.665  1.00 85.52           H  
ATOM   2422  HB3 LEU B 354     -60.931  19.578 124.662  1.00 85.52           H  
ATOM   2423  HG  LEU B 354     -58.485  20.034 125.326  1.00 82.44           H  
ATOM   2424 HD11 LEU B 354     -59.664  17.288 126.004  1.00 80.90           H  
ATOM   2425 HD12 LEU B 354     -60.067  18.821 126.798  1.00 80.90           H  
ATOM   2426 HD13 LEU B 354     -58.438  18.152 126.946  1.00 80.90           H  
ATOM   2427 HD21 LEU B 354     -58.018  17.344 123.938  1.00 81.43           H  
ATOM   2428 HD22 LEU B 354     -56.875  18.147 125.027  1.00 81.43           H  
ATOM   2429 HD23 LEU B 354     -57.291  18.897 123.489  1.00 81.43           H  
ATOM   2430  N   LYS B 355     -62.085  20.721 122.000  1.00 75.77           N  
ATOM   2431  CA  LYS B 355     -63.142  20.635 120.992  1.00 81.61           C  
ATOM   2432  C   LYS B 355     -62.632  21.245 119.667  1.00 76.44           C  
ATOM   2433  O   LYS B 355     -62.957  20.784 118.573  1.00 77.11           O  
ATOM   2434  CB  LYS B 355     -64.426  21.362 121.416  1.00 83.42           C  
ATOM   2435  CG  LYS B 355     -65.220  20.614 122.496  1.00 93.80           C  
ATOM   2436  CD  LYS B 355     -66.234  21.542 123.180  1.00 96.88           C  
ATOM   2437  CE  LYS B 355     -66.783  20.955 124.474  1.00102.42           C  
ATOM   2438  NZ  LYS B 355     -67.463  22.012 125.243  1.00104.32           N1+
ATOM   2439  H   LYS B 355     -62.206  21.289 122.833  1.00 75.77           H  
ATOM   2440  HA  LYS B 355     -63.343  19.573 120.806  1.00 81.61           H  
ATOM   2441  HB2 LYS B 355     -65.080  21.504 120.546  1.00 83.42           H  
ATOM   2442  HB3 LYS B 355     -64.170  22.367 121.768  1.00 83.42           H  
ATOM   2443  HG2 LYS B 355     -64.534  20.193 123.236  1.00 93.80           H  
ATOM   2444  HG3 LYS B 355     -65.744  19.763 122.046  1.00 93.80           H  
ATOM   2445  HD2 LYS B 355     -67.059  21.754 122.488  1.00 96.88           H  
ATOM   2446  HD3 LYS B 355     -65.766  22.506 123.396  1.00 96.88           H  
ATOM   2447  HE2 LYS B 355     -66.006  20.548 125.124  1.00102.42           H  
ATOM   2448  HE3 LYS B 355     -67.525  20.176 124.272  1.00102.42           H  
ATOM   2449  HZ1 LYS B 355     -68.147  22.556 124.712  1.00104.32           H  
ATOM   2450  HZ2 LYS B 355     -66.771  22.738 125.592  1.00104.32           H  
ATOM   2451  HZ3 LYS B 355     -67.895  21.682 126.109  1.00104.32           H  
ATOM   2452  N   CYS B 356     -61.861  22.383 119.776  1.00 67.72           N  
ATOM   2453  CA  CYS B 356     -61.305  23.028 118.587  1.00 69.41           C  
ATOM   2454  C   CYS B 356     -60.229  22.128 117.946  1.00 65.49           C  
ATOM   2455  O   CYS B 356     -60.069  22.085 116.726  1.00 65.81           O  
ATOM   2456  CB  CYS B 356     -60.675  24.392 118.870  1.00 76.27           C  
ATOM   2457  SG  CYS B 356     -61.900  25.651 119.349  1.00110.32           S  
ATOM   2458  H   CYS B 356     -61.701  22.785 120.700  1.00 67.72           H  
ATOM   2459  HA  CYS B 356     -62.114  23.121 117.850  1.00 69.41           H  
ATOM   2460  HB2 CYS B 356     -60.157  24.763 117.979  1.00 76.27           H  
ATOM   2461  HB3 CYS B 356     -59.938  24.321 119.673  1.00 76.27           H  
ATOM   2462  HG  CYS B 356     -62.265  25.068 120.506  1.00110.32           H  
ATOM   2463  N   CYS B 357     -59.403  21.440 118.806  1.00 62.01           N  
ATOM   2464  CA  CYS B 357     -58.370  20.528 118.300  1.00 58.16           C  
ATOM   2465  C   CYS B 357     -59.049  19.376 117.534  1.00 57.54           C  
ATOM   2466  O   CYS B 357     -58.617  18.957 116.459  1.00 55.46           O  
ATOM   2467  CB  CYS B 357     -57.504  19.911 119.402  1.00 61.95           C  
ATOM   2468  SG  CYS B 357     -56.419  21.133 120.207  1.00 58.91           S  
ATOM   2469  H   CYS B 357     -59.498  21.594 119.812  1.00 62.01           H  
ATOM   2470  HA  CYS B 357     -57.759  21.082 117.577  1.00 58.16           H  
ATOM   2471  HB2 CYS B 357     -56.869  19.121 118.989  1.00 61.95           H  
ATOM   2472  HB3 CYS B 357     -58.121  19.449 120.178  1.00 61.95           H  
ATOM   2473  HG  CYS B 357     -57.402  21.917 120.692  1.00 58.91           H  
ATOM   2474  N   SER B 358     -60.136  18.803 118.155  1.00 67.05           N  
ATOM   2475  CA  SER B 358     -60.876  17.721 117.510  1.00 64.90           C  
ATOM   2476  C   SER B 358     -61.581  18.228 116.243  1.00 61.46           C  
ATOM   2477  O   SER B 358     -61.782  17.492 115.277  1.00 63.04           O  
ATOM   2478  CB  SER B 358     -61.911  17.083 118.438  1.00 68.33           C  
ATOM   2479  OG  SER B 358     -61.254  16.344 119.468  1.00 73.58           O  
ATOM   2480  H   SER B 358     -60.415  19.100 119.093  1.00 67.05           H  
ATOM   2481  HA  SER B 358     -60.137  16.971 117.203  1.00 64.90           H  
ATOM   2482  HB2 SER B 358     -62.553  16.389 117.885  1.00 68.33           H  
ATOM   2483  HB3 SER B 358     -62.547  17.841 118.908  1.00 68.33           H  
ATOM   2484  HG  SER B 358     -61.941  15.918 120.008  1.00 73.58           H  
ATOM   2485  N   GLY B 359     -62.050  19.519 116.271  1.00 58.79           N  
ATOM   2486  CA  GLY B 359     -62.698  20.122 115.121  1.00 59.91           C  
ATOM   2487  C   GLY B 359     -61.739  20.291 113.937  1.00 59.62           C  
ATOM   2488  O   GLY B 359     -62.099  20.101 112.776  1.00 65.42           O  
ATOM   2489  H   GLY B 359     -61.981  20.058 117.133  1.00 58.79           H  
ATOM   2490  HA2 GLY B 359     -63.072  21.106 115.417  1.00 59.91           H  
ATOM   2491  HA3 GLY B 359     -63.533  19.484 114.816  1.00 59.91           H  
ATOM   2492  N   ILE B 360     -60.471  20.729 114.253  1.00 53.54           N  
ATOM   2493  CA  ILE B 360     -59.440  20.889 113.226  1.00 52.45           C  
ATOM   2494  C   ILE B 360     -59.117  19.486 112.667  1.00 52.23           C  
ATOM   2495  O   ILE B 360     -58.881  19.298 111.471  1.00 55.00           O  
ATOM   2496  CB  ILE B 360     -58.182  21.608 113.781  1.00 49.18           C  
ATOM   2497  CG1 ILE B 360     -58.489  23.106 114.016  1.00 47.11           C  
ATOM   2498  CG2 ILE B 360     -56.974  21.466 112.840  1.00 47.86           C  
ATOM   2499  CD1 ILE B 360     -57.447  23.811 114.877  1.00 47.71           C  
ATOM   2500  H   ILE B 360     -60.258  20.961 115.225  1.00 53.54           H  
ATOM   2501  HA  ILE B 360     -59.879  21.469 112.404  1.00 52.45           H  
ATOM   2502  HB  ILE B 360     -57.910  21.149 114.741  1.00 49.18           H  
ATOM   2503 HG12 ILE B 360     -59.461  23.219 114.508  1.00 47.11           H  
ATOM   2504 HG13 ILE B 360     -58.572  23.626 113.054  1.00 47.11           H  
ATOM   2505 HG21 ILE B 360     -57.203  21.854 111.841  1.00 47.86           H  
ATOM   2506 HG22 ILE B 360     -56.669  20.420 112.739  1.00 47.86           H  
ATOM   2507 HG23 ILE B 360     -56.101  22.004 113.220  1.00 47.86           H  
ATOM   2508 HD11 ILE B 360     -57.316  23.296 115.834  1.00 47.71           H  
ATOM   2509 HD12 ILE B 360     -57.766  24.837 115.086  1.00 47.71           H  
ATOM   2510 HD13 ILE B 360     -56.476  23.866 114.378  1.00 47.71           H  
ATOM   2511  N   LEU B 361     -59.019  18.467 113.589  1.00 51.73           N  
ATOM   2512  CA  LEU B 361     -58.695  17.121 113.138  1.00 55.93           C  
ATOM   2513  C   LEU B 361     -59.860  16.528 112.312  1.00 59.40           C  
ATOM   2514  O   LEU B 361     -59.654  15.732 111.393  1.00 51.67           O  
ATOM   2515  CB  LEU B 361     -58.323  16.210 114.311  1.00 54.66           C  
ATOM   2516  CG  LEU B 361     -57.743  14.841 113.898  1.00 53.37           C  
ATOM   2517  CD1 LEU B 361     -56.483  14.957 113.035  1.00 48.34           C  
ATOM   2518  CD2 LEU B 361     -57.422  14.024 115.147  1.00 61.70           C  
ATOM   2519  H   LEU B 361     -59.148  18.668 114.582  1.00 51.73           H  
ATOM   2520  HA  LEU B 361     -57.842  17.229 112.460  1.00 55.93           H  
ATOM   2521  HB2 LEU B 361     -59.208  16.047 114.940  1.00 54.66           H  
ATOM   2522  HB3 LEU B 361     -57.590  16.728 114.945  1.00 54.66           H  
ATOM   2523  HG  LEU B 361     -58.498  14.285 113.328  1.00 53.37           H  
ATOM   2524 HD11 LEU B 361     -55.726  15.583 113.520  1.00 48.34           H  
ATOM   2525 HD12 LEU B 361     -56.707  15.384 112.053  1.00 48.34           H  
ATOM   2526 HD13 LEU B 361     -56.040  13.970 112.857  1.00 48.34           H  
ATOM   2527 HD21 LEU B 361     -56.687  14.535 115.776  1.00 61.70           H  
ATOM   2528 HD22 LEU B 361     -57.008  13.052 114.867  1.00 61.70           H  
ATOM   2529 HD23 LEU B 361     -58.323  13.849 115.746  1.00 61.70           H  
ATOM   2530  N   LYS B 362     -61.134  16.851 112.712  1.00 60.82           N  
ATOM   2531  CA  LYS B 362     -62.317  16.377 111.992  1.00 64.01           C  
ATOM   2532  C   LYS B 362     -62.356  17.012 110.587  1.00 57.18           C  
ATOM   2533  O   LYS B 362     -62.760  16.383 109.608  1.00 62.03           O  
ATOM   2534  CB  LYS B 362     -63.600  16.687 112.769  1.00 71.15           C  
ATOM   2535  CG  LYS B 362     -64.847  16.062 112.138  1.00 74.70           C  
ATOM   2536  CD  LYS B 362     -66.081  16.308 112.993  1.00 79.01           C  
ATOM   2537  H   LYS B 362     -61.261  17.413 113.554  1.00 60.82           H  
ATOM   2538  HA  LYS B 362     -62.201  15.294 111.861  1.00 64.01           H  
ATOM   2539  HB2 LYS B 362     -63.741  17.772 112.853  1.00 71.15           H  
ATOM   2540  HB3 LYS B 362     -63.500  16.302 113.791  1.00 71.15           H  
ATOM   2541  HG2 LYS B 362     -64.703  14.982 112.018  1.00 74.70           H  
ATOM   2542  HG3 LYS B 362     -65.021  16.481 111.142  1.00 74.70           H  
ATOM   2543  HD1 LYS B 362     -65.963  15.868 113.988  1.00 79.01           H  
ATOM   2544  HD2 LYS B 362     -66.962  15.858 112.525  1.00 79.01           H  
ATOM   2545  HD3 LYS B 362     -66.269  17.380 113.110  1.00 79.01           H  
ATOM   2546  N   GLU B 363     -61.966  18.332 110.512  1.00 49.75           N  
ATOM   2547  CA  GLU B 363     -61.835  19.021 109.231  1.00 55.97           C  
ATOM   2548  C   GLU B 363     -60.802  18.237 108.391  1.00 55.77           C  
ATOM   2549  O   GLU B 363     -61.063  17.830 107.257  1.00 61.12           O  
ATOM   2550  CB  GLU B 363     -61.375  20.480 109.409  1.00 53.48           C  
ATOM   2551  CG  GLU B 363     -62.530  21.476 109.531  1.00 56.47           C  
ATOM   2552  CD  GLU B 363     -62.911  22.142 108.231  1.00 61.07           C  
ATOM   2553  OE1 GLU B 363     -64.140  22.250 107.941  1.00 72.99           O  
ATOM   2554  OE2 GLU B 363     -61.998  22.590 107.466  1.00 61.81           O1-
ATOM   2555  H   GLU B 363     -61.789  18.847 111.376  1.00 49.75           H  
ATOM   2556  HA  GLU B 363     -62.797  18.962 108.707  1.00 55.97           H  
ATOM   2557  HB2 GLU B 363     -60.713  20.765 108.586  1.00 53.48           H  
ATOM   2558  HB3 GLU B 363     -60.765  20.563 110.314  1.00 53.48           H  
ATOM   2559  HG2 GLU B 363     -62.220  22.290 110.199  1.00 56.47           H  
ATOM   2560  HG3 GLU B 363     -63.405  21.007 109.994  1.00 56.47           H  
ATOM   2561  N   MET B 364     -59.571  18.035 108.982  1.00 50.84           N  
ATOM   2562  CA  MET B 364     -58.468  17.424 108.250  1.00 49.89           C  
ATOM   2563  C   MET B 364     -58.788  15.993 107.766  1.00 49.27           C  
ATOM   2564  O   MET B 364     -58.272  15.529 106.747  1.00 48.17           O  
ATOM   2565  CB  MET B 364     -57.180  17.354 109.085  1.00 48.73           C  
ATOM   2566  CG  MET B 364     -56.485  18.707 109.183  1.00 50.38           C  
ATOM   2567  SD  MET B 364     -54.951  18.584 110.171  1.00 52.39           S  
ATOM   2568  CE  MET B 364     -53.800  18.109 108.857  1.00 54.77           C  
ATOM   2569  H   MET B 364     -59.431  18.361 109.942  1.00 50.84           H  
ATOM   2570  HA  MET B 364     -58.304  18.030 107.353  1.00 49.89           H  
ATOM   2571  HB2 MET B 364     -56.491  16.638 108.621  1.00 48.73           H  
ATOM   2572  HB3 MET B 364     -57.407  16.967 110.086  1.00 48.73           H  
ATOM   2573  HG2 MET B 364     -57.132  19.445 109.663  1.00 50.38           H  
ATOM   2574  HG3 MET B 364     -56.241  19.086 108.186  1.00 50.38           H  
ATOM   2575  HE1 MET B 364     -52.813  17.929 109.291  1.00 54.77           H  
ATOM   2576  HE2 MET B 364     -53.713  18.916 108.125  1.00 54.77           H  
ATOM   2577  HE3 MET B 364     -54.131  17.195 108.359  1.00 54.77           H  
ATOM   2578  N   PHE B 365     -59.545  15.219 108.621  1.00 52.19           N  
ATOM   2579  CA  PHE B 365     -59.844  13.824 108.304  1.00 53.41           C  
ATOM   2580  C   PHE B 365     -60.868  13.699 107.154  1.00 52.45           C  
ATOM   2581  O   PHE B 365     -60.998  12.657 106.507  1.00 48.00           O  
ATOM   2582  CB  PHE B 365     -60.387  13.048 109.522  1.00 53.54           C  
ATOM   2583  CG  PHE B 365     -59.745  11.683 109.649  1.00 52.23           C  
ATOM   2584  CD1 PHE B 365     -60.237  10.588 108.929  1.00 55.63           C  
ATOM   2585  CD2 PHE B 365     -58.595  11.519 110.434  1.00 51.91           C  
ATOM   2586  CE1 PHE B 365     -59.571   9.361 108.964  1.00 58.05           C  
ATOM   2587  CE2 PHE B 365     -57.939  10.288 110.474  1.00 57.72           C  
ATOM   2588  CZ  PHE B 365     -58.418   9.212 109.731  1.00 58.97           C  
ATOM   2589  H   PHE B 365     -59.874  15.628 109.498  1.00 52.19           H  
ATOM   2590  HA  PHE B 365     -58.909  13.382 107.942  1.00 53.41           H  
ATOM   2591  HB2 PHE B 365     -61.477  12.928 109.472  1.00 53.54           H  
ATOM   2592  HB3 PHE B 365     -60.200  13.587 110.455  1.00 53.54           H  
ATOM   2593  HD1 PHE B 365     -61.116  10.687 108.295  1.00 55.63           H  
ATOM   2594  HD2 PHE B 365     -58.189  12.356 110.998  1.00 51.91           H  
ATOM   2595  HE1 PHE B 365     -59.931   8.533 108.357  1.00 58.05           H  
ATOM   2596  HE2 PHE B 365     -57.039  10.171 111.068  1.00 57.72           H  
ATOM   2597  HZ  PHE B 365     -57.880   8.266 109.730  1.00 58.97           H  
ATOM   2598  N   ALA B 366     -61.732  14.757 107.000  1.00 54.17           N  
ATOM   2599  CA  ALA B 366     -62.871  14.693 106.107  1.00 55.04           C  
ATOM   2600  C   ALA B 366     -62.448  14.869 104.631  1.00 52.19           C  
ATOM   2601  O   ALA B 366     -61.409  15.417 104.261  1.00 60.13           O  
ATOM   2602  CB  ALA B 366     -63.910  15.748 106.471  1.00 55.44           C  
ATOM   2603  H   ALA B 366     -61.554  15.616 107.521  1.00 54.17           H  
ATOM   2604  HA  ALA B 366     -63.322  13.697 106.207  1.00 55.04           H  
ATOM   2605  HB1 ALA B 366     -64.252  15.618 107.502  1.00 55.44           H  
ATOM   2606  HB2 ALA B 366     -64.786  15.691 105.817  1.00 55.44           H  
ATOM   2607  HB3 ALA B 366     -63.497  16.759 106.378  1.00 55.44           H  
ATOM   2608  N   LYS B 367     -63.411  14.472 103.716  1.00 53.82           N  
ATOM   2609  CA  LYS B 367     -63.170  14.517 102.266  1.00 53.25           C  
ATOM   2610  C   LYS B 367     -63.009  15.945 101.693  1.00 55.30           C  
ATOM   2611  O   LYS B 367     -62.665  16.156 100.533  1.00 59.15           O  
ATOM   2612  CB  LYS B 367     -64.289  13.801 101.522  1.00 55.87           C  
ATOM   2613  H   LYS B 367     -64.290  14.094 104.049  1.00 53.82           H  
ATOM   2614  HA  LYS B 367     -62.222  14.001 102.085  1.00 53.25           H  
ATOM   2615  HB1 LYS B 367     -64.390  12.767 101.869  1.00 55.87           H  
ATOM   2616  HB2 LYS B 367     -64.099  13.782 100.444  1.00 55.87           H  
ATOM   2617  HB3 LYS B 367     -65.251  14.302 101.681  1.00 55.87           H  
ATOM   2618  N   LYS B 368     -63.273  16.953 102.588  1.00 53.35           N  
ATOM   2619  CA  LYS B 368     -63.058  18.365 102.287  1.00 52.52           C  
ATOM   2620  C   LYS B 368     -61.541  18.636 102.127  1.00 51.81           C  
ATOM   2621  O   LYS B 368     -61.122  19.492 101.350  1.00 47.10           O  
ATOM   2622  CB  LYS B 368     -63.629  19.180 103.455  1.00 57.69           C  
ATOM   2623  CG  LYS B 368     -63.584  20.697 103.270  1.00 66.47           C  
ATOM   2624  CD  LYS B 368     -63.916  21.388 104.595  1.00 73.53           C  
ATOM   2625  CE  LYS B 368     -63.882  22.903 104.481  1.00 74.99           C  
ATOM   2626  NZ  LYS B 368     -63.815  23.485 105.820  1.00 78.88           N1+
ATOM   2627  H   LYS B 368     -63.626  16.690 103.498  1.00 53.35           H  
ATOM   2628  HA  LYS B 368     -63.559  18.597 101.341  1.00 52.52           H  
ATOM   2629  HB2 LYS B 368     -63.090  18.910 104.373  1.00 57.69           H  
ATOM   2630  HB3 LYS B 368     -64.672  18.882 103.625  1.00 57.69           H  
ATOM   2631  HG2 LYS B 368     -64.295  20.998 102.492  1.00 66.47           H  
ATOM   2632  HG3 LYS B 368     -62.589  21.018 102.947  1.00 66.47           H  
ATOM   2633  HD2 LYS B 368     -63.199  21.055 105.352  1.00 73.53           H  
ATOM   2634  HD3 LYS B 368     -64.907  21.070 104.944  1.00 73.53           H  
ATOM   2635  HE2 LYS B 368     -64.786  23.287 104.001  1.00 74.99           H  
ATOM   2636  HE3 LYS B 368     -63.003  23.263 103.938  1.00 74.99           H  
ATOM   2637  HZ1 LYS B 368     -62.887  23.308 106.271  1.00 78.88           H  
ATOM   2638  HZ2 LYS B 368     -64.392  22.982 106.546  1.00 78.88           H  
ATOM   2639  HZ3 LYS B 368     -64.004  24.480 105.921  1.00 78.88           H  
ATOM   2640  N   HIS B 369     -60.724  17.972 103.022  1.00 54.09           N  
ATOM   2641  CA  HIS B 369     -59.271  18.179 103.061  1.00 55.30           C  
ATOM   2642  C   HIS B 369     -58.519  16.949 102.520  1.00 57.53           C  
ATOM   2643  O   HIS B 369     -57.378  17.024 102.056  1.00 58.59           O  
ATOM   2644  CB  HIS B 369     -58.752  18.461 104.470  1.00 57.82           C  
ATOM   2645  CG  HIS B 369     -59.093  19.821 104.976  1.00 57.97           C  
ATOM   2646  ND1 HIS B 369     -58.168  20.848 104.980  1.00 58.94           N  
ATOM   2647  CD2 HIS B 369     -60.271  20.252 105.538  1.00 68.79           C  
ATOM   2648  CE1 HIS B 369     -58.767  21.848 105.595  1.00 65.10           C  
ATOM   2649  NE2 HIS B 369     -60.032  21.520 105.981  1.00 74.66           N  
ATOM   2650  H   HIS B 369     -61.137  17.301 103.668  1.00 54.09           H  
ATOM   2651  HA  HIS B 369     -59.020  19.009 102.393  1.00 55.30           H  
ATOM   2652  HB2 HIS B 369     -57.660  18.354 104.499  1.00 57.82           H  
ATOM   2653  HB3 HIS B 369     -59.149  17.709 105.162  1.00 57.82           H  
ATOM   2654  HD2 HIS B 369     -61.211  19.756 105.722  1.00 68.79           H  
ATOM   2655  HE2 HIS B 369     -60.682  22.102 106.513  1.00 74.66           H  
ATOM   2656  HE1 HIS B 369     -58.338  22.820 105.796  1.00 65.10           H  
ATOM   2657  N   ALA B 370     -59.129  15.723 102.666  1.00 57.76           N  
ATOM   2658  CA  ALA B 370     -58.460  14.469 102.310  1.00 49.94           C  
ATOM   2659  C   ALA B 370     -58.217  14.272 100.793  1.00 52.29           C  
ATOM   2660  O   ALA B 370     -57.649  13.279 100.345  1.00 51.25           O  
ATOM   2661  CB  ALA B 370     -59.210  13.267 102.866  1.00 45.29           C  
ATOM   2662  H   ALA B 370     -60.057  15.673 103.089  1.00 57.76           H  
ATOM   2663  HA  ALA B 370     -57.465  14.505 102.769  1.00 49.94           H  
ATOM   2664  HB1 ALA B 370     -59.393  13.381 103.939  1.00 45.29           H  
ATOM   2665  HB2 ALA B 370     -58.641  12.345 102.711  1.00 45.29           H  
ATOM   2666  HB3 ALA B 370     -60.176  13.140 102.370  1.00 45.29           H  
ATOM   2667  N   ALA B 371     -58.603  15.319  99.987  1.00 50.70           N  
ATOM   2668  CA  ALA B 371     -58.204  15.404  98.590  1.00 51.68           C  
ATOM   2669  C   ALA B 371     -56.707  15.779  98.449  1.00 50.77           C  
ATOM   2670  O   ALA B 371     -56.080  15.551  97.413  1.00 50.87           O  
ATOM   2671  CB  ALA B 371     -59.048  16.441  97.861  1.00 53.96           C  
ATOM   2672  H   ALA B 371     -59.185  16.048 100.384  1.00 50.70           H  
ATOM   2673  HA  ALA B 371     -58.339  14.416  98.135  1.00 51.68           H  
ATOM   2674  HB1 ALA B 371     -60.112  16.187  97.918  1.00 53.96           H  
ATOM   2675  HB2 ALA B 371     -58.767  16.503  96.804  1.00 53.96           H  
ATOM   2676  HB3 ALA B 371     -58.919  17.438  98.298  1.00 53.96           H  
ATOM   2677  N   TYR B 372     -56.166  16.499  99.493  1.00 45.32           N  
ATOM   2678  CA  TYR B 372     -54.760  16.910  99.532  1.00 40.89           C  
ATOM   2679  C   TYR B 372     -54.004  16.516 100.822  1.00 39.91           C  
ATOM   2680  O   TYR B 372     -52.774  16.552 100.893  1.00 38.14           O  
ATOM   2681  CB  TYR B 372     -54.574  18.404  99.219  1.00 43.69           C  
ATOM   2682  CG  TYR B 372     -55.385  19.333 100.092  1.00 47.04           C  
ATOM   2683  CD1 TYR B 372     -54.970  19.631 101.398  1.00 48.71           C  
ATOM   2684  CD2 TYR B 372     -56.577  19.893  99.609  1.00 47.12           C  
ATOM   2685  CE1 TYR B 372     -55.748  20.448 102.217  1.00 41.46           C  
ATOM   2686  CE2 TYR B 372     -57.342  20.730 100.420  1.00 44.00           C  
ATOM   2687  CZ  TYR B 372     -56.926  20.991 101.718  1.00 42.17           C  
ATOM   2688  OH  TYR B 372     -57.711  21.786 102.495  1.00 50.19           O  
ATOM   2689  H   TYR B 372     -56.776  16.764 100.266  1.00 45.32           H  
ATOM   2690  HA  TYR B 372     -54.235  16.359  98.743  1.00 40.89           H  
ATOM   2691  HB2 TYR B 372     -54.845  18.582  98.169  1.00 43.69           H  
ATOM   2692  HB3 TYR B 372     -53.515  18.684  99.301  1.00 43.69           H  
ATOM   2693  HD1 TYR B 372     -54.040  19.225 101.788  1.00 48.71           H  
ATOM   2694  HD2 TYR B 372     -56.922  19.678  98.601  1.00 47.12           H  
ATOM   2695  HE1 TYR B 372     -55.427  20.662 103.230  1.00 41.46           H  
ATOM   2696  HE2 TYR B 372     -58.271  21.159 100.054  1.00 44.00           H  
ATOM   2697  HH  TYR B 372     -57.642  21.459 103.420  1.00 50.19           H  
ATOM   2698  N   ALA B 373     -54.764  16.181 101.916  1.00 39.21           N  
ATOM   2699  CA  ALA B 373     -54.193  15.818 103.214  1.00 40.32           C  
ATOM   2700  C   ALA B 373     -53.810  14.323 103.349  1.00 42.69           C  
ATOM   2701  O   ALA B 373     -53.631  13.773 104.436  1.00 42.25           O  
ATOM   2702  CB  ALA B 373     -55.125  16.227 104.349  1.00 41.53           C  
ATOM   2703  H   ALA B 373     -55.780  16.219 101.839  1.00 39.21           H  
ATOM   2704  HA  ALA B 373     -53.255  16.374 103.321  1.00 40.32           H  
ATOM   2705  HB1 ALA B 373     -55.388  17.287 104.275  1.00 41.53           H  
ATOM   2706  HB2 ALA B 373     -54.657  16.061 105.325  1.00 41.53           H  
ATOM   2707  HB3 ALA B 373     -56.054  15.647 104.329  1.00 41.53           H  
ATOM   2708  N   TRP B 374     -53.478  13.691 102.172  1.00 47.31           N  
ATOM   2709  CA  TRP B 374     -53.068  12.295 102.131  1.00 45.02           C  
ATOM   2710  C   TRP B 374     -51.685  11.919 102.730  1.00 46.87           C  
ATOM   2711  O   TRP B 374     -51.478  10.741 103.064  1.00 62.35           O  
ATOM   2712  CB  TRP B 374     -53.256  11.585 100.775  1.00 43.93           C  
ATOM   2713  CG  TRP B 374     -53.231  12.458  99.560  1.00 46.92           C  
ATOM   2714  CD1 TRP B 374     -54.350  12.961  98.928  1.00 42.35           C  
ATOM   2715  CD2 TRP B 374     -52.099  12.899  98.807  1.00 43.98           C  
ATOM   2716  NE1 TRP B 374     -53.951  13.694  97.846  1.00 38.97           N  
ATOM   2717  CE2 TRP B 374     -52.581  13.662  97.742  1.00 40.27           C  
ATOM   2718  CE3 TRP B 374     -50.707  12.710  98.921  1.00 42.82           C  
ATOM   2719  CZ2 TRP B 374     -51.746  14.243  96.784  1.00 38.13           C  
ATOM   2720  CZ3 TRP B 374     -49.859  13.275  97.961  1.00 41.88           C  
ATOM   2721  CH2 TRP B 374     -50.373  14.029  96.910  1.00 40.30           C  
ATOM   2722  H   TRP B 374     -53.525  14.211 101.303  1.00 47.31           H  
ATOM   2723  HA  TRP B 374     -53.773  11.801 102.806  1.00 45.02           H  
ATOM   2724  HB2 TRP B 374     -54.236  11.085 100.796  1.00 43.93           H  
ATOM   2725  HB3 TRP B 374     -52.529  10.773 100.646  1.00 43.93           H  
ATOM   2726  HD1 TRP B 374     -55.404  12.856  99.154  1.00 42.35           H  
ATOM   2727  HE1 TRP B 374     -54.578  14.193  97.220  1.00 38.97           H  
ATOM   2728  HE3 TRP B 374     -50.295  12.112  99.727  1.00 42.82           H  
ATOM   2729  HZ2 TRP B 374     -52.147  14.818  95.955  1.00 38.13           H  
ATOM   2730  HZ3 TRP B 374     -48.788  13.109  98.014  1.00 41.88           H  
ATOM   2731  HH2 TRP B 374     -49.699  14.433  96.158  1.00 40.30           H  
ATOM   2732  N   PRO B 375     -50.668  12.843 102.847  1.00 53.79           N  
ATOM   2733  CA  PRO B 375     -49.350  12.441 103.356  1.00 50.67           C  
ATOM   2734  C   PRO B 375     -49.298  11.788 104.743  1.00 49.98           C  
ATOM   2735  O   PRO B 375     -48.330  11.116 105.096  1.00 49.18           O  
ATOM   2736  CB  PRO B 375     -48.547  13.747 103.400  1.00 45.90           C  
ATOM   2737  CG  PRO B 375     -49.201  14.617 102.341  1.00 45.92           C  
ATOM   2738  CD  PRO B 375     -50.668  14.243 102.448  1.00 51.45           C  
ATOM   2739  HA  PRO B 375     -48.932  11.733 102.635  1.00 50.67           H  
ATOM   2740  HB2 PRO B 375     -47.481  13.584 103.212  1.00 45.90           H  
ATOM   2741  HB3 PRO B 375     -48.635  14.235 104.379  1.00 45.90           H  
ATOM   2742  HG2 PRO B 375     -48.821  14.357 101.348  1.00 45.92           H  
ATOM   2743  HG3 PRO B 375     -49.027  15.685 102.499  1.00 45.92           H  
ATOM   2744  HD2 PRO B 375     -51.150  14.819 103.242  1.00 51.45           H  
ATOM   2745  HD3 PRO B 375     -51.184  14.393 101.500  1.00 51.45           H  
ATOM   2746  N   PHE B 376     -50.325  12.113 105.594  1.00 51.15           N  
ATOM   2747  CA  PHE B 376     -50.362  11.633 106.973  1.00 48.82           C  
ATOM   2748  C   PHE B 376     -51.665  10.859 107.236  1.00 54.23           C  
ATOM   2749  O   PHE B 376     -52.102  10.699 108.374  1.00 46.50           O  
ATOM   2750  CB  PHE B 376     -50.254  12.788 107.980  1.00 48.76           C  
ATOM   2751  CG  PHE B 376     -48.965  13.569 107.919  1.00 44.98           C  
ATOM   2752  CD1 PHE B 376     -47.760  12.997 108.340  1.00 45.68           C  
ATOM   2753  CD2 PHE B 376     -48.969  14.901 107.488  1.00 48.58           C  
ATOM   2754  CE1 PHE B 376     -46.584  13.751 108.339  1.00 46.66           C  
ATOM   2755  CE2 PHE B 376     -47.792  15.649 107.478  1.00 48.89           C  
ATOM   2756  CZ  PHE B 376     -46.600  15.076 107.909  1.00 48.70           C  
ATOM   2757  H   PHE B 376     -51.089  12.691 105.255  1.00 51.15           H  
ATOM   2758  HA  PHE B 376     -49.548  10.917 107.134  1.00 48.82           H  
ATOM   2759  HB2 PHE B 376     -50.362  12.409 109.004  1.00 48.76           H  
ATOM   2760  HB3 PHE B 376     -51.096  13.474 107.832  1.00 48.76           H  
ATOM   2761  HD1 PHE B 376     -47.731  11.971 108.705  1.00 45.68           H  
ATOM   2762  HD2 PHE B 376     -49.898  15.368 107.173  1.00 48.58           H  
ATOM   2763  HE1 PHE B 376     -45.664  13.307 108.708  1.00 46.66           H  
ATOM   2764  HE2 PHE B 376     -47.809  16.685 107.152  1.00 48.89           H  
ATOM   2765  HZ  PHE B 376     -45.691  15.670 107.927  1.00 48.70           H  
ATOM   2766  N   TYR B 377     -52.248  10.262 106.143  1.00 56.32           N  
ATOM   2767  CA  TYR B 377     -53.558   9.596 106.236  1.00 51.31           C  
ATOM   2768  C   TYR B 377     -53.469   8.087 106.547  1.00 54.80           C  
ATOM   2769  O   TYR B 377     -54.474   7.383 106.650  1.00 63.65           O  
ATOM   2770  CB  TYR B 377     -54.344   9.819 104.938  1.00 48.31           C  
ATOM   2771  CG  TYR B 377     -55.837   9.981 105.101  1.00 50.11           C  
ATOM   2772  CD1 TYR B 377     -56.371  11.190 105.569  1.00 54.92           C  
ATOM   2773  CD2 TYR B 377     -56.712   8.947 104.751  1.00 46.94           C  
ATOM   2774  CE1 TYR B 377     -57.754  11.358 105.689  1.00 49.34           C  
ATOM   2775  CE2 TYR B 377     -58.093   9.115 104.868  1.00 48.81           C  
ATOM   2776  CZ  TYR B 377     -58.607  10.317 105.337  1.00 50.40           C  
ATOM   2777  OH  TYR B 377     -59.964  10.439 105.418  1.00 50.69           O  
ATOM   2778  H   TYR B 377     -51.765  10.301 105.246  1.00 56.32           H  
ATOM   2779  HA  TYR B 377     -54.090  10.045 107.084  1.00 51.31           H  
ATOM   2780  HB2 TYR B 377     -54.127   9.028 104.208  1.00 48.31           H  
ATOM   2781  HB3 TYR B 377     -53.993  10.745 104.479  1.00 48.31           H  
ATOM   2782  HD1 TYR B 377     -55.712  12.016 105.826  1.00 54.92           H  
ATOM   2783  HD2 TYR B 377     -56.332   8.005 104.365  1.00 46.94           H  
ATOM   2784  HE1 TYR B 377     -58.145  12.307 106.036  1.00 49.34           H  
ATOM   2785  HE2 TYR B 377     -58.763   8.309 104.578  1.00 48.81           H  
ATOM   2786  HH  TYR B 377     -60.196  11.305 105.817  1.00 50.69           H  
ATOM   2787  N   LYS B 378     -52.204   7.573 106.694  1.00 53.09           N  
ATOM   2788  CA  LYS B 378     -51.966   6.210 107.152  1.00 54.60           C  
ATOM   2789  C   LYS B 378     -50.539   6.116 107.726  1.00 52.09           C  
ATOM   2790  O   LYS B 378     -49.663   6.913 107.372  1.00 55.31           O  
ATOM   2791  CB  LYS B 378     -52.157   5.157 106.042  1.00 55.74           C  
ATOM   2792  CG  LYS B 378     -53.466   4.371 106.211  1.00 64.09           C  
ATOM   2793  CD  LYS B 378     -54.521   4.729 105.164  1.00 64.33           C  
ATOM   2794  CE  LYS B 378     -55.925   4.536 105.723  1.00 70.47           C  
ATOM   2795  NZ  LYS B 378     -56.874   4.665 104.638  1.00 80.52           N1+
ATOM   2796  H   LYS B 378     -51.395   8.167 106.544  1.00 53.09           H  
ATOM   2797  HA  LYS B 378     -52.670   6.046 107.969  1.00 54.60           H  
ATOM   2798  HB2 LYS B 378     -51.337   4.428 106.079  1.00 55.74           H  
ATOM   2799  HB3 LYS B 378     -52.096   5.617 105.048  1.00 55.74           H  
ATOM   2800  HG2 LYS B 378     -53.870   4.493 107.222  1.00 64.09           H  
ATOM   2801  HG3 LYS B 378     -53.247   3.300 106.111  1.00 64.09           H  
ATOM   2802  HD2 LYS B 378     -54.367   4.091 104.284  1.00 64.33           H  
ATOM   2803  HD3 LYS B 378     -54.409   5.759 104.811  1.00 64.33           H  
ATOM   2804  HE2 LYS B 378     -56.180   5.281 106.480  1.00 70.47           H  
ATOM   2805  HE3 LYS B 378     -56.055   3.533 106.141  1.00 70.47           H  
ATOM   2806  HZ1 LYS B 378     -57.883   4.483 104.827  1.00 80.52           H  
ATOM   2807  HZ2 LYS B 378     -56.686   4.061 103.817  1.00 80.52           H  
ATOM   2808  HZ3 LYS B 378     -56.952   5.611 104.196  1.00 80.52           H  
ATOM   2809  N   PRO B 379     -50.271   5.076 108.595  1.00 46.14           N  
ATOM   2810  CA  PRO B 379     -48.933   4.871 109.139  1.00 42.15           C  
ATOM   2811  C   PRO B 379     -47.850   4.619 108.076  1.00 44.63           C  
ATOM   2812  O   PRO B 379     -48.076   4.237 106.929  1.00 48.51           O  
ATOM   2813  CB  PRO B 379     -49.062   3.641 110.044  1.00 42.23           C  
ATOM   2814  CG  PRO B 379     -50.538   3.621 110.415  1.00 43.19           C  
ATOM   2815  CD  PRO B 379     -51.214   4.119 109.149  1.00 45.14           C  
ATOM   2816  HA  PRO B 379     -48.666   5.759 109.722  1.00 42.15           H  
ATOM   2817  HB2 PRO B 379     -48.414   3.704 110.924  1.00 42.23           H  
ATOM   2818  HB3 PRO B 379     -48.803   2.721 109.506  1.00 42.23           H  
ATOM   2819  HG2 PRO B 379     -50.720   4.321 111.239  1.00 43.19           H  
ATOM   2820  HG3 PRO B 379     -50.889   2.632 110.721  1.00 43.19           H  
ATOM   2821  HD2 PRO B 379     -51.338   3.311 108.420  1.00 45.14           H  
ATOM   2822  HD3 PRO B 379     -52.187   4.567 109.359  1.00 45.14           H  
ATOM   2823  N   VAL B 380     -46.572   4.830 108.553  1.00 47.12           N  
ATOM   2824  CA  VAL B 380     -45.422   4.830 107.664  1.00 46.00           C  
ATOM   2825  C   VAL B 380     -44.935   3.375 107.530  1.00 48.79           C  
ATOM   2826  O   VAL B 380     -44.689   2.658 108.496  1.00 53.45           O  
ATOM   2827  CB  VAL B 380     -44.297   5.746 108.185  1.00 44.31           C  
ATOM   2828  CG1 VAL B 380     -43.160   5.847 107.163  1.00 51.69           C  
ATOM   2829  CG2 VAL B 380     -44.827   7.151 108.491  1.00 47.49           C  
ATOM   2830  H   VAL B 380     -46.423   4.975 109.544  1.00 47.12           H  
ATOM   2831  HA  VAL B 380     -45.759   5.193 106.685  1.00 46.00           H  
ATOM   2832  HB  VAL B 380     -43.886   5.332 109.115  1.00 44.31           H  
ATOM   2833 HG11 VAL B 380     -43.528   6.199 106.195  1.00 51.69           H  
ATOM   2834 HG12 VAL B 380     -42.677   4.876 107.013  1.00 51.69           H  
ATOM   2835 HG13 VAL B 380     -42.389   6.546 107.498  1.00 51.69           H  
ATOM   2836 HG21 VAL B 380     -45.287   7.603 107.607  1.00 47.49           H  
ATOM   2837 HG22 VAL B 380     -44.016   7.801 108.823  1.00 47.49           H  
ATOM   2838 HG23 VAL B 380     -45.571   7.138 109.294  1.00 47.49           H  
ATOM   2839  N   ASP B 381     -44.793   2.961 106.228  1.00 49.94           N  
ATOM   2840  CA  ASP B 381     -44.344   1.621 105.858  1.00 53.73           C  
ATOM   2841  C   ASP B 381     -42.821   1.730 105.614  1.00 56.54           C  
ATOM   2842  O   ASP B 381     -42.326   2.585 104.876  1.00 52.31           O  
ATOM   2843  CB  ASP B 381     -45.095   1.195 104.613  1.00 55.34           C  
ATOM   2844  CG  ASP B 381     -44.785  -0.233 104.219  1.00 56.33           C  
ATOM   2845  OD1 ASP B 381     -43.607  -0.637 104.407  1.00 57.21           O  
ATOM   2846  OD2 ASP B 381     -45.738  -0.831 103.639  1.00 50.86           O1-
ATOM   2847  H   ASP B 381     -44.979   3.610 105.475  1.00 49.94           H  
ATOM   2848  HA  ASP B 381     -44.543   0.933 106.687  1.00 53.73           H  
ATOM   2849  HB2 ASP B 381     -44.842   1.841 103.763  1.00 55.34           H  
ATOM   2850  HB3 ASP B 381     -46.176   1.295 104.777  1.00 55.34           H  
ATOM   2851  N   VAL B 382     -42.066   0.804 106.302  1.00 53.86           N  
ATOM   2852  CA  VAL B 382     -40.614   0.796 106.237  1.00 49.38           C  
ATOM   2853  C   VAL B 382     -40.076   0.088 104.976  1.00 49.40           C  
ATOM   2854  O   VAL B 382     -38.961   0.352 104.520  1.00 52.92           O  
ATOM   2855  CB  VAL B 382     -39.947   0.234 107.513  1.00 49.88           C  
ATOM   2856  CG1 VAL B 382     -40.219   1.142 108.717  1.00 53.02           C  
ATOM   2857  CG2 VAL B 382     -40.353  -1.206 107.840  1.00 48.65           C  
ATOM   2858  H   VAL B 382     -42.552   0.086 106.825  1.00 53.86           H  
ATOM   2859  HA  VAL B 382     -40.304   1.837 106.119  1.00 49.38           H  
ATOM   2860  HB  VAL B 382     -38.861   0.231 107.350  1.00 49.88           H  
ATOM   2861 HG11 VAL B 382     -41.285   1.174 108.966  1.00 53.02           H  
ATOM   2862 HG12 VAL B 382     -39.885   2.165 108.516  1.00 53.02           H  
ATOM   2863 HG13 VAL B 382     -39.679   0.785 109.600  1.00 53.02           H  
ATOM   2864 HG21 VAL B 382     -41.419  -1.290 108.070  1.00 48.65           H  
ATOM   2865 HG22 VAL B 382     -39.800  -1.567 108.715  1.00 48.65           H  
ATOM   2866 HG23 VAL B 382     -40.125  -1.883 107.012  1.00 48.65           H  
ATOM   2867  N   GLU B 383     -40.874  -0.903 104.460  1.00 48.10           N  
ATOM   2868  CA  GLU B 383     -40.457  -1.747 103.340  1.00 51.01           C  
ATOM   2869  C   GLU B 383     -40.758  -0.903 102.096  1.00 49.66           C  
ATOM   2870  O   GLU B 383     -39.934  -0.678 101.210  1.00 53.62           O  
ATOM   2871  CB  GLU B 383     -41.220  -3.080 103.314  1.00 53.72           C  
ATOM   2872  CG  GLU B 383     -40.834  -3.974 102.130  1.00 53.94           C  
ATOM   2873  CD  GLU B 383     -41.713  -5.221 102.013  1.00 57.90           C  
ATOM   2874  OE1 GLU B 383     -42.009  -5.798 103.093  1.00 80.52           O  
ATOM   2875  OE2 GLU B 383     -42.034  -5.547 100.829  1.00 52.81           O1-
ATOM   2876  H   GLU B 383     -41.837  -1.005 104.808  1.00 48.10           H  
ATOM   2877  HA  GLU B 383     -39.375  -1.913 103.399  1.00 51.01           H  
ATOM   2878  HB2 GLU B 383     -42.303  -2.903 103.287  1.00 53.72           H  
ATOM   2879  HB3 GLU B 383     -41.030  -3.613 104.255  1.00 53.72           H  
ATOM   2880  HG2 GLU B 383     -39.792  -4.299 102.232  1.00 53.94           H  
ATOM   2881  HG3 GLU B 383     -40.909  -3.414 101.191  1.00 53.94           H  
ATOM   2882  N   ALA B 384     -42.055  -0.444 102.041  1.00 45.17           N  
ATOM   2883  CA  ALA B 384     -42.623   0.069 100.816  1.00 40.86           C  
ATOM   2884  C   ALA B 384     -42.121   1.453 100.387  1.00 39.77           C  
ATOM   2885  O   ALA B 384     -42.382   1.918  99.273  1.00 37.11           O  
ATOM   2886  CB  ALA B 384     -44.134   0.099 100.919  1.00 38.61           C  
ATOM   2887  H   ALA B 384     -42.632  -0.541 102.889  1.00 45.17           H  
ATOM   2888  HA  ALA B 384     -42.300  -0.609 100.024  1.00 40.86           H  
ATOM   2889  HB1 ALA B 384     -44.516  -0.873 101.240  1.00 38.61           H  
ATOM   2890  HB2 ALA B 384     -44.596   0.340  99.963  1.00 38.61           H  
ATOM   2891  HB3 ALA B 384     -44.465   0.858 101.632  1.00 38.61           H  
ATOM   2892  N   LEU B 385     -41.439   2.147 101.359  1.00 42.81           N  
ATOM   2893  CA  LEU B 385     -40.776   3.409 101.092  1.00 48.66           C  
ATOM   2894  C   LEU B 385     -39.237   3.297 101.065  1.00 48.84           C  
ATOM   2895  O   LEU B 385     -38.525   4.289 100.907  1.00 50.58           O  
ATOM   2896  CB  LEU B 385     -41.249   4.497 102.060  1.00 48.44           C  
ATOM   2897  CG  LEU B 385     -42.699   4.948 101.806  1.00 45.52           C  
ATOM   2898  CD1 LEU B 385     -43.179   5.834 102.955  1.00 43.10           C  
ATOM   2899  CD2 LEU B 385     -42.819   5.709 100.485  1.00 46.73           C  
ATOM   2900  H   LEU B 385     -41.391   1.736 102.289  1.00 42.81           H  
ATOM   2901  HA  LEU B 385     -41.025   3.704 100.073  1.00 48.66           H  
ATOM   2902  HB2 LEU B 385     -40.591   5.373 101.997  1.00 48.44           H  
ATOM   2903  HB3 LEU B 385     -41.163   4.123 103.085  1.00 48.44           H  
ATOM   2904  HG  LEU B 385     -43.356   4.071 101.767  1.00 45.52           H  
ATOM   2905 HD11 LEU B 385     -42.556   6.729 103.055  1.00 43.10           H  
ATOM   2906 HD12 LEU B 385     -43.148   5.289 103.904  1.00 43.10           H  
ATOM   2907 HD13 LEU B 385     -44.212   6.152 102.788  1.00 43.10           H  
ATOM   2908 HD21 LEU B 385     -42.111   6.542 100.450  1.00 46.73           H  
ATOM   2909 HD22 LEU B 385     -43.827   6.110 100.353  1.00 46.73           H  
ATOM   2910 HD23 LEU B 385     -42.615   5.066  99.626  1.00 46.73           H  
ATOM   2911  N   GLY B 386     -38.713   2.028 101.168  1.00 51.79           N  
ATOM   2912  CA  GLY B 386     -37.287   1.796 101.047  1.00 56.82           C  
ATOM   2913  C   GLY B 386     -36.478   2.378 102.211  1.00 56.53           C  
ATOM   2914  O   GLY B 386     -35.346   2.845 102.050  1.00 55.01           O  
ATOM   2915  H   GLY B 386     -39.333   1.225 101.279  1.00 51.79           H  
ATOM   2916  HA2 GLY B 386     -36.940   2.251 100.113  1.00 56.82           H  
ATOM   2917  HA3 GLY B 386     -37.122   0.715 101.010  1.00 56.82           H  
ATOM   2918  N   LEU B 387     -37.049   2.217 103.455  1.00 61.70           N  
ATOM   2919  CA  LEU B 387     -36.499   2.835 104.653  1.00 58.72           C  
ATOM   2920  C   LEU B 387     -35.546   1.836 105.358  1.00 56.38           C  
ATOM   2921  O   LEU B 387     -35.319   0.696 104.954  1.00 63.09           O  
ATOM   2922  CB  LEU B 387     -37.594   3.359 105.597  1.00 58.43           C  
ATOM   2923  CG  LEU B 387     -38.704   4.188 104.916  1.00 59.35           C  
ATOM   2924  CD1 LEU B 387     -39.704   4.714 105.947  1.00 65.33           C  
ATOM   2925  CD2 LEU B 387     -38.152   5.378 104.133  1.00 56.81           C  
ATOM   2926  H   LEU B 387     -37.868   1.611 103.552  1.00 61.70           H  
ATOM   2927  HA  LEU B 387     -35.872   3.680 104.344  1.00 58.72           H  
ATOM   2928  HB2 LEU B 387     -37.126   3.971 106.376  1.00 58.43           H  
ATOM   2929  HB3 LEU B 387     -38.051   2.511 106.122  1.00 58.43           H  
ATOM   2930  HG  LEU B 387     -39.248   3.533 104.227  1.00 59.35           H  
ATOM   2931 HD11 LEU B 387     -39.251   5.492 106.565  1.00 65.33           H  
ATOM   2932 HD12 LEU B 387     -40.063   3.927 106.612  1.00 65.33           H  
ATOM   2933 HD13 LEU B 387     -40.573   5.155 105.447  1.00 65.33           H  
ATOM   2934 HD21 LEU B 387     -37.602   6.044 104.800  1.00 56.81           H  
ATOM   2935 HD22 LEU B 387     -38.962   5.958 103.681  1.00 56.81           H  
ATOM   2936 HD23 LEU B 387     -37.481   5.069 103.328  1.00 56.81           H  
ATOM   2937  N   HIS B 388     -34.833   2.358 106.420  1.00 60.15           N  
ATOM   2938  CA  HIS B 388     -33.745   1.600 107.051  1.00 69.73           C  
ATOM   2939  C   HIS B 388     -33.532   2.170 108.462  1.00 62.39           C  
ATOM   2940  O   HIS B 388     -34.071   1.702 109.463  1.00 60.98           O  
ATOM   2941  CB  HIS B 388     -32.428   1.553 106.228  1.00 74.13           C  
ATOM   2942  CG  HIS B 388     -32.428   2.443 105.038  1.00 85.13           C  
ATOM   2943  CD2 HIS B 388     -32.819   2.193 103.744  1.00 91.16           C  
ATOM   2944  ND1 HIS B 388     -32.143   3.799 105.059  1.00 87.15           N1+
ATOM   2945  NE2 HIS B 388     -32.917   3.410 103.112  1.00 95.94           N  
ATOM   2946  CE1 HIS B 388     -32.495   4.389 103.912  1.00 98.07           C  
ATOM   2947  H   HIS B 388     -35.039   3.293 106.764  1.00 60.15           H  
ATOM   2948  HA  HIS B 388     -34.089   0.567 107.193  1.00 69.73           H  
ATOM   2949  HB2 HIS B 388     -32.289   0.528 105.861  1.00 74.13           H  
ATOM   2950  HB3 HIS B 388     -31.546   1.772 106.840  1.00 74.13           H  
ATOM   2951  HD1 HIS B 388     -31.857   4.378 105.874  1.00 87.15           H  
ATOM   2952  HD2 HIS B 388     -33.180   1.322 103.225  1.00 91.16           H  
ATOM   2953  HE2 HIS B 388     -33.433   3.545 102.240  1.00 95.94           H  
ATOM   2954  HE1 HIS B 388     -32.481   5.452 103.702  1.00 98.07           H  
ATOM   2955  N   ASP B 389     -32.864   3.356 108.487  1.00 62.80           N  
ATOM   2956  CA  ASP B 389     -32.450   4.150 109.656  1.00 66.87           C  
ATOM   2957  C   ASP B 389     -33.640   5.048 110.064  1.00 60.27           C  
ATOM   2958  O   ASP B 389     -33.573   6.256 110.267  1.00 58.68           O  
ATOM   2959  CB  ASP B 389     -31.182   4.941 109.337  1.00 63.32           C  
ATOM   2960  CG  ASP B 389     -31.207   5.730 108.033  1.00 60.65           C  
ATOM   2961  OD1 ASP B 389     -31.938   5.247 107.097  1.00 54.53           O  
ATOM   2962  OD2 ASP B 389     -30.465   6.737 107.949  1.00 70.33           O1-
ATOM   2963  H   ASP B 389     -32.626   3.824 107.614  1.00 62.80           H  
ATOM   2964  HA  ASP B 389     -32.261   3.458 110.484  1.00 66.87           H  
ATOM   2965  HB2 ASP B 389     -30.341   4.241 109.249  1.00 63.32           H  
ATOM   2966  HB3 ASP B 389     -30.949   5.617 110.165  1.00 63.32           H  
ATOM   2967  N   TYR B 390     -34.814   4.334 110.226  1.00 58.33           N  
ATOM   2968  CA  TYR B 390     -36.082   4.959 110.564  1.00 58.82           C  
ATOM   2969  C   TYR B 390     -36.482   4.597 112.004  1.00 55.82           C  
ATOM   2970  O   TYR B 390     -37.131   5.361 112.715  1.00 55.95           O  
ATOM   2971  CB  TYR B 390     -37.155   4.508 109.564  1.00 56.26           C  
ATOM   2972  CG  TYR B 390     -38.389   5.375 109.594  1.00 56.70           C  
ATOM   2973  CD1 TYR B 390     -38.397   6.621 108.950  1.00 55.24           C  
ATOM   2974  CD2 TYR B 390     -39.520   4.970 110.312  1.00 56.15           C  
ATOM   2975  CE1 TYR B 390     -39.510   7.461 109.044  1.00 57.98           C  
ATOM   2976  CE2 TYR B 390     -40.626   5.811 110.409  1.00 56.73           C  
ATOM   2977  CZ  TYR B 390     -40.606   7.057 109.797  1.00 58.41           C  
ATOM   2978  OH  TYR B 390     -41.684   7.869 109.982  1.00 55.94           O  
ATOM   2979  H   TYR B 390     -34.748   3.324 110.118  1.00 58.33           H  
ATOM   2980  HA  TYR B 390     -35.956   6.046 110.528  1.00 58.82           H  
ATOM   2981  HB2 TYR B 390     -37.431   3.459 109.734  1.00 56.26           H  
ATOM   2982  HB3 TYR B 390     -36.745   4.541 108.547  1.00 56.26           H  
ATOM   2983  HD1 TYR B 390     -37.526   6.958 108.389  1.00 55.24           H  
ATOM   2984  HD2 TYR B 390     -39.538   4.012 110.827  1.00 56.15           H  
ATOM   2985  HE1 TYR B 390     -39.484   8.431 108.558  1.00 57.98           H  
ATOM   2986  HE2 TYR B 390     -41.490   5.504 110.986  1.00 56.73           H  
ATOM   2987  HH  TYR B 390     -41.475   8.754 109.631  1.00 55.94           H  
ATOM   2988  N   CYS B 391     -36.195   3.317 112.419  1.00 62.45           N  
ATOM   2989  CA  CYS B 391     -36.738   2.783 113.675  1.00 62.97           C  
ATOM   2990  C   CYS B 391     -36.016   3.353 114.912  1.00 65.94           C  
ATOM   2991  O   CYS B 391     -36.465   3.212 116.048  1.00 71.54           O  
ATOM   2992  CB  CYS B 391     -36.616   1.256 113.745  1.00 63.48           C  
ATOM   2993  SG  CYS B 391     -37.490   0.423 112.375  1.00 62.31           S  
ATOM   2994  H   CYS B 391     -35.587   2.733 111.856  1.00 62.45           H  
ATOM   2995  HA  CYS B 391     -37.789   3.093 113.748  1.00 62.97           H  
ATOM   2996  HB2 CYS B 391     -37.026   0.876 114.687  1.00 63.48           H  
ATOM   2997  HB3 CYS B 391     -35.564   0.952 113.701  1.00 63.48           H  
ATOM   2998  HG  CYS B 391     -37.114  -0.824 112.696  1.00 62.31           H  
ATOM   2999  N   ASP B 392     -34.786   3.882 114.643  1.00 66.48           N  
ATOM   3000  CA  ASP B 392     -33.825   4.411 115.597  1.00 68.77           C  
ATOM   3001  C   ASP B 392     -33.841   5.957 115.557  1.00 66.68           C  
ATOM   3002  O   ASP B 392     -34.108   6.642 116.547  1.00 69.01           O  
ATOM   3003  CB  ASP B 392     -32.435   3.838 115.333  1.00 76.14           C  
ATOM   3004  CG  ASP B 392     -31.961   3.906 113.881  1.00 90.51           C  
ATOM   3005  OD1 ASP B 392     -30.767   3.562 113.693  1.00 88.04           O  
ATOM   3006  OD2 ASP B 392     -32.828   4.286 113.035  1.00 94.95           O1-
ATOM   3007  H   ASP B 392     -34.469   3.938 113.669  1.00 66.48           H  
ATOM   3008  HA  ASP B 392     -34.142   4.120 116.606  1.00 68.77           H  
ATOM   3009  HB2 ASP B 392     -32.428   2.777 115.612  1.00 76.14           H  
ATOM   3010  HB3 ASP B 392     -31.697   4.349 115.962  1.00 76.14           H  
ATOM   3011  N   ILE B 393     -33.519   6.547 114.354  1.00 59.76           N  
ATOM   3012  CA  ILE B 393     -33.368   7.998 114.242  1.00 60.29           C  
ATOM   3013  C   ILE B 393     -34.773   8.656 114.330  1.00 58.87           C  
ATOM   3014  O   ILE B 393     -34.962   9.796 114.770  1.00 68.15           O  
ATOM   3015  CB  ILE B 393     -32.617   8.419 112.950  1.00 63.31           C  
ATOM   3016  CG1 ILE B 393     -31.234   7.730 112.867  1.00 67.55           C  
ATOM   3017  CG2 ILE B 393     -32.457   9.945 112.875  1.00 66.03           C  
ATOM   3018  CD1 ILE B 393     -30.416   8.109 111.639  1.00 75.93           C  
ATOM   3019  H   ILE B 393     -33.348   5.931 113.544  1.00 59.76           H  
ATOM   3020  HA  ILE B 393     -32.808   8.337 115.123  1.00 60.29           H  
ATOM   3021  HB  ILE B 393     -33.210   8.106 112.082  1.00 63.31           H  
ATOM   3022 HG12 ILE B 393     -31.366   6.644 112.844  1.00 67.55           H  
ATOM   3023 HG13 ILE B 393     -30.648   7.956 113.767  1.00 67.55           H  
ATOM   3024 HG21 ILE B 393     -31.866  10.322 113.716  1.00 66.03           H  
ATOM   3025 HG22 ILE B 393     -33.423  10.453 112.882  1.00 66.03           H  
ATOM   3026 HG23 ILE B 393     -31.967  10.253 111.946  1.00 66.03           H  
ATOM   3027 HD11 ILE B 393     -31.012   8.024 110.725  1.00 75.93           H  
ATOM   3028 HD12 ILE B 393     -29.551   7.445 111.545  1.00 75.93           H  
ATOM   3029 HD13 ILE B 393     -30.033   9.131 111.712  1.00 75.93           H  
ATOM   3030  N   ILE B 394     -35.791   7.937 113.756  1.00 58.24           N  
ATOM   3031  CA  ILE B 394     -37.164   8.414 113.608  1.00 56.84           C  
ATOM   3032  C   ILE B 394     -38.077   7.498 114.465  1.00 58.69           C  
ATOM   3033  O   ILE B 394     -39.241   7.231 114.171  1.00 61.04           O  
ATOM   3034  CB  ILE B 394     -37.599   8.513 112.126  1.00 54.37           C  
ATOM   3035  CG1 ILE B 394     -36.487   8.990 111.163  1.00 57.50           C  
ATOM   3036  CG2 ILE B 394     -38.826   9.416 111.982  1.00 55.95           C  
ATOM   3037  CD1 ILE B 394     -36.044  10.431 111.355  1.00 55.95           C  
ATOM   3038  H   ILE B 394     -35.586   6.993 113.428  1.00 58.24           H  
ATOM   3039  HA  ILE B 394     -37.232   9.408 114.067  1.00 56.84           H  
ATOM   3040  HB  ILE B 394     -37.895   7.515 111.788  1.00 54.37           H  
ATOM   3041 HG12 ILE B 394     -36.844   8.883 110.133  1.00 57.50           H  
ATOM   3042 HG13 ILE B 394     -35.614   8.333 111.241  1.00 57.50           H  
ATOM   3043 HG21 ILE B 394     -38.620  10.412 112.380  1.00 55.95           H  
ATOM   3044 HG22 ILE B 394     -39.696   9.014 112.509  1.00 55.95           H  
ATOM   3045 HG23 ILE B 394     -39.106   9.537 110.933  1.00 55.95           H  
ATOM   3046 HD11 ILE B 394     -36.824  11.130 111.038  1.00 55.95           H  
ATOM   3047 HD12 ILE B 394     -35.155  10.640 110.753  1.00 55.95           H  
ATOM   3048 HD13 ILE B 394     -35.797  10.641 112.396  1.00 55.95           H  
ATOM   3049  N   LYS B 395     -37.556   7.172 115.703  1.00 58.38           N  
ATOM   3050  CA  LYS B 395     -38.222   6.311 116.688  1.00 61.84           C  
ATOM   3051  C   LYS B 395     -39.490   6.926 117.347  1.00 62.80           C  
ATOM   3052  O   LYS B 395     -39.682   6.931 118.561  1.00 66.95           O  
ATOM   3053  CB  LYS B 395     -37.230   5.908 117.777  1.00 57.42           C  
ATOM   3054  H   LYS B 395     -36.619   7.496 115.923  1.00 58.38           H  
ATOM   3055  HA  LYS B 395     -38.553   5.413 116.151  1.00 61.84           H  
ATOM   3056  HB1 LYS B 395     -36.341   5.441 117.348  1.00 57.42           H  
ATOM   3057  HB2 LYS B 395     -37.679   5.197 118.478  1.00 57.42           H  
ATOM   3058  HB3 LYS B 395     -36.898   6.782 118.350  1.00 57.42           H  
ATOM   3059  N   HIS B 396     -40.454   7.332 116.460  1.00 64.42           N  
ATOM   3060  CA  HIS B 396     -41.818   7.726 116.821  1.00 67.23           C  
ATOM   3061  C   HIS B 396     -42.547   7.939 115.471  1.00 64.58           C  
ATOM   3062  O   HIS B 396     -42.664   9.062 114.965  1.00 62.12           O  
ATOM   3063  CB  HIS B 396     -41.865   8.992 117.694  1.00 68.29           C  
ATOM   3064  CG  HIS B 396     -42.557   8.754 118.993  1.00 78.58           C  
ATOM   3065  ND1 HIS B 396     -43.930   8.763 119.069  1.00 83.80           N  
ATOM   3066  CD2 HIS B 396     -42.015   8.513 120.236  1.00 83.66           C  
ATOM   3067  CE1 HIS B 396     -44.213   8.528 120.330  1.00 91.74           C  
ATOM   3068  NE2 HIS B 396     -43.081   8.366 121.075  1.00 86.84           N  
ATOM   3069  H   HIS B 396     -40.211   7.313 115.465  1.00 64.42           H  
ATOM   3070  HA  HIS B 396     -42.272   6.877 117.345  1.00 67.23           H  
ATOM   3071  HB2 HIS B 396     -42.396   9.814 117.199  1.00 68.29           H  
ATOM   3072  HB3 HIS B 396     -40.855   9.370 117.897  1.00 68.29           H  
ATOM   3073  HD2 HIS B 396     -40.991   8.419 120.573  1.00 83.66           H  
ATOM   3074  HE2 HIS B 396     -43.045   8.172 122.066  1.00 86.84           H  
ATOM   3075  HE1 HIS B 396     -45.205   8.462 120.759  1.00 91.74           H  
ATOM   3076  N   PRO B 397     -42.964   6.807 114.793  1.00 65.60           N  
ATOM   3077  CA  PRO B 397     -43.730   6.903 113.548  1.00 64.84           C  
ATOM   3078  C   PRO B 397     -45.135   7.403 113.907  1.00 58.27           C  
ATOM   3079  O   PRO B 397     -45.735   7.003 114.906  1.00 60.44           O  
ATOM   3080  CB  PRO B 397     -43.826   5.466 113.025  1.00 67.45           C  
ATOM   3081  CG  PRO B 397     -42.778   4.697 113.823  1.00 70.44           C  
ATOM   3082  CD  PRO B 397     -42.746   5.419 115.159  1.00 67.57           C  
ATOM   3083  HA  PRO B 397     -43.225   7.582 112.853  1.00 64.84           H  
ATOM   3084  HB2 PRO B 397     -43.646   5.412 111.947  1.00 67.45           H  
ATOM   3085  HB3 PRO B 397     -44.818   5.031 113.204  1.00 67.45           H  
ATOM   3086  HG2 PRO B 397     -41.802   4.786 113.331  1.00 70.44           H  
ATOM   3087  HG3 PRO B 397     -43.014   3.634 113.921  1.00 70.44           H  
ATOM   3088  HD2 PRO B 397     -43.576   5.107 115.802  1.00 67.57           H  
ATOM   3089  HD3 PRO B 397     -41.805   5.260 115.688  1.00 67.57           H  
ATOM   3090  N   MET B 398     -45.682   8.316 113.038  1.00 48.85           N  
ATOM   3091  CA  MET B 398     -46.925   8.995 113.385  1.00 51.41           C  
ATOM   3092  C   MET B 398     -47.679   9.348 112.092  1.00 49.71           C  
ATOM   3093  O   MET B 398     -47.098   9.685 111.061  1.00 43.15           O  
ATOM   3094  CB  MET B 398     -46.594  10.267 114.183  1.00 57.53           C  
ATOM   3095  CG  MET B 398     -47.691  10.733 115.137  1.00 57.11           C  
ATOM   3096  SD  MET B 398     -48.055   9.597 116.521  1.00 67.89           S  
ATOM   3097  CE  MET B 398     -46.408   9.508 117.287  1.00 66.14           C  
ATOM   3098  H   MET B 398     -45.233   8.556 112.160  1.00 48.85           H  
ATOM   3099  HA  MET B 398     -47.538   8.301 113.970  1.00 51.41           H  
ATOM   3100  HB2 MET B 398     -46.384  11.082 113.483  1.00 57.53           H  
ATOM   3101  HB3 MET B 398     -45.660  10.141 114.744  1.00 57.53           H  
ATOM   3102  HG2 MET B 398     -48.620  10.893 114.583  1.00 57.11           H  
ATOM   3103  HG3 MET B 398     -47.413  11.698 115.574  1.00 57.11           H  
ATOM   3104  HE1 MET B 398     -46.506   8.967 118.231  1.00 66.14           H  
ATOM   3105  HE2 MET B 398     -46.030  10.511 117.498  1.00 66.14           H  
ATOM   3106  HE3 MET B 398     -45.703   8.965 116.657  1.00 66.14           H  
ATOM   3107  N   ASP B 399     -49.043   9.291 112.220  1.00 50.61           N  
ATOM   3108  CA  ASP B 399     -49.986   9.649 111.166  1.00 49.00           C  
ATOM   3109  C   ASP B 399     -51.269  10.183 111.851  1.00 49.00           C  
ATOM   3110  O   ASP B 399     -51.427  10.193 113.076  1.00 50.10           O  
ATOM   3111  CB  ASP B 399     -50.245   8.480 110.223  1.00 46.82           C  
ATOM   3112  CG  ASP B 399     -51.401   7.653 110.731  1.00 50.87           C  
ATOM   3113  OD1 ASP B 399     -51.294   7.177 111.896  1.00 50.29           O  
ATOM   3114  OD2 ASP B 399     -52.430   7.602 109.998  1.00 47.10           O1-
ATOM   3115  H   ASP B 399     -49.465   8.976 113.087  1.00 50.61           H  
ATOM   3116  HA  ASP B 399     -49.540  10.469 110.592  1.00 49.00           H  
ATOM   3117  HB2 ASP B 399     -49.357   7.853 110.113  1.00 46.82           H  
ATOM   3118  HB3 ASP B 399     -50.491   8.860 109.227  1.00 46.82           H  
ATOM   3119  N   MET B 400     -52.255  10.605 110.996  1.00 49.06           N  
ATOM   3120  CA  MET B 400     -53.499  11.162 111.485  1.00 44.49           C  
ATOM   3121  C   MET B 400     -54.371  10.075 112.133  1.00 46.35           C  
ATOM   3122  O   MET B 400     -55.199  10.365 112.998  1.00 48.46           O  
ATOM   3123  CB  MET B 400     -54.291  11.857 110.373  1.00 45.69           C  
ATOM   3124  CG  MET B 400     -53.668  13.205 110.012  1.00 44.19           C  
ATOM   3125  SD  MET B 400     -54.145  13.834 108.368  1.00 53.43           S  
ATOM   3126  CE  MET B 400     -55.939  13.638 108.452  1.00 47.23           C  
ATOM   3127  H   MET B 400     -52.128  10.511 109.983  1.00 49.06           H  
ATOM   3128  HA  MET B 400     -53.254  11.880 112.277  1.00 44.49           H  
ATOM   3129  HB2 MET B 400     -55.320  12.030 110.712  1.00 45.69           H  
ATOM   3130  HB3 MET B 400     -54.357  11.196 109.500  1.00 45.69           H  
ATOM   3131  HG2 MET B 400     -52.576  13.141 110.010  1.00 44.19           H  
ATOM   3132  HG3 MET B 400     -53.938  13.956 110.762  1.00 44.19           H  
ATOM   3133  HE1 MET B 400     -56.369  14.062 107.544  1.00 47.23           H  
ATOM   3134  HE2 MET B 400     -56.347  14.165 109.318  1.00 47.23           H  
ATOM   3135  HE3 MET B 400     -56.216  12.583 108.492  1.00 47.23           H  
ATOM   3136  N   SER B 401     -54.252   8.799 111.650  1.00 48.28           N  
ATOM   3137  CA  SER B 401     -55.034   7.683 112.187  1.00 52.73           C  
ATOM   3138  C   SER B 401     -54.583   7.415 113.630  1.00 55.33           C  
ATOM   3139  O   SER B 401     -55.366   7.115 114.534  1.00 63.85           O  
ATOM   3140  CB  SER B 401     -54.858   6.383 111.393  1.00 49.05           C  
ATOM   3141  OG  SER B 401     -54.970   6.599 109.989  1.00 44.55           O  
ATOM   3142  H   SER B 401     -53.592   8.599 110.889  1.00 48.28           H  
ATOM   3143  HA  SER B 401     -56.084   7.995 112.191  1.00 52.73           H  
ATOM   3144  HB2 SER B 401     -55.631   5.665 111.687  1.00 49.05           H  
ATOM   3145  HB3 SER B 401     -53.894   5.899 111.587  1.00 49.05           H  
ATOM   3146  HG  SER B 401     -54.096   6.983 109.719  1.00 44.55           H  
ATOM   3147  N   THR B 402     -53.222   7.448 113.826  1.00 55.85           N  
ATOM   3148  CA  THR B 402     -52.632   7.220 115.136  1.00 62.67           C  
ATOM   3149  C   THR B 402     -53.034   8.405 116.034  1.00 67.27           C  
ATOM   3150  O   THR B 402     -53.434   8.229 117.186  1.00 62.98           O  
ATOM   3151  CB  THR B 402     -51.106   7.038 115.064  1.00 58.32           C  
ATOM   3152  OG1 THR B 402     -50.763   6.012 114.122  1.00 54.20           O  
ATOM   3153  CG2 THR B 402     -50.528   6.593 116.398  1.00 58.54           C  
ATOM   3154  H   THR B 402     -52.600   7.598 113.021  1.00 55.85           H  
ATOM   3155  HA  THR B 402     -53.101   6.313 115.536  1.00 62.67           H  
ATOM   3156  HB  THR B 402     -50.613   7.963 114.748  1.00 58.32           H  
ATOM   3157 HG21 THR B 402     -50.706   7.338 117.172  1.00 58.54           H  
ATOM   3158 HG22 THR B 402     -49.448   6.428 116.313  1.00 58.54           H  
ATOM   3159 HG23 THR B 402     -50.965   5.641 116.720  1.00 58.54           H  
ATOM   3160  HG1 THR B 402     -50.967   6.371 113.218  1.00 54.20           H  
ATOM   3161  N   ILE B 403     -52.915   9.675 115.510  1.00 66.60           N  
ATOM   3162  CA  ILE B 403     -53.265  10.851 116.319  1.00 66.61           C  
ATOM   3163  C   ILE B 403     -54.774  10.842 116.666  1.00 66.09           C  
ATOM   3164  O   ILE B 403     -55.191  11.254 117.750  1.00 65.84           O  
ATOM   3165  CB  ILE B 403     -52.794  12.171 115.658  1.00 65.59           C  
ATOM   3166  CG1 ILE B 403     -51.255  12.263 115.783  1.00 70.58           C  
ATOM   3167  CG2 ILE B 403     -53.474  13.408 116.257  1.00 66.55           C  
ATOM   3168  CD1 ILE B 403     -50.649  13.576 115.318  1.00 72.87           C  
ATOM   3169  H   ILE B 403     -52.556   9.792 114.558  1.00 66.60           H  
ATOM   3170  HA  ILE B 403     -52.753  10.728 117.281  1.00 66.61           H  
ATOM   3171  HB  ILE B 403     -53.054  12.148 114.593  1.00 65.59           H  
ATOM   3172 HG12 ILE B 403     -50.804  11.451 115.205  1.00 70.58           H  
ATOM   3173 HG13 ILE B 403     -50.957  12.096 116.824  1.00 70.58           H  
ATOM   3174 HG21 ILE B 403     -53.250  13.511 117.322  1.00 66.55           H  
ATOM   3175 HG22 ILE B 403     -54.560  13.362 116.137  1.00 66.55           H  
ATOM   3176 HG23 ILE B 403     -53.156  14.324 115.749  1.00 66.55           H  
ATOM   3177 HD11 ILE B 403     -51.029  13.861 114.334  1.00 72.87           H  
ATOM   3178 HD12 ILE B 403     -49.560  13.488 115.259  1.00 72.87           H  
ATOM   3179 HD13 ILE B 403     -50.866  14.381 116.026  1.00 72.87           H  
ATOM   3180  N   LYS B 404     -55.637  10.403 115.690  1.00 68.27           N  
ATOM   3181  CA  LYS B 404     -57.080  10.303 115.934  1.00 69.29           C  
ATOM   3182  C   LYS B 404     -57.295   9.332 117.109  1.00 65.68           C  
ATOM   3183  O   LYS B 404     -58.096   9.563 118.015  1.00 66.58           O  
ATOM   3184  CB  LYS B 404     -57.805   9.797 114.679  1.00 71.63           C  
ATOM   3185  CG  LYS B 404     -59.334   9.802 114.788  1.00 78.63           C  
ATOM   3186  CD  LYS B 404     -59.955   8.928 113.692  1.00 91.73           C  
ATOM   3187  CE  LYS B 404     -61.454   9.102 113.487  1.00107.41           C  
ATOM   3188  NZ  LYS B 404     -62.211   8.871 114.707  1.00112.73           N1+
ATOM   3189  H   LYS B 404     -55.273  10.171 114.764  1.00 68.27           H  
ATOM   3190  HA  LYS B 404     -57.443  11.289 116.240  1.00 69.29           H  
ATOM   3191  HB2 LYS B 404     -57.462   8.783 114.441  1.00 71.63           H  
ATOM   3192  HB3 LYS B 404     -57.534  10.426 113.823  1.00 71.63           H  
ATOM   3193  HG2 LYS B 404     -59.700  10.832 114.713  1.00 78.63           H  
ATOM   3194  HG3 LYS B 404     -59.637   9.413 115.761  1.00 78.63           H  
ATOM   3195  HD2 LYS B 404     -59.742   7.875 113.917  1.00 91.73           H  
ATOM   3196  HD3 LYS B 404     -59.464   9.142 112.736  1.00 91.73           H  
ATOM   3197  HE2 LYS B 404     -61.817   8.379 112.749  1.00107.41           H  
ATOM   3198  HE3 LYS B 404     -61.700  10.110 113.138  1.00107.41           H  
ATOM   3199  HZ1 LYS B 404     -62.210   9.724 115.330  1.00112.73           H  
ATOM   3200  HZ2 LYS B 404     -61.809   8.208 115.414  1.00112.73           H  
ATOM   3201  HZ3 LYS B 404     -63.201   8.646 114.618  1.00112.73           H  
ATOM   3202  N   SER B 405     -56.557   8.171 117.051  1.00 61.90           N  
ATOM   3203  CA  SER B 405     -56.701   7.143 118.075  1.00 69.40           C  
ATOM   3204  C   SER B 405     -56.250   7.699 119.438  1.00 68.86           C  
ATOM   3205  O   SER B 405     -56.850   7.430 120.479  1.00 75.09           O  
ATOM   3206  CB  SER B 405     -55.887   5.889 117.746  1.00 74.71           C  
ATOM   3207  OG  SER B 405     -56.291   5.315 116.502  1.00 77.74           O  
ATOM   3208  H   SER B 405     -55.912   8.035 116.274  1.00 61.90           H  
ATOM   3209  HA  SER B 405     -57.769   6.899 118.133  1.00 69.40           H  
ATOM   3210  HB2 SER B 405     -56.031   5.131 118.523  1.00 74.71           H  
ATOM   3211  HB3 SER B 405     -54.813   6.094 117.691  1.00 74.71           H  
ATOM   3212  HG  SER B 405     -56.019   5.933 115.789  1.00 77.74           H  
ATOM   3213  N   LYS B 406     -55.100   8.455 119.433  1.00 70.38           N  
ATOM   3214  CA  LYS B 406     -54.524   9.004 120.664  1.00 72.08           C  
ATOM   3215  C   LYS B 406     -55.455  10.088 121.272  1.00 76.07           C  
ATOM   3216  O   LYS B 406     -55.527  10.286 122.489  1.00 72.87           O  
ATOM   3217  CB  LYS B 406     -53.133   9.598 120.401  1.00 65.38           C  
ATOM   3218  CG  LYS B 406     -52.087   8.527 120.061  1.00 68.61           C  
ATOM   3219  CD  LYS B 406     -50.817   9.096 119.431  1.00 70.86           C  
ATOM   3220  CE  LYS B 406     -49.927   9.920 120.351  1.00 70.21           C  
ATOM   3221  NZ  LYS B 406     -49.002  10.677 119.490  1.00 69.98           N1+
ATOM   3222  H   LYS B 406     -54.621   8.611 118.544  1.00 70.38           H  
ATOM   3223  HA  LYS B 406     -54.463   8.188 121.394  1.00 72.08           H  
ATOM   3224  HB2 LYS B 406     -52.800  10.159 121.281  1.00 65.38           H  
ATOM   3225  HB3 LYS B 406     -53.201  10.319 119.579  1.00 65.38           H  
ATOM   3226  HG2 LYS B 406     -52.509   7.802 119.359  1.00 68.61           H  
ATOM   3227  HG3 LYS B 406     -51.841   7.941 120.946  1.00 68.61           H  
ATOM   3228  HD2 LYS B 406     -51.097   9.680 118.546  1.00 70.86           H  
ATOM   3229  HD3 LYS B 406     -50.215   8.255 119.068  1.00 70.86           H  
ATOM   3230  HE2 LYS B 406     -49.303   9.284 120.982  1.00 70.21           H  
ATOM   3231  HE3 LYS B 406     -50.472  10.654 120.947  1.00 70.21           H  
ATOM   3232  HZ1 LYS B 406     -48.270  11.234 119.983  1.00 69.98           H  
ATOM   3233  HZ2 LYS B 406     -49.495  11.463 119.007  1.00 69.98           H  
ATOM   3234  HZ3 LYS B 406     -48.539  10.147 118.748  1.00 69.98           H  
ATOM   3235  N   LEU B 407     -56.135  10.879 120.369  1.00 75.90           N  
ATOM   3236  CA  LEU B 407     -57.062  11.929 120.798  1.00 70.95           C  
ATOM   3237  C   LEU B 407     -58.325  11.268 121.382  1.00 76.26           C  
ATOM   3238  O   LEU B 407     -58.859  11.681 122.411  1.00 77.56           O  
ATOM   3239  CB  LEU B 407     -57.433  12.875 119.641  1.00 67.13           C  
ATOM   3240  CG  LEU B 407     -57.657  14.350 120.049  1.00 68.55           C  
ATOM   3241  CD1 LEU B 407     -58.009  15.178 118.810  1.00 73.85           C  
ATOM   3242  CD2 LEU B 407     -58.733  14.545 121.114  1.00 69.04           C  
ATOM   3243  H   LEU B 407     -55.961  10.737 119.371  1.00 75.90           H  
ATOM   3244  HA  LEU B 407     -56.572  12.475 121.610  1.00 70.95           H  
ATOM   3245  HB2 LEU B 407     -58.322  12.504 119.114  1.00 67.13           H  
ATOM   3246  HB3 LEU B 407     -56.625  12.880 118.903  1.00 67.13           H  
ATOM   3247  HG  LEU B 407     -56.715  14.745 120.447  1.00 68.55           H  
ATOM   3248 HD11 LEU B 407     -58.950  14.842 118.361  1.00 73.85           H  
ATOM   3249 HD12 LEU B 407     -57.225  15.093 118.053  1.00 73.85           H  
ATOM   3250 HD13 LEU B 407     -58.111  16.239 119.063  1.00 73.85           H  
ATOM   3251 HD21 LEU B 407     -59.669  14.053 120.831  1.00 69.04           H  
ATOM   3252 HD22 LEU B 407     -58.943  15.610 121.266  1.00 69.04           H  
ATOM   3253 HD23 LEU B 407     -58.405  14.151 122.079  1.00 69.04           H  
ATOM   3254  N   GLU B 408     -58.879  10.248 120.644  1.00 80.30           N  
ATOM   3255  CA  GLU B 408     -60.137   9.621 121.043  1.00 88.40           C  
ATOM   3256  C   GLU B 408     -59.940   8.723 122.290  1.00 83.66           C  
ATOM   3257  O   GLU B 408     -60.852   8.501 123.097  1.00 80.97           O  
ATOM   3258  CB  GLU B 408     -60.786   8.881 119.866  1.00 95.82           C  
ATOM   3259  CG  GLU B 408     -61.399   9.888 118.887  1.00 98.46           C  
ATOM   3260  CD  GLU B 408     -61.765   9.423 117.503  1.00100.24           C  
ATOM   3261  OE1 GLU B 408     -61.652   8.209 117.171  1.00 98.22           O  
ATOM   3262  OE2 GLU B 408     -62.151  10.319 116.684  1.00 87.80           O1-
ATOM   3263  H   GLU B 408     -58.418   9.940 119.783  1.00 80.30           H  
ATOM   3264  HA  GLU B 408     -60.806  10.426 121.377  1.00 88.40           H  
ATOM   3265  HB2 GLU B 408     -61.577   8.212 120.227  1.00 95.82           H  
ATOM   3266  HB3 GLU B 408     -60.050   8.245 119.361  1.00 95.82           H  
ATOM   3267  HG2 GLU B 408     -60.702  10.724 118.741  1.00 98.46           H  
ATOM   3268  HG3 GLU B 408     -62.303  10.314 119.341  1.00 98.46           H  
ATOM   3269  N   ALA B 409     -58.694   8.153 122.433  1.00 80.20           N  
ATOM   3270  CA  ALA B 409     -58.297   7.422 123.630  1.00 79.44           C  
ATOM   3271  C   ALA B 409     -58.108   8.379 124.828  1.00 89.41           C  
ATOM   3272  O   ALA B 409     -58.305   7.991 125.979  1.00 88.64           O  
ATOM   3273  CB  ALA B 409     -57.009   6.638 123.423  1.00 74.10           C  
ATOM   3274  H   ALA B 409     -58.024   8.232 121.663  1.00 80.20           H  
ATOM   3275  HA  ALA B 409     -59.112   6.734 123.884  1.00 79.44           H  
ATOM   3276  HB1 ALA B 409     -57.126   5.899 122.624  1.00 74.10           H  
ATOM   3277  HB2 ALA B 409     -56.726   6.105 124.337  1.00 74.10           H  
ATOM   3278  HB3 ALA B 409     -56.177   7.299 123.158  1.00 74.10           H  
ATOM   3279  N   ARG B 410     -57.627   9.626 124.512  1.00 94.70           N  
ATOM   3280  CA  ARG B 410     -57.316  10.689 125.467  1.00 92.79           C  
ATOM   3281  C   ARG B 410     -55.967  10.409 126.156  1.00 82.23           C  
ATOM   3282  O   ARG B 410     -55.833  10.357 127.376  1.00 84.27           O  
ATOM   3283  CB  ARG B 410     -58.432  11.011 126.472  1.00 96.91           C  
ATOM   3284  CG  ARG B 410     -59.650  11.675 125.818  1.00103.46           C  
ATOM   3285  CD  ARG B 410     -60.967  11.048 126.249  1.00118.61           C  
ATOM   3286  NE  ARG B 410     -61.145   9.732 125.625  1.00127.81           N  
ATOM   3287  CZ  ARG B 410     -61.180   8.538 126.226  1.00133.69           C  
ATOM   3288  NH1 ARG B 410     -61.014   8.382 127.541  1.00137.31           N  
ATOM   3289  NH2 ARG B 410     -61.406   7.453 125.477  1.00127.72           N1+
ATOM   3290  H   ARG B 410     -57.454   9.829 123.531  1.00 94.70           H  
ATOM   3291  HA  ARG B 410     -57.148  11.587 124.855  1.00 92.79           H  
ATOM   3292  HB2 ARG B 410     -58.042  11.713 127.222  1.00 96.91           H  
ATOM   3293  HB3 ARG B 410     -58.717  10.121 127.040  1.00 96.91           H  
ATOM   3294  HG2 ARG B 410     -59.585  11.633 124.729  1.00103.46           H  
ATOM   3295  HG3 ARG B 410     -59.658  12.738 126.090  1.00103.46           H  
ATOM   3296  HD2 ARG B 410     -61.799  11.670 125.903  1.00118.61           H  
ATOM   3297  HD3 ARG B 410     -61.049  10.986 127.337  1.00118.61           H  
ATOM   3298  HE  ARG B 410     -61.200   9.692 124.606  1.00127.81           H  
ATOM   3299 HH11 ARG B 410     -60.949   7.459 127.943  1.00137.31           H  
ATOM   3300 HH12 ARG B 410     -60.721   9.156 128.118  1.00137.31           H  
ATOM   3301 HH21 ARG B 410     -61.415   6.522 125.862  1.00127.72           H  
ATOM   3302 HH22 ARG B 410     -61.439   7.563 124.459  1.00127.72           H  
ATOM   3303  N   GLU B 411     -54.898  10.360 125.277  1.00 75.80           N  
ATOM   3304  CA  GLU B 411     -53.524  10.407 125.776  1.00 82.76           C  
ATOM   3305  C   GLU B 411     -53.181  11.846 126.223  1.00 84.96           C  
ATOM   3306  O   GLU B 411     -52.336  12.080 127.085  1.00 90.89           O  
ATOM   3307  CB  GLU B 411     -52.503  10.002 124.710  1.00 81.55           C  
ATOM   3308  CG  GLU B 411     -52.507   8.505 124.425  1.00 85.72           C  
ATOM   3309  CD  GLU B 411     -51.377   8.061 123.499  1.00 90.32           C  
ATOM   3310  OE1 GLU B 411     -50.641   8.965 123.011  1.00 84.47           O  
ATOM   3311  OE2 GLU B 411     -51.332   6.818 123.284  1.00102.96           O1-
ATOM   3312  H   GLU B 411     -55.073  10.296 124.272  1.00 75.80           H  
ATOM   3313  HA  GLU B 411     -53.450   9.763 126.660  1.00 82.76           H  
ATOM   3314  HB2 GLU B 411     -51.500  10.296 125.047  1.00 81.55           H  
ATOM   3315  HB3 GLU B 411     -52.687  10.558 123.780  1.00 81.55           H  
ATOM   3316  HG2 GLU B 411     -53.459   8.213 123.968  1.00 85.72           H  
ATOM   3317  HG3 GLU B 411     -52.405   7.949 125.364  1.00 85.72           H  
ATOM   3318  N   TYR B 412     -53.774  12.836 125.466  1.00 80.27           N  
ATOM   3319  CA  TYR B 412     -53.508  14.250 125.704  1.00 76.07           C  
ATOM   3320  C   TYR B 412     -54.559  14.746 126.713  1.00 74.36           C  
ATOM   3321  O   TYR B 412     -55.737  14.384 126.667  1.00 67.70           O  
ATOM   3322  CB  TYR B 412     -53.650  15.139 124.453  1.00 75.77           C  
ATOM   3323  CG  TYR B 412     -53.182  14.517 123.160  1.00 69.35           C  
ATOM   3324  CD1 TYR B 412     -51.829  14.249 122.930  1.00 68.16           C  
ATOM   3325  CD2 TYR B 412     -54.121  14.179 122.175  1.00 70.89           C  
ATOM   3326  CE1 TYR B 412     -51.422  13.661 121.729  1.00 69.49           C  
ATOM   3327  CE2 TYR B 412     -53.712  13.588 120.981  1.00 69.11           C  
ATOM   3328  CZ  TYR B 412     -52.366  13.347 120.760  1.00 69.45           C  
ATOM   3329  OH  TYR B 412     -52.023  12.790 119.564  1.00 59.75           O  
ATOM   3330  H   TYR B 412     -54.436  12.563 124.753  1.00 80.27           H  
ATOM   3331  HA  TYR B 412     -52.500  14.350 126.121  1.00 76.07           H  
ATOM   3332  HB2 TYR B 412     -53.103  16.079 124.611  1.00 75.77           H  
ATOM   3333  HB3 TYR B 412     -54.697  15.450 124.330  1.00 75.77           H  
ATOM   3334  HD1 TYR B 412     -51.084  14.485 123.688  1.00 68.16           H  
ATOM   3335  HD2 TYR B 412     -55.178  14.374 122.337  1.00 70.89           H  
ATOM   3336  HE1 TYR B 412     -50.371  13.440 121.579  1.00 69.49           H  
ATOM   3337  HE2 TYR B 412     -54.432  13.328 120.213  1.00 69.11           H  
ATOM   3338  HH  TYR B 412     -51.088  13.041 119.346  1.00 59.75           H  
ATOM   3339  N   ARG B 413     -54.095  15.701 127.576  1.00 74.61           N  
ATOM   3340  CA  ARG B 413     -54.948  16.467 128.468  1.00 76.33           C  
ATOM   3341  C   ARG B 413     -55.077  17.928 127.983  1.00 78.10           C  
ATOM   3342  O   ARG B 413     -56.052  18.620 128.277  1.00 88.39           O  
ATOM   3343  CB  ARG B 413     -54.381  16.450 129.882  1.00 73.65           C  
ATOM   3344  H   ARG B 413     -53.084  15.924 127.578  1.00 74.61           H  
ATOM   3345  HA  ARG B 413     -55.955  16.036 128.467  1.00 76.33           H  
ATOM   3346  HB1 ARG B 413     -54.306  15.424 130.258  1.00 73.65           H  
ATOM   3347  HB2 ARG B 413     -55.019  17.021 130.565  1.00 73.65           H  
ATOM   3348  HB3 ARG B 413     -53.379  16.892 129.917  1.00 73.65           H  
ATOM   3349  N   ASP B 414     -53.959  18.439 127.371  1.00 77.39           N  
ATOM   3350  CA  ASP B 414     -53.782  19.838 126.995  1.00 75.26           C  
ATOM   3351  C   ASP B 414     -53.734  19.990 125.438  1.00 69.53           C  
ATOM   3352  O   ASP B 414     -53.539  19.066 124.646  1.00 68.40           O  
ATOM   3353  CB  ASP B 414     -52.567  20.368 127.753  1.00 82.04           C  
ATOM   3354  CG  ASP B 414     -52.087  21.624 127.094  1.00 87.49           C  
ATOM   3355  OD1 ASP B 414     -51.016  21.523 126.433  1.00 90.41           O  
ATOM   3356  OD2 ASP B 414     -52.877  22.608 127.108  1.00 88.46           O1-
ATOM   3357  H   ASP B 414     -53.175  17.802 127.175  1.00 77.39           H  
ATOM   3358  HA  ASP B 414     -54.668  20.396 127.322  1.00 75.26           H  
ATOM   3359  HB2 ASP B 414     -51.755  19.635 127.764  1.00 82.04           H  
ATOM   3360  HB3 ASP B 414     -52.821  20.566 128.800  1.00 82.04           H  
ATOM   3361  N   ALA B 415     -53.900  21.287 124.991  1.00 58.01           N  
ATOM   3362  CA  ALA B 415     -53.919  21.640 123.580  1.00 58.48           C  
ATOM   3363  C   ALA B 415     -52.494  21.723 122.994  1.00 61.03           C  
ATOM   3364  O   ALA B 415     -52.262  21.531 121.798  1.00 66.31           O  
ATOM   3365  CB  ALA B 415     -54.616  22.976 123.381  1.00 53.44           C  
ATOM   3366  H   ALA B 415     -53.962  22.035 125.696  1.00 58.01           H  
ATOM   3367  HA  ALA B 415     -54.452  20.849 123.039  1.00 58.48           H  
ATOM   3368  HB1 ALA B 415     -55.637  22.931 123.771  1.00 53.44           H  
ATOM   3369  HB2 ALA B 415     -54.659  23.247 122.321  1.00 53.44           H  
ATOM   3370  HB3 ALA B 415     -54.094  23.783 123.908  1.00 53.44           H  
ATOM   3371  N   GLN B 416     -51.510  22.129 123.858  1.00 66.85           N  
ATOM   3372  CA  GLN B 416     -50.130  22.344 123.452  1.00 76.16           C  
ATOM   3373  C   GLN B 416     -49.419  20.977 123.415  1.00 76.64           C  
ATOM   3374  O   GLN B 416     -48.460  20.768 122.672  1.00 71.86           O  
ATOM   3375  CB  GLN B 416     -49.374  23.319 124.360  1.00 78.97           C  
ATOM   3376  CG  GLN B 416     -50.138  24.613 124.643  1.00 92.43           C  
ATOM   3377  CD  GLN B 416     -50.488  25.365 123.379  1.00102.96           C  
ATOM   3378  OE1 GLN B 416     -49.798  25.357 122.364  1.00 90.54           O  
ATOM   3379  NE2 GLN B 416     -51.635  26.099 123.449  1.00112.77           N  
ATOM   3380  H   GLN B 416     -51.716  22.224 124.857  1.00 66.85           H  
ATOM   3381  HA  GLN B 416     -50.137  22.715 122.420  1.00 76.16           H  
ATOM   3382  HB2 GLN B 416     -48.408  23.554 123.895  1.00 78.97           H  
ATOM   3383  HB3 GLN B 416     -49.129  22.843 125.317  1.00 78.97           H  
ATOM   3384  HG2 GLN B 416     -49.517  25.276 125.256  1.00 92.43           H  
ATOM   3385  HG3 GLN B 416     -51.047  24.406 125.220  1.00 92.43           H  
ATOM   3386 HE21 GLN B 416     -51.919  26.636 122.640  1.00112.77           H  
ATOM   3387 HE22 GLN B 416     -52.221  26.128 124.275  1.00112.77           H  
ATOM   3388  N   GLU B 417     -49.911  20.018 124.272  1.00 76.71           N  
ATOM   3389  CA  GLU B 417     -49.527  18.612 124.168  1.00 79.59           C  
ATOM   3390  C   GLU B 417     -49.882  18.098 122.752  1.00 71.29           C  
ATOM   3391  O   GLU B 417     -49.091  17.443 122.072  1.00 64.81           O  
ATOM   3392  CB  GLU B 417     -50.265  17.730 125.177  1.00 81.53           C  
ATOM   3393  CG  GLU B 417     -49.709  17.830 126.591  1.00 83.75           C  
ATOM   3394  CD  GLU B 417     -50.529  17.022 127.598  1.00 90.79           C  
ATOM   3395  OE1 GLU B 417     -49.907  16.688 128.641  1.00 98.93           O  
ATOM   3396  OE2 GLU B 417     -51.737  16.783 127.290  1.00 92.69           O1-
ATOM   3397  H   GLU B 417     -50.524  20.346 125.033  1.00 76.71           H  
ATOM   3398  HA  GLU B 417     -48.440  18.545 124.288  1.00 79.59           H  
ATOM   3399  HB2 GLU B 417     -50.207  16.679 124.861  1.00 81.53           H  
ATOM   3400  HB3 GLU B 417     -51.328  17.986 125.174  1.00 81.53           H  
ATOM   3401  HG2 GLU B 417     -49.694  18.872 126.927  1.00 83.75           H  
ATOM   3402  HG3 GLU B 417     -48.674  17.468 126.603  1.00 83.75           H  
ATOM   3403  N   PHE B 418     -51.159  18.391 122.315  1.00 65.18           N  
ATOM   3404  CA  PHE B 418     -51.624  17.984 120.983  1.00 59.07           C  
ATOM   3405  C   PHE B 418     -50.740  18.683 119.928  1.00 59.82           C  
ATOM   3406  O   PHE B 418     -50.288  18.099 118.942  1.00 63.07           O  
ATOM   3407  CB  PHE B 418     -53.110  18.324 120.799  1.00 62.07           C  
ATOM   3408  CG  PHE B 418     -53.653  18.133 119.403  1.00 62.62           C  
ATOM   3409  CD1 PHE B 418     -54.068  16.876 118.956  1.00 60.94           C  
ATOM   3410  CD2 PHE B 418     -53.748  19.226 118.529  1.00 68.43           C  
ATOM   3411  CE1 PHE B 418     -54.598  16.720 117.674  1.00 60.84           C  
ATOM   3412  CE2 PHE B 418     -54.279  19.069 117.248  1.00 65.76           C  
ATOM   3413  CZ  PHE B 418     -54.710  17.816 116.822  1.00 62.08           C  
ATOM   3414  H   PHE B 418     -51.784  18.881 122.955  1.00 65.18           H  
ATOM   3415  HA  PHE B 418     -51.458  16.904 120.885  1.00 59.07           H  
ATOM   3416  HB2 PHE B 418     -53.304  19.358 121.104  1.00 62.07           H  
ATOM   3417  HB3 PHE B 418     -53.706  17.718 121.496  1.00 62.07           H  
ATOM   3418  HD1 PHE B 418     -53.986  16.008 119.603  1.00 60.94           H  
ATOM   3419  HD2 PHE B 418     -53.417  20.212 118.849  1.00 68.43           H  
ATOM   3420  HE1 PHE B 418     -54.920  15.738 117.340  1.00 60.84           H  
ATOM   3421  HE2 PHE B 418     -54.354  19.925 116.583  1.00 65.76           H  
ATOM   3422  HZ  PHE B 418     -55.123  17.692 115.824  1.00 62.08           H  
ATOM   3423  N   GLY B 419     -50.511  20.026 120.131  1.00 59.51           N  
ATOM   3424  CA  GLY B 419     -49.705  20.784 119.201  1.00 54.16           C  
ATOM   3425  C   GLY B 419     -48.263  20.270 119.087  1.00 51.11           C  
ATOM   3426  O   GLY B 419     -47.621  20.354 118.040  1.00 67.73           O  
ATOM   3427  H   GLY B 419     -50.955  20.495 120.922  1.00 59.51           H  
ATOM   3428  HA2 GLY B 419     -49.681  21.823 119.541  1.00 54.16           H  
ATOM   3429  HA3 GLY B 419     -50.177  20.730 118.215  1.00 54.16           H  
ATOM   3430  N   ALA B 420     -47.693  19.808 120.248  1.00 51.92           N  
ATOM   3431  CA  ALA B 420     -46.343  19.264 120.282  1.00 54.47           C  
ATOM   3432  C   ALA B 420     -46.280  17.919 119.535  1.00 57.38           C  
ATOM   3433  O   ALA B 420     -45.292  17.586 118.880  1.00 54.76           O  
ATOM   3434  CB  ALA B 420     -45.850  19.077 121.710  1.00 47.20           C  
ATOM   3435  H   ALA B 420     -48.225  19.868 121.119  1.00 51.92           H  
ATOM   3436  HA  ALA B 420     -45.689  19.967 119.756  1.00 54.47           H  
ATOM   3437  HB1 ALA B 420     -45.823  20.035 122.240  1.00 47.20           H  
ATOM   3438  HB2 ALA B 420     -44.839  18.654 121.720  1.00 47.20           H  
ATOM   3439  HB3 ALA B 420     -46.497  18.400 122.276  1.00 47.20           H  
ATOM   3440  N   ASP B 421     -47.353  17.084 119.719  1.00 52.23           N  
ATOM   3441  CA  ASP B 421     -47.431  15.745 119.119  1.00 58.66           C  
ATOM   3442  C   ASP B 421     -47.570  15.875 117.580  1.00 55.18           C  
ATOM   3443  O   ASP B 421     -47.033  15.100 116.787  1.00 56.00           O  
ATOM   3444  CB  ASP B 421     -48.615  15.021 119.717  1.00 62.51           C  
ATOM   3445  CG  ASP B 421     -48.582  13.562 119.379  1.00 63.56           C  
ATOM   3446  OD1 ASP B 421     -47.606  12.859 119.757  1.00 63.70           O  
ATOM   3447  OD2 ASP B 421     -49.639  13.075 118.868  1.00 61.76           O1-
ATOM   3448  H   ASP B 421     -48.116  17.395 120.323  1.00 52.23           H  
ATOM   3449  HA  ASP B 421     -46.482  15.238 119.325  1.00 58.66           H  
ATOM   3450  HB2 ASP B 421     -49.563  15.461 119.385  1.00 62.51           H  
ATOM   3451  HB3 ASP B 421     -48.597  15.096 120.811  1.00 62.51           H  
ATOM   3452  N   VAL B 422     -48.380  16.905 117.141  1.00 52.01           N  
ATOM   3453  CA  VAL B 422     -48.527  17.194 115.716  1.00 53.55           C  
ATOM   3454  C   VAL B 422     -47.180  17.737 115.179  1.00 47.84           C  
ATOM   3455  O   VAL B 422     -46.772  17.477 114.043  1.00 44.64           O  
ATOM   3456  CB  VAL B 422     -49.698  18.159 115.442  1.00 54.02           C  
ATOM   3457  CG1 VAL B 422     -49.714  18.657 113.993  1.00 56.16           C  
ATOM   3458  CG2 VAL B 422     -51.041  17.474 115.722  1.00 53.13           C  
ATOM   3459  H   VAL B 422     -48.900  17.449 117.836  1.00 52.01           H  
ATOM   3460  HA  VAL B 422     -48.702  16.238 115.205  1.00 53.55           H  
ATOM   3461  HB  VAL B 422     -49.613  19.031 116.102  1.00 54.02           H  
ATOM   3462 HG11 VAL B 422     -49.675  17.824 113.285  1.00 56.16           H  
ATOM   3463 HG12 VAL B 422     -48.864  19.316 113.793  1.00 56.16           H  
ATOM   3464 HG13 VAL B 422     -50.625  19.224 113.784  1.00 56.16           H  
ATOM   3465 HG21 VAL B 422     -51.216  16.648 115.025  1.00 53.13           H  
ATOM   3466 HG22 VAL B 422     -51.862  18.188 115.602  1.00 53.13           H  
ATOM   3467 HG23 VAL B 422     -51.094  17.073 116.737  1.00 53.13           H  
ATOM   3468  N   ARG B 423     -46.480  18.594 116.001  1.00 45.15           N  
ATOM   3469  CA  ARG B 423     -45.179  19.099 115.590  1.00 46.63           C  
ATOM   3470  C   ARG B 423     -44.157  17.953 115.483  1.00 51.27           C  
ATOM   3471  O   ARG B 423     -43.244  17.994 114.656  1.00 47.39           O  
ATOM   3472  CB  ARG B 423     -44.628  20.187 116.517  1.00 45.17           C  
ATOM   3473  CG  ARG B 423     -45.259  21.543 116.207  1.00 48.81           C  
ATOM   3474  CD  ARG B 423     -44.747  22.647 117.128  1.00 52.50           C  
ATOM   3475  NE  ARG B 423     -45.524  23.889 117.006  1.00 54.84           N  
ATOM   3476  CZ  ARG B 423     -45.761  24.568 115.864  1.00 49.25           C  
ATOM   3477  NH1 ARG B 423     -45.089  24.299 114.747  1.00 48.59           N  
ATOM   3478  NH2 ARG B 423     -46.686  25.521 115.875  1.00 52.31           N1+
ATOM   3479  H   ARG B 423     -46.894  18.882 116.888  1.00 45.15           H  
ATOM   3480  HA  ARG B 423     -45.293  19.496 114.572  1.00 46.63           H  
ATOM   3481  HB2 ARG B 423     -43.542  20.274 116.389  1.00 45.17           H  
ATOM   3482  HB3 ARG B 423     -44.797  19.920 117.565  1.00 45.17           H  
ATOM   3483  HG2 ARG B 423     -46.346  21.479 116.293  1.00 48.81           H  
ATOM   3484  HG3 ARG B 423     -45.052  21.792 115.162  1.00 48.81           H  
ATOM   3485  HD2 ARG B 423     -43.692  22.877 116.948  1.00 52.50           H  
ATOM   3486  HD3 ARG B 423     -44.837  22.327 118.172  1.00 52.50           H  
ATOM   3487  HE  ARG B 423     -45.979  24.249 117.835  1.00 54.84           H  
ATOM   3488 HH11 ARG B 423     -45.429  24.677 113.842  1.00 48.59           H  
ATOM   3489 HH12 ARG B 423     -44.293  23.693 114.702  1.00 48.59           H  
ATOM   3490 HH21 ARG B 423     -46.945  25.968 114.969  1.00 52.31           H  
ATOM   3491 HH22 ARG B 423     -47.277  25.750 116.653  1.00 52.31           H  
ATOM   3492  N   LEU B 424     -44.266  16.936 116.397  1.00 55.20           N  
ATOM   3493  CA  LEU B 424     -43.393  15.766 116.348  1.00 53.14           C  
ATOM   3494  C   LEU B 424     -43.636  15.020 115.020  1.00 55.06           C  
ATOM   3495  O   LEU B 424     -42.704  14.527 114.383  1.00 58.69           O  
ATOM   3496  CB  LEU B 424     -43.624  14.849 117.555  1.00 57.59           C  
ATOM   3497  CG  LEU B 424     -42.723  13.598 117.615  1.00 63.52           C  
ATOM   3498  CD1 LEU B 424     -41.235  13.945 117.651  1.00 57.89           C  
ATOM   3499  CD2 LEU B 424     -43.091  12.763 118.844  1.00 62.58           C  
ATOM   3500  H   LEU B 424     -44.952  17.017 117.150  1.00 55.20           H  
ATOM   3501  HA  LEU B 424     -42.365  16.145 116.337  1.00 53.14           H  
ATOM   3502  HB2 LEU B 424     -44.668  14.517 117.564  1.00 57.59           H  
ATOM   3503  HB3 LEU B 424     -43.485  15.435 118.473  1.00 57.59           H  
ATOM   3504  HG  LEU B 424     -42.909  12.977 116.730  1.00 63.52           H  
ATOM   3505 HD11 LEU B 424     -41.004  14.618 118.484  1.00 57.89           H  
ATOM   3506 HD12 LEU B 424     -40.913  14.426 116.723  1.00 57.89           H  
ATOM   3507 HD13 LEU B 424     -40.629  13.040 117.771  1.00 57.89           H  
ATOM   3508 HD21 LEU B 424     -42.949  13.332 119.769  1.00 62.58           H  
ATOM   3509 HD22 LEU B 424     -42.471  11.864 118.904  1.00 62.58           H  
ATOM   3510 HD23 LEU B 424     -44.138  12.444 118.799  1.00 62.58           H  
ATOM   3511  N   MET B 425     -44.948  14.902 114.620  1.00 55.33           N  
ATOM   3512  CA  MET B 425     -45.323  14.233 113.374  1.00 50.67           C  
ATOM   3513  C   MET B 425     -44.715  14.972 112.162  1.00 49.37           C  
ATOM   3514  O   MET B 425     -44.191  14.366 111.226  1.00 45.04           O  
ATOM   3515  CB  MET B 425     -46.850  14.152 113.251  1.00 48.98           C  
ATOM   3516  CG  MET B 425     -47.301  13.520 111.938  1.00 49.45           C  
ATOM   3517  SD  MET B 425     -49.107  13.285 111.891  1.00 55.49           S  
ATOM   3518  CE  MET B 425     -49.616  15.001 111.617  1.00 54.10           C  
ATOM   3519  H   MET B 425     -45.675  15.266 115.240  1.00 55.33           H  
ATOM   3520  HA  MET B 425     -44.885  13.228 113.401  1.00 50.67           H  
ATOM   3521  HB2 MET B 425     -47.279  15.155 113.334  1.00 48.98           H  
ATOM   3522  HB3 MET B 425     -47.238  13.580 114.102  1.00 48.98           H  
ATOM   3523  HG2 MET B 425     -46.833  12.542 111.800  1.00 49.45           H  
ATOM   3524  HG3 MET B 425     -47.015  14.143 111.089  1.00 49.45           H  
ATOM   3525  HE1 MET B 425     -50.691  15.026 111.419  1.00 54.10           H  
ATOM   3526  HE2 MET B 425     -49.096  15.429 110.756  1.00 54.10           H  
ATOM   3527  HE3 MET B 425     -49.418  15.601 112.506  1.00 54.10           H  
ATOM   3528  N   PHE B 426     -44.867  16.342 112.143  1.00 49.01           N  
ATOM   3529  CA  PHE B 426     -44.326  17.131 111.032  1.00 47.55           C  
ATOM   3530  C   PHE B 426     -42.783  17.052 111.053  1.00 49.88           C  
ATOM   3531  O   PHE B 426     -42.111  16.960 110.024  1.00 54.22           O  
ATOM   3532  CB  PHE B 426     -44.753  18.605 111.079  1.00 47.65           C  
ATOM   3533  CG  PHE B 426     -45.995  18.880 110.260  1.00 47.47           C  
ATOM   3534  CD1 PHE B 426     -45.882  19.215 108.904  1.00 48.62           C  
ATOM   3535  CD2 PHE B 426     -47.270  18.800 110.829  1.00 46.22           C  
ATOM   3536  CE1 PHE B 426     -47.018  19.480 108.137  1.00 49.26           C  
ATOM   3537  CE2 PHE B 426     -48.408  19.063 110.063  1.00 46.75           C  
ATOM   3538  CZ  PHE B 426     -48.282  19.405 108.717  1.00 51.83           C  
ATOM   3539  H   PHE B 426     -45.382  16.789 112.905  1.00 49.01           H  
ATOM   3540  HA  PHE B 426     -44.648  16.650 110.100  1.00 47.55           H  
ATOM   3541  HB2 PHE B 426     -43.952  19.251 110.694  1.00 47.65           H  
ATOM   3542  HB3 PHE B 426     -44.917  18.936 112.112  1.00 47.65           H  
ATOM   3543  HD1 PHE B 426     -44.903  19.278 108.434  1.00 48.62           H  
ATOM   3544  HD2 PHE B 426     -47.388  18.539 111.876  1.00 46.22           H  
ATOM   3545  HE1 PHE B 426     -46.909  19.745 107.087  1.00 49.26           H  
ATOM   3546  HE2 PHE B 426     -49.393  19.001 110.519  1.00 46.75           H  
ATOM   3547  HZ  PHE B 426     -49.168  19.611 108.122  1.00 51.83           H  
ATOM   3548  N   SER B 427     -42.192  17.158 112.291  1.00 46.48           N  
ATOM   3549  CA  SER B 427     -40.741  17.169 112.440  1.00 52.12           C  
ATOM   3550  C   SER B 427     -40.181  15.821 111.971  1.00 50.71           C  
ATOM   3551  O   SER B 427     -39.230  15.758 111.193  1.00 49.12           O  
ATOM   3552  CB  SER B 427     -40.295  17.451 113.877  1.00 49.45           C  
ATOM   3553  OG  SER B 427     -38.895  17.720 113.938  1.00 57.99           O  
ATOM   3554  H   SER B 427     -42.778  17.256 113.122  1.00 46.48           H  
ATOM   3555  HA  SER B 427     -40.341  17.936 111.766  1.00 52.12           H  
ATOM   3556  HB2 SER B 427     -40.514  16.611 114.545  1.00 49.45           H  
ATOM   3557  HB3 SER B 427     -40.804  18.340 114.260  1.00 49.45           H  
ATOM   3558  HG  SER B 427     -38.697  17.998 114.849  1.00 57.99           H  
ATOM   3559  N   ASN B 428     -40.790  14.678 112.446  1.00 49.85           N  
ATOM   3560  CA  ASN B 428     -40.268  13.352 112.109  1.00 50.08           C  
ATOM   3561  C   ASN B 428     -40.438  13.001 110.604  1.00 53.21           C  
ATOM   3562  O   ASN B 428     -39.913  12.001 110.114  1.00 49.51           O  
ATOM   3563  CB  ASN B 428     -40.857  12.239 112.980  1.00 46.61           C  
ATOM   3564  CG  ASN B 428     -40.002  11.889 114.192  1.00 46.30           C  
ATOM   3565  OD1 ASN B 428     -38.864  12.297 114.430  1.00 48.69           O  
ATOM   3566  ND2 ASN B 428     -40.583  10.978 115.025  1.00 43.41           N  
ATOM   3567  H   ASN B 428     -41.610  14.754 113.055  1.00 49.85           H  
ATOM   3568  HA  ASN B 428     -39.184  13.409 112.253  1.00 50.08           H  
ATOM   3569  HB2 ASN B 428     -40.960  11.311 112.404  1.00 46.61           H  
ATOM   3570  HB3 ASN B 428     -41.867  12.488 113.319  1.00 46.61           H  
ATOM   3571 HD21 ASN B 428     -40.121  10.682 115.873  1.00 43.41           H  
ATOM   3572 HD22 ASN B 428     -41.493  10.548 114.835  1.00 43.41           H  
ATOM   3573  N   CYS B 429     -41.199  13.873 109.857  1.00 53.33           N  
ATOM   3574  CA  CYS B 429     -41.267  13.807 108.395  1.00 49.59           C  
ATOM   3575  C   CYS B 429     -40.082  14.603 107.802  1.00 54.74           C  
ATOM   3576  O   CYS B 429     -39.309  14.107 106.978  1.00 50.50           O  
ATOM   3577  CB  CYS B 429     -42.604  14.342 107.873  1.00 46.51           C  
ATOM   3578  SG  CYS B 429     -42.852  14.050 106.088  1.00 44.09           S  
ATOM   3579  H   CYS B 429     -41.717  14.599 110.347  1.00 53.33           H  
ATOM   3580  HA  CYS B 429     -41.134  12.760 108.098  1.00 49.59           H  
ATOM   3581  HB2 CYS B 429     -42.704  15.418 108.045  1.00 46.51           H  
ATOM   3582  HB3 CYS B 429     -43.426  13.856 108.405  1.00 46.51           H  
ATOM   3583  HG  CYS B 429     -44.121  14.487 106.048  1.00 44.09           H  
ATOM   3584  N   TYR B 430     -39.957  15.914 108.210  1.00 54.44           N  
ATOM   3585  CA  TYR B 430     -38.965  16.836 107.618  1.00 47.09           C  
ATOM   3586  C   TYR B 430     -37.503  16.490 108.019  1.00 47.70           C  
ATOM   3587  O   TYR B 430     -36.524  17.022 107.505  1.00 43.26           O  
ATOM   3588  CB  TYR B 430     -39.221  18.294 108.044  1.00 51.20           C  
ATOM   3589  CG  TYR B 430     -40.507  18.970 107.606  1.00 52.27           C  
ATOM   3590  CD1 TYR B 430     -41.361  18.465 106.618  1.00 54.35           C  
ATOM   3591  CD2 TYR B 430     -40.831  20.204 108.200  1.00 48.75           C  
ATOM   3592  CE1 TYR B 430     -42.506  19.175 106.239  1.00 52.97           C  
ATOM   3593  CE2 TYR B 430     -41.969  20.916 107.816  1.00 50.46           C  
ATOM   3594  CZ  TYR B 430     -42.796  20.399 106.829  1.00 52.03           C  
ATOM   3595  OH  TYR B 430     -43.910  21.069 106.414  1.00 47.70           O  
ATOM   3596  H   TYR B 430     -40.578  16.275 108.939  1.00 54.44           H  
ATOM   3597  HA  TYR B 430     -39.018  16.723 106.529  1.00 47.09           H  
ATOM   3598  HB2 TYR B 430     -38.399  18.920 107.672  1.00 51.20           H  
ATOM   3599  HB3 TYR B 430     -39.176  18.340 109.141  1.00 51.20           H  
ATOM   3600  HD1 TYR B 430     -41.158  17.519 106.124  1.00 54.35           H  
ATOM   3601  HD2 TYR B 430     -40.186  20.623 108.971  1.00 48.75           H  
ATOM   3602  HE1 TYR B 430     -43.167  18.773 105.476  1.00 52.97           H  
ATOM   3603  HE2 TYR B 430     -42.191  21.868 108.288  1.00 50.46           H  
ATOM   3604  HH  TYR B 430     -44.071  21.827 107.024  1.00 47.70           H  
ATOM   3605  N   LYS B 431     -37.405  15.597 109.051  1.00 46.75           N  
ATOM   3606  CA  LYS B 431     -36.165  15.033 109.597  1.00 47.65           C  
ATOM   3607  C   LYS B 431     -35.667  13.800 108.800  1.00 51.64           C  
ATOM   3608  O   LYS B 431     -34.659  13.182 109.145  1.00 49.55           O  
ATOM   3609  CB  LYS B 431     -36.498  14.646 111.040  1.00 49.44           C  
ATOM   3610  CG  LYS B 431     -35.420  14.128 111.988  1.00 56.04           C  
ATOM   3611  CD  LYS B 431     -36.161  13.580 113.214  1.00 59.13           C  
ATOM   3612  CE  LYS B 431     -35.266  13.023 114.298  1.00 70.54           C  
ATOM   3613  NZ  LYS B 431     -36.088  12.139 115.159  1.00 74.29           N1+
ATOM   3614  H   LYS B 431     -38.281  15.331 109.502  1.00 46.75           H  
ATOM   3615  HA  LYS B 431     -35.384  15.799 109.556  1.00 47.65           H  
ATOM   3616  HB2 LYS B 431     -37.298  13.896 110.990  1.00 49.44           H  
ATOM   3617  HB3 LYS B 431     -36.920  15.531 111.532  1.00 49.44           H  
ATOM   3618  HG2 LYS B 431     -34.736  14.934 112.270  1.00 56.04           H  
ATOM   3619  HG3 LYS B 431     -34.831  13.325 111.539  1.00 56.04           H  
ATOM   3620  HD2 LYS B 431     -36.838  12.792 112.867  1.00 59.13           H  
ATOM   3621  HD3 LYS B 431     -36.796  14.364 113.646  1.00 59.13           H  
ATOM   3622  HE2 LYS B 431     -34.860  13.815 114.932  1.00 70.54           H  
ATOM   3623  HE3 LYS B 431     -34.447  12.417 113.902  1.00 70.54           H  
ATOM   3624  HZ1 LYS B 431     -35.934  12.298 116.158  1.00 74.29           H  
ATOM   3625  HZ2 LYS B 431     -35.817  11.147 114.985  1.00 74.29           H  
ATOM   3626  HZ3 LYS B 431     -37.111  12.211 114.970  1.00 74.29           H  
ATOM   3627  N   TYR B 432     -36.416  13.419 107.709  1.00 54.56           N  
ATOM   3628  CA  TYR B 432     -36.029  12.278 106.868  1.00 52.44           C  
ATOM   3629  C   TYR B 432     -36.371  12.493 105.379  1.00 51.27           C  
ATOM   3630  O   TYR B 432     -35.644  12.070 104.479  1.00 56.71           O  
ATOM   3631  CB  TYR B 432     -36.696  10.987 107.373  1.00 52.93           C  
ATOM   3632  CG  TYR B 432     -35.956   9.734 106.961  1.00 53.45           C  
ATOM   3633  CD1 TYR B 432     -34.895   9.252 107.743  1.00 54.90           C  
ATOM   3634  CD2 TYR B 432     -36.284   9.057 105.781  1.00 58.81           C  
ATOM   3635  CE1 TYR B 432     -34.203   8.095 107.376  1.00 57.52           C  
ATOM   3636  CE2 TYR B 432     -35.577   7.912 105.403  1.00 55.92           C  
ATOM   3637  CZ  TYR B 432     -34.558   7.425 106.211  1.00 55.43           C  
ATOM   3638  OH  TYR B 432     -33.921   6.282 105.823  1.00 51.65           O  
ATOM   3639  H   TYR B 432     -37.252  13.954 107.492  1.00 54.56           H  
ATOM   3640  HA  TYR B 432     -34.937  12.191 106.924  1.00 52.44           H  
ATOM   3641  HB2 TYR B 432     -37.738  10.924 107.030  1.00 52.93           H  
ATOM   3642  HB3 TYR B 432     -36.759  10.998 108.468  1.00 52.93           H  
ATOM   3643  HD1 TYR B 432     -34.588   9.779 108.643  1.00 54.90           H  
ATOM   3644  HD2 TYR B 432     -37.075   9.426 105.132  1.00 58.81           H  
ATOM   3645  HE1 TYR B 432     -33.387   7.746 108.004  1.00 57.52           H  
ATOM   3646  HE2 TYR B 432     -35.817   7.413 104.471  1.00 55.92           H  
ATOM   3647  HH  TYR B 432     -33.160   6.134 106.445  1.00 51.65           H  
ATOM   3648  N   ASN B 433     -37.600  13.054 105.095  1.00 49.71           N  
ATOM   3649  CA  ASN B 433     -38.022  13.269 103.704  1.00 49.06           C  
ATOM   3650  C   ASN B 433     -37.328  14.565 103.211  1.00 50.73           C  
ATOM   3651  O   ASN B 433     -37.153  15.522 103.971  1.00 58.89           O  
ATOM   3652  CB  ASN B 433     -39.541  13.405 103.571  1.00 47.31           C  
ATOM   3653  CG  ASN B 433     -40.173  12.214 102.879  1.00 48.67           C  
ATOM   3654  OD1 ASN B 433     -39.587  11.459 102.111  1.00 53.03           O  
ATOM   3655  ND2 ASN B 433     -41.507  12.066 103.121  1.00 47.84           N  
ATOM   3656  H   ASN B 433     -38.210  13.371 105.849  1.00 49.71           H  
ATOM   3657  HA  ASN B 433     -37.634  12.425 103.127  1.00 49.06           H  
ATOM   3658  HB2 ASN B 433     -39.809  14.282 102.968  1.00 47.31           H  
ATOM   3659  HB3 ASN B 433     -40.016  13.532 104.548  1.00 47.31           H  
ATOM   3660 HD21 ASN B 433     -42.010  11.305 102.668  1.00 47.84           H  
ATOM   3661 HD22 ASN B 433     -42.037  12.670 103.738  1.00 47.84           H  
ATOM   3662  N   PRO B 434     -36.939  14.618 101.888  1.00 49.35           N  
ATOM   3663  CA  PRO B 434     -36.095  15.708 101.370  1.00 51.06           C  
ATOM   3664  C   PRO B 434     -36.830  17.076 101.359  1.00 49.95           C  
ATOM   3665  O   PRO B 434     -37.830  17.264 100.655  1.00 47.57           O  
ATOM   3666  CB  PRO B 434     -35.739  15.251  99.950  1.00 50.18           C  
ATOM   3667  CG  PRO B 434     -36.879  14.319  99.561  1.00 47.41           C  
ATOM   3668  CD  PRO B 434     -37.224  13.629 100.864  1.00 48.91           C  
ATOM   3669  HA  PRO B 434     -35.181  15.745 101.962  1.00 51.06           H  
ATOM   3670  HB2 PRO B 434     -34.802  14.681  99.973  1.00 50.18           H  
ATOM   3671  HB3 PRO B 434     -35.610  16.075  99.244  1.00 50.18           H  
ATOM   3672  HG2 PRO B 434     -36.607  13.617  98.768  1.00 47.41           H  
ATOM   3673  HG3 PRO B 434     -37.743  14.897  99.224  1.00 47.41           H  
ATOM   3674  HD2 PRO B 434     -38.267  13.315 100.899  1.00 48.91           H  
ATOM   3675  HD3 PRO B 434     -36.578  12.763 101.040  1.00 48.91           H  
ATOM   3676  N   PRO B 435     -36.378  18.065 102.217  1.00 56.00           N  
ATOM   3677  CA  PRO B 435     -37.119  19.312 102.415  1.00 58.22           C  
ATOM   3678  C   PRO B 435     -37.273  20.258 101.208  1.00 60.70           C  
ATOM   3679  O   PRO B 435     -38.081  21.194 101.216  1.00 71.14           O  
ATOM   3680  CB  PRO B 435     -36.330  20.063 103.497  1.00 61.85           C  
ATOM   3681  CG  PRO B 435     -35.554  18.973 104.214  1.00 60.53           C  
ATOM   3682  CD  PRO B 435     -35.218  18.004 103.095  1.00 58.91           C  
ATOM   3683  HA  PRO B 435     -38.114  19.042 102.775  1.00 58.22           H  
ATOM   3684  HB2 PRO B 435     -36.989  20.618 104.173  1.00 61.85           H  
ATOM   3685  HB3 PRO B 435     -35.629  20.784 103.056  1.00 61.85           H  
ATOM   3686  HG2 PRO B 435     -36.202  18.486 104.953  1.00 60.53           H  
ATOM   3687  HG3 PRO B 435     -34.666  19.348 104.731  1.00 60.53           H  
ATOM   3688  HD2 PRO B 435     -34.348  18.338 102.520  1.00 58.91           H  
ATOM   3689  HD3 PRO B 435     -35.026  17.007 103.492  1.00 58.91           H  
ATOM   3690  N   ASP B 436     -36.354  20.100 100.219  1.00 64.64           N  
ATOM   3691  CA  ASP B 436     -36.240  20.919  99.011  1.00 65.45           C  
ATOM   3692  C   ASP B 436     -37.175  20.399  97.893  1.00 57.20           C  
ATOM   3693  O   ASP B 436     -37.652  21.133  97.030  1.00 60.85           O  
ATOM   3694  CB  ASP B 436     -34.795  20.941  98.512  1.00 70.71           C  
ATOM   3695  CG  ASP B 436     -34.268  19.538  98.205  1.00 78.41           C  
ATOM   3696  OD1 ASP B 436     -34.592  18.648  99.053  1.00 78.26           O  
ATOM   3697  OD2 ASP B 436     -33.579  19.429  97.157  1.00 71.94           O1-
ATOM   3698  H   ASP B 436     -35.683  19.319 100.262  1.00 64.64           H  
ATOM   3699  HA  ASP B 436     -36.569  21.935  99.260  1.00 65.45           H  
ATOM   3700  HB2 ASP B 436     -34.140  21.381  99.274  1.00 70.71           H  
ATOM   3701  HB3 ASP B 436     -34.721  21.563  97.612  1.00 70.71           H  
ATOM   3702  N   HIS B 437     -37.278  19.034  97.860  1.00 52.14           N  
ATOM   3703  CA  HIS B 437     -37.808  18.273  96.734  1.00 50.36           C  
ATOM   3704  C   HIS B 437     -39.371  18.280  96.727  1.00 54.96           C  
ATOM   3705  O   HIS B 437     -40.060  18.760  97.631  1.00 58.12           O  
ATOM   3706  CB  HIS B 437     -37.176  16.875  96.787  1.00 52.96           C  
ATOM   3707  CG  HIS B 437     -37.522  15.979  95.659  1.00 52.99           C  
ATOM   3708  ND1 HIS B 437     -38.367  14.917  95.873  1.00 53.47           N  
ATOM   3709  CD2 HIS B 437     -37.216  16.090  94.319  1.00 59.31           C  
ATOM   3710  CE1 HIS B 437     -38.590  14.409  94.684  1.00 58.17           C  
ATOM   3711  NE2 HIS B 437     -37.997  15.151  93.702  1.00 57.86           N  
ATOM   3712  H   HIS B 437     -36.912  18.531  98.669  1.00 52.14           H  
ATOM   3713  HA  HIS B 437     -37.495  18.788  95.816  1.00 50.36           H  
ATOM   3714  HB2 HIS B 437     -37.493  16.396  97.717  1.00 52.96           H  
ATOM   3715  HB3 HIS B 437     -36.083  16.962  96.839  1.00 52.96           H  
ATOM   3716  HD2 HIS B 437     -36.619  16.796  93.758  1.00 59.31           H  
ATOM   3717  HE2 HIS B 437     -38.157  15.033  92.701  1.00 57.86           H  
ATOM   3718  HE1 HIS B 437     -39.211  13.554  94.460  1.00 58.17           H  
ATOM   3719  N   GLU B 438     -39.944  17.708  95.605  1.00 54.02           N  
ATOM   3720  CA  GLU B 438     -41.349  17.783  95.205  1.00 48.06           C  
ATOM   3721  C   GLU B 438     -42.298  17.466  96.373  1.00 46.11           C  
ATOM   3722  O   GLU B 438     -43.351  18.085  96.541  1.00 43.71           O  
ATOM   3723  CB  GLU B 438     -41.641  16.787  94.056  1.00 47.57           C  
ATOM   3724  CG  GLU B 438     -40.993  17.166  92.722  1.00 52.48           C  
ATOM   3725  CD  GLU B 438     -40.871  15.933  91.824  1.00 58.48           C  
ATOM   3726  OE1 GLU B 438     -39.713  15.432  91.737  1.00 54.68           O  
ATOM   3727  OE2 GLU B 438     -41.932  15.545  91.262  1.00 59.53           O1-
ATOM   3728  H   GLU B 438     -39.339  17.222  94.958  1.00 54.02           H  
ATOM   3729  HA  GLU B 438     -41.537  18.812  94.881  1.00 48.06           H  
ATOM   3730  HB2 GLU B 438     -42.726  16.712  93.903  1.00 47.57           H  
ATOM   3731  HB3 GLU B 438     -41.314  15.784  94.357  1.00 47.57           H  
ATOM   3732  HG2 GLU B 438     -39.995  17.594  92.868  1.00 52.48           H  
ATOM   3733  HG3 GLU B 438     -41.594  17.926  92.209  1.00 52.48           H  
ATOM   3734  N   VAL B 439     -41.918  16.404  97.168  1.00 45.93           N  
ATOM   3735  CA  VAL B 439     -42.762  15.932  98.258  1.00 49.03           C  
ATOM   3736  C   VAL B 439     -43.011  17.082  99.261  1.00 48.65           C  
ATOM   3737  O   VAL B 439     -44.145  17.367  99.655  1.00 44.43           O  
ATOM   3738  CB  VAL B 439     -42.245  14.635  98.930  1.00 46.22           C  
ATOM   3739  CG1 VAL B 439     -40.736  14.582  99.182  1.00 50.58           C  
ATOM   3740  CG2 VAL B 439     -42.989  14.330 100.237  1.00 44.69           C  
ATOM   3741  H   VAL B 439     -41.038  15.942  96.949  1.00 45.93           H  
ATOM   3742  HA  VAL B 439     -43.743  15.715  97.812  1.00 49.03           H  
ATOM   3743  HB  VAL B 439     -42.466  13.813  98.237  1.00 46.22           H  
ATOM   3744 HG11 VAL B 439     -40.391  15.413  99.798  1.00 50.58           H  
ATOM   3745 HG12 VAL B 439     -40.169  14.600  98.248  1.00 50.58           H  
ATOM   3746 HG13 VAL B 439     -40.466  13.653  99.695  1.00 50.58           H  
ATOM   3747 HG21 VAL B 439     -42.732  15.044 101.027  1.00 44.69           H  
ATOM   3748 HG22 VAL B 439     -42.726  13.334 100.606  1.00 44.69           H  
ATOM   3749 HG23 VAL B 439     -44.073  14.359 100.087  1.00 44.69           H  
ATOM   3750  N   VAL B 440     -41.906  17.739  99.744  1.00 50.26           N  
ATOM   3751  CA  VAL B 440     -42.034  18.738 100.801  1.00 48.03           C  
ATOM   3752  C   VAL B 440     -42.302  20.128 100.167  1.00 43.79           C  
ATOM   3753  O   VAL B 440     -42.703  21.098 100.816  1.00 43.19           O  
ATOM   3754  CB  VAL B 440     -40.847  18.705 101.783  1.00 46.48           C  
ATOM   3755  CG1 VAL B 440     -41.043  19.675 102.951  1.00 44.69           C  
ATOM   3756  CG2 VAL B 440     -40.660  17.303 102.382  1.00 48.78           C  
ATOM   3757  H   VAL B 440     -40.992  17.553  99.332  1.00 50.26           H  
ATOM   3758  HA  VAL B 440     -42.945  18.508 101.367  1.00 48.03           H  
ATOM   3759  HB  VAL B 440     -39.935  18.981 101.244  1.00 46.48           H  
ATOM   3760 HG11 VAL B 440     -42.027  19.542 103.409  1.00 44.69           H  
ATOM   3761 HG12 VAL B 440     -40.964  20.712 102.630  1.00 44.69           H  
ATOM   3762 HG13 VAL B 440     -40.283  19.529 103.725  1.00 44.69           H  
ATOM   3763 HG21 VAL B 440     -41.572  16.961 102.883  1.00 48.78           H  
ATOM   3764 HG22 VAL B 440     -39.849  17.293 103.118  1.00 48.78           H  
ATOM   3765 HG23 VAL B 440     -40.401  16.571 101.616  1.00 48.78           H  
ATOM   3766  N   ALA B 441     -42.041  20.263  98.825  1.00 44.15           N  
ATOM   3767  CA  ALA B 441     -42.416  21.464  98.094  1.00 42.90           C  
ATOM   3768  C   ALA B 441     -43.958  21.560  98.003  1.00 44.93           C  
ATOM   3769  O   ALA B 441     -44.548  22.645  97.941  1.00 45.88           O  
ATOM   3770  CB  ALA B 441     -41.816  21.491  96.699  1.00 38.65           C  
ATOM   3771  H   ALA B 441     -41.550  19.503  98.341  1.00 44.15           H  
ATOM   3772  HA  ALA B 441     -42.067  22.331  98.666  1.00 42.90           H  
ATOM   3773  HB1 ALA B 441     -40.725  21.406  96.738  1.00 38.65           H  
ATOM   3774  HB2 ALA B 441     -42.069  22.424  96.186  1.00 38.65           H  
ATOM   3775  HB3 ALA B 441     -42.198  20.670  96.086  1.00 38.65           H  
ATOM   3776  N   MET B 442     -44.619  20.356  97.879  1.00 41.74           N  
ATOM   3777  CA  MET B 442     -46.069  20.243  97.908  1.00 46.14           C  
ATOM   3778  C   MET B 442     -46.570  20.239  99.365  1.00 42.19           C  
ATOM   3779  O   MET B 442     -47.444  21.024  99.740  1.00 41.20           O  
ATOM   3780  CB  MET B 442     -46.581  19.012  97.146  1.00 48.30           C  
ATOM   3781  CG  MET B 442     -46.603  19.291  95.643  1.00 52.72           C  
ATOM   3782  SD  MET B 442     -47.083  17.880  94.589  1.00 50.81           S  
ATOM   3783  CE  MET B 442     -48.656  17.411  95.359  1.00 53.77           C  
ATOM   3784  H   MET B 442     -44.060  19.503  97.773  1.00 41.74           H  
ATOM   3785  HA  MET B 442     -46.485  21.151  97.454  1.00 46.14           H  
ATOM   3786  HB2 MET B 442     -47.596  18.783  97.490  1.00 48.30           H  
ATOM   3787  HB3 MET B 442     -45.961  18.135  97.369  1.00 48.30           H  
ATOM   3788  HG2 MET B 442     -45.609  19.606  95.307  1.00 52.72           H  
ATOM   3789  HG3 MET B 442     -47.288  20.117  95.423  1.00 52.72           H  
ATOM   3790  HE1 MET B 442     -49.159  16.682  94.717  1.00 53.77           H  
ATOM   3791  HE2 MET B 442     -49.306  18.282  95.468  1.00 53.77           H  
ATOM   3792  HE3 MET B 442     -48.484  16.945  96.332  1.00 53.77           H  
ATOM   3793  N   ALA B 443     -46.035  19.290 100.204  1.00 44.40           N  
ATOM   3794  CA  ALA B 443     -46.588  19.051 101.538  1.00 50.97           C  
ATOM   3795  C   ALA B 443     -46.474  20.234 102.523  1.00 52.44           C  
ATOM   3796  O   ALA B 443     -47.158  20.282 103.548  1.00 47.02           O  
ATOM   3797  CB  ALA B 443     -45.993  17.807 102.184  1.00 57.22           C  
ATOM   3798  H   ALA B 443     -45.275  18.685  99.877  1.00 44.40           H  
ATOM   3799  HA  ALA B 443     -47.665  18.889 101.391  1.00 50.97           H  
ATOM   3800  HB1 ALA B 443     -46.118  16.931 101.539  1.00 57.22           H  
ATOM   3801  HB2 ALA B 443     -46.478  17.592 103.142  1.00 57.22           H  
ATOM   3802  HB3 ALA B 443     -44.924  17.934 102.382  1.00 57.22           H  
ATOM   3803  N   ARG B 444     -45.600  21.247 102.187  1.00 48.51           N  
ATOM   3804  CA  ARG B 444     -45.543  22.469 102.990  1.00 52.66           C  
ATOM   3805  C   ARG B 444     -46.925  23.160 103.076  1.00 51.02           C  
ATOM   3806  O   ARG B 444     -47.224  23.917 104.000  1.00 54.73           O  
ATOM   3807  CB  ARG B 444     -44.574  23.497 102.386  1.00 55.53           C  
ATOM   3808  CG  ARG B 444     -43.163  23.408 102.968  1.00 61.34           C  
ATOM   3809  CD  ARG B 444     -42.251  24.408 102.267  1.00 87.38           C  
ATOM   3810  NE  ARG B 444     -40.848  24.262 102.656  1.00 98.65           N  
ATOM   3811  CZ  ARG B 444     -39.978  23.434 102.058  1.00 92.83           C  
ATOM   3812  NH1 ARG B 444     -40.348  22.574 101.116  1.00 79.12           N  
ATOM   3813  NH2 ARG B 444     -38.691  23.469 102.410  1.00 96.17           N1+
ATOM   3814  H   ARG B 444     -44.972  21.112 101.400  1.00 48.51           H  
ATOM   3815  HA  ARG B 444     -45.259  22.188 104.011  1.00 52.66           H  
ATOM   3816  HB2 ARG B 444     -44.939  24.517 102.567  1.00 55.53           H  
ATOM   3817  HB3 ARG B 444     -44.536  23.379 101.294  1.00 55.53           H  
ATOM   3818  HG2 ARG B 444     -42.769  22.393 102.876  1.00 61.34           H  
ATOM   3819  HG3 ARG B 444     -43.185  23.629 104.042  1.00 61.34           H  
ATOM   3820  HD2 ARG B 444     -42.551  25.430 102.525  1.00 87.38           H  
ATOM   3821  HD3 ARG B 444     -42.324  24.337 101.175  1.00 87.38           H  
ATOM   3822  HE  ARG B 444     -40.474  24.898 103.346  1.00 98.65           H  
ATOM   3823 HH11 ARG B 444     -39.645  21.932 100.742  1.00 79.12           H  
ATOM   3824 HH12 ARG B 444     -41.323  22.354 100.939  1.00 79.12           H  
ATOM   3825 HH21 ARG B 444     -38.072  22.783 101.973  1.00 96.17           H  
ATOM   3826 HH22 ARG B 444     -38.317  24.085 103.114  1.00 96.17           H  
ATOM   3827  N   LYS B 445     -47.772  22.967 102.000  1.00 45.20           N  
ATOM   3828  CA  LYS B 445     -49.053  23.659 101.942  1.00 48.47           C  
ATOM   3829  C   LYS B 445     -50.060  23.072 102.959  1.00 46.50           C  
ATOM   3830  O   LYS B 445     -51.104  23.651 103.252  1.00 52.83           O  
ATOM   3831  CB  LYS B 445     -49.671  23.654 100.537  1.00 52.79           C  
ATOM   3832  CG  LYS B 445     -49.010  24.648  99.571  1.00 56.27           C  
ATOM   3833  CD  LYS B 445     -47.791  24.084  98.839  1.00 62.07           C  
ATOM   3834  CE  LYS B 445     -47.157  25.137  97.941  1.00 71.58           C  
ATOM   3835  NZ  LYS B 445     -46.112  24.506  97.111  1.00 77.20           N1+
ATOM   3836  H   LYS B 445     -47.509  22.312 101.261  1.00 45.20           H  
ATOM   3837  HA  LYS B 445     -48.884  24.695 102.266  1.00 48.47           H  
ATOM   3838  HB2 LYS B 445     -50.726  23.945 100.621  1.00 52.79           H  
ATOM   3839  HB3 LYS B 445     -49.670  22.642 100.113  1.00 52.79           H  
ATOM   3840  HG2 LYS B 445     -48.743  25.571 100.100  1.00 56.27           H  
ATOM   3841  HG3 LYS B 445     -49.755  24.930  98.815  1.00 56.27           H  
ATOM   3842  HD2 LYS B 445     -48.100  23.219  98.240  1.00 62.07           H  
ATOM   3843  HD3 LYS B 445     -47.040  23.736  99.555  1.00 62.07           H  
ATOM   3844  HE2 LYS B 445     -46.671  25.921  98.528  1.00 71.58           H  
ATOM   3845  HE3 LYS B 445     -47.878  25.587  97.253  1.00 71.58           H  
ATOM   3846  HZ1 LYS B 445     -45.523  25.194  96.631  1.00 77.20           H  
ATOM   3847  HZ2 LYS B 445     -46.510  23.883  96.401  1.00 77.20           H  
ATOM   3848  HZ3 LYS B 445     -45.465  23.897  97.660  1.00 77.20           H  
ATOM   3849  N   LEU B 446     -49.727  21.853 103.509  1.00 44.96           N  
ATOM   3850  CA  LEU B 446     -50.593  21.209 104.495  1.00 50.22           C  
ATOM   3851  C   LEU B 446     -50.370  21.843 105.889  1.00 46.90           C  
ATOM   3852  O   LEU B 446     -51.150  21.680 106.828  1.00 61.68           O  
ATOM   3853  CB  LEU B 446     -50.328  19.699 104.520  1.00 47.26           C  
ATOM   3854  CG  LEU B 446     -51.294  18.859 105.379  1.00 47.23           C  
ATOM   3855  CD1 LEU B 446     -52.763  19.078 105.020  1.00 49.05           C  
ATOM   3856  CD2 LEU B 446     -50.942  17.378 105.225  1.00 49.20           C  
ATOM   3857  H   LEU B 446     -48.851  21.404 103.248  1.00 44.96           H  
ATOM   3858  HA  LEU B 446     -51.628  21.419 104.205  1.00 50.22           H  
ATOM   3859  HB2 LEU B 446     -49.307  19.520 104.882  1.00 47.26           H  
ATOM   3860  HB3 LEU B 446     -50.356  19.324 103.488  1.00 47.26           H  
ATOM   3861  HG  LEU B 446     -51.158  19.120 106.435  1.00 47.23           H  
ATOM   3862 HD11 LEU B 446     -52.940  18.897 103.955  1.00 49.05           H  
ATOM   3863 HD12 LEU B 446     -53.087  20.096 105.254  1.00 49.05           H  
ATOM   3864 HD13 LEU B 446     -53.406  18.401 105.590  1.00 49.05           H  
ATOM   3865 HD21 LEU B 446     -49.902  17.198 105.510  1.00 49.20           H  
ATOM   3866 HD22 LEU B 446     -51.066  17.050 104.188  1.00 49.20           H  
ATOM   3867 HD23 LEU B 446     -51.582  16.755 105.858  1.00 49.20           H  
ATOM   3868  N   GLN B 447     -49.201  22.560 106.041  1.00 41.32           N  
ATOM   3869  CA  GLN B 447     -48.804  23.118 107.330  1.00 43.94           C  
ATOM   3870  C   GLN B 447     -49.642  24.378 107.671  1.00 45.81           C  
ATOM   3871  O   GLN B 447     -49.707  24.818 108.819  1.00 42.80           O  
ATOM   3872  CB  GLN B 447     -47.293  23.368 107.365  1.00 41.93           C  
ATOM   3873  CG  GLN B 447     -46.778  23.676 108.772  1.00 47.60           C  
ATOM   3874  CD  GLN B 447     -45.288  23.462 108.934  1.00 54.38           C  
ATOM   3875  OE1 GLN B 447     -44.546  23.056 108.043  1.00 66.63           O  
ATOM   3876  NE2 GLN B 447     -44.804  23.755 110.174  1.00 52.58           N  
ATOM   3877  H   GLN B 447     -48.603  22.705 105.230  1.00 41.32           H  
ATOM   3878  HA  GLN B 447     -49.065  22.370 108.090  1.00 43.94           H  
ATOM   3879  HB2 GLN B 447     -47.028  24.197 106.698  1.00 41.93           H  
ATOM   3880  HB3 GLN B 447     -46.781  22.481 106.970  1.00 41.93           H  
ATOM   3881  HG2 GLN B 447     -47.283  23.048 109.516  1.00 47.60           H  
ATOM   3882  HG3 GLN B 447     -46.986  24.724 108.998  1.00 47.60           H  
ATOM   3883 HE21 GLN B 447     -43.821  23.634 110.365  1.00 52.58           H  
ATOM   3884 HE22 GLN B 447     -45.381  24.112 110.949  1.00 52.58           H  
ATOM   3885  N   ASP B 448     -50.336  24.951 106.626  1.00 43.78           N  
ATOM   3886  CA  ASP B 448     -51.277  26.073 106.816  1.00 44.15           C  
ATOM   3887  C   ASP B 448     -52.431  25.584 107.724  1.00 45.67           C  
ATOM   3888  O   ASP B 448     -52.939  26.288 108.598  1.00 53.06           O  
ATOM   3889  CB  ASP B 448     -51.816  26.546 105.468  1.00 48.18           C  
ATOM   3890  CG  ASP B 448     -53.082  27.338 105.702  1.00 50.06           C  
ATOM   3891  OD1 ASP B 448     -52.975  28.496 106.195  1.00 43.73           O  
ATOM   3892  OD2 ASP B 448     -54.176  26.743 105.479  1.00 52.45           O1-
ATOM   3893  H   ASP B 448     -50.191  24.583 105.690  1.00 43.78           H  
ATOM   3894  HA  ASP B 448     -50.747  26.873 107.346  1.00 44.15           H  
ATOM   3895  HB2 ASP B 448     -52.046  25.698 104.813  1.00 48.18           H  
ATOM   3896  HB3 ASP B 448     -51.071  27.158 104.947  1.00 48.18           H  
ATOM   3897  N   VAL B 449     -52.896  24.322 107.406  1.00 43.70           N  
ATOM   3898  CA  VAL B 449     -54.121  23.783 107.987  1.00 45.55           C  
ATOM   3899  C   VAL B 449     -53.896  23.503 109.492  1.00 43.97           C  
ATOM   3900  O   VAL B 449     -54.823  23.380 110.289  1.00 44.55           O  
ATOM   3901  CB  VAL B 449     -54.604  22.526 107.235  1.00 45.94           C  
ATOM   3902  CG1 VAL B 449     -55.935  22.015 107.793  1.00 45.01           C  
ATOM   3903  CG2 VAL B 449     -54.782  22.805 105.736  1.00 48.68           C  
ATOM   3904  H   VAL B 449     -52.368  23.771 106.734  1.00 43.70           H  
ATOM   3905  HA  VAL B 449     -54.878  24.572 107.925  1.00 45.55           H  
ATOM   3906  HB  VAL B 449     -53.862  21.725 107.347  1.00 45.94           H  
ATOM   3907 HG11 VAL B 449     -56.692  22.807 107.806  1.00 45.01           H  
ATOM   3908 HG12 VAL B 449     -55.823  21.636 108.812  1.00 45.01           H  
ATOM   3909 HG13 VAL B 449     -56.316  21.189 107.186  1.00 45.01           H  
ATOM   3910 HG21 VAL B 449     -55.477  23.634 105.567  1.00 48.68           H  
ATOM   3911 HG22 VAL B 449     -55.181  21.922 105.226  1.00 48.68           H  
ATOM   3912 HG23 VAL B 449     -53.832  23.052 105.253  1.00 48.68           H  
ATOM   3913  N   PHE B 450     -52.579  23.342 109.853  1.00 41.10           N  
ATOM   3914  CA  PHE B 450     -52.166  23.229 111.239  1.00 42.78           C  
ATOM   3915  C   PHE B 450     -51.924  24.656 111.779  1.00 46.58           C  
ATOM   3916  O   PHE B 450     -52.720  25.207 112.546  1.00 46.48           O  
ATOM   3917  CB  PHE B 450     -50.950  22.310 111.393  1.00 43.29           C  
ATOM   3918  CG  PHE B 450     -50.355  22.297 112.781  1.00 42.59           C  
ATOM   3919  CD1 PHE B 450     -48.974  22.463 112.936  1.00 40.61           C  
ATOM   3920  CD2 PHE B 450     -51.149  22.129 113.925  1.00 42.05           C  
ATOM   3921  CE1 PHE B 450     -48.406  22.493 114.207  1.00 42.02           C  
ATOM   3922  CE2 PHE B 450     -50.576  22.162 115.198  1.00 45.02           C  
ATOM   3923  CZ  PHE B 450     -49.203  22.346 115.339  1.00 47.65           C  
ATOM   3924  H   PHE B 450     -51.884  23.356 109.114  1.00 41.10           H  
ATOM   3925  HA  PHE B 450     -53.003  22.817 111.816  1.00 42.78           H  
ATOM   3926  HB2 PHE B 450     -50.179  22.601 110.667  1.00 43.29           H  
ATOM   3927  HB3 PHE B 450     -51.230  21.282 111.127  1.00 43.29           H  
ATOM   3928  HD1 PHE B 450     -48.324  22.588 112.072  1.00 40.61           H  
ATOM   3929  HD2 PHE B 450     -52.223  21.974 113.844  1.00 42.05           H  
ATOM   3930  HE1 PHE B 450     -47.336  22.642 114.298  1.00 42.02           H  
ATOM   3931  HE2 PHE B 450     -51.202  22.043 116.079  1.00 45.02           H  
ATOM   3932  HZ  PHE B 450     -48.757  22.368 116.328  1.00 47.65           H  
ATOM   3933  N   GLU B 451     -50.804  25.312 111.321  1.00 46.55           N  
ATOM   3934  CA  GLU B 451     -50.236  26.446 112.054  1.00 45.12           C  
ATOM   3935  C   GLU B 451     -51.252  27.601 112.121  1.00 43.40           C  
ATOM   3936  O   GLU B 451     -51.439  28.273 113.135  1.00 47.49           O  
ATOM   3937  CB  GLU B 451     -48.969  26.993 111.375  1.00 42.76           C  
ATOM   3938  CG  GLU B 451     -47.810  26.009 111.294  1.00 43.21           C  
ATOM   3939  CD  GLU B 451     -47.037  25.722 112.554  1.00 44.20           C  
ATOM   3940  OE1 GLU B 451     -47.375  26.305 113.619  1.00 44.06           O  
ATOM   3941  OE2 GLU B 451     -46.091  24.879 112.451  1.00 44.14           O1-
ATOM   3942  H   GLU B 451     -50.333  24.987 110.474  1.00 46.55           H  
ATOM   3943  HA  GLU B 451     -50.039  26.111 113.078  1.00 45.12           H  
ATOM   3944  HB2 GLU B 451     -48.642  27.903 111.893  1.00 42.76           H  
ATOM   3945  HB3 GLU B 451     -49.215  27.302 110.350  1.00 42.76           H  
ATOM   3946  HG2 GLU B 451     -47.082  26.410 110.578  1.00 43.21           H  
ATOM   3947  HG3 GLU B 451     -48.157  25.048 110.905  1.00 43.21           H  
ATOM   3948  N   MET B 452     -51.862  27.905 110.921  1.00 46.72           N  
ATOM   3949  CA  MET B 452     -52.642  29.124 110.736  1.00 49.45           C  
ATOM   3950  C   MET B 452     -54.159  28.848 110.865  1.00 53.35           C  
ATOM   3951  O   MET B 452     -55.022  29.662 110.526  1.00 46.61           O  
ATOM   3952  CB  MET B 452     -52.233  29.799 109.426  1.00 53.43           C  
ATOM   3953  CG  MET B 452     -52.689  31.245 109.220  1.00 62.99           C  
ATOM   3954  SD  MET B 452     -52.268  32.430 110.554  1.00 83.04           S  
ATOM   3955  CE  MET B 452     -50.459  32.255 110.536  1.00 67.46           C  
ATOM   3956  H   MET B 452     -51.784  27.244 110.145  1.00 46.72           H  
ATOM   3957  HA  MET B 452     -52.404  29.786 111.575  1.00 49.45           H  
ATOM   3958  HB2 MET B 452     -52.610  29.199 108.593  1.00 53.43           H  
ATOM   3959  HB3 MET B 452     -51.140  29.765 109.329  1.00 53.43           H  
ATOM   3960  HG2 MET B 452     -53.774  31.290 109.098  1.00 62.99           H  
ATOM   3961  HG3 MET B 452     -52.263  31.629 108.286  1.00 62.99           H  
ATOM   3962  HE1 MET B 452     -50.024  33.018 111.187  1.00 67.46           H  
ATOM   3963  HE2 MET B 452     -50.071  32.398 109.525  1.00 67.46           H  
ATOM   3964  HE3 MET B 452     -50.165  31.274 110.916  1.00 67.46           H  
ATOM   3965  N   ARG B 453     -54.468  27.682 111.530  1.00 49.12           N  
ATOM   3966  CA  ARG B 453     -55.737  27.440 112.203  1.00 51.86           C  
ATOM   3967  C   ARG B 453     -55.469  27.450 113.733  1.00 51.21           C  
ATOM   3968  O   ARG B 453     -56.223  28.009 114.528  1.00 45.69           O  
ATOM   3969  CB  ARG B 453     -56.389  26.116 111.799  1.00 58.83           C  
ATOM   3970  CG  ARG B 453     -56.675  25.923 110.303  1.00 57.56           C  
ATOM   3971  CD  ARG B 453     -57.513  27.016 109.647  1.00 65.26           C  
ATOM   3972  NE  ARG B 453     -56.672  28.066 109.070  1.00 78.94           N  
ATOM   3973  CZ  ARG B 453     -55.956  27.965 107.927  1.00 84.61           C  
ATOM   3974  NH1 ARG B 453     -56.049  26.908 107.133  1.00 95.93           N  
ATOM   3975  NH2 ARG B 453     -55.147  28.969 107.605  1.00 76.19           N1+
ATOM   3976  H   ARG B 453     -53.738  26.972 111.576  1.00 49.12           H  
ATOM   3977  HA  ARG B 453     -56.416  28.276 112.000  1.00 51.86           H  
ATOM   3978  HB2 ARG B 453     -57.333  26.010 112.350  1.00 58.83           H  
ATOM   3979  HB3 ARG B 453     -55.760  25.278 112.129  1.00 58.83           H  
ATOM   3980  HG2 ARG B 453     -57.209  24.971 110.196  1.00 57.56           H  
ATOM   3981  HG3 ARG B 453     -55.726  25.816 109.771  1.00 57.56           H  
ATOM   3982  HD2 ARG B 453     -58.192  27.484 110.367  1.00 65.26           H  
ATOM   3983  HD3 ARG B 453     -58.142  26.608 108.849  1.00 65.26           H  
ATOM   3984  HE  ARG B 453     -56.490  28.906 109.616  1.00 78.94           H  
ATOM   3985 HH11 ARG B 453     -55.385  26.833 106.333  1.00 95.93           H  
ATOM   3986 HH12 ARG B 453     -56.632  26.115 107.313  1.00 95.93           H  
ATOM   3987 HH21 ARG B 453     -54.426  28.832 106.871  1.00 76.19           H  
ATOM   3988 HH22 ARG B 453     -55.052  29.783 108.183  1.00 76.19           H  
ATOM   3989  N   PHE B 454     -54.380  26.713 114.150  1.00 56.22           N  
ATOM   3990  CA  PHE B 454     -54.046  26.506 115.566  1.00 53.05           C  
ATOM   3991  C   PHE B 454     -53.697  27.848 116.240  1.00 54.92           C  
ATOM   3992  O   PHE B 454     -54.028  28.114 117.395  1.00 56.89           O  
ATOM   3993  CB  PHE B 454     -52.876  25.514 115.685  1.00 49.72           C  
ATOM   3994  CG  PHE B 454     -52.567  25.064 117.091  1.00 45.05           C  
ATOM   3995  CD1 PHE B 454     -53.273  24.003 117.675  1.00 51.10           C  
ATOM   3996  CD2 PHE B 454     -51.571  25.713 117.834  1.00 42.27           C  
ATOM   3997  CE1 PHE B 454     -52.989  23.603 118.980  1.00 52.42           C  
ATOM   3998  CE2 PHE B 454     -51.287  25.309 119.137  1.00 44.43           C  
ATOM   3999  CZ  PHE B 454     -51.996  24.255 119.708  1.00 50.58           C  
ATOM   4000  H   PHE B 454     -53.789  26.250 113.456  1.00 56.22           H  
ATOM   4001  HA  PHE B 454     -54.948  26.116 116.052  1.00 53.05           H  
ATOM   4002  HB2 PHE B 454     -51.969  25.938 115.235  1.00 49.72           H  
ATOM   4003  HB3 PHE B 454     -53.099  24.617 115.091  1.00 49.72           H  
ATOM   4004  HD1 PHE B 454     -54.051  23.484 117.120  1.00 51.10           H  
ATOM   4005  HD2 PHE B 454     -51.020  26.547 117.404  1.00 42.27           H  
ATOM   4006  HE1 PHE B 454     -53.543  22.789 119.441  1.00 52.42           H  
ATOM   4007  HE2 PHE B 454     -50.524  25.821 119.718  1.00 44.43           H  
ATOM   4008  HZ  PHE B 454     -51.777  23.946 120.727  1.00 50.58           H  
ATOM   4009  N   ALA B 455     -52.940  28.724 115.490  1.00 52.87           N  
ATOM   4010  CA  ALA B 455     -52.539  30.035 115.997  1.00 61.38           C  
ATOM   4011  C   ALA B 455     -53.627  31.127 115.820  1.00 59.60           C  
ATOM   4012  O   ALA B 455     -53.366  32.332 115.840  1.00 57.26           O  
ATOM   4013  CB  ALA B 455     -51.231  30.488 115.360  1.00 68.37           C  
ATOM   4014  H   ALA B 455     -52.635  28.450 114.553  1.00 52.87           H  
ATOM   4015  HA  ALA B 455     -52.383  29.940 117.079  1.00 61.38           H  
ATOM   4016  HB1 ALA B 455     -50.455  29.723 115.467  1.00 68.37           H  
ATOM   4017  HB2 ALA B 455     -50.864  31.409 115.826  1.00 68.37           H  
ATOM   4018  HB3 ALA B 455     -51.362  30.692 114.291  1.00 68.37           H  
ATOM   4019  N   LYS B 456     -54.923  30.666 115.768  1.00 55.73           N  
ATOM   4020  CA  LYS B 456     -56.103  31.520 115.896  1.00 54.35           C  
ATOM   4021  C   LYS B 456     -57.160  30.828 116.788  1.00 57.52           C  
ATOM   4022  O   LYS B 456     -58.357  31.103 116.756  1.00 58.37           O  
ATOM   4023  CB  LYS B 456     -56.657  31.921 114.521  1.00 51.79           C  
ATOM   4024  CG  LYS B 456     -55.766  32.983 113.871  1.00 56.18           C  
ATOM   4025  CD  LYS B 456     -56.222  33.400 112.476  1.00 53.97           C  
ATOM   4026  CE  LYS B 456     -55.510  34.658 111.984  1.00 60.19           C  
ATOM   4027  NZ  LYS B 456     -54.043  34.542 112.129  1.00 66.46           N1+
ATOM   4028  H   LYS B 456     -55.090  29.671 115.643  1.00 55.73           H  
ATOM   4029  HA  LYS B 456     -55.811  32.422 116.450  1.00 54.35           H  
ATOM   4030  HB2 LYS B 456     -57.669  32.329 114.621  1.00 51.79           H  
ATOM   4031  HB3 LYS B 456     -56.730  31.041 113.870  1.00 51.79           H  
ATOM   4032  HG2 LYS B 456     -54.749  32.590 113.781  1.00 56.18           H  
ATOM   4033  HG3 LYS B 456     -55.727  33.863 114.525  1.00 56.18           H  
ATOM   4034  HD2 LYS B 456     -57.302  33.589 112.473  1.00 53.97           H  
ATOM   4035  HD3 LYS B 456     -56.042  32.575 111.776  1.00 53.97           H  
ATOM   4036  HE2 LYS B 456     -55.811  35.538 112.560  1.00 60.19           H  
ATOM   4037  HE3 LYS B 456     -55.715  34.836 110.924  1.00 60.19           H  
ATOM   4038  HZ1 LYS B 456     -53.553  35.348 111.723  1.00 66.46           H  
ATOM   4039  HZ2 LYS B 456     -53.665  33.703 111.650  1.00 66.46           H  
ATOM   4040  HZ3 LYS B 456     -53.747  34.473 113.114  1.00 66.46           H  
ATOM   4041  N   MET B 457     -56.610  30.010 117.749  1.00 59.12           N  
ATOM   4042  CA  MET B 457     -57.379  29.377 118.812  1.00 63.23           C  
ATOM   4043  C   MET B 457     -57.183  30.277 120.048  1.00 76.62           C  
ATOM   4044  O   MET B 457     -56.058  30.672 120.369  1.00 74.80           O  
ATOM   4045  CB  MET B 457     -56.823  27.974 119.068  1.00 66.17           C  
ATOM   4046  CG  MET B 457     -57.741  27.135 119.947  1.00 72.58           C  
ATOM   4047  SD  MET B 457     -57.066  25.476 120.304  1.00 63.75           S  
ATOM   4048  CE  MET B 457     -56.803  24.873 118.618  1.00 72.15           C  
ATOM   4049  H   MET B 457     -55.602  29.865 117.752  1.00 59.12           H  
ATOM   4050  HA  MET B 457     -58.426  29.332 118.502  1.00 63.23           H  
ATOM   4051  HB2 MET B 457     -55.827  28.040 119.526  1.00 66.17           H  
ATOM   4052  HB3 MET B 457     -56.696  27.485 118.095  1.00 66.17           H  
ATOM   4053  HG2 MET B 457     -58.721  27.013 119.476  1.00 72.58           H  
ATOM   4054  HG3 MET B 457     -57.899  27.625 120.913  1.00 72.58           H  
ATOM   4055  HE1 MET B 457     -55.932  25.357 118.173  1.00 72.15           H  
ATOM   4056  HE2 MET B 457     -57.685  25.053 117.999  1.00 72.15           H  
ATOM   4057  HE3 MET B 457     -56.615  23.798 118.642  1.00 72.15           H  
ATOM   4058  N   PRO B 458     -58.291  30.619 120.786  1.00 85.59           N  
ATOM   4059  CA  PRO B 458     -58.145  31.472 121.962  1.00 96.16           C  
ATOM   4060  C   PRO B 458     -57.511  30.702 123.138  1.00104.72           C  
ATOM   4061  O   PRO B 458     -57.703  29.503 123.350  1.00 93.85           O  
ATOM   4062  CB  PRO B 458     -59.575  31.894 122.300  1.00 89.96           C  
ATOM   4063  CG  PRO B 458     -60.415  30.722 121.797  1.00 92.73           C  
ATOM   4064  CD  PRO B 458     -59.681  30.275 120.542  1.00 84.10           C  
ATOM   4065  HA  PRO B 458     -57.519  32.338 121.717  1.00 96.16           H  
ATOM   4066  HB2 PRO B 458     -59.839  32.796 121.735  1.00 89.96           H  
ATOM   4067  HB3 PRO B 458     -59.738  32.094 123.363  1.00 89.96           H  
ATOM   4068  HG2 PRO B 458     -61.455  30.996 121.600  1.00 92.73           H  
ATOM   4069  HG3 PRO B 458     -60.412  29.916 122.541  1.00 92.73           H  
ATOM   4070  HD2 PRO B 458     -59.797  29.206 120.348  1.00 84.10           H  
ATOM   4071  HD3 PRO B 458     -60.014  30.836 119.662  1.00 84.10           H  
ATOM   4072  N   ASP B 459     -56.774  31.490 123.980  1.00114.08           N  
ATOM   4073  CA  ASP B 459     -56.037  31.009 125.137  1.00107.39           C  
ATOM   4074  C   ASP B 459     -56.991  30.985 126.323  1.00 97.53           C  
ATOM   4075  O   ASP B 459     -56.953  30.124 127.204  1.00 91.26           O  
ATOM   4076  CB  ASP B 459     -54.826  31.881 125.441  1.00 96.38           C  
ATOM   4077  CG  ASP B 459     -55.225  33.329 125.708  1.00112.20           C  
ATOM   4078  OD1 ASP B 459     -56.134  33.780 124.948  1.00133.42           O  
ATOM   4079  OD2 ASP B 459     -54.615  33.890 126.654  1.00113.65           O1-
ATOM   4080  H   ASP B 459     -56.718  32.510 123.849  1.00114.08           H  
ATOM   4081  HA  ASP B 459     -55.709  29.983 124.939  1.00107.39           H  
ATOM   4082  HC  ASP B 459     -57.681  31.842 126.408  1.00 97.53           H  
ATOM   4083  HB2 ASP B 459     -54.132  31.878 124.592  1.00 96.38           H  
ATOM   4084  HB3 ASP B 459     -54.289  31.483 126.311  1.00 96.38           H  
TER    4085      ASP B 459 
HETATM 4086  CAY   9 B   1     -39.334  10.988  90.888  1.00  0.00           C  
HETATM 4087  C1    9 B   1     -39.928  12.215  91.579  1.00  0.00           C  
HETATM 4088  O2    9 B   1     -40.821  11.797  92.616  1.00  0.00           O  
HETATM 4089  C3    9 B   1     -42.187  11.973  92.220  1.00  0.00           C  
HETATM 4090  C5    9 B   1     -43.133  11.496  93.323  1.00  0.00           C  
HETATM 4091  O4    9 B   1     -43.407  12.471  94.332  1.00  0.00           O  
HETATM 4092  OAF   9 B   1     -39.812  10.493  89.868  1.00  0.00           O  
HETATM 4093  NAU   9 B   1     -38.264  10.443  91.557  1.00  0.00           N  
HETATM 4094  CBH   9 B   1     -37.550   9.236  91.139  1.00  0.00           C  
HETATM 4095  CBJ   9 B   1     -36.018   9.462  90.965  1.00  0.00           C  
HETATM 4096  CAD   9 B   1     -35.319   8.131  90.626  1.00  0.00           C  
HETATM 4097  CAB   9 B   1     -35.341  10.056  92.216  1.00  0.00           C  
HETATM 4098  CAC   9 B   1     -35.788  10.433  89.786  1.00  0.00           C  
HETATM 4099  CAZ   9 B   1     -37.914   8.207  92.234  1.00  0.00           C  
HETATM 4100  OAG   9 B   1     -37.761   8.475  93.431  1.00  0.00           O  
HETATM 4101  N     9 B   1     -38.477   7.010  91.854  1.00  0.00           N  
HETATM 4102  CD2   9 B   1     -38.736   6.530  90.507  1.00  0.00           C  
HETATM 4103  CG    9 B   1     -39.479   5.201  90.668  1.00  0.00           C  
HETATM 4104  OD1   9 B   1     -40.651   5.171  89.838  1.00  0.00           O  
HETATM 4105  CB    9 B   1     -39.904   5.166  92.139  1.00  0.00           C  
HETATM 4106  CA    9 B   1     -38.887   6.042  92.859  1.00  0.00           C  
HETATM 4107  C     9 B   1     -37.687   5.227  93.393  1.00  0.00           C  
HETATM 4108  O     9 B   1     -36.691   4.977  92.715  1.00  0.00           O  
HETATM 4109  NAT   9 B   1     -37.869   4.774  94.674  1.00  0.00           N  
HETATM 4110  CAN   9 B   1     -36.948   3.936  95.403  1.00  0.00           C  
HETATM 4111  CBA   9 B   1     -37.343   2.489  95.292  1.00  0.00           C  
HETATM 4112  CAI   9 B   1     -36.690   1.693  94.351  1.00  0.00           C  
HETATM 4113  CAK   9 B   1     -37.013   0.348  94.206  1.00  0.00           C  
HETATM 4114  CAJ   9 B   1     -38.360   1.909  96.063  1.00  0.00           C  
HETATM 4115  CAL   9 B   1     -38.676   0.550  95.940  1.00  0.00           C  
HETATM 4116  CBC   9 B   1     -38.001  -0.240  95.003  1.00  0.00           C  
HETATM 4117  CBD   9 B   1     -38.265  -1.669  94.865  1.00  0.00           C  
HETATM 4118  SAW   9 B   1     -38.843  -2.288  93.371  1.00  0.00           S  
HETATM 4119  CAM   9 B   1     -38.808  -3.864  94.026  1.00  0.00           C  
HETATM 4120  NAS   9 B   1     -38.361  -3.980  95.260  1.00  0.00           N  
HETATM 4121  CBB   9 B   1     -38.091  -2.709  95.768  1.00  0.00           C  
HETATM 4122  CAA   9 B   1     -37.625  -2.590  97.177  1.00  0.00           C  
HETATM 4123  OAJ   9 B   1     -38.999   2.660  97.013  1.00  0.00           O  
HETATM 4124  C4    9 B   1     -40.296   3.094  96.563  1.00  0.00           C  
HETATM 4125  C7    9 B   1     -40.554   4.487  97.144  1.00  0.00           C  
HETATM 4126  O10   9 B   1     -39.599   5.404  96.593  1.00  0.00           O  
HETATM 4127  C1    9 B   1     -39.698   6.719  97.144  1.00  0.00           C  
HETATM 4128  C8    9 B   1     -38.300   7.345  97.231  1.00  0.00           C  
HETATM 4129  O9    9 B   1     -38.326   8.769  97.213  1.00  0.00           O  
HETATM 4130  C3    9 B   1     -38.710   9.396  98.438  1.00  0.00           C  
HETATM 4131  HD1   9 B   1     -40.362   4.707  89.018  1.00  0.00           H  
HETATM 4132  H6    9 B   1     -39.116  12.781  92.042  1.00  0.00           H  
HETATM 4133  H5    9 B   1     -40.407  12.854  90.830  1.00  0.00           H  
HETATM 4134  H4    9 B   1     -42.374  13.026  91.997  1.00  0.00           H  
HETATM 4135  H3    9 B   1     -42.357  11.363  91.328  1.00  0.00           H  
HETATM 4136  H2    9 B   1     -44.101  11.283  92.861  1.00  0.00           H  
HETATM 4137  H1    9 B   1     -42.776  10.570  93.779  1.00  0.00           H  
HETATM 4138 HAU2   9 B   1     -37.977  10.864  92.435  1.00  0.00           H  
HETATM 4139 HD21   9 B   1     -37.781   6.396  89.995  1.00  0.00           H  
HETATM 4140 HD22   9 B   1     -39.329   7.269  89.961  1.00  0.00           H  
HETATM 4141  HBH   9 B   1     -37.963   8.919  90.178  1.00  0.00           H  
HETATM 4142 HAD1   9 B   1     -35.749   7.675  89.729  1.00  0.00           H  
HETATM 4143 HAD2   9 B   1     -35.404   7.409  91.446  1.00  0.00           H  
HETATM 4144 HAD3   9 B   1     -34.250   8.281  90.436  1.00  0.00           H  
HETATM 4145 HAB1   9 B   1     -35.420   9.388  93.078  1.00  0.00           H  
HETATM 4146 HAB2   9 B   1     -35.772  11.024  92.493  1.00  0.00           H  
HETATM 4147 HAB3   9 B   1     -34.272  10.222  92.037  1.00  0.00           H  
HETATM 4148 HAC1   9 B   1     -36.241  10.051  88.865  1.00  0.00           H  
HETATM 4149 HAC2   9 B   1     -34.718  10.575  89.593  1.00  0.00           H  
HETATM 4150 HAC3   9 B   1     -36.218  11.420  89.988  1.00  0.00           H  
HETATM 4151  HG    9 B   1     -38.837   4.347  90.427  1.00  0.00           H  
HETATM 4152  HB1   9 B   1     -40.910   5.590  92.249  1.00  0.00           H  
HETATM 4153  HB2   9 B   1     -39.941   4.142  92.526  1.00  0.00           H  
HETATM 4154  HA    9 B   1     -39.355   6.565  93.702  1.00  0.00           H  
HETATM 4155  HAT   9 B   1     -38.700   5.040  95.196  1.00  0.00           H  
HETATM 4156 HAN1   9 B   1     -36.954   4.255  96.451  1.00  0.00           H  
HETATM 4157 HAN2   9 B   1     -35.931   4.097  95.028  1.00  0.00           H  
HETATM 4158  HAI   9 B   1     -35.917   2.130  93.729  1.00  0.00           H  
HETATM 4159  HAK   9 B   1     -36.476  -0.242  93.472  1.00  0.00           H  
HETATM 4160  H16   9 B   1     -40.348   3.141  95.468  1.00  0.00           H  
HETATM 4161  H15   9 B   1     -41.044   2.384  96.931  1.00  0.00           H  
HETATM 4162  H14   9 B   1     -41.564   4.829  96.902  1.00  0.00           H  
HETATM 4163  H13   9 B   1     -40.414   4.466  98.225  1.00  0.00           H  
HETATM 4164  H12   9 B   1     -40.337   7.298  96.473  1.00  0.00           H  
HETATM 4165  H11   9 B   1     -40.160   6.709  98.137  1.00  0.00           H  
HETATM 4166  H10   9 B   1     -37.756   6.976  98.109  1.00  0.00           H  
HETATM 4167  H9    9 B   1     -37.712   7.038  96.360  1.00  0.00           H  
HETATM 4168  H8    9 B   1     -38.963   8.660  99.211  1.00  0.00           H  
HETATM 4169  H7    9 B   1     -37.849   9.973  98.793  1.00  0.00           H  
HETATM 4170  HAL   9 B   1     -39.440   0.120  96.582  1.00  0.00           H  
HETATM 4171  HAM   9 B   1     -39.121  -4.721  93.445  1.00  0.00           H  
HETATM 4172 HAA1   9 B   1     -36.844  -1.830  97.274  1.00  0.00           H  
HETATM 4173 HAA2   9 B   1     -37.209  -3.539  97.528  1.00  0.00           H  
HETATM 4174 HAA3   9 B   1     -38.462  -2.319  97.829  1.00  0.00           H  
HETATM 4175  C2  LIG B   2     -46.623   8.289 103.325  1.00  0.00           C  
HETATM 4176  C3  LIG B   2     -47.879   8.280 102.739  1.00  0.00           C  
HETATM 4177  C4  LIG B   2     -46.288   9.648 101.429  1.00  0.00           C  
HETATM 4178  C5  LIG B   2     -45.698   9.162 102.599  1.00  0.00           C  
HETATM 4179  C8  LIG B   2     -44.340  10.409 100.160  1.00  0.00           C  
HETATM 4180  N2  LIG B   2     -43.979  11.251  99.211  1.00  0.00           N  
HETATM 4181  N3  LIG B   2     -45.137  11.880  98.770  1.00  0.00           N  
HETATM 4182  C9  LIG B   2     -46.271  11.349  99.562  1.00  0.00           C  
HETATM 4183  N4  LIG B   2     -45.677  10.399 100.481  1.00  0.00           N  
HETATM 4184  C17 LIG B   2     -44.092   9.843 104.484  1.00  0.00           C  
HETATM 4185  C18 LIG B   2     -42.864   9.484 105.062  1.00  0.00           C  
HETATM 4186  C19 LIG B   2     -42.612   9.756 106.411  1.00  0.00           C  
HETATM 4187  C20 LIG B   2     -43.587  10.383 107.184  1.00  0.00           C  
HETATM 4188  C21 LIG B   2     -44.804  10.749 106.614  1.00  0.00           C  
HETATM 4189  C22 LIG B   2     -45.047  10.501 105.262  1.00  0.00           C  
HETATM 4190  C1  LIG B   2     -46.321   7.522 104.579  1.00  0.00           C  
HETATM 4191  S1  LIG B   2     -47.919   9.153 101.285  1.00  0.00           S  
HETATM 4192  C6  LIG B   2     -44.332   9.554 103.034  1.00  0.00           C  
HETATM 4193  N1  LIG B   2     -43.311   9.695 102.249  1.00  0.00           N  
HETATM 4194  C7  LIG B   2     -43.396   9.417 100.810  1.00  0.00           C  
HETATM 4195  C10 LIG B   2     -46.885  12.529 100.298  1.00  0.00           C  
HETATM 4196  C11 LIG B   2     -42.006   9.522 100.188  1.00  0.00           C  
HETATM 4197  C12 LIG B   2     -42.054   9.102  98.729  1.00  0.00           C  
HETATM 4198  N6  LIG B   2     -41.080   9.526  97.882  1.00  0.00           N  
HETATM 4199  C15 LIG B   2     -39.895  10.345  98.168  1.00  0.00           C  
HETATM 4200  C13 LIG B   2     -39.575  11.309  97.001  1.00  0.00           C  
HETATM 4201  O14 LIG B   2     -40.608  12.273  96.752  1.00  0.00           O  
HETATM 4202  C16 LIG B   2     -41.694  11.769  95.972  1.00  0.00           C  
HETATM 4203  C24 LIG B   2     -42.292  12.887  95.120  1.00  0.00           C  
HETATM 4204  O1  LIG B   2     -42.931   8.363  98.268  1.00  0.00           O  
HETATM 4205 CL1  LIG B   2     -43.290  10.708 108.847  1.00  0.00          CL  
HETATM 4206  C23 LIG B   2     -49.124   7.612 103.237  1.00  0.00           C  
HETATM 4207  H3  LIG B   2     -45.275  11.649  97.800  1.00  0.00           H  
HETATM 4208  H9  LIG B   2     -46.997  10.873  98.893  1.00  0.00           H  
HETATM 4209  H12 LIG B   2     -41.189   9.217  96.926  1.00  0.00           H  
HETATM 4210  H11 LIG B   2     -40.087  10.943  99.061  1.00  0.00           H  
HETATM 4211  H14 LIG B   2     -38.681  11.885  97.265  1.00  0.00           H  
HETATM 4212  H13 LIG B   2     -39.342  10.776  96.071  1.00  0.00           H  
HETATM 4213  H16 LIG B   2     -41.356  10.951  95.329  1.00  0.00           H  
HETATM 4214  H15 LIG B   2     -42.467  11.375  96.638  1.00  0.00           H  
HETATM 4215  H18 LIG B   2     -42.649  13.685  95.780  1.00  0.00           H  
HETATM 4216  H17 LIG B   2     -41.535  13.356  94.486  1.00  0.00           H  
HETATM 4217  H1  LIG B   2     -46.701   8.057 105.455  1.00  0.00           H  
HETATM 4218  H2  LIG B   2     -45.250   7.348 104.704  1.00  0.00           H  
HETATM 4219  H3  LIG B   2     -46.797   6.536 104.551  1.00  0.00           H  
HETATM 4220  H4  LIG B   2     -43.797   8.409 100.655  1.00  0.00           H  
HETATM 4221  H5  LIG B   2     -47.113  13.354  99.614  1.00  0.00           H  
HETATM 4222  H6  LIG B   2     -46.220  12.917 101.078  1.00  0.00           H  
HETATM 4223  H7  LIG B   2     -47.821  12.232 100.772  1.00  0.00           H  
HETATM 4224  H8  LIG B   2     -41.296   8.869 100.707  1.00  0.00           H  
HETATM 4225  H9  LIG B   2     -41.645  10.548 100.285  1.00  0.00           H  
HETATM 4226  H19 LIG B   2     -42.099   8.991 104.466  1.00  0.00           H  
HETATM 4227  H20 LIG B   2     -41.658   9.471 106.846  1.00  0.00           H  
HETATM 4228  H21 LIG B   2     -45.576  11.226 107.211  1.00  0.00           H  
HETATM 4229  H22 LIG B   2     -45.992  10.819 104.832  1.00  0.00           H  
HETATM 4230  H23 LIG B   2     -49.056   6.530 103.085  1.00  0.00           H  
HETATM 4231  H24 LIG B   2     -50.022   7.972 102.724  1.00  0.00           H  
HETATM 4232  H25 LIG B   2     -49.259   7.803 104.307  1.00  0.00           H  
CONECT    1    2    6    7    8
CONECT    2    1    3    5    9
CONECT    3    2    4    4
CONECT    4    3    3
CONECT    5    2   10   11   12
CONECT    6    1
CONECT    7    1
CONECT    8    1
CONECT    9    2
CONECT   10    5
CONECT   11    5
CONECT   12    5
CONECT  244  253  254
CONECT  245  255  256  257  258
CONECT  246  264  265  266  267
CONECT  247  259  260  261
CONECT  248  262  263
CONECT  249  268  269
CONECT  250  278  279  280
CONECT  251  270  271  272  273
CONECT  252  274  275  276  277
CONECT  253  244
CONECT  254  244
CONECT  255  245
CONECT  256  245
CONECT  257  245
CONECT  258  245
CONECT  259  247
CONECT  260  247
CONECT  261  247
CONECT  262  248
CONECT  263  248
CONECT  264  246
CONECT  265  246
CONECT  266  246
CONECT  267  246
CONECT  268  249
CONECT  269  249
CONECT  270  251
CONECT  271  251
CONECT  272  251
CONECT  273  251
CONECT  274  252
CONECT  275  252
CONECT  276  252
CONECT  277  252
CONECT  278  250
CONECT  279  250
CONECT  280  250
CONECT 1891 1892 1896
CONECT 1892 1891 1893 1895 1897
CONECT 1893 1892 1894 1894
CONECT 1894 1893 1893
CONECT 1895 1892 1898 1899 1900
CONECT 1896 1891
CONECT 1897 1892
CONECT 1898 1895
CONECT 1899 1895
CONECT 1900 1895
CONECT 2318 2319 2323
CONECT 2319 2318 2320 2322 2324
CONECT 2320 2319 2321 2321
CONECT 2321 2320 2320
CONECT 2322 2319 2325 2326 2327
CONECT 2323 2318
CONECT 2324 2319
CONECT 2325 2322
CONECT 2326 2322
CONECT 2327 2322
CONECT 2328 2329 2333
CONECT 2329 2328 2330 2332 2334
CONECT 2330 2329 2331 2331 2335
CONECT 2331 2330 2330
CONECT 2332 2329 2336 2337 2338
CONECT 2333 2328
CONECT 2334 2329
CONECT 2335 2330
CONECT 2336 2332
CONECT 2337 2332
CONECT 2338 2332
CONECT 2340 2341 2345 2346 2347
CONECT 2341 2340 2342 2344 2348
CONECT 2342 2341 2343 2343
CONECT 2343 2342 2342
CONECT 2344 2341 2349 2350 2351
CONECT 2345 2340
CONECT 2346 2340
CONECT 2347 2340
CONECT 2348 2341
CONECT 2349 2344
CONECT 2350 2344
CONECT 2351 2344
CONECT 2530 2531 2537
CONECT 2531 2530 2532 2534 2538
CONECT 2532 2531 2533 2533
CONECT 2533 2532 2532
CONECT 2534 2531 2535 2539 2540
CONECT 2535 2534 2536 2541 2542
CONECT 2536 2535 2543 2544 2545
CONECT 2537 2530
CONECT 2538 2531
CONECT 2539 2534
CONECT 2540 2534
CONECT 2541 2535
CONECT 2542 2535
CONECT 2543 2536
CONECT 2544 2536
CONECT 2545 2536
CONECT 2608 2609 2613
CONECT 2609 2608 2610 2612 2614
CONECT 2610 2609 2611 2611
CONECT 2611 2610 2610
CONECT 2612 2609 2615 2616 2617
CONECT 2613 2608
CONECT 2614 2609
CONECT 2615 2612
CONECT 2616 2612
CONECT 2617 2612
CONECT 3049 3050 3054
CONECT 3050 3049 3051 3053 3055
CONECT 3051 3050 3052 3052
CONECT 3052 3051 3051
CONECT 3053 3050 3056 3057 3058
CONECT 3054 3049
CONECT 3055 3050
CONECT 3056 3053
CONECT 3057 3053
CONECT 3058 3053
CONECT 3339 3340 3344
CONECT 3340 3339 3341 3343 3345
CONECT 3341 3340 3342 3342
CONECT 3342 3341 3341
CONECT 3343 3340 3346 3347 3348
CONECT 3344 3339
CONECT 3345 3340
CONECT 3346 3343
CONECT 3347 3343
CONECT 3348 3343
CONECT 4086 4087 4092 4092 4093
CONECT 4087 4086 4088 4132 4133
CONECT 4088 4087 4089
CONECT 4089 4088 4090 4134 4135
CONECT 4090 4089 4091 4136 4137
CONECT 4091 4090 4203
CONECT 4092 4086 4086
CONECT 4093 4086 4094 4138
CONECT 4094 4093 4095 4099 4141
CONECT 4095 4094 4096 4097 4098
CONECT 4096 4095 4142 4143 4144
CONECT 4097 4095 4145 4146 4147
CONECT 4098 4095 4148 4149 4150
CONECT 4099 4094 4100 4100 4101
CONECT 4100 4099 4099
CONECT 4101 4099 4102 4106
CONECT 4102 4101 4103 4139 4140
CONECT 4103 4102 4104 4105 4151
CONECT 4104 4103 4131
CONECT 4105 4103 4106 4152 4153
CONECT 4106 4101 4105 4107 4154
CONECT 4107 4106 4108 4108 4109
CONECT 4108 4107 4107
CONECT 4109 4107 4110 4155
CONECT 4110 4109 4111 4156 4157
CONECT 4111 4110 4112 4112 4114
CONECT 4112 4111 4111 4113 4158
CONECT 4113 4112 4116 4116 4159
CONECT 4114 4111 4115 4115 4123
CONECT 4115 4114 4114 4116 4170
CONECT 4116 4113 4113 4115 4117
CONECT 4117 4116 4118 4121 4121
CONECT 4118 4117 4119
CONECT 4119 4118 4120 4120 4171
CONECT 4120 4119 4119 4121
CONECT 4121 4117 4117 4120 4122
CONECT 4122 4121 4172 4173 4174
CONECT 4123 4114 4124
CONECT 4124 4123 4125 4160 4161
CONECT 4125 4124 4126 4162 4163
CONECT 4126 4125 4127
CONECT 4127 4126 4128 4164 4165
CONECT 4128 4127 4129 4166 4167
CONECT 4129 4128 4130
CONECT 4130 4129 4168 4169 4199
CONECT 4131 4104
CONECT 4132 4087
CONECT 4133 4087
CONECT 4134 4089
CONECT 4135 4089
CONECT 4136 4090
CONECT 4137 4090
CONECT 4138 4093
CONECT 4139 4102
CONECT 4140 4102
CONECT 4141 4094
CONECT 4142 4096
CONECT 4143 4096
CONECT 4144 4096
CONECT 4145 4097
CONECT 4146 4097
CONECT 4147 4097
CONECT 4148 4098
CONECT 4149 4098
CONECT 4150 4098
CONECT 4151 4103
CONECT 4152 4105
CONECT 4153 4105
CONECT 4154 4106
CONECT 4155 4109
CONECT 4156 4110
CONECT 4157 4110
CONECT 4158 4112
CONECT 4159 4113
CONECT 4160 4124
CONECT 4161 4124
CONECT 4162 4125
CONECT 4163 4125
CONECT 4164 4127
CONECT 4165 4127
CONECT 4166 4128
CONECT 4167 4128
CONECT 4168 4130
CONECT 4169 4130
CONECT 4170 4115
CONECT 4171 4119
CONECT 4172 4122
CONECT 4173 4122
CONECT 4174 4122
CONECT 4175 4176 4176 4178 4190
CONECT 4176 4175 4175 4191 4206
CONECT 4177 4178 4178 4183 4191
CONECT 4178 4175 4177 4177 4192
CONECT 4179 4180 4180 4183 4194
CONECT 4180 4179 4179 4181
CONECT 4181 4180 4207 4182
CONECT 4182 4181 4183 4195 4208
CONECT 4183 4177 4179 4182
CONECT 4184 4185 4189 4189 4192
CONECT 4185 4184 4186 4186 4226
CONECT 4186 4185 4185 4187 4227
CONECT 4187 4186 4188 4188 4205
CONECT 4188 4187 4187 4189 4228
CONECT 4189 4184 4184 4188 4229
CONECT 4190 4175 4217 4218 4219
CONECT 4191 4176 4177
CONECT 4192 4178 4184 4193 4193
CONECT 4193 4192 4192 4194
CONECT 4194 4179 4193 4196 4220
CONECT 4195 4182 4221 4222 4223
CONECT 4196 4194 4197 4224 4225
CONECT 4197 4196 4198 4204 4204
CONECT 4198 4197 4199 4209
CONECT 4199 4130 4198 4200 4210
CONECT 4200 4199 4201 4211 4212
CONECT 4201 4200 4202
CONECT 4202 4201 4203 4213 4214
CONECT 4203 4091 4202 4215 4216
CONECT 4204 4197 4197
CONECT 4205 4187
CONECT 4206 4176 4230 4231 4232
CONECT 4207 4181
CONECT 4208 4182
CONECT 4209 4198
CONECT 4210 4199
CONECT 4211 4200
CONECT 4212 4200
CONECT 4213 4202
CONECT 4214 4202
CONECT 4215 4203
CONECT 4216 4203
CONECT 4217 4190
CONECT 4218 4190
CONECT 4219 4190
CONECT 4220 4194
CONECT 4221 4195
CONECT 4222 4195
CONECT 4223 4195
CONECT 4224 4196
CONECT 4225 4196
CONECT 4226 4185
CONECT 4227 4186
CONECT 4228 4188
CONECT 4229 4189
CONECT 4230 4206
CONECT 4231 4206
CONECT 4232 4206
END
