# Supplementary material for: DegraderTCM: A Computationally Sparing Approach for Predicting Ternary Degradation Complexes
Source: ACS Med Chem Lett. 2023 Dec 13;15(1):45–53. doi: 10.1021/acsmedchemlett.3c00362 (PMC10788944; doi:10.1021/acsmedchemlett.3c00362)
Supplement: Supplementary file 2 — ml3c00362_si_002.zip [file ml3c00362_si_002.zip › TC models/Validation/Brd4-VHL-MZ1-5t35.pdb]

HEADER    mz1-protac                                          brd4-vhl
REMARK  99                                                                      
REMARK  99 MOE v2022.02 (Chemical Computing Group ULC) Mon Oct 31 09:19:29 2022 
SEQRES   1 A  111  LYS VAL SER GLU GLN LEU LYS CYS CYS SER GLY ILE LEU
SEQRES   2 A  111  LYS GLU MET PHE ALA LYS LYS HIS ALA ALA TYR ALA TRP
SEQRES   3 A  111  PRO PHE TYR LYS PRO VAL ASP VAL GLU ALA LEU GLY LEU
SEQRES   4 A  111  HIS ASP TYR CYS ASP ILE ILE LYS HIS PRO MET ASP MET
SEQRES   5 A  111  SER THR ILE LYS SER LYS LEU GLU ALA ARG GLU TYR ARG
SEQRES   6 A  111  ASP ALA GLN GLU PHE GLY ALA ASP VAL ARG LEU MET PHE
SEQRES   7 A  111  SER ASN CYS TYR LYS TYR ASN PRO PRO ASP HIS GLU VAL
SEQRES   8 A  111  VAL ALA MET ALA ARG LYS LEU GLN ASP VAL PHE GLU MET
SEQRES   9 A  111  ARG PHE ALA LYS MET PRO ASP
SEQRES   1 B  143  VAL LEU ARG SER VAL ASN SER ARG GLU PRO SER GLN VAL
SEQRES   2 B  143  ILE PHE CAS ASN ARG SER PRO ARG VAL VAL LEU PRO VAL
SEQRES   3 B  143  TRP LEU ASN PHE ASP GLY GLU PRO GLN PRO TYR PRO THR
SEQRES   4 B  143  LEU PRO PRO GLY THR GLY ARG ARG ILE HIS SER TYR ARG
SEQRES   5 B  143  GLY HIS LEU TRP LEU PHE ARG ASP ALA GLY THR HIS ASP
SEQRES   6 B  143  GLY LEU LEU VAL ASN GLN THR GLU LEU PHE VAL PRO SER
SEQRES   7 B  143  LEU ASN VAL ASP GLY GLN PRO ILE PHE ALA ASN ILE THR
SEQRES   8 B  143  LEU PRO VAL TYR THR LEU LYS GLU ARG CYS LEU GLN VAL
SEQRES   9 B  143  VAL ARG SER LEU VAL LYS PRO GLU ASN TYR ARG ARG LEU
SEQRES  10 B  143  ASP ILE VAL ARG SER LEU TYR GLU ASP LEU GLU ASP HIS
SEQRES  11 B  143  PRO ASN VAL GLN LYS ASP LEU GLU ARG LEU THR GLN GLU
HELIX    1   1 VAL A  350  MET A  364  1               Generated by MOE   15
HELIX    2   2 TYR A  390  ILE A  393  1               Generated by MOE    4
HELIX    3   3 MET A  400  GLU A  408  1               Generated by MOE    9
HELIX    4   4 ALA A  415  TYR A  432  1               Generated by MOE   18
HELIX    5   5 GLU A  438  PHE A  454  1               Generated by MOE   17
HELIX    6   6 GLU B  160  LEU B  169  1               Generated by MOE   10
HELIX    7   7 PRO B  172  ASN B  174  5               Generated by MOE    3
HELIX    8   8 GLU B  186  GLU B  189  1               Generated by MOE    4
HELIX    9   9 VAL B  194  LEU B  201  1               Generated by MOE    8
SHEET    1       PRO B  71  GLN B  73                  Generated by MOE
SHEET    2       VAL B  74  PHE B  76                  Generated by MOE
SHEET    3       VAL B  84  LEU B  89                  Generated by MOE
SHEET    4       PRO B  95  PRO B  97                  Generated by MOE
SHEET    5       ARG B 107  TYR B 112                  Generated by MOE
SHEET    6       LEU B 116  ASP B 121                  Generated by MOE
SHEET    7       LEU B 129  VAL B 130                  Generated by MOE
SHEET    8       LEU B 135  PHE B 136                  Generated by MOE
SHEET    9       ILE B 147  ALA B 149                  Generated by MOE
SHEET   10       ILE B 151  ILE B 151                  Generated by MOE
SHEET   11       THR B 152  THR B 152                  Generated by MOE
LINK         O4    9 B   0                 C24 LIG B   0     1555   1555  1.43
ATOM      1  N   LYS A 349     -61.076  24.848 130.619  1.00121.22           N1+
ATOM      2  CA  LYS A 349     -60.001  25.549 129.858  1.00120.93           C  
ATOM      3  C   LYS A 349     -59.281  24.607 128.877  1.00114.97           C  
ATOM      4  O   LYS A 349     -59.543  24.591 127.672  1.00124.38           O  
ATOM      5  CB  LYS A 349     -59.061  26.214 130.852  1.00119.00           C  
ATOM      6  H1  LYS A 349     -60.770  24.064 131.200  1.00121.22           H  
ATOM      7  H2  LYS A 349     -61.833  24.415 129.955  1.00121.22           H  
ATOM      8  H3  LYS A 349     -61.635  25.483 131.198  1.00121.22           H  
ATOM      9  HA  LYS A 349     -60.504  26.323 129.269  1.00120.93           H  
ATOM     10  HB1 LYS A 349     -59.584  26.990 131.420  1.00119.00           H  
ATOM     11  HB2 LYS A 349     -58.219  26.686 130.333  1.00119.00           H  
ATOM     12  HB3 LYS A 349     -58.648  25.499 131.572  1.00119.00           H  
ATOM     13  N   VAL A 350     -58.400  23.697 129.433  1.00113.55           N  
ATOM     14  CA  VAL A 350     -57.611  22.775 128.584  1.00118.06           C  
ATOM     15  C   VAL A 350     -58.580  21.807 127.878  1.00117.03           C  
ATOM     16  O   VAL A 350     -58.339  21.290 126.786  1.00108.52           O  
ATOM     17  CB  VAL A 350     -56.559  22.025 129.426  1.00113.01           C  
ATOM     18  CG1 VAL A 350     -55.831  20.951 128.616  1.00104.46           C  
ATOM     19  CG2 VAL A 350     -55.521  22.999 129.999  1.00107.43           C  
ATOM     20  H   VAL A 350     -58.238  23.664 130.434  1.00113.55           H  
ATOM     21  HA  VAL A 350     -57.134  23.382 127.806  1.00118.06           H  
ATOM     22  HB  VAL A 350     -57.057  21.527 130.269  1.00113.01           H  
ATOM     23 HG11 VAL A 350     -55.409  21.370 127.696  1.00104.46           H  
ATOM     24 HG12 VAL A 350     -56.502  20.131 128.344  1.00104.46           H  
ATOM     25 HG13 VAL A 350     -55.014  20.514 129.200  1.00104.46           H  
ATOM     26 HG21 VAL A 350     -54.994  23.530 129.198  1.00107.43           H  
ATOM     27 HG22 VAL A 350     -54.775  22.465 130.596  1.00107.43           H  
ATOM     28 HG23 VAL A 350     -55.985  23.746 130.651  1.00107.43           H  
ATOM     29  N   SER A 351     -59.738  21.547 128.587  1.00 99.16           N  
ATOM     30  CA  SER A 351     -60.780  20.678 128.065  1.00 93.02           C  
ATOM     31  C   SER A 351     -61.383  21.236 126.770  1.00 91.80           C  
ATOM     32  O   SER A 351     -61.965  20.491 125.982  1.00 94.21           O  
ATOM     33  CB  SER A 351     -61.912  20.493 129.084  1.00 93.03           C  
ATOM     34  OG  SER A 351     -61.388  20.040 130.332  1.00 91.64           O  
ATOM     35  H   SER A 351     -59.852  21.945 129.512  1.00 99.16           H  
ATOM     36  HA  SER A 351     -60.306  19.716 127.842  1.00 93.02           H  
ATOM     37  HB2 SER A 351     -62.640  19.758 128.725  1.00 93.03           H  
ATOM     38  HB3 SER A 351     -62.439  21.430 129.268  1.00 93.03           H  
ATOM     39  HG  SER A 351     -62.126  20.032 130.970  1.00 91.64           H  
ATOM     40  N   GLU A 352     -61.337  22.612 126.608  1.00 89.92           N  
ATOM     41  CA  GLU A 352     -61.929  23.282 125.454  1.00 85.52           C  
ATOM     42  C   GLU A 352     -60.890  23.511 124.349  1.00 80.37           C  
ATOM     43  O   GLU A 352     -61.212  23.645 123.167  1.00 85.56           O  
ATOM     44  CB  GLU A 352     -62.724  24.572 125.730  1.00 83.92           C  
ATOM     45  CG  GLU A 352     -62.867  25.033 127.173  1.00 96.20           C  
ATOM     46  CD  GLU A 352     -63.338  23.969 128.156  1.00 96.45           C  
ATOM     47  OE1 GLU A 352     -64.269  23.201 127.754  1.00 86.20           O  
ATOM     48  OE2 GLU A 352     -62.697  23.969 129.261  1.00 90.74           O1-
ATOM     49  H   GLU A 352     -60.845  23.171 127.306  1.00 89.92           H  
ATOM     50  HA  GLU A 352     -62.621  22.564 125.014  1.00 85.52           H  
ATOM     51  HB2 GLU A 352     -63.732  24.436 125.316  1.00 83.92           H  
ATOM     52  HB3 GLU A 352     -62.301  25.405 125.152  1.00 83.92           H  
ATOM     53  HG2 GLU A 352     -63.591  25.856 127.216  1.00 96.20           H  
ATOM     54  HG3 GLU A 352     -61.915  25.453 127.507  1.00 96.20           H  
ATOM     55  N   GLN A 353     -59.577  23.582 124.763  1.00 72.01           N  
ATOM     56  CA  GLN A 353     -58.486  23.636 123.788  1.00 77.46           C  
ATOM     57  C   GLN A 353     -58.463  22.277 123.050  1.00 80.31           C  
ATOM     58  O   GLN A 353     -58.243  22.190 121.840  1.00 72.25           O  
ATOM     59  CB  GLN A 353     -57.145  23.946 124.456  1.00 85.86           C  
ATOM     60  CG  GLN A 353     -57.041  25.410 124.901  1.00 90.20           C  
ATOM     61  CD  GLN A 353     -55.772  25.688 125.689  1.00 86.68           C  
ATOM     62  OE1 GLN A 353     -55.215  24.854 126.399  1.00 85.56           O  
ATOM     63  NE2 GLN A 353     -55.298  26.965 125.568  1.00 85.11           N  
ATOM     64  H   GLN A 353     -59.376  23.592 125.763  1.00 72.01           H  
ATOM     65  HA  GLN A 353     -58.735  24.403 123.044  1.00 77.46           H  
ATOM     66  HB2 GLN A 353     -56.332  23.745 123.750  1.00 85.86           H  
ATOM     67  HB3 GLN A 353     -56.981  23.274 125.307  1.00 85.86           H  
ATOM     68  HG2 GLN A 353     -57.883  25.678 125.549  1.00 90.20           H  
ATOM     69  HG3 GLN A 353     -57.078  26.065 124.023  1.00 90.20           H  
ATOM     70 HE21 GLN A 353     -54.479  27.239 126.098  1.00 85.11           H  
ATOM     71 HE22 GLN A 353     -55.693  27.691 124.952  1.00 85.11           H  
ATOM     72  N   LEU A 354     -58.675  21.159 123.842  1.00 80.81           N  
ATOM     73  CA  LEU A 354     -58.738  19.811 123.268  1.00 79.24           C  
ATOM     74  C   LEU A 354     -59.951  19.644 122.318  1.00 71.86           C  
ATOM     75  O   LEU A 354     -59.891  18.914 121.323  1.00 65.63           O  
ATOM     76  CB  LEU A 354     -58.792  18.741 124.368  1.00 85.52           C  
ATOM     77  CG  LEU A 354     -57.445  18.528 125.096  1.00 82.44           C  
ATOM     78  CD1 LEU A 354     -57.665  17.727 126.382  1.00 80.90           C  
ATOM     79  CD2 LEU A 354     -56.428  17.800 124.215  1.00 81.43           C  
ATOM     80  H   LEU A 354     -58.744  21.283 124.858  1.00 80.81           H  
ATOM     81  HA  LEU A 354     -57.846  19.687 122.649  1.00 79.24           H  
ATOM     82  HB2 LEU A 354     -59.119  17.784 123.940  1.00 85.52           H  
ATOM     83  HB3 LEU A 354     -59.560  19.024 125.100  1.00 85.52           H  
ATOM     84  HG  LEU A 354     -57.019  19.499 125.374  1.00 82.44           H  
ATOM     85 HD11 LEU A 354     -58.088  16.740 126.168  1.00 80.90           H  
ATOM     86 HD12 LEU A 354     -58.350  18.252 127.055  1.00 80.90           H  
ATOM     87 HD13 LEU A 354     -56.720  17.583 126.917  1.00 80.90           H  
ATOM     88 HD21 LEU A 354     -56.817  16.830 123.889  1.00 81.43           H  
ATOM     89 HD22 LEU A 354     -55.500  17.615 124.766  1.00 81.43           H  
ATOM     90 HD23 LEU A 354     -56.170  18.383 123.327  1.00 81.43           H  
ATOM     91  N   LYS A 355     -61.116  20.303 122.686  1.00 75.77           N  
ATOM     92  CA  LYS A 355     -62.311  20.273 121.827  1.00 81.61           C  
ATOM     93  C   LYS A 355     -61.946  20.922 120.474  1.00 76.44           C  
ATOM     94  O   LYS A 355     -62.346  20.475 119.398  1.00 77.11           O  
ATOM     95  CB  LYS A 355     -63.506  21.051 122.417  1.00 83.42           C  
ATOM     96  CG  LYS A 355     -64.190  20.372 123.612  1.00 93.80           C  
ATOM     97  CD  LYS A 355     -65.087  21.357 124.389  1.00 96.88           C  
ATOM     98  CE  LYS A 355     -65.426  20.865 125.795  1.00102.42           C  
ATOM     99  NZ  LYS A 355     -65.872  21.991 126.644  1.00104.32           N1+
ATOM    100  H   LYS A 355     -61.132  20.795 123.575  1.00 75.77           H  
ATOM    101  HA  LYS A 355     -62.570  19.224 121.643  1.00 81.61           H  
ATOM    102  HB2 LYS A 355     -64.263  21.204 121.636  1.00 83.42           H  
ATOM    103  HB3 LYS A 355     -63.170  22.052 122.706  1.00 83.42           H  
ATOM    104  HG2 LYS A 355     -63.432  19.950 124.273  1.00 93.80           H  
ATOM    105  HG3 LYS A 355     -64.793  19.526 123.261  1.00 93.80           H  
ATOM    106  HD2 LYS A 355     -66.014  21.520 123.825  1.00 96.88           H  
ATOM    107  HD3 LYS A 355     -64.606  22.336 124.450  1.00 96.88           H  
ATOM    108  HE2 LYS A 355     -64.573  20.414 126.308  1.00102.42           H  
ATOM    109  HE3 LYS A 355     -66.247  20.143 125.763  1.00102.42           H  
ATOM    110  HZ1 LYS A 355     -66.408  22.714 126.157  1.00104.32           H  
ATOM    111  HZ2 LYS A 355     -65.041  22.532 127.116  1.00104.32           H  
ATOM    112  HZ3 LYS A 355     -66.408  21.679 127.457  1.00104.32           H  
ATOM    113  N   CYS A 356     -61.202  22.087 120.568  1.00 67.72           N  
ATOM    114  CA  CYS A 356     -60.794  22.819 119.369  1.00 69.41           C  
ATOM    115  C   CYS A 356     -59.777  21.992 118.557  1.00 65.49           C  
ATOM    116  O   CYS A 356     -59.752  22.039 117.326  1.00 65.81           O  
ATOM    117  CB  CYS A 356     -60.183  24.187 119.666  1.00 76.27           C  
ATOM    118  SG  CYS A 356     -61.366  25.342 120.425  1.00110.32           S  
ATOM    119  H   CYS A 356     -60.953  22.441 121.496  1.00 67.72           H  
ATOM    120  HA  CYS A 356     -61.684  22.926 118.735  1.00 69.41           H  
ATOM    121  HB2 CYS A 356     -59.828  24.647 118.738  1.00 76.27           H  
ATOM    122  HB3 CYS A 356     -59.325  24.098 120.338  1.00 76.27           H  
ATOM    123  HG  CYS A 356     -61.455  24.714 121.615  1.00110.32           H  
ATOM    124  N   CYS A 357     -58.850  21.271 119.287  1.00 62.01           N  
ATOM    125  CA  CYS A 357     -57.863  20.409 118.627  1.00 58.16           C  
ATOM    126  C   CYS A 357     -58.586  19.363 117.765  1.00 57.54           C  
ATOM    127  O   CYS A 357     -58.236  19.138 116.603  1.00 55.46           O  
ATOM    128  CB  CYS A 357     -56.958  19.667 119.609  1.00 61.95           C  
ATOM    129  SG  CYS A 357     -55.840  20.785 120.498  1.00 58.91           S  
ATOM    130  H   CYS A 357     -58.823  21.409 120.303  1.00 62.01           H  
ATOM    131  HA  CYS A 357     -57.278  21.041 117.947  1.00 58.16           H  
ATOM    132  HB2 CYS A 357     -56.346  18.932 119.081  1.00 61.95           H  
ATOM    133  HB3 CYS A 357     -57.541  19.115 120.349  1.00 61.95           H  
ATOM    134  HG  CYS A 357     -56.785  21.587 121.026  1.00 58.91           H  
ATOM    135  N   SER A 358     -59.623  18.687 118.387  1.00 67.05           N  
ATOM    136  CA  SER A 358     -60.384  17.687 117.651  1.00 64.90           C  
ATOM    137  C   SER A 358     -61.083  18.366 116.474  1.00 61.46           C  
ATOM    138  O   SER A 358     -61.053  17.875 115.344  1.00 63.04           O  
ATOM    139  CB  SER A 358     -61.416  16.964 118.507  1.00 68.33           C  
ATOM    140  OG  SER A 358     -61.962  15.875 117.766  1.00 73.58           O  
ATOM    141  H   SER A 358     -59.840  18.900 119.367  1.00 67.05           H  
ATOM    142  HA  SER A 358     -59.675  16.971 117.219  1.00 64.90           H  
ATOM    143  HB2 SER A 358     -62.234  17.628 118.807  1.00 68.33           H  
ATOM    144  HB3 SER A 358     -60.951  16.560 119.413  1.00 68.33           H  
ATOM    145  HG  SER A 358     -62.698  15.517 118.292  1.00 73.58           H  
ATOM    146  N   GLY A 359     -61.759  19.537 116.740  1.00 58.79           N  
ATOM    147  CA  GLY A 359     -62.460  20.220 115.669  1.00 59.91           C  
ATOM    148  C   GLY A 359     -61.552  20.583 114.490  1.00 59.62           C  
ATOM    149  O   GLY A 359     -61.943  20.516 113.323  1.00 65.42           O  
ATOM    150  H   GLY A 359     -61.803  19.911 117.694  1.00 58.79           H  
ATOM    151  HA2 GLY A 359     -62.892  21.138 116.078  1.00 59.91           H  
ATOM    152  HA3 GLY A 359     -63.261  19.565 115.312  1.00 59.91           H  
ATOM    153  N   ILE A 360     -60.305  21.077 114.821  1.00 53.54           N  
ATOM    154  CA  ILE A 360     -59.354  21.484 113.780  1.00 52.45           C  
ATOM    155  C   ILE A 360     -58.858  20.240 113.034  1.00 52.23           C  
ATOM    156  O   ILE A 360     -58.712  20.243 111.806  1.00 55.00           O  
ATOM    157  CB  ILE A 360     -58.186  22.319 114.366  1.00 49.18           C  
ATOM    158  CG1 ILE A 360     -58.698  23.729 114.742  1.00 47.11           C  
ATOM    159  CG2 ILE A 360     -57.001  22.436 113.394  1.00 47.86           C  
ATOM    160  CD1 ILE A 360     -57.741  24.483 115.652  1.00 47.71           C  
ATOM    161  H   ILE A 360     -60.056  21.191 115.812  1.00 53.54           H  
ATOM    162  HA  ILE A 360     -59.909  22.085 113.048  1.00 52.45           H  
ATOM    163  HB  ILE A 360     -57.819  21.820 115.273  1.00 49.18           H  
ATOM    164 HG12 ILE A 360     -59.661  23.657 115.259  1.00 47.11           H  
ATOM    165 HG13 ILE A 360     -58.878  24.319 113.835  1.00 47.11           H  
ATOM    166 HG21 ILE A 360     -57.313  22.875 112.441  1.00 47.86           H  
ATOM    167 HG22 ILE A 360     -56.554  21.457 113.190  1.00 47.86           H  
ATOM    168 HG23 ILE A 360     -56.201  23.057 113.807  1.00 47.86           H  
ATOM    169 HD11 ILE A 360     -57.517  23.885 116.539  1.00 47.71           H  
ATOM    170 HD12 ILE A 360     -58.191  25.426 115.979  1.00 47.71           H  
ATOM    171 HD13 ILE A 360     -56.798  24.722 115.154  1.00 47.71           H  
ATOM    172  N   LEU A 361     -58.513  19.159 113.826  1.00 51.73           N  
ATOM    173  CA  LEU A 361     -58.009  17.944 113.201  1.00 55.93           C  
ATOM    174  C   LEU A 361     -59.118  17.324 112.330  1.00 59.40           C  
ATOM    175  O   LEU A 361     -58.855  16.744 111.276  1.00 51.67           O  
ATOM    176  CB  LEU A 361     -57.522  16.935 114.244  1.00 54.66           C  
ATOM    177  CG  LEU A 361     -56.590  15.865 113.644  1.00 53.37           C  
ATOM    178  CD1 LEU A 361     -55.175  16.408 113.431  1.00 48.34           C  
ATOM    179  CD2 LEU A 361     -56.540  14.650 114.561  1.00 61.70           C  
ATOM    180  H   LEU A 361     -58.601  19.218 114.850  1.00 51.73           H  
ATOM    181  HA  LEU A 361     -57.196  18.250 112.533  1.00 55.93           H  
ATOM    182  HB2 LEU A 361     -58.391  16.453 114.713  1.00 54.66           H  
ATOM    183  HB3 LEU A 361     -56.988  17.452 115.051  1.00 54.66           H  
ATOM    184  HG  LEU A 361     -56.980  15.528 112.678  1.00 53.37           H  
ATOM    185 HD11 LEU A 361     -54.728  16.738 114.374  1.00 48.34           H  
ATOM    186 HD12 LEU A 361     -55.170  17.259 112.744  1.00 48.34           H  
ATOM    187 HD13 LEU A 361     -54.524  15.635 113.008  1.00 48.34           H  
ATOM    188 HD21 LEU A 361     -56.197  14.926 115.561  1.00 61.70           H  
ATOM    189 HD22 LEU A 361     -55.862  13.892 114.161  1.00 61.70           H  
ATOM    190 HD23 LEU A 361     -57.534  14.202 114.656  1.00 61.70           H  
ATOM    191  N   LYS A 362     -60.399  17.373 112.842  1.00 60.82           N  
ATOM    192  CA  LYS A 362     -61.539  16.805 112.125  1.00 64.01           C  
ATOM    193  C   LYS A 362     -61.783  17.525 110.785  1.00 57.18           C  
ATOM    194  O   LYS A 362     -62.288  16.926 109.833  1.00 62.03           O  
ATOM    195  CB  LYS A 362     -62.801  16.831 112.997  1.00 71.15           C  
ATOM    196  CG  LYS A 362     -63.976  16.057 112.392  1.00 74.70           C  
ATOM    197  CD  LYS A 362     -65.154  16.002 113.352  1.00 79.01           C  
ATOM    198  H   LYS A 362     -60.558  17.799 113.768  1.00 60.82           H  
ATOM    199  HA  LYS A 362     -61.270  15.767 111.889  1.00 64.01           H  
ATOM    200  HB2 LYS A 362     -63.107  17.867 113.187  1.00 71.15           H  
ATOM    201  HB3 LYS A 362     -62.568  16.385 113.972  1.00 71.15           H  
ATOM    202  HG2 LYS A 362     -63.664  15.036 112.147  1.00 74.70           H  
ATOM    203  HG3 LYS A 362     -64.307  16.532 111.462  1.00 74.70           H  
ATOM    204  HD1 LYS A 362     -64.878  15.497 114.283  1.00 79.01           H  
ATOM    205  HD2 LYS A 362     -65.985  15.452 112.901  1.00 79.01           H  
ATOM    206  HD3 LYS A 362     -65.506  17.009 113.599  1.00 79.01           H  
ATOM    207  N   GLU A 363     -61.478  18.876 110.729  1.00 49.75           N  
ATOM    208  CA  GLU A 363     -61.615  19.608 109.467  1.00 55.97           C  
ATOM    209  C   GLU A 363     -60.498  19.109 108.536  1.00 55.77           C  
ATOM    210  O   GLU A 363     -60.741  18.748 107.383  1.00 61.12           O  
ATOM    211  CB  GLU A 363     -61.597  21.135 109.671  1.00 53.48           C  
ATOM    212  CG  GLU A 363     -62.591  21.886 108.764  1.00 56.47           C  
ATOM    213  CD  GLU A 363     -62.113  22.458 107.433  1.00 61.07           C  
ATOM    214  OE1 GLU A 363     -63.013  22.653 106.547  1.00 72.99           O  
ATOM    215  OE2 GLU A 363     -60.883  22.722 107.322  1.00 61.81           O1-
ATOM    216  H   GLU A 363     -61.164  19.354 111.575  1.00 49.75           H  
ATOM    217  HA  GLU A 363     -62.569  19.295 109.027  1.00 55.97           H  
ATOM    218  HB2 GLU A 363     -60.583  21.533 109.554  1.00 53.48           H  
ATOM    219  HB3 GLU A 363     -61.894  21.352 110.705  1.00 53.48           H  
ATOM    220  HG2 GLU A 363     -62.935  22.767 109.323  1.00 56.47           H  
ATOM    221  HG3 GLU A 363     -63.485  21.275 108.592  1.00 56.47           H  
ATOM    222  N   MET A 364     -59.219  19.080 109.066  1.00 50.84           N  
ATOM    223  CA  MET A 364     -58.069  18.708 108.239  1.00 49.89           C  
ATOM    224  C   MET A 364     -58.126  17.235 107.777  1.00 49.27           C  
ATOM    225  O   MET A 364     -57.527  16.834 106.779  1.00 48.17           O  
ATOM    226  CB  MET A 364     -56.737  18.957 108.961  1.00 48.73           C  
ATOM    227  CG  MET A 364     -56.389  20.442 109.067  1.00 50.38           C  
ATOM    228  SD  MET A 364     -54.801  20.702 109.945  1.00 52.39           S  
ATOM    229  CE  MET A 364     -53.653  20.133 108.671  1.00 54.77           C  
ATOM    230  H   MET A 364     -59.085  19.328 110.052  1.00 50.84           H  
ATOM    231  HA  MET A 364     -58.118  19.315 107.334  1.00 49.89           H  
ATOM    232  HB2 MET A 364     -55.942  18.448 108.405  1.00 48.73           H  
ATOM    233  HB3 MET A 364     -56.770  18.506 109.961  1.00 48.73           H  
ATOM    234  HG2 MET A 364     -57.161  20.974 109.630  1.00 50.38           H  
ATOM    235  HG3 MET A 364     -56.328  20.906 108.078  1.00 50.38           H  
ATOM    236  HE1 MET A 364     -52.633  20.352 108.995  1.00 54.77           H  
ATOM    237  HE2 MET A 364     -53.835  20.655 107.729  1.00 54.77           H  
ATOM    238  HE3 MET A 364     -53.737  19.054 108.522  1.00 54.77           H  
ATOM    239  N   PHE A 365     -58.782  16.381 108.643  1.00 52.19           N  
ATOM    240  CA  PHE A 365     -59.013  14.967 108.325  1.00 53.41           C  
ATOM    241  C   PHE A 365     -60.213  14.712 107.378  1.00 52.45           C  
ATOM    242  O   PHE A 365     -60.487  13.577 106.968  1.00 48.00           O  
ATOM    243  CB  PHE A 365     -59.213  14.171 109.629  1.00 53.54           C  
ATOM    244  CG  PHE A 365     -58.953  12.688 109.537  1.00 52.23           C  
ATOM    245  CD1 PHE A 365     -60.003  11.769 109.643  1.00 55.63           C  
ATOM    246  CD2 PHE A 365     -57.645  12.211 109.400  1.00 51.91           C  
ATOM    247  CE1 PHE A 365     -59.749  10.398 109.634  1.00 58.05           C  
ATOM    248  CE2 PHE A 365     -57.392  10.841 109.397  1.00 57.72           C  
ATOM    249  CZ  PHE A 365     -58.442   9.934 109.518  1.00 58.97           C  
ATOM    250  H   PHE A 365     -59.078  16.735 109.565  1.00 52.19           H  
ATOM    251  HA  PHE A 365     -58.120  14.614 107.796  1.00 53.41           H  
ATOM    252  HB2 PHE A 365     -60.221  14.351 110.024  1.00 53.54           H  
ATOM    253  HB3 PHE A 365     -58.524  14.540 110.398  1.00 53.54           H  
ATOM    254  HD1 PHE A 365     -61.026  12.118 109.745  1.00 55.63           H  
ATOM    255  HD2 PHE A 365     -56.816  12.907 109.306  1.00 51.91           H  
ATOM    256  HE1 PHE A 365     -60.569   9.691 109.722  1.00 58.05           H  
ATOM    257  HE2 PHE A 365     -56.373  10.477 109.303  1.00 57.72           H  
ATOM    258  HZ  PHE A 365     -58.239   8.866 109.520  1.00 58.97           H  
ATOM    259  N   ALA A 366     -60.981  15.801 107.029  1.00 54.17           N  
ATOM    260  CA  ALA A 366     -62.201  15.644 106.248  1.00 55.04           C  
ATOM    261  C   ALA A 366     -61.869  15.419 104.762  1.00 52.19           C  
ATOM    262  O   ALA A 366     -60.838  15.822 104.220  1.00 60.13           O  
ATOM    263  CB  ALA A 366     -63.117  16.856 106.373  1.00 55.44           C  
ATOM    264  H   ALA A 366     -60.698  16.740 107.316  1.00 54.17           H  
ATOM    265  HA  ALA A 366     -62.726  14.756 106.621  1.00 55.04           H  
ATOM    266  HB1 ALA A 366     -63.343  17.075 107.420  1.00 55.44           H  
ATOM    267  HB2 ALA A 366     -64.065  16.687 105.851  1.00 55.44           H  
ATOM    268  HB3 ALA A 366     -62.659  17.747 105.930  1.00 55.44           H  
ATOM    269  N   LYS A 367     -62.892  14.829 104.029  1.00 53.82           N  
ATOM    270  CA  LYS A 367     -62.717  14.483 102.609  1.00 53.25           C  
ATOM    271  C   LYS A 367     -62.382  15.704 101.723  1.00 55.30           C  
ATOM    272  O   LYS A 367     -61.848  15.596 100.623  1.00 59.15           O  
ATOM    273  CB  LYS A 367     -63.970  13.807 102.070  1.00 55.87           C  
ATOM    274  H   LYS A 367     -63.761  14.579 104.493  1.00 53.82           H  
ATOM    275  HA  LYS A 367     -61.870  13.794 102.556  1.00 53.25           H  
ATOM    276  HB1 LYS A 367     -64.206  12.906 102.646  1.00 55.87           H  
ATOM    277  HB2 LYS A 367     -63.841  13.519 101.021  1.00 55.87           H  
ATOM    278  HB3 LYS A 367     -64.836  14.476 102.127  1.00 55.87           H  
ATOM    279  N   LYS A 368     -62.773  16.905 102.274  1.00 53.35           N  
ATOM    280  CA  LYS A 368     -62.490  18.216 101.687  1.00 52.52           C  
ATOM    281  C   LYS A 368     -60.971  18.453 101.569  1.00 51.81           C  
ATOM    282  O   LYS A 368     -60.498  19.143 100.666  1.00 47.10           O  
ATOM    283  CB  LYS A 368     -63.134  19.260 102.613  1.00 57.69           C  
ATOM    284  CG  LYS A 368     -62.790  20.723 102.334  1.00 66.47           C  
ATOM    285  CD  LYS A 368     -63.442  21.608 103.401  1.00 73.53           C  
ATOM    286  CE  LYS A 368     -62.848  23.006 103.425  1.00 74.99           C  
ATOM    287  NZ  LYS A 368     -63.403  23.742 104.576  1.00 78.88           N1+
ATOM    288  H   LYS A 368     -63.297  16.853 103.141  1.00 53.35           H  
ATOM    289  HA  LYS A 368     -62.925  18.241 100.682  1.00 52.52           H  
ATOM    290  HB2 LYS A 368     -62.838  19.037 103.649  1.00 57.69           H  
ATOM    291  HB3 LYS A 368     -64.224  19.133 102.582  1.00 57.69           H  
ATOM    292  HG2 LYS A 368     -63.131  21.016 101.335  1.00 66.47           H  
ATOM    293  HG3 LYS A 368     -61.705  20.866 102.369  1.00 66.47           H  
ATOM    294  HD2 LYS A 368     -63.305  21.143 104.384  1.00 73.53           H  
ATOM    295  HD3 LYS A 368     -64.524  21.659 103.226  1.00 73.53           H  
ATOM    296  HE2 LYS A 368     -63.093  23.575 102.524  1.00 74.99           H  
ATOM    297  HE3 LYS A 368     -61.762  22.985 103.563  1.00 74.99           H  
ATOM    298  HZ1 LYS A 368     -62.957  24.645 104.757  1.00 78.88           H  
ATOM    299  HZ2 LYS A 368     -63.227  23.186 105.503  1.00 78.88           H  
ATOM    300  HZ3 LYS A 368     -64.420  23.857 104.556  1.00 78.88           H  
ATOM    301  N   HIS A 369     -60.216  17.975 102.622  1.00 54.09           N  
ATOM    302  CA  HIS A 369     -58.763  18.178 102.726  1.00 55.30           C  
ATOM    303  C   HIS A 369     -58.010  16.928 102.247  1.00 57.53           C  
ATOM    304  O   HIS A 369     -56.850  16.975 101.830  1.00 58.59           O  
ATOM    305  CB  HIS A 369     -58.327  18.433 104.165  1.00 57.82           C  
ATOM    306  CG  HIS A 369     -58.544  19.825 104.637  1.00 57.97           C  
ATOM    307  ND1 HIS A 369     -57.474  20.661 104.865  1.00 58.94           N  
ATOM    308  CD2 HIS A 369     -59.716  20.428 105.041  1.00 68.79           C  
ATOM    309  CE1 HIS A 369     -57.984  21.710 105.472  1.00 65.10           C  
ATOM    310  NE2 HIS A 369     -59.329  21.577 105.674  1.00 74.66           N  
ATOM    311  H   HIS A 369     -60.676  17.418 103.348  1.00 54.09           H  
ATOM    312  HA  HIS A 369     -58.469  19.004 102.068  1.00 55.30           H  
ATOM    313  HB2 HIS A 369     -57.260  18.202 104.283  1.00 57.82           H  
ATOM    314  HB3 HIS A 369     -58.861  17.750 104.837  1.00 57.82           H  
ATOM    315  HD2 HIS A 369     -60.738  20.080 105.068  1.00 68.79           H  
ATOM    316  HE2 HIS A 369     -59.932  22.207 106.223  1.00 74.66           H  
ATOM    317  HE1 HIS A 369     -57.438  22.568 105.834  1.00 65.10           H  
ATOM    318  N   ALA A 370     -58.666  15.728 102.454  1.00 57.76           N  
ATOM    319  CA  ALA A 370     -58.030  14.422 102.303  1.00 49.94           C  
ATOM    320  C   ALA A 370     -57.370  14.157 100.944  1.00 52.29           C  
ATOM    321  O   ALA A 370     -56.554  13.244 100.794  1.00 51.25           O  
ATOM    322  CB  ALA A 370     -59.027  13.301 102.563  1.00 45.29           C  
ATOM    323  H   ALA A 370     -59.621  15.767 102.824  1.00 57.76           H  
ATOM    324  HA  ALA A 370     -57.239  14.389 103.055  1.00 49.94           H  
ATOM    325  HB1 ALA A 370     -59.530  13.434 103.526  1.00 45.29           H  
ATOM    326  HB2 ALA A 370     -58.528  12.326 102.570  1.00 45.29           H  
ATOM    327  HB3 ALA A 370     -59.792  13.270 101.780  1.00 45.29           H  
ATOM    328  N   ALA A 371     -57.771  14.985  99.917  1.00 50.70           N  
ATOM    329  CA  ALA A 371     -57.228  14.863  98.579  1.00 51.68           C  
ATOM    330  C   ALA A 371     -55.702  15.029  98.538  1.00 50.77           C  
ATOM    331  O   ALA A 371     -55.053  14.605  97.578  1.00 50.87           O  
ATOM    332  CB  ALA A 371     -57.865  15.888  97.651  1.00 53.96           C  
ATOM    333  H   ALA A 371     -58.490  15.677 100.108  1.00 50.70           H  
ATOM    334  HA  ALA A 371     -57.454  13.847  98.232  1.00 51.68           H  
ATOM    335  HB1 ALA A 371     -58.954  15.766  97.622  1.00 53.96           H  
ATOM    336  HB2 ALA A 371     -57.483  15.787  96.629  1.00 53.96           H  
ATOM    337  HB3 ALA A 371     -57.653  16.910  97.985  1.00 53.96           H  
ATOM    338  N   TYR A 372     -55.116  15.739  99.572  1.00 45.32           N  
ATOM    339  CA  TYR A 372     -53.660  15.831  99.659  1.00 40.89           C  
ATOM    340  C   TYR A 372     -53.079  15.563 101.054  1.00 39.91           C  
ATOM    341  O   TYR A 372     -51.909  15.814 101.340  1.00 38.14           O  
ATOM    342  CB  TYR A 372     -53.080  17.079  98.976  1.00 43.69           C  
ATOM    343  CG  TYR A 372     -53.603  18.434  99.396  1.00 47.04           C  
ATOM    344  CD1 TYR A 372     -53.504  18.892 100.717  1.00 48.71           C  
ATOM    345  CD2 TYR A 372     -54.117  19.306  98.419  1.00 47.12           C  
ATOM    346  CE1 TYR A 372     -53.894  20.193 101.048  1.00 41.46           C  
ATOM    347  CE2 TYR A 372     -54.492  20.611  98.743  1.00 44.00           C  
ATOM    348  CZ  TYR A 372     -54.361  21.048 100.056  1.00 42.17           C  
ATOM    349  OH  TYR A 372     -54.664  22.330 100.407  1.00 50.19           O  
ATOM    350  H   TYR A 372     -55.707  16.193 100.278  1.00 45.32           H  
ATOM    351  HA  TYR A 372     -53.260  14.981  99.090  1.00 40.89           H  
ATOM    352  HB2 TYR A 372     -53.250  16.965  97.896  1.00 43.69           H  
ATOM    353  HB3 TYR A 372     -51.988  17.100  99.093  1.00 43.69           H  
ATOM    354  HD1 TYR A 372     -53.096  18.260 101.501  1.00 48.71           H  
ATOM    355  HD2 TYR A 372     -54.216  18.977  97.386  1.00 47.12           H  
ATOM    356  HE1 TYR A 372     -53.823  20.538 102.077  1.00 41.46           H  
ATOM    357  HE2 TYR A 372     -54.876  21.264  97.965  1.00 44.00           H  
ATOM    358  HH  TYR A 372     -54.914  22.826  99.609  1.00 50.19           H  
ATOM    359  N   ALA A 373     -53.913  14.875 101.914  1.00 39.21           N  
ATOM    360  CA  ALA A 373     -53.489  14.531 103.268  1.00 40.32           C  
ATOM    361  C   ALA A 373     -53.012  13.075 103.334  1.00 42.69           C  
ATOM    362  O   ALA A 373     -52.521  12.595 104.356  1.00 42.25           O  
ATOM    363  CB  ALA A 373     -54.600  14.762 104.276  1.00 41.53           C  
ATOM    364  H   ALA A 373     -54.833  14.579 101.589  1.00 39.21           H  
ATOM    365  HA  ALA A 373     -52.631  15.157 103.539  1.00 40.32           H  
ATOM    366  HB1 ALA A 373     -55.015  15.771 104.188  1.00 41.53           H  
ATOM    367  HB2 ALA A 373     -54.231  14.632 105.299  1.00 41.53           H  
ATOM    368  HB3 ALA A 373     -55.411  14.043 104.133  1.00 41.53           H  
ATOM    369  N   TRP A 374     -53.141  12.346 102.174  1.00 47.31           N  
ATOM    370  CA  TRP A 374     -52.881  10.917 102.118  1.00 45.02           C  
ATOM    371  C   TRP A 374     -51.492  10.427 102.584  1.00 46.87           C  
ATOM    372  O   TRP A 374     -51.377   9.242 102.930  1.00 62.35           O  
ATOM    373  CB  TRP A 374     -53.277  10.251 100.787  1.00 43.93           C  
ATOM    374  CG  TRP A 374     -52.933  11.036  99.561  1.00 46.92           C  
ATOM    375  CD1 TRP A 374     -53.800  11.860  98.876  1.00 42.35           C  
ATOM    376  CD2 TRP A 374     -51.690  11.072  98.851  1.00 43.98           C  
ATOM    377  NE1 TRP A 374     -53.141  12.414  97.814  1.00 38.97           N  
ATOM    378  CE2 TRP A 374     -51.847  11.949  97.773  1.00 40.27           C  
ATOM    379  CE3 TRP A 374     -50.446  10.428  99.012  1.00 42.82           C  
ATOM    380  CZ2 TRP A 374     -50.821  12.223  96.860  1.00 38.13           C  
ATOM    381  CZ3 TRP A 374     -49.420  10.675  98.091  1.00 41.88           C  
ATOM    382  CH2 TRP A 374     -49.600  11.567  97.038  1.00 40.30           C  
ATOM    383  H   TRP A 374     -53.440  12.836 101.335  1.00 47.31           H  
ATOM    384  HA  TRP A 374     -53.554  10.491 102.873  1.00 45.02           H  
ATOM    385  HB2 TRP A 374     -54.366  10.106 100.794  1.00 43.93           H  
ATOM    386  HB3 TRP A 374     -52.846   9.245 100.707  1.00 43.93           H  
ATOM    387  HD1 TRP A 374     -54.842  12.098  99.050  1.00 42.35           H  
ATOM    388  HE1 TRP A 374     -53.561  13.072  97.166  1.00 38.97           H  
ATOM    389  HE3 TRP A 374     -50.287   9.731  99.829  1.00 42.82           H  
ATOM    390  HZ2 TRP A 374     -50.972  12.898  96.023  1.00 38.13           H  
ATOM    391  HZ3 TRP A 374     -48.479  10.147  98.191  1.00 41.88           H  
ATOM    392  HH2 TRP A 374     -48.794  11.744  96.328  1.00 40.30           H  
ATOM    393  N   PRO A 375     -50.407  11.275 102.615  1.00 53.79           N  
ATOM    394  CA  PRO A 375     -49.172  10.834 103.265  1.00 50.67           C  
ATOM    395  C   PRO A 375     -49.242  10.725 104.811  1.00 49.98           C  
ATOM    396  O   PRO A 375     -48.321  10.221 105.455  1.00 49.18           O  
ATOM    397  CB  PRO A 375     -48.124  11.882 102.868  1.00 45.90           C  
ATOM    398  CG  PRO A 375     -48.763  12.675 101.736  1.00 45.92           C  
ATOM    399  CD  PRO A 375     -50.242  12.602 102.039  1.00 51.45           C  
ATOM    400  HA  PRO A 375     -48.916   9.850 102.872  1.00 50.67           H  
ATOM    401  HB2 PRO A 375     -47.188  11.417 102.544  1.00 45.90           H  
ATOM    402  HB3 PRO A 375     -47.881  12.545 103.703  1.00 45.90           H  
ATOM    403  HG2 PRO A 375     -48.575  12.183 100.779  1.00 45.92           H  
ATOM    404  HG3 PRO A 375     -48.390  13.701 101.670  1.00 45.92           H  
ATOM    405  HD2 PRO A 375     -50.493  13.348 102.798  1.00 51.45           H  
ATOM    406  HD3 PRO A 375     -50.854  12.751 101.149  1.00 51.45           H  
ATOM    407  N   PHE A 376     -50.318  11.339 105.419  1.00 51.15           N  
ATOM    408  CA  PHE A 376     -50.415  11.532 106.876  1.00 48.82           C  
ATOM    409  C   PHE A 376     -51.725  10.994 107.520  1.00 54.23           C  
ATOM    410  O   PHE A 376     -51.971  11.118 108.720  1.00 46.50           O  
ATOM    411  CB  PHE A 376     -50.338  13.038 107.186  1.00 48.76           C  
ATOM    412  CG  PHE A 376     -49.115  13.723 106.618  1.00 44.98           C  
ATOM    413  CD1 PHE A 376     -47.849  13.504 107.175  1.00 45.68           C  
ATOM    414  CD2 PHE A 376     -49.229  14.579 105.513  1.00 48.58           C  
ATOM    415  CE1 PHE A 376     -46.728  14.158 106.657  1.00 46.66           C  
ATOM    416  CE2 PHE A 376     -48.106  15.222 104.987  1.00 48.89           C  
ATOM    417  CZ  PHE A 376     -46.855  15.012 105.563  1.00 48.70           C  
ATOM    418  H   PHE A 376     -51.078  11.737 104.850  1.00 51.15           H  
ATOM    419  HA  PHE A 376     -49.589  11.001 107.362  1.00 48.82           H  
ATOM    420  HB2 PHE A 376     -50.362  13.202 108.267  1.00 48.76           H  
ATOM    421  HB3 PHE A 376     -51.239  13.538 106.805  1.00 48.76           H  
ATOM    422  HD1 PHE A 376     -47.726  12.826 108.014  1.00 45.68           H  
ATOM    423  HD2 PHE A 376     -50.202  14.753 105.057  1.00 48.58           H  
ATOM    424  HE1 PHE A 376     -45.749  14.005 107.105  1.00 46.66           H  
ATOM    425  HE2 PHE A 376     -48.207  15.891 104.135  1.00 48.89           H  
ATOM    426  HZ  PHE A 376     -45.977  15.510 105.158  1.00 48.70           H  
ATOM    427  N   TYR A 377     -52.594  10.398 106.637  1.00 56.32           N  
ATOM    428  CA  TYR A 377     -53.982  10.039 106.971  1.00 51.31           C  
ATOM    429  C   TYR A 377     -54.112   8.704 107.730  1.00 54.80           C  
ATOM    430  O   TYR A 377     -55.084   8.432 108.436  1.00 63.65           O  
ATOM    431  CB  TYR A 377     -54.757   9.917 105.648  1.00 48.31           C  
ATOM    432  CG  TYR A 377     -56.201  10.330 105.714  1.00 50.11           C  
ATOM    433  CD1 TYR A 377     -56.529  11.683 105.867  1.00 54.92           C  
ATOM    434  CD2 TYR A 377     -57.223   9.387 105.561  1.00 46.94           C  
ATOM    435  CE1 TYR A 377     -57.862  12.084 105.858  1.00 49.34           C  
ATOM    436  CE2 TYR A 377     -58.557   9.788 105.557  1.00 48.81           C  
ATOM    437  CZ  TYR A 377     -58.865  11.131 105.719  1.00 50.40           C  
ATOM    438  OH  TYR A 377     -60.183  11.484 105.726  1.00 50.69           O  
ATOM    439  H   TYR A 377     -52.264  10.261 105.685  1.00 56.32           H  
ATOM    440  HA  TYR A 377     -54.374  10.832 107.618  1.00 51.31           H  
ATOM    441  HB2 TYR A 377     -54.674   8.902 105.237  1.00 48.31           H  
ATOM    442  HB3 TYR A 377     -54.303  10.567 104.891  1.00 48.31           H  
ATOM    443  HD1 TYR A 377     -55.744  12.429 105.974  1.00 54.92           H  
ATOM    444  HD2 TYR A 377     -56.989   8.336 105.433  1.00 46.94           H  
ATOM    445  HE1 TYR A 377     -58.099  13.139 105.933  1.00 49.34           H  
ATOM    446  HE2 TYR A 377     -59.348   9.057 105.424  1.00 48.81           H  
ATOM    447  HH  TYR A 377     -60.288  12.343 106.220  1.00 50.69           H  
ATOM    448  N   LYS A 378     -53.150   7.785 107.383  1.00 53.09           N  
ATOM    449  CA  LYS A 378     -53.172   6.357 107.699  1.00 54.60           C  
ATOM    450  C   LYS A 378     -51.697   5.964 107.930  1.00 52.09           C  
ATOM    451  O   LYS A 378     -50.784   6.693 107.520  1.00 55.31           O  
ATOM    452  CB  LYS A 378     -53.784   5.573 106.522  1.00 55.74           C  
ATOM    453  CG  LYS A 378     -55.321   5.600 106.513  1.00 64.09           C  
ATOM    454  CD  LYS A 378     -55.896   5.050 105.201  1.00 64.33           C  
ATOM    455  CE  LYS A 378     -57.420   4.974 105.236  1.00 70.47           C  
ATOM    456  NZ  LYS A 378     -57.914   4.598 103.914  1.00 80.52           N1+
ATOM    457  H   LYS A 378     -52.327   8.119 106.886  1.00 53.09           H  
ATOM    458  HA  LYS A 378     -53.743   6.215 108.622  1.00 54.60           H  
ATOM    459  HB2 LYS A 378     -53.461   4.526 106.547  1.00 55.74           H  
ATOM    460  HB3 LYS A 378     -53.405   5.983 105.577  1.00 55.74           H  
ATOM    461  HG2 LYS A 378     -55.684   6.623 106.644  1.00 64.09           H  
ATOM    462  HG3 LYS A 378     -55.695   5.014 107.361  1.00 64.09           H  
ATOM    463  HD2 LYS A 378     -55.484   4.051 105.008  1.00 64.33           H  
ATOM    464  HD3 LYS A 378     -55.574   5.693 104.373  1.00 64.33           H  
ATOM    465  HE2 LYS A 378     -57.879   5.933 105.491  1.00 70.47           H  
ATOM    466  HE3 LYS A 378     -57.762   4.208 105.938  1.00 70.47           H  
ATOM    467  HZ1 LYS A 378     -58.964   4.409 103.821  1.00 80.52           H  
ATOM    468  HZ2 LYS A 378     -57.471   3.824 103.394  1.00 80.52           H  
ATOM    469  HZ3 LYS A 378     -57.898   5.412 103.211  1.00 80.52           H  
ATOM    470  N   PRO A 379     -51.429   4.813 108.654  1.00 46.14           N  
ATOM    471  CA  PRO A 379     -50.081   4.551 109.152  1.00 42.15           C  
ATOM    472  C   PRO A 379     -48.976   4.444 108.086  1.00 44.63           C  
ATOM    473  O   PRO A 379     -49.168   4.110 106.918  1.00 48.51           O  
ATOM    474  CB  PRO A 379     -50.202   3.223 109.908  1.00 42.23           C  
ATOM    475  CG  PRO A 379     -51.674   3.165 110.296  1.00 43.19           C  
ATOM    476  CD  PRO A 379     -52.366   3.800 109.102  1.00 45.14           C  
ATOM    477  HA  PRO A 379     -49.835   5.368 109.842  1.00 42.15           H  
ATOM    478  HB2 PRO A 379     -49.540   3.180 110.778  1.00 42.23           H  
ATOM    479  HB3 PRO A 379     -49.956   2.373 109.259  1.00 42.23           H  
ATOM    480  HG2 PRO A 379     -51.842   3.772 111.194  1.00 43.19           H  
ATOM    481  HG3 PRO A 379     -52.023   2.149 110.497  1.00 43.19           H  
ATOM    482  HD2 PRO A 379     -52.488   3.078 108.287  1.00 45.14           H  
ATOM    483  HD3 PRO A 379     -53.342   4.215 109.357  1.00 45.14           H  
ATOM    484  N   VAL A 380     -47.714   4.692 108.604  1.00 47.12           N  
ATOM    485  CA  VAL A 380     -46.530   4.747 107.758  1.00 46.00           C  
ATOM    486  C   VAL A 380     -46.060   3.297 107.505  1.00 48.79           C  
ATOM    487  O   VAL A 380     -46.009   2.435 108.379  1.00 53.45           O  
ATOM    488  CB  VAL A 380     -45.415   5.584 108.423  1.00 44.31           C  
ATOM    489  CG1 VAL A 380     -44.120   5.597 107.607  1.00 51.69           C  
ATOM    490  CG2 VAL A 380     -45.871   7.031 108.658  1.00 47.49           C  
ATOM    491  H   VAL A 380     -47.605   4.817 109.604  1.00 47.12           H  
ATOM    492  HA  VAL A 380     -46.822   5.204 106.804  1.00 46.00           H  
ATOM    493  HB  VAL A 380     -45.187   5.139 109.398  1.00 44.31           H  
ATOM    494 HG11 VAL A 380     -44.300   5.924 106.579  1.00 51.69           H  
ATOM    495 HG12 VAL A 380     -43.659   4.605 107.579  1.00 51.69           H  
ATOM    496 HG13 VAL A 380     -43.386   6.276 108.052  1.00 51.69           H  
ATOM    497 HG21 VAL A 380     -46.138   7.520 107.715  1.00 47.49           H  
ATOM    498 HG22 VAL A 380     -45.074   7.618 109.128  1.00 47.49           H  
ATOM    499 HG23 VAL A 380     -46.739   7.075 109.323  1.00 47.49           H  
ATOM    500  N   ASP A 381     -45.666   3.080 106.201  1.00 49.94           N  
ATOM    501  CA  ASP A 381     -45.145   1.807 105.695  1.00 53.73           C  
ATOM    502  C   ASP A 381     -43.604   1.963 105.675  1.00 56.54           C  
ATOM    503  O   ASP A 381     -43.067   3.017 105.332  1.00 52.31           O  
ATOM    504  CB  ASP A 381     -45.737   1.599 104.313  1.00 55.34           C  
ATOM    505  CG  ASP A 381     -45.414   0.233 103.760  1.00 56.33           C  
ATOM    506  OD1 ASP A 381     -44.196  -0.118 103.832  1.00 57.21           O  
ATOM    507  OD2 ASP A 381     -46.388  -0.355 103.188  1.00 50.86           O1-
ATOM    508  H   ASP A 381     -45.703   3.839 105.534  1.00 49.94           H  
ATOM    509  HA  ASP A 381     -45.426   0.999 106.380  1.00 53.73           H  
ATOM    510  HB2 ASP A 381     -45.356   2.344 103.603  1.00 55.34           H  
ATOM    511  HB3 ASP A 381     -46.827   1.725 104.349  1.00 55.34           H  
ATOM    512  N   VAL A 382     -42.884   0.859 106.086  1.00 53.86           N  
ATOM    513  CA  VAL A 382     -41.424   0.857 106.156  1.00 49.38           C  
ATOM    514  C   VAL A 382     -40.807  -0.202 105.216  1.00 49.40           C  
ATOM    515  O   VAL A 382     -39.615  -0.499 105.276  1.00 52.92           O  
ATOM    516  CB  VAL A 382     -40.906   0.734 107.607  1.00 49.88           C  
ATOM    517  CG1 VAL A 382     -41.311   1.955 108.440  1.00 53.02           C  
ATOM    518  CG2 VAL A 382     -41.373  -0.550 108.298  1.00 48.65           C  
ATOM    519  H   VAL A 382     -43.384   0.013 106.341  1.00 53.86           H  
ATOM    520  HA  VAL A 382     -41.061   1.811 105.752  1.00 49.38           H  
ATOM    521  HB  VAL A 382     -39.809   0.709 107.580  1.00 49.88           H  
ATOM    522 HG11 VAL A 382     -42.397   2.019 108.566  1.00 53.02           H  
ATOM    523 HG12 VAL A 382     -40.969   2.880 107.964  1.00 53.02           H  
ATOM    524 HG13 VAL A 382     -40.864   1.908 109.438  1.00 53.02           H  
ATOM    525 HG21 VAL A 382     -42.460  -0.571 108.426  1.00 48.65           H  
ATOM    526 HG22 VAL A 382     -40.922  -0.635 109.293  1.00 48.65           H  
ATOM    527 HG23 VAL A 382     -41.080  -1.437 107.727  1.00 48.65           H  
ATOM    528  N   GLU A 383     -41.645  -0.680 104.235  1.00 48.10           N  
ATOM    529  CA  GLU A 383     -41.206  -1.534 103.129  1.00 51.01           C  
ATOM    530  C   GLU A 383     -41.401  -0.704 101.840  1.00 49.66           C  
ATOM    531  O   GLU A 383     -40.488  -0.423 101.062  1.00 53.62           O  
ATOM    532  CB  GLU A 383     -42.018  -2.838 103.097  1.00 53.72           C  
ATOM    533  CG  GLU A 383     -41.615  -3.773 101.954  1.00 53.94           C  
ATOM    534  CD  GLU A 383     -42.572  -4.959 101.816  1.00 57.90           C  
ATOM    535  OE1 GLU A 383     -42.965  -5.487 102.895  1.00 80.52           O  
ATOM    536  OE2 GLU A 383     -42.854  -5.279 100.618  1.00 52.81           O1-
ATOM    537  H   GLU A 383     -42.652  -0.403 104.244  1.00 48.10           H  
ATOM    538  HA  GLU A 383     -40.138  -1.755 103.231  1.00 51.01           H  
ATOM    539  HB2 GLU A 383     -43.091  -2.620 103.021  1.00 53.72           H  
ATOM    540  HB3 GLU A 383     -41.887  -3.356 104.056  1.00 53.72           H  
ATOM    541  HG2 GLU A 383     -40.604  -4.162 102.124  1.00 53.94           H  
ATOM    542  HG3 GLU A 383     -41.600  -3.230 101.002  1.00 53.94           H  
ATOM    543  N   ALA A 384     -42.700  -0.292 101.638  1.00 45.17           N  
ATOM    544  CA  ALA A 384     -43.226   0.100 100.344  1.00 40.86           C  
ATOM    545  C   ALA A 384     -42.762   1.463  99.822  1.00 39.77           C  
ATOM    546  O   ALA A 384     -43.041   1.847  98.684  1.00 37.11           O  
ATOM    547  CB  ALA A 384     -44.746   0.116 100.402  1.00 38.61           C  
ATOM    548  H   ALA A 384     -43.349  -0.318 102.454  1.00 45.17           H  
ATOM    549  HA  ALA A 384     -42.850  -0.627  99.622  1.00 40.86           H  
ATOM    550  HB1 ALA A 384     -45.134  -0.823 100.806  1.00 38.61           H  
ATOM    551  HB2 ALA A 384     -45.185   0.265  99.415  1.00 38.61           H  
ATOM    552  HB3 ALA A 384     -45.105   0.936 101.034  1.00 38.61           H  
ATOM    553  N   LEU A 385     -42.080   2.217 100.744  1.00 42.81           N  
ATOM    554  CA  LEU A 385     -41.546   3.535 100.448  1.00 48.66           C  
ATOM    555  C   LEU A 385     -40.076   3.444  99.975  1.00 48.84           C  
ATOM    556  O   LEU A 385     -39.477   4.425  99.529  1.00 50.58           O  
ATOM    557  CB  LEU A 385     -41.633   4.436 101.681  1.00 48.44           C  
ATOM    558  CG  LEU A 385     -43.008   4.490 102.367  1.00 45.52           C  
ATOM    559  CD1 LEU A 385     -42.951   5.488 103.521  1.00 43.10           C  
ATOM    560  CD2 LEU A 385     -44.156   4.827 101.423  1.00 46.73           C  
ATOM    561  H   LEU A 385     -41.939   1.804 101.664  1.00 42.81           H  
ATOM    562  HA  LEU A 385     -42.114   3.970  99.618  1.00 48.66           H  
ATOM    563  HB2 LEU A 385     -41.310   5.449 101.408  1.00 48.44           H  
ATOM    564  HB3 LEU A 385     -40.917   4.073 102.428  1.00 48.44           H  
ATOM    565  HG  LEU A 385     -43.218   3.503 102.795  1.00 45.52           H  
ATOM    566 HD11 LEU A 385     -42.822   6.511 103.159  1.00 43.10           H  
ATOM    567 HD12 LEU A 385     -42.118   5.266 104.196  1.00 43.10           H  
ATOM    568 HD13 LEU A 385     -43.870   5.436 104.109  1.00 43.10           H  
ATOM    569 HD21 LEU A 385     -43.976   5.755 100.877  1.00 46.73           H  
ATOM    570 HD22 LEU A 385     -45.093   4.936 101.979  1.00 46.73           H  
ATOM    571 HD23 LEU A 385     -44.306   4.031 100.689  1.00 46.73           H  
ATOM    572  N   GLY A 386     -39.461   2.217 100.149  1.00 51.79           N  
ATOM    573  CA  GLY A 386     -38.086   2.000  99.740  1.00 56.82           C  
ATOM    574  C   GLY A 386     -37.040   2.657 100.649  1.00 56.53           C  
ATOM    575  O   GLY A 386     -35.911   2.922 100.238  1.00 55.01           O  
ATOM    576  H   GLY A 386     -40.003   1.429 100.514  1.00 51.79           H  
ATOM    577  HA2 GLY A 386     -37.956   2.398  98.730  1.00 56.82           H  
ATOM    578  HA3 GLY A 386     -37.908   0.921  99.732  1.00 56.82           H  
ATOM    579  N   LEU A 387     -37.420   2.785 101.970  1.00 61.70           N  
ATOM    580  CA  LEU A 387     -36.585   3.409 102.997  1.00 58.72           C  
ATOM    581  C   LEU A 387     -35.969   2.276 103.854  1.00 56.38           C  
ATOM    582  O   LEU A 387     -36.463   1.149 103.865  1.00 63.09           O  
ATOM    583  CB  LEU A 387     -37.402   4.384 103.851  1.00 58.43           C  
ATOM    584  CG  LEU A 387     -38.215   5.408 103.029  1.00 59.35           C  
ATOM    585  CD1 LEU A 387     -39.029   6.310 103.957  1.00 65.33           C  
ATOM    586  CD2 LEU A 387     -37.359   6.229 102.065  1.00 56.81           C  
ATOM    587  H   LEU A 387     -38.310   2.376 102.244  1.00 61.70           H  
ATOM    588  HA  LEU A 387     -35.759   3.940 102.509  1.00 58.72           H  
ATOM    589  HB2 LEU A 387     -36.731   4.910 104.541  1.00 58.43           H  
ATOM    590  HB3 LEU A 387     -38.096   3.813 104.483  1.00 58.43           H  
ATOM    591  HG  LEU A 387     -38.934   4.862 102.416  1.00 59.35           H  
ATOM    592 HD11 LEU A 387     -38.386   6.901 104.611  1.00 65.33           H  
ATOM    593 HD12 LEU A 387     -39.691   5.712 104.593  1.00 65.33           H  
ATOM    594 HD13 LEU A 387     -39.656   7.000 103.382  1.00 65.33           H  
ATOM    595 HD21 LEU A 387     -36.461   6.618 102.548  1.00 56.81           H  
ATOM    596 HD22 LEU A 387     -37.924   7.072 101.653  1.00 56.81           H  
ATOM    597 HD23 LEU A 387     -37.031   5.619 101.217  1.00 56.81           H  
ATOM    598  N   HIS A 388     -34.827   2.634 104.570  1.00 60.15           N  
ATOM    599  CA  HIS A 388     -33.924   1.606 105.115  1.00 69.73           C  
ATOM    600  C   HIS A 388     -33.485   1.828 106.576  1.00 62.39           C  
ATOM    601  O   HIS A 388     -33.373   0.871 107.344  1.00 60.98           O  
ATOM    602  CB  HIS A 388     -32.643   1.486 104.259  1.00 74.13           C  
ATOM    603  CG  HIS A 388     -32.927   1.164 102.831  1.00 85.13           C  
ATOM    604  ND1 HIS A 388     -33.047  -0.137 102.396  1.00 91.16           N  
ATOM    605  CD2 HIS A 388     -33.156   2.038 101.791  1.00 87.15           C  
ATOM    606  CE1 HIS A 388     -33.419  -0.047 101.138  1.00 95.94           C  
ATOM    607  NE2 HIS A 388     -33.543   1.254 100.741  1.00 98.07           N  
ATOM    608  H   HIS A 388     -34.603   3.616 104.707  1.00 60.15           H  
ATOM    609  HA  HIS A 388     -34.456   0.646 105.094  1.00 69.73           H  
ATOM    610  HB2 HIS A 388     -31.988   0.711 104.677  1.00 74.13           H  
ATOM    611  HB3 HIS A 388     -32.073   2.424 104.303  1.00 74.13           H  
ATOM    612  HD2 HIS A 388     -33.160   3.118 101.727  1.00 87.15           H  
ATOM    613  HE2 HIS A 388     -33.875   1.591  99.845  1.00 98.07           H  
ATOM    614  HE1 HIS A 388     -33.632  -0.877 100.481  1.00 95.94           H  
ATOM    615  N   ASP A 389     -33.056   3.095 106.911  1.00 62.80           N  
ATOM    616  CA  ASP A 389     -32.495   3.484 108.232  1.00 66.87           C  
ATOM    617  C   ASP A 389     -33.503   4.336 109.035  1.00 60.27           C  
ATOM    618  O   ASP A 389     -33.218   5.029 110.012  1.00 58.68           O  
ATOM    619  CB  ASP A 389     -31.191   4.257 108.045  1.00 63.32           C  
ATOM    620  CG  ASP A 389     -31.425   5.584 107.325  1.00 60.65           C  
ATOM    621  OD1 ASP A 389     -32.373   5.585 106.467  1.00 54.53           O  
ATOM    622  OD2 ASP A 389     -30.655   6.528 107.651  1.00 70.33           O1-
ATOM    623  H   ASP A 389     -33.067   3.883 106.254  1.00 62.80           H  
ATOM    624  HA  ASP A 389     -32.306   2.573 108.808  1.00 66.87           H  
ATOM    625  HB2 ASP A 389     -30.479   3.671 107.451  1.00 63.32           H  
ATOM    626  HB3 ASP A 389     -30.730   4.455 109.020  1.00 63.32           H  
ATOM    627  N   TYR A 390     -34.799   4.174 108.586  1.00 58.33           N  
ATOM    628  CA  TYR A 390     -35.912   4.977 109.064  1.00 58.82           C  
ATOM    629  C   TYR A 390     -36.099   4.713 110.555  1.00 55.82           C  
ATOM    630  O   TYR A 390     -36.273   5.639 111.345  1.00 55.95           O  
ATOM    631  CB  TYR A 390     -37.194   4.637 108.287  1.00 56.26           C  
ATOM    632  CG  TYR A 390     -38.371   5.537 108.587  1.00 56.70           C  
ATOM    633  CD1 TYR A 390     -38.514   6.757 107.913  1.00 55.24           C  
ATOM    634  CD2 TYR A 390     -39.329   5.170 109.542  1.00 56.15           C  
ATOM    635  CE1 TYR A 390     -39.600   7.593 108.184  1.00 57.98           C  
ATOM    636  CE2 TYR A 390     -40.410   6.004 109.816  1.00 56.73           C  
ATOM    637  CZ  TYR A 390     -40.537   7.209 109.139  1.00 58.41           C  
ATOM    638  OH  TYR A 390     -41.606   8.003 109.447  1.00 55.94           O  
ATOM    639  H   TYR A 390     -34.934   3.489 107.849  1.00 58.33           H  
ATOM    640  HA  TYR A 390     -35.637   6.030 108.941  1.00 58.82           H  
ATOM    641  HB2 TYR A 390     -37.488   3.593 108.467  1.00 56.26           H  
ATOM    642  HB3 TYR A 390     -36.990   4.688 107.208  1.00 56.26           H  
ATOM    643  HD1 TYR A 390     -37.783   7.055 107.164  1.00 55.24           H  
ATOM    644  HD2 TYR A 390     -39.233   4.236 110.093  1.00 56.15           H  
ATOM    645  HE1 TYR A 390     -39.695   8.530 107.642  1.00 57.98           H  
ATOM    646  HE2 TYR A 390     -41.133   5.724 110.572  1.00 56.73           H  
ATOM    647  HH  TYR A 390     -41.509   8.835 108.953  1.00 55.94           H  
ATOM    648  N   CYS A 391     -36.127   3.393 110.943  1.00 62.45           N  
ATOM    649  CA  CYS A 391     -36.583   3.010 112.278  1.00 62.97           C  
ATOM    650  C   CYS A 391     -35.576   3.400 113.369  1.00 65.94           C  
ATOM    651  O   CYS A 391     -35.922   3.574 114.537  1.00 71.54           O  
ATOM    652  CB  CYS A 391     -36.846   1.506 112.378  1.00 63.48           C  
ATOM    653  SG  CYS A 391     -38.182   0.977 111.250  1.00 62.31           S  
ATOM    654  H   CYS A 391     -35.831   2.679 110.280  1.00 62.45           H  
ATOM    655  HA  CYS A 391     -37.500   3.576 112.486  1.00 62.97           H  
ATOM    656  HB2 CYS A 391     -37.138   1.233 113.398  1.00 63.48           H  
ATOM    657  HB3 CYS A 391     -35.946   0.932 112.131  1.00 63.48           H  
ATOM    658  HG  CYS A 391     -38.252  -0.291 111.686  1.00 62.31           H  
ATOM    659  N   ASP A 392     -34.262   3.384 112.982  1.00 66.48           N  
ATOM    660  CA  ASP A 392     -33.143   3.679 113.866  1.00 68.77           C  
ATOM    661  C   ASP A 392     -33.163   5.175 114.232  1.00 66.68           C  
ATOM    662  O   ASP A 392     -32.840   5.585 115.347  1.00 69.01           O  
ATOM    663  CB  ASP A 392     -31.801   3.346 113.205  1.00 76.14           C  
ATOM    664  CG  ASP A 392     -31.868   2.070 112.371  1.00 90.51           C  
ATOM    665  OD1 ASP A 392     -31.004   1.194 112.642  1.00 88.04           O  
ATOM    666  OD2 ASP A 392     -32.798   2.064 111.504  1.00 94.95           O1-
ATOM    667  H   ASP A 392     -34.003   3.058 112.031  1.00 66.48           H  
ATOM    668  HA  ASP A 392     -33.283   3.095 114.784  1.00 68.77           H  
ATOM    669  HB2 ASP A 392     -31.021   3.273 113.972  1.00 76.14           H  
ATOM    670  HB3 ASP A 392     -31.486   4.146 112.522  1.00 76.14           H  
ATOM    671  N   ILE A 393     -33.414   6.016 113.158  1.00 59.76           N  
ATOM    672  CA  ILE A 393     -33.355   7.471 113.276  1.00 60.29           C  
ATOM    673  C   ILE A 393     -34.738   8.029 113.675  1.00 58.87           C  
ATOM    674  O   ILE A 393     -34.852   8.994 114.437  1.00 68.15           O  
ATOM    675  CB  ILE A 393     -32.826   8.108 111.964  1.00 63.31           C  
ATOM    676  CG1 ILE A 393     -31.389   7.610 111.677  1.00 67.55           C  
ATOM    677  CG2 ILE A 393     -32.866   9.639 112.030  1.00 66.03           C  
ATOM    678  CD1 ILE A 393     -30.753   8.225 110.440  1.00 75.93           C  
ATOM    679  H   ILE A 393     -33.640   5.582 112.260  1.00 59.76           H  
ATOM    680  HA  ILE A 393     -32.674   7.717 114.101  1.00 60.29           H  
ATOM    681  HB  ILE A 393     -33.471   7.796 111.131  1.00 63.31           H  
ATOM    682 HG12 ILE A 393     -31.402   6.523 111.540  1.00 67.55           H  
ATOM    683 HG13 ILE A 393     -30.743   7.809 112.541  1.00 67.55           H  
ATOM    684 HG21 ILE A 393     -32.225  10.017 112.834  1.00 66.03           H  
ATOM    685 HG22 ILE A 393     -33.881  10.005 112.201  1.00 66.03           H  
ATOM    686 HG23 ILE A 393     -32.539  10.091 111.089  1.00 66.03           H  
ATOM    687 HD11 ILE A 393     -31.434   8.181 109.586  1.00 75.93           H  
ATOM    688 HD12 ILE A 393     -29.836   7.686 110.182  1.00 75.93           H  
ATOM    689 HD13 ILE A 393     -30.476   9.270 110.610  1.00 75.93           H  
ATOM    690  N   ILE A 394     -35.811   7.500 112.990  1.00 58.24           N  
ATOM    691  CA  ILE A 394     -37.188   7.961 113.141  1.00 56.84           C  
ATOM    692  C   ILE A 394     -37.936   6.782 113.791  1.00 58.69           C  
ATOM    693  O   ILE A 394     -38.748   6.067 113.209  1.00 61.04           O  
ATOM    694  CB  ILE A 394     -37.822   8.391 111.800  1.00 54.37           C  
ATOM    695  CG1 ILE A 394     -36.963   9.397 111.009  1.00 57.50           C  
ATOM    696  CG2 ILE A 394     -39.232   8.946 112.026  1.00 55.95           C  
ATOM    697  CD1 ILE A 394     -36.780  10.759 111.662  1.00 55.95           C  
ATOM    698  H   ILE A 394     -35.679   6.702 112.351  1.00 58.24           H  
ATOM    699  HA  ILE A 394     -37.214   8.801 113.846  1.00 56.84           H  
ATOM    700  HB  ILE A 394     -37.926   7.510 111.156  1.00 54.37           H  
ATOM    701 HG12 ILE A 394     -37.430   9.545 110.028  1.00 57.50           H  
ATOM    702 HG13 ILE A 394     -35.977   8.962 110.807  1.00 57.50           H  
ATOM    703 HG21 ILE A 394     -39.234   9.684 112.832  1.00 55.95           H  
ATOM    704 HG22 ILE A 394     -39.933   8.155 112.307  1.00 55.95           H  
ATOM    705 HG23 ILE A 394     -39.623   9.419 111.120  1.00 55.95           H  
ATOM    706 HD11 ILE A 394     -37.732  11.289 111.756  1.00 55.95           H  
ATOM    707 HD12 ILE A 394     -36.120  11.379 111.046  1.00 55.95           H  
ATOM    708 HD13 ILE A 394     -36.329  10.678 112.654  1.00 55.95           H  
ATOM    709  N   LYS A 395     -37.636   6.620 115.136  1.00 58.38           N  
ATOM    710  CA  LYS A 395     -38.191   5.504 115.905  1.00 61.84           C  
ATOM    711  C   LYS A 395     -39.699   5.634 116.183  1.00 62.80           C  
ATOM    712  O   LYS A 395     -40.354   4.716 116.673  1.00 66.95           O  
ATOM    713  CB  LYS A 395     -37.444   5.349 117.223  1.00 57.42           C  
ATOM    714  H   LYS A 395     -36.978   7.256 115.576  1.00 58.38           H  
ATOM    715  HA  LYS A 395     -38.075   4.599 115.300  1.00 61.84           H  
ATOM    716  HB1 LYS A 395     -36.372   5.206 117.050  1.00 57.42           H  
ATOM    717  HB2 LYS A 395     -37.816   4.489 117.789  1.00 57.42           H  
ATOM    718  HB3 LYS A 395     -37.564   6.238 117.851  1.00 57.42           H  
ATOM    719  N   HIS A 396     -40.237   6.870 115.900  1.00 64.42           N  
ATOM    720  CA  HIS A 396     -41.651   7.189 116.067  1.00 67.23           C  
ATOM    721  C   HIS A 396     -42.170   7.660 114.701  1.00 64.58           C  
ATOM    722  O   HIS A 396     -41.974   8.819 114.313  1.00 62.12           O  
ATOM    723  CB  HIS A 396     -41.877   8.333 117.067  1.00 68.29           C  
ATOM    724  CG  HIS A 396     -41.778   7.898 118.484  1.00 78.58           C  
ATOM    725  ND1 HIS A 396     -42.913   7.658 119.229  1.00 83.80           N  
ATOM    726  CD2 HIS A 396     -40.648   7.691 119.244  1.00 83.66           C  
ATOM    727  CE1 HIS A 396     -42.474   7.287 120.410  1.00 91.74           C  
ATOM    728  NE2 HIS A 396     -41.109   7.292 120.466  1.00 86.84           N  
ATOM    729  H   HIS A 396     -39.617   7.578 115.525  1.00 64.42           H  
ATOM    730  HA  HIS A 396     -42.203   6.304 116.398  1.00 67.23           H  
ATOM    731  HB2 HIS A 396     -42.876   8.763 116.915  1.00 68.29           H  
ATOM    732  HB3 HIS A 396     -41.159   9.144 116.890  1.00 68.29           H  
ATOM    733  HD2 HIS A 396     -39.594   7.779 119.023  1.00 83.66           H  
ATOM    734  HE2 HIS A 396     -40.542   7.045 121.266  1.00 86.84           H  
ATOM    735  HE1 HIS A 396     -43.090   7.006 121.254  1.00 91.74           H  
ATOM    736  N   PRO A 397     -42.873   6.740 113.950  1.00 65.60           N  
ATOM    737  CA  PRO A 397     -43.743   7.169 112.859  1.00 64.84           C  
ATOM    738  C   PRO A 397     -44.944   7.839 113.540  1.00 58.27           C  
ATOM    739  O   PRO A 397     -45.174   7.707 114.745  1.00 60.44           O  
ATOM    740  CB  PRO A 397     -44.176   5.884 112.155  1.00 67.45           C  
ATOM    741  CG  PRO A 397     -43.327   4.774 112.772  1.00 70.44           C  
ATOM    742  CD  PRO A 397     -42.922   5.302 114.135  1.00 67.57           C  
ATOM    743  HA  PRO A 397     -43.225   7.879 112.207  1.00 64.84           H  
ATOM    744  HB2 PRO A 397     -43.999   5.953 111.078  1.00 67.45           H  
ATOM    745  HB3 PRO A 397     -45.241   5.671 112.301  1.00 67.45           H  
ATOM    746  HG2 PRO A 397     -42.434   4.610 112.161  1.00 70.44           H  
ATOM    747  HG3 PRO A 397     -43.860   3.821 112.833  1.00 70.44           H  
ATOM    748  HD2 PRO A 397     -43.686   5.084 114.889  1.00 67.57           H  
ATOM    749  HD3 PRO A 397     -41.961   4.905 114.466  1.00 67.57           H  
ATOM    750  N   MET A 398     -45.752   8.591 112.724  1.00 48.85           N  
ATOM    751  CA  MET A 398     -46.896   9.319 113.271  1.00 51.41           C  
ATOM    752  C   MET A 398     -47.812   9.651 112.096  1.00 49.71           C  
ATOM    753  O   MET A 398     -47.362   9.863 110.971  1.00 43.15           O  
ATOM    754  CB  MET A 398     -46.442  10.592 114.001  1.00 57.53           C  
ATOM    755  CG  MET A 398     -47.540  11.391 114.710  1.00 57.11           C  
ATOM    756  SD  MET A 398     -48.635  10.444 115.820  1.00 67.89           S  
ATOM    757  CE  MET A 398     -47.400   9.682 116.899  1.00 66.14           C  
ATOM    758  H   MET A 398     -45.581   8.659 111.724  1.00 48.85           H  
ATOM    759  HA  MET A 398     -47.415   8.630 113.946  1.00 51.41           H  
ATOM    760  HB2 MET A 398     -45.948  11.263 113.285  1.00 57.53           H  
ATOM    761  HB3 MET A 398     -45.666  10.340 114.735  1.00 57.53           H  
ATOM    762  HG2 MET A 398     -48.178  11.877 113.965  1.00 57.11           H  
ATOM    763  HG3 MET A 398     -47.081  12.195 115.294  1.00 57.11           H  
ATOM    764  HE1 MET A 398     -47.894   9.322 117.804  1.00 66.14           H  
ATOM    765  HE2 MET A 398     -46.626  10.398 117.182  1.00 66.14           H  
ATOM    766  HE3 MET A 398     -46.940   8.825 116.404  1.00 66.14           H  
ATOM    767  N   ASP A 399     -49.145   9.714 112.427  1.00 50.61           N  
ATOM    768  CA  ASP A 399     -50.201   9.943 111.440  1.00 49.00           C  
ATOM    769  C   ASP A 399     -51.370  10.653 112.156  1.00 49.00           C  
ATOM    770  O   ASP A 399     -51.498  10.651 113.383  1.00 50.10           O  
ATOM    771  CB  ASP A 399     -50.590   8.641 110.734  1.00 46.82           C  
ATOM    772  CG  ASP A 399     -51.895   8.146 111.304  1.00 50.87           C  
ATOM    773  OD1 ASP A 399     -51.851   7.586 112.439  1.00 50.29           O  
ATOM    774  OD2 ASP A 399     -52.932   8.457 110.648  1.00 47.10           O1-
ATOM    775  H   ASP A 399     -49.442   9.601 113.396  1.00 50.61           H  
ATOM    776  HA  ASP A 399     -49.794  10.629 110.690  1.00 49.00           H  
ATOM    777  HB2 ASP A 399     -49.820   7.867 110.824  1.00 46.82           H  
ATOM    778  HB3 ASP A 399     -50.724   8.828 109.661  1.00 46.82           H  
ATOM    779  N   MET A 400     -52.313  11.207 111.317  1.00 49.06           N  
ATOM    780  CA  MET A 400     -53.467  11.918 111.829  1.00 44.49           C  
ATOM    781  C   MET A 400     -54.470  10.984 112.520  1.00 46.35           C  
ATOM    782  O   MET A 400     -55.195  11.412 113.423  1.00 48.46           O  
ATOM    783  CB  MET A 400     -54.162  12.720 110.732  1.00 45.69           C  
ATOM    784  CG  MET A 400     -53.282  13.875 110.255  1.00 44.19           C  
ATOM    785  SD  MET A 400     -54.069  14.786 108.890  1.00 53.43           S  
ATOM    786  CE  MET A 400     -55.287  15.725 109.831  1.00 47.23           C  
ATOM    787  H   MET A 400     -52.195  11.098 110.296  1.00 49.06           H  
ATOM    788  HA  MET A 400     -53.104  12.601 112.603  1.00 44.49           H  
ATOM    789  HB2 MET A 400     -55.108  13.106 111.125  1.00 45.69           H  
ATOM    790  HB3 MET A 400     -54.408  12.058 109.892  1.00 45.69           H  
ATOM    791  HG2 MET A 400     -52.328  13.501 109.875  1.00 44.19           H  
ATOM    792  HG3 MET A 400     -53.056  14.567 111.073  1.00 44.19           H  
ATOM    793  HE1 MET A 400     -55.929  16.244 109.124  1.00 47.23           H  
ATOM    794  HE2 MET A 400     -54.788  16.468 110.456  1.00 47.23           H  
ATOM    795  HE3 MET A 400     -55.916  15.079 110.444  1.00 47.23           H  
ATOM    796  N   SER A 401     -54.560   9.685 112.071  1.00 48.28           N  
ATOM    797  CA  SER A 401     -55.482   8.737 112.698  1.00 52.73           C  
ATOM    798  C   SER A 401     -54.996   8.443 114.128  1.00 55.33           C  
ATOM    799  O   SER A 401     -55.781   8.249 115.063  1.00 63.85           O  
ATOM    800  CB  SER A 401     -55.591   7.409 111.941  1.00 49.05           C  
ATOM    801  OG  SER A 401     -56.284   7.569 110.707  1.00 44.55           O  
ATOM    802  H   SER A 401     -53.938   9.329 111.304  1.00 48.28           H  
ATOM    803  HA  SER A 401     -56.461   9.226 112.755  1.00 52.73           H  
ATOM    804  HB2 SER A 401     -56.172   6.695 112.535  1.00 49.05           H  
ATOM    805  HB3 SER A 401     -54.623   6.939 111.750  1.00 49.05           H  
ATOM    806  HG  SER A 401     -55.649   7.945 110.047  1.00 44.55           H  
ATOM    807  N   THR A 402     -53.631   8.310 114.277  1.00 55.85           N  
ATOM    808  CA  THR A 402     -53.012   8.092 115.588  1.00 62.67           C  
ATOM    809  C   THR A 402     -53.287   9.337 116.469  1.00 67.27           C  
ATOM    810  O   THR A 402     -53.654   9.242 117.645  1.00 62.98           O  
ATOM    811  CB  THR A 402     -51.506   7.798 115.445  1.00 58.32           C  
ATOM    812  OG1 THR A 402     -51.277   6.710 114.535  1.00 54.20           O  
ATOM    813  CG2 THR A 402     -50.868   7.404 116.768  1.00 58.54           C  
ATOM    814  H   THR A 402     -53.023   8.306 113.438  1.00 55.85           H  
ATOM    815  HA  THR A 402     -53.528   7.233 116.034  1.00 62.67           H  
ATOM    816  HB  THR A 402     -50.981   8.667 115.042  1.00 58.32           H  
ATOM    817 HG21 THR A 402     -50.904   8.228 117.482  1.00 58.54           H  
ATOM    818 HG22 THR A 402     -49.821   7.121 116.621  1.00 58.54           H  
ATOM    819 HG23 THR A 402     -51.371   6.535 117.205  1.00 58.54           H  
ATOM    820  HG1 THR A 402     -51.520   7.041 113.607  1.00 54.20           H  
ATOM    821  N   ILE A 403     -53.072  10.563 115.857  1.00 66.60           N  
ATOM    822  CA  ILE A 403     -53.317  11.817 116.578  1.00 66.61           C  
ATOM    823  C   ILE A 403     -54.819  11.896 116.950  1.00 66.09           C  
ATOM    824  O   ILE A 403     -55.182  12.286 118.065  1.00 65.84           O  
ATOM    825  CB  ILE A 403     -52.843  13.050 115.768  1.00 65.59           C  
ATOM    826  CG1 ILE A 403     -51.312  13.018 115.563  1.00 70.58           C  
ATOM    827  CG2 ILE A 403     -53.223  14.366 116.451  1.00 66.55           C  
ATOM    828  CD1 ILE A 403     -50.817  13.931 114.453  1.00 72.87           C  
ATOM    829  H   ILE A 403     -52.702  10.581 114.900  1.00 66.60           H  
ATOM    830  HA  ILE A 403     -52.763  11.748 117.520  1.00 66.61           H  
ATOM    831  HB  ILE A 403     -53.337  13.029 114.791  1.00 65.59           H  
ATOM    832 HG12 ILE A 403     -50.992  12.006 115.320  1.00 70.58           H  
ATOM    833 HG13 ILE A 403     -50.799  13.283 116.494  1.00 70.58           H  
ATOM    834 HG21 ILE A 403     -52.689  14.490 117.397  1.00 66.55           H  
ATOM    835 HG22 ILE A 403     -54.292  14.424 116.662  1.00 66.55           H  
ATOM    836 HG23 ILE A 403     -52.978  15.220 115.814  1.00 66.55           H  
ATOM    837 HD11 ILE A 403     -51.269  13.672 113.492  1.00 72.87           H  
ATOM    838 HD12 ILE A 403     -49.732  13.842 114.348  1.00 72.87           H  
ATOM    839 HD13 ILE A 403     -51.042  14.976 114.664  1.00 72.87           H  
ATOM    840  N   LYS A 404     -55.737  11.565 115.975  1.00 68.27           N  
ATOM    841  CA  LYS A 404     -57.180  11.554 116.268  1.00 69.29           C  
ATOM    842  C   LYS A 404     -57.463  10.597 117.449  1.00 65.68           C  
ATOM    843  O   LYS A 404     -58.251  10.873 118.356  1.00 66.58           O  
ATOM    844  CB  LYS A 404     -57.974  11.115 115.025  1.00 71.63           C  
ATOM    845  CG  LYS A 404     -59.499  11.255 115.153  1.00 78.63           C  
ATOM    846  CD  LYS A 404     -60.193  10.719 113.892  1.00 91.73           C  
ATOM    847  CE  LYS A 404     -61.667  11.084 113.748  1.00107.41           C  
ATOM    848  NZ  LYS A 404     -62.510  10.471 114.779  1.00112.73           N1+
ATOM    849  H   LYS A 404     -55.417  11.368 115.014  1.00 68.27           H  
ATOM    850  HA  LYS A 404     -57.460  12.567 116.578  1.00 69.29           H  
ATOM    851  HB2 LYS A 404     -57.736  10.074 114.779  1.00 71.63           H  
ATOM    852  HB3 LYS A 404     -57.652  11.715 114.165  1.00 71.63           H  
ATOM    853  HG2 LYS A 404     -59.756  12.310 115.307  1.00 78.63           H  
ATOM    854  HG3 LYS A 404     -59.850  10.694 116.024  1.00 78.63           H  
ATOM    855  HD2 LYS A 404     -60.078   9.628 113.853  1.00 91.73           H  
ATOM    856  HD3 LYS A 404     -59.674  11.115 113.010  1.00 91.73           H  
ATOM    857  HE2 LYS A 404     -62.047  10.719 112.788  1.00107.41           H  
ATOM    858  HE3 LYS A 404     -61.827  12.165 113.798  1.00107.41           H  
ATOM    859  HZ1 LYS A 404     -62.395  11.000 115.730  1.00112.73           H  
ATOM    860  HZ2 LYS A 404     -62.268   9.515 115.074  1.00112.73           H  
ATOM    861  HZ3 LYS A 404     -63.520  10.519 114.614  1.00112.73           H  
ATOM    862  N   SER A 405     -56.828   9.378 117.359  1.00 61.90           N  
ATOM    863  CA  SER A 405     -57.042   8.330 118.345  1.00 69.40           C  
ATOM    864  C   SER A 405     -56.573   8.817 119.721  1.00 68.86           C  
ATOM    865  O   SER A 405     -57.250   8.619 120.731  1.00 75.09           O  
ATOM    866  CB  SER A 405     -56.316   7.031 117.976  1.00 74.71           C  
ATOM    867  OG  SER A 405     -56.762   6.524 116.717  1.00 77.74           O  
ATOM    868  H   SER A 405     -56.210   9.203 116.562  1.00 61.90           H  
ATOM    869  HA  SER A 405     -58.124   8.156 118.387  1.00 69.40           H  
ATOM    870  HB2 SER A 405     -56.514   6.262 118.731  1.00 74.71           H  
ATOM    871  HB3 SER A 405     -55.232   7.162 117.926  1.00 74.71           H  
ATOM    872  HG  SER A 405     -56.447   7.162 116.031  1.00 77.74           H  
ATOM    873  N   LYS A 406     -55.340   9.432 119.766  1.00 70.38           N  
ATOM    874  CA  LYS A 406     -54.744   9.885 121.022  1.00 72.08           C  
ATOM    875  C   LYS A 406     -55.473  11.092 121.661  1.00 76.07           C  
ATOM    876  O   LYS A 406     -55.341  11.356 122.862  1.00 72.87           O  
ATOM    877  CB  LYS A 406     -53.266  10.210 120.816  1.00 65.38           C  
ATOM    878  CG  LYS A 406     -52.421   8.946 120.619  1.00 68.61           C  
ATOM    879  CD  LYS A 406     -51.010   9.266 120.130  1.00 70.86           C  
ATOM    880  CE  LYS A 406     -50.161   9.928 121.197  1.00 70.21           C  
ATOM    881  NZ  LYS A 406     -48.881  10.346 120.593  1.00 69.98           N1+
ATOM    882  H   LYS A 406     -54.804   9.542 118.893  1.00 70.38           H  
ATOM    883  HA  LYS A 406     -54.851   9.062 121.741  1.00 72.08           H  
ATOM    884  HB2 LYS A 406     -52.885  10.769 121.678  1.00 65.38           H  
ATOM    885  HB3 LYS A 406     -53.158  10.860 119.941  1.00 65.38           H  
ATOM    886  HG2 LYS A 406     -52.893   8.284 119.885  1.00 68.61           H  
ATOM    887  HG3 LYS A 406     -52.376   8.381 121.555  1.00 68.61           H  
ATOM    888  HD2 LYS A 406     -51.066   9.899 119.236  1.00 70.86           H  
ATOM    889  HD3 LYS A 406     -50.525   8.330 119.827  1.00 70.86           H  
ATOM    890  HE2 LYS A 406     -49.920   9.233 122.007  1.00 70.21           H  
ATOM    891  HE3 LYS A 406     -50.618  10.821 121.620  1.00 70.21           H  
ATOM    892  HZ1 LYS A 406     -48.272  10.797 121.282  1.00 69.98           H  
ATOM    893  HZ2 LYS A 406     -48.973  11.132 119.847  1.00 69.98           H  
ATOM    894  HZ3 LYS A 406     -48.367   9.582 120.144  1.00 69.98           H  
ATOM    895  N   LEU A 407     -56.221  11.866 120.791  1.00 75.90           N  
ATOM    896  CA  LEU A 407     -57.174  12.869 121.259  1.00 70.95           C  
ATOM    897  C   LEU A 407     -58.433  12.189 121.835  1.00 76.26           C  
ATOM    898  O   LEU A 407     -58.923  12.558 122.904  1.00 77.56           O  
ATOM    899  CB  LEU A 407     -57.649  13.811 120.139  1.00 67.13           C  
ATOM    900  CG  LEU A 407     -56.710  14.983 119.815  1.00 68.55           C  
ATOM    901  CD1 LEU A 407     -57.199  15.658 118.534  1.00 73.85           C  
ATOM    902  CD2 LEU A 407     -56.670  16.016 120.942  1.00 69.04           C  
ATOM    903  H   LEU A 407     -56.079  11.718 119.787  1.00 75.90           H  
ATOM    904  HA  LEU A 407     -56.711  13.416 122.085  1.00 70.95           H  
ATOM    905  HB2 LEU A 407     -58.631  14.228 120.404  1.00 67.13           H  
ATOM    906  HB3 LEU A 407     -57.813  13.228 119.225  1.00 67.13           H  
ATOM    907  HG  LEU A 407     -55.700  14.605 119.637  1.00 68.55           H  
ATOM    908 HD11 LEU A 407     -58.229  16.001 118.653  1.00 73.85           H  
ATOM    909 HD12 LEU A 407     -57.171  14.961 117.692  1.00 73.85           H  
ATOM    910 HD13 LEU A 407     -56.584  16.523 118.279  1.00 73.85           H  
ATOM    911 HD21 LEU A 407     -57.660  16.447 121.122  1.00 69.04           H  
ATOM    912 HD22 LEU A 407     -55.988  16.835 120.690  1.00 69.04           H  
ATOM    913 HD23 LEU A 407     -56.320  15.579 121.879  1.00 69.04           H  
ATOM    914  N   GLU A 408     -59.037  11.250 121.014  1.00 80.30           N  
ATOM    915  CA  GLU A 408     -60.322  10.639 121.360  1.00 88.40           C  
ATOM    916  C   GLU A 408     -60.188   9.632 122.525  1.00 83.66           C  
ATOM    917  O   GLU A 408     -61.124   9.439 123.306  1.00 80.97           O  
ATOM    918  CB  GLU A 408     -60.994   9.991 120.136  1.00 95.82           C  
ATOM    919  CG  GLU A 408     -61.541  11.033 119.148  1.00 98.46           C  
ATOM    920  CD  GLU A 408     -62.153  10.477 117.869  1.00100.24           C  
ATOM    921  OE1 GLU A 408     -62.452   9.255 117.822  1.00 98.22           O  
ATOM    922  OE2 GLU A 408     -62.296  11.298 116.901  1.00 87.80           O1-
ATOM    923  H   GLU A 408     -58.596  10.987 120.124  1.00 80.30           H  
ATOM    924  HA  GLU A 408     -60.964  11.445 121.741  1.00 88.40           H  
ATOM    925  HB2 GLU A 408     -61.823   9.353 120.469  1.00 95.82           H  
ATOM    926  HB3 GLU A 408     -60.285   9.328 119.624  1.00 95.82           H  
ATOM    927  HG2 GLU A 408     -60.743  11.727 118.861  1.00 98.46           H  
ATOM    928  HG3 GLU A 408     -62.317  11.629 119.645  1.00 98.46           H  
ATOM    929  N   ALA A 409     -59.012   8.905 122.593  1.00 80.20           N  
ATOM    930  CA  ALA A 409     -58.765   8.013 123.728  1.00 79.44           C  
ATOM    931  C   ALA A 409     -58.382   8.791 125.006  1.00 89.41           C  
ATOM    932  O   ALA A 409     -58.454   8.277 126.120  1.00 88.64           O  
ATOM    933  CB  ALA A 409     -57.659   7.017 123.403  1.00 74.10           C  
ATOM    934  H   ALA A 409     -58.312   8.963 121.833  1.00 80.20           H  
ATOM    935  HA  ALA A 409     -59.694   7.473 123.944  1.00 79.44           H  
ATOM    936  HB1 ALA A 409     -57.920   6.416 122.525  1.00 74.10           H  
ATOM    937  HB2 ALA A 409     -57.483   6.337 124.243  1.00 74.10           H  
ATOM    938  HB3 ALA A 409     -56.715   7.529 123.190  1.00 74.10           H  
ATOM    939  N   ARG A 410     -57.858  10.047 124.779  1.00 94.70           N  
ATOM    940  CA  ARG A 410     -57.354  10.954 125.799  1.00 92.79           C  
ATOM    941  C   ARG A 410     -55.967  10.518 126.297  1.00 82.23           C  
ATOM    942  O   ARG A 410     -55.698  10.442 127.497  1.00 84.27           O  
ATOM    943  CB  ARG A 410     -58.277  11.195 127.001  1.00 96.91           C  
ATOM    944  CG  ARG A 410     -59.695  11.656 126.669  1.00103.46           C  
ATOM    945  CD  ARG A 410     -60.322  12.256 127.928  1.00118.61           C  
ATOM    946  NE  ARG A 410     -61.770  12.452 127.796  1.00127.81           N  
ATOM    947  CZ  ARG A 410     -62.488  13.316 128.557  1.00133.69           C  
ATOM    948  NH1 ARG A 410     -61.904  14.120 129.474  1.00137.31           N  
ATOM    949  NH2 ARG A 410     -63.832  13.385 128.406  1.00127.72           N1+
ATOM    950  H   ARG A 410     -57.839  10.360 123.812  1.00 94.70           H  
ATOM    951  HA  ARG A 410     -57.207  11.914 125.287  1.00 92.79           H  
ATOM    952  HB2 ARG A 410     -57.801  11.958 127.633  1.00 96.91           H  
ATOM    953  HB3 ARG A 410     -58.339  10.296 127.628  1.00 96.91           H  
ATOM    954  HG2 ARG A 410     -60.293  10.810 126.310  1.00103.46           H  
ATOM    955  HG3 ARG A 410     -59.688  12.409 125.873  1.00103.46           H  
ATOM    956  HD2 ARG A 410     -59.843  13.222 128.119  1.00118.61           H  
ATOM    957  HD3 ARG A 410     -60.165  11.595 128.787  1.00118.61           H  
ATOM    958  HE  ARG A 410     -62.267  11.914 127.094  1.00127.81           H  
ATOM    959 HH11 ARG A 410     -62.449  14.773 130.024  1.00137.31           H  
ATOM    960 HH12 ARG A 410     -60.911  14.074 129.665  1.00137.31           H  
ATOM    961 HH21 ARG A 410     -64.383  14.050 128.936  1.00127.72           H  
ATOM    962 HH22 ARG A 410     -64.324  12.768 127.769  1.00127.72           H  
ATOM    963  N   GLU A 411     -55.005  10.373 125.317  1.00 75.80           N  
ATOM    964  CA  GLU A 411     -53.621  10.098 125.701  1.00 82.76           C  
ATOM    965  C   GLU A 411     -52.826  11.413 125.844  1.00 84.96           C  
ATOM    966  O   GLU A 411     -51.775  11.466 126.482  1.00 90.89           O  
ATOM    967  CB  GLU A 411     -52.938   9.134 124.733  1.00 81.55           C  
ATOM    968  CG  GLU A 411     -53.620   7.765 124.744  1.00 85.72           C  
ATOM    969  CD  GLU A 411     -52.887   6.642 124.018  1.00 90.32           C  
ATOM    970  OE1 GLU A 411     -51.683   6.858 123.708  1.00 84.47           O  
ATOM    971  OE2 GLU A 411     -53.586   5.609 123.811  1.00102.96           O1-
ATOM    972  H   GLU A 411     -55.252  10.491 124.328  1.00 75.80           H  
ATOM    973  HA  GLU A 411     -53.618   9.646 126.702  1.00 82.76           H  
ATOM    974  HB2 GLU A 411     -51.883   9.031 125.014  1.00 81.55           H  
ATOM    975  HB3 GLU A 411     -52.947   9.543 123.718  1.00 81.55           H  
ATOM    976  HG2 GLU A 411     -54.620   7.855 124.304  1.00 85.72           H  
ATOM    977  HG3 GLU A 411     -53.752   7.428 125.780  1.00 85.72           H  
ATOM    978  N   TYR A 412     -53.325  12.483 125.126  1.00 80.27           N  
ATOM    979  CA  TYR A 412     -52.777  13.828 125.276  1.00 76.07           C  
ATOM    980  C   TYR A 412     -53.506  14.451 126.468  1.00 74.36           C  
ATOM    981  O   TYR A 412     -54.736  14.482 126.545  1.00 67.70           O  
ATOM    982  CB  TYR A 412     -53.076  14.730 124.073  1.00 75.77           C  
ATOM    983  CG  TYR A 412     -52.522  14.251 122.760  1.00 69.35           C  
ATOM    984  CD1 TYR A 412     -51.157  13.998 122.603  1.00 68.16           C  
ATOM    985  CD2 TYR A 412     -53.373  14.086 121.664  1.00 70.89           C  
ATOM    986  CE1 TYR A 412     -50.656  13.577 121.376  1.00 69.49           C  
ATOM    987  CE2 TYR A 412     -52.876  13.664 120.438  1.00 69.11           C  
ATOM    988  CZ  TYR A 412     -51.522  13.399 120.305  1.00 69.45           C  
ATOM    989  OH  TYR A 412     -51.100  12.931 119.098  1.00 59.75           O  
ATOM    990  H   TYR A 412     -54.118  12.317 124.510  1.00 80.27           H  
ATOM    991  HA  TYR A 412     -51.703  13.759 125.471  1.00 76.07           H  
ATOM    992  HB2 TYR A 412     -52.670  15.730 124.261  1.00 75.77           H  
ATOM    993  HB3 TYR A 412     -54.162  14.869 123.976  1.00 75.77           H  
ATOM    994  HD1 TYR A 412     -50.473  14.129 123.436  1.00 68.16           H  
ATOM    995  HD2 TYR A 412     -54.437  14.257 121.769  1.00 70.89           H  
ATOM    996  HE1 TYR A 412     -49.593  13.386 121.283  1.00 69.49           H  
ATOM    997  HE2 TYR A 412     -53.545  13.500 119.600  1.00 69.11           H  
ATOM    998  HH  TYR A 412     -50.153  12.591 119.157  1.00 59.75           H  
ATOM    999  N   ARG A 413     -52.700  15.020 127.426  1.00 74.61           N  
ATOM   1000  CA  ARG A 413     -53.262  15.671 128.605  1.00 76.33           C  
ATOM   1001  C   ARG A 413     -53.621  17.124 128.275  1.00 78.10           C  
ATOM   1002  O   ARG A 413     -54.344  17.800 129.009  1.00 88.39           O  
ATOM   1003  CB  ARG A 413     -52.292  15.635 129.777  1.00 73.65           C  
ATOM   1004  H   ARG A 413     -51.643  15.031 127.316  1.00 74.61           H  
ATOM   1005  HA  ARG A 413     -54.190  15.156 128.878  1.00 76.33           H  
ATOM   1006  HB1 ARG A 413     -51.976  14.609 129.994  1.00 73.65           H  
ATOM   1007  HB2 ARG A 413     -52.759  16.047 130.679  1.00 73.65           H  
ATOM   1008  HB3 ARG A 413     -51.395  16.231 129.577  1.00 73.65           H  
ATOM   1009  N   ASP A 414     -52.978  17.639 127.161  1.00 77.39           N  
ATOM   1010  CA  ASP A 414     -53.198  18.989 126.675  1.00 75.26           C  
ATOM   1011  C   ASP A 414     -52.919  19.142 125.150  1.00 69.53           C  
ATOM   1012  O   ASP A 414     -52.536  18.238 124.407  1.00 68.40           O  
ATOM   1013  CB  ASP A 414     -52.456  20.010 127.545  1.00 82.04           C  
ATOM   1014  CG  ASP A 414     -51.017  20.338 127.181  1.00 87.49           C  
ATOM   1015  OD1 ASP A 414     -50.553  19.784 126.139  1.00 90.41           O  
ATOM   1016  OD2 ASP A 414     -50.480  21.229 127.896  1.00 88.46           O1-
ATOM   1017  H   ASP A 414     -52.312  17.043 126.672  1.00 77.39           H  
ATOM   1018  HA  ASP A 414     -54.275  19.173 126.794  1.00 75.26           H  
ATOM   1019  HB2 ASP A 414     -52.469  19.706 128.599  1.00 82.04           H  
ATOM   1020  HB3 ASP A 414     -52.993  20.966 127.500  1.00 82.04           H  
ATOM   1021  N   ALA A 415     -53.164  20.443 124.717  1.00 58.01           N  
ATOM   1022  CA  ALA A 415     -53.016  20.892 123.337  1.00 58.48           C  
ATOM   1023  C   ALA A 415     -51.551  21.072 122.886  1.00 61.03           C  
ATOM   1024  O   ALA A 415     -51.239  21.241 121.703  1.00 66.31           O  
ATOM   1025  CB  ALA A 415     -53.732  22.225 123.161  1.00 53.44           C  
ATOM   1026  H   ALA A 415     -53.462  21.131 125.399  1.00 58.01           H  
ATOM   1027  HA  ALA A 415     -53.484  20.136 122.703  1.00 58.48           H  
ATOM   1028  HB1 ALA A 415     -54.793  22.121 123.408  1.00 53.44           H  
ATOM   1029  HB2 ALA A 415     -53.651  22.590 122.133  1.00 53.44           H  
ATOM   1030  HB3 ALA A 415     -53.310  22.995 123.818  1.00 53.44           H  
ATOM   1031  N   GLN A 416     -50.621  21.071 123.892  1.00 66.85           N  
ATOM   1032  CA  GLN A 416     -49.204  21.313 123.662  1.00 76.16           C  
ATOM   1033  C   GLN A 416     -48.571  19.929 123.438  1.00 76.64           C  
ATOM   1034  O   GLN A 416     -47.669  19.759 122.614  1.00 71.86           O  
ATOM   1035  CB  GLN A 416     -48.533  22.064 124.814  1.00 78.97           C  
ATOM   1036  CG  GLN A 416     -49.284  23.321 125.266  1.00 92.43           C  
ATOM   1037  CD  GLN A 416     -49.410  24.387 124.197  1.00102.96           C  
ATOM   1038  OE1 GLN A 416     -48.818  24.375 123.123  1.00 90.54           O  
ATOM   1039  NE2 GLN A 416     -50.257  25.411 124.532  1.00112.77           N  
ATOM   1040  H   GLN A 416     -50.887  20.788 124.849  1.00 66.85           H  
ATOM   1041  HA  GLN A 416     -49.091  21.868 122.724  1.00 76.16           H  
ATOM   1042  HB2 GLN A 416     -47.512  22.332 124.511  1.00 78.97           H  
ATOM   1043  HB3 GLN A 416     -48.420  21.402 125.681  1.00 78.97           H  
ATOM   1044  HG2 GLN A 416     -48.745  23.769 126.110  1.00 92.43           H  
ATOM   1045  HG3 GLN A 416     -50.286  23.063 125.627  1.00 92.43           H  
ATOM   1046 HE21 GLN A 416     -50.372  26.175 123.876  1.00112.77           H  
ATOM   1047 HE22 GLN A 416     -50.781  25.457 125.401  1.00112.77           H  
ATOM   1048  N   GLU A 417     -49.065  18.911 124.234  1.00 76.71           N  
ATOM   1049  CA  GLU A 417     -48.676  17.527 123.986  1.00 79.59           C  
ATOM   1050  C   GLU A 417     -49.153  17.112 122.578  1.00 71.29           C  
ATOM   1051  O   GLU A 417     -48.514  16.331 121.874  1.00 64.81           O  
ATOM   1052  CB  GLU A 417     -49.268  16.572 125.018  1.00 81.53           C  
ATOM   1053  CG  GLU A 417     -48.627  16.736 126.390  1.00 83.75           C  
ATOM   1054  CD  GLU A 417     -49.164  15.736 127.408  1.00 90.79           C  
ATOM   1055  OE1 GLU A 417     -48.360  15.459 128.340  1.00 98.93           O  
ATOM   1056  OE2 GLU A 417     -50.344  15.315 127.219  1.00 92.69           O1-
ATOM   1057  H   GLU A 417     -49.703  19.163 125.032  1.00 76.71           H  
ATOM   1058  HA  GLU A 417     -47.580  17.480 123.986  1.00 79.59           H  
ATOM   1059  HB2 GLU A 417     -49.117  15.538 124.685  1.00 81.53           H  
ATOM   1060  HB3 GLU A 417     -50.352  16.719 125.086  1.00 81.53           H  
ATOM   1061  HG2 GLU A 417     -48.807  17.740 126.789  1.00 83.75           H  
ATOM   1062  HG3 GLU A 417     -47.541  16.606 126.306  1.00 83.75           H  
ATOM   1063  N   PHE A 418     -50.377  17.640 122.205  1.00 65.18           N  
ATOM   1064  CA  PHE A 418     -50.926  17.488 120.856  1.00 59.07           C  
ATOM   1065  C   PHE A 418     -49.996  18.204 119.858  1.00 59.82           C  
ATOM   1066  O   PHE A 418     -49.547  17.615 118.871  1.00 63.07           O  
ATOM   1067  CB  PHE A 418     -52.363  18.006 120.810  1.00 62.07           C  
ATOM   1068  CG  PHE A 418     -52.929  18.335 119.454  1.00 62.62           C  
ATOM   1069  CD1 PHE A 418     -53.519  17.347 118.666  1.00 60.94           C  
ATOM   1070  CD2 PHE A 418     -52.910  19.657 118.985  1.00 68.43           C  
ATOM   1071  CE1 PHE A 418     -54.115  17.686 117.451  1.00 60.84           C  
ATOM   1072  CE2 PHE A 418     -53.516  19.992 117.777  1.00 65.76           C  
ATOM   1073  CZ  PHE A 418     -54.121  19.005 117.008  1.00 62.08           C  
ATOM   1074  H   PHE A 418     -50.900  18.145 122.927  1.00 65.18           H  
ATOM   1075  HA  PHE A 418     -50.901  16.425 120.598  1.00 59.07           H  
ATOM   1076  HB2 PHE A 418     -52.435  18.907 121.417  1.00 62.07           H  
ATOM   1077  HB3 PHE A 418     -53.026  17.290 121.315  1.00 62.07           H  
ATOM   1078  HD1 PHE A 418     -53.549  16.318 119.010  1.00 60.94           H  
ATOM   1079  HD2 PHE A 418     -52.455  20.443 119.585  1.00 68.43           H  
ATOM   1080  HE1 PHE A 418     -54.596  16.918 116.855  1.00 60.84           H  
ATOM   1081  HE2 PHE A 418     -53.535  21.025 117.446  1.00 65.76           H  
ATOM   1082  HZ  PHE A 418     -54.597  19.256 116.066  1.00 62.08           H  
ATOM   1083  N   GLY A 419     -49.705  19.533 120.086  1.00 59.51           N  
ATOM   1084  CA  GLY A 419     -48.913  20.294 119.129  1.00 54.16           C  
ATOM   1085  C   GLY A 419     -47.538  19.675 118.847  1.00 51.11           C  
ATOM   1086  O   GLY A 419     -47.013  19.700 117.732  1.00 67.73           O  
ATOM   1087  H   GLY A 419     -50.093  20.008 120.906  1.00 59.51           H  
ATOM   1088  HA2 GLY A 419     -48.773  21.302 119.531  1.00 54.16           H  
ATOM   1089  HA3 GLY A 419     -49.477  20.348 118.192  1.00 54.16           H  
ATOM   1090  N   ALA A 420     -46.916  19.137 119.959  1.00 51.92           N  
ATOM   1091  CA  ALA A 420     -45.617  18.489 119.851  1.00 54.47           C  
ATOM   1092  C   ALA A 420     -45.674  17.248 118.946  1.00 57.38           C  
ATOM   1093  O   ALA A 420     -44.712  16.913 118.253  1.00 54.76           O  
ATOM   1094  CB  ALA A 420     -45.093  18.089 121.223  1.00 47.20           C  
ATOM   1095  H   ALA A 420     -47.363  19.218 120.885  1.00 51.92           H  
ATOM   1096  HA  ALA A 420     -44.933  19.207 119.384  1.00 54.47           H  
ATOM   1097  HB1 ALA A 420     -44.983  18.967 121.869  1.00 47.20           H  
ATOM   1098  HB2 ALA A 420     -44.116  17.600 121.143  1.00 47.20           H  
ATOM   1099  HB3 ALA A 420     -45.773  17.391 121.724  1.00 47.20           H  
ATOM   1100  N   ASP A 421     -46.817  16.483 119.039  1.00 52.23           N  
ATOM   1101  CA  ASP A 421     -46.983  15.231 118.293  1.00 58.66           C  
ATOM   1102  C   ASP A 421     -47.319  15.569 116.833  1.00 55.18           C  
ATOM   1103  O   ASP A 421     -46.960  14.863 115.889  1.00 56.00           O  
ATOM   1104  CB  ASP A 421     -48.107  14.409 118.899  1.00 62.51           C  
ATOM   1105  CG  ASP A 421     -47.861  12.912 118.897  1.00 63.56           C  
ATOM   1106  OD1 ASP A 421     -46.683  12.509 118.740  1.00 63.70           O  
ATOM   1107  OD2 ASP A 421     -48.894  12.199 119.183  1.00 61.76           O1-
ATOM   1108  H   ASP A 421     -47.577  16.793 119.646  1.00 52.23           H  
ATOM   1109  HA  ASP A 421     -46.012  14.727 118.299  1.00 58.66           H  
ATOM   1110  HB2 ASP A 421     -49.061  14.616 118.400  1.00 62.51           H  
ATOM   1111  HB3 ASP A 421     -48.232  14.673 119.954  1.00 62.51           H  
ATOM   1112  N   VAL A 422     -48.122  16.687 116.649  1.00 52.01           N  
ATOM   1113  CA  VAL A 422     -48.428  17.157 115.298  1.00 53.55           C  
ATOM   1114  C   VAL A 422     -47.112  17.651 114.671  1.00 47.84           C  
ATOM   1115  O   VAL A 422     -46.845  17.462 113.483  1.00 44.64           O  
ATOM   1116  CB  VAL A 422     -49.490  18.272 115.286  1.00 54.02           C  
ATOM   1117  CG1 VAL A 422     -49.637  18.884 113.890  1.00 56.16           C  
ATOM   1118  CG2 VAL A 422     -50.858  17.758 115.731  1.00 53.13           C  
ATOM   1119  H   VAL A 422     -48.514  17.156 117.480  1.00 52.01           H  
ATOM   1120  HA  VAL A 422     -48.765  16.294 114.711  1.00 53.55           H  
ATOM   1121  HB  VAL A 422     -49.190  19.070 115.978  1.00 54.02           H  
ATOM   1122 HG11 VAL A 422     -49.736  18.109 113.122  1.00 56.16           H  
ATOM   1123 HG12 VAL A 422     -48.770  19.504 113.649  1.00 56.16           H  
ATOM   1124 HG13 VAL A 422     -50.520  19.522 113.826  1.00 56.16           H  
ATOM   1125 HG21 VAL A 422     -51.308  17.116 114.969  1.00 53.13           H  
ATOM   1126 HG22 VAL A 422     -51.534  18.603 115.881  1.00 53.13           H  
ATOM   1127 HG23 VAL A 422     -50.809  17.196 116.666  1.00 53.13           H  
ATOM   1128  N   ARG A 423     -46.305  18.414 115.492  1.00 45.15           N  
ATOM   1129  CA  ARG A 423     -45.054  18.943 114.985  1.00 46.63           C  
ATOM   1130  C   ARG A 423     -44.014  17.837 114.773  1.00 51.27           C  
ATOM   1131  O   ARG A 423     -43.125  17.985 113.931  1.00 47.39           O  
ATOM   1132  CB  ARG A 423     -44.500  20.076 115.852  1.00 45.17           C  
ATOM   1133  CG  ARG A 423     -45.328  21.351 115.651  1.00 48.81           C  
ATOM   1134  CD  ARG A 423     -44.846  22.506 116.522  1.00 52.50           C  
ATOM   1135  NE  ARG A 423     -45.799  23.635 116.550  1.00 54.84           N  
ATOM   1136  CZ  ARG A 423     -46.284  24.306 115.468  1.00 49.25           C  
ATOM   1137  NH1 ARG A 423     -45.801  24.083 114.242  1.00 48.59           N  
ATOM   1138  NH2 ARG A 423     -47.260  25.226 115.661  1.00 52.31           N1+
ATOM   1139  H   ARG A 423     -46.605  18.640 116.450  1.00 45.15           H  
ATOM   1140  HA  ARG A 423     -45.258  19.335 113.979  1.00 46.63           H  
ATOM   1141  HB2 ARG A 423     -43.458  20.284 115.576  1.00 45.17           H  
ATOM   1142  HB3 ARG A 423     -44.491  19.782 116.907  1.00 45.17           H  
ATOM   1143  HG2 ARG A 423     -46.386  21.163 115.858  1.00 48.81           H  
ATOM   1144  HG3 ARG A 423     -45.280  21.623 114.593  1.00 48.81           H  
ATOM   1145  HD2 ARG A 423     -43.871  22.885 116.200  1.00 52.50           H  
ATOM   1146  HD3 ARG A 423     -44.740  22.169 117.560  1.00 52.50           H  
ATOM   1147  HE  ARG A 423     -46.126  23.958 117.455  1.00 54.84           H  
ATOM   1148 HH11 ARG A 423     -46.158  24.685 113.448  1.00 48.59           H  
ATOM   1149 HH12 ARG A 423     -44.984  23.533 114.048  1.00 48.59           H  
ATOM   1150 HH21 ARG A 423     -47.622  25.829 114.849  1.00 52.31           H  
ATOM   1151 HH22 ARG A 423     -47.719  25.393 116.541  1.00 52.31           H  
ATOM   1152  N   LEU A 424     -44.107  16.713 115.563  1.00 55.20           N  
ATOM   1153  CA  LEU A 424     -43.260  15.548 115.307  1.00 53.14           C  
ATOM   1154  C   LEU A 424     -43.511  15.063 113.865  1.00 55.06           C  
ATOM   1155  O   LEU A 424     -42.591  14.672 113.145  1.00 58.69           O  
ATOM   1156  CB  LEU A 424     -43.531  14.429 116.317  1.00 57.59           C  
ATOM   1157  CG  LEU A 424     -42.668  13.164 116.147  1.00 63.52           C  
ATOM   1158  CD1 LEU A 424     -41.173  13.450 116.290  1.00 57.89           C  
ATOM   1159  CD2 LEU A 424     -43.097  12.115 117.176  1.00 62.58           C  
ATOM   1160  H   LEU A 424     -44.740  16.708 116.368  1.00 55.20           H  
ATOM   1161  HA  LEU A 424     -42.225  15.897 115.377  1.00 53.14           H  
ATOM   1162  HB2 LEU A 424     -44.583  14.131 116.253  1.00 57.59           H  
ATOM   1163  HB3 LEU A 424     -43.387  14.823 117.331  1.00 57.59           H  
ATOM   1164  HG  LEU A 424     -42.843  12.737 115.153  1.00 63.52           H  
ATOM   1165 HD11 LEU A 424     -40.951  13.932 117.247  1.00 57.89           H  
ATOM   1166 HD12 LEU A 424     -40.812  14.100 115.487  1.00 57.89           H  
ATOM   1167 HD13 LEU A 424     -40.594  12.521 116.237  1.00 57.89           H  
ATOM   1168 HD21 LEU A 424     -42.967  12.482 118.199  1.00 62.58           H  
ATOM   1169 HD22 LEU A 424     -42.505  11.203 117.066  1.00 62.58           H  
ATOM   1170 HD23 LEU A 424     -44.151  11.846 117.041  1.00 62.58           H  
ATOM   1171  N   MET A 425     -44.829  15.055 113.454  1.00 55.33           N  
ATOM   1172  CA  MET A 425     -45.220  14.555 112.135  1.00 50.67           C  
ATOM   1173  C   MET A 425     -44.585  15.414 111.003  1.00 49.37           C  
ATOM   1174  O   MET A 425     -44.167  14.924 109.952  1.00 45.04           O  
ATOM   1175  CB  MET A 425     -46.748  14.556 112.046  1.00 48.98           C  
ATOM   1176  CG  MET A 425     -47.272  13.749 110.870  1.00 49.45           C  
ATOM   1177  SD  MET A 425     -49.098  13.723 110.877  1.00 55.49           S  
ATOM   1178  CE  MET A 425     -49.424  15.441 110.399  1.00 54.10           C  
ATOM   1179  H   MET A 425     -45.548  15.377 114.104  1.00 55.33           H  
ATOM   1180  HA  MET A 425     -44.819  13.538 112.048  1.00 50.67           H  
ATOM   1181  HB2 MET A 425     -47.102  15.587 111.967  1.00 48.98           H  
ATOM   1182  HB3 MET A 425     -47.162  14.147 112.977  1.00 48.98           H  
ATOM   1183  HG2 MET A 425     -46.925  12.714 110.937  1.00 49.45           H  
ATOM   1184  HG3 MET A 425     -46.920  14.157 109.920  1.00 49.45           H  
ATOM   1185  HE1 MET A 425     -50.490  15.552 110.184  1.00 54.10           H  
ATOM   1186  HE2 MET A 425     -48.864  15.702 109.498  1.00 54.10           H  
ATOM   1187  HE3 MET A 425     -49.170  16.126 111.210  1.00 54.10           H  
ATOM   1188  N   PHE A 426     -44.601  16.782 111.221  1.00 49.01           N  
ATOM   1189  CA  PHE A 426     -43.989  17.700 110.253  1.00 47.55           C  
ATOM   1190  C   PHE A 426     -42.457  17.619 110.383  1.00 49.88           C  
ATOM   1191  O   PHE A 426     -41.722  17.681 109.393  1.00 54.22           O  
ATOM   1192  CB  PHE A 426     -44.457  19.148 110.433  1.00 47.65           C  
ATOM   1193  CG  PHE A 426     -45.955  19.354 110.342  1.00 47.47           C  
ATOM   1194  CD1 PHE A 426     -46.755  18.658 109.422  1.00 48.62           C  
ATOM   1195  CD2 PHE A 426     -46.564  20.304 111.172  1.00 46.22           C  
ATOM   1196  CE1 PHE A 426     -48.133  18.878 109.366  1.00 49.26           C  
ATOM   1197  CE2 PHE A 426     -47.941  20.524 111.111  1.00 46.75           C  
ATOM   1198  CZ  PHE A 426     -48.727  19.808 110.214  1.00 51.83           C  
ATOM   1199  H   PHE A 426     -45.050  17.134 112.069  1.00 49.01           H  
ATOM   1200  HA  PHE A 426     -44.231  17.335 109.247  1.00 47.55           H  
ATOM   1201  HB2 PHE A 426     -43.980  19.787 109.678  1.00 47.65           H  
ATOM   1202  HB3 PHE A 426     -44.106  19.512 111.408  1.00 47.65           H  
ATOM   1203  HD1 PHE A 426     -46.323  17.933 108.736  1.00 48.62           H  
ATOM   1204  HD2 PHE A 426     -45.972  20.879 111.878  1.00 46.22           H  
ATOM   1205  HE1 PHE A 426     -48.739  18.332 108.650  1.00 49.26           H  
ATOM   1206  HE2 PHE A 426     -48.400  21.261 111.763  1.00 46.75           H  
ATOM   1207  HZ  PHE A 426     -49.798  19.992 110.160  1.00 51.83           H  
ATOM   1208  N   SER A 427     -41.962  17.532 111.674  1.00 46.48           N  
ATOM   1209  CA  SER A 427     -40.528  17.398 111.909  1.00 52.12           C  
ATOM   1210  C   SER A 427     -40.008  16.109 111.252  1.00 50.71           C  
ATOM   1211  O   SER A 427     -38.924  16.090 110.664  1.00 49.12           O  
ATOM   1212  CB  SER A 427     -40.176  17.371 113.398  1.00 49.45           C  
ATOM   1213  OG  SER A 427     -38.768  17.506 113.582  1.00 57.99           O  
ATOM   1214  H   SER A 427     -42.599  17.589 112.482  1.00 46.48           H  
ATOM   1215  HA  SER A 427     -40.029  18.240 111.414  1.00 52.12           H  
ATOM   1216  HB2 SER A 427     -40.495  16.436 113.867  1.00 49.45           H  
ATOM   1217  HB3 SER A 427     -40.645  18.206 113.926  1.00 49.45           H  
ATOM   1218  HG  SER A 427     -38.558  17.175 114.473  1.00 57.99           H  
ATOM   1219  N   ASN A 428     -40.777  14.971 111.402  1.00 49.85           N  
ATOM   1220  CA  ASN A 428     -40.343  13.690 110.843  1.00 50.08           C  
ATOM   1221  C   ASN A 428     -40.208  13.763 109.315  1.00 53.21           C  
ATOM   1222  O   ASN A 428     -39.370  13.090 108.706  1.00 49.51           O  
ATOM   1223  CB  ASN A 428     -41.330  12.572 111.145  1.00 46.61           C  
ATOM   1224  CG  ASN A 428     -41.072  11.930 112.479  1.00 46.30           C  
ATOM   1225  OD1 ASN A 428     -40.097  12.150 113.188  1.00 48.69           O  
ATOM   1226  ND2 ASN A 428     -42.027  11.008 112.813  1.00 43.41           N  
ATOM   1227  H   ASN A 428     -41.629  14.992 111.986  1.00 49.85           H  
ATOM   1228  HA  ASN A 428     -39.341  13.487 111.238  1.00 50.08           H  
ATOM   1229  HB2 ASN A 428     -41.233  11.767 110.405  1.00 46.61           H  
ATOM   1230  HB3 ASN A 428     -42.366  12.927 111.104  1.00 46.61           H  
ATOM   1231 HD21 ASN A 428     -41.904  10.420 113.645  1.00 43.41           H  
ATOM   1232 HD22 ASN A 428     -42.878  10.869 112.283  1.00 43.41           H  
ATOM   1233  N   CYS A 429     -41.158  14.560 108.699  1.00 53.33           N  
ATOM   1234  CA  CYS A 429     -41.133  14.748 107.249  1.00 49.59           C  
ATOM   1235  C   CYS A 429     -39.860  15.566 106.955  1.00 54.74           C  
ATOM   1236  O   CYS A 429     -38.940  15.122 106.262  1.00 50.50           O  
ATOM   1237  CB  CYS A 429     -42.402  15.443 106.754  1.00 46.51           C  
ATOM   1238  SG  CYS A 429     -42.498  15.546 104.937  1.00 44.09           S  
ATOM   1239  H   CYS A 429     -41.866  15.039 109.253  1.00 53.33           H  
ATOM   1240  HA  CYS A 429     -41.023  13.761 106.784  1.00 49.59           H  
ATOM   1241  HB2 CYS A 429     -42.486  16.461 107.146  1.00 46.51           H  
ATOM   1242  HB3 CYS A 429     -43.286  14.897 107.099  1.00 46.51           H  
ATOM   1243  HG  CYS A 429     -43.653  16.225 104.892  1.00 44.09           H  
ATOM   1244  N   TYR A 430     -39.777  16.779 107.618  1.00 54.44           N  
ATOM   1245  CA  TYR A 430     -38.672  17.697 107.359  1.00 47.09           C  
ATOM   1246  C   TYR A 430     -37.292  17.110 107.689  1.00 47.70           C  
ATOM   1247  O   TYR A 430     -36.275  17.532 107.132  1.00 43.26           O  
ATOM   1248  CB  TYR A 430     -38.771  18.982 108.196  1.00 51.20           C  
ATOM   1249  CG  TYR A 430     -39.937  19.911 107.968  1.00 52.27           C  
ATOM   1250  CD1 TYR A 430     -40.792  19.832 106.862  1.00 54.35           C  
ATOM   1251  CD2 TYR A 430     -40.154  20.919 108.922  1.00 48.75           C  
ATOM   1252  CE1 TYR A 430     -41.841  20.738 106.710  1.00 52.97           C  
ATOM   1253  CE2 TYR A 430     -41.205  21.818 108.780  1.00 50.46           C  
ATOM   1254  CZ  TYR A 430     -42.039  21.718 107.673  1.00 52.03           C  
ATOM   1255  OH  TYR A 430     -43.088  22.576 107.520  1.00 47.70           O  
ATOM   1256  H   TYR A 430     -40.535  17.057 108.258  1.00 54.44           H  
ATOM   1257  HA  TYR A 430     -38.675  17.914 106.284  1.00 47.09           H  
ATOM   1258  HB2 TYR A 430     -37.862  19.580 108.037  1.00 51.20           H  
ATOM   1259  HB3 TYR A 430     -38.772  18.701 109.258  1.00 51.20           H  
ATOM   1260  HD1 TYR A 430     -40.676  19.055 106.113  1.00 54.35           H  
ATOM   1261  HD2 TYR A 430     -39.508  20.993 109.794  1.00 48.75           H  
ATOM   1262  HE1 TYR A 430     -42.515  20.662 105.862  1.00 52.97           H  
ATOM   1263  HE2 TYR A 430     -41.362  22.580 109.538  1.00 50.46           H  
ATOM   1264  HH  TYR A 430     -43.326  22.902 108.431  1.00 47.70           H  
ATOM   1265  N   LYS A 431     -37.243  16.248 108.768  1.00 46.75           N  
ATOM   1266  CA  LYS A 431     -35.981  15.664 109.176  1.00 47.65           C  
ATOM   1267  C   LYS A 431     -35.545  14.576 108.191  1.00 51.64           C  
ATOM   1268  O   LYS A 431     -34.347  14.437 107.932  1.00 49.55           O  
ATOM   1269  CB  LYS A 431     -36.040  15.100 110.605  1.00 49.44           C  
ATOM   1270  CG  LYS A 431     -34.702  14.488 111.025  1.00 56.04           C  
ATOM   1271  CD  LYS A 431     -34.655  14.102 112.500  1.00 59.13           C  
ATOM   1272  CE  LYS A 431     -33.373  13.327 112.761  1.00 70.54           C  
ATOM   1273  NZ  LYS A 431     -33.247  13.021 114.203  1.00 74.29           N1+
ATOM   1274  H   LYS A 431     -38.094  16.049 109.317  1.00 46.75           H  
ATOM   1275  HA  LYS A 431     -35.225  16.458 109.136  1.00 47.65           H  
ATOM   1276  HB2 LYS A 431     -36.824  14.336 110.683  1.00 49.44           H  
ATOM   1277  HB3 LYS A 431     -36.308  15.906 111.299  1.00 49.44           H  
ATOM   1278  HG2 LYS A 431     -33.890  15.196 110.816  1.00 56.04           H  
ATOM   1279  HG3 LYS A 431     -34.510  13.591 110.425  1.00 56.04           H  
ATOM   1280  HD2 LYS A 431     -35.524  13.486 112.759  1.00 59.13           H  
ATOM   1281  HD3 LYS A 431     -34.695  15.003 113.123  1.00 59.13           H  
ATOM   1282  HE2 LYS A 431     -32.481  13.897 112.483  1.00 70.54           H  
ATOM   1283  HE3 LYS A 431     -33.371  12.373 112.231  1.00 70.54           H  
ATOM   1284  HZ1 LYS A 431     -32.458  12.376 114.361  1.00 74.29           H  
ATOM   1285  HZ2 LYS A 431     -34.088  12.550 114.567  1.00 74.29           H  
ATOM   1286  HZ3 LYS A 431     -33.076  13.864 114.769  1.00 74.29           H  
ATOM   1287  N   TYR A 432     -36.508  13.659 107.804  1.00 54.56           N  
ATOM   1288  CA  TYR A 432     -36.078  12.487 107.027  1.00 52.44           C  
ATOM   1289  C   TYR A 432     -36.084  12.727 105.503  1.00 51.27           C  
ATOM   1290  O   TYR A 432     -35.292  12.159 104.745  1.00 56.71           O  
ATOM   1291  CB  TYR A 432     -36.913  11.246 107.379  1.00 52.93           C  
ATOM   1292  CG  TYR A 432     -36.263   9.959 106.916  1.00 53.45           C  
ATOM   1293  CD1 TYR A 432     -35.235   9.340 107.652  1.00 54.90           C  
ATOM   1294  CD2 TYR A 432     -36.617   9.405 105.680  1.00 58.81           C  
ATOM   1295  CE1 TYR A 432     -34.605   8.172 107.182  1.00 57.52           C  
ATOM   1296  CE2 TYR A 432     -35.976   8.257 105.210  1.00 55.92           C  
ATOM   1297  CZ  TYR A 432     -34.994   7.627 105.966  1.00 55.43           C  
ATOM   1298  OH  TYR A 432     -34.455   6.476 105.472  1.00 51.65           O  
ATOM   1299  H   TYR A 432     -37.497  13.796 108.047  1.00 54.56           H  
ATOM   1300  HA  TYR A 432     -35.031  12.286 107.290  1.00 52.44           H  
ATOM   1301  HB2 TYR A 432     -37.922  11.324 106.955  1.00 52.93           H  
ATOM   1302  HB3 TYR A 432     -37.052  11.192 108.465  1.00 52.93           H  
ATOM   1303  HD1 TYR A 432     -34.913   9.761 108.602  1.00 54.90           H  
ATOM   1304  HD2 TYR A 432     -37.381   9.875 105.061  1.00 58.81           H  
ATOM   1305  HE1 TYR A 432     -33.823   7.699 107.771  1.00 57.52           H  
ATOM   1306  HE2 TYR A 432     -36.245   7.852 104.244  1.00 55.92           H  
ATOM   1307  HH  TYR A 432     -33.581   6.304 105.928  1.00 51.65           H  
ATOM   1308  N   ASN A 433     -37.152  13.444 105.009  1.00 49.71           N  
ATOM   1309  CA  ASN A 433     -37.361  13.560 103.564  1.00 49.06           C  
ATOM   1310  C   ASN A 433     -36.579  14.798 103.053  1.00 50.73           C  
ATOM   1311  O   ASN A 433     -36.416  15.782 103.780  1.00 58.89           O  
ATOM   1312  CB  ASN A 433     -38.842  13.653 103.188  1.00 47.31           C  
ATOM   1313  CG  ASN A 433     -39.473  12.276 103.059  1.00 48.67           C  
ATOM   1314  OD1 ASN A 433     -39.115  11.297 103.708  1.00 53.03           O  
ATOM   1315  ND2 ASN A 433     -40.502  12.213 102.162  1.00 47.84           N  
ATOM   1316  H   ASN A 433     -37.797  13.946 105.638  1.00 49.71           H  
ATOM   1317  HA  ASN A 433     -36.919  12.675 103.093  1.00 49.06           H  
ATOM   1318  HB2 ASN A 433     -38.963  14.178 102.234  1.00 47.31           H  
ATOM   1319  HB3 ASN A 433     -39.417  14.215 103.931  1.00 47.31           H  
ATOM   1320 HD21 ASN A 433     -40.992  11.337 102.039  1.00 47.84           H  
ATOM   1321 HD22 ASN A 433     -40.815  13.008 101.576  1.00 47.84           H  
ATOM   1322  N   PRO A 434     -36.122  14.770 101.742  1.00 49.35           N  
ATOM   1323  CA  PRO A 434     -35.264  15.848 101.214  1.00 51.06           C  
ATOM   1324  C   PRO A 434     -36.019  17.196 101.209  1.00 49.95           C  
ATOM   1325  O   PRO A 434     -37.019  17.379 100.505  1.00 47.57           O  
ATOM   1326  CB  PRO A 434     -34.914  15.387  99.794  1.00 50.18           C  
ATOM   1327  CG  PRO A 434     -36.022  14.402  99.432  1.00 47.41           C  
ATOM   1328  CD  PRO A 434     -36.337  13.729 100.755  1.00 48.91           C  
ATOM   1329  HA  PRO A 434     -34.354  15.884 101.810  1.00 51.06           H  
ATOM   1330  HB2 PRO A 434     -33.955  14.855  99.810  1.00 50.18           H  
ATOM   1331  HB3 PRO A 434     -34.829  16.206  99.075  1.00 50.18           H  
ATOM   1332  HG2 PRO A 434     -35.723  13.691  98.657  1.00 47.41           H  
ATOM   1333  HG3 PRO A 434     -36.906  14.942  99.078  1.00 47.41           H  
ATOM   1334  HD2 PRO A 434     -37.354  13.333 100.790  1.00 48.91           H  
ATOM   1335  HD3 PRO A 434     -35.632  12.919 100.967  1.00 48.91           H  
ATOM   1336  N   PRO A 435     -35.629  18.164 102.118  1.00 56.00           N  
ATOM   1337  CA  PRO A 435     -36.510  19.292 102.438  1.00 58.22           C  
ATOM   1338  C   PRO A 435     -36.749  20.291 101.301  1.00 60.70           C  
ATOM   1339  O   PRO A 435     -37.632  21.151 101.377  1.00 71.14           O  
ATOM   1340  CB  PRO A 435     -35.799  20.030 103.582  1.00 61.85           C  
ATOM   1341  CG  PRO A 435     -34.845  18.999 104.159  1.00 60.53           C  
ATOM   1342  CD  PRO A 435     -34.429  18.194 102.942  1.00 58.91           C  
ATOM   1343  HA  PRO A 435     -37.468  18.882 102.758  1.00 58.22           H  
ATOM   1344  HB2 PRO A 435     -36.508  20.402 104.329  1.00 61.85           H  
ATOM   1345  HB3 PRO A 435     -35.229  20.892 103.213  1.00 61.85           H  
ATOM   1346  HG2 PRO A 435     -35.384  18.356 104.862  1.00 60.53           H  
ATOM   1347  HG3 PRO A 435     -33.997  19.447 104.683  1.00 60.53           H  
ATOM   1348  HD2 PRO A 435     -33.652  18.714 102.371  1.00 58.91           H  
ATOM   1349  HD3 PRO A 435     -34.057  17.210 103.222  1.00 58.91           H  
ATOM   1350  N   ASP A 436     -35.824  20.231 100.299  1.00 64.64           N  
ATOM   1351  CA  ASP A 436     -35.667  21.107  99.140  1.00 65.45           C  
ATOM   1352  C   ASP A 436     -36.110  20.396  97.839  1.00 57.20           C  
ATOM   1353  O   ASP A 436     -35.797  20.798  96.720  1.00 60.85           O  
ATOM   1354  CB  ASP A 436     -34.217  21.582  99.078  1.00 70.71           C  
ATOM   1355  CG  ASP A 436     -33.206  20.455  99.338  1.00 78.41           C  
ATOM   1356  OD1 ASP A 436     -33.702  19.289  99.441  1.00 78.26           O  
ATOM   1357  OD2 ASP A 436     -32.012  20.838  99.478  1.00 71.94           O1-
ATOM   1358  H   ASP A 436     -35.115  19.472 100.315  1.00 64.64           H  
ATOM   1359  HA  ASP A 436     -36.336  21.968  99.262  1.00 65.45           H  
ATOM   1360  HB2 ASP A 436     -34.058  22.338  99.858  1.00 70.71           H  
ATOM   1361  HB3 ASP A 436     -33.988  22.051  98.114  1.00 70.71           H  
ATOM   1362  N   HIS A 437     -36.998  19.363  98.065  1.00 52.14           N  
ATOM   1363  CA  HIS A 437     -37.702  18.635  97.020  1.00 50.36           C  
ATOM   1364  C   HIS A 437     -39.160  19.153  96.962  1.00 54.96           C  
ATOM   1365  O   HIS A 437     -39.742  19.685  97.913  1.00 58.12           O  
ATOM   1366  CB  HIS A 437     -37.690  17.136  97.343  1.00 52.96           C  
ATOM   1367  CG  HIS A 437     -38.152  16.280  96.221  1.00 52.99           C  
ATOM   1368  ND1 HIS A 437     -39.453  15.810  96.156  1.00 53.47           N  
ATOM   1369  CD2 HIS A 437     -37.444  15.887  95.105  1.00 59.31           C  
ATOM   1370  CE1 HIS A 437     -39.540  15.221  94.983  1.00 58.17           C  
ATOM   1371  NE2 HIS A 437     -38.351  15.250  94.311  1.00 57.86           N  
ATOM   1372  H   HIS A 437     -37.163  19.096  99.036  1.00 52.14           H  
ATOM   1373  HA  HIS A 437     -37.215  18.837  96.059  1.00 50.36           H  
ATOM   1374  HB2 HIS A 437     -38.314  16.936  98.223  1.00 52.96           H  
ATOM   1375  HB3 HIS A 437     -36.670  16.835  97.607  1.00 52.96           H  
ATOM   1376  HD2 HIS A 437     -36.422  16.055  94.795  1.00 59.31           H  
ATOM   1377  HE2 HIS A 437     -38.182  14.873  93.390  1.00 57.86           H  
ATOM   1378  HE1 HIS A 437     -40.423  14.773  94.553  1.00 58.17           H  
ATOM   1379  N   GLU A 438     -39.771  18.890  95.752  1.00 54.02           N  
ATOM   1380  CA  GLU A 438     -41.150  19.214  95.459  1.00 48.06           C  
ATOM   1381  C   GLU A 438     -42.080  18.653  96.547  1.00 46.11           C  
ATOM   1382  O   GLU A 438     -43.100  19.258  96.892  1.00 43.71           O  
ATOM   1383  CB  GLU A 438     -41.595  18.640  94.098  1.00 47.57           C  
ATOM   1384  CG  GLU A 438     -40.909  19.254  92.872  1.00 52.48           C  
ATOM   1385  CD  GLU A 438     -39.459  18.825  92.592  1.00 58.48           C  
ATOM   1386  OE1 GLU A 438     -38.826  18.389  93.600  1.00 54.68           O  
ATOM   1387  OE2 GLU A 438     -39.073  18.990  91.400  1.00 59.53           O1-
ATOM   1388  H   GLU A 438     -39.206  18.495  94.949  1.00 54.02           H  
ATOM   1389  HA  GLU A 438     -41.239  20.305  95.466  1.00 48.06           H  
ATOM   1390  HB2 GLU A 438     -42.676  18.802  93.992  1.00 47.57           H  
ATOM   1391  HB3 GLU A 438     -41.449  17.552  94.085  1.00 47.57           H  
ATOM   1392  HG2 GLU A 438     -40.929  20.348  92.944  1.00 52.48           H  
ATOM   1393  HG3 GLU A 438     -41.499  18.982  91.987  1.00 52.48           H  
ATOM   1394  N   VAL A 439     -41.786  17.379  97.009  1.00 45.93           N  
ATOM   1395  CA  VAL A 439     -42.691  16.693  97.918  1.00 49.03           C  
ATOM   1396  C   VAL A 439     -42.804  17.452  99.256  1.00 48.65           C  
ATOM   1397  O   VAL A 439     -43.888  17.552  99.839  1.00 44.43           O  
ATOM   1398  CB  VAL A 439     -42.330  15.203  98.101  1.00 46.22           C  
ATOM   1399  CG1 VAL A 439     -41.108  14.950  98.988  1.00 50.58           C  
ATOM   1400  CG2 VAL A 439     -43.523  14.422  98.658  1.00 44.69           C  
ATOM   1401  H   VAL A 439     -40.941  16.901  96.659  1.00 45.93           H  
ATOM   1402  HA  VAL A 439     -43.681  16.759  97.444  1.00 49.03           H  
ATOM   1403  HB  VAL A 439     -42.108  14.789  97.109  1.00 46.22           H  
ATOM   1404 HG11 VAL A 439     -41.323  15.166 100.039  1.00 50.58           H  
ATOM   1405 HG12 VAL A 439     -40.253  15.554  98.679  1.00 50.58           H  
ATOM   1406 HG13 VAL A 439     -40.805  13.899  98.934  1.00 50.58           H  
ATOM   1407 HG21 VAL A 439     -43.820  14.783  99.648  1.00 44.69           H  
ATOM   1408 HG22 VAL A 439     -43.270  13.363  98.757  1.00 44.69           H  
ATOM   1409 HG23 VAL A 439     -44.388  14.500  97.992  1.00 44.69           H  
ATOM   1410  N   VAL A 440     -41.631  17.950  99.786  1.00 50.26           N  
ATOM   1411  CA  VAL A 440     -41.633  18.583 101.107  1.00 48.03           C  
ATOM   1412  C   VAL A 440     -42.092  20.043 100.935  1.00 43.79           C  
ATOM   1413  O   VAL A 440     -42.676  20.671 101.821  1.00 43.19           O  
ATOM   1414  CB  VAL A 440     -40.273  18.510 101.814  1.00 46.48           C  
ATOM   1415  CG1 VAL A 440     -40.377  19.046 103.246  1.00 44.69           C  
ATOM   1416  CG2 VAL A 440     -39.773  17.069 101.870  1.00 48.78           C  
ATOM   1417  H   VAL A 440     -40.772  17.887  99.241  1.00 50.26           H  
ATOM   1418  HA  VAL A 440     -42.390  18.074 101.712  1.00 48.03           H  
ATOM   1419  HB  VAL A 440     -39.537  19.111 101.266  1.00 46.48           H  
ATOM   1420 HG11 VAL A 440     -41.181  18.543 103.794  1.00 44.69           H  
ATOM   1421 HG12 VAL A 440     -40.583  20.119 103.261  1.00 44.69           H  
ATOM   1422 HG13 VAL A 440     -39.449  18.889 103.803  1.00 44.69           H  
ATOM   1423 HG21 VAL A 440     -40.533  16.406 102.293  1.00 48.78           H  
ATOM   1424 HG22 VAL A 440     -38.874  16.990 102.487  1.00 48.78           H  
ATOM   1425 HG23 VAL A 440     -39.520  16.697 100.873  1.00 48.78           H  
ATOM   1426  N   ALA A 441     -41.723  20.627  99.733  1.00 44.15           N  
ATOM   1427  CA  ALA A 441     -42.186  21.952  99.340  1.00 42.90           C  
ATOM   1428  C   ALA A 441     -43.716  21.999  99.142  1.00 44.93           C  
ATOM   1429  O   ALA A 441     -44.342  23.065  99.219  1.00 45.88           O  
ATOM   1430  CB  ALA A 441     -41.494  22.439  98.078  1.00 38.65           C  
ATOM   1431  H   ALA A 441     -41.095  20.113  99.098  1.00 44.15           H  
ATOM   1432  HA  ALA A 441     -41.958  22.631 100.169  1.00 42.90           H  
ATOM   1433  HB1 ALA A 441     -40.407  22.446  98.204  1.00 38.65           H  
ATOM   1434  HB2 ALA A 441     -41.815  23.455  97.824  1.00 38.65           H  
ATOM   1435  HB3 ALA A 441     -41.732  21.798  97.223  1.00 38.65           H  
ATOM   1436  N   MET A 442     -44.320  20.808  98.791  1.00 41.74           N  
ATOM   1437  CA  MET A 442     -45.755  20.614  98.929  1.00 46.14           C  
ATOM   1438  C   MET A 442     -46.112  20.497 100.428  1.00 42.19           C  
ATOM   1439  O   MET A 442     -46.958  21.237 100.940  1.00 41.20           O  
ATOM   1440  CB  MET A 442     -46.269  19.393  98.151  1.00 48.30           C  
ATOM   1441  CG  MET A 442     -46.455  19.699  96.663  1.00 52.72           C  
ATOM   1442  SD  MET A 442     -46.893  18.235  95.649  1.00 50.81           S  
ATOM   1443  CE  MET A 442     -48.304  17.602  96.592  1.00 53.77           C  
ATOM   1444  H   MET A 442     -43.739  20.048  98.412  1.00 41.74           H  
ATOM   1445  HA  MET A 442     -46.254  21.520  98.563  1.00 46.14           H  
ATOM   1446  HB2 MET A 442     -47.233  19.093  98.580  1.00 48.30           H  
ATOM   1447  HB3 MET A 442     -45.588  18.546  98.274  1.00 48.30           H  
ATOM   1448  HG2 MET A 442     -45.537  20.117  96.239  1.00 52.72           H  
ATOM   1449  HG3 MET A 442     -47.241  20.450  96.527  1.00 52.72           H  
ATOM   1450  HE1 MET A 442     -48.806  16.830  96.001  1.00 53.77           H  
ATOM   1451  HE2 MET A 442     -49.023  18.400  96.796  1.00 53.77           H  
ATOM   1452  HE3 MET A 442     -47.971  17.146  97.528  1.00 53.77           H  
ATOM   1453  N   ALA A 443     -45.474  19.497 101.142  1.00 44.40           N  
ATOM   1454  CA  ALA A 443     -45.865  19.191 102.523  1.00 50.97           C  
ATOM   1455  C   ALA A 443     -45.844  20.394 103.490  1.00 52.44           C  
ATOM   1456  O   ALA A 443     -46.612  20.444 104.456  1.00 47.02           O  
ATOM   1457  CB  ALA A 443     -45.006  18.084 103.114  1.00 57.22           C  
ATOM   1458  H   ALA A 443     -44.767  18.910 100.677  1.00 44.40           H  
ATOM   1459  HA  ALA A 443     -46.907  18.851 102.468  1.00 50.97           H  
ATOM   1460  HB1 ALA A 443     -44.994  17.200 102.469  1.00 57.22           H  
ATOM   1461  HB2 ALA A 443     -45.385  17.784 104.097  1.00 57.22           H  
ATOM   1462  HB3 ALA A 443     -43.974  18.420 103.257  1.00 57.22           H  
ATOM   1463  N   ARG A 444     -44.907  21.376 103.219  1.00 48.51           N  
ATOM   1464  CA  ARG A 444     -44.821  22.602 104.012  1.00 52.66           C  
ATOM   1465  C   ARG A 444     -46.163  23.352 104.135  1.00 51.02           C  
ATOM   1466  O   ARG A 444     -46.359  24.148 105.057  1.00 54.73           O  
ATOM   1467  CB  ARG A 444     -43.788  23.581 103.420  1.00 55.53           C  
ATOM   1468  CG  ARG A 444     -42.348  23.322 103.885  1.00 61.34           C  
ATOM   1469  CD  ARG A 444     -41.392  24.328 103.246  1.00 87.38           C  
ATOM   1470  NE  ARG A 444     -39.988  24.144 103.647  1.00 98.65           N  
ATOM   1471  CZ  ARG A 444     -39.128  23.275 103.047  1.00 92.83           C  
ATOM   1472  NH1 ARG A 444     -39.554  22.385 102.132  1.00 79.12           N  
ATOM   1473  NH2 ARG A 444     -37.809  23.326 103.344  1.00 96.17           N1+
ATOM   1474  H   ARG A 444     -44.215  21.186 102.480  1.00 48.51           H  
ATOM   1475  HA  ARG A 444     -44.541  22.302 105.029  1.00 52.66           H  
ATOM   1476  HB2 ARG A 444     -44.046  24.610 103.704  1.00 55.53           H  
ATOM   1477  HB3 ARG A 444     -43.833  23.548 102.323  1.00 55.53           H  
ATOM   1478  HG2 ARG A 444     -42.041  22.301 103.646  1.00 61.34           H  
ATOM   1479  HG3 ARG A 444     -42.288  23.420 104.974  1.00 61.34           H  
ATOM   1480  HD2 ARG A 444     -41.670  25.345 103.545  1.00 87.38           H  
ATOM   1481  HD3 ARG A 444     -41.450  24.305 102.152  1.00 87.38           H  
ATOM   1482  HE  ARG A 444     -39.596  24.775 104.337  1.00 98.65           H  
ATOM   1483 HH11 ARG A 444     -38.847  21.768 101.687  1.00 79.12           H  
ATOM   1484 HH12 ARG A 444     -40.523  22.234 101.899  1.00 79.12           H  
ATOM   1485 HH21 ARG A 444     -37.177  22.696 102.855  1.00 96.17           H  
ATOM   1486 HH22 ARG A 444     -37.431  23.933 104.059  1.00 96.17           H  
ATOM   1487  N   LYS A 445     -47.105  23.153 103.143  1.00 45.20           N  
ATOM   1488  CA  LYS A 445     -48.376  23.871 103.201  1.00 48.47           C  
ATOM   1489  C   LYS A 445     -49.262  23.332 104.335  1.00 46.50           C  
ATOM   1490  O   LYS A 445     -50.164  24.011 104.833  1.00 52.83           O  
ATOM   1491  CB  LYS A 445     -49.179  23.814 101.895  1.00 52.79           C  
ATOM   1492  CG  LYS A 445     -48.693  24.822 100.850  1.00 56.27           C  
ATOM   1493  CD  LYS A 445     -47.482  24.322 100.075  1.00 62.07           C  
ATOM   1494  CE  LYS A 445     -46.912  25.403  99.181  1.00 71.58           C  
ATOM   1495  NZ  LYS A 445     -45.858  24.790  98.344  1.00 77.20           N1+
ATOM   1496  H   LYS A 445     -46.904  22.487 102.388  1.00 45.20           H  
ATOM   1497  HA  LYS A 445     -48.156  24.914 103.461  1.00 48.47           H  
ATOM   1498  HB2 LYS A 445     -50.227  24.062 102.111  1.00 52.79           H  
ATOM   1499  HB3 LYS A 445     -49.188  22.798 101.481  1.00 52.79           H  
ATOM   1500  HG2 LYS A 445     -48.476  25.785 101.327  1.00 56.27           H  
ATOM   1501  HG3 LYS A 445     -49.507  25.004 100.137  1.00 56.27           H  
ATOM   1502  HD2 LYS A 445     -47.775  23.450  99.477  1.00 62.07           H  
ATOM   1503  HD3 LYS A 445     -46.692  23.995 100.757  1.00 62.07           H  
ATOM   1504  HE2 LYS A 445     -46.439  26.201  99.762  1.00 71.58           H  
ATOM   1505  HE3 LYS A 445     -47.655  25.829  98.500  1.00 71.58           H  
ATOM   1506  HZ1 LYS A 445     -45.254  25.494  97.906  1.00 77.20           H  
ATOM   1507  HZ2 LYS A 445     -46.261  24.214  97.594  1.00 77.20           H  
ATOM   1508  HZ3 LYS A 445     -45.212  24.144  98.884  1.00 77.20           H  
ATOM   1509  N   LEU A 446     -49.027  22.017 104.697  1.00 44.96           N  
ATOM   1510  CA  LEU A 446     -49.891  21.362 105.673  1.00 50.22           C  
ATOM   1511  C   LEU A 446     -49.553  21.894 107.078  1.00 46.90           C  
ATOM   1512  O   LEU A 446     -50.337  21.806 108.024  1.00 61.68           O  
ATOM   1513  CB  LEU A 446     -49.772  19.839 105.587  1.00 47.26           C  
ATOM   1514  CG  LEU A 446     -50.979  19.082 106.183  1.00 47.23           C  
ATOM   1515  CD1 LEU A 446     -52.277  19.345 105.413  1.00 49.05           C  
ATOM   1516  CD2 LEU A 446     -50.700  17.580 106.179  1.00 49.20           C  
ATOM   1517  H   LEU A 446     -48.222  21.512 104.310  1.00 44.96           H  
ATOM   1518  HA  LEU A 446     -50.909  21.690 105.449  1.00 50.22           H  
ATOM   1519  HB2 LEU A 446     -48.855  19.518 106.098  1.00 47.26           H  
ATOM   1520  HB3 LEU A 446     -49.658  19.538 104.536  1.00 47.26           H  
ATOM   1521  HG  LEU A 446     -51.118  19.391 107.225  1.00 47.23           H  
ATOM   1522 HD11 LEU A 446     -52.159  19.122 104.347  1.00 49.05           H  
ATOM   1523 HD12 LEU A 446     -52.603  20.384 105.509  1.00 49.05           H  
ATOM   1524 HD13 LEU A 446     -53.090  18.719 105.797  1.00 49.05           H  
ATOM   1525 HD21 LEU A 446     -49.778  17.350 106.722  1.00 49.20           H  
ATOM   1526 HD22 LEU A 446     -50.598  17.210 105.154  1.00 49.20           H  
ATOM   1527 HD23 LEU A 446     -51.515  17.029 106.660  1.00 49.20           H  
ATOM   1528  N   GLN A 447     -48.292  22.452 107.206  1.00 41.32           N  
ATOM   1529  CA  GLN A 447     -47.907  23.135 108.425  1.00 43.94           C  
ATOM   1530  C   GLN A 447     -48.605  24.503 108.467  1.00 45.81           C  
ATOM   1531  O   GLN A 447     -49.095  24.937 109.510  1.00 42.80           O  
ATOM   1532  CB  GLN A 447     -46.396  23.274 108.588  1.00 41.93           C  
ATOM   1533  CG  GLN A 447     -46.090  24.005 109.892  1.00 47.60           C  
ATOM   1534  CD  GLN A 447     -44.643  23.994 110.296  1.00 54.38           C  
ATOM   1535  OE1 GLN A 447     -43.762  23.402 109.684  1.00 66.63           O  
ATOM   1536  NE2 GLN A 447     -44.392  24.719 111.418  1.00 52.58           N  
ATOM   1537  H   GLN A 447     -47.656  22.379 106.414  1.00 41.32           H  
ATOM   1538  HA  GLN A 447     -48.311  22.560 109.263  1.00 43.94           H  
ATOM   1539  HB2 GLN A 447     -45.956  23.823 107.747  1.00 41.93           H  
ATOM   1540  HB3 GLN A 447     -45.934  22.279 108.585  1.00 41.93           H  
ATOM   1541  HG2 GLN A 447     -46.666  23.564 110.714  1.00 47.60           H  
ATOM   1542  HG3 GLN A 447     -46.378  25.055 109.790  1.00 47.60           H  
ATOM   1543 HE21 GLN A 447     -43.463  24.811 111.795  1.00 52.58           H  
ATOM   1544 HE22 GLN A 447     -45.185  25.203 111.888  1.00 52.58           H  
ATOM   1545  N   ASP A 448     -48.603  25.222 107.298  1.00 43.78           N  
ATOM   1546  CA  ASP A 448     -49.198  26.565 107.186  1.00 44.15           C  
ATOM   1547  C   ASP A 448     -50.698  26.448 107.538  1.00 45.67           C  
ATOM   1548  O   ASP A 448     -51.236  27.155 108.395  1.00 53.06           O  
ATOM   1549  CB  ASP A 448     -48.954  27.094 105.779  1.00 48.18           C  
ATOM   1550  CG  ASP A 448     -49.352  28.545 105.568  1.00 50.06           C  
ATOM   1551  OD1 ASP A 448     -50.000  29.091 106.501  1.00 43.73           O  
ATOM   1552  OD2 ASP A 448     -48.993  29.032 104.457  1.00 52.45           O1-
ATOM   1553  H   ASP A 448     -48.152  24.815 106.482  1.00 43.78           H  
ATOM   1554  HA  ASP A 448     -48.719  27.197 107.943  1.00 44.15           H  
ATOM   1555  HB2 ASP A 448     -49.500  26.503 105.035  1.00 48.18           H  
ATOM   1556  HB3 ASP A 448     -47.887  27.005 105.534  1.00 48.18           H  
ATOM   1557  N   VAL A 449     -51.378  25.444 106.861  1.00 43.70           N  
ATOM   1558  CA  VAL A 449     -52.794  25.182 107.113  1.00 45.55           C  
ATOM   1559  C   VAL A 449     -53.026  24.849 108.604  1.00 43.97           C  
ATOM   1560  O   VAL A 449     -54.132  25.037 109.118  1.00 44.55           O  
ATOM   1561  CB  VAL A 449     -53.317  24.078 106.166  1.00 45.94           C  
ATOM   1562  CG1 VAL A 449     -54.692  23.531 106.556  1.00 45.01           C  
ATOM   1563  CG2 VAL A 449     -53.405  24.602 104.725  1.00 48.68           C  
ATOM   1564  H   VAL A 449     -50.869  24.897 106.151  1.00 43.70           H  
ATOM   1565  HA  VAL A 449     -53.326  26.125 106.927  1.00 45.55           H  
ATOM   1566  HB  VAL A 449     -52.614  23.235 106.183  1.00 45.94           H  
ATOM   1567 HG11 VAL A 449     -55.441  24.328 106.601  1.00 45.01           H  
ATOM   1568 HG12 VAL A 449     -54.664  23.028 107.526  1.00 45.01           H  
ATOM   1569 HG13 VAL A 449     -55.027  22.789 105.824  1.00 45.01           H  
ATOM   1570 HG21 VAL A 449     -54.161  25.391 104.640  1.00 48.68           H  
ATOM   1571 HG22 VAL A 449     -53.682  23.795 104.037  1.00 48.68           H  
ATOM   1572 HG23 VAL A 449     -52.456  25.018 104.379  1.00 48.68           H  
ATOM   1573  N   PHE A 450     -51.981  24.273 109.293  1.00 41.10           N  
ATOM   1574  CA  PHE A 450     -52.078  24.006 110.723  1.00 42.78           C  
ATOM   1575  C   PHE A 450     -51.830  25.300 111.527  1.00 46.58           C  
ATOM   1576  O   PHE A 450     -52.600  25.645 112.433  1.00 46.48           O  
ATOM   1577  CB  PHE A 450     -51.125  22.888 111.154  1.00 43.29           C  
ATOM   1578  CG  PHE A 450     -51.214  22.568 112.626  1.00 42.59           C  
ATOM   1579  CD1 PHE A 450     -50.191  22.973 113.498  1.00 40.61           C  
ATOM   1580  CD2 PHE A 450     -52.322  21.884 113.141  1.00 42.05           C  
ATOM   1581  CE1 PHE A 450     -50.261  22.670 114.855  1.00 42.02           C  
ATOM   1582  CE2 PHE A 450     -52.390  21.589 114.502  1.00 45.02           C  
ATOM   1583  CZ  PHE A 450     -51.356  21.972 115.357  1.00 47.65           C  
ATOM   1584  H   PHE A 450     -51.127  24.055 108.784  1.00 41.10           H  
ATOM   1585  HA  PHE A 450     -53.112  23.704 110.933  1.00 42.78           H  
ATOM   1586  HB2 PHE A 450     -50.090  23.140 110.904  1.00 43.29           H  
ATOM   1587  HB3 PHE A 450     -51.347  21.975 110.588  1.00 43.29           H  
ATOM   1588  HD1 PHE A 450     -49.333  23.529 113.122  1.00 40.61           H  
ATOM   1589  HD2 PHE A 450     -53.136  21.568 112.490  1.00 42.05           H  
ATOM   1590  HE1 PHE A 450     -49.461  22.974 115.524  1.00 42.02           H  
ATOM   1591  HE2 PHE A 450     -53.246  21.043 114.887  1.00 45.02           H  
ATOM   1592  HZ  PHE A 450     -51.401  21.728 116.414  1.00 47.65           H  
ATOM   1593  N   GLU A 451     -50.679  26.015 111.237  1.00 46.55           N  
ATOM   1594  CA  GLU A 451     -50.299  27.165 112.054  1.00 45.12           C  
ATOM   1595  C   GLU A 451     -51.428  28.189 112.036  1.00 43.40           C  
ATOM   1596  O   GLU A 451     -51.787  28.776 113.059  1.00 47.49           O  
ATOM   1597  CB  GLU A 451     -49.062  27.946 111.583  1.00 42.76           C  
ATOM   1598  CG  GLU A 451     -47.755  27.191 111.533  1.00 43.21           C  
ATOM   1599  CD  GLU A 451     -47.377  26.384 112.737  1.00 44.20           C  
ATOM   1600  OE1 GLU A 451     -47.958  26.551 113.848  1.00 44.06           O  
ATOM   1601  OE2 GLU A 451     -46.449  25.525 112.567  1.00 44.14           O1-
ATOM   1602  H   GLU A 451     -50.070  25.700 110.466  1.00 46.55           H  
ATOM   1603  HA  GLU A 451     -50.210  26.813 113.085  1.00 45.12           H  
ATOM   1604  HB2 GLU A 451     -48.930  28.814 112.245  1.00 42.76           H  
ATOM   1605  HB3 GLU A 451     -49.239  28.364 110.583  1.00 42.76           H  
ATOM   1606  HG2 GLU A 451     -46.943  27.909 111.358  1.00 43.21           H  
ATOM   1607  HG3 GLU A 451     -47.760  26.534 110.664  1.00 43.21           H  
ATOM   1608  N   MET A 452     -51.946  28.447 110.777  1.00 46.72           N  
ATOM   1609  CA  MET A 452     -52.922  29.506 110.581  1.00 49.45           C  
ATOM   1610  C   MET A 452     -54.336  29.049 110.990  1.00 53.35           C  
ATOM   1611  O   MET A 452     -55.347  29.703 110.705  1.00 46.61           O  
ATOM   1612  CB  MET A 452     -52.847  30.041 109.144  1.00 53.43           C  
ATOM   1613  CG  MET A 452     -53.502  31.404 108.886  1.00 62.99           C  
ATOM   1614  SD  MET A 452     -52.942  32.782 109.950  1.00 83.04           S  
ATOM   1615  CE  MET A 452     -51.215  32.884 109.401  1.00 67.46           C  
ATOM   1616  H   MET A 452     -51.628  27.891 109.964  1.00 46.72           H  
ATOM   1617  HA  MET A 452     -52.657  30.300 111.288  1.00 49.45           H  
ATOM   1618  HB2 MET A 452     -53.304  29.308 108.466  1.00 53.43           H  
ATOM   1619  HB3 MET A 452     -51.795  30.103 108.837  1.00 53.43           H  
ATOM   1620  HG2 MET A 452     -54.586  31.333 109.013  1.00 62.99           H  
ATOM   1621  HG3 MET A 452     -53.339  31.694 107.842  1.00 62.99           H  
ATOM   1622  HE1 MET A 452     -50.750  33.762 109.858  1.00 67.46           H  
ATOM   1623  HE2 MET A 452     -51.164  32.990 108.314  1.00 67.46           H  
ATOM   1624  HE3 MET A 452     -50.658  31.998 109.717  1.00 67.46           H  
ATOM   1625  N   ARG A 453     -54.401  27.934 111.803  1.00 49.12           N  
ATOM   1626  CA  ARG A 453     -55.505  27.664 112.707  1.00 51.86           C  
ATOM   1627  C   ARG A 453     -54.968  27.731 114.154  1.00 51.21           C  
ATOM   1628  O   ARG A 453     -55.452  28.501 114.986  1.00 45.69           O  
ATOM   1629  CB  ARG A 453     -56.198  26.323 112.452  1.00 58.83           C  
ATOM   1630  CG  ARG A 453     -56.803  26.109 111.059  1.00 57.56           C  
ATOM   1631  CD  ARG A 453     -57.681  27.241 110.539  1.00 65.26           C  
ATOM   1632  NE  ARG A 453     -56.936  28.140 109.642  1.00 78.94           N  
ATOM   1633  CZ  ARG A 453     -56.685  27.881 108.331  1.00 84.61           C  
ATOM   1634  NH1 ARG A 453     -57.080  26.736 107.736  1.00 95.93           N  
ATOM   1635  NH2 ARG A 453     -56.033  28.804 107.592  1.00 76.19           N1+
ATOM   1636  H   ARG A 453     -53.613  27.288 111.788  1.00 49.12           H  
ATOM   1637  HA  ARG A 453     -56.237  28.476 112.621  1.00 51.86           H  
ATOM   1638  HB2 ARG A 453     -57.003  26.213 113.191  1.00 58.83           H  
ATOM   1639  HB3 ARG A 453     -55.505  25.494 112.645  1.00 58.83           H  
ATOM   1640  HG2 ARG A 453     -57.408  25.195 111.107  1.00 57.56           H  
ATOM   1641  HG3 ARG A 453     -55.998  25.909 110.350  1.00 57.56           H  
ATOM   1642  HD2 ARG A 453     -58.096  27.844 111.353  1.00 65.26           H  
ATOM   1643  HD3 ARG A 453     -58.542  26.850 109.986  1.00 65.26           H  
ATOM   1644  HE  ARG A 453     -56.472  28.969 110.058  1.00 78.94           H  
ATOM   1645 HH11 ARG A 453     -56.874  26.570 106.761  1.00 95.93           H  
ATOM   1646 HH12 ARG A 453     -57.550  26.000 108.250  1.00 95.93           H  
ATOM   1647 HH21 ARG A 453     -55.865  28.665 106.605  1.00 76.19           H  
ATOM   1648 HH22 ARG A 453     -55.745  29.680 108.002  1.00 76.19           H  
ATOM   1649  N   PHE A 454     -53.950  26.852 114.473  1.00 56.22           N  
ATOM   1650  CA  PHE A 454     -53.511  26.608 115.862  1.00 53.05           C  
ATOM   1651  C   PHE A 454     -52.970  27.886 116.522  1.00 54.92           C  
ATOM   1652  O   PHE A 454     -53.136  28.133 117.718  1.00 56.89           O  
ATOM   1653  CB  PHE A 454     -52.427  25.519 115.898  1.00 49.72           C  
ATOM   1654  CG  PHE A 454     -52.013  25.085 117.287  1.00 45.05           C  
ATOM   1655  CD1 PHE A 454     -52.743  24.111 117.977  1.00 51.10           C  
ATOM   1656  CD2 PHE A 454     -50.892  25.655 117.908  1.00 42.27           C  
ATOM   1657  CE1 PHE A 454     -52.349  23.696 119.251  1.00 52.42           C  
ATOM   1658  CE2 PHE A 454     -50.503  25.246 119.187  1.00 44.43           C  
ATOM   1659  CZ  PHE A 454     -51.228  24.261 119.854  1.00 50.58           C  
ATOM   1660  H   PHE A 454     -53.496  26.314 113.721  1.00 56.22           H  
ATOM   1661  HA  PHE A 454     -54.401  26.297 116.422  1.00 53.05           H  
ATOM   1662  HB2 PHE A 454     -51.537  25.851 115.345  1.00 49.72           H  
ATOM   1663  HB3 PHE A 454     -52.789  24.638 115.353  1.00 49.72           H  
ATOM   1664  HD1 PHE A 454     -53.619  23.661 117.520  1.00 51.10           H  
ATOM   1665  HD2 PHE A 454     -50.324  26.433 117.402  1.00 42.27           H  
ATOM   1666  HE1 PHE A 454     -52.917  22.935 119.782  1.00 52.42           H  
ATOM   1667  HE2 PHE A 454     -49.646  25.704 119.674  1.00 44.43           H  
ATOM   1668  HZ  PHE A 454     -50.924  23.935 120.847  1.00 50.58           H  
ATOM   1669  N   ALA A 455     -52.260  28.721 115.674  1.00 52.87           N  
ATOM   1670  CA  ALA A 455     -51.662  29.956 116.159  1.00 61.38           C  
ATOM   1671  C   ALA A 455     -52.678  31.121 116.190  1.00 59.60           C  
ATOM   1672  O   ALA A 455     -52.317  32.295 116.296  1.00 57.26           O  
ATOM   1673  CB  ALA A 455     -50.422  30.339 115.362  1.00 68.37           C  
ATOM   1674  H   ALA A 455     -52.167  28.503 114.670  1.00 52.87           H  
ATOM   1675  HA  ALA A 455     -51.363  29.792 117.202  1.00 61.38           H  
ATOM   1676  HB1 ALA A 455     -49.733  29.492 115.273  1.00 68.37           H  
ATOM   1677  HB2 ALA A 455     -49.888  31.163 115.847  1.00 68.37           H  
ATOM   1678  HB3 ALA A 455     -50.682  30.675 114.353  1.00 68.37           H  
ATOM   1679  N   LYS A 456     -54.008  30.740 116.243  1.00 55.73           N  
ATOM   1680  CA  LYS A 456     -55.051  31.595 116.795  1.00 54.35           C  
ATOM   1681  C   LYS A 456     -55.973  30.810 117.757  1.00 57.52           C  
ATOM   1682  O   LYS A 456     -57.071  31.243 118.114  1.00 58.37           O  
ATOM   1683  CB  LYS A 456     -55.852  32.301 115.690  1.00 51.79           C  
ATOM   1684  CG  LYS A 456     -54.995  33.314 114.922  1.00 56.18           C  
ATOM   1685  CD  LYS A 456     -55.802  34.109 113.895  1.00 53.97           C  
ATOM   1686  CE  LYS A 456     -54.989  35.226 113.246  1.00 60.19           C  
ATOM   1687  NZ  LYS A 456     -53.827  34.668 112.518  1.00 66.46           N1+
ATOM   1688  H   LYS A 456     -54.281  29.823 115.879  1.00 55.73           H  
ATOM   1689  HA  LYS A 456     -54.567  32.353 117.425  1.00 54.35           H  
ATOM   1690  HB2 LYS A 456     -56.708  32.826 116.131  1.00 51.79           H  
ATOM   1691  HB3 LYS A 456     -56.263  31.560 114.992  1.00 51.79           H  
ATOM   1692  HG2 LYS A 456     -54.189  32.781 114.408  1.00 56.18           H  
ATOM   1693  HG3 LYS A 456     -54.532  34.010 115.633  1.00 56.18           H  
ATOM   1694  HD2 LYS A 456     -56.675  34.558 114.383  1.00 53.97           H  
ATOM   1695  HD3 LYS A 456     -56.184  33.429 113.123  1.00 53.97           H  
ATOM   1696  HE2 LYS A 456     -54.597  35.931 113.984  1.00 60.19           H  
ATOM   1697  HE3 LYS A 456     -55.590  35.768 112.510  1.00 60.19           H  
ATOM   1698  HZ1 LYS A 456     -53.320  35.397 112.000  1.00 66.46           H  
ATOM   1699  HZ2 LYS A 456     -54.090  33.953 111.818  1.00 66.46           H  
ATOM   1700  HZ3 LYS A 456     -53.133  34.226 113.141  1.00 66.46           H  
ATOM   1701  N   MET A 457     -55.401  29.694 118.348  1.00 59.12           N  
ATOM   1702  CA  MET A 457     -56.062  28.966 119.433  1.00 63.23           C  
ATOM   1703  C   MET A 457     -55.697  29.752 120.696  1.00 76.62           C  
ATOM   1704  O   MET A 457     -54.526  30.049 120.951  1.00 74.80           O  
ATOM   1705  CB  MET A 457     -55.572  27.515 119.529  1.00 66.17           C  
ATOM   1706  CG  MET A 457     -56.410  26.691 120.509  1.00 72.58           C  
ATOM   1707  SD  MET A 457     -55.882  24.947 120.622  1.00 63.75           S  
ATOM   1708  CE  MET A 457     -56.401  24.399 118.985  1.00 72.15           C  
ATOM   1709  H   MET A 457     -54.473  29.369 118.052  1.00 59.12           H  
ATOM   1710  HA  MET A 457     -57.135  28.985 119.229  1.00 63.23           H  
ATOM   1711  HB2 MET A 457     -54.520  27.490 119.841  1.00 66.17           H  
ATOM   1712  HB3 MET A 457     -55.623  27.072 118.528  1.00 66.17           H  
ATOM   1713  HG2 MET A 457     -57.469  26.715 120.235  1.00 72.58           H  
ATOM   1714  HG3 MET A 457     -56.325  27.110 121.517  1.00 72.58           H  
ATOM   1715  HE1 MET A 457     -55.777  24.848 118.210  1.00 72.15           H  
ATOM   1716  HE2 MET A 457     -57.444  24.661 118.809  1.00 72.15           H  
ATOM   1717  HE3 MET A 457     -56.299  23.316 118.909  1.00 72.15           H  
ATOM   1718  N   PRO A 458     -56.738  30.143 121.512  1.00 85.59           N  
ATOM   1719  CA  PRO A 458     -56.484  31.000 122.662  1.00 96.16           C  
ATOM   1720  C   PRO A 458     -55.818  30.228 123.806  1.00104.72           C  
ATOM   1721  O   PRO A 458     -55.944  29.017 123.992  1.00 93.85           O  
ATOM   1722  CB  PRO A 458     -57.870  31.494 123.078  1.00 89.96           C  
ATOM   1723  CG  PRO A 458     -58.786  30.346 122.663  1.00 92.73           C  
ATOM   1724  CD  PRO A 458     -58.157  29.850 121.369  1.00 84.10           C  
ATOM   1725  HA  PRO A 458     -55.833  31.832 122.366  1.00 96.16           H  
ATOM   1726  HB2 PRO A 458     -58.131  32.392 122.505  1.00 89.96           H  
ATOM   1727  HB3 PRO A 458     -57.958  31.729 124.143  1.00 89.96           H  
ATOM   1728  HG2 PRO A 458     -59.826  30.657 122.532  1.00 92.73           H  
ATOM   1729  HG3 PRO A 458     -58.759  29.555 123.422  1.00 92.73           H  
ATOM   1730  HD2 PRO A 458     -58.327  28.784 121.205  1.00 84.10           H  
ATOM   1731  HD3 PRO A 458     -58.532  30.411 120.507  1.00 84.10           H  
ATOM   1732  N   ASP A 459     -55.142  31.042 124.681  1.00114.08           N  
ATOM   1733  CA  ASP A 459     -54.384  30.580 125.828  1.00107.39           C  
ATOM   1734  C   ASP A 459     -55.367  30.440 126.977  1.00 97.53           C  
ATOM   1735  O   ASP A 459     -55.176  29.700 127.941  1.00 91.26           O  
ATOM   1736  CB  ASP A 459     -53.278  31.568 126.186  1.00 96.38           C  
ATOM   1737  CG  ASP A 459     -53.773  33.016 126.260  1.00112.20           C  
ATOM   1738  OD1 ASP A 459     -54.687  33.312 125.427  1.00133.42           O  
ATOM   1739  OD2 ASP A 459     -53.214  33.732 127.131  1.00113.65           O1-
ATOM   1740  H   ASP A 459     -55.153  32.083 124.598  1.00114.08           H  
ATOM   1741  HA  ASP A 459     -53.963  29.593 125.612  1.00107.39           H  
ATOM   1742  HC  ASP A 459     -56.236  31.120 126.960  1.00 97.53           H  
ATOM   1743  HB2 ASP A 459     -52.498  31.542 125.415  1.00 96.38           H  
ATOM   1744  HB3 ASP A 459     -52.811  31.287 127.138  1.00 96.38           H  
TER    1745      ASP A 459 
ATOM   1746  N   VAL B  62     -43.085   6.507  72.423  1.00 68.40           N1+
ATOM   1747  CA  VAL B  62     -44.567   6.502  72.689  1.00 67.46           C  
ATOM   1748  C   VAL B  62     -44.862   6.265  74.172  1.00 64.55           C  
ATOM   1749  O   VAL B  62     -45.468   7.094  74.846  1.00 63.02           O  
ATOM   1750  CB  VAL B  62     -45.215   5.450  71.803  1.00 66.90           C  
ATOM   1751  H1  VAL B  62     -42.635   5.617  72.685  1.00 68.40           H  
ATOM   1752  H2  VAL B  62     -42.625   7.248  72.976  1.00 68.40           H  
ATOM   1753  H3  VAL B  62     -42.878   6.670  71.428  1.00 68.40           H  
ATOM   1754  HA  VAL B  62     -44.921   7.501  72.414  1.00 67.46           H  
ATOM   1755  HB1 VAL B  62     -45.048   5.673  70.744  1.00 66.90           H  
ATOM   1756  HB2 VAL B  62     -46.297   5.419  71.974  1.00 66.90           H  
ATOM   1757  HB3 VAL B  62     -44.825   4.446  72.001  1.00 66.90           H  
ATOM   1758  N   LEU B  63     -44.348   5.090  74.685  1.00 62.75           N  
ATOM   1759  CA  LEU B  63     -44.506   4.728  76.089  1.00 59.97           C  
ATOM   1760  C   LEU B  63     -43.608   5.678  76.888  1.00 56.47           C  
ATOM   1761  O   LEU B  63     -42.470   5.975  76.532  1.00 57.12           O  
ATOM   1762  CB  LEU B  63     -44.052   3.287  76.368  1.00 59.12           C  
ATOM   1763  CG  LEU B  63     -44.793   2.199  75.568  1.00 63.18           C  
ATOM   1764  CD1 LEU B  63     -44.132   0.841  75.814  1.00 63.62           C  
ATOM   1765  CD2 LEU B  63     -46.278   2.129  75.921  1.00 63.56           C  
ATOM   1766  H   LEU B  63     -43.852   4.427  74.104  1.00 62.75           H  
ATOM   1767  HA  LEU B  63     -45.555   4.879  76.365  1.00 59.97           H  
ATOM   1768  HB2 LEU B  63     -44.153   3.083  77.443  1.00 59.12           H  
ATOM   1769  HB3 LEU B  63     -42.978   3.207  76.149  1.00 59.12           H  
ATOM   1770  HG  LEU B  63     -44.707   2.412  74.496  1.00 63.18           H  
ATOM   1771 HD11 LEU B  63     -44.207   0.547  76.866  1.00 63.62           H  
ATOM   1772 HD12 LEU B  63     -43.071   0.868  75.544  1.00 63.62           H  
ATOM   1773 HD13 LEU B  63     -44.606   0.065  75.205  1.00 63.62           H  
ATOM   1774 HD21 LEU B  63     -46.424   1.944  76.990  1.00 63.56           H  
ATOM   1775 HD22 LEU B  63     -46.769   1.319  75.371  1.00 63.56           H  
ATOM   1776 HD23 LEU B  63     -46.794   3.058  75.661  1.00 63.56           H  
ATOM   1777  N   ARG B  64     -44.207   6.136  78.038  1.00 53.69           N  
ATOM   1778  CA  ARG B  64     -43.557   6.994  79.026  1.00 52.42           C  
ATOM   1779  C   ARG B  64     -44.498   7.003  80.238  1.00 50.21           C  
ATOM   1780  O   ARG B  64     -45.711   6.814  80.102  1.00 50.83           O  
ATOM   1781  CB  ARG B  64     -43.306   8.420  78.509  1.00 56.62           C  
ATOM   1782  CG  ARG B  64     -44.572   9.152  78.040  1.00 61.72           C  
ATOM   1783  CD  ARG B  64     -44.256  10.502  77.392  1.00 67.49           C  
ATOM   1784  NE  ARG B  64     -45.498  11.133  76.887  1.00 73.59           N  
ATOM   1785  CZ  ARG B  64     -45.544  12.134  75.972  1.00 79.75           C  
ATOM   1786  NH1 ARG B  64     -44.417  12.702  75.493  1.00 82.39           N  
ATOM   1787  NH2 ARG B  64     -46.740  12.582  75.521  1.00 83.55           N1+
ATOM   1788  H   ARG B  64     -45.171   5.884  78.255  1.00 53.69           H  
ATOM   1789  HA  ARG B  64     -42.606   6.524  79.302  1.00 52.42           H  
ATOM   1790  HB2 ARG B  64     -42.590   8.382  77.680  1.00 56.62           H  
ATOM   1791  HB3 ARG B  64     -42.836   9.007  79.304  1.00 56.62           H  
ATOM   1792  HG2 ARG B  64     -45.251   9.315  78.886  1.00 61.72           H  
ATOM   1793  HG3 ARG B  64     -45.119   8.539  77.315  1.00 61.72           H  
ATOM   1794  HD2 ARG B  64     -43.577  10.346  76.547  1.00 67.49           H  
ATOM   1795  HD3 ARG B  64     -43.803  11.181  78.121  1.00 67.49           H  
ATOM   1796  HE  ARG B  64     -46.382  10.754  77.209  1.00 73.59           H  
ATOM   1797 HH11 ARG B  64     -44.451  13.455  74.816  1.00 82.39           H  
ATOM   1798 HH12 ARG B  64     -43.506  12.428  75.847  1.00 82.39           H  
ATOM   1799 HH21 ARG B  64     -46.803  13.322  74.830  1.00 83.55           H  
ATOM   1800 HH22 ARG B  64     -47.620  12.230  75.881  1.00 83.55           H  
ATOM   1801  N   SER B  65     -43.900   7.275  81.449  1.00 48.19           N  
ATOM   1802  CA  SER B  65     -44.716   7.352  82.654  1.00 46.09           C  
ATOM   1803  C   SER B  65     -45.451   8.693  82.752  1.00 51.60           C  
ATOM   1804  O   SER B  65     -45.007   9.750  82.306  1.00 54.27           O  
ATOM   1805  CB  SER B  65     -43.908   7.130  83.928  1.00 41.99           C  
ATOM   1806  OG  SER B  65     -43.697   5.728  84.119  1.00 36.73           O  
ATOM   1807  H   SER B  65     -42.880   7.431  81.515  1.00 48.19           H  
ATOM   1808  HA  SER B  65     -45.466   6.559  82.567  1.00 46.09           H  
ATOM   1809  HB2 SER B  65     -44.444   7.496  84.809  1.00 41.99           H  
ATOM   1810  HB3 SER B  65     -42.940   7.639  83.909  1.00 41.99           H  
ATOM   1811  HG  SER B  65     -42.891   5.507  83.568  1.00 36.73           H  
ATOM   1812  N   VAL B  66     -46.634   8.616  83.467  1.00 52.89           N  
ATOM   1813  CA  VAL B  66     -47.479   9.783  83.678  1.00 55.94           C  
ATOM   1814  C   VAL B  66     -47.028  10.408  85.010  1.00 53.96           C  
ATOM   1815  O   VAL B  66     -47.206   9.880  86.110  1.00 50.40           O  
ATOM   1816  CB  VAL B  66     -48.977   9.416  83.723  1.00 56.02           C  
ATOM   1817  CG1 VAL B  66     -49.847  10.669  83.878  1.00 58.57           C  
ATOM   1818  CG2 VAL B  66     -49.410   8.658  82.463  1.00 58.90           C  
ATOM   1819  H   VAL B  66     -46.919   7.711  83.879  1.00 52.89           H  
ATOM   1820  HA  VAL B  66     -47.307  10.491  82.859  1.00 55.94           H  
ATOM   1821  HB  VAL B  66     -49.165   8.772  84.588  1.00 56.02           H  
ATOM   1822 HG11 VAL B  66     -49.700  11.360  83.041  1.00 58.57           H  
ATOM   1823 HG12 VAL B  66     -49.615  11.204  84.804  1.00 58.57           H  
ATOM   1824 HG13 VAL B  66     -50.909  10.401  83.914  1.00 58.57           H  
ATOM   1825 HG21 VAL B  66     -49.216   9.247  81.560  1.00 58.90           H  
ATOM   1826 HG22 VAL B  66     -50.482   8.432  82.496  1.00 58.90           H  
ATOM   1827 HG23 VAL B  66     -48.881   7.705  82.367  1.00 58.90           H  
ATOM   1828  N   ASN B  67     -46.414  11.642  84.873  1.00 52.97           N  
ATOM   1829  CA  ASN B  67     -45.947  12.404  86.038  1.00 53.84           C  
ATOM   1830  C   ASN B  67     -47.142  13.069  86.769  1.00 52.34           C  
ATOM   1831  O   ASN B  67     -47.289  14.288  86.841  1.00 52.39           O  
ATOM   1832  CB  ASN B  67     -44.953  13.467  85.587  1.00 56.40           C  
ATOM   1833  CG  ASN B  67     -44.224  14.072  86.761  1.00 57.05           C  
ATOM   1834  OD1 ASN B  67     -44.262  13.635  87.907  1.00 53.75           O  
ATOM   1835  ND2 ASN B  67     -43.487  15.174  86.420  1.00 62.59           N  
ATOM   1836  H   ASN B  67     -46.272  12.021  83.939  1.00 52.97           H  
ATOM   1837  HA  ASN B  67     -45.484  11.697  86.737  1.00 53.84           H  
ATOM   1838  HB2 ASN B  67     -45.454  14.263  85.023  1.00 56.40           H  
ATOM   1839  HB3 ASN B  67     -44.201  13.032  84.919  1.00 56.40           H  
ATOM   1840 HD21 ASN B  67     -42.936  15.640  87.130  1.00 62.59           H  
ATOM   1841 HD22 ASN B  67     -43.453  15.551  85.480  1.00 62.59           H  
ATOM   1842  N   SER B  68     -48.016  12.186  87.374  1.00 50.04           N  
ATOM   1843  CA  SER B  68     -49.181  12.673  88.123  1.00 48.77           C  
ATOM   1844  C   SER B  68     -48.789  13.033  89.581  1.00 48.26           C  
ATOM   1845  O   SER B  68     -49.134  14.077  90.142  1.00 48.77           O  
ATOM   1846  CB  SER B  68     -50.292  11.612  88.098  1.00 45.01           C  
ATOM   1847  OG  SER B  68     -49.807  10.360  88.604  1.00 39.30           O  
ATOM   1848  H   SER B  68     -47.842  11.177  87.264  1.00 50.04           H  
ATOM   1849  HA  SER B  68     -49.546  13.592  87.650  1.00 48.77           H  
ATOM   1850  HB2 SER B  68     -50.653  11.453  87.076  1.00 45.01           H  
ATOM   1851  HB3 SER B  68     -51.138  11.920  88.715  1.00 45.01           H  
ATOM   1852  HG  SER B  68     -49.820   9.709  87.862  1.00 39.30           H  
ATOM   1853  N   ARG B  69     -48.105  12.005  90.207  1.00 49.97           N  
ATOM   1854  CA  ARG B  69     -47.845  11.863  91.632  1.00 49.88           C  
ATOM   1855  C   ARG B  69     -49.151  11.533  92.414  1.00 46.20           C  
ATOM   1856  O   ARG B  69     -49.236  11.681  93.634  1.00 49.30           O  
ATOM   1857  CB  ARG B  69     -47.075  12.982  92.339  1.00 54.98           C  
ATOM   1858  CG  ARG B  69     -45.774  13.453  91.674  1.00 63.69           C  
ATOM   1859  CD  ARG B  69     -45.961  14.541  90.618  1.00 71.51           C  
ATOM   1860  NE  ARG B  69     -46.981  15.520  91.023  1.00 78.98           N  
ATOM   1861  CZ  ARG B  69     -46.870  16.410  92.040  1.00 80.85           C  
ATOM   1862  NH1 ARG B  69     -45.702  16.644  92.674  1.00 79.30           N  
ATOM   1863  NH2 ARG B  69     -47.971  17.065  92.476  1.00 84.04           N1+
ATOM   1864  H   ARG B  69     -47.788  11.246  89.608  1.00 49.97           H  
ATOM   1865  HA  ARG B  69     -47.232  10.958  91.699  1.00 49.88           H  
ATOM   1866  HB2 ARG B  69     -46.798  12.601  93.333  1.00 54.98           H  
ATOM   1867  HB3 ARG B  69     -47.746  13.820  92.550  1.00 54.98           H  
ATOM   1868  HG2 ARG B  69     -45.222  12.607  91.250  1.00 63.69           H  
ATOM   1869  HG3 ARG B  69     -45.136  13.866  92.466  1.00 63.69           H  
ATOM   1870  HD2 ARG B  69     -46.292  14.100  89.675  1.00 71.51           H  
ATOM   1871  HD3 ARG B  69     -45.025  15.066  90.399  1.00 71.51           H  
ATOM   1872  HE  ARG B  69     -47.903  15.390  90.573  1.00 78.98           H  
ATOM   1873 HH11 ARG B  69     -45.657  17.279  93.467  1.00 79.30           H  
ATOM   1874 HH12 ARG B  69     -44.855  16.172  92.378  1.00 79.30           H  
ATOM   1875 HH21 ARG B  69     -47.910  17.666  93.296  1.00 84.04           H  
ATOM   1876 HH22 ARG B  69     -48.883  16.866  92.075  1.00 84.04           H  
ATOM   1877  N   GLU B  70     -50.130  10.914  91.655  1.00 41.27           N  
ATOM   1878  CA  GLU B  70     -51.376  10.397  92.231  1.00 38.17           C  
ATOM   1879  C   GLU B  70     -51.105   8.954  92.672  1.00 34.54           C  
ATOM   1880  O   GLU B  70     -50.454   8.195  91.941  1.00 33.25           O  
ATOM   1881  CB  GLU B  70     -52.522  10.364  91.222  1.00 38.91           C  
ATOM   1882  CG  GLU B  70     -53.195  11.713  91.004  1.00 41.95           C  
ATOM   1883  CD  GLU B  70     -54.458  11.397  90.212  1.00 43.55           C  
ATOM   1884  OE1 GLU B  70     -54.373  11.515  88.944  1.00 43.33           O  
ATOM   1885  OE2 GLU B  70     -55.446  11.013  90.897  1.00 46.14           O1-
ATOM   1886  H   GLU B  70     -49.959  10.782  90.656  1.00 41.27           H  
ATOM   1887  HA  GLU B  70     -51.625  11.026  93.087  1.00 38.17           H  
ATOM   1888  HB2 GLU B  70     -53.269   9.635  91.560  1.00 38.91           H  
ATOM   1889  HB3 GLU B  70     -52.159   9.993  90.259  1.00 38.91           H  
ATOM   1890  HG2 GLU B  70     -52.548  12.409  90.464  1.00 41.95           H  
ATOM   1891  HG3 GLU B  70     -53.470  12.178  91.958  1.00 41.95           H  
ATOM   1892  N   PRO B  71     -51.604   8.507  93.875  1.00 32.93           N  
ATOM   1893  CA  PRO B  71     -51.112   7.257  94.467  1.00 32.36           C  
ATOM   1894  C   PRO B  71     -51.472   5.953  93.737  1.00 33.19           C  
ATOM   1895  O   PRO B  71     -52.592   5.744  93.272  1.00 34.23           O  
ATOM   1896  CB  PRO B  71     -51.782   7.191  95.850  1.00 32.97           C  
ATOM   1897  CG  PRO B  71     -52.230   8.616  96.119  1.00 35.83           C  
ATOM   1898  CD  PRO B  71     -52.572   9.157  94.746  1.00 35.70           C  
ATOM   1899  HA  PRO B  71     -50.025   7.345  94.567  1.00 32.36           H  
ATOM   1900  HB2 PRO B  71     -51.090   6.833  96.618  1.00 32.97           H  
ATOM   1901  HB3 PRO B  71     -52.653   6.525  95.855  1.00 32.97           H  
ATOM   1902  HG2 PRO B  71     -51.383   9.168  96.528  1.00 35.83           H  
ATOM   1903  HG3 PRO B  71     -53.063   8.681  96.825  1.00 35.83           H  
ATOM   1904  HD2 PRO B  71     -53.569   8.836  94.430  1.00 35.70           H  
ATOM   1905  HD3 PRO B  71     -52.525  10.245  94.709  1.00 35.70           H  
ATOM   1906  N   SER B  72     -50.464   4.994  93.790  1.00 32.24           N  
ATOM   1907  CA  SER B  72     -50.719   3.596  93.464  1.00 31.67           C  
ATOM   1908  C   SER B  72     -50.044   2.745  94.552  1.00 31.65           C  
ATOM   1909  O   SER B  72     -48.831   2.775  94.779  1.00 30.64           O  
ATOM   1910  CB  SER B  72     -50.182   3.191  92.090  1.00 31.14           C  
ATOM   1911  OG  SER B  72     -50.929   2.079  91.588  1.00 31.24           O  
ATOM   1912  H   SER B  72     -49.499   5.238  94.056  1.00 32.24           H  
ATOM   1913  HA  SER B  72     -51.797   3.441  93.466  1.00 31.67           H  
ATOM   1914  HB2 SER B  72     -49.128   2.899  92.120  1.00 31.14           H  
ATOM   1915  HB3 SER B  72     -50.287   4.005  91.368  1.00 31.14           H  
ATOM   1916  HG  SER B  72     -51.817   2.455  91.347  1.00 31.24           H  
ATOM   1917  N   GLN B  73     -50.934   1.987  95.288  1.00 30.86           N  
ATOM   1918  CA  GLN B  73     -50.565   0.970  96.256  1.00 33.01           C  
ATOM   1919  C   GLN B  73     -50.636  -0.351  95.479  1.00 30.41           C  
ATOM   1920  O   GLN B  73     -51.712  -0.872  95.160  1.00 27.92           O  
ATOM   1921  CB  GLN B  73     -51.559   0.868  97.425  1.00 38.68           C  
ATOM   1922  CG  GLN B  73     -51.327   1.882  98.531  1.00 45.37           C  
ATOM   1923  CD  GLN B  73     -51.612   3.295  98.101  1.00 53.37           C  
ATOM   1924  NE2 GLN B  73     -50.497   4.023  97.797  1.00 59.52           N  
ATOM   1925  OE1 GLN B  73     -52.746   3.756  98.040  1.00 55.23           O  
ATOM   1926  H   GLN B  73     -51.942   2.147  95.107  1.00 30.86           H  
ATOM   1927  HA  GLN B  73     -49.546   1.143  96.616  1.00 33.01           H  
ATOM   1928  HB2 GLN B  73     -51.473  -0.129  97.879  1.00 38.68           H  
ATOM   1929  HB3 GLN B  73     -52.590   0.949  97.066  1.00 38.68           H  
ATOM   1930  HG2 GLN B  73     -50.306   1.796  98.903  1.00 45.37           H  
ATOM   1931  HG3 GLN B  73     -51.993   1.664  99.374  1.00 45.37           H  
ATOM   1932 HE21 GLN B  73     -50.637   4.974  97.486  1.00 59.52           H  
ATOM   1933 HE22 GLN B  73     -49.551   3.658  97.855  1.00 59.52           H  
ATOM   1934  N   VAL B  74     -49.395  -0.857  95.114  1.00 28.92           N  
ATOM   1935  CA  VAL B  74     -49.293  -2.028  94.250  1.00 27.56           C  
ATOM   1936  C   VAL B  74     -48.670  -3.163  95.079  1.00 27.76           C  
ATOM   1937  O   VAL B  74     -47.709  -2.990  95.832  1.00 28.04           O  
ATOM   1938  CB  VAL B  74     -48.468  -1.774  92.971  1.00 27.27           C  
ATOM   1939  CG1 VAL B  74     -48.706  -2.886  91.944  1.00 27.32           C  
ATOM   1940  CG2 VAL B  74     -48.782  -0.426  92.320  1.00 26.91           C  
ATOM   1941  H   VAL B  74     -48.519  -0.438  95.455  1.00 28.92           H  
ATOM   1942  HA  VAL B  74     -50.304  -2.302  93.954  1.00 27.56           H  
ATOM   1943  HB  VAL B  74     -47.404  -1.779  93.221  1.00 27.27           H  
ATOM   1944 HG11 VAL B  74     -49.754  -2.925  91.631  1.00 27.32           H  
ATOM   1945 HG12 VAL B  74     -48.436  -3.867  92.341  1.00 27.32           H  
ATOM   1946 HG13 VAL B  74     -48.095  -2.721  91.053  1.00 27.32           H  
ATOM   1947 HG21 VAL B  74     -49.846  -0.347  92.075  1.00 26.91           H  
ATOM   1948 HG22 VAL B  74     -48.210  -0.300  91.395  1.00 26.91           H  
ATOM   1949 HG23 VAL B  74     -48.514   0.407  92.977  1.00 26.91           H  
ATOM   1950  N   ILE B  75     -49.252  -4.400  94.858  1.00 26.42           N  
ATOM   1951  CA  ILE B  75     -48.670  -5.643  95.363  1.00 27.97           C  
ATOM   1952  C   ILE B  75     -47.935  -6.285  94.173  1.00 26.68           C  
ATOM   1953  O   ILE B  75     -48.530  -6.683  93.165  1.00 24.86           O  
ATOM   1954  CB  ILE B  75     -49.732  -6.610  95.932  1.00 29.62           C  
ATOM   1955  CG1 ILE B  75     -50.592  -5.971  97.041  1.00 32.24           C  
ATOM   1956  CG2 ILE B  75     -49.081  -7.909  96.432  1.00 29.61           C  
ATOM   1957  CD1 ILE B  75     -49.831  -5.511  98.276  1.00 33.73           C  
ATOM   1958  H   ILE B  75     -50.129  -4.439  94.313  1.00 26.42           H  
ATOM   1959  HA  ILE B  75     -47.941  -5.400  96.143  1.00 27.97           H  
ATOM   1960  HB  ILE B  75     -50.422  -6.886  95.124  1.00 29.62           H  
ATOM   1961 HG12 ILE B  75     -51.364  -6.685  97.353  1.00 32.24           H  
ATOM   1962 HG13 ILE B  75     -51.124  -5.112  96.623  1.00 32.24           H  
ATOM   1963 HG21 ILE B  75     -48.266  -7.707  97.135  1.00 29.61           H  
ATOM   1964 HG22 ILE B  75     -48.665  -8.486  95.599  1.00 29.61           H  
ATOM   1965 HG23 ILE B  75     -49.814  -8.547  96.935  1.00 29.61           H  
ATOM   1966 HD11 ILE B  75     -49.318  -6.343  98.768  1.00 33.73           H  
ATOM   1967 HD12 ILE B  75     -50.526  -5.075  99.001  1.00 33.73           H  
ATOM   1968 HD13 ILE B  75     -49.092  -4.745  98.027  1.00 33.73           H  
ATOM   1969  N   PHE B  76     -46.556  -6.347  94.347  1.00 24.74           N  
ATOM   1970  CA  PHE B  76     -45.679  -6.923  93.332  1.00 25.69           C  
ATOM   1971  C   PHE B  76     -45.500  -8.420  93.655  1.00 28.00           C  
ATOM   1972  O   PHE B  76     -45.028  -8.820  94.721  1.00 28.22           O  
ATOM   1973  CB  PHE B  76     -44.274  -6.283  93.309  1.00 24.90           C  
ATOM   1974  CG  PHE B  76     -44.054  -5.070  92.427  1.00 24.57           C  
ATOM   1975  CD1 PHE B  76     -45.090  -4.347  91.826  1.00 24.20           C  
ATOM   1976  CD2 PHE B  76     -42.734  -4.636  92.209  1.00 25.47           C  
ATOM   1977  CE1 PHE B  76     -44.816  -3.249  91.005  1.00 25.39           C  
ATOM   1978  CE2 PHE B  76     -42.457  -3.528  91.403  1.00 24.68           C  
ATOM   1979  CZ  PHE B  76     -43.501  -2.839  90.795  1.00 24.81           C  
ATOM   1980  H   PHE B  76     -46.122  -6.034  95.229  1.00 24.74           H  
ATOM   1981  HA  PHE B  76     -46.158  -6.839  92.352  1.00 25.69           H  
ATOM   1982  HB2 PHE B  76     -43.557  -7.041  92.963  1.00 24.90           H  
ATOM   1983  HB3 PHE B  76     -43.972  -6.012  94.330  1.00 24.90           H  
ATOM   1984  HD1 PHE B  76     -46.125  -4.619  92.003  1.00 24.20           H  
ATOM   1985  HD2 PHE B  76     -41.905  -5.156  92.682  1.00 25.47           H  
ATOM   1986  HE1 PHE B  76     -45.630  -2.694  90.548  1.00 25.39           H  
ATOM   1987  HE2 PHE B  76     -41.431  -3.205  91.248  1.00 24.68           H  
ATOM   1988  HZ  PHE B  76     -43.291  -1.981  90.164  1.00 24.81           H  
ATOM   1989  N   CAS B  77     -45.898  -9.262  92.649  1.00 27.14           N  
ATOM   1990  CA  CAS B  77     -46.942 -11.244  97.292  1.00 28.92           C  
ATOM   1991  CB  CAS B  77     -48.447 -11.406  93.631  1.00 32.02           C  
ATOM   1992  C   CAS B  77     -43.712 -13.678  93.673  1.00 27.44           C  
ATOM   1993  O   CAS B  77     -45.171 -11.745  91.632  1.00 27.11           O  
ATOM   1994  SG  CAS B  77     -49.847 -14.605  96.508  1.00 37.96           S  
ATOM   1995 AS   CAS B  77     -43.770 -12.719  99.849  1.00 48.12          AS  
ATOM   1996  CE1 CAS B  77     -46.183 -15.317  98.166  1.00 49.45           C  
ATOM   1997  CE2 CAS B  77     -50.048 -11.646  99.378  1.00 44.75           C  
ATOM   1998  H1  CAS B  77     -45.726 -10.271  92.643  1.00 27.14           H  
ATOM   1999  H2  CAS B  77     -46.413  -8.922  91.824  1.00 27.14           H  
ATOM   2000  HA1 CAS B  77     -46.864 -11.546  98.338  1.00 28.92           H  
ATOM   2001  HA2 CAS B  77     -46.521 -10.244  97.168  1.00 28.92           H  
ATOM   2002  HA3 CAS B  77     -47.992 -11.235  96.992  1.00 28.92           H  
ATOM   2003  HA4 CAS B  77     -46.392 -11.951  96.667  1.00 28.92           H  
ATOM   2004  HC  CAS B  77     -42.997 -14.391  94.083  1.00 27.44           H  
ATOM   2005  HC  CAS B  77     -44.543 -14.215  93.206  1.00 27.44           H  
ATOM   2006  HC  CAS B  77     -44.134 -13.109  94.507  1.00 27.44           H  
ATOM   2007  H1  CAS B  77     -44.271 -11.877  92.054  1.00 27.11           H  
ATOM   2008  H2  CAS B  77     -45.400 -12.686  91.540  1.00 27.11           H  
ATOM   2009  HB1 CAS B  77     -48.089 -12.163  92.930  1.00 32.02           H  
ATOM   2010  HB2 CAS B  77     -47.635 -11.123  94.304  1.00 32.02           H  
ATOM   2011  HB3 CAS B  77     -49.277 -11.811  94.214  1.00 32.02           H  
ATOM   2012  HB4 CAS B  77     -48.785 -10.527  93.078  1.00 32.02           H  
ATOM   2013  HG1 CAS B  77     -48.611 -14.282  96.920  1.00 37.96           H  
ATOM   2014  HG2 CAS B  77     -50.342 -14.607  97.756  1.00 37.96           H  
ATOM   2015 HE11 CAS B  77     -46.698 -14.625  98.837  1.00 49.45           H  
ATOM   2016 HE12 CAS B  77     -46.849 -16.144  97.913  1.00 49.45           H  
ATOM   2017 HE13 CAS B  77     -45.290 -15.708  98.660  1.00 49.45           H  
ATOM   2018 HE14 CAS B  77     -45.893 -14.790  97.254  1.00 49.45           H  
ATOM   2019 HE21 CAS B  77     -49.361 -12.495  99.389  1.00 44.75           H  
ATOM   2020 HE22 CAS B  77     -50.877 -11.840 100.062  1.00 44.75           H  
ATOM   2021 HE23 CAS B  77     -50.436 -11.502  98.367  1.00 44.75           H  
ATOM   2022 HE24 CAS B  77     -49.518 -10.745  99.695  1.00 44.75           H  
ATOM   2023  H1  CAS B  77     -44.146 -12.826  98.366  1.00 48.12           H  
ATOM   2024  H2  CAS B  77     -42.273 -12.999 100.016  1.00 48.12           H  
ATOM   2025  H3  CAS B  77     -44.576 -13.745 100.654  1.00 48.12           H  
ATOM   2026  N   ASN B  78     -43.069 -12.742  92.734  1.00 27.15           N1+
ATOM   2027  CA  ASN B  78     -42.304 -13.400  91.618  1.00 28.26           C  
ATOM   2028  C   ASN B  78     -42.720 -14.863  91.410  1.00 28.54           C  
ATOM   2029  O   ASN B  78     -42.108 -15.806  91.919  1.00 30.20           O  
ATOM   2030  CB  ASN B  78     -40.797 -13.279  91.834  1.00 28.27           C  
ATOM   2031  CG  ASN B  78     -40.002 -13.871  90.689  1.00 29.41           C  
ATOM   2032  OD1 ASN B  78     -40.481 -14.357  89.670  1.00 30.01           O  
ATOM   2033  ND2 ASN B  78     -38.656 -13.807  90.899  1.00 29.45           N  
ATOM   2034  H   ASN B  78     -42.367 -12.245  93.329  1.00 27.15           H  
ATOM   2035  HA  ASN B  78     -42.550 -12.850  90.703  1.00 28.26           H  
ATOM   2036  HB2 ASN B  78     -40.493 -13.785  92.758  1.00 28.27           H  
ATOM   2037  HB3 ASN B  78     -40.514 -12.223  91.924  1.00 28.27           H  
ATOM   2038 HD21 ASN B  78     -38.014 -14.268  90.236  1.00 29.45           H  
ATOM   2039 HD22 ASN B  78     -38.227 -13.313  91.679  1.00 29.45           H  
ATOM   2040  N   ARG B  79     -43.830 -15.018  90.588  1.00 28.53           N  
ATOM   2041  CA  ARG B  79     -44.433 -16.323  90.308  1.00 31.74           C  
ATOM   2042  C   ARG B  79     -43.703 -16.908  89.072  1.00 31.25           C  
ATOM   2043  O   ARG B  79     -44.268 -17.274  88.040  1.00 32.30           O  
ATOM   2044  CB  ARG B  79     -45.945 -16.262  90.044  1.00 35.71           C  
ATOM   2045  CG  ARG B  79     -46.793 -15.580  91.124  1.00 42.49           C  
ATOM   2046  CD  ARG B  79     -48.272 -15.688  90.756  1.00 50.78           C  
ATOM   2047  NE  ARG B  79     -49.146 -14.821  91.557  1.00 59.33           N  
ATOM   2048  CZ  ARG B  79     -49.736 -15.154  92.730  1.00 66.62           C  
ATOM   2049  NH1 ARG B  79     -49.411 -16.268  93.411  1.00 70.04           N  
ATOM   2050  NH2 ARG B  79     -50.680 -14.329  93.231  1.00 68.00           N1+
ATOM   2051  H   ARG B  79     -44.232 -14.225  90.083  1.00 28.53           H  
ATOM   2052  HA  ARG B  79     -44.239 -16.989  91.158  1.00 31.74           H  
ATOM   2053  HB2 ARG B  79     -46.309 -17.289  89.904  1.00 35.71           H  
ATOM   2054  HB3 ARG B  79     -46.129 -15.753  89.092  1.00 35.71           H  
ATOM   2055  HG2 ARG B  79     -46.518 -14.525  91.207  1.00 42.49           H  
ATOM   2056  HG3 ARG B  79     -46.614 -16.040  92.102  1.00 42.49           H  
ATOM   2057  HD2 ARG B  79     -48.631 -16.721  90.824  1.00 50.78           H  
ATOM   2058  HD3 ARG B  79     -48.422 -15.381  89.715  1.00 50.78           H  
ATOM   2059  HE  ARG B  79     -49.510 -13.956  91.152  1.00 59.33           H  
ATOM   2060 HH11 ARG B  79     -49.871 -16.480  94.288  1.00 70.04           H  
ATOM   2061 HH12 ARG B  79     -48.652 -16.865  93.112  1.00 70.04           H  
ATOM   2062 HH21 ARG B  79     -51.122 -14.489  94.129  1.00 68.00           H  
ATOM   2063 HH22 ARG B  79     -50.923 -13.487  92.683  1.00 68.00           H  
ATOM   2064  N   SER B  80     -42.347 -17.065  89.274  1.00 30.21           N  
ATOM   2065  CA  SER B  80     -41.474 -17.656  88.279  1.00 29.71           C  
ATOM   2066  C   SER B  80     -40.271 -18.213  89.047  1.00 30.51           C  
ATOM   2067  O   SER B  80     -39.936 -17.736  90.136  1.00 30.68           O  
ATOM   2068  CB  SER B  80     -41.026 -16.622  87.239  1.00 29.33           C  
ATOM   2069  OG  SER B  80     -39.921 -15.841  87.690  1.00 29.99           O  
ATOM   2070  H   SER B  80     -41.922 -16.759  90.156  1.00 30.21           H  
ATOM   2071  HA  SER B  80     -42.034 -18.460  87.792  1.00 29.71           H  
ATOM   2072  HB2 SER B  80     -41.839 -15.944  86.957  1.00 29.33           H  
ATOM   2073  HB3 SER B  80     -40.697 -17.124  86.326  1.00 29.33           H  
ATOM   2074  HG  SER B  80     -40.233 -15.267  88.441  1.00 29.99           H  
ATOM   2075  N   PRO B  81     -39.533 -19.195  88.416  1.00 30.82           N  
ATOM   2076  CA  PRO B  81     -38.280 -19.690  88.984  1.00 31.73           C  
ATOM   2077  C   PRO B  81     -37.050 -18.821  88.638  1.00 30.90           C  
ATOM   2078  O   PRO B  81     -35.904 -19.196  88.889  1.00 31.38           O  
ATOM   2079  CB  PRO B  81     -38.143 -21.081  88.365  1.00 34.06           C  
ATOM   2080  CG  PRO B  81     -38.748 -20.903  86.976  1.00 33.64           C  
ATOM   2081  CD  PRO B  81     -39.889 -19.921  87.203  1.00 32.40           C  
ATOM   2082  HA  PRO B  81     -38.351 -19.742  90.075  1.00 31.73           H  
ATOM   2083  HB2 PRO B  81     -38.746 -21.801  88.933  1.00 34.06           H  
ATOM   2084  HB3 PRO B  81     -37.116 -21.456  88.321  1.00 34.06           H  
ATOM   2085  HG2 PRO B  81     -39.090 -21.845  86.537  1.00 33.64           H  
ATOM   2086  HG3 PRO B  81     -38.007 -20.469  86.298  1.00 33.64           H  
ATOM   2087  HD2 PRO B  81     -40.013 -19.238  86.361  1.00 32.40           H  
ATOM   2088  HD3 PRO B  81     -40.834 -20.443  87.384  1.00 32.40           H  
ATOM   2089  N   ARG B  82     -37.312 -17.590  88.085  1.00 30.65           N  
ATOM   2090  CA  ARG B  82     -36.266 -16.675  87.667  1.00 30.09           C  
ATOM   2091  C   ARG B  82     -36.078 -15.651  88.801  1.00 28.84           C  
ATOM   2092  O   ARG B  82     -37.015 -15.197  89.462  1.00 28.30           O  
ATOM   2093  CB  ARG B  82     -36.641 -15.919  86.385  1.00 28.53           C  
ATOM   2094  CG  ARG B  82     -37.300 -16.738  85.269  1.00 29.39           C  
ATOM   2095  CD  ARG B  82     -36.554 -17.996  84.839  1.00 29.78           C  
ATOM   2096  NE  ARG B  82     -37.184 -18.579  83.634  1.00 28.05           N  
ATOM   2097  CZ  ARG B  82     -36.815 -18.281  82.355  1.00 28.42           C  
ATOM   2098  NH1 ARG B  82     -35.846 -17.406  82.069  1.00 30.58           N  
ATOM   2099  NH2 ARG B  82     -37.464 -18.889  81.317  1.00 27.54           N1+
ATOM   2100  H   ARG B  82     -38.272 -17.257  88.012  1.00 30.65           H  
ATOM   2101  HA  ARG B  82     -35.335 -17.232  87.515  1.00 30.09           H  
ATOM   2102  HB2 ARG B  82     -35.737 -15.433  86.003  1.00 28.53           H  
ATOM   2103  HB3 ARG B  82     -37.327 -15.096  86.629  1.00 28.53           H  
ATOM   2104  HG2 ARG B  82     -37.437 -16.084  84.400  1.00 29.39           H  
ATOM   2105  HG3 ARG B  82     -38.314 -17.023  85.572  1.00 29.39           H  
ATOM   2106  HD2 ARG B  82     -36.616 -18.759  85.619  1.00 29.78           H  
ATOM   2107  HD3 ARG B  82     -35.487 -17.844  84.665  1.00 29.78           H  
ATOM   2108  HE  ARG B  82     -37.887 -19.292  83.765  1.00 28.05           H  
ATOM   2109 HH11 ARG B  82     -35.698 -17.066  81.076  1.00 30.58           H  
ATOM   2110 HH12 ARG B  82     -35.383 -16.746  82.782  1.00 30.58           H  
ATOM   2111 HH21 ARG B  82     -37.174 -18.675  80.362  1.00 27.54           H  
ATOM   2112 HH22 ARG B  82     -38.270 -19.478  81.477  1.00 27.54           H  
ATOM   2113  N   VAL B  83     -34.786 -15.184  88.960  1.00 28.45           N  
ATOM   2114  CA  VAL B  83     -34.515 -14.024  89.825  1.00 27.84           C  
ATOM   2115  C   VAL B  83     -34.989 -12.834  88.979  1.00 26.82           C  
ATOM   2116  O   VAL B  83     -34.611 -12.706  87.808  1.00 25.93           O  
ATOM   2117  CB  VAL B  83     -33.014 -13.879  90.151  1.00 29.07           C  
ATOM   2118  CG1 VAL B  83     -32.743 -12.632  91.002  1.00 29.02           C  
ATOM   2119  CG2 VAL B  83     -32.463 -15.109  90.878  1.00 30.38           C  
ATOM   2120  H   VAL B  83     -34.029 -15.626  88.448  1.00 28.45           H  
ATOM   2121  HA  VAL B  83     -35.117 -14.111  90.736  1.00 27.84           H  
ATOM   2122  HB  VAL B  83     -32.452 -13.776  89.214  1.00 29.07           H  
ATOM   2123 HG11 VAL B  83     -33.291 -12.668  91.949  1.00 29.02           H  
ATOM   2124 HG12 VAL B  83     -33.034 -11.716  90.480  1.00 29.02           H  
ATOM   2125 HG13 VAL B  83     -31.675 -12.546  91.234  1.00 29.02           H  
ATOM   2126 HG21 VAL B  83     -32.935 -15.237  91.855  1.00 30.38           H  
ATOM   2127 HG22 VAL B  83     -31.384 -15.005  91.044  1.00 30.38           H  
ATOM   2128 HG23 VAL B  83     -32.616 -16.025  90.300  1.00 30.38           H  
ATOM   2129  N   VAL B  84     -35.878 -11.958  89.578  1.00 25.38           N  
ATOM   2130  CA  VAL B  84     -36.475 -10.888  88.770  1.00 25.43           C  
ATOM   2131  C   VAL B  84     -35.785  -9.531  89.055  1.00 25.62           C  
ATOM   2132  O   VAL B  84     -35.416  -9.192  90.183  1.00 25.81           O  
ATOM   2133  CB  VAL B  84     -38.011 -10.861  88.944  1.00 26.14           C  
ATOM   2134  CG1 VAL B  84     -38.666  -9.523  88.597  1.00 27.98           C  
ATOM   2135  CG2 VAL B  84     -38.638 -11.947  88.062  1.00 25.46           C  
ATOM   2136  H   VAL B  84     -36.133 -12.043  90.574  1.00 25.38           H  
ATOM   2137  HA  VAL B  84     -36.271 -11.114  87.717  1.00 25.43           H  
ATOM   2138  HB  VAL B  84     -38.262 -11.089  89.986  1.00 26.14           H  
ATOM   2139 HG11 VAL B  84     -38.472  -9.237  87.558  1.00 27.98           H  
ATOM   2140 HG12 VAL B  84     -38.315  -8.720  89.252  1.00 27.98           H  
ATOM   2141 HG13 VAL B  84     -39.750  -9.587  88.724  1.00 27.98           H  
ATOM   2142 HG21 VAL B  84     -38.455 -11.727  87.008  1.00 25.46           H  
ATOM   2143 HG22 VAL B  84     -39.720 -12.003  88.215  1.00 25.46           H  
ATOM   2144 HG23 VAL B  84     -38.213 -12.932  88.269  1.00 25.46           H  
ATOM   2145  N   LEU B  85     -35.714  -8.735  87.912  1.00 24.92           N  
ATOM   2146  CA  LEU B  85     -35.291  -7.337  87.888  1.00 24.93           C  
ATOM   2147  C   LEU B  85     -36.491  -6.537  87.339  1.00 23.67           C  
ATOM   2148  O   LEU B  85     -36.923  -6.718  86.191  1.00 22.63           O  
ATOM   2149  CB  LEU B  85     -34.093  -7.182  86.934  1.00 26.28           C  
ATOM   2150  CG  LEU B  85     -33.419  -5.798  87.001  1.00 27.64           C  
ATOM   2151  CD1 LEU B  85     -32.592  -5.644  88.278  1.00 28.00           C  
ATOM   2152  CD2 LEU B  85     -32.519  -5.595  85.781  1.00 28.68           C  
ATOM   2153  H   LEU B  85     -35.986  -9.147  87.006  1.00 24.92           H  
ATOM   2154  HA  LEU B  85     -35.013  -7.035  88.897  1.00 24.93           H  
ATOM   2155  HB2 LEU B  85     -34.421  -7.379  85.904  1.00 26.28           H  
ATOM   2156  HB3 LEU B  85     -33.345  -7.952  87.158  1.00 26.28           H  
ATOM   2157  HG  LEU B  85     -34.185  -5.014  86.984  1.00 27.64           H  
ATOM   2158 HD11 LEU B  85     -31.797  -6.396  88.330  1.00 28.00           H  
ATOM   2159 HD12 LEU B  85     -33.211  -5.749  89.173  1.00 28.00           H  
ATOM   2160 HD13 LEU B  85     -32.120  -4.656  88.315  1.00 28.00           H  
ATOM   2161 HD21 LEU B  85     -31.734  -6.357  85.735  1.00 28.68           H  
ATOM   2162 HD22 LEU B  85     -32.037  -4.612  85.811  1.00 28.68           H  
ATOM   2163 HD23 LEU B  85     -33.102  -5.650  84.855  1.00 28.68           H  
ATOM   2164  N   PRO B  86     -37.084  -5.617  88.181  1.00 22.51           N  
ATOM   2165  CA  PRO B  86     -38.029  -4.618  87.675  1.00 23.15           C  
ATOM   2166  C   PRO B  86     -37.299  -3.476  86.926  1.00 24.09           C  
ATOM   2167  O   PRO B  86     -36.250  -2.973  87.340  1.00 25.12           O  
ATOM   2168  CB  PRO B  86     -38.676  -4.027  88.934  1.00 24.06           C  
ATOM   2169  CG  PRO B  86     -38.273  -4.968  90.062  1.00 24.62           C  
ATOM   2170  CD  PRO B  86     -36.926  -5.507  89.617  1.00 23.55           C  
ATOM   2171  HA  PRO B  86     -38.756  -5.104  87.019  1.00 23.15           H  
ATOM   2172  HB2 PRO B  86     -39.762  -3.942  88.837  1.00 24.06           H  
ATOM   2173  HB3 PRO B  86     -38.297  -3.025  89.150  1.00 24.06           H  
ATOM   2174  HG2 PRO B  86     -38.999  -5.787  90.132  1.00 24.62           H  
ATOM   2175  HG3 PRO B  86     -38.228  -4.468  91.031  1.00 24.62           H  
ATOM   2176  HD2 PRO B  86     -36.120  -4.795  89.813  1.00 23.55           H  
ATOM   2177  HD3 PRO B  86     -36.698  -6.468  90.084  1.00 23.55           H  
ATOM   2178  N   VAL B  87     -37.971  -3.024  85.800  1.00 23.90           N  
ATOM   2179  CA  VAL B  87     -37.527  -1.859  85.039  1.00 24.16           C  
ATOM   2180  C   VAL B  87     -38.733  -0.905  84.912  1.00 24.59           C  
ATOM   2181  O   VAL B  87     -39.823  -1.247  84.450  1.00 23.77           O  
ATOM   2182  CB  VAL B  87     -36.991  -2.270  83.651  1.00 25.15           C  
ATOM   2183  CG1 VAL B  87     -36.447  -1.064  82.882  1.00 26.59           C  
ATOM   2184  CG2 VAL B  87     -35.893  -3.336  83.759  1.00 25.10           C  
ATOM   2185  H   VAL B  87     -38.815  -3.493  85.437  1.00 23.90           H  
ATOM   2186  HA  VAL B  87     -36.732  -1.364  85.601  1.00 24.16           H  
ATOM   2187  HB  VAL B  87     -37.812  -2.694  83.061  1.00 25.15           H  
ATOM   2188 HG11 VAL B  87     -35.619  -0.593  83.420  1.00 26.59           H  
ATOM   2189 HG12 VAL B  87     -37.222  -0.311  82.713  1.00 26.59           H  
ATOM   2190 HG13 VAL B  87     -36.076  -1.374  81.901  1.00 26.59           H  
ATOM   2191 HG21 VAL B  87     -35.065  -2.990  84.387  1.00 25.10           H  
ATOM   2192 HG22 VAL B  87     -35.488  -3.581  82.773  1.00 25.10           H  
ATOM   2193 HG23 VAL B  87     -36.280  -4.267  84.185  1.00 25.10           H  
ATOM   2194  N   TRP B  88     -38.474   0.378  85.361  1.00 25.06           N  
ATOM   2195  CA  TRP B  88     -39.470   1.459  85.319  1.00 24.99           C  
ATOM   2196  C   TRP B  88     -39.195   2.215  84.010  1.00 27.85           C  
ATOM   2197  O   TRP B  88     -38.048   2.541  83.692  1.00 28.48           O  
ATOM   2198  CB  TRP B  88     -39.268   2.418  86.501  1.00 25.03           C  
ATOM   2199  CG  TRP B  88     -40.168   3.615  86.539  1.00 25.48           C  
ATOM   2200  CD1 TRP B  88     -41.538   3.620  86.357  1.00 25.82           C  
ATOM   2201  CD2 TRP B  88     -39.788   4.981  86.775  1.00 26.11           C  
ATOM   2202  NE1 TRP B  88     -41.962   4.920  86.325  1.00 26.50           N  
ATOM   2203  CE2 TRP B  88     -40.934   5.764  86.660  1.00 26.87           C  
ATOM   2204  CE3 TRP B  88     -38.574   5.634  87.063  1.00 26.84           C  
ATOM   2205  CZ2 TRP B  88     -40.929   7.155  86.824  1.00 27.88           C  
ATOM   2206  CZ3 TRP B  88     -38.555   7.021  87.265  1.00 28.42           C  
ATOM   2207  CH2 TRP B  88     -39.720   7.770  87.151  1.00 28.62           C  
ATOM   2208  H   TRP B  88     -37.523   0.622  85.680  1.00 25.06           H  
ATOM   2209  HA  TRP B  88     -40.476   1.031  85.312  1.00 24.99           H  
ATOM   2210  HB2 TRP B  88     -38.232   2.770  86.480  1.00 25.03           H  
ATOM   2211  HB3 TRP B  88     -39.384   1.870  87.441  1.00 25.03           H  
ATOM   2212  HD1 TRP B  88     -42.237   2.811  86.185  1.00 25.82           H  
ATOM   2213  HE1 TRP B  88     -42.894   5.232  86.084  1.00 26.50           H  
ATOM   2214  HE3 TRP B  88     -37.651   5.075  87.123  1.00 26.84           H  
ATOM   2215  HZ2 TRP B  88     -41.835   7.741  86.709  1.00 27.88           H  
ATOM   2216  HZ3 TRP B  88     -37.615   7.522  87.490  1.00 28.42           H  
ATOM   2217  HH2 TRP B  88     -39.685   8.846  87.306  1.00 28.62           H  
ATOM   2218  N   LEU B  89     -40.307   2.544  83.263  1.00 27.94           N  
ATOM   2219  CA  LEU B  89     -40.196   3.365  82.058  1.00 30.88           C  
ATOM   2220  C   LEU B  89     -40.502   4.787  82.534  1.00 32.54           C  
ATOM   2221  O   LEU B  89     -41.611   5.104  82.974  1.00 32.97           O  
ATOM   2222  CB  LEU B  89     -41.194   2.967  80.968  1.00 32.70           C  
ATOM   2223  CG  LEU B  89     -41.007   1.552  80.388  1.00 33.96           C  
ATOM   2224  CD1 LEU B  89     -42.019   1.333  79.260  1.00 36.30           C  
ATOM   2225  CD2 LEU B  89     -39.589   1.314  79.868  1.00 33.65           C  
ATOM   2226  H   LEU B  89     -41.253   2.272  83.580  1.00 27.94           H  
ATOM   2227  HA  LEU B  89     -39.173   3.326  81.672  1.00 30.88           H  
ATOM   2228  HB2 LEU B  89     -41.126   3.702  80.153  1.00 32.70           H  
ATOM   2229  HB3 LEU B  89     -42.217   3.051  81.356  1.00 32.70           H  
ATOM   2230  HG  LEU B  89     -41.212   0.815  81.174  1.00 33.96           H  
ATOM   2231 HD11 LEU B  89     -41.861   2.045  78.443  1.00 36.30           H  
ATOM   2232 HD12 LEU B  89     -43.044   1.457  79.625  1.00 36.30           H  
ATOM   2233 HD13 LEU B  89     -41.935   0.325  78.844  1.00 36.30           H  
ATOM   2234 HD21 LEU B  89     -39.280   2.105  79.176  1.00 33.65           H  
ATOM   2235 HD22 LEU B  89     -39.520   0.358  79.340  1.00 33.65           H  
ATOM   2236 HD23 LEU B  89     -38.868   1.278  80.690  1.00 33.65           H  
ATOM   2237  N   ASN B  90     -39.418   5.642  82.528  1.00 33.37           N  
ATOM   2238  CA  ASN B  90     -39.459   6.930  83.210  1.00 36.00           C  
ATOM   2239  C   ASN B  90     -40.399   7.942  82.488  1.00 38.02           C  
ATOM   2240  O   ASN B  90     -41.260   7.619  81.664  1.00 38.37           O  
ATOM   2241  CB  ASN B  90     -38.034   7.420  83.513  1.00 37.83           C  
ATOM   2242  CG  ASN B  90     -37.533   8.374  82.462  1.00 39.98           C  
ATOM   2243  OD1 ASN B  90     -37.726   8.216  81.258  1.00 40.90           O  
ATOM   2244  ND2 ASN B  90     -36.944   9.500  82.965  1.00 39.41           N  
ATOM   2245  H   ASN B  90     -38.547   5.364  82.066  1.00 33.37           H  
ATOM   2246  HA  ASN B  90     -39.948   6.734  84.167  1.00 36.00           H  
ATOM   2247  HB2 ASN B  90     -37.322   6.594  83.613  1.00 37.83           H  
ATOM   2248  HB3 ASN B  90     -38.046   7.947  84.473  1.00 37.83           H  
ATOM   2249 HD21 ASN B  90     -36.799  10.328  82.324  1.00 39.41           H  
ATOM   2250 HD22 ASN B  90     -36.618   9.625  83.914  1.00 39.41           H  
ATOM   2251  N   PHE B  91     -40.287   9.252  82.934  1.00 40.61           N  
ATOM   2252  CA  PHE B  91     -41.155  10.303  82.408  1.00 45.79           C  
ATOM   2253  C   PHE B  91     -40.796  10.658  80.963  1.00 49.48           C  
ATOM   2254  O   PHE B  91     -41.649  11.093  80.184  1.00 50.37           O  
ATOM   2255  CB  PHE B  91     -41.070  11.597  83.231  1.00 48.11           C  
ATOM   2256  CG  PHE B  91     -41.366  11.418  84.699  1.00 47.49           C  
ATOM   2257  CD1 PHE B  91     -42.503  10.726  85.139  1.00 47.81           C  
ATOM   2258  CD2 PHE B  91     -40.504  11.973  85.657  1.00 47.30           C  
ATOM   2259  CE1 PHE B  91     -42.764  10.587  86.502  1.00 46.31           C  
ATOM   2260  CE2 PHE B  91     -40.763  11.823  87.020  1.00 46.63           C  
ATOM   2261  CZ  PHE B  91     -41.895  11.133  87.442  1.00 45.28           C  
ATOM   2262  H   PHE B  91     -39.599   9.509  83.636  1.00 40.61           H  
ATOM   2263  HA  PHE B  91     -42.177   9.908  82.395  1.00 45.79           H  
ATOM   2264  HB2 PHE B  91     -41.768  12.343  82.830  1.00 48.11           H  
ATOM   2265  HB3 PHE B  91     -40.067  12.030  83.116  1.00 48.11           H  
ATOM   2266  HD1 PHE B  91     -43.206  10.306  84.426  1.00 47.81           H  
ATOM   2267  HD2 PHE B  91     -39.622  12.533  85.346  1.00 47.30           H  
ATOM   2268  HE1 PHE B  91     -43.655  10.061  86.835  1.00 46.31           H  
ATOM   2269  HE2 PHE B  91     -40.085  12.251  87.755  1.00 46.63           H  
ATOM   2270  HZ  PHE B  91     -42.104  11.026  88.503  1.00 45.28           H  
ATOM   2271  N   ASP B  92     -39.458  10.629  80.639  1.00 50.65           N  
ATOM   2272  CA  ASP B  92     -38.981  10.950  79.296  1.00 52.63           C  
ATOM   2273  C   ASP B  92     -39.311   9.774  78.361  1.00 51.43           C  
ATOM   2274  O   ASP B  92     -39.599   9.936  77.176  1.00 53.88           O  
ATOM   2275  CB  ASP B  92     -37.473  11.186  79.250  1.00 55.33           C  
ATOM   2276  CG  ASP B  92     -37.027  12.048  80.417  1.00 57.72           C  
ATOM   2277  OD1 ASP B  92     -36.648  13.217  80.138  1.00 61.67           O  
ATOM   2278  OD2 ASP B  92     -37.090  11.460  81.547  1.00 55.11           O1-
ATOM   2279  H   ASP B  92     -38.741  10.441  81.350  1.00 50.65           H  
ATOM   2280  HA  ASP B  92     -39.524  11.835  78.945  1.00 52.63           H  
ATOM   2281  HB2 ASP B  92     -37.194  11.647  78.295  1.00 55.33           H  
ATOM   2282  HB3 ASP B  92     -36.916  10.241  79.307  1.00 55.33           H  
ATOM   2283  N   GLY B  93     -39.100   8.544  78.944  1.00 48.01           N  
ATOM   2284  CA  GLY B  93     -39.190   7.278  78.256  1.00 45.37           C  
ATOM   2285  C   GLY B  93     -37.846   6.555  78.160  1.00 42.98           C  
ATOM   2286  O   GLY B  93     -37.656   5.693  77.301  1.00 42.68           O  
ATOM   2287  H   GLY B  93     -38.847   8.541  79.938  1.00 48.01           H  
ATOM   2288  HA2 GLY B  93     -39.585   7.424  77.246  1.00 45.37           H  
ATOM   2289  HA3 GLY B  93     -39.877   6.645  78.827  1.00 45.37           H  
ATOM   2290  N   GLU B  94     -36.958   6.794  79.187  1.00 41.52           N  
ATOM   2291  CA  GLU B  94     -35.689   6.075  79.331  1.00 39.81           C  
ATOM   2292  C   GLU B  94     -36.006   4.945  80.337  1.00 36.04           C  
ATOM   2293  O   GLU B  94     -36.711   5.148  81.338  1.00 34.79           O  
ATOM   2294  CB  GLU B  94     -34.595   7.020  79.853  1.00 41.80           C  
ATOM   2295  CG  GLU B  94     -33.161   6.509  79.666  1.00 43.35           C  
ATOM   2296  CD  GLU B  94     -32.622   6.413  78.228  1.00 43.27           C  
ATOM   2297  OE1 GLU B  94     -31.527   5.789  78.115  1.00 41.41           O  
ATOM   2298  OE2 GLU B  94     -33.341   6.939  77.337  1.00 45.95           O1-
ATOM   2299  H   GLU B  94     -37.196   7.461  79.931  1.00 41.52           H  
ATOM   2300  HA  GLU B  94     -35.425   5.672  78.352  1.00 39.81           H  
ATOM   2301  HB2 GLU B  94     -34.756   7.213  80.921  1.00 41.80           H  
ATOM   2302  HB3 GLU B  94     -34.687   7.993  79.352  1.00 41.80           H  
ATOM   2303  HG2 GLU B  94     -33.051   5.533  80.153  1.00 43.35           H  
ATOM   2304  HG3 GLU B  94     -32.487   7.196  80.195  1.00 43.35           H  
ATOM   2305  N   PRO B  95     -35.504   3.686  80.071  1.00 35.08           N  
ATOM   2306  CA  PRO B  95     -35.726   2.557  80.984  1.00 33.08           C  
ATOM   2307  C   PRO B  95     -34.772   2.554  82.202  1.00 33.15           C  
ATOM   2308  O   PRO B  95     -33.546   2.602  82.094  1.00 35.76           O  
ATOM   2309  CB  PRO B  95     -35.459   1.333  80.106  1.00 32.81           C  
ATOM   2310  CG  PRO B  95     -34.409   1.819  79.113  1.00 35.57           C  
ATOM   2311  CD  PRO B  95     -34.790   3.271  78.870  1.00 36.64           C  
ATOM   2312  HA  PRO B  95     -36.763   2.570  81.330  1.00 33.08           H  
ATOM   2313  HB2 PRO B  95     -36.372   1.060  79.564  1.00 32.81           H  
ATOM   2314  HB3 PRO B  95     -35.115   0.457  80.663  1.00 32.81           H  
ATOM   2315  HG2 PRO B  95     -34.394   1.230  78.191  1.00 35.57           H  
ATOM   2316  HG3 PRO B  95     -33.410   1.762  79.562  1.00 35.57           H  
ATOM   2317  HD2 PRO B  95     -33.918   3.900  78.688  1.00 36.64           H  
ATOM   2318  HD3 PRO B  95     -35.478   3.361  78.022  1.00 36.64           H  
ATOM   2319  N   GLN B  96     -35.406   2.525  83.436  1.00 31.56           N  
ATOM   2320  CA  GLN B  96     -34.642   2.652  84.681  1.00 33.10           C  
ATOM   2321  C   GLN B  96     -34.826   1.387  85.561  1.00 30.46           C  
ATOM   2322  O   GLN B  96     -35.950   1.065  85.970  1.00 29.02           O  
ATOM   2323  CB  GLN B  96     -35.110   3.896  85.445  1.00 38.94           C  
ATOM   2324  CG  GLN B  96     -34.261   4.166  86.687  1.00 47.14           C  
ATOM   2325  CD  GLN B  96     -34.741   5.398  87.419  1.00 55.15           C  
ATOM   2326  NE2 GLN B  96     -34.570   5.355  88.777  1.00 58.54           N  
ATOM   2327  OE1 GLN B  96     -35.236   6.378  86.875  1.00 58.49           O  
ATOM   2328  H   GLN B  96     -36.433   2.425  83.494  1.00 31.56           H  
ATOM   2329  HA  GLN B  96     -33.591   2.797  84.429  1.00 33.10           H  
ATOM   2330  HB2 GLN B  96     -36.162   3.787  85.734  1.00 38.94           H  
ATOM   2331  HB3 GLN B  96     -35.071   4.766  84.777  1.00 38.94           H  
ATOM   2332  HG2 GLN B  96     -33.214   4.331  86.408  1.00 47.14           H  
ATOM   2333  HG3 GLN B  96     -34.293   3.308  87.368  1.00 47.14           H  
ATOM   2334 HE21 GLN B  96     -34.863   6.158  89.325  1.00 58.54           H  
ATOM   2335 HE22 GLN B  96     -34.150   4.569  89.265  1.00 58.54           H  
ATOM   2336  N   PRO B  97     -33.705   0.625  85.848  1.00 30.10           N  
ATOM   2337  CA  PRO B  97     -33.757  -0.588  86.673  1.00 28.59           C  
ATOM   2338  C   PRO B  97     -33.768  -0.304  88.194  1.00 27.17           C  
ATOM   2339  O   PRO B  97     -33.179   0.644  88.712  1.00 26.20           O  
ATOM   2340  CB  PRO B  97     -32.488  -1.347  86.290  1.00 30.63           C  
ATOM   2341  CG  PRO B  97     -31.497  -0.227  85.987  1.00 34.35           C  
ATOM   2342  CD  PRO B  97     -32.356   0.851  85.341  1.00 32.65           C  
ATOM   2343  HA  PRO B  97     -34.650  -1.159  86.409  1.00 28.59           H  
ATOM   2344  HB2 PRO B  97     -32.665  -1.931  85.378  1.00 30.63           H  
ATOM   2345  HB3 PRO B  97     -32.124  -2.024  87.068  1.00 30.63           H  
ATOM   2346  HG2 PRO B  97     -30.675  -0.550  85.342  1.00 34.35           H  
ATOM   2347  HG3 PRO B  97     -31.062   0.149  86.921  1.00 34.35           H  
ATOM   2348  HD2 PRO B  97     -32.011   1.857  85.599  1.00 32.65           H  
ATOM   2349  HD3 PRO B  97     -32.381   0.745  84.251  1.00 32.65           H  
ATOM   2350  N   TYR B  98     -34.457  -1.262  88.921  1.00 26.64           N  
ATOM   2351  CA  TYR B  98     -34.667  -1.208  90.379  1.00 25.58           C  
ATOM   2352  C   TYR B  98     -34.177  -2.525  91.042  1.00 25.86           C  
ATOM   2353  O   TYR B  98     -33.829  -3.494  90.360  1.00 24.58           O  
ATOM   2354  CB  TYR B  98     -36.163  -0.973  90.661  1.00 24.57           C  
ATOM   2355  CG  TYR B  98     -36.541   0.487  90.568  1.00 25.56           C  
ATOM   2356  CD1 TYR B  98     -36.639   1.104  89.315  1.00 26.12           C  
ATOM   2357  CD2 TYR B  98     -36.739   1.258  91.722  1.00 25.28           C  
ATOM   2358  CE1 TYR B  98     -36.887   2.468  89.216  1.00 25.15           C  
ATOM   2359  CE2 TYR B  98     -37.025   2.621  91.625  1.00 25.88           C  
ATOM   2360  CZ  TYR B  98     -37.083   3.213  90.370  1.00 25.81           C  
ATOM   2361  OH  TYR B  98     -37.326   4.548  90.294  1.00 26.19           O  
ATOM   2362  H   TYR B  98     -34.877  -2.063  88.435  1.00 26.64           H  
ATOM   2363  HA  TYR B  98     -34.055  -0.394  90.783  1.00 25.58           H  
ATOM   2364  HB2 TYR B  98     -36.457  -1.352  91.642  1.00 24.57           H  
ATOM   2365  HB3 TYR B  98     -36.777  -1.539  89.951  1.00 24.57           H  
ATOM   2366  HD1 TYR B  98     -36.501   0.521  88.408  1.00 26.12           H  
ATOM   2367  HD2 TYR B  98     -36.665   0.810  92.706  1.00 25.28           H  
ATOM   2368  HE1 TYR B  98     -36.928   2.926  88.235  1.00 25.15           H  
ATOM   2369  HE2 TYR B  98     -37.183   3.219  92.520  1.00 25.88           H  
ATOM   2370  HH  TYR B  98     -37.210   4.827  89.370  1.00 26.19           H  
ATOM   2371  N   PRO B  99     -34.124  -2.591  92.429  1.00 26.43           N  
ATOM   2372  CA  PRO B  99     -33.613  -3.785  93.109  1.00 27.07           C  
ATOM   2373  C   PRO B  99     -34.375  -5.109  92.869  1.00 26.10           C  
ATOM   2374  O   PRO B  99     -35.536  -5.185  92.476  1.00 24.77           O  
ATOM   2375  CB  PRO B  99     -33.674  -3.431  94.602  1.00 28.03           C  
ATOM   2376  CG  PRO B  99     -33.629  -1.910  94.614  1.00 28.30           C  
ATOM   2377  CD  PRO B  99     -34.438  -1.540  93.383  1.00 27.42           C  
ATOM   2378  HA  PRO B  99     -32.572  -3.914  92.785  1.00 27.07           H  
ATOM   2379  HB2 PRO B  99     -32.850  -3.877  95.167  1.00 28.03           H  
ATOM   2380  HB3 PRO B  99     -34.613  -3.778  95.052  1.00 28.03           H  
ATOM   2381  HG2 PRO B  99     -32.592  -1.569  94.501  1.00 28.30           H  
ATOM   2382  HG3 PRO B  99     -34.036  -1.478  95.532  1.00 28.30           H  
ATOM   2383  HD2 PRO B  99     -35.508  -1.590  93.606  1.00 27.42           H  
ATOM   2384  HD3 PRO B  99     -34.191  -0.548  93.001  1.00 27.42           H  
ATOM   2385  N   THR B 100     -33.613  -6.221  93.186  1.00 25.89           N  
ATOM   2386  CA  THR B 100     -33.944  -7.571  92.735  1.00 26.58           C  
ATOM   2387  C   THR B 100     -35.052  -8.242  93.570  1.00 27.28           C  
ATOM   2388  O   THR B 100     -35.248  -7.977  94.761  1.00 29.92           O  
ATOM   2389  CB  THR B 100     -32.685  -8.467  92.772  1.00 26.95           C  
ATOM   2390  OG1 THR B 100     -31.955  -8.209  93.984  1.00 27.25           O  
ATOM   2391  CG2 THR B 100     -31.765  -8.192  91.586  1.00 27.30           C  
ATOM   2392  H   THR B 100     -32.762  -6.139  93.738  1.00 25.89           H  
ATOM   2393  HA  THR B 100     -34.318  -7.482  91.709  1.00 26.58           H  
ATOM   2394  HB  THR B 100     -32.962  -9.528  92.769  1.00 26.95           H  
ATOM   2395 HG21 THR B 100     -32.275  -8.381  90.637  1.00 27.30           H  
ATOM   2396 HG22 THR B 100     -30.878  -8.832  91.636  1.00 27.30           H  
ATOM   2397 HG23 THR B 100     -31.406  -7.157  91.594  1.00 27.30           H  
ATOM   2398  HG1 THR B 100     -31.223  -8.853  94.018  1.00 27.25           H  
ATOM   2399  N   LEU B 101     -35.769  -9.204  92.864  1.00 28.31           N  
ATOM   2400  CA  LEU B 101     -36.806 -10.035  93.480  1.00 29.30           C  
ATOM   2401  C   LEU B 101     -36.440 -11.515  93.240  1.00 28.67           C  
ATOM   2402  O   LEU B 101     -36.646 -12.049  92.140  1.00 28.07           O  
ATOM   2403  CB  LEU B 101     -38.171  -9.747  92.828  1.00 31.13           C  
ATOM   2404  CG  LEU B 101     -38.857  -8.461  93.323  1.00 35.65           C  
ATOM   2405  CD1 LEU B 101     -39.975  -8.063  92.355  1.00 39.05           C  
ATOM   2406  CD2 LEU B 101     -39.449  -8.645  94.720  1.00 37.13           C  
ATOM   2407  H   LEU B 101     -35.570  -9.337  91.856  1.00 28.31           H  
ATOM   2408  HA  LEU B 101     -36.854  -9.842  94.554  1.00 29.30           H  
ATOM   2409  HB2 LEU B 101     -38.848 -10.596  92.994  1.00 31.13           H  
ATOM   2410  HB3 LEU B 101     -38.031  -9.675  91.743  1.00 31.13           H  
ATOM   2411  HG  LEU B 101     -38.128  -7.643  93.351  1.00 35.65           H  
ATOM   2412 HD11 LEU B 101     -40.740  -8.844  92.287  1.00 39.05           H  
ATOM   2413 HD12 LEU B 101     -39.578  -7.890  91.349  1.00 39.05           H  
ATOM   2414 HD13 LEU B 101     -40.461  -7.139  92.683  1.00 39.05           H  
ATOM   2415 HD21 LEU B 101     -40.202  -9.440  94.731  1.00 37.13           H  
ATOM   2416 HD22 LEU B 101     -39.935  -7.723  95.053  1.00 37.13           H  
ATOM   2417 HD23 LEU B 101     -38.682  -8.903  95.454  1.00 37.13           H  
ATOM   2418  N   PRO B 102     -35.810 -12.212  94.254  1.00 28.41           N  
ATOM   2419  CA  PRO B 102     -35.577 -13.657  94.142  1.00 29.14           C  
ATOM   2420  C   PRO B 102     -36.899 -14.437  93.989  1.00 28.31           C  
ATOM   2421  O   PRO B 102     -37.987 -13.939  94.308  1.00 27.17           O  
ATOM   2422  CB  PRO B 102     -34.866 -14.029  95.445  1.00 30.58           C  
ATOM   2423  CG  PRO B 102     -34.232 -12.722  95.904  1.00 30.77           C  
ATOM   2424  CD  PRO B 102     -35.247 -11.674  95.483  1.00 29.17           C  
ATOM   2425  HA  PRO B 102     -34.940 -13.802  93.266  1.00 29.14           H  
ATOM   2426  HB2 PRO B 102     -34.119 -14.816  95.301  1.00 30.58           H  
ATOM   2427  HB3 PRO B 102     -35.577 -14.384  96.200  1.00 30.58           H  
ATOM   2428  HG2 PRO B 102     -33.288 -12.564  95.369  1.00 30.77           H  
ATOM   2429  HG3 PRO B 102     -34.026 -12.702  96.978  1.00 30.77           H  
ATOM   2430  HD2 PRO B 102     -36.045 -11.571  96.222  1.00 29.17           H  
ATOM   2431  HD3 PRO B 102     -34.788 -10.697  95.315  1.00 29.17           H  
ATOM   2432  N   PRO B 103     -36.803 -15.727  93.498  1.00 29.92           N  
ATOM   2433  CA  PRO B 103     -37.981 -16.508  93.090  1.00 31.02           C  
ATOM   2434  C   PRO B 103     -38.908 -16.749  94.272  1.00 32.36           C  
ATOM   2435  O   PRO B 103     -38.494 -17.123  95.369  1.00 34.58           O  
ATOM   2436  CB  PRO B 103     -37.413 -17.849  92.614  1.00 32.50           C  
ATOM   2437  CG  PRO B 103     -35.971 -17.536  92.256  1.00 31.65           C  
ATOM   2438  CD  PRO B 103     -35.585 -16.491  93.284  1.00 31.21           C  
ATOM   2439  HA  PRO B 103     -38.491 -15.977  92.285  1.00 31.02           H  
ATOM   2440  HB2 PRO B 103     -37.971 -18.249  91.766  1.00 32.50           H  
ATOM   2441  HB3 PRO B 103     -37.439 -18.609  93.405  1.00 32.50           H  
ATOM   2442  HG2 PRO B 103     -35.923 -17.110  91.249  1.00 31.65           H  
ATOM   2443  HG3 PRO B 103     -35.323 -18.417  92.284  1.00 31.65           H  
ATOM   2444  HD2 PRO B 103     -35.315 -16.954  94.239  1.00 31.21           H  
ATOM   2445  HD3 PRO B 103     -34.756 -15.872  92.947  1.00 31.21           H  
ATOM   2446  N   GLY B 104     -40.237 -16.475  94.024  1.00 32.99           N  
ATOM   2447  CA  GLY B 104     -41.219 -16.598  95.078  1.00 35.77           C  
ATOM   2448  C   GLY B 104     -41.372 -15.369  95.970  1.00 37.70           C  
ATOM   2449  O   GLY B 104     -42.315 -15.285  96.761  1.00 41.31           O  
ATOM   2450  H   GLY B 104     -40.577 -16.192  93.100  1.00 32.99           H  
ATOM   2451  HA2 GLY B 104     -40.968 -17.451  95.718  1.00 35.77           H  
ATOM   2452  HA3 GLY B 104     -42.184 -16.792  94.599  1.00 35.77           H  
ATOM   2453  N   THR B 105     -40.397 -14.395  95.876  1.00 35.54           N  
ATOM   2454  CA  THR B 105     -40.480 -13.203  96.707  1.00 35.90           C  
ATOM   2455  C   THR B 105     -41.380 -12.190  95.988  1.00 32.92           C  
ATOM   2456  O   THR B 105     -41.421 -12.055  94.764  1.00 31.77           O  
ATOM   2457  CB  THR B 105     -39.140 -12.544  97.073  1.00 36.96           C  
ATOM   2458  OG1 THR B 105     -38.483 -11.997  95.933  1.00 36.99           O  
ATOM   2459  CG2 THR B 105     -38.194 -13.505  97.783  1.00 40.76           C  
ATOM   2460  H   THR B 105     -39.638 -14.504  95.199  1.00 35.54           H  
ATOM   2461  HA  THR B 105     -40.970 -13.495  97.645  1.00 35.90           H  
ATOM   2462  HB  THR B 105     -39.334 -11.697  97.742  1.00 36.96           H  
ATOM   2463 HG21 THR B 105     -38.647 -13.905  98.695  1.00 40.76           H  
ATOM   2464 HG22 THR B 105     -37.264 -12.993  98.052  1.00 40.76           H  
ATOM   2465 HG23 THR B 105     -37.913 -14.342  97.136  1.00 40.76           H  
ATOM   2466  HG1 THR B 105     -38.316 -12.738  95.300  1.00 36.99           H  
ATOM   2467  N   GLY B 106     -42.103 -11.429  96.875  1.00 30.47           N  
ATOM   2468  CA  GLY B 106     -43.018 -10.381  96.480  1.00 30.86           C  
ATOM   2469  C   GLY B 106     -42.863  -9.298  97.527  1.00 30.98           C  
ATOM   2470  O   GLY B 106     -42.286  -9.502  98.597  1.00 31.99           O  
ATOM   2471  H   GLY B 106     -42.007 -11.565  97.880  1.00 30.47           H  
ATOM   2472  HA2 GLY B 106     -44.034 -10.780  96.498  1.00 30.86           H  
ATOM   2473  HA3 GLY B 106     -42.765 -10.006  95.485  1.00 30.86           H  
ATOM   2474  N   ARG B 107     -43.443  -8.099  97.177  1.00 29.38           N  
ATOM   2475  CA  ARG B 107     -43.311  -6.896  97.990  1.00 30.14           C  
ATOM   2476  C   ARG B 107     -44.575  -6.035  97.781  1.00 29.17           C  
ATOM   2477  O   ARG B 107     -45.257  -6.082  96.754  1.00 28.58           O  
ATOM   2478  CB  ARG B 107     -42.063  -6.082  97.584  1.00 31.31           C  
ATOM   2479  CG  ARG B 107     -40.760  -6.770  97.992  1.00 34.31           C  
ATOM   2480  CD  ARG B 107     -39.507  -5.994  97.593  1.00 35.63           C  
ATOM   2481  NE  ARG B 107     -38.325  -6.850  97.830  1.00 39.26           N  
ATOM   2482  CZ  ARG B 107     -37.258  -6.970  97.005  1.00 39.48           C  
ATOM   2483  NH1 ARG B 107     -37.038  -6.119  95.989  1.00 39.86           N  
ATOM   2484  NH2 ARG B 107     -36.378  -7.975  97.197  1.00 40.43           N1+
ATOM   2485  H   ARG B 107     -44.009  -8.037  96.324  1.00 29.38           H  
ATOM   2486  HA  ARG B 107     -43.256  -7.202  99.039  1.00 30.14           H  
ATOM   2487  HB2 ARG B 107     -42.096  -5.084  98.039  1.00 31.31           H  
ATOM   2488  HB3 ARG B 107     -42.067  -5.922  96.497  1.00 31.31           H  
ATOM   2489  HG2 ARG B 107     -40.698  -7.754  97.516  1.00 34.31           H  
ATOM   2490  HG3 ARG B 107     -40.749  -6.944  99.074  1.00 34.31           H  
ATOM   2491  HD2 ARG B 107     -39.400  -5.086  98.193  1.00 35.63           H  
ATOM   2492  HD3 ARG B 107     -39.562  -5.734  96.533  1.00 35.63           H  
ATOM   2493  HE  ARG B 107     -38.410  -7.544  98.563  1.00 39.26           H  
ATOM   2494 HH11 ARG B 107     -36.331  -6.367  95.299  1.00 39.86           H  
ATOM   2495 HH12 ARG B 107     -37.556  -5.241  95.836  1.00 39.86           H  
ATOM   2496 HH21 ARG B 107     -35.671  -8.105  96.458  1.00 40.43           H  
ATOM   2497 HH22 ARG B 107     -36.493  -8.671  97.921  1.00 40.43           H  
ATOM   2498  N   ARG B 108     -44.803  -5.165  98.828  1.00 28.98           N  
ATOM   2499  CA  ARG B 108     -45.821  -4.129  98.804  1.00 28.58           C  
ATOM   2500  C   ARG B 108     -45.031  -2.882  98.408  1.00 28.40           C  
ATOM   2501  O   ARG B 108     -44.030  -2.523  99.029  1.00 28.98           O  
ATOM   2502  CB  ARG B 108     -46.461  -3.961 100.187  1.00 29.76           C  
ATOM   2503  CG  ARG B 108     -47.559  -2.893 100.210  1.00 30.45           C  
ATOM   2504  CD  ARG B 108     -48.272  -2.842 101.560  1.00 33.21           C  
ATOM   2505  NE  ARG B 108     -49.437  -1.940 101.524  1.00 34.96           N  
ATOM   2506  CZ  ARG B 108     -49.334  -0.589 101.448  1.00 36.39           C  
ATOM   2507  NH1 ARG B 108     -48.164   0.058 101.569  1.00 35.45           N  
ATOM   2508  NH2 ARG B 108     -50.453   0.138 101.229  1.00 37.11           N1+
ATOM   2509  H   ARG B 108     -44.152  -5.189  99.670  1.00 28.98           H  
ATOM   2510  HA  ARG B 108     -46.573  -4.367  98.046  1.00 28.58           H  
ATOM   2511  HB2 ARG B 108     -45.697  -3.703 100.933  1.00 29.76           H  
ATOM   2512  HB3 ARG B 108     -46.885  -4.924 100.497  1.00 29.76           H  
ATOM   2513  HG2 ARG B 108     -48.295  -3.098  99.425  1.00 30.45           H  
ATOM   2514  HG3 ARG B 108     -47.135  -1.910  99.979  1.00 30.45           H  
ATOM   2515  HD2 ARG B 108     -47.609  -2.550 102.378  1.00 33.21           H  
ATOM   2516  HD3 ARG B 108     -48.661  -3.836 101.812  1.00 33.21           H  
ATOM   2517  HE  ARG B 108     -50.366  -2.336 101.611  1.00 34.96           H  
ATOM   2518 HH11 ARG B 108     -48.079   1.052 101.321  1.00 35.45           H  
ATOM   2519 HH12 ARG B 108     -47.310  -0.331 102.099  1.00 35.45           H  
ATOM   2520 HH21 ARG B 108     -50.346   1.144 101.158  1.00 37.11           H  
ATOM   2521 HH22 ARG B 108     -51.370  -0.276 101.142  1.00 37.11           H  
ATOM   2522  N   ILE B 109     -45.480  -2.197  97.292  1.00 27.33           N  
ATOM   2523  CA  ILE B 109     -44.745  -1.039  96.806  1.00 26.48           C  
ATOM   2524  C   ILE B 109     -45.716   0.137  96.599  1.00 26.54           C  
ATOM   2525  O   ILE B 109     -46.889  -0.012  96.238  1.00 23.62           O  
ATOM   2526  CB  ILE B 109     -43.848  -1.347  95.586  1.00 25.38           C  
ATOM   2527  CG1 ILE B 109     -44.604  -1.638  94.283  1.00 25.31           C  
ATOM   2528  CG2 ILE B 109     -42.909  -2.531  95.884  1.00 25.23           C  
ATOM   2529  CD1 ILE B 109     -44.932  -0.391  93.480  1.00 25.46           C  
ATOM   2530  H   ILE B 109     -46.328  -2.489  96.792  1.00 27.33           H  
ATOM   2531  HA  ILE B 109     -44.061  -0.720  97.599  1.00 26.48           H  
ATOM   2532  HB  ILE B 109     -43.215  -0.467  95.416  1.00 25.38           H  
ATOM   2533 HG12 ILE B 109     -45.508  -2.223  94.473  1.00 25.31           H  
ATOM   2534 HG13 ILE B 109     -43.965  -2.254  93.647  1.00 25.31           H  
ATOM   2535 HG21 ILE B 109     -43.457  -3.478  95.934  1.00 25.23           H  
ATOM   2536 HG22 ILE B 109     -42.378  -2.390  96.830  1.00 25.23           H  
ATOM   2537 HG23 ILE B 109     -42.154  -2.630  95.096  1.00 25.23           H  
ATOM   2538 HD11 ILE B 109     -45.675   0.237  93.973  1.00 25.46           H  
ATOM   2539 HD12 ILE B 109     -45.339  -0.665  92.502  1.00 25.46           H  
ATOM   2540 HD13 ILE B 109     -44.031   0.206  93.307  1.00 25.46           H  
ATOM   2541  N   HIS B 110     -45.161   1.378  96.870  1.00 28.87           N  
ATOM   2542  CA  HIS B 110     -45.858   2.617  96.557  1.00 29.68           C  
ATOM   2543  C   HIS B 110     -45.224   3.181  95.277  1.00 28.59           C  
ATOM   2544  O   HIS B 110     -44.037   3.504  95.187  1.00 27.35           O  
ATOM   2545  CB  HIS B 110     -45.796   3.662  97.683  1.00 33.15           C  
ATOM   2546  CG  HIS B 110     -46.759   3.379  98.798  1.00 38.18           C  
ATOM   2547  CD2 HIS B 110     -47.467   2.254  99.166  1.00 41.76           C  
ATOM   2548  ND1 HIS B 110     -47.137   4.327  99.718  1.00 39.32           N  
ATOM   2549  NE2 HIS B 110     -48.234   2.481 100.292  1.00 41.32           N  
ATOM   2550  CE1 HIS B 110     -48.013   3.742 100.590  1.00 40.80           C  
ATOM   2551  H   HIS B 110     -44.236   1.466  97.306  1.00 28.87           H  
ATOM   2552  HA  HIS B 110     -46.907   2.380  96.359  1.00 29.68           H  
ATOM   2553  HB2 HIS B 110     -46.038   4.650  97.269  1.00 33.15           H  
ATOM   2554  HB3 HIS B 110     -44.782   3.734  98.091  1.00 33.15           H  
ATOM   2555  HD1 HIS B 110     -46.820   5.288  99.744  1.00 39.32           H  
ATOM   2556  HD2 HIS B 110     -47.455   1.277  98.698  1.00 41.76           H  
ATOM   2557  HE1 HIS B 110     -48.454   4.276 101.419  1.00 40.80           H  
ATOM   2558  N   SER B 111     -46.136   3.263  94.239  1.00 27.56           N  
ATOM   2559  CA  SER B 111     -45.838   3.872  92.955  1.00 26.56           C  
ATOM   2560  C   SER B 111     -46.999   4.854  92.735  1.00 26.02           C  
ATOM   2561  O   SER B 111     -47.723   5.236  93.665  1.00 27.79           O  
ATOM   2562  CB  SER B 111     -45.710   2.819  91.854  1.00 26.08           C  
ATOM   2563  OG  SER B 111     -45.044   3.331  90.697  1.00 26.01           O  
ATOM   2564  H   SER B 111     -47.107   2.941  94.387  1.00 27.56           H  
ATOM   2565  HA  SER B 111     -44.922   4.469  93.027  1.00 26.56           H  
ATOM   2566  HB2 SER B 111     -46.690   2.444  91.540  1.00 26.08           H  
ATOM   2567  HB3 SER B 111     -45.125   1.965  92.199  1.00 26.08           H  
ATOM   2568  HG  SER B 111     -44.096   3.426  90.919  1.00 26.01           H  
ATOM   2569  N   TYR B 112     -47.153   5.320  91.448  1.00 25.75           N  
ATOM   2570  CA  TYR B 112     -48.107   6.378  91.152  1.00 27.75           C  
ATOM   2571  C   TYR B 112     -48.884   5.991  89.874  1.00 28.72           C  
ATOM   2572  O   TYR B 112     -48.488   5.136  89.081  1.00 26.47           O  
ATOM   2573  CB  TYR B 112     -47.428   7.755  91.078  1.00 28.97           C  
ATOM   2574  CG  TYR B 112     -46.678   8.130  92.346  1.00 30.53           C  
ATOM   2575  CD1 TYR B 112     -45.289   7.970  92.434  1.00 30.67           C  
ATOM   2576  CD2 TYR B 112     -47.363   8.589  93.476  1.00 32.10           C  
ATOM   2577  CE1 TYR B 112     -44.596   8.242  93.615  1.00 31.91           C  
ATOM   2578  CE2 TYR B 112     -46.680   8.843  94.671  1.00 33.72           C  
ATOM   2579  CZ  TYR B 112     -45.303   8.659  94.736  1.00 33.57           C  
ATOM   2580  OH  TYR B 112     -44.686   8.901  95.925  1.00 35.49           O  
ATOM   2581  H   TYR B 112     -46.602   4.899  90.694  1.00 25.75           H  
ATOM   2582  HA  TYR B 112     -48.842   6.392  91.962  1.00 27.75           H  
ATOM   2583  HB2 TYR B 112     -48.158   8.541  90.851  1.00 28.97           H  
ATOM   2584  HB3 TYR B 112     -46.732   7.774  90.239  1.00 28.97           H  
ATOM   2585  HD1 TYR B 112     -44.742   7.599  91.579  1.00 30.67           H  
ATOM   2586  HD2 TYR B 112     -48.438   8.734  93.447  1.00 32.10           H  
ATOM   2587  HE1 TYR B 112     -43.519   8.105  93.647  1.00 31.91           H  
ATOM   2588  HE2 TYR B 112     -47.231   9.173  95.546  1.00 33.72           H  
ATOM   2589  HH  TYR B 112     -43.760   8.594  95.896  1.00 35.49           H  
ATOM   2590  N   ARG B 113     -50.073   6.677  89.730  1.00 31.05           N  
ATOM   2591  CA  ARG B 113     -51.037   6.441  88.649  1.00 35.38           C  
ATOM   2592  C   ARG B 113     -50.310   6.731  87.330  1.00 34.13           C  
ATOM   2593  O   ARG B 113     -49.917   7.864  87.040  1.00 34.92           O  
ATOM   2594  CB  ARG B 113     -52.198   7.428  88.832  1.00 41.85           C  
ATOM   2595  CG  ARG B 113     -53.320   7.371  87.791  1.00 48.19           C  
ATOM   2596  CD  ARG B 113     -54.163   8.650  87.895  1.00 54.49           C  
ATOM   2597  NE  ARG B 113     -55.309   8.648  86.978  1.00 58.41           N  
ATOM   2598  CZ  ARG B 113     -56.005   9.781  86.659  1.00 65.06           C  
ATOM   2599  NH1 ARG B 113     -55.713  10.992  87.159  1.00 71.93           N  
ATOM   2600  NH2 ARG B 113     -57.020   9.690  85.761  1.00 66.46           N1+
ATOM   2601  H   ARG B 113     -50.304   7.382  90.448  1.00 31.05           H  
ATOM   2602  HA  ARG B 113     -51.375   5.403  88.708  1.00 35.38           H  
ATOM   2603  HB2 ARG B 113     -51.780   8.441  88.825  1.00 41.85           H  
ATOM   2604  HB3 ARG B 113     -52.638   7.289  89.830  1.00 41.85           H  
ATOM   2605  HG2 ARG B 113     -53.944   6.485  87.957  1.00 48.19           H  
ATOM   2606  HG3 ARG B 113     -52.918   7.293  86.776  1.00 48.19           H  
ATOM   2607  HD2 ARG B 113     -53.520   9.498  87.639  1.00 54.49           H  
ATOM   2608  HD3 ARG B 113     -54.552   8.753  88.913  1.00 54.49           H  
ATOM   2609  HE  ARG B 113     -55.561   7.790  86.504  1.00 58.41           H  
ATOM   2610 HH11 ARG B 113     -56.219  11.830  86.929  1.00 71.93           H  
ATOM   2611 HH12 ARG B 113     -55.026  11.148  87.968  1.00 71.93           H  
ATOM   2612 HH21 ARG B 113     -57.537  10.512  85.474  1.00 66.46           H  
ATOM   2613 HH22 ARG B 113     -57.303   8.797  85.380  1.00 66.46           H  
ATOM   2614  N   GLY B 114     -50.093   5.613  86.541  1.00 32.40           N  
ATOM   2615  CA  GLY B 114     -49.366   5.689  85.295  1.00 33.10           C  
ATOM   2616  C   GLY B 114     -47.837   5.747  85.386  1.00 33.04           C  
ATOM   2617  O   GLY B 114     -47.175   6.163  84.431  1.00 34.77           O  
ATOM   2618  H   GLY B 114     -50.467   4.693  86.827  1.00 32.40           H  
ATOM   2619  HA2 GLY B 114     -49.714   6.566  84.744  1.00 33.10           H  
ATOM   2620  HA3 GLY B 114     -49.625   4.794  84.721  1.00 33.10           H  
ATOM   2621  N   HIS B 115     -47.240   5.173  86.491  1.00 30.22           N  
ATOM   2622  CA  HIS B 115     -45.800   4.916  86.493  1.00 30.70           C  
ATOM   2623  C   HIS B 115     -45.546   3.563  85.816  1.00 31.54           C  
ATOM   2624  O   HIS B 115     -45.765   2.495  86.376  1.00 30.49           O  
ATOM   2625  CB  HIS B 115     -45.208   4.904  87.903  1.00 28.04           C  
ATOM   2626  CG  HIS B 115     -44.739   6.258  88.319  1.00 27.43           C  
ATOM   2627  ND1 HIS B 115     -43.581   6.453  89.034  1.00 26.00           N  
ATOM   2628  CD2 HIS B 115     -45.249   7.529  88.141  1.00 27.84           C  
ATOM   2629  CE1 HIS B 115     -43.430   7.800  89.216  1.00 26.62           C  
ATOM   2630  NE2 HIS B 115     -44.425   8.478  88.693  1.00 27.40           N  
ATOM   2631  H   HIS B 115     -47.815   4.946  87.313  1.00 30.22           H  
ATOM   2632  HA  HIS B 115     -45.320   5.695  85.902  1.00 30.70           H  
ATOM   2633  HB2 HIS B 115     -44.358   4.212  87.953  1.00 28.04           H  
ATOM   2634  HB3 HIS B 115     -45.947   4.540  88.622  1.00 28.04           H  
ATOM   2635  HD1 HIS B 115     -42.943   5.729  89.367  1.00 26.00           H  
ATOM   2636  HD2 HIS B 115     -46.168   7.813  87.641  1.00 27.84           H  
ATOM   2637  HE1 HIS B 115     -42.588   8.225  89.744  1.00 26.62           H  
ATOM   2638  N   LEU B 116     -45.131   3.614  84.506  1.00 32.16           N  
ATOM   2639  CA  LEU B 116     -45.153   2.423  83.649  1.00 32.54           C  
ATOM   2640  C   LEU B 116     -43.952   1.515  83.965  1.00 29.90           C  
ATOM   2641  O   LEU B 116     -42.796   1.948  83.990  1.00 29.51           O  
ATOM   2642  CB  LEU B 116     -45.092   2.786  82.154  1.00 36.16           C  
ATOM   2643  CG  LEU B 116     -46.465   2.796  81.461  1.00 42.26           C  
ATOM   2644  CD1 LEU B 116     -47.402   3.860  82.025  1.00 44.79           C  
ATOM   2645  CD2 LEU B 116     -46.287   3.003  79.955  1.00 45.28           C  
ATOM   2646  H   LEU B 116     -44.779   4.511  84.136  1.00 32.16           H  
ATOM   2647  HA  LEU B 116     -46.074   1.875  83.875  1.00 32.54           H  
ATOM   2648  HB2 LEU B 116     -44.473   2.047  81.629  1.00 36.16           H  
ATOM   2649  HB3 LEU B 116     -44.596   3.755  82.011  1.00 36.16           H  
ATOM   2650  HG  LEU B 116     -46.927   1.813  81.609  1.00 42.26           H  
ATOM   2651 HD11 LEU B 116     -46.958   4.857  81.953  1.00 44.79           H  
ATOM   2652 HD12 LEU B 116     -47.640   3.661  83.074  1.00 44.79           H  
ATOM   2653 HD13 LEU B 116     -48.347   3.876  81.473  1.00 44.79           H  
ATOM   2654 HD21 LEU B 116     -45.806   3.962  79.739  1.00 45.28           H  
ATOM   2655 HD22 LEU B 116     -47.254   2.983  79.442  1.00 45.28           H  
ATOM   2656 HD23 LEU B 116     -45.667   2.210  79.525  1.00 45.28           H  
ATOM   2657  N   TRP B 117     -44.273   0.180  84.174  1.00 27.52           N  
ATOM   2658  CA  TRP B 117     -43.251  -0.808  84.527  1.00 25.93           C  
ATOM   2659  C   TRP B 117     -43.242  -1.939  83.478  1.00 26.32           C  
ATOM   2660  O   TRP B 117     -44.264  -2.330  82.907  1.00 26.55           O  
ATOM   2661  CB  TRP B 117     -43.487  -1.491  85.888  1.00 24.88           C  
ATOM   2662  CG  TRP B 117     -43.389  -0.592  87.079  1.00 24.76           C  
ATOM   2663  CD1 TRP B 117     -44.426   0.143  87.606  1.00 24.94           C  
ATOM   2664  CD2 TRP B 117     -42.258  -0.371  87.926  1.00 23.78           C  
ATOM   2665  NE1 TRP B 117     -43.957   0.877  88.659  1.00 25.04           N  
ATOM   2666  CE2 TRP B 117     -42.646   0.549  88.904  1.00 23.59           C  
ATOM   2667  CE3 TRP B 117     -40.941  -0.876  87.964  1.00 23.67           C  
ATOM   2668  CZ2 TRP B 117     -41.788   0.983  89.919  1.00 23.19           C  
ATOM   2669  CZ3 TRP B 117     -40.074  -0.455  88.981  1.00 23.83           C  
ATOM   2670  CH2 TRP B 117     -40.492   0.461  89.944  1.00 23.36           C  
ATOM   2671  H   TRP B 117     -45.248  -0.140  84.061  1.00 27.52           H  
ATOM   2672  HA  TRP B 117     -42.272  -0.319  84.527  1.00 25.93           H  
ATOM   2673  HB2 TRP B 117     -42.773  -2.315  86.017  1.00 24.88           H  
ATOM   2674  HB3 TRP B 117     -44.478  -1.963  85.892  1.00 24.88           H  
ATOM   2675  HD1 TRP B 117     -45.445   0.248  87.269  1.00 24.94           H  
ATOM   2676  HE1 TRP B 117     -44.500   1.557  89.177  1.00 25.04           H  
ATOM   2677  HE3 TRP B 117     -40.610  -1.594  87.220  1.00 23.67           H  
ATOM   2678  HZ2 TRP B 117     -42.121   1.689  90.673  1.00 23.19           H  
ATOM   2679  HZ3 TRP B 117     -39.058  -0.839  89.012  1.00 23.83           H  
ATOM   2680  HH2 TRP B 117     -39.804   0.786  90.722  1.00 23.36           H  
ATOM   2681  N   LEU B 118     -41.997  -2.546  83.360  1.00 26.57           N  
ATOM   2682  CA  LEU B 118     -41.824  -3.845  82.719  1.00 28.91           C  
ATOM   2683  C   LEU B 118     -40.742  -4.620  83.479  1.00 26.31           C  
ATOM   2684  O   LEU B 118     -39.897  -4.079  84.195  1.00 24.01           O  
ATOM   2685  CB  LEU B 118     -41.601  -3.762  81.204  1.00 34.84           C  
ATOM   2686  CG  LEU B 118     -40.299  -3.086  80.729  1.00 40.10           C  
ATOM   2687  CD1 LEU B 118     -39.101  -4.041  80.742  1.00 42.83           C  
ATOM   2688  CD2 LEU B 118     -40.491  -2.576  79.296  1.00 42.68           C  
ATOM   2689  H   LEU B 118     -41.151  -2.105  83.762  1.00 26.57           H  
ATOM   2690  HA  LEU B 118     -42.764  -4.393  82.876  1.00 28.91           H  
ATOM   2691  HB2 LEU B 118     -42.454  -3.212  80.788  1.00 34.84           H  
ATOM   2692  HB3 LEU B 118     -41.653  -4.772  80.776  1.00 34.84           H  
ATOM   2693  HG  LEU B 118     -40.073  -2.224  81.367  1.00 40.10           H  
ATOM   2694 HD11 LEU B 118     -39.281  -4.914  80.105  1.00 42.83           H  
ATOM   2695 HD12 LEU B 118     -38.865  -4.402  81.743  1.00 42.83           H  
ATOM   2696 HD13 LEU B 118     -38.205  -3.535  80.370  1.00 42.83           H  
ATOM   2697 HD21 LEU B 118     -40.710  -3.399  78.606  1.00 42.68           H  
ATOM   2698 HD22 LEU B 118     -39.593  -2.064  78.939  1.00 42.68           H  
ATOM   2699 HD23 LEU B 118     -41.321  -1.866  79.246  1.00 42.68           H  
ATOM   2700  N   PHE B 119     -40.812  -5.993  83.319  1.00 24.83           N  
ATOM   2701  CA  PHE B 119     -40.020  -6.881  84.179  1.00 25.17           C  
ATOM   2702  C   PHE B 119     -39.249  -7.852  83.299  1.00 26.69           C  
ATOM   2703  O   PHE B 119     -39.776  -8.376  82.316  1.00 27.38           O  
ATOM   2704  CB  PHE B 119     -40.906  -7.716  85.119  1.00 24.15           C  
ATOM   2705  CG  PHE B 119     -41.649  -6.872  86.122  1.00 24.27           C  
ATOM   2706  CD1 PHE B 119     -42.832  -6.223  85.745  1.00 25.01           C  
ATOM   2707  CD2 PHE B 119     -41.162  -6.703  87.421  1.00 24.01           C  
ATOM   2708  CE1 PHE B 119     -43.519  -5.417  86.649  1.00 25.54           C  
ATOM   2709  CE2 PHE B 119     -41.865  -5.912  88.330  1.00 23.29           C  
ATOM   2710  CZ  PHE B 119     -43.041  -5.274  87.945  1.00 23.40           C  
ATOM   2711  H   PHE B 119     -41.424  -6.408  82.614  1.00 24.83           H  
ATOM   2712  HA  PHE B 119     -39.314  -6.287  84.768  1.00 25.17           H  
ATOM   2713  HB2 PHE B 119     -40.295  -8.457  85.652  1.00 24.15           H  
ATOM   2714  HB3 PHE B 119     -41.634  -8.304  84.543  1.00 24.15           H  
ATOM   2715  HD1 PHE B 119     -43.218  -6.349  84.736  1.00 25.01           H  
ATOM   2716  HD2 PHE B 119     -40.244  -7.191  87.741  1.00 24.01           H  
ATOM   2717  HE1 PHE B 119     -44.433  -4.917  86.345  1.00 25.54           H  
ATOM   2718  HE2 PHE B 119     -41.500  -5.802  89.346  1.00 23.29           H  
ATOM   2719  HZ  PHE B 119     -43.594  -4.676  88.662  1.00 23.40           H  
ATOM   2720  N   ARG B 120     -37.968  -8.121  83.747  1.00 27.12           N  
ATOM   2721  CA  ARG B 120     -37.106  -9.105  83.113  1.00 27.78           C  
ATOM   2722  C   ARG B 120     -36.619 -10.108  84.181  1.00 26.22           C  
ATOM   2723  O   ARG B 120     -36.494  -9.831  85.375  1.00 24.44           O  
ATOM   2724  CB  ARG B 120     -35.854  -8.489  82.458  1.00 30.74           C  
ATOM   2725  CG  ARG B 120     -36.092  -7.363  81.455  1.00 32.42           C  
ATOM   2726  CD  ARG B 120     -36.954  -7.722  80.252  1.00 36.81           C  
ATOM   2727  NE  ARG B 120     -36.299  -8.626  79.298  1.00 38.46           N  
ATOM   2728  CZ  ARG B 120     -36.597  -8.649  77.972  1.00 41.60           C  
ATOM   2729  NH1 ARG B 120     -37.588  -7.901  77.469  1.00 39.60           N  
ATOM   2730  NH2 ARG B 120     -35.866  -9.430  77.154  1.00 44.15           N1+
ATOM   2731  H   ARG B 120     -37.589  -7.654  84.580  1.00 27.12           H  
ATOM   2732  HA  ARG B 120     -37.694  -9.647  82.368  1.00 27.78           H  
ATOM   2733  HB2 ARG B 120     -35.275  -9.281  81.966  1.00 30.74           H  
ATOM   2734  HB3 ARG B 120     -35.200  -8.094  83.248  1.00 30.74           H  
ATOM   2735  HG2 ARG B 120     -35.117  -7.008  81.099  1.00 32.42           H  
ATOM   2736  HG3 ARG B 120     -36.556  -6.518  81.978  1.00 32.42           H  
ATOM   2737  HD2 ARG B 120     -37.170  -6.781  79.735  1.00 36.81           H  
ATOM   2738  HD3 ARG B 120     -37.899  -8.173  80.553  1.00 36.81           H  
ATOM   2739  HE  ARG B 120     -35.562  -9.269  79.592  1.00 38.46           H  
ATOM   2740 HH11 ARG B 120     -37.745  -7.788  76.415  1.00 39.60           H  
ATOM   2741 HH12 ARG B 120     -38.233  -7.371  78.028  1.00 39.60           H  
ATOM   2742 HH21 ARG B 120     -36.062  -9.426  76.157  1.00 44.15           H  
ATOM   2743 HH22 ARG B 120     -35.159 -10.072  77.552  1.00 44.15           H  
ATOM   2744  N   ASP B 121     -36.203 -11.294  83.615  1.00 26.62           N  
ATOM   2745  CA  ASP B 121     -35.396 -12.296  84.317  1.00 27.43           C  
ATOM   2746  C   ASP B 121     -33.983 -11.682  84.464  1.00 28.20           C  
ATOM   2747  O   ASP B 121     -33.435 -11.045  83.566  1.00 29.66           O  
ATOM   2748  CB  ASP B 121     -35.439 -13.561  83.478  1.00 30.57           C  
ATOM   2749  CG  ASP B 121     -34.405 -14.655  83.616  1.00 32.07           C  
ATOM   2750  OD1 ASP B 121     -33.203 -14.267  83.733  1.00 33.47           O  
ATOM   2751  OD2 ASP B 121     -34.853 -15.836  83.481  1.00 32.12           O1-
ATOM   2752  H   ASP B 121     -36.442 -11.465  82.629  1.00 26.62           H  
ATOM   2753  HA  ASP B 121     -35.834 -12.463  85.307  1.00 27.43           H  
ATOM   2754  HB2 ASP B 121     -35.337 -13.271  82.428  1.00 30.57           H  
ATOM   2755  HB3 ASP B 121     -36.442 -13.999  83.562  1.00 30.57           H  
ATOM   2756  N   ALA B 122     -33.390 -11.878  85.699  1.00 28.64           N  
ATOM   2757  CA  ALA B 122     -32.046 -11.387  85.999  1.00 30.30           C  
ATOM   2758  C   ALA B 122     -30.899 -12.411  85.828  1.00 32.12           C  
ATOM   2759  O   ALA B 122     -29.757 -12.151  86.219  1.00 32.80           O  
ATOM   2760  CB  ALA B 122     -32.002 -10.818  87.415  1.00 30.11           C  
ATOM   2761  H   ALA B 122     -33.898 -12.369  86.451  1.00 28.64           H  
ATOM   2762  HA  ALA B 122     -31.823 -10.572  85.301  1.00 30.30           H  
ATOM   2763  HB1 ALA B 122     -32.845 -10.147  87.600  1.00 30.11           H  
ATOM   2764  HB2 ALA B 122     -31.076 -10.259  87.587  1.00 30.11           H  
ATOM   2765  HB3 ALA B 122     -32.043 -11.618  88.160  1.00 30.11           H  
ATOM   2766  N   GLY B 123     -31.206 -13.569  85.148  1.00 33.30           N  
ATOM   2767  CA  GLY B 123     -30.250 -14.635  84.887  1.00 35.01           C  
ATOM   2768  C   GLY B 123     -29.987 -14.841  83.398  1.00 35.25           C  
ATOM   2769  O   GLY B 123     -28.874 -15.160  82.981  1.00 37.57           O  
ATOM   2770  H   GLY B 123     -32.164 -13.705  84.760  1.00 33.30           H  
ATOM   2771  HA2 GLY B 123     -30.674 -15.559  85.292  1.00 35.01           H  
ATOM   2772  HA3 GLY B 123     -29.302 -14.425  85.390  1.00 35.01           H  
ATOM   2773  N   THR B 124     -31.098 -14.812  82.585  1.00 32.75           N  
ATOM   2774  CA  THR B 124     -31.060 -14.980  81.121  1.00 34.10           C  
ATOM   2775  C   THR B 124     -31.351 -13.651  80.375  1.00 32.67           C  
ATOM   2776  O   THR B 124     -30.940 -13.426  79.236  1.00 34.30           O  
ATOM   2777  CB  THR B 124     -32.103 -16.005  80.609  1.00 34.26           C  
ATOM   2778  OG1 THR B 124     -33.425 -15.500  80.825  1.00 32.91           O  
ATOM   2779  CG2 THR B 124     -31.975 -17.368  81.273  1.00 35.39           C  
ATOM   2780  H   THR B 124     -32.027 -14.659  83.047  1.00 32.75           H  
ATOM   2781  HA  THR B 124     -30.053 -15.301  80.834  1.00 34.10           H  
ATOM   2782  HB  THR B 124     -31.983 -16.120  79.525  1.00 34.26           H  
ATOM   2783 HG21 THR B 124     -30.966 -17.774  81.156  1.00 35.39           H  
ATOM   2784 HG22 THR B 124     -32.687 -18.073  80.828  1.00 35.39           H  
ATOM   2785 HG23 THR B 124     -32.218 -17.318  82.340  1.00 35.39           H  
ATOM   2786  HG1 THR B 124     -34.081 -16.117  80.402  1.00 32.91           H  
ATOM   2787  N   HIS B 125     -32.274 -12.842  81.010  1.00 31.54           N  
ATOM   2788  CA  HIS B 125     -32.852 -11.609  80.471  1.00 33.16           C  
ATOM   2789  C   HIS B 125     -34.049 -11.837  79.520  1.00 33.11           C  
ATOM   2790  O   HIS B 125     -34.458 -10.977  78.731  1.00 33.24           O  
ATOM   2791  CB  HIS B 125     -31.830 -10.557  80.021  1.00 36.64           C  
ATOM   2792  CG  HIS B 125     -31.291  -9.807  81.199  1.00 39.23           C  
ATOM   2793  CD2 HIS B 125     -30.374 -10.206  82.152  1.00 41.97           C  
ATOM   2794  ND1 HIS B 125     -31.788  -8.560  81.510  1.00 38.62           N  
ATOM   2795  NE2 HIS B 125     -30.350  -9.196  83.074  1.00 43.33           N  
ATOM   2796  CE1 HIS B 125     -31.213  -8.230  82.643  1.00 40.47           C  
ATOM   2797  H   HIS B 125     -32.578 -13.122  81.946  1.00 31.54           H  
ATOM   2798  HA  HIS B 125     -33.378 -11.180  81.328  1.00 33.16           H  
ATOM   2799  HB2 HIS B 125     -32.300  -9.831  79.346  1.00 36.64           H  
ATOM   2800  HB3 HIS B 125     -31.000 -10.995  79.458  1.00 36.64           H  
ATOM   2801  HD2 HIS B 125     -29.802 -11.115  82.278  1.00 41.97           H  
ATOM   2802  HE2 HIS B 125     -29.802  -9.166  83.926  1.00 43.33           H  
ATOM   2803  HE1 HIS B 125     -31.388  -7.322  83.202  1.00 40.47           H  
ATOM   2804  N   ASP B 126     -34.796 -12.956  79.867  1.00 33.58           N  
ATOM   2805  CA  ASP B 126     -36.155 -13.193  79.384  1.00 33.81           C  
ATOM   2806  C   ASP B 126     -37.097 -12.059  79.838  1.00 33.30           C  
ATOM   2807  O   ASP B 126     -37.026 -11.526  80.947  1.00 32.87           O  
ATOM   2808  CB  ASP B 126     -36.746 -14.462  79.990  1.00 34.52           C  
ATOM   2809  CG  ASP B 126     -36.240 -15.668  79.255  1.00 36.37           C  
ATOM   2810  OD1 ASP B 126     -36.582 -15.759  78.040  1.00 38.68           O  
ATOM   2811  OD2 ASP B 126     -35.593 -16.522  79.957  1.00 35.17           O1-
ATOM   2812  H   ASP B 126     -34.346 -13.674  80.446  1.00 33.58           H  
ATOM   2813  HA  ASP B 126     -36.110 -13.218  78.290  1.00 33.81           H  
ATOM   2814  HB2 ASP B 126     -37.840 -14.471  79.899  1.00 34.52           H  
ATOM   2815  HB3 ASP B 126     -36.529 -14.548  81.058  1.00 34.52           H  
ATOM   2816  N   GLY B 127     -38.093 -11.798  78.912  1.00 32.38           N  
ATOM   2817  CA  GLY B 127     -39.235 -10.957  79.194  1.00 32.16           C  
ATOM   2818  C   GLY B 127     -40.310 -11.861  79.786  1.00 33.10           C  
ATOM   2819  O   GLY B 127     -40.607 -12.957  79.300  1.00 33.92           O  
ATOM   2820  H   GLY B 127     -38.040 -12.221  77.991  1.00 32.38           H  
ATOM   2821  HA2 GLY B 127     -39.600 -10.531  78.256  1.00 32.16           H  
ATOM   2822  HA3 GLY B 127     -38.950 -10.159  79.881  1.00 32.16           H  
ATOM   2823  N   LEU B 128     -40.858 -11.339  80.939  1.00 30.59           N  
ATOM   2824  CA  LEU B 128     -41.885 -12.003  81.725  1.00 30.04           C  
ATOM   2825  C   LEU B 128     -43.153 -11.150  81.665  1.00 30.21           C  
ATOM   2826  O   LEU B 128     -43.128  -9.923  81.555  1.00 30.04           O  
ATOM   2827  CB  LEU B 128     -41.433 -12.149  83.185  1.00 28.78           C  
ATOM   2828  CG  LEU B 128     -40.208 -13.067  83.371  1.00 29.70           C  
ATOM   2829  CD1 LEU B 128     -39.652 -12.902  84.783  1.00 28.03           C  
ATOM   2830  CD2 LEU B 128     -40.551 -14.533  83.123  1.00 30.76           C  
ATOM   2831  H   LEU B 128     -40.538 -10.437  81.292  1.00 30.59           H  
ATOM   2832  HA  LEU B 128     -42.101 -12.977  81.283  1.00 30.04           H  
ATOM   2833  HB2 LEU B 128     -42.263 -12.519  83.800  1.00 28.78           H  
ATOM   2834  HB3 LEU B 128     -41.195 -11.150  83.579  1.00 28.78           H  
ATOM   2835  HG  LEU B 128     -39.417 -12.772  82.671  1.00 29.70           H  
ATOM   2836 HD11 LEU B 128     -40.392 -13.181  85.541  1.00 28.03           H  
ATOM   2837 HD12 LEU B 128     -39.363 -11.860  84.952  1.00 28.03           H  
ATOM   2838 HD13 LEU B 128     -38.763 -13.525  84.929  1.00 28.03           H  
ATOM   2839 HD21 LEU B 128     -41.346 -14.873  83.796  1.00 30.76           H  
ATOM   2840 HD22 LEU B 128     -39.675 -15.170  83.288  1.00 30.76           H  
ATOM   2841 HD23 LEU B 128     -40.883 -14.698  82.095  1.00 30.76           H  
ATOM   2842  N   LEU B 129     -44.323 -11.867  81.856  1.00 29.42           N  
ATOM   2843  CA  LEU B 129     -45.601 -11.183  81.862  1.00 30.44           C  
ATOM   2844  C   LEU B 129     -45.805 -10.735  83.310  1.00 29.34           C  
ATOM   2845  O   LEU B 129     -45.303 -11.316  84.274  1.00 28.76           O  
ATOM   2846  CB  LEU B 129     -46.794 -12.051  81.445  1.00 32.17           C  
ATOM   2847  CG  LEU B 129     -46.700 -12.697  80.057  1.00 34.93           C  
ATOM   2848  CD1 LEU B 129     -47.979 -13.457  79.707  1.00 35.59           C  
ATOM   2849  CD2 LEU B 129     -46.384 -11.695  78.952  1.00 36.18           C  
ATOM   2850  H   LEU B 129     -44.317 -12.862  82.112  1.00 29.42           H  
ATOM   2851  HA  LEU B 129     -45.535 -10.295  81.227  1.00 30.44           H  
ATOM   2852  HB2 LEU B 129     -47.692 -11.428  81.486  1.00 32.17           H  
ATOM   2853  HB3 LEU B 129     -46.944 -12.847  82.185  1.00 32.17           H  
ATOM   2854  HG  LEU B 129     -45.901 -13.435  80.105  1.00 34.93           H  
ATOM   2855 HD11 LEU B 129     -48.820 -12.776  79.557  1.00 35.59           H  
ATOM   2856 HD12 LEU B 129     -48.242 -14.169  80.497  1.00 35.59           H  
ATOM   2857 HD13 LEU B 129     -47.853 -14.021  78.777  1.00 35.59           H  
ATOM   2858 HD21 LEU B 129     -47.131 -10.896  78.917  1.00 36.18           H  
ATOM   2859 HD22 LEU B 129     -46.369 -12.183  77.971  1.00 36.18           H  
ATOM   2860 HD23 LEU B 129     -45.400 -11.244  79.102  1.00 36.18           H  
ATOM   2861  N   VAL B 130     -46.664  -9.674  83.446  1.00 27.26           N  
ATOM   2862  CA  VAL B 130     -47.114  -9.166  84.729  1.00 26.74           C  
ATOM   2863  C   VAL B 130     -48.627  -8.955  84.574  1.00 27.65           C  
ATOM   2864  O   VAL B 130     -49.111  -8.152  83.778  1.00 27.53           O  
ATOM   2865  CB  VAL B 130     -46.319  -7.917  85.144  1.00 27.02           C  
ATOM   2866  CG1 VAL B 130     -46.134  -6.902  84.013  1.00 27.61           C  
ATOM   2867  CG2 VAL B 130     -46.933  -7.262  86.380  1.00 27.57           C  
ATOM   2868  H   VAL B 130     -46.999  -9.164  82.611  1.00 27.26           H  
ATOM   2869  HA  VAL B 130     -46.939  -9.939  85.475  1.00 26.74           H  
ATOM   2870  HB  VAL B 130     -45.311  -8.254  85.422  1.00 27.02           H  
ATOM   2871 HG11 VAL B 130     -47.090  -6.559  83.610  1.00 27.61           H  
ATOM   2872 HG12 VAL B 130     -45.549  -7.326  83.190  1.00 27.61           H  
ATOM   2873 HG13 VAL B 130     -45.579  -6.029  84.363  1.00 27.61           H  
ATOM   2874 HG21 VAL B 130     -47.929  -6.857  86.175  1.00 27.57           H  
ATOM   2875 HG22 VAL B 130     -46.310  -6.437  86.734  1.00 27.57           H  
ATOM   2876 HG23 VAL B 130     -47.020  -7.986  87.196  1.00 27.57           H  
ATOM   2877  N   ASN B 131     -49.405  -9.847  85.293  1.00 27.87           N  
ATOM   2878  CA  ASN B 131     -50.864  -9.898  85.159  1.00 29.51           C  
ATOM   2879  C   ASN B 131     -51.283 -10.314  83.725  1.00 30.49           C  
ATOM   2880  O   ASN B 131     -52.389 -10.046  83.259  1.00 29.59           O  
ATOM   2881  CB  ASN B 131     -51.596  -8.611  85.557  1.00 29.98           C  
ATOM   2882  CG  ASN B 131     -51.622  -8.341  87.042  1.00 29.77           C  
ATOM   2883  OD1 ASN B 131     -51.235  -9.126  87.906  1.00 27.15           O  
ATOM   2884  ND2 ASN B 131     -52.139  -7.111  87.352  1.00 31.26           N  
ATOM   2885  H   ASN B 131     -48.946 -10.492  85.958  1.00 27.87           H  
ATOM   2886  HA  ASN B 131     -51.186 -10.722  85.810  1.00 29.51           H  
ATOM   2887  HB2 ASN B 131     -52.649  -8.665  85.251  1.00 29.98           H  
ATOM   2888  HB3 ASN B 131     -51.172  -7.737  85.052  1.00 29.98           H  
ATOM   2889 HD21 ASN B 131     -52.142  -6.779  88.329  1.00 31.26           H  
ATOM   2890 HD22 ASN B 131     -52.530  -6.485  86.659  1.00 31.26           H  
ATOM   2891  N   GLN B 132     -50.374 -11.117  83.064  1.00 32.36           N  
ATOM   2892  CA  GLN B 132     -50.603 -11.661  81.732  1.00 35.94           C  
ATOM   2893  C   GLN B 132     -50.501 -10.600  80.596  1.00 35.81           C  
ATOM   2894  O   GLN B 132     -50.901 -10.828  79.455  1.00 36.26           O  
ATOM   2895  CB  GLN B 132     -51.870 -12.527  81.614  1.00 40.92           C  
ATOM   2896  CG  GLN B 132     -52.073 -13.517  82.768  1.00 45.14           C  
ATOM   2897  CD  GLN B 132     -50.869 -14.404  82.994  1.00 52.93           C  
ATOM   2898  OE1 GLN B 132     -50.093 -14.259  83.937  1.00 59.55           O  
ATOM   2899  NE2 GLN B 132     -50.696 -15.364  82.035  1.00 58.32           N  
ATOM   2900  H   GLN B 132     -49.512 -11.348  83.556  1.00 32.36           H  
ATOM   2901  HA  GLN B 132     -49.748 -12.323  81.574  1.00 35.94           H  
ATOM   2902  HB2 GLN B 132     -51.828 -13.079  80.666  1.00 40.92           H  
ATOM   2903  HB3 GLN B 132     -52.759 -11.889  81.541  1.00 40.92           H  
ATOM   2904  HG2 GLN B 132     -52.941 -14.152  82.553  1.00 45.14           H  
ATOM   2905  HG3 GLN B 132     -52.297 -12.994  83.704  1.00 45.14           H  
ATOM   2906 HE21 GLN B 132     -49.891 -15.980  82.083  1.00 58.32           H  
ATOM   2907 HE22 GLN B 132     -51.341 -15.501  81.265  1.00 58.32           H  
ATOM   2908  N   THR B 133     -49.776  -9.472  80.932  1.00 34.31           N  
ATOM   2909  CA  THR B 133     -49.339  -8.443  79.978  1.00 35.21           C  
ATOM   2910  C   THR B 133     -47.845  -8.229  80.260  1.00 35.17           C  
ATOM   2911  O   THR B 133     -47.368  -8.376  81.386  1.00 33.19           O  
ATOM   2912  CB  THR B 133     -50.144  -7.124  80.058  1.00 35.37           C  
ATOM   2913  OG1 THR B 133     -49.410  -6.045  79.451  1.00 35.66           O  
ATOM   2914  CG2 THR B 133     -50.568  -6.707  81.464  1.00 33.70           C  
ATOM   2915  H   THR B 133     -49.501  -9.323  81.907  1.00 34.31           H  
ATOM   2916  HA  THR B 133     -49.423  -8.847  78.961  1.00 35.21           H  
ATOM   2917  HB  THR B 133     -51.059  -7.252  79.468  1.00 35.37           H  
ATOM   2918 HG21 THR B 133     -51.176  -7.472  81.955  1.00 33.70           H  
ATOM   2919 HG22 THR B 133     -51.161  -5.786  81.421  1.00 33.70           H  
ATOM   2920 HG23 THR B 133     -49.696  -6.481  82.083  1.00 33.70           H  
ATOM   2921  HG1 THR B 133     -49.309  -5.328  80.130  1.00 35.66           H  
ATOM   2922  N   GLU B 134     -47.086  -7.848  79.169  1.00 37.49           N  
ATOM   2923  CA  GLU B 134     -45.649  -7.564  79.264  1.00 39.67           C  
ATOM   2924  C   GLU B 134     -45.425  -6.194  79.931  1.00 35.04           C  
ATOM   2925  O   GLU B 134     -44.364  -5.876  80.465  1.00 31.22           O  
ATOM   2926  CB  GLU B 134     -44.995  -7.512  77.872  1.00 44.72           C  
ATOM   2927  CG  GLU B 134     -44.996  -8.852  77.138  1.00 51.42           C  
ATOM   2928  CD  GLU B 134     -44.213  -8.700  75.851  1.00 57.66           C  
ATOM   2929  OE1 GLU B 134     -44.845  -8.720  74.750  1.00 55.15           O  
ATOM   2930  OE2 GLU B 134     -42.960  -8.520  75.947  1.00 63.24           O1-
ATOM   2931  H   GLU B 134     -47.537  -7.748  78.266  1.00 37.49           H  
ATOM   2932  HA  GLU B 134     -45.183  -8.327  79.896  1.00 39.67           H  
ATOM   2933  HB2 GLU B 134     -43.962  -7.156  77.982  1.00 44.72           H  
ATOM   2934  HB3 GLU B 134     -45.501  -6.761  77.249  1.00 44.72           H  
ATOM   2935  HG2 GLU B 134     -46.016  -9.185  76.923  1.00 51.42           H  
ATOM   2936  HG3 GLU B 134     -44.507  -9.619  77.746  1.00 51.42           H  
ATOM   2937  N   LEU B 135     -46.458  -5.297  79.725  1.00 35.45           N  
ATOM   2938  CA  LEU B 135     -46.412  -3.912  80.178  1.00 34.59           C  
ATOM   2939  C   LEU B 135     -47.441  -3.785  81.304  1.00 31.28           C  
ATOM   2940  O   LEU B 135     -48.602  -4.189  81.171  1.00 31.07           O  
ATOM   2941  CB  LEU B 135     -46.817  -2.936  79.065  1.00 36.95           C  
ATOM   2942  CG  LEU B 135     -45.828  -2.846  77.890  1.00 41.33           C  
ATOM   2943  CD1 LEU B 135     -46.435  -1.978  76.784  1.00 42.21           C  
ATOM   2944  CD2 LEU B 135     -44.479  -2.272  78.324  1.00 43.28           C  
ATOM   2945  H   LEU B 135     -47.311  -5.639  79.278  1.00 35.45           H  
ATOM   2946  HA  LEU B 135     -45.416  -3.678  80.565  1.00 34.59           H  
ATOM   2947  HB2 LEU B 135     -46.954  -1.935  79.497  1.00 36.95           H  
ATOM   2948  HB3 LEU B 135     -47.802  -3.230  78.675  1.00 36.95           H  
ATOM   2949  HG  LEU B 135     -45.664  -3.848  77.476  1.00 41.33           H  
ATOM   2950 HD11 LEU B 135     -46.607  -0.954  77.132  1.00 42.21           H  
ATOM   2951 HD12 LEU B 135     -47.393  -2.388  76.448  1.00 42.21           H  
ATOM   2952 HD13 LEU B 135     -45.774  -1.936  75.914  1.00 42.21           H  
ATOM   2953 HD21 LEU B 135     -44.600  -1.318  78.848  1.00 43.28           H  
ATOM   2954 HD22 LEU B 135     -43.827  -2.099  77.461  1.00 43.28           H  
ATOM   2955 HD23 LEU B 135     -43.955  -2.963  78.989  1.00 43.28           H  
ATOM   2956  N   PHE B 136     -46.967  -3.134  82.436  1.00 28.64           N  
ATOM   2957  CA  PHE B 136     -47.838  -2.869  83.577  1.00 28.47           C  
ATOM   2958  C   PHE B 136     -47.943  -1.347  83.728  1.00 29.38           C  
ATOM   2959  O   PHE B 136     -46.956  -0.613  83.789  1.00 28.36           O  
ATOM   2960  CB  PHE B 136     -47.298  -3.492  84.863  1.00 27.26           C  
ATOM   2961  CG  PHE B 136     -48.221  -3.320  86.043  1.00 27.15           C  
ATOM   2962  CD1 PHE B 136     -49.441  -4.009  86.106  1.00 28.08           C  
ATOM   2963  CD2 PHE B 136     -47.869  -2.452  87.083  1.00 25.92           C  
ATOM   2964  CE1 PHE B 136     -50.301  -3.810  87.187  1.00 27.24           C  
ATOM   2965  CE2 PHE B 136     -48.730  -2.260  88.160  1.00 27.04           C  
ATOM   2966  CZ  PHE B 136     -49.948  -2.930  88.208  1.00 28.41           C  
ATOM   2967  H   PHE B 136     -45.989  -2.804  82.488  1.00 28.64           H  
ATOM   2968  HA  PHE B 136     -48.830  -3.282  83.361  1.00 28.47           H  
ATOM   2969  HB2 PHE B 136     -46.305  -3.092  85.095  1.00 27.26           H  
ATOM   2970  HB3 PHE B 136     -47.157  -4.563  84.716  1.00 27.26           H  
ATOM   2971  HD1 PHE B 136     -49.728  -4.702  85.316  1.00 28.08           H  
ATOM   2972  HD2 PHE B 136     -46.924  -1.913  87.056  1.00 25.92           H  
ATOM   2973  HE1 PHE B 136     -51.246  -4.341  87.247  1.00 27.24           H  
ATOM   2974  HE2 PHE B 136     -48.453  -1.586  88.966  1.00 27.04           H  
ATOM   2975  HZ  PHE B 136     -50.612  -2.779  89.052  1.00 28.41           H  
ATOM   2976  N   VAL B 137     -49.255  -0.908  83.786  1.00 30.51           N  
ATOM   2977  CA  VAL B 137     -49.653   0.491  83.910  1.00 29.73           C  
ATOM   2978  C   VAL B 137     -50.387   0.550  85.256  1.00 29.11           C  
ATOM   2979  O   VAL B 137     -51.536   0.108  85.380  1.00 30.35           O  
ATOM   2980  CB  VAL B 137     -50.615   0.888  82.761  1.00 32.02           C  
ATOM   2981  CG1 VAL B 137     -51.057   2.350  82.895  1.00 32.66           C  
ATOM   2982  CG2 VAL B 137     -49.986   0.671  81.381  1.00 32.08           C  
ATOM   2983  H   VAL B 137     -50.010  -1.589  83.769  1.00 30.51           H  
ATOM   2984  HA  VAL B 137     -48.773   1.138  83.896  1.00 29.73           H  
ATOM   2985  HB  VAL B 137     -51.516   0.261  82.805  1.00 32.02           H  
ATOM   2986 HG11 VAL B 137     -50.197   3.026  82.889  1.00 32.66           H  
ATOM   2987 HG12 VAL B 137     -51.610   2.517  83.824  1.00 32.66           H  
ATOM   2988 HG13 VAL B 137     -51.716   2.634  82.068  1.00 32.66           H  
ATOM   2989 HG21 VAL B 137     -49.085   1.276  81.257  1.00 32.08           H  
ATOM   2990 HG22 VAL B 137     -50.688   0.952  80.589  1.00 32.08           H  
ATOM   2991 HG23 VAL B 137     -49.719  -0.378  81.221  1.00 32.08           H  
ATOM   2992  N   PRO B 138     -49.715   1.054  86.349  1.00 28.37           N  
ATOM   2993  CA  PRO B 138     -50.368   1.150  87.644  1.00 29.51           C  
ATOM   2994  C   PRO B 138     -51.442   2.233  87.622  1.00 31.88           C  
ATOM   2995  O   PRO B 138     -51.346   3.271  86.969  1.00 33.84           O  
ATOM   2996  CB  PRO B 138     -49.301   1.574  88.647  1.00 28.46           C  
ATOM   2997  CG  PRO B 138     -47.992   1.402  87.907  1.00 27.13           C  
ATOM   2998  CD  PRO B 138     -48.354   1.530  86.434  1.00 27.87           C  
ATOM   2999  HA  PRO B 138     -50.804   0.176  87.894  1.00 29.51           H  
ATOM   3000  HB2 PRO B 138     -49.333   0.962  89.553  1.00 28.46           H  
ATOM   3001  HB3 PRO B 138     -49.418   2.617  88.961  1.00 28.46           H  
ATOM   3002  HG2 PRO B 138     -47.589   0.407  88.108  1.00 27.13           H  
ATOM   3003  HG3 PRO B 138     -47.248   2.128  88.241  1.00 27.13           H  
ATOM   3004  HD2 PRO B 138     -48.362   2.573  86.106  1.00 27.87           H  
ATOM   3005  HD3 PRO B 138     -47.690   0.947  85.795  1.00 27.87           H  
ATOM   3006  N   SER B 139     -52.482   1.942  88.483  1.00 32.33           N  
ATOM   3007  CA  SER B 139     -53.720   2.712  88.560  1.00 34.80           C  
ATOM   3008  C   SER B 139     -53.853   3.345  89.952  1.00 36.25           C  
ATOM   3009  O   SER B 139     -53.101   3.075  90.888  1.00 36.89           O  
ATOM   3010  CB  SER B 139     -54.917   1.802  88.256  1.00 35.85           C  
ATOM   3011  OG  SER B 139     -54.981   1.507  86.861  1.00 36.47           O  
ATOM   3012  H   SER B 139     -52.376   1.166  89.134  1.00 32.33           H  
ATOM   3013  HA  SER B 139     -53.672   3.521  87.821  1.00 34.80           H  
ATOM   3014  HB2 SER B 139     -55.867   2.274  88.521  1.00 35.85           H  
ATOM   3015  HB3 SER B 139     -54.856   0.857  88.807  1.00 35.85           H  
ATOM   3016  HG  SER B 139     -54.160   1.033  86.618  1.00 36.47           H  
ATOM   3017  N   LEU B 140     -54.919   4.218  90.041  1.00 38.62           N  
ATOM   3018  CA  LEU B 140     -55.317   4.939  91.254  1.00 40.99           C  
ATOM   3019  C   LEU B 140     -56.136   3.991  92.144  1.00 39.11           C  
ATOM   3020  O   LEU B 140     -57.067   3.306  91.718  1.00 37.29           O  
ATOM   3021  CB  LEU B 140     -56.176   6.152  90.853  1.00 44.98           C  
ATOM   3022  CG  LEU B 140     -56.736   7.003  92.008  1.00 50.42           C  
ATOM   3023  CD1 LEU B 140     -55.634   7.641  92.846  1.00 52.04           C  
ATOM   3024  CD2 LEU B 140     -57.652   8.092  91.441  1.00 52.85           C  
ATOM   3025  H   LEU B 140     -55.493   4.376  89.222  1.00 38.62           H  
ATOM   3026  HA  LEU B 140     -54.405   5.253  91.762  1.00 40.99           H  
ATOM   3027  HB2 LEU B 140     -57.024   5.797  90.249  1.00 44.98           H  
ATOM   3028  HB3 LEU B 140     -55.585   6.793  90.185  1.00 44.98           H  
ATOM   3029  HG  LEU B 140     -57.348   6.372  92.663  1.00 50.42           H  
ATOM   3030 HD11 LEU B 140     -54.954   8.226  92.221  1.00 52.04           H  
ATOM   3031 HD12 LEU B 140     -55.045   6.886  93.373  1.00 52.04           H  
ATOM   3032 HD13 LEU B 140     -56.057   8.309  93.604  1.00 52.04           H  
ATOM   3033 HD21 LEU B 140     -57.111   8.749  90.753  1.00 52.85           H  
ATOM   3034 HD22 LEU B 140     -58.070   8.708  92.244  1.00 52.85           H  
ATOM   3035 HD23 LEU B 140     -58.490   7.647  90.894  1.00 52.85           H  
ATOM   3036  N   ASN B 141     -55.773   4.002  93.477  1.00 36.94           N  
ATOM   3037  CA  ASN B 141     -56.463   3.183  94.465  1.00 37.58           C  
ATOM   3038  C   ASN B 141     -57.650   3.936  95.067  1.00 38.72           C  
ATOM   3039  O   ASN B 141     -57.626   5.139  95.326  1.00 39.34           O  
ATOM   3040  CB  ASN B 141     -55.562   2.823  95.637  1.00 37.12           C  
ATOM   3041  CG  ASN B 141     -54.421   1.992  95.155  1.00 37.33           C  
ATOM   3042  OD1 ASN B 141     -53.347   2.472  94.816  1.00 39.35           O  
ATOM   3043  ND2 ASN B 141     -54.619   0.656  95.121  1.00 37.34           N  
ATOM   3044  H   ASN B 141     -55.008   4.607  93.778  1.00 36.94           H  
ATOM   3045  HA  ASN B 141     -56.824   2.274  93.967  1.00 37.58           H  
ATOM   3046  HB2 ASN B 141     -56.114   2.268  96.403  1.00 37.12           H  
ATOM   3047  HB3 ASN B 141     -55.157   3.718  96.124  1.00 37.12           H  
ATOM   3048 HD21 ASN B 141     -53.863   0.059  94.811  1.00 37.34           H  
ATOM   3049 HD22 ASN B 141     -55.499   0.208  95.411  1.00 37.34           H  
ATOM   3050  N   VAL B 142     -58.693   3.102  95.435  1.00 41.14           N  
ATOM   3051  CA  VAL B 142     -59.859   3.607  96.152  1.00 45.99           C  
ATOM   3052  C   VAL B 142     -59.535   3.417  97.652  1.00 47.08           C  
ATOM   3053  O   VAL B 142     -59.771   2.375  98.265  1.00 45.31           O  
ATOM   3054  CB  VAL B 142     -61.147   2.876  95.723  1.00 49.11           C  
ATOM   3055  CG1 VAL B 142     -62.370   3.445  96.451  1.00 51.12           C  
ATOM   3056  CG2 VAL B 142     -61.376   2.987  94.210  1.00 49.79           C  
ATOM   3057  H   VAL B 142     -58.654   2.112  95.210  1.00 41.14           H  
ATOM   3058  HA  VAL B 142     -59.968   4.679  95.948  1.00 45.99           H  
ATOM   3059  HB  VAL B 142     -61.063   1.810  95.966  1.00 49.11           H  
ATOM   3060 HG11 VAL B 142     -62.510   4.506  96.218  1.00 51.12           H  
ATOM   3061 HG12 VAL B 142     -62.274   3.351  97.537  1.00 51.12           H  
ATOM   3062 HG13 VAL B 142     -63.280   2.912  96.155  1.00 51.12           H  
ATOM   3063 HG21 VAL B 142     -61.430   4.034  93.893  1.00 49.79           H  
ATOM   3064 HG22 VAL B 142     -62.314   2.498  93.923  1.00 49.79           H  
ATOM   3065 HG23 VAL B 142     -60.572   2.502  93.647  1.00 49.79           H  
ATOM   3066  N   ASP B 143     -58.875   4.495  98.217  1.00 50.93           N  
ATOM   3067  CA  ASP B 143     -58.611   4.651  99.660  1.00 54.23           C  
ATOM   3068  C   ASP B 143     -57.633   3.574 100.225  1.00 51.97           C  
ATOM   3069  O   ASP B 143     -57.525   3.269 101.415  1.00 53.50           O  
ATOM   3070  CB  ASP B 143     -59.904   4.782 100.460  1.00 58.64           C  
ATOM   3071  CG  ASP B 143     -59.537   5.152 101.868  1.00 61.63           C  
ATOM   3072  OD1 ASP B 143     -58.546   5.932 102.061  1.00 61.10           O  
ATOM   3073  OD2 ASP B 143     -60.090   4.530 102.828  1.00 66.82           O1-
ATOM   3074  H   ASP B 143     -58.571   5.249  97.598  1.00 50.93           H  
ATOM   3075  HA  ASP B 143     -58.048   5.593  99.709  1.00 54.23           H  
ATOM   3076  HB2 ASP B 143     -60.467   3.842 100.455  1.00 58.64           H  
ATOM   3077  HB3 ASP B 143     -60.549   5.563 100.042  1.00 58.64           H  
ATOM   3078  N   GLY B 144     -56.743   3.107  99.280  1.00 49.59           N  
ATOM   3079  CA  GLY B 144     -55.698   2.168  99.613  1.00 48.37           C  
ATOM   3080  C   GLY B 144     -56.124   0.706  99.552  1.00 46.27           C  
ATOM   3081  O   GLY B 144     -55.411  -0.180 100.026  1.00 43.82           O  
ATOM   3082  H   GLY B 144     -56.830   3.457  98.331  1.00 49.59           H  
ATOM   3083  HA2 GLY B 144     -55.318   2.379 100.618  1.00 48.37           H  
ATOM   3084  HA3 GLY B 144     -54.890   2.312  98.889  1.00 48.37           H  
ATOM   3085  N   GLN B 145     -57.246   0.438  98.792  1.00 44.15           N  
ATOM   3086  CA  GLN B 145     -57.557  -0.928  98.364  1.00 41.34           C  
ATOM   3087  C   GLN B 145     -56.580  -1.212  97.210  1.00 37.91           C  
ATOM   3088  O   GLN B 145     -56.550  -0.481  96.212  1.00 36.03           O  
ATOM   3089  CB  GLN B 145     -58.999  -1.048  97.882  1.00 43.59           C  
ATOM   3090  CG  GLN B 145     -59.968  -1.036  99.062  1.00 48.25           C  
ATOM   3091  CD  GLN B 145     -61.378  -0.791  98.594  1.00 50.92           C  
ATOM   3092  OE1 GLN B 145     -62.193  -1.689  98.417  1.00 49.26           O  
ATOM   3093  NE2 GLN B 145     -61.670   0.524  98.378  1.00 54.41           N  
ATOM   3094  H   GLN B 145     -57.861   1.208  98.522  1.00 44.15           H  
ATOM   3095  HA  GLN B 145     -57.383  -1.594  99.212  1.00 41.34           H  
ATOM   3096  HB2 GLN B 145     -59.133  -1.984  97.325  1.00 43.59           H  
ATOM   3097  HB3 GLN B 145     -59.233  -0.241  97.175  1.00 43.59           H  
ATOM   3098  HG2 GLN B 145     -59.705  -0.256  99.786  1.00 48.25           H  
ATOM   3099  HG3 GLN B 145     -59.934  -1.992  99.597  1.00 48.25           H  
ATOM   3100 HE21 GLN B 145     -62.604   0.787  98.093  1.00 54.41           H  
ATOM   3101 HE22 GLN B 145     -60.965   1.265  98.480  1.00 54.41           H  
ATOM   3102  N   PRO B 146     -55.672  -2.238  97.383  1.00 36.05           N  
ATOM   3103  CA  PRO B 146     -54.454  -2.342  96.573  1.00 34.15           C  
ATOM   3104  C   PRO B 146     -54.679  -2.770  95.112  1.00 33.91           C  
ATOM   3105  O   PRO B 146     -55.648  -3.438  94.756  1.00 34.34           O  
ATOM   3106  CB  PRO B 146     -53.618  -3.400  97.295  1.00 33.51           C  
ATOM   3107  CG  PRO B 146     -54.668  -4.290  97.952  1.00 35.59           C  
ATOM   3108  CD  PRO B 146     -55.734  -3.295  98.381  1.00 36.93           C  
ATOM   3109  HA  PRO B 146     -53.941  -1.378  96.593  1.00 34.15           H  
ATOM   3110  HB2 PRO B 146     -53.001  -2.927  98.069  1.00 33.51           H  
ATOM   3111  HB3 PRO B 146     -52.963  -3.965  96.629  1.00 33.51           H  
ATOM   3112  HG2 PRO B 146     -54.271  -4.871  98.789  1.00 35.59           H  
ATOM   3113  HG3 PRO B 146     -55.078  -4.990  97.214  1.00 35.59           H  
ATOM   3114  HD2 PRO B 146     -56.735  -3.732  98.422  1.00 36.93           H  
ATOM   3115  HD3 PRO B 146     -55.488  -2.861  99.356  1.00 36.93           H  
ATOM   3116  N   ILE B 147     -53.626  -2.436  94.264  1.00 34.32           N  
ATOM   3117  CA  ILE B 147     -53.562  -2.942  92.890  1.00 34.27           C  
ATOM   3118  C   ILE B 147     -52.624  -4.167  92.967  1.00 32.18           C  
ATOM   3119  O   ILE B 147     -51.586  -4.182  93.633  1.00 31.17           O  
ATOM   3120  CB  ILE B 147     -53.005  -1.925  91.861  1.00 34.37           C  
ATOM   3121  CG1 ILE B 147     -53.599  -0.506  91.950  1.00 35.50           C  
ATOM   3122  CG2 ILE B 147     -53.176  -2.457  90.429  1.00 35.70           C  
ATOM   3123  CD1 ILE B 147     -55.117  -0.427  91.875  1.00 37.95           C  
ATOM   3124  H   ILE B 147     -52.830  -1.871  94.601  1.00 34.32           H  
ATOM   3125  HA  ILE B 147     -54.562  -3.275  92.588  1.00 34.27           H  
ATOM   3126  HB  ILE B 147     -51.927  -1.815  92.032  1.00 34.37           H  
ATOM   3127 HG12 ILE B 147     -53.183   0.106  91.140  1.00 35.50           H  
ATOM   3128 HG13 ILE B 147     -53.251  -0.031  92.869  1.00 35.50           H  
ATOM   3129 HG21 ILE B 147     -54.221  -2.699  90.209  1.00 35.70           H  
ATOM   3130 HG22 ILE B 147     -52.584  -3.362  90.271  1.00 35.70           H  
ATOM   3131 HG23 ILE B 147     -52.838  -1.719  89.694  1.00 35.70           H  
ATOM   3132 HD11 ILE B 147     -55.492  -0.830  90.930  1.00 37.95           H  
ATOM   3133 HD12 ILE B 147     -55.437   0.618  91.938  1.00 37.95           H  
ATOM   3134 HD13 ILE B 147     -55.594  -0.970  92.695  1.00 37.95           H  
ATOM   3135  N   PHE B 148     -53.000  -5.246  92.197  1.00 30.71           N  
ATOM   3136  CA  PHE B 148     -52.149  -6.434  92.126  1.00 32.02           C  
ATOM   3137  C   PHE B 148     -51.362  -6.388  90.810  1.00 30.47           C  
ATOM   3138  O   PHE B 148     -51.891  -6.075  89.741  1.00 31.99           O  
ATOM   3139  CB  PHE B 148     -52.965  -7.734  92.177  1.00 37.50           C  
ATOM   3140  CG  PHE B 148     -52.996  -8.335  93.563  1.00 39.42           C  
ATOM   3141  CD1 PHE B 148     -53.902  -7.871  94.526  1.00 40.61           C  
ATOM   3142  CD2 PHE B 148     -52.085  -9.345  93.912  1.00 43.02           C  
ATOM   3143  CE1 PHE B 148     -53.903  -8.417  95.811  1.00 42.10           C  
ATOM   3144  CE2 PHE B 148     -52.097  -9.898  95.193  1.00 42.80           C  
ATOM   3145  CZ  PHE B 148     -53.006  -9.434  96.143  1.00 42.81           C  
ATOM   3146  H   PHE B 148     -53.853  -5.218  91.646  1.00 30.71           H  
ATOM   3147  HA  PHE B 148     -51.428  -6.410  92.950  1.00 32.02           H  
ATOM   3148  HB2 PHE B 148     -52.546  -8.478  91.490  1.00 37.50           H  
ATOM   3149  HB3 PHE B 148     -53.995  -7.571  91.834  1.00 37.50           H  
ATOM   3150  HD1 PHE B 148     -54.610  -7.079  94.288  1.00 40.61           H  
ATOM   3151  HD2 PHE B 148     -51.352  -9.700  93.192  1.00 43.02           H  
ATOM   3152  HE1 PHE B 148     -54.603  -8.042  96.554  1.00 42.10           H  
ATOM   3153  HE2 PHE B 148     -51.388 -10.681  95.451  1.00 42.80           H  
ATOM   3154  HZ  PHE B 148     -53.011  -9.859  97.143  1.00 42.81           H  
ATOM   3155  N   ALA B 149     -50.049  -6.812  90.932  1.00 28.72           N  
ATOM   3156  CA  ALA B 149     -49.156  -7.031  89.789  1.00 26.84           C  
ATOM   3157  C   ALA B 149     -48.465  -8.400  89.980  1.00 27.01           C  
ATOM   3158  O   ALA B 149     -47.467  -8.558  90.688  1.00 27.18           O  
ATOM   3159  CB  ALA B 149     -48.119  -5.920  89.737  1.00 24.84           C  
ATOM   3160  H   ALA B 149     -49.630  -6.953  91.864  1.00 28.72           H  
ATOM   3161  HA  ALA B 149     -49.730  -7.030  88.861  1.00 26.84           H  
ATOM   3162  HB1 ALA B 149     -48.601  -4.944  89.655  1.00 24.84           H  
ATOM   3163  HB2 ALA B 149     -47.444  -6.046  88.888  1.00 24.84           H  
ATOM   3164  HB3 ALA B 149     -47.508  -5.903  90.642  1.00 24.84           H  
ATOM   3165  N   ASN B 150     -49.100  -9.461  89.363  1.00 28.47           N  
ATOM   3166  CA  ASN B 150     -48.652 -10.850  89.490  1.00 28.98           C  
ATOM   3167  C   ASN B 150     -47.645 -11.111  88.363  1.00 26.73           C  
ATOM   3168  O   ASN B 150     -48.018 -11.158  87.188  1.00 26.69           O  
ATOM   3169  CB  ASN B 150     -49.819 -11.825  89.296  1.00 32.30           C  
ATOM   3170  CG  ASN B 150     -50.797 -11.808  90.451  1.00 38.30           C  
ATOM   3171  OD1 ASN B 150     -50.677 -12.564  91.419  1.00 39.19           O  
ATOM   3172  ND2 ASN B 150     -51.814 -10.906  90.318  1.00 41.69           N  
ATOM   3173  H   ASN B 150     -49.917  -9.275  88.764  1.00 28.47           H  
ATOM   3174  HA  ASN B 150     -48.180 -10.991  90.468  1.00 28.98           H  
ATOM   3175  HB2 ASN B 150     -49.442 -12.850  89.199  1.00 32.30           H  
ATOM   3176  HB3 ASN B 150     -50.363 -11.619  88.366  1.00 32.30           H  
ATOM   3177 HD21 ASN B 150     -52.536 -10.838  91.025  1.00 41.69           H  
ATOM   3178 HD22 ASN B 150     -51.877 -10.272  89.518  1.00 41.69           H  
ATOM   3179  N   ILE B 151     -46.321 -11.224  88.745  1.00 26.26           N  
ATOM   3180  CA  ILE B 151     -45.230 -11.380  87.756  1.00 25.63           C  
ATOM   3181  C   ILE B 151     -45.140 -12.885  87.413  1.00 26.18           C  
ATOM   3182  O   ILE B 151     -44.975 -13.727  88.300  1.00 26.59           O  
ATOM   3183  CB  ILE B 151     -43.889 -10.863  88.332  1.00 25.81           C  
ATOM   3184  CG1 ILE B 151     -44.007  -9.406  88.842  1.00 26.48           C  
ATOM   3185  CG2 ILE B 151     -42.775 -10.968  87.279  1.00 25.89           C  
ATOM   3186  CD1 ILE B 151     -42.906  -9.040  89.829  1.00 25.37           C  
ATOM   3187  H   ILE B 151     -46.073 -11.187  89.739  1.00 26.26           H  
ATOM   3188  HA  ILE B 151     -45.497 -10.805  86.867  1.00 25.63           H  
ATOM   3189  HB  ILE B 151     -43.611 -11.501  89.178  1.00 25.81           H  
ATOM   3190 HG12 ILE B 151     -44.958  -9.247  89.360  1.00 26.48           H  
ATOM   3191 HG13 ILE B 151     -43.997  -8.708  87.997  1.00 26.48           H  
ATOM   3192 HG21 ILE B 151     -43.018 -10.380  86.388  1.00 25.89           H  
ATOM   3193 HG22 ILE B 151     -42.619 -12.006  86.967  1.00 25.89           H  
ATOM   3194 HG23 ILE B 151     -41.821 -10.606  87.672  1.00 25.89           H  
ATOM   3195 HD11 ILE B 151     -42.895  -9.731  90.678  1.00 25.37           H  
ATOM   3196 HD12 ILE B 151     -43.074  -8.033  90.223  1.00 25.37           H  
ATOM   3197 HD13 ILE B 151     -41.921  -9.057  89.359  1.00 25.37           H  
ATOM   3198  N   THR B 152     -45.339 -13.189  86.071  1.00 26.30           N  
ATOM   3199  CA  THR B 152     -45.640 -14.535  85.565  1.00 28.14           C  
ATOM   3200  C   THR B 152     -44.931 -14.892  84.226  1.00 29.35           C  
ATOM   3201  O   THR B 152     -44.497 -14.080  83.406  1.00 28.00           O  
ATOM   3202  CB  THR B 152     -47.172 -14.736  85.364  1.00 30.43           C  
ATOM   3203  OG1 THR B 152     -47.750 -13.651  84.626  1.00 30.35           O  
ATOM   3204  CG2 THR B 152     -47.924 -14.875  86.682  1.00 31.40           C  
ATOM   3205  H   THR B 152     -45.321 -12.439  85.356  1.00 26.30           H  
ATOM   3206  HA  THR B 152     -45.283 -15.259  86.308  1.00 28.14           H  
ATOM   3207  HB  THR B 152     -47.352 -15.645  84.778  1.00 30.43           H  
ATOM   3208 HG21 THR B 152     -47.562 -15.736  87.250  1.00 31.40           H  
ATOM   3209 HG22 THR B 152     -48.995 -15.013  86.500  1.00 31.40           H  
ATOM   3210 HG23 THR B 152     -47.830 -13.976  87.297  1.00 31.40           H  
ATOM   3211  HG1 THR B 152     -48.665 -13.939  84.371  1.00 30.35           H  
ATOM   3212  N   LEU B 153     -44.883 -16.263  83.973  1.00 29.68           N  
ATOM   3213  CA  LEU B 153     -44.302 -16.798  82.740  1.00 30.72           C  
ATOM   3214  C   LEU B 153     -45.297 -16.632  81.555  1.00 29.79           C  
ATOM   3215  O   LEU B 153     -46.472 -16.999  81.649  1.00 29.88           O  
ATOM   3216  CB  LEU B 153     -43.992 -18.301  82.886  1.00 33.70           C  
ATOM   3217  CG  LEU B 153     -42.821 -18.613  83.842  1.00 36.05           C  
ATOM   3218  CD1 LEU B 153     -42.854 -20.089  84.244  1.00 39.26           C  
ATOM   3219  CD2 LEU B 153     -41.468 -18.292  83.205  1.00 35.58           C  
ATOM   3220  H   LEU B 153     -45.262 -16.921  84.648  1.00 29.68           H  
ATOM   3221  HA  LEU B 153     -43.377 -16.252  82.561  1.00 30.72           H  
ATOM   3222  HB2 LEU B 153     -43.772 -18.730  81.899  1.00 33.70           H  
ATOM   3223  HB3 LEU B 153     -44.897 -18.812  83.243  1.00 33.70           H  
ATOM   3224  HG  LEU B 153     -42.926 -18.016  84.757  1.00 36.05           H  
ATOM   3225 HD11 LEU B 153     -42.768 -20.742  83.368  1.00 39.26           H  
ATOM   3226 HD12 LEU B 153     -43.790 -20.332  84.758  1.00 39.26           H  
ATOM   3227 HD13 LEU B 153     -42.030 -20.327  84.925  1.00 39.26           H  
ATOM   3228 HD21 LEU B 153     -41.298 -18.899  82.309  1.00 35.58           H  
ATOM   3229 HD22 LEU B 153     -40.651 -18.494  83.906  1.00 35.58           H  
ATOM   3230 HD23 LEU B 153     -41.400 -17.242  82.915  1.00 35.58           H  
ATOM   3231  N   PRO B 154     -44.783 -16.123  80.376  1.00 29.73           N  
ATOM   3232  CA  PRO B 154     -45.475 -16.228  79.095  1.00 30.82           C  
ATOM   3233  C   PRO B 154     -45.416 -17.643  78.488  1.00 32.43           C  
ATOM   3234  O   PRO B 154     -44.798 -18.589  78.971  1.00 32.12           O  
ATOM   3235  CB  PRO B 154     -44.723 -15.279  78.143  1.00 31.33           C  
ATOM   3236  CG  PRO B 154     -43.677 -14.571  78.986  1.00 31.21           C  
ATOM   3237  CD  PRO B 154     -43.529 -15.423  80.228  1.00 29.93           C  
ATOM   3238  HA  PRO B 154     -46.525 -15.951  79.225  1.00 30.82           H  
ATOM   3239  HB2 PRO B 154     -45.407 -14.561  77.678  1.00 31.33           H  
ATOM   3240  HB3 PRO B 154     -44.222 -15.812  77.327  1.00 31.33           H  
ATOM   3241  HG2 PRO B 154     -44.014 -13.566  79.251  1.00 31.21           H  
ATOM   3242  HG3 PRO B 154     -42.740 -14.434  78.446  1.00 31.21           H  
ATOM   3243  HD2 PRO B 154     -42.763 -16.186  80.137  1.00 29.93           H  
ATOM   3244  HD3 PRO B 154     -43.312 -14.810  81.102  1.00 29.93           H  
ATOM   3245  N   VAL B 155     -46.083 -17.718  77.274  1.00 32.72           N  
ATOM   3246  CA  VAL B 155     -46.005 -18.888  76.401  1.00 34.28           C  
ATOM   3247  C   VAL B 155     -44.911 -18.526  75.379  1.00 33.47           C  
ATOM   3248  O   VAL B 155     -45.014 -17.577  74.602  1.00 35.23           O  
ATOM   3249  CB  VAL B 155     -47.351 -19.168  75.702  1.00 36.65           C  
ATOM   3250  CG1 VAL B 155     -47.244 -20.373  74.761  1.00 38.61           C  
ATOM   3251  CG2 VAL B 155     -48.463 -19.426  76.725  1.00 37.70           C  
ATOM   3252  H   VAL B 155     -46.605 -16.914  76.938  1.00 32.72           H  
ATOM   3253  HA  VAL B 155     -45.698 -19.758  76.992  1.00 34.28           H  
ATOM   3254  HB  VAL B 155     -47.642 -18.296  75.102  1.00 36.65           H  
ATOM   3255 HG11 VAL B 155     -46.930 -21.273  75.303  1.00 38.61           H  
ATOM   3256 HG12 VAL B 155     -46.521 -20.191  73.959  1.00 38.61           H  
ATOM   3257 HG13 VAL B 155     -48.209 -20.583  74.288  1.00 38.61           H  
ATOM   3258 HG21 VAL B 155     -48.217 -20.274  77.373  1.00 37.70           H  
ATOM   3259 HG22 VAL B 155     -49.410 -19.649  76.221  1.00 37.70           H  
ATOM   3260 HG23 VAL B 155     -48.631 -18.550  77.360  1.00 37.70           H  
ATOM   3261  N   TYR B 156     -43.788 -19.322  75.447  1.00 32.45           N  
ATOM   3262  CA  TYR B 156     -42.614 -19.108  74.600  1.00 33.93           C  
ATOM   3263  C   TYR B 156     -42.643 -20.131  73.452  1.00 36.48           C  
ATOM   3264  O   TYR B 156     -43.157 -21.244  73.563  1.00 36.70           O  
ATOM   3265  CB  TYR B 156     -41.308 -19.258  75.387  1.00 34.38           C  
ATOM   3266  CG  TYR B 156     -41.120 -18.219  76.471  1.00 34.78           C  
ATOM   3267  CD1 TYR B 156     -40.802 -16.889  76.147  1.00 34.75           C  
ATOM   3268  CD2 TYR B 156     -41.238 -18.576  77.822  1.00 34.81           C  
ATOM   3269  CE1 TYR B 156     -40.556 -15.948  77.153  1.00 33.46           C  
ATOM   3270  CE2 TYR B 156     -40.989 -17.636  78.827  1.00 32.93           C  
ATOM   3271  CZ  TYR B 156     -40.635 -16.331  78.486  1.00 33.22           C  
ATOM   3272  OH  TYR B 156     -40.382 -15.456  79.505  1.00 34.60           O  
ATOM   3273  H   TYR B 156     -43.768 -20.105  76.092  1.00 32.45           H  
ATOM   3274  HA  TYR B 156     -42.675 -18.104  74.162  1.00 33.93           H  
ATOM   3275  HB2 TYR B 156     -40.447 -19.200  74.708  1.00 34.38           H  
ATOM   3276  HB3 TYR B 156     -41.257 -20.261  75.832  1.00 34.38           H  
ATOM   3277  HD1 TYR B 156     -40.733 -16.572  75.109  1.00 34.75           H  
ATOM   3278  HD2 TYR B 156     -41.508 -19.590  78.104  1.00 34.81           H  
ATOM   3279  HE1 TYR B 156     -40.296 -14.929  76.881  1.00 33.46           H  
ATOM   3280  HE2 TYR B 156     -41.077 -17.918  79.873  1.00 32.93           H  
ATOM   3281  HH  TYR B 156     -40.461 -14.515  79.195  1.00 34.60           H  
ATOM   3282  N   THR B 157     -42.015 -19.710  72.295  1.00 37.05           N  
ATOM   3283  CA  THR B 157     -42.067 -20.493  71.060  1.00 40.27           C  
ATOM   3284  C   THR B 157     -41.087 -21.675  71.101  1.00 39.20           C  
ATOM   3285  O   THR B 157     -40.133 -21.736  71.877  1.00 36.61           O  
ATOM   3286  CB  THR B 157     -41.752 -19.628  69.817  1.00 41.97           C  
ATOM   3287  OG1 THR B 157     -40.394 -19.154  69.862  1.00 41.02           O  
ATOM   3288  CG2 THR B 157     -42.701 -18.440  69.679  1.00 43.52           C  
ATOM   3289  H   THR B 157     -41.508 -18.832  72.276  1.00 37.05           H  
ATOM   3290  HA  THR B 157     -43.081 -20.904  70.972  1.00 40.27           H  
ATOM   3291  HB  THR B 157     -41.835 -20.240  68.912  1.00 41.97           H  
ATOM   3292 HG21 THR B 157     -43.746 -18.765  69.677  1.00 43.52           H  
ATOM   3293 HG22 THR B 157     -42.505 -17.906  68.742  1.00 43.52           H  
ATOM   3294 HG23 THR B 157     -42.555 -17.712  70.483  1.00 43.52           H  
ATOM   3295  HG1 THR B 157     -40.319 -18.469  69.168  1.00 41.02           H  
ATOM   3296  N   LEU B 158     -41.281 -22.617  70.098  1.00 39.93           N  
ATOM   3297  CA  LEU B 158     -40.379 -23.775  69.969  1.00 39.48           C  
ATOM   3298  C   LEU B 158     -38.958 -23.337  69.546  1.00 38.67           C  
ATOM   3299  O   LEU B 158     -37.985 -24.082  69.651  1.00 36.24           O  
ATOM   3300  CB  LEU B 158     -40.974 -24.770  68.960  1.00 41.47           C  
ATOM   3301  CG  LEU B 158     -40.253 -26.129  68.843  1.00 42.07           C  
ATOM   3302  CD1 LEU B 158     -40.179 -26.874  70.176  1.00 41.15           C  
ATOM   3303  CD2 LEU B 158     -40.966 -26.999  67.803  1.00 44.34           C  
ATOM   3304  H   LEU B 158     -42.070 -22.544  69.463  1.00 39.93           H  
ATOM   3305  HA  LEU B 158     -40.301 -24.217  70.968  1.00 39.48           H  
ATOM   3306  HB2 LEU B 158     -40.995 -24.298  67.968  1.00 41.47           H  
ATOM   3307  HB3 LEU B 158     -42.023 -24.954  69.228  1.00 41.47           H  
ATOM   3308  HG  LEU B 158     -39.231 -25.967  68.481  1.00 42.07           H  
ATOM   3309 HD11 LEU B 158     -41.174 -26.998  70.617  1.00 41.15           H  
ATOM   3310 HD12 LEU B 158     -39.549 -26.343  70.895  1.00 41.15           H  
ATOM   3311 HD13 LEU B 158     -39.743 -27.870  70.040  1.00 41.15           H  
ATOM   3312 HD21 LEU B 158     -41.996 -27.218  68.106  1.00 44.34           H  
ATOM   3313 HD22 LEU B 158     -40.443 -27.952  67.669  1.00 44.34           H  
ATOM   3314 HD23 LEU B 158     -40.997 -26.497  66.831  1.00 44.34           H  
ATOM   3315  N   LYS B 159     -38.872 -22.073  68.997  1.00 40.48           N  
ATOM   3316  CA  LYS B 159     -37.600 -21.444  68.663  1.00 40.61           C  
ATOM   3317  C   LYS B 159     -37.031 -20.942  70.003  1.00 39.38           C  
ATOM   3318  O   LYS B 159     -36.009 -21.429  70.503  1.00 37.74           O  
ATOM   3319  CB  LYS B 159     -37.783 -20.352  67.590  1.00 42.08           C  
ATOM   3320  CG  LYS B 159     -36.499 -19.574  67.267  1.00 42.93           C  
ATOM   3321  CD  LYS B 159     -36.631 -18.684  66.011  1.00 46.21           C  
ATOM   3322  CE  LYS B 159     -35.451 -17.721  65.926  1.00 48.13           C  
ATOM   3323  NZ  LYS B 159     -35.373 -17.003  64.636  1.00 50.80           N1+
ATOM   3324  H   LYS B 159     -39.727 -21.548  68.867  1.00 40.48           H  
ATOM   3325  HA  LYS B 159     -36.918 -22.214  68.284  1.00 40.61           H  
ATOM   3326  HB2 LYS B 159     -38.556 -19.638  67.897  1.00 42.08           H  
ATOM   3327  HB3 LYS B 159     -38.157 -20.829  66.675  1.00 42.08           H  
ATOM   3328  HG2 LYS B 159     -35.669 -20.275  67.119  1.00 42.93           H  
ATOM   3329  HG3 LYS B 159     -36.240 -18.948  68.129  1.00 42.93           H  
ATOM   3330  HD2 LYS B 159     -37.564 -18.110  66.055  1.00 46.21           H  
ATOM   3331  HD3 LYS B 159     -36.684 -19.316  65.118  1.00 46.21           H  
ATOM   3332  HE2 LYS B 159     -34.494 -18.236  66.042  1.00 48.13           H  
ATOM   3333  HE3 LYS B 159     -35.541 -16.962  66.710  1.00 48.13           H  
ATOM   3334  HZ1 LYS B 159     -34.750 -16.112  64.818  1.00 50.80           H  
ATOM   3335  HZ2 LYS B 159     -36.245 -16.626  64.252  1.00 50.80           H  
ATOM   3336  HZ3 LYS B 159     -34.837 -17.478  63.865  1.00 50.80           H  
ATOM   3337  N   GLU B 160     -37.750 -19.948  70.645  1.00 41.22           N  
ATOM   3338  CA  GLU B 160     -37.147 -19.255  71.779  1.00 42.43           C  
ATOM   3339  C   GLU B 160     -36.932 -20.209  72.965  1.00 38.34           C  
ATOM   3340  O   GLU B 160     -36.008 -20.009  73.761  1.00 35.94           O  
ATOM   3341  CB  GLU B 160     -37.944 -18.011  72.186  1.00 45.35           C  
ATOM   3342  CG  GLU B 160     -37.314 -17.190  73.320  1.00 47.17           C  
ATOM   3343  CD  GLU B 160     -35.888 -16.709  73.119  1.00 50.52           C  
ATOM   3344  OE1 GLU B 160     -35.439 -16.579  71.937  1.00 55.28           O  
ATOM   3345  OE2 GLU B 160     -35.191 -16.443  74.153  1.00 47.58           O1-
ATOM   3346  H   GLU B 160     -38.691 -19.688  70.334  1.00 41.22           H  
ATOM   3347  HA  GLU B 160     -36.148 -18.962  71.440  1.00 42.43           H  
ATOM   3348  HB2 GLU B 160     -38.956 -18.306  72.494  1.00 45.35           H  
ATOM   3349  HB3 GLU B 160     -38.069 -17.366  71.307  1.00 45.35           H  
ATOM   3350  HG2 GLU B 160     -37.369 -17.760  74.254  1.00 47.17           H  
ATOM   3351  HG3 GLU B 160     -37.928 -16.295  73.478  1.00 47.17           H  
ATOM   3352  N   ARG B 161     -37.817 -21.260  73.129  1.00 36.07           N  
ATOM   3353  CA  ARG B 161     -37.616 -22.219  74.215  1.00 35.56           C  
ATOM   3354  C   ARG B 161     -36.590 -23.329  73.866  1.00 36.15           C  
ATOM   3355  O   ARG B 161     -36.382 -24.283  74.616  1.00 36.34           O  
ATOM   3356  CB  ARG B 161     -38.948 -22.756  74.753  1.00 36.49           C  
ATOM   3357  CG  ARG B 161     -38.889 -23.427  76.136  1.00 36.13           C  
ATOM   3358  CD  ARG B 161     -38.281 -22.568  77.252  1.00 34.37           C  
ATOM   3359  NE  ARG B 161     -38.210 -23.338  78.507  1.00 34.52           N  
ATOM   3360  CZ  ARG B 161     -37.329 -23.098  79.518  1.00 33.74           C  
ATOM   3361  NH1 ARG B 161     -36.615 -21.961  79.642  1.00 33.27           N  
ATOM   3362  NH2 ARG B 161     -37.165 -24.056  80.466  1.00 34.92           N1+
ATOM   3363  H   ARG B 161     -38.623 -21.380  72.495  1.00 36.07           H  
ATOM   3364  HA  ARG B 161     -37.135 -21.649  75.015  1.00 35.56           H  
ATOM   3365  HB2 ARG B 161     -39.368 -23.473  74.036  1.00 36.49           H  
ATOM   3366  HB3 ARG B 161     -39.666 -21.928  74.815  1.00 36.49           H  
ATOM   3367  HG2 ARG B 161     -38.344 -24.375  76.072  1.00 36.13           H  
ATOM   3368  HG3 ARG B 161     -39.911 -23.703  76.427  1.00 36.13           H  
ATOM   3369  HD2 ARG B 161     -38.906 -21.688  77.424  1.00 34.37           H  
ATOM   3370  HD3 ARG B 161     -37.260 -22.283  76.991  1.00 34.37           H  
ATOM   3371  HE  ARG B 161     -38.732 -24.205  78.555  1.00 34.52           H  
ATOM   3372 HH11 ARG B 161     -35.953 -21.809  80.394  1.00 33.27           H  
ATOM   3373 HH12 ARG B 161     -36.788 -21.167  78.992  1.00 33.27           H  
ATOM   3374 HH21 ARG B 161     -36.541 -23.892  81.246  1.00 34.92           H  
ATOM   3375 HH22 ARG B 161     -37.645 -24.947  80.428  1.00 34.92           H  
ATOM   3376  N   CYS B 162     -35.806 -23.090  72.753  1.00 37.79           N  
ATOM   3377  CA  CYS B 162     -34.494 -23.712  72.576  1.00 38.12           C  
ATOM   3378  C   CYS B 162     -33.459 -22.632  72.931  1.00 38.85           C  
ATOM   3379  O   CYS B 162     -32.511 -22.852  73.690  1.00 38.29           O  
ATOM   3380  CB  CYS B 162     -34.234 -24.225  71.160  1.00 40.23           C  
ATOM   3381  SG  CYS B 162     -35.313 -25.622  70.726  1.00 39.54           S  
ATOM   3382  H   CYS B 162     -36.142 -22.428  72.047  1.00 37.79           H  
ATOM   3383  HA  CYS B 162     -34.369 -24.522  73.304  1.00 38.12           H  
ATOM   3384  HB2 CYS B 162     -33.197 -24.570  71.078  1.00 40.23           H  
ATOM   3385  HB3 CYS B 162     -34.370 -23.442  70.408  1.00 40.23           H  
ATOM   3386  HG  CYS B 162     -36.402 -24.899  70.382  1.00 39.54           H  
ATOM   3387  N   LEU B 163     -33.629 -21.415  72.287  1.00 39.13           N  
ATOM   3388  CA  LEU B 163     -32.607 -20.374  72.370  1.00 40.33           C  
ATOM   3389  C   LEU B 163     -32.396 -19.891  73.830  1.00 39.24           C  
ATOM   3390  O   LEU B 163     -31.294 -19.489  74.212  1.00 39.21           O  
ATOM   3391  CB  LEU B 163     -32.909 -19.191  71.451  1.00 40.21           C  
ATOM   3392  CG  LEU B 163     -33.243 -19.531  69.983  1.00 43.14           C  
ATOM   3393  CD1 LEU B 163     -33.249 -18.256  69.148  1.00 43.43           C  
ATOM   3394  CD2 LEU B 163     -32.336 -20.567  69.321  1.00 45.21           C  
ATOM   3395  H   LEU B 163     -34.467 -21.257  71.724  1.00 39.13           H  
ATOM   3396  HA  LEU B 163     -31.665 -20.844  72.067  1.00 40.33           H  
ATOM   3397  HB2 LEU B 163     -32.060 -18.501  71.487  1.00 40.21           H  
ATOM   3398  HB3 LEU B 163     -33.753 -18.630  71.869  1.00 40.21           H  
ATOM   3399  HG  LEU B 163     -34.259 -19.927  69.949  1.00 43.14           H  
ATOM   3400 HD11 LEU B 163     -32.271 -17.767  69.172  1.00 43.43           H  
ATOM   3401 HD12 LEU B 163     -34.001 -17.553  69.518  1.00 43.43           H  
ATOM   3402 HD13 LEU B 163     -33.487 -18.479  68.105  1.00 43.43           H  
ATOM   3403 HD21 LEU B 163     -31.318 -20.194  69.209  1.00 45.21           H  
ATOM   3404 HD22 LEU B 163     -32.704 -20.803  68.315  1.00 45.21           H  
ATOM   3405 HD23 LEU B 163     -32.306 -21.508  69.876  1.00 45.21           H  
ATOM   3406  N   GLN B 164     -33.509 -19.935  74.654  1.00 38.38           N  
ATOM   3407  CA  GLN B 164     -33.419 -19.611  76.077  1.00 37.85           C  
ATOM   3408  C   GLN B 164     -32.359 -20.439  76.808  1.00 39.31           C  
ATOM   3409  O   GLN B 164     -31.820 -20.026  77.835  1.00 43.24           O  
ATOM   3410  CB  GLN B 164     -34.732 -19.914  76.812  1.00 37.30           C  
ATOM   3411  CG  GLN B 164     -35.595 -18.676  76.941  1.00 35.13           C  
ATOM   3412  CD  GLN B 164     -36.868 -18.965  77.697  1.00 34.97           C  
ATOM   3413  OE1 GLN B 164     -37.148 -20.036  78.235  1.00 34.20           O  
ATOM   3414  NE2 GLN B 164     -37.698 -17.898  77.785  1.00 33.93           N  
ATOM   3415  H   GLN B 164     -34.430 -20.143  74.238  1.00 38.38           H  
ATOM   3416  HA  GLN B 164     -33.124 -18.558  76.157  1.00 37.85           H  
ATOM   3417  HB2 GLN B 164     -34.533 -20.286  77.827  1.00 37.30           H  
ATOM   3418  HB3 GLN B 164     -35.284 -20.718  76.311  1.00 37.30           H  
ATOM   3419  HG2 GLN B 164     -35.859 -18.293  75.953  1.00 35.13           H  
ATOM   3420  HG3 GLN B 164     -35.043 -17.894  77.474  1.00 35.13           H  
ATOM   3421 HE21 GLN B 164     -38.647 -17.969  78.112  1.00 33.93           H  
ATOM   3422 HE22 GLN B 164     -37.334 -16.933  77.586  1.00 33.93           H  
ATOM   3423  N   VAL B 165     -32.199 -21.720  76.320  1.00 39.14           N  
ATOM   3424  CA  VAL B 165     -31.292 -22.669  76.940  1.00 42.62           C  
ATOM   3425  C   VAL B 165     -29.922 -22.340  76.345  1.00 45.02           C  
ATOM   3426  O   VAL B 165     -28.925 -22.216  77.060  1.00 44.35           O  
ATOM   3427  CB  VAL B 165     -31.709 -24.132  76.688  1.00 42.16           C  
ATOM   3428  CG1 VAL B 165     -30.747 -25.103  77.380  1.00 44.46           C  
ATOM   3429  CG2 VAL B 165     -33.136 -24.396  77.181  1.00 41.35           C  
ATOM   3430  H   VAL B 165     -32.697 -21.993  75.471  1.00 39.14           H  
ATOM   3431  HA  VAL B 165     -31.253 -22.464  78.016  1.00 42.62           H  
ATOM   3432  HB  VAL B 165     -31.679 -24.351  75.614  1.00 42.16           H  
ATOM   3433 HG11 VAL B 165     -30.696 -24.914  78.457  1.00 44.46           H  
ATOM   3434 HG12 VAL B 165     -29.737 -25.013  76.969  1.00 44.46           H  
ATOM   3435 HG13 VAL B 165     -31.067 -26.140  77.232  1.00 44.46           H  
ATOM   3436 HG21 VAL B 165     -33.236 -24.170  78.248  1.00 41.35           H  
ATOM   3437 HG22 VAL B 165     -33.411 -25.445  77.030  1.00 41.35           H  
ATOM   3438 HG23 VAL B 165     -33.866 -23.788  76.635  1.00 41.35           H  
ATOM   3439  N   VAL B 166     -29.871 -22.240  74.969  1.00 46.75           N  
ATOM   3440  CA  VAL B 166     -28.596 -22.089  74.261  1.00 49.03           C  
ATOM   3441  C   VAL B 166     -27.889 -20.778  74.685  1.00 49.86           C  
ATOM   3442  O   VAL B 166     -26.678 -20.778  74.935  1.00 53.77           O  
ATOM   3443  CB  VAL B 166     -28.783 -22.179  72.732  1.00 50.75           C  
ATOM   3444  CG1 VAL B 166     -27.480 -21.925  71.968  1.00 51.95           C  
ATOM   3445  CG2 VAL B 166     -29.318 -23.556  72.315  1.00 51.89           C  
ATOM   3446  H   VAL B 166     -30.748 -22.296  74.444  1.00 46.75           H  
ATOM   3447  HA  VAL B 166     -27.954 -22.912  74.604  1.00 49.03           H  
ATOM   3448  HB  VAL B 166     -29.510 -21.423  72.423  1.00 50.75           H  
ATOM   3449 HG11 VAL B 166     -26.711 -22.647  72.253  1.00 51.95           H  
ATOM   3450 HG12 VAL B 166     -27.090 -20.919  72.151  1.00 51.95           H  
ATOM   3451 HG13 VAL B 166     -27.640 -22.020  70.889  1.00 51.95           H  
ATOM   3452 HG21 VAL B 166     -28.615 -24.351  72.586  1.00 51.89           H  
ATOM   3453 HG22 VAL B 166     -29.474 -23.598  71.232  1.00 51.89           H  
ATOM   3454 HG23 VAL B 166     -30.276 -23.783  72.789  1.00 51.89           H  
ATOM   3455  N   ARG B 167     -28.672 -19.631  74.745  1.00 46.71           N  
ATOM   3456  CA  ARG B 167     -28.079 -18.323  75.076  1.00 46.64           C  
ATOM   3457  C   ARG B 167     -27.561 -18.273  76.536  1.00 47.20           C  
ATOM   3458  O   ARG B 167     -26.818 -17.380  76.949  1.00 49.59           O  
ATOM   3459  CB  ARG B 167     -29.053 -17.135  74.890  1.00 42.91           C  
ATOM   3460  CG  ARG B 167     -29.438 -16.825  73.435  1.00 41.17           C  
ATOM   3461  CD  ARG B 167     -30.058 -15.427  73.279  1.00 38.31           C  
ATOM   3462  NE  ARG B 167     -31.137 -15.393  72.278  1.00 38.42           N  
ATOM   3463  CZ  ARG B 167     -32.460 -15.588  72.535  1.00 37.43           C  
ATOM   3464  NH1 ARG B 167     -32.919 -15.802  73.788  1.00 36.05           N  
ATOM   3465  NH2 ARG B 167     -33.313 -15.659  71.492  1.00 37.60           N1+
ATOM   3466  H   ARG B 167     -29.685 -19.679  74.543  1.00 46.71           H  
ATOM   3467  HA  ARG B 167     -27.202 -18.194  74.431  1.00 46.64           H  
ATOM   3468  HB2 ARG B 167     -28.592 -16.236  75.318  1.00 42.91           H  
ATOM   3469  HB3 ARG B 167     -29.967 -17.311  75.472  1.00 42.91           H  
ATOM   3470  HG2 ARG B 167     -30.137 -17.585  73.076  1.00 41.17           H  
ATOM   3471  HG3 ARG B 167     -28.549 -16.884  72.796  1.00 41.17           H  
ATOM   3472  HD2 ARG B 167     -29.291 -14.720  72.944  1.00 38.31           H  
ATOM   3473  HD3 ARG B 167     -30.441 -15.034  74.225  1.00 38.31           H  
ATOM   3474  HE  ARG B 167     -30.950 -15.118  71.296  1.00 38.42           H  
ATOM   3475 HH11 ARG B 167     -33.946 -16.061  73.957  1.00 36.05           H  
ATOM   3476 HH12 ARG B 167     -32.336 -15.831  74.608  1.00 36.05           H  
ATOM   3477 HH21 ARG B 167     -34.318 -16.000  71.634  1.00 37.60           H  
ATOM   3478 HH22 ARG B 167     -32.958 -15.491  70.554  1.00 37.60           H  
ATOM   3479  N   SER B 168     -28.087 -19.239  77.376  1.00 47.16           N  
ATOM   3480  CA  SER B 168     -27.689 -19.324  78.778  1.00 47.84           C  
ATOM   3481  C   SER B 168     -26.371 -20.093  78.941  1.00 51.72           C  
ATOM   3482  O   SER B 168     -25.673 -19.936  79.942  1.00 51.51           O  
ATOM   3483  CB  SER B 168     -28.773 -19.961  79.653  1.00 46.21           C  
ATOM   3484  OG  SER B 168     -28.885 -21.374  79.504  1.00 48.42           O  
ATOM   3485  H   SER B 168     -28.760 -19.901  76.995  1.00 47.16           H  
ATOM   3486  HA  SER B 168     -27.515 -18.300  79.129  1.00 47.84           H  
ATOM   3487  HB2 SER B 168     -29.752 -19.517  79.446  1.00 46.21           H  
ATOM   3488  HB3 SER B 168     -28.547 -19.779  80.709  1.00 46.21           H  
ATOM   3489  HG  SER B 168     -28.861 -21.603  78.545  1.00 48.42           H  
ATOM   3490  N   LEU B 169     -26.136 -21.078  77.998  1.00 55.32           N  
ATOM   3491  CA  LEU B 169     -25.068 -22.059  78.152  1.00 60.47           C  
ATOM   3492  C   LEU B 169     -23.871 -21.846  77.215  1.00 65.32           C  
ATOM   3493  O   LEU B 169     -22.739 -22.206  77.553  1.00 65.69           O  
ATOM   3494  CB  LEU B 169     -25.586 -23.491  77.911  1.00 60.25           C  
ATOM   3495  CG  LEU B 169     -26.558 -24.040  78.972  1.00 58.95           C  
ATOM   3496  CD1 LEU B 169     -26.984 -25.460  78.589  1.00 59.17           C  
ATOM   3497  CD2 LEU B 169     -25.964 -24.044  80.381  1.00 58.38           C  
ATOM   3498  H   LEU B 169     -26.725 -21.097  77.168  1.00 55.32           H  
ATOM   3499  HA  LEU B 169     -24.658 -21.974  79.163  1.00 60.47           H  
ATOM   3500  HB2 LEU B 169     -24.729 -24.175  77.842  1.00 60.25           H  
ATOM   3501  HB3 LEU B 169     -26.080 -23.531  76.930  1.00 60.25           H  
ATOM   3502  HG  LEU B 169     -27.458 -23.421  78.985  1.00 58.95           H  
ATOM   3503 HD11 LEU B 169     -26.132 -26.148  78.605  1.00 59.17           H  
ATOM   3504 HD12 LEU B 169     -27.415 -25.480  77.584  1.00 59.17           H  
ATOM   3505 HD13 LEU B 169     -27.740 -25.840  79.285  1.00 59.17           H  
ATOM   3506 HD21 LEU B 169     -25.006 -24.574  80.406  1.00 58.38           H  
ATOM   3507 HD22 LEU B 169     -26.642 -24.536  81.087  1.00 58.38           H  
ATOM   3508 HD23 LEU B 169     -25.804 -23.027  80.749  1.00 58.38           H  
ATOM   3509  N   VAL B 170     -24.172 -21.473  75.919  1.00 66.97           N  
ATOM   3510  CA  VAL B 170     -23.158 -21.554  74.858  1.00 72.03           C  
ATOM   3511  C   VAL B 170     -22.449 -20.179  74.720  1.00 78.27           C  
ATOM   3512  O   VAL B 170     -22.975 -19.120  75.057  1.00 78.83           O  
ATOM   3513  CB  VAL B 170     -23.782 -22.110  73.555  1.00 70.73           C  
ATOM   3514  CG1 VAL B 170     -22.768 -22.282  72.422  1.00 73.16           C  
ATOM   3515  CG2 VAL B 170     -24.437 -23.478  73.814  1.00 69.92           C  
ATOM   3516  H   VAL B 170     -25.105 -21.116  75.679  1.00 66.97           H  
ATOM   3517  HA  VAL B 170     -22.386 -22.263  75.188  1.00 72.03           H  
ATOM   3518  HB  VAL B 170     -24.562 -21.424  73.208  1.00 70.73           H  
ATOM   3519 HG11 VAL B 170     -21.932 -22.919  72.727  1.00 73.16           H  
ATOM   3520 HG12 VAL B 170     -22.370 -21.321  72.092  1.00 73.16           H  
ATOM   3521 HG13 VAL B 170     -23.240 -22.744  71.547  1.00 73.16           H  
ATOM   3522 HG21 VAL B 170     -23.720 -24.183  74.250  1.00 69.92           H  
ATOM   3523 HG22 VAL B 170     -24.812 -23.918  72.884  1.00 69.92           H  
ATOM   3524 HG23 VAL B 170     -25.288 -23.392  74.496  1.00 69.92           H  
ATOM   3525  N   LYS B 171     -21.171 -20.244  74.181  1.00 85.15           N  
ATOM   3526  CA  LYS B 171     -20.332 -19.059  73.978  1.00 87.86           C  
ATOM   3527  C   LYS B 171     -20.551 -18.495  72.558  1.00 85.58           C  
ATOM   3528  O   LYS B 171     -20.749 -19.261  71.606  1.00 85.09           O  
ATOM   3529  CB  LYS B 171     -18.836 -19.406  74.089  1.00 91.94           C  
ATOM   3530  CG  LYS B 171     -18.430 -19.962  75.450  1.00 95.88           C  
ATOM   3531  CD  LYS B 171     -16.915 -19.940  75.689  1.00 97.23           C  
ATOM   3532  CE  LYS B 171     -16.106 -21.033  75.001  1.00 98.03           C  
ATOM   3533  NZ  LYS B 171     -15.854 -20.769  73.584  1.00 99.58           N1+
ATOM   3534  H   LYS B 171     -20.803 -21.138  73.884  1.00 85.15           H  
ATOM   3535  HA  LYS B 171     -20.608 -18.322  74.735  1.00 87.86           H  
ATOM   3536  HB2 LYS B 171     -18.255 -18.499  73.897  1.00 91.94           H  
ATOM   3537  HB3 LYS B 171     -18.566 -20.124  73.306  1.00 91.94           H  
ATOM   3538  HG2 LYS B 171     -18.817 -20.980  75.579  1.00 95.88           H  
ATOM   3539  HG3 LYS B 171     -18.897 -19.347  76.231  1.00 95.88           H  
ATOM   3540  HD2 LYS B 171     -16.769 -20.075  76.769  1.00 97.23           H  
ATOM   3541  HD3 LYS B 171     -16.507 -18.950  75.454  1.00 97.23           H  
ATOM   3542  HE2 LYS B 171     -16.582 -22.015  75.074  1.00 98.03           H  
ATOM   3543  HE3 LYS B 171     -15.118 -21.094  75.470  1.00 98.03           H  
ATOM   3544  HZ1 LYS B 171     -14.968 -21.173  73.278  1.00 99.58           H  
ATOM   3545  HZ2 LYS B 171     -15.721 -19.722  73.303  1.00 99.58           H  
ATOM   3546  HZ3 LYS B 171     -16.551 -21.158  72.901  1.00 99.58           H  
ATOM   3547  N   PRO B 172     -20.360 -17.140  72.353  1.00 82.61           N  
ATOM   3548  CA  PRO B 172     -20.506 -16.535  71.026  1.00 85.83           C  
ATOM   3549  C   PRO B 172     -19.693 -17.185  69.907  1.00 86.11           C  
ATOM   3550  O   PRO B 172     -20.164 -17.302  68.772  1.00 82.60           O  
ATOM   3551  CB  PRO B 172     -20.079 -15.079  71.224  1.00 85.71           C  
ATOM   3552  CG  PRO B 172     -20.408 -14.811  72.684  1.00 82.88           C  
ATOM   3553  CD  PRO B 172     -20.072 -16.130  73.362  1.00 82.76           C  
ATOM   3554  HA  PRO B 172     -21.563 -16.599  70.767  1.00 85.83           H  
ATOM   3555  HB2 PRO B 172     -20.606 -14.400  70.546  1.00 85.71           H  
ATOM   3556  HB3 PRO B 172     -19.004 -14.947  71.055  1.00 85.71           H  
ATOM   3557  HG2 PRO B 172     -21.479 -14.600  72.788  1.00 82.88           H  
ATOM   3558  HG3 PRO B 172     -19.851 -13.968  73.102  1.00 82.88           H  
ATOM   3559  HD2 PRO B 172     -19.012 -16.191  73.622  1.00 82.76           H  
ATOM   3560  HD3 PRO B 172     -20.670 -16.280  74.263  1.00 82.76           H  
ATOM   3561  N   GLU B 173     -18.406 -17.579  70.209  1.00 87.94           N  
ATOM   3562  CA  GLU B 173     -17.552 -18.211  69.204  1.00 90.04           C  
ATOM   3563  C   GLU B 173     -18.236 -19.489  68.675  1.00 85.34           C  
ATOM   3564  O   GLU B 173     -18.037 -19.923  67.541  1.00 85.80           O  
ATOM   3565  CB  GLU B 173     -16.160 -18.662  69.711  1.00 94.52           C  
ATOM   3566  CG  GLU B 173     -15.388 -17.677  70.585  1.00 99.15           C  
ATOM   3567  CD  GLU B 173     -15.979 -17.801  71.978  1.00 98.79           C  
ATOM   3568  OE1 GLU B 173     -17.015 -17.098  72.165  1.00 95.90           O  
ATOM   3569  OE2 GLU B 173     -15.477 -18.686  72.739  1.00102.79           O1-
ATOM   3570  H   GLU B 173     -18.022 -17.354  71.160  1.00 87.94           H  
ATOM   3571  HA  GLU B 173     -17.449 -17.503  68.374  1.00 90.04           H  
ATOM   3572  HB2 GLU B 173     -15.547 -18.885  68.827  1.00 94.52           H  
ATOM   3573  HB3 GLU B 173     -16.252 -19.618  70.244  1.00 94.52           H  
ATOM   3574  HG2 GLU B 173     -15.464 -16.653  70.206  1.00 99.15           H  
ATOM   3575  HG3 GLU B 173     -14.328 -17.949  70.619  1.00 99.15           H  
ATOM   3576  N   ASN B 174     -18.959 -20.183  69.629  1.00 80.49           N  
ATOM   3577  CA  ASN B 174     -19.431 -21.542  69.429  1.00 79.46           C  
ATOM   3578  C   ASN B 174     -20.933 -21.570  69.136  1.00 75.50           C  
ATOM   3579  O   ASN B 174     -21.574 -22.620  69.135  1.00 72.88           O  
ATOM   3580  CB  ASN B 174     -19.104 -22.429  70.627  1.00 79.55           C  
ATOM   3581  CG  ASN B 174     -17.613 -22.511  70.864  1.00 82.34           C  
ATOM   3582  OD1 ASN B 174     -17.074 -21.983  71.839  1.00 79.73           O  
ATOM   3583  ND2 ASN B 174     -16.911 -23.218  69.925  1.00 87.53           N  
ATOM   3584  H   ASN B 174     -19.208 -19.704  70.500  1.00 80.49           H  
ATOM   3585  HA  ASN B 174     -18.949 -21.946  68.531  1.00 79.46           H  
ATOM   3586  HB2 ASN B 174     -19.484 -23.447  70.481  1.00 79.55           H  
ATOM   3587  HB3 ASN B 174     -19.576 -22.041  71.539  1.00 79.55           H  
ATOM   3588 HD21 ASN B 174     -15.905 -23.309  70.007  1.00 87.53           H  
ATOM   3589 HD22 ASN B 174     -17.345 -23.671  69.130  1.00 87.53           H  
ATOM   3590  N   TYR B 175     -21.469 -20.361  68.734  1.00 73.10           N  
ATOM   3591  CA  TYR B 175     -22.818 -20.272  68.182  1.00 72.83           C  
ATOM   3592  C   TYR B 175     -22.796 -20.718  66.713  1.00 74.33           C  
ATOM   3593  O   TYR B 175     -23.766 -21.267  66.194  1.00 71.52           O  
ATOM   3594  CB  TYR B 175     -23.416 -18.847  68.215  1.00 73.18           C  
ATOM   3595  CG  TYR B 175     -23.844 -18.282  69.552  1.00 70.80           C  
ATOM   3596  CD1 TYR B 175     -24.087 -19.079  70.677  1.00 68.49           C  
ATOM   3597  CD2 TYR B 175     -24.050 -16.894  69.664  1.00 70.63           C  
ATOM   3598  CE1 TYR B 175     -24.445 -18.501  71.895  1.00 66.30           C  
ATOM   3599  CE2 TYR B 175     -24.423 -16.314  70.882  1.00 66.39           C  
ATOM   3600  CZ  TYR B 175     -24.592 -17.125  71.993  1.00 64.92           C  
ATOM   3601  OH  TYR B 175     -24.888 -16.626  73.222  1.00 60.40           O  
ATOM   3602  H   TYR B 175     -20.904 -19.517  68.844  1.00 73.10           H  
ATOM   3603  HA  TYR B 175     -23.459 -20.990  68.707  1.00 72.83           H  
ATOM   3604  HB2 TYR B 175     -24.307 -18.822  67.571  1.00 73.18           H  
ATOM   3605  HB3 TYR B 175     -22.690 -18.156  67.766  1.00 73.18           H  
ATOM   3606  HD1 TYR B 175     -23.979 -20.157  70.634  1.00 68.49           H  
ATOM   3607  HD2 TYR B 175     -23.894 -16.252  68.800  1.00 70.63           H  
ATOM   3608  HE1 TYR B 175     -24.607 -19.118  72.774  1.00 66.30           H  
ATOM   3609  HE2 TYR B 175     -24.572 -15.240  70.949  1.00 66.39           H  
ATOM   3610  HH  TYR B 175     -25.181 -15.680  73.167  1.00 60.40           H  
ATOM   3611  N   ARG B 176     -21.686 -20.320  65.986  1.00 75.32           N  
ATOM   3612  CA  ARG B 176     -21.580 -20.500  64.533  1.00 76.42           C  
ATOM   3613  C   ARG B 176     -20.738 -21.712  64.126  1.00 77.70           C  
ATOM   3614  O   ARG B 176     -20.285 -21.857  62.992  1.00 80.04           O  
ATOM   3615  CB  ARG B 176     -21.080 -19.236  63.819  1.00 79.59           C  
ATOM   3616  CG  ARG B 176     -22.217 -18.245  63.613  1.00 77.80           C  
ATOM   3617  CD  ARG B 176     -21.832 -17.101  62.685  1.00 78.40           C  
ATOM   3618  NE  ARG B 176     -22.928 -16.131  62.659  1.00 75.44           N  
ATOM   3619  CZ  ARG B 176     -24.048 -16.165  61.889  1.00 74.98           C  
ATOM   3620  NH1 ARG B 176     -24.224 -17.120  60.938  1.00 79.16           N  
ATOM   3621  NH2 ARG B 176     -25.056 -15.290  62.056  1.00 71.43           N1+
ATOM   3622  H   ARG B 176     -20.911 -19.895  66.490  1.00 75.32           H  
ATOM   3623  HA  ARG B 176     -22.580 -20.745  64.157  1.00 76.42           H  
ATOM   3624  HB2 ARG B 176     -20.668 -19.483  62.834  1.00 79.59           H  
ATOM   3625  HB3 ARG B 176     -20.268 -18.767  64.389  1.00 79.59           H  
ATOM   3626  HG2 ARG B 176     -22.540 -17.849  64.584  1.00 77.80           H  
ATOM   3627  HG3 ARG B 176     -23.087 -18.754  63.183  1.00 77.80           H  
ATOM   3628  HD2 ARG B 176     -21.608 -17.437  61.668  1.00 78.40           H  
ATOM   3629  HD3 ARG B 176     -20.945 -16.579  63.059  1.00 78.40           H  
ATOM   3630  HE  ARG B 176     -22.979 -15.511  63.531  1.00 75.44           H  
ATOM   3631 HH11 ARG B 176     -25.142 -17.160  60.506  1.00 79.16           H  
ATOM   3632 HH12 ARG B 176     -23.539 -17.846  60.813  1.00 79.16           H  
ATOM   3633 HH21 ARG B 176     -25.987 -15.415  61.554  1.00 71.43           H  
ATOM   3634 HH22 ARG B 176     -25.137 -14.720  62.952  1.00 71.43           H  
ATOM   3635  N   ARG B 177     -20.679 -22.690  65.089  1.00 76.43           N  
ATOM   3636  CA  ARG B 177     -20.053 -23.988  64.874  1.00 77.07           C  
ATOM   3637  C   ARG B 177     -21.136 -25.077  64.877  1.00 75.53           C  
ATOM   3638  O   ARG B 177     -20.912 -26.216  65.285  1.00 73.57           O  
ATOM   3639  CB  ARG B 177     -18.998 -24.240  65.943  1.00 76.17           C  
ATOM   3640  H   ARG B 177     -21.114 -22.504  65.988  1.00 76.43           H  
ATOM   3641  HA  ARG B 177     -19.579 -24.010  63.886  1.00 77.07           H  
ATOM   3642  HB1 ARG B 177     -18.245 -23.444  65.944  1.00 76.17           H  
ATOM   3643  HB2 ARG B 177     -18.486 -25.193  65.775  1.00 76.17           H  
ATOM   3644  HB3 ARG B 177     -19.447 -24.274  66.942  1.00 76.17           H  
ATOM   3645  N   LEU B 178     -22.324 -24.712  64.274  1.00 72.84           N  
ATOM   3646  CA  LEU B 178     -23.502 -25.570  64.273  1.00 69.44           C  
ATOM   3647  C   LEU B 178     -24.174 -25.480  62.891  1.00 71.01           C  
ATOM   3648  O   LEU B 178     -24.207 -24.432  62.239  1.00 70.28           O  
ATOM   3649  CB  LEU B 178     -24.532 -25.100  65.320  1.00 64.68           C  
ATOM   3650  CG  LEU B 178     -24.068 -25.174  66.788  1.00 62.87           C  
ATOM   3651  CD1 LEU B 178     -25.097 -24.487  67.691  1.00 61.10           C  
ATOM   3652  CD2 LEU B 178     -23.860 -26.615  67.254  1.00 62.41           C  
ATOM   3653  H   LEU B 178     -22.399 -23.807  63.817  1.00 72.84           H  
ATOM   3654  HA  LEU B 178     -23.203 -26.607  64.456  1.00 69.44           H  
ATOM   3655  HB2 LEU B 178     -25.456 -25.684  65.207  1.00 64.68           H  
ATOM   3656  HB3 LEU B 178     -24.808 -24.061  65.094  1.00 64.68           H  
ATOM   3657  HG  LEU B 178     -23.122 -24.630  66.901  1.00 62.87           H  
ATOM   3658 HD11 LEU B 178     -26.071 -24.986  67.635  1.00 61.10           H  
ATOM   3659 HD12 LEU B 178     -25.236 -23.441  67.401  1.00 61.10           H  
ATOM   3660 HD13 LEU B 178     -24.769 -24.500  68.736  1.00 61.10           H  
ATOM   3661 HD21 LEU B 178     -24.778 -27.203  67.144  1.00 62.41           H  
ATOM   3662 HD22 LEU B 178     -23.568 -26.642  68.309  1.00 62.41           H  
ATOM   3663 HD23 LEU B 178     -23.070 -27.113  66.685  1.00 62.41           H  
ATOM   3664  N   ASP B 179     -24.833 -26.635  62.518  1.00 70.57           N  
ATOM   3665  CA  ASP B 179     -25.767 -26.653  61.396  1.00 75.72           C  
ATOM   3666  C   ASP B 179     -27.179 -26.435  61.995  1.00 75.60           C  
ATOM   3667  O   ASP B 179     -27.509 -26.853  63.100  1.00 78.34           O  
ATOM   3668  CB  ASP B 179     -25.702 -27.936  60.586  1.00 80.35           C  
ATOM   3669  CG  ASP B 179     -26.472 -27.807  59.265  1.00 85.87           C  
ATOM   3670  OD1 ASP B 179     -27.057 -26.700  59.061  1.00 87.58           O  
ATOM   3671  OD2 ASP B 179     -26.431 -28.840  58.539  1.00 89.45           O1-
ATOM   3672  H   ASP B 179     -24.728 -27.489  63.054  1.00 70.57           H  
ATOM   3673  HA  ASP B 179     -25.522 -25.795  60.759  1.00 75.72           H  
ATOM   3674  HB2 ASP B 179     -26.118 -28.777  61.154  1.00 80.35           H  
ATOM   3675  HB3 ASP B 179     -24.660 -28.179  60.349  1.00 80.35           H  
ATOM   3676  N   ILE B 180     -27.991 -25.729  61.145  1.00 74.08           N  
ATOM   3677  CA  ILE B 180     -29.276 -25.097  61.400  1.00 71.89           C  
ATOM   3678  C   ILE B 180     -29.437 -24.066  60.259  1.00 70.70           C  
ATOM   3679  O   ILE B 180     -28.495 -23.449  59.761  1.00 70.09           O  
ATOM   3680  CB  ILE B 180     -29.513 -24.394  62.768  1.00 70.52           C  
ATOM   3681  CG1 ILE B 180     -28.300 -23.592  63.280  1.00 70.23           C  
ATOM   3682  CG2 ILE B 180     -30.094 -25.350  63.816  1.00 69.86           C  
ATOM   3683  CD1 ILE B 180     -28.510 -22.924  64.632  1.00 65.24           C  
ATOM   3684  H   ILE B 180     -27.648 -25.738  60.153  1.00 74.08           H  
ATOM   3685  HA  ILE B 180     -30.030 -25.878  61.243  1.00 71.89           H  
ATOM   3686  HB  ILE B 180     -30.308 -23.655  62.604  1.00 70.52           H  
ATOM   3687 HG12 ILE B 180     -28.078 -22.812  62.547  1.00 70.23           H  
ATOM   3688 HG13 ILE B 180     -27.407 -24.218  63.359  1.00 70.23           H  
ATOM   3689 HG21 ILE B 180     -29.334 -25.979  64.282  1.00 69.86           H  
ATOM   3690 HG22 ILE B 180     -30.860 -26.000  63.380  1.00 69.86           H  
ATOM   3691 HG23 ILE B 180     -30.581 -24.787  64.620  1.00 69.86           H  
ATOM   3692 HD11 ILE B 180     -29.412 -22.310  64.633  1.00 65.24           H  
ATOM   3693 HD12 ILE B 180     -27.660 -22.278  64.871  1.00 65.24           H  
ATOM   3694 HD13 ILE B 180     -28.593 -23.664  65.434  1.00 65.24           H  
ATOM   3695  N   VAL B 181     -30.750 -23.848  59.871  1.00 69.36           N  
ATOM   3696  CA  VAL B 181     -31.047 -22.919  58.791  1.00 72.44           C  
ATOM   3697  C   VAL B 181     -30.765 -21.487  59.273  1.00 70.55           C  
ATOM   3698  O   VAL B 181     -31.004 -21.078  60.412  1.00 66.96           O  
ATOM   3699  CB  VAL B 181     -32.474 -23.045  58.217  1.00 73.02           C  
ATOM   3700  CG1 VAL B 181     -32.654 -24.382  57.492  1.00 74.66           C  
ATOM   3701  CG2 VAL B 181     -33.581 -22.869  59.260  1.00 70.14           C  
ATOM   3702  H   VAL B 181     -31.505 -24.343  60.332  1.00 69.36           H  
ATOM   3703  HA  VAL B 181     -30.331 -23.135  57.986  1.00 72.44           H  
ATOM   3704  HB  VAL B 181     -32.608 -22.250  57.471  1.00 73.02           H  
ATOM   3705 HG11 VAL B 181     -32.567 -25.229  58.181  1.00 74.66           H  
ATOM   3706 HG12 VAL B 181     -31.900 -24.504  56.706  1.00 74.66           H  
ATOM   3707 HG13 VAL B 181     -33.639 -24.436  57.017  1.00 74.66           H  
ATOM   3708 HG21 VAL B 181     -33.579 -23.678  59.996  1.00 70.14           H  
ATOM   3709 HG22 VAL B 181     -34.564 -22.871  58.776  1.00 70.14           H  
ATOM   3710 HG23 VAL B 181     -33.483 -21.919  59.793  1.00 70.14           H  
ATOM   3711  N   ARG B 182     -30.259 -20.647  58.299  1.00 70.71           N  
ATOM   3712  CA  ARG B 182     -29.729 -19.318  58.611  1.00 71.83           C  
ATOM   3713  C   ARG B 182     -30.878 -18.312  58.816  1.00 67.68           C  
ATOM   3714  O   ARG B 182     -31.037 -17.299  58.146  1.00 65.05           O  
ATOM   3715  CB  ARG B 182     -28.685 -18.928  57.559  1.00 76.15           C  
ATOM   3716  CG  ARG B 182     -27.740 -17.819  58.038  1.00 77.51           C  
ATOM   3717  CD  ARG B 182     -26.362 -17.898  57.373  1.00 81.66           C  
ATOM   3718  NE  ARG B 182     -25.565 -19.019  57.914  1.00 81.94           N  
ATOM   3719  CZ  ARG B 182     -24.206 -19.078  57.910  1.00 80.42           C  
ATOM   3720  NH1 ARG B 182     -23.455 -18.180  57.240  1.00 77.32           N  
ATOM   3721  NH2 ARG B 182     -23.581 -20.053  58.612  1.00 82.33           N1+
ATOM   3722  H   ARG B 182     -30.224 -20.975  57.339  1.00 70.71           H  
ATOM   3723  HA  ARG B 182     -29.227 -19.413  59.581  1.00 71.83           H  
ATOM   3724  HB2 ARG B 182     -29.172 -18.619  56.626  1.00 76.15           H  
ATOM   3725  HB3 ARG B 182     -28.093 -19.819  57.312  1.00 76.15           H  
ATOM   3726  HG2 ARG B 182     -27.604 -17.867  59.123  1.00 77.51           H  
ATOM   3727  HG3 ARG B 182     -28.195 -16.847  57.815  1.00 77.51           H  
ATOM   3728  HD2 ARG B 182     -25.829 -16.966  57.588  1.00 81.66           H  
ATOM   3729  HD3 ARG B 182     -26.455 -18.029  56.291  1.00 81.66           H  
ATOM   3730  HE  ARG B 182     -26.041 -19.763  58.414  1.00 81.94           H  
ATOM   3731 HH11 ARG B 182     -22.444 -18.213  57.270  1.00 77.32           H  
ATOM   3732 HH12 ARG B 182     -23.880 -17.470  56.657  1.00 77.32           H  
ATOM   3733 HH21 ARG B 182     -22.575 -20.160  58.582  1.00 82.33           H  
ATOM   3734 HH22 ARG B 182     -24.098 -20.764  59.129  1.00 82.33           H  
ATOM   3735  N   SER B 183     -31.665 -18.642  59.907  1.00 67.55           N  
ATOM   3736  CA  SER B 183     -32.633 -17.748  60.551  1.00 64.92           C  
ATOM   3737  C   SER B 183     -32.795 -18.155  62.037  1.00 62.94           C  
ATOM   3738  O   SER B 183     -33.780 -17.866  62.724  1.00 61.88           O  
ATOM   3739  CB  SER B 183     -33.970 -17.754  59.813  1.00 64.19           C  
ATOM   3740  OG  SER B 183     -34.442 -19.090  59.625  1.00 62.52           O  
ATOM   3741  H   SER B 183     -31.551 -19.589  60.298  1.00 67.55           H  
ATOM   3742  HA  SER B 183     -32.216 -16.734  60.543  1.00 64.92           H  
ATOM   3743  HB2 SER B 183     -33.871 -17.298  58.823  1.00 64.19           H  
ATOM   3744  HB3 SER B 183     -34.736 -17.200  60.364  1.00 64.19           H  
ATOM   3745  HG  SER B 183     -33.788 -19.542  59.062  1.00 62.52           H  
ATOM   3746  N   LEU B 184     -31.667 -18.787  62.547  1.00 61.29           N  
ATOM   3747  CA  LEU B 184     -31.591 -19.411  63.861  1.00 58.49           C  
ATOM   3748  C   LEU B 184     -30.227 -19.217  64.570  1.00 58.44           C  
ATOM   3749  O   LEU B 184     -30.040 -19.702  65.689  1.00 56.11           O  
ATOM   3750  CB  LEU B 184     -31.848 -20.932  63.753  1.00 57.61           C  
ATOM   3751  CG  LEU B 184     -33.237 -21.360  63.242  1.00 56.69           C  
ATOM   3752  CD1 LEU B 184     -33.269 -22.875  63.020  1.00 58.11           C  
ATOM   3753  CD2 LEU B 184     -34.345 -20.978  64.218  1.00 54.61           C  
ATOM   3754  H   LEU B 184     -30.853 -18.847  61.941  1.00 61.29           H  
ATOM   3755  HA  LEU B 184     -32.339 -18.943  64.511  1.00 58.49           H  
ATOM   3756  HB2 LEU B 184     -31.686 -21.399  64.733  1.00 57.61           H  
ATOM   3757  HB3 LEU B 184     -31.084 -21.358  63.089  1.00 57.61           H  
ATOM   3758  HG  LEU B 184     -33.439 -20.883  62.277  1.00 56.69           H  
ATOM   3759 HD11 LEU B 184     -33.047 -23.419  63.944  1.00 58.11           H  
ATOM   3760 HD12 LEU B 184     -32.534 -23.169  62.267  1.00 58.11           H  
ATOM   3761 HD13 LEU B 184     -34.253 -23.197  62.663  1.00 58.11           H  
ATOM   3762 HD21 LEU B 184     -34.173 -21.411  65.209  1.00 54.61           H  
ATOM   3763 HD22 LEU B 184     -35.320 -21.328  63.861  1.00 54.61           H  
ATOM   3764 HD23 LEU B 184     -34.409 -19.896  64.327  1.00 54.61           H  
ATOM   3765  N   TYR B 185     -29.253 -18.477  63.923  1.00 59.97           N  
ATOM   3766  CA  TYR B 185     -27.990 -18.145  64.605  1.00 60.27           C  
ATOM   3767  C   TYR B 185     -28.160 -16.725  65.183  1.00 60.37           C  
ATOM   3768  O   TYR B 185     -27.589 -16.328  66.196  1.00 56.46           O  
ATOM   3769  CB  TYR B 185     -26.765 -18.121  63.685  1.00 64.13           C  
ATOM   3770  CG  TYR B 185     -26.448 -19.397  62.949  1.00 64.24           C  
ATOM   3771  CD1 TYR B 185     -25.576 -20.332  63.511  1.00 63.00           C  
ATOM   3772  CD2 TYR B 185     -26.977 -19.645  61.675  1.00 66.13           C  
ATOM   3773  CE1 TYR B 185     -25.185 -21.462  62.792  1.00 64.81           C  
ATOM   3774  CE2 TYR B 185     -26.611 -20.790  60.964  1.00 67.91           C  
ATOM   3775  CZ  TYR B 185     -25.692 -21.675  61.515  1.00 67.09           C  
ATOM   3776  OH  TYR B 185     -25.307 -22.754  60.771  1.00 69.39           O  
ATOM   3777  H   TYR B 185     -29.397 -18.076  62.990  1.00 59.97           H  
ATOM   3778  HA  TYR B 185     -27.829 -18.837  65.437  1.00 60.27           H  
ATOM   3779  HB2 TYR B 185     -25.883 -17.834  64.277  1.00 64.13           H  
ATOM   3780  HB3 TYR B 185     -26.852 -17.324  62.947  1.00 64.13           H  
ATOM   3781  HD1 TYR B 185     -25.173 -20.172  64.508  1.00 63.00           H  
ATOM   3782  HD2 TYR B 185     -27.674 -18.937  61.235  1.00 66.13           H  
ATOM   3783  HE1 TYR B 185     -24.489 -22.159  63.246  1.00 64.81           H  
ATOM   3784  HE2 TYR B 185     -27.063 -21.016  60.002  1.00 67.91           H  
ATOM   3785  HH  TYR B 185     -24.871 -23.413  61.377  1.00 69.39           H  
ATOM   3786  N   GLU B 186     -28.886 -15.881  64.384  1.00 63.08           N  
ATOM   3787  CA  GLU B 186     -28.947 -14.429  64.506  1.00 64.12           C  
ATOM   3788  C   GLU B 186     -29.705 -14.011  65.784  1.00 59.90           C  
ATOM   3789  O   GLU B 186     -29.444 -12.971  66.390  1.00 57.35           O  
ATOM   3790  CB  GLU B 186     -29.592 -13.860  63.233  1.00 70.31           C  
ATOM   3791  CG  GLU B 186     -28.740 -14.091  61.971  1.00 77.20           C  
ATOM   3792  CD  GLU B 186     -28.332 -15.533  61.632  1.00 82.83           C  
ATOM   3793  OE1 GLU B 186     -29.159 -16.449  61.961  1.00 84.43           O  
ATOM   3794  OE2 GLU B 186     -27.163 -15.662  61.132  1.00 88.32           O1-
ATOM   3795  H   GLU B 186     -29.345 -16.287  63.552  1.00 63.08           H  
ATOM   3796  HA  GLU B 186     -27.919 -14.068  64.607  1.00 64.12           H  
ATOM   3797  HB2 GLU B 186     -29.753 -12.781  63.355  1.00 70.31           H  
ATOM   3798  HB3 GLU B 186     -30.585 -14.305  63.086  1.00 70.31           H  
ATOM   3799  HG2 GLU B 186     -27.827 -13.489  62.060  1.00 77.20           H  
ATOM   3800  HG3 GLU B 186     -29.287 -13.702  61.103  1.00 77.20           H  
ATOM   3801  N   ASP B 187     -30.722 -14.874  66.142  1.00 58.88           N  
ATOM   3802  CA  ASP B 187     -31.524 -14.697  67.347  1.00 53.71           C  
ATOM   3803  C   ASP B 187     -30.785 -15.211  68.602  1.00 51.89           C  
ATOM   3804  O   ASP B 187     -31.272 -15.105  69.733  1.00 48.76           O  
ATOM   3805  CB  ASP B 187     -32.838 -15.441  67.215  1.00 53.23           C  
ATOM   3806  CG  ASP B 187     -33.791 -14.636  66.352  1.00 55.03           C  
ATOM   3807  OD1 ASP B 187     -34.268 -13.602  66.888  1.00 55.96           O  
ATOM   3808  OD2 ASP B 187     -34.082 -15.189  65.236  1.00 53.01           O1-
ATOM   3809  H   ASP B 187     -30.895 -15.661  65.521  1.00 58.88           H  
ATOM   3810  HA  ASP B 187     -31.672 -13.621  67.499  1.00 53.71           H  
ATOM   3811  HB2 ASP B 187     -33.325 -15.566  68.189  1.00 53.23           H  
ATOM   3812  HB3 ASP B 187     -32.689 -16.444  66.800  1.00 53.23           H  
ATOM   3813  N   LEU B 188     -29.578 -15.838  68.374  1.00 52.79           N  
ATOM   3814  CA  LEU B 188     -28.624 -16.157  69.432  1.00 51.34           C  
ATOM   3815  C   LEU B 188     -27.645 -14.985  69.528  1.00 53.91           C  
ATOM   3816  O   LEU B 188     -27.201 -14.595  70.606  1.00 53.57           O  
ATOM   3817  CB  LEU B 188     -27.811 -17.435  69.182  1.00 53.47           C  
ATOM   3818  CG  LEU B 188     -28.626 -18.732  69.163  1.00 55.37           C  
ATOM   3819  CD1 LEU B 188     -27.751 -19.891  68.678  1.00 60.61           C  
ATOM   3820  CD2 LEU B 188     -29.168 -19.042  70.554  1.00 52.73           C  
ATOM   3821  H   LEU B 188     -29.317 -16.041  67.414  1.00 52.79           H  
ATOM   3822  HA  LEU B 188     -29.154 -16.212  70.386  1.00 51.34           H  
ATOM   3823  HB2 LEU B 188     -27.049 -17.517  69.968  1.00 53.47           H  
ATOM   3824  HB3 LEU B 188     -27.246 -17.353  68.251  1.00 53.47           H  
ATOM   3825  HG  LEU B 188     -29.465 -18.630  68.464  1.00 55.37           H  
ATOM   3826 HD11 LEU B 188     -26.898 -20.053  69.346  1.00 60.61           H  
ATOM   3827 HD12 LEU B 188     -27.358 -19.692  67.675  1.00 60.61           H  
ATOM   3828 HD13 LEU B 188     -28.328 -20.820  68.630  1.00 60.61           H  
ATOM   3829 HD21 LEU B 188     -28.377 -19.015  71.309  1.00 52.73           H  
ATOM   3830 HD22 LEU B 188     -29.624 -20.034  70.587  1.00 52.73           H  
ATOM   3831 HD23 LEU B 188     -29.931 -18.315  70.836  1.00 52.73           H  
ATOM   3832  N   GLU B 189     -27.174 -14.521  68.313  1.00 57.77           N  
ATOM   3833  CA  GLU B 189     -26.163 -13.479  68.243  1.00 61.04           C  
ATOM   3834  C   GLU B 189     -26.689 -12.141  68.771  1.00 57.54           C  
ATOM   3835  O   GLU B 189     -25.926 -11.377  69.369  1.00 59.20           O  
ATOM   3836  CB  GLU B 189     -25.611 -13.322  66.823  1.00 63.92           C  
ATOM   3837  CG  GLU B 189     -24.646 -14.455  66.476  1.00 65.43           C  
ATOM   3838  CD  GLU B 189     -24.310 -14.570  65.012  1.00 67.84           C  
ATOM   3839  OE1 GLU B 189     -25.190 -14.283  64.146  1.00 68.24           O  
ATOM   3840  OE2 GLU B 189     -23.171 -15.037  64.703  1.00 67.19           O1-
ATOM   3841  H   GLU B 189     -27.507 -14.953  67.450  1.00 57.77           H  
ATOM   3842  HA  GLU B 189     -25.353 -13.774  68.924  1.00 61.04           H  
ATOM   3843  HB2 GLU B 189     -25.073 -12.370  66.729  1.00 63.92           H  
ATOM   3844  HB3 GLU B 189     -26.438 -13.270  66.109  1.00 63.92           H  
ATOM   3845  HG2 GLU B 189     -25.072 -15.422  66.766  1.00 65.43           H  
ATOM   3846  HG3 GLU B 189     -23.720 -14.329  67.050  1.00 65.43           H  
ATOM   3847  N   ASP B 190     -27.995 -11.807  68.471  1.00 56.21           N  
ATOM   3848  CA  ASP B 190     -28.606 -10.632  69.099  1.00 59.38           C  
ATOM   3849  C   ASP B 190     -29.138 -11.090  70.479  1.00 57.17           C  
ATOM   3850  O   ASP B 190     -30.170 -11.752  70.598  1.00 53.90           O  
ATOM   3851  CB  ASP B 190     -29.742 -10.053  68.253  1.00 63.16           C  
ATOM   3852  CG  ASP B 190     -30.210  -8.702  68.802  1.00 70.19           C  
ATOM   3853  OD1 ASP B 190     -29.348  -8.041  69.447  1.00 68.99           O  
ATOM   3854  OD2 ASP B 190     -31.401  -8.372  68.531  1.00 78.57           O1-
ATOM   3855  H   ASP B 190     -28.547 -12.380  67.819  1.00 56.21           H  
ATOM   3856  HA  ASP B 190     -27.818  -9.884  69.245  1.00 59.38           H  
ATOM   3857  HB2 ASP B 190     -30.592 -10.745  68.205  1.00 63.16           H  
ATOM   3858  HB3 ASP B 190     -29.399  -9.890  67.225  1.00 63.16           H  
ATOM   3859  N   HIS B 191     -28.338 -10.747  71.563  1.00 56.21           N  
ATOM   3860  CA  HIS B 191     -28.745 -11.077  72.940  1.00 56.02           C  
ATOM   3861  C   HIS B 191     -29.774 -10.034  73.408  1.00 48.46           C  
ATOM   3862  O   HIS B 191     -29.649  -8.844  73.104  1.00 46.32           O  
ATOM   3863  CB  HIS B 191     -27.579 -11.073  73.946  1.00 61.92           C  
ATOM   3864  CG  HIS B 191     -26.932 -12.411  74.075  1.00 73.74           C  
ATOM   3865  CD2 HIS B 191     -26.263 -13.197  73.164  1.00 82.82           C  
ATOM   3866  ND1 HIS B 191     -26.898 -13.128  75.246  1.00 78.76           N  
ATOM   3867  NE2 HIS B 191     -25.881 -14.389  73.729  1.00 84.60           N  
ATOM   3868  CE1 HIS B 191     -26.258 -14.306  74.987  1.00 84.62           C  
ATOM   3869  H   HIS B 191     -27.471 -10.246  71.387  1.00 56.21           H  
ATOM   3870  HA  HIS B 191     -29.213 -12.062  72.887  1.00 56.02           H  
ATOM   3871  HB2 HIS B 191     -27.934 -10.765  74.938  1.00 61.92           H  
ATOM   3872  HB3 HIS B 191     -26.821 -10.337  73.652  1.00 61.92           H  
ATOM   3873  HD1 HIS B 191     -27.273 -12.848  76.143  1.00 78.76           H  
ATOM   3874  HD2 HIS B 191     -26.060 -12.971  72.125  1.00 82.82           H  
ATOM   3875  HE1 HIS B 191     -26.099 -15.060  75.750  1.00 84.62           H  
ATOM   3876  N   PRO B 192     -30.805 -10.464  74.223  1.00 45.54           N  
ATOM   3877  CA  PRO B 192     -31.926  -9.584  74.520  1.00 43.81           C  
ATOM   3878  C   PRO B 192     -31.551  -8.402  75.420  1.00 42.75           C  
ATOM   3879  O   PRO B 192     -30.678  -8.433  76.285  1.00 43.15           O  
ATOM   3880  CB  PRO B 192     -32.939 -10.465  75.266  1.00 41.80           C  
ATOM   3881  CG  PRO B 192     -32.501 -11.891  74.960  1.00 42.80           C  
ATOM   3882  CD  PRO B 192     -30.993 -11.769  74.838  1.00 44.67           C  
ATOM   3883  HA  PRO B 192     -32.333  -9.221  73.569  1.00 43.81           H  
ATOM   3884  HB2 PRO B 192     -33.966 -10.273  74.938  1.00 41.80           H  
ATOM   3885  HB3 PRO B 192     -32.902 -10.294  76.349  1.00 41.80           H  
ATOM   3886  HG2 PRO B 192     -32.930 -12.210  74.002  1.00 42.80           H  
ATOM   3887  HG3 PRO B 192     -32.808 -12.605  75.728  1.00 42.80           H  
ATOM   3888  HD2 PRO B 192     -30.514 -11.742  75.823  1.00 44.67           H  
ATOM   3889  HD3 PRO B 192     -30.565 -12.586  74.260  1.00 44.67           H  
ATOM   3890  N   ASN B 193     -32.373  -7.308  75.227  1.00 43.44           N  
ATOM   3891  CA  ASN B 193     -32.224  -6.078  76.000  1.00 45.59           C  
ATOM   3892  C   ASN B 193     -33.597  -5.391  75.928  1.00 43.74           C  
ATOM   3893  O   ASN B 193     -34.381  -5.583  74.996  1.00 43.04           O  
ATOM   3894  CB  ASN B 193     -31.126  -5.193  75.398  1.00 50.22           C  
ATOM   3895  CG  ASN B 193     -30.691  -4.115  76.364  1.00 54.29           C  
ATOM   3896  OD1 ASN B 193     -31.352  -3.808  77.354  1.00 59.07           O  
ATOM   3897  ND2 ASN B 193     -29.534  -3.472  76.030  1.00 53.44           N  
ATOM   3898  H   ASN B 193     -33.109  -7.326  74.522  1.00 43.44           H  
ATOM   3899  HA  ASN B 193     -32.005  -6.346  77.040  1.00 45.59           H  
ATOM   3900  HB2 ASN B 193     -31.471  -4.707  74.476  1.00 50.22           H  
ATOM   3901  HB3 ASN B 193     -30.245  -5.795  75.144  1.00 50.22           H  
ATOM   3902 HD21 ASN B 193     -29.188  -2.732  76.632  1.00 53.44           H  
ATOM   3903 HD22 ASN B 193     -28.992  -3.698  75.203  1.00 53.44           H  
ATOM   3904  N   VAL B 194     -33.819  -4.444  76.911  1.00 45.66           N  
ATOM   3905  CA  VAL B 194     -35.088  -3.711  77.015  1.00 43.85           C  
ATOM   3906  C   VAL B 194     -35.229  -2.801  75.779  1.00 44.89           C  
ATOM   3907  O   VAL B 194     -36.324  -2.420  75.360  1.00 42.65           O  
ATOM   3908  CB  VAL B 194     -35.149  -2.904  78.330  1.00 43.47           C  
ATOM   3909  CG1 VAL B 194     -36.413  -2.044  78.420  1.00 42.16           C  
ATOM   3910  CG2 VAL B 194     -35.097  -3.839  79.545  1.00 43.32           C  
ATOM   3911  H   VAL B 194     -33.062  -4.246  77.579  1.00 45.66           H  
ATOM   3912  HA  VAL B 194     -35.897  -4.451  76.967  1.00 43.85           H  
ATOM   3913  HB  VAL B 194     -34.282  -2.233  78.384  1.00 43.47           H  
ATOM   3914 HG11 VAL B 194     -37.309  -2.636  78.211  1.00 42.16           H  
ATOM   3915 HG12 VAL B 194     -36.377  -1.215  77.708  1.00 42.16           H  
ATOM   3916 HG13 VAL B 194     -36.521  -1.603  79.416  1.00 42.16           H  
ATOM   3917 HG21 VAL B 194     -35.941  -4.536  79.544  1.00 43.32           H  
ATOM   3918 HG22 VAL B 194     -35.135  -3.261  80.473  1.00 43.32           H  
ATOM   3919 HG23 VAL B 194     -34.173  -4.425  79.567  1.00 43.32           H  
ATOM   3920  N   GLN B 195     -34.030  -2.422  75.201  1.00 48.41           N  
ATOM   3921  CA  GLN B 195     -33.996  -1.615  73.991  1.00 53.94           C  
ATOM   3922  C   GLN B 195     -34.775  -2.368  72.897  1.00 55.76           C  
ATOM   3923  O   GLN B 195     -35.551  -1.777  72.144  1.00 56.81           O  
ATOM   3924  CB  GLN B 195     -32.555  -1.349  73.550  1.00 59.74           C  
ATOM   3925  CG  GLN B 195     -32.448  -0.097  72.677  1.00 69.37           C  
ATOM   3926  CD  GLN B 195     -31.105  -0.053  71.983  1.00 77.73           C  
ATOM   3927  NE2 GLN B 195     -31.052  -0.775  70.827  1.00 82.01           N  
ATOM   3928  OE1 GLN B 195     -30.139   0.557  72.433  1.00 82.56           O  
ATOM   3929  H   GLN B 195     -33.168  -2.708  75.660  1.00 48.41           H  
ATOM   3930  HA  GLN B 195     -34.525  -0.681  74.216  1.00 53.94           H  
ATOM   3931  HB2 GLN B 195     -32.151  -2.222  73.022  1.00 59.74           H  
ATOM   3932  HB3 GLN B 195     -31.910  -1.205  74.427  1.00 59.74           H  
ATOM   3933  HG2 GLN B 195     -32.555   0.806  73.289  1.00 69.37           H  
ATOM   3934  HG3 GLN B 195     -33.243  -0.064  71.925  1.00 69.37           H  
ATOM   3935 HE21 GLN B 195     -30.188  -0.866  70.315  1.00 82.01           H  
ATOM   3936 HE22 GLN B 195     -31.914  -1.232  70.419  1.00 82.01           H  
ATOM   3937  N   LYS B 196     -34.548  -3.733  72.795  1.00 56.06           N  
ATOM   3938  CA  LYS B 196     -35.114  -4.479  71.671  1.00 58.11           C  
ATOM   3939  C   LYS B 196     -36.638  -4.535  71.791  1.00 53.74           C  
ATOM   3940  O   LYS B 196     -37.387  -4.598  70.814  1.00 51.31           O  
ATOM   3941  CB  LYS B 196     -34.542  -5.902  71.564  1.00 63.46           C  
ATOM   3942  CG  LYS B 196     -33.179  -5.921  70.862  1.00 67.21           C  
ATOM   3943  CD  LYS B 196     -33.327  -5.685  69.355  1.00 71.85           C  
ATOM   3944  CE  LYS B 196     -32.075  -5.076  68.748  1.00 75.85           C  
ATOM   3945  NZ  LYS B 196     -32.446  -4.407  67.482  1.00 82.12           N1+
ATOM   3946  H   LYS B 196     -34.005  -4.217  73.509  1.00 56.06           H  
ATOM   3947  HA  LYS B 196     -34.904  -3.895  70.773  1.00 58.11           H  
ATOM   3948  HB2 LYS B 196     -35.233  -6.552  71.012  1.00 63.46           H  
ATOM   3949  HB3 LYS B 196     -34.436  -6.344  72.560  1.00 63.46           H  
ATOM   3950  HG2 LYS B 196     -32.699  -6.893  71.024  1.00 67.21           H  
ATOM   3951  HG3 LYS B 196     -32.528  -5.166  71.320  1.00 67.21           H  
ATOM   3952  HD2 LYS B 196     -34.188  -5.040  69.154  1.00 71.85           H  
ATOM   3953  HD3 LYS B 196     -33.560  -6.635  68.858  1.00 71.85           H  
ATOM   3954  HE2 LYS B 196     -31.309  -5.816  68.514  1.00 75.85           H  
ATOM   3955  HE3 LYS B 196     -31.642  -4.297  69.382  1.00 75.85           H  
ATOM   3956  HZ1 LYS B 196     -31.644  -3.961  67.032  1.00 82.12           H  
ATOM   3957  HZ2 LYS B 196     -33.157  -3.592  67.662  1.00 82.12           H  
ATOM   3958  HZ3 LYS B 196     -32.892  -5.042  66.815  1.00 82.12           H  
ATOM   3959  N   ASP B 197     -37.098  -4.582  73.090  1.00 51.33           N  
ATOM   3960  CA  ASP B 197     -38.520  -4.655  73.348  1.00 51.49           C  
ATOM   3961  C   ASP B 197     -39.154  -3.268  73.168  1.00 54.33           C  
ATOM   3962  O   ASP B 197     -40.310  -3.139  72.759  1.00 60.42           O  
ATOM   3963  CB  ASP B 197     -38.816  -5.270  74.695  1.00 52.32           C  
ATOM   3964  CG  ASP B 197     -38.795  -6.778  74.489  1.00 53.91           C  
ATOM   3965  OD1 ASP B 197     -39.594  -7.241  73.607  1.00 56.11           O  
ATOM   3966  OD2 ASP B 197     -38.081  -7.432  75.310  1.00 53.81           O1-
ATOM   3967  H   ASP B 197     -36.416  -4.544  73.846  1.00 51.33           H  
ATOM   3968  HA  ASP B 197     -38.948  -5.255  72.540  1.00 51.49           H  
ATOM   3969  HB2 ASP B 197     -39.815  -4.995  75.051  1.00 52.32           H  
ATOM   3970  HB3 ASP B 197     -38.094  -4.961  75.459  1.00 52.32           H  
ATOM   3971  N   LEU B 198     -38.384  -2.181  73.509  1.00 53.37           N  
ATOM   3972  CA  LEU B 198     -38.834  -0.833  73.194  1.00 56.68           C  
ATOM   3973  C   LEU B 198     -38.855  -0.609  71.665  1.00 61.07           C  
ATOM   3974  O   LEU B 198     -39.725   0.112  71.161  1.00 63.65           O  
ATOM   3975  CB  LEU B 198     -37.981   0.246  73.872  1.00 58.27           C  
ATOM   3976  CG  LEU B 198     -38.245   0.389  75.386  1.00 57.54           C  
ATOM   3977  CD1 LEU B 198     -37.174   1.280  76.019  1.00 56.51           C  
ATOM   3978  CD2 LEU B 198     -39.631   0.970  75.677  1.00 57.91           C  
ATOM   3979  H   LEU B 198     -37.496  -2.315  74.005  1.00 53.37           H  
ATOM   3980  HA  LEU B 198     -39.879  -0.758  73.514  1.00 56.68           H  
ATOM   3981  HB2 LEU B 198     -38.161   1.216  73.389  1.00 58.27           H  
ATOM   3982  HB3 LEU B 198     -36.920   0.021  73.707  1.00 58.27           H  
ATOM   3983  HG  LEU B 198     -38.185  -0.597  75.861  1.00 57.54           H  
ATOM   3984 HD11 LEU B 198     -37.185   2.286  75.586  1.00 56.51           H  
ATOM   3985 HD12 LEU B 198     -36.175   0.856  75.867  1.00 56.51           H  
ATOM   3986 HD13 LEU B 198     -37.334   1.374  77.098  1.00 56.51           H  
ATOM   3987 HD21 LEU B 198     -39.772   1.934  75.177  1.00 57.91           H  
ATOM   3988 HD22 LEU B 198     -39.767   1.127  76.752  1.00 57.91           H  
ATOM   3989 HD23 LEU B 198     -40.428   0.297  75.348  1.00 57.91           H  
ATOM   3990  N   GLU B 199     -37.822  -1.191  70.945  1.00 65.51           N  
ATOM   3991  CA  GLU B 199     -37.796  -1.183  69.478  1.00 73.58           C  
ATOM   3992  C   GLU B 199     -39.053  -1.910  68.932  1.00 73.63           C  
ATOM   3993  O   GLU B 199     -39.648  -1.493  67.938  1.00 73.95           O  
ATOM   3994  CB  GLU B 199     -36.533  -1.850  68.898  1.00 79.73           C  
ATOM   3995  CG  GLU B 199     -35.253  -1.025  69.059  1.00 84.10           C  
ATOM   3996  CD  GLU B 199     -33.988  -1.874  68.955  1.00 85.70           C  
ATOM   3997  OE1 GLU B 199     -33.892  -2.671  67.964  1.00 85.20           O  
ATOM   3998  OE2 GLU B 199     -33.106  -1.702  69.849  1.00 85.00           O1-
ATOM   3999  H   GLU B 199     -37.027  -1.605  71.457  1.00 65.51           H  
ATOM   4000  HA  GLU B 199     -37.861  -0.136  69.157  1.00 73.58           H  
ATOM   4001  HB2 GLU B 199     -36.684  -2.036  67.826  1.00 79.73           H  
ATOM   4002  HB3 GLU B 199     -36.396  -2.837  69.347  1.00 79.73           H  
ATOM   4003  HG2 GLU B 199     -35.249  -0.496  70.017  1.00 84.10           H  
ATOM   4004  HG3 GLU B 199     -35.213  -0.254  68.280  1.00 84.10           H  
ATOM   4005  N   ARG B 200     -39.400  -3.082  69.572  1.00 73.83           N  
ATOM   4006  CA  ARG B 200     -40.624  -3.821  69.242  1.00 76.12           C  
ATOM   4007  C   ARG B 200     -41.872  -2.978  69.573  1.00 76.70           C  
ATOM   4008  O   ARG B 200     -42.651  -2.575  68.707  1.00 76.08           O  
ATOM   4009  CB  ARG B 200     -40.634  -5.177  69.975  1.00 76.68           C  
ATOM   4010  CG  ARG B 200     -41.932  -5.983  69.849  1.00 79.34           C  
ATOM   4011  CD  ARG B 200     -41.804  -7.379  70.460  1.00 82.43           C  
ATOM   4012  NE  ARG B 200     -41.515  -7.365  71.896  1.00 85.24           N  
ATOM   4013  CZ  ARG B 200     -42.329  -7.813  72.894  1.00 85.31           C  
ATOM   4014  NH1 ARG B 200     -43.651  -8.049  72.753  1.00 88.17           N  
ATOM   4015  NH2 ARG B 200     -41.732  -8.039  74.062  1.00 80.49           N1+
ATOM   4016  H   ARG B 200     -38.755  -3.473  70.269  1.00 73.83           H  
ATOM   4017  HA  ARG B 200     -40.625  -3.991  68.158  1.00 76.12           H  
ATOM   4018  HB2 ARG B 200     -40.447  -5.018  71.038  1.00 76.68           H  
ATOM   4019  HB3 ARG B 200     -39.793  -5.777  69.604  1.00 76.68           H  
ATOM   4020  HG2 ARG B 200     -42.196  -6.083  68.790  1.00 79.34           H  
ATOM   4021  HG3 ARG B 200     -42.754  -5.456  70.345  1.00 79.34           H  
ATOM   4022  HD2 ARG B 200     -40.986  -7.925  69.976  1.00 82.43           H  
ATOM   4023  HD3 ARG B 200     -42.715  -7.959  70.276  1.00 82.43           H  
ATOM   4024  HE  ARG B 200     -40.545  -7.221  72.266  1.00 85.24           H  
ATOM   4025 HH11 ARG B 200     -44.222  -8.387  73.598  1.00 88.17           H  
ATOM   4026 HH12 ARG B 200     -44.162  -7.845  71.912  1.00 88.17           H  
ATOM   4027 HH21 ARG B 200     -42.243  -8.305  74.952  1.00 80.49           H  
ATOM   4028 HH22 ARG B 200     -40.712  -7.810  74.080  1.00 80.49           H  
ATOM   4029  N   LEU B 201     -42.084  -2.715  70.910  1.00 78.21           N  
ATOM   4030  CA  LEU B 201     -43.372  -2.230  71.394  1.00 78.48           C  
ATOM   4031  C   LEU B 201     -43.681  -0.781  70.971  1.00 82.32           C  
ATOM   4032  O   LEU B 201     -44.832  -0.339  71.000  1.00 89.03           O  
ATOM   4033  CB  LEU B 201     -43.472  -2.375  72.921  1.00 78.78           C  
ATOM   4034  CG  LEU B 201     -43.483  -3.848  73.393  1.00 74.64           C  
ATOM   4035  CD1 LEU B 201     -43.180  -3.931  74.889  1.00 70.16           C  
ATOM   4036  CD2 LEU B 201     -44.825  -4.524  73.101  1.00 74.61           C  
ATOM   4037  H   LEU B 201     -41.332  -2.894  71.596  1.00 78.21           H  
ATOM   4038  HA  LEU B 201     -44.141  -2.840  70.904  1.00 78.48           H  
ATOM   4039  HB2 LEU B 201     -44.375  -1.870  73.288  1.00 78.78           H  
ATOM   4040  HB3 LEU B 201     -42.626  -1.846  73.381  1.00 78.78           H  
ATOM   4041  HG  LEU B 201     -42.700  -4.412  72.874  1.00 74.64           H  
ATOM   4042 HD11 LEU B 201     -43.947  -3.417  75.473  1.00 70.16           H  
ATOM   4043 HD12 LEU B 201     -42.212  -3.475  75.119  1.00 70.16           H  
ATOM   4044 HD13 LEU B 201     -43.145  -4.974  75.222  1.00 70.16           H  
ATOM   4045 HD21 LEU B 201     -45.654  -3.975  73.560  1.00 74.61           H  
ATOM   4046 HD22 LEU B 201     -44.840  -5.544  73.499  1.00 74.61           H  
ATOM   4047 HD23 LEU B 201     -45.013  -4.589  72.026  1.00 74.61           H  
ATOM   4048  N   THR B 202     -42.600  -0.008  70.580  1.00 81.51           N  
ATOM   4049  CA  THR B 202     -42.826   1.347  70.051  1.00 81.62           C  
ATOM   4050  C   THR B 202     -43.244   1.288  68.566  1.00 84.88           C  
ATOM   4051  O   THR B 202     -43.626   2.295  67.969  1.00 85.55           O  
ATOM   4052  CB  THR B 202     -41.611   2.278  70.237  1.00 78.67           C  
ATOM   4053  OG1 THR B 202     -41.145   2.192  71.591  1.00 70.86           O  
ATOM   4054  CG2 THR B 202     -41.918   3.752  69.994  1.00 79.89           C  
ATOM   4055  H   THR B 202     -41.649  -0.382  70.643  1.00 81.51           H  
ATOM   4056  HA  THR B 202     -43.678   1.764  70.604  1.00 81.62           H  
ATOM   4057  HB  THR B 202     -40.788   1.979  69.576  1.00 78.67           H  
ATOM   4058 HG21 THR B 202     -42.113   3.967  68.941  1.00 79.89           H  
ATOM   4059 HG22 THR B 202     -41.074   4.375  70.312  1.00 79.89           H  
ATOM   4060 HG23 THR B 202     -42.782   4.072  70.584  1.00 79.89           H  
ATOM   4061  HG1 THR B 202     -40.585   1.377  71.587  1.00 70.86           H  
ATOM   4062  N   GLN B 203     -43.150   0.055  67.952  1.00 88.92           N  
ATOM   4063  CA  GLN B 203     -43.529  -0.178  66.557  1.00 94.40           C  
ATOM   4064  C   GLN B 203     -44.815  -1.027  66.455  1.00 98.42           C  
ATOM   4065  O   GLN B 203     -45.171  -1.571  65.411  1.00101.12           O  
ATOM   4066  CB  GLN B 203     -42.385  -0.821  65.785  1.00 93.80           C  
ATOM   4067  H   GLN B 203     -42.819  -0.765  68.473  1.00 88.92           H  
ATOM   4068  HA  GLN B 203     -43.767   0.785  66.092  1.00 94.40           H  
ATOM   4069  HB1 GLN B 203     -41.476  -0.216  65.861  1.00 93.80           H  
ATOM   4070  HB2 GLN B 203     -42.637  -0.926  64.725  1.00 93.80           H  
ATOM   4071  HB3 GLN B 203     -42.156  -1.821  66.169  1.00 93.80           H  
ATOM   4072  N   GLU B 204     -45.600  -1.000  67.593  1.00 97.45           N  
ATOM   4073  CA  GLU B 204     -46.898  -1.645  67.669  1.00 97.18           C  
ATOM   4074  C   GLU B 204     -47.970  -0.618  67.341  1.00 98.65           C  
ATOM   4075  O   GLU B 204     -47.963   0.550  67.721  1.00100.65           O  
ATOM   4076  CB  GLU B 204     -47.148  -2.238  69.045  1.00 92.63           C  
ATOM   4077  H   GLU B 204     -45.256  -0.484  68.398  1.00 97.45           H  
ATOM   4078  HA  GLU B 204     -46.950  -2.431  66.908  1.00 97.18           H  
ATOM   4079  HC  GLU B 204     -48.828  -1.011  66.770  1.00 98.65           H  
ATOM   4080  HB1 GLU B 204     -47.144  -1.463  69.820  1.00 92.63           H  
ATOM   4081  HB2 GLU B 204     -46.375  -2.970  69.301  1.00 92.63           H  
ATOM   4082  HB3 GLU B 204     -48.122  -2.736  69.083  1.00 92.63           H  
TER    4083      GLU B 204 
HETATM 4084  CAY   9 B   1     -39.689  11.125  91.174  1.00  0.00           C  
HETATM 4085  C1    9 B   1     -40.095  12.466  91.798  1.00  0.00           C  
HETATM 4086  O2    9 B   1     -40.623  12.299  93.117  1.00  0.00           O  
HETATM 4087  C3    9 B   1     -42.048  12.172  93.122  1.00  0.00           C  
HETATM 4088  C5    9 B   1     -42.517  11.295  94.284  1.00  0.00           C  
HETATM 4089  O4    9 B   1     -42.410  11.910  95.562  1.00  0.00           O  
HETATM 4090  OAF   9 B   1     -39.509  10.976  89.971  1.00  0.00           O  
HETATM 4091  NAU   9 B   1     -39.496  10.143  92.118  1.00  0.00           N  
HETATM 4092  CBH   9 B   1     -39.026   8.784  91.852  1.00  0.00           C  
HETATM 4093  CBJ   9 B   1     -37.492   8.659  92.143  1.00  0.00           C  
HETATM 4094  CAD   9 B   1     -36.973   7.271  91.744  1.00  0.00           C  
HETATM 4095  CAB   9 B   1     -37.154   8.890  93.627  1.00  0.00           C  
HETATM 4096  CAC   9 B   1     -36.700   9.690  91.305  1.00  0.00           C  
HETATM 4097  CAZ   9 B   1     -39.929   7.913  92.767  1.00  0.00           C  
HETATM 4098  OAG   9 B   1     -40.236   8.319  93.896  1.00  0.00           O  
HETATM 4099  N     9 B   1     -40.400   6.704  92.293  1.00  0.00           N  
HETATM 4100  CD2   9 B   1     -40.266   6.132  90.965  1.00  0.00           C  
HETATM 4101  CG    9 B   1     -40.906   4.743  91.053  1.00  0.00           C  
HETATM 4102  OD1   9 B   1     -41.704   4.445  89.909  1.00  0.00           O  
HETATM 4103  CB    9 B   1     -41.835   4.835  92.263  1.00  0.00           C  
HETATM 4104  CA    9 B   1     -41.147   5.825  93.187  1.00  0.00           C  
HETATM 4105  C     9 B   1     -40.227   5.138  94.210  1.00  0.00           C  
HETATM 4106  O     9 B   1     -38.998   5.122  94.114  1.00  0.00           O  
HETATM 4107  NAT   9 B   1     -40.906   4.549  95.262  1.00  0.00           N  
HETATM 4108  CAN   9 B   1     -40.204   3.985  96.390  1.00  0.00           C  
HETATM 4109  CBA   9 B   1     -39.770   2.571  96.124  1.00  0.00           C  
HETATM 4110  CAI   9 B   1     -38.472   2.277  95.687  1.00  0.00           C  
HETATM 4111  CAK   9 B   1     -38.090   0.959  95.411  1.00  0.00           C  
HETATM 4112  CAJ   9 B   1     -40.662   1.514  96.306  1.00  0.00           C  
HETATM 4113  CAL   9 B   1     -40.278   0.202  96.043  1.00  0.00           C  
HETATM 4114  CBC   9 B   1     -39.003  -0.086  95.559  1.00  0.00           C  
HETATM 4115  CBD   9 B   1     -38.648  -1.456  95.218  1.00  0.00           C  
HETATM 4116  SAW   9 B   1     -38.802  -1.991  93.594  1.00  0.00           S  
HETATM 4117  CAM   9 B   1     -38.269  -3.544  94.070  1.00  0.00           C  
HETATM 4118  NAS   9 B   1     -37.986  -3.705  95.349  1.00  0.00           N  
HETATM 4119  CBB   9 B   1     -38.186  -2.493  96.014  1.00  0.00           C  
HETATM 4120  CAA   9 B   1     -37.927  -2.428  97.479  1.00  0.00           C  
HETATM 4121  H6    9 B   1     -39.183  13.065  91.885  1.00  0.00           H  
HETATM 4122  H5    9 B   1     -40.797  12.992  91.143  1.00  0.00           H  
HETATM 4123  H4    9 B   1     -42.472  13.179  93.205  1.00  0.00           H  
HETATM 4124  H3    9 B   1     -42.393  11.714  92.187  1.00  0.00           H  
HETATM 4125  H2    9 B   1     -43.586  11.111  94.137  1.00  0.00           H  
HETATM 4126  H1    9 B   1     -42.023  10.321  94.275  1.00  0.00           H  
HETATM 4127  HD1   9 B   1     -41.086   4.144  89.208  1.00  0.00           H  
HETATM 4128 HAU2   9 B   1     -39.711  10.401  93.080  1.00  0.00           H  
HETATM 4129 HD21   9 B   1     -39.220   6.084  90.674  1.00  0.00           H  
HETATM 4130 HD22   9 B   1     -40.775   6.784  90.251  1.00  0.00           H  
HETATM 4131  HBH   9 B   1     -39.229   8.560  90.800  1.00  0.00           H  
HETATM 4132 HAD1   9 B   1     -37.131   7.096  90.675  1.00  0.00           H  
HETATM 4133 HAD2   9 B   1     -37.468   6.477  92.310  1.00  0.00           H  
HETATM 4134 HAD3   9 B   1     -35.897   7.177  91.933  1.00  0.00           H  
HETATM 4135 HAB1   9 B   1     -37.584   8.109  94.261  1.00  0.00           H  
HETATM 4136 HAB2   9 B   1     -37.519   9.860  93.981  1.00  0.00           H  
HETATM 4137 HAB3   9 B   1     -36.070   8.872  93.791  1.00  0.00           H  
HETATM 4138 HAC1   9 B   1     -36.941   9.601  90.240  1.00  0.00           H  
HETATM 4139 HAC2   9 B   1     -35.619   9.540  91.411  1.00  0.00           H  
HETATM 4140 HAC3   9 B   1     -36.910  10.718  91.619  1.00  0.00           H  
HETATM 4141  HG    9 B   1     -40.156   3.959  91.201  1.00  0.00           H  
HETATM 4142  HB1   9 B   1     -42.811   5.230  91.956  1.00  0.00           H  
HETATM 4143  HB2   9 B   1     -42.013   3.853  92.712  1.00  0.00           H  
HETATM 4144  HA    9 B   1     -41.883   6.411  93.749  1.00  0.00           H  
HETATM 4145  HAT   9 B   1     -41.933   4.503  95.283  1.00  0.00           H  
HETATM 4146 HAN1   9 B   1     -40.889   4.017  97.243  1.00  0.00           H  
HETATM 4147 HAN2   9 B   1     -39.342   4.615  96.638  1.00  0.00           H  
HETATM 4148  HAI   9 B   1     -37.748   3.078  95.556  1.00  0.00           H  
HETATM 4149  HAK   9 B   1     -37.075   0.760  95.086  1.00  0.00           H  
HETATM 4150  HAJ   9 B   1     -41.671   1.695  96.654  1.00  0.00           H  
HETATM 4151  HAL   9 B   1     -40.995  -0.593  96.215  1.00  0.00           H  
HETATM 4152  HAM   9 B   1     -38.175  -4.354  93.357  1.00  0.00           H  
HETATM 4153 HAA1   9 B   1     -37.303  -1.563  97.725  1.00  0.00           H  
HETATM 4154 HAA2   9 B   1     -37.405  -3.328  97.821  1.00  0.00           H  
HETATM 4155 HAA3   9 B   1     -38.870  -2.349  98.028  1.00  0.00           H  
HETATM 4156  C2  LIG B   2     -45.964   7.948 102.987  1.00  0.00           C  
HETATM 4157  C3  LIG B   2     -47.133   7.708 102.278  1.00  0.00           C  
HETATM 4158  C4  LIG B   2     -45.484   8.953 100.915  1.00  0.00           C  
HETATM 4159  C5  LIG B   2     -45.006   8.736 102.210  1.00  0.00           C  
HETATM 4160  C8  LIG B   2     -43.426   9.497  99.727  1.00  0.00           C  
HETATM 4161  N2  LIG B   2     -42.967  10.215  98.651  1.00  0.00           N  
HETATM 4162  N3  LIG B   2     -44.086  10.818  98.101  1.00  0.00           N  
HETATM 4163  C9  LIG B   2     -45.287  10.359  98.823  1.00  0.00           C  
HETATM 4164  N4  LIG B   2     -44.790   9.548  99.916  1.00  0.00           N  
HETATM 4165  C17 LIG B   2     -43.643   9.941 104.035  1.00  0.00           C  
HETATM 4166  C18 LIG B   2     -42.411   9.992 104.707  1.00  0.00           C  
HETATM 4167  C19 LIG B   2     -42.310  10.556 105.979  1.00  0.00           C  
HETATM 4168  C20 LIG B   2     -43.452  11.050 106.600  1.00  0.00           C  
HETATM 4169  C21 LIG B   2     -44.683  11.010 105.951  1.00  0.00           C  
HETATM 4170  C22 LIG B   2     -44.771  10.481 104.659  1.00  0.00           C  
HETATM 4171  C1  LIG B   2     -45.783   7.467 104.397  1.00  0.00           C  
HETATM 4172  S1  LIG B   2     -47.060   8.322 100.693  1.00  0.00           S  
HETATM 4173  C6  LIG B   2     -43.707   9.292 102.680  1.00  0.00           C  
HETATM 4174  N1  LIG B   2     -42.620   9.282 101.991  1.00  0.00           N  
HETATM 4175  C7  LIG B   2     -42.557   8.669 100.652  1.00  0.00           C  
HETATM 4176  C10 LIG B   2     -46.015  11.596  99.322  1.00  0.00           C  
HETATM 4177  C11 LIG B   2     -41.112   8.638 100.167  1.00  0.00           C  
HETATM 4178  C12 LIG B   2     -40.973   7.704  98.978  1.00  0.00           C  
HETATM 4179  N6  LIG B   2     -39.803   7.728  98.284  1.00  0.00           N  
HETATM 4180  C15 LIG B   2     -38.667   8.626  98.415  1.00  0.00           C  
HETATM 4181  C13 LIG B   2     -38.463   9.502  97.175  1.00  0.00           C  
HETATM 4182  O14 LIG B   2     -39.288  10.672  97.183  1.00  0.00           O  
HETATM 4183  C16 LIG B   2     -40.434  10.551  96.333  1.00  0.00           C  
HETATM 4184  C24 LIG B   2     -41.122  11.911  96.183  1.00  0.00           C  
HETATM 4185  O1  LIG B   2     -41.877   6.944  98.617  1.00  0.00           O  
HETATM 4186 CL1  LIG B   2     -43.354  11.685 108.194  1.00  0.00          CL  
HETATM 4187  C23 LIG B   2     -48.370   7.016 102.762  1.00  0.00           C  
HETATM 4188  H3  LIG B   2     -44.159  10.630  97.117  1.00  0.00           H  
HETATM 4189  H9  LIG B   2     -45.925   9.768  98.157  1.00  0.00           H  
HETATM 4190  H12 LIG B   2     -39.741   6.969  97.609  1.00  0.00           H  
HETATM 4191  H11 LIG B   2     -38.757   9.241  99.312  1.00  0.00           H  
HETATM 4192  H10 LIG B   2     -37.796   7.974  98.536  1.00  0.00           H  
HETATM 4193  H14 LIG B   2     -37.431   9.870  97.190  1.00  0.00           H  
HETATM 4194  H13 LIG B   2     -38.588   8.923  96.254  1.00  0.00           H  
HETATM 4195  H16 LIG B   2     -40.098  10.232  95.345  1.00  0.00           H  
HETATM 4196  H15 LIG B   2     -41.122   9.797  96.725  1.00  0.00           H  
HETATM 4197  H18 LIG B   2     -41.257  12.345  97.179  1.00  0.00           H  
HETATM 4198  H17 LIG B   2     -40.461  12.602  95.653  1.00  0.00           H  
HETATM 4199  H1  LIG B   2     -46.404   8.051 105.083  1.00  0.00           H  
HETATM 4200  H2  LIG B   2     -44.745   7.532 104.727  1.00  0.00           H  
HETATM 4201  H3  LIG B   2     -46.082   6.416 104.483  1.00  0.00           H  
HETATM 4202  H4  LIG B   2     -42.951   7.651 100.703  1.00  0.00           H  
HETATM 4203  H5  LIG B   2     -46.312  12.245  98.491  1.00  0.00           H  
HETATM 4204  H6  LIG B   2     -45.400  12.184 100.014  1.00  0.00           H  
HETATM 4205  H7  LIG B   2     -46.918  11.307  99.859  1.00  0.00           H  
HETATM 4206  H8  LIG B   2     -40.456   8.258 100.960  1.00  0.00           H  
HETATM 4207  H9  LIG B   2     -40.772   9.644  99.905  1.00  0.00           H  
HETATM 4208  H19 LIG B   2     -41.512   9.588 104.245  1.00  0.00           H  
HETATM 4209  H20 LIG B   2     -41.341  10.604 106.470  1.00  0.00           H  
HETATM 4210  H21 LIG B   2     -45.580  11.379 106.444  1.00  0.00           H  
HETATM 4211  H22 LIG B   2     -45.739  10.486 104.170  1.00  0.00           H  
HETATM 4212  H23 LIG B   2     -49.152   6.976 101.998  1.00  0.00           H  
HETATM 4213  H24 LIG B   2     -48.779   7.535 103.635  1.00  0.00           H  
HETATM 4214  H25 LIG B   2     -48.135   5.989 103.060  1.00  0.00           H  
CONECT    1    2    6    7    8
CONECT    2    1    3    5    9
CONECT    3    2    4    4
CONECT    4    3    3
CONECT    5    2   10   11   12
CONECT    6    1
CONECT    7    1
CONECT    8    1
CONECT    9    2
CONECT   10    5
CONECT   11    5
CONECT   12    5
CONECT  191  192  198
CONECT  192  191  193  195  199
CONECT  193  192  194  194
CONECT  194  193  193
CONECT  195  192  196  200  201
CONECT  196  195  197  202  203
CONECT  197  196  204  205  206
CONECT  198  191
CONECT  199  192
CONECT  200  195
CONECT  201  195
CONECT  202  196
CONECT  203  196
CONECT  204  197
CONECT  205  197
CONECT  206  197
CONECT  269  270  274
CONECT  270  269  271  273  275
CONECT  271  270  272  272
CONECT  272  271  271
CONECT  273  270  276  277  278
CONECT  274  269
CONECT  275  270
CONECT  276  273
CONECT  277  273
CONECT  278  273
CONECT  709  710  714
CONECT  710  709  711  713  715
CONECT  711  710  712  712
CONECT  712  711  711
CONECT  713  710  716  717  718
CONECT  714  709
CONECT  715  710
CONECT  716  713
CONECT  717  713
CONECT  718  713
CONECT  999 1000 1004
CONECT 1000  999 1001 1003 1005
CONECT 1001 1000 1002 1002
CONECT 1002 1001 1001
CONECT 1003 1000 1006 1007 1008
CONECT 1004  999
CONECT 1005 1000
CONECT 1006 1003
CONECT 1007 1003
CONECT 1008 1003
CONECT 1746 1747 1751 1752 1753
CONECT 1747 1746 1748 1750 1754
CONECT 1748 1747 1749 1749
CONECT 1749 1748 1748
CONECT 1750 1747 1755 1756 1757
CONECT 1751 1746
CONECT 1752 1746
CONECT 1753 1746
CONECT 1754 1747
CONECT 1755 1750
CONECT 1756 1750
CONECT 1757 1750
CONECT 1989 1998 1999
CONECT 1990 2000 2001 2002 2003
CONECT 1991 2009 2010 2011 2012
CONECT 1992 2004 2005 2006
CONECT 1993 2007 2008
CONECT 1994 2013 2014
CONECT 1995 2023 2024 2025
CONECT 1996 2015 2016 2017 2018
CONECT 1997 2019 2020 2021 2022
CONECT 1998 1989
CONECT 1999 1989
CONECT 2000 1990
CONECT 2001 1990
CONECT 2002 1990
CONECT 2003 1990
CONECT 2004 1992
CONECT 2005 1992
CONECT 2006 1992
CONECT 2007 1993
CONECT 2008 1993
CONECT 2009 1991
CONECT 2010 1991
CONECT 2011 1991
CONECT 2012 1991
CONECT 2013 1994
CONECT 2014 1994
CONECT 2015 1996
CONECT 2016 1996
CONECT 2017 1996
CONECT 2018 1996
CONECT 2019 1997
CONECT 2020 1997
CONECT 2021 1997
CONECT 2022 1997
CONECT 2023 1995
CONECT 2024 1995
CONECT 2025 1995
CONECT 3635 3636 3640
CONECT 3636 3635 3637 3639 3641
CONECT 3637 3636 3638 3638
CONECT 3638 3637 3637
CONECT 3639 3636 3642 3643 3644
CONECT 3640 3635
CONECT 3641 3636
CONECT 3642 3639
CONECT 3643 3639
CONECT 3644 3639
CONECT 4062 4063 4067
CONECT 4063 4062 4064 4066 4068
CONECT 4064 4063 4065 4065
CONECT 4065 4064 4064
CONECT 4066 4063 4069 4070 4071
CONECT 4067 4062
CONECT 4068 4063
CONECT 4069 4066
CONECT 4070 4066
CONECT 4071 4066
CONECT 4072 4073 4077
CONECT 4073 4072 4074 4076 4078
CONECT 4074 4073 4075 4075 4079
CONECT 4075 4074 4074
CONECT 4076 4073 4080 4081 4082
CONECT 4077 4072
CONECT 4078 4073
CONECT 4079 4074
CONECT 4080 4076
CONECT 4081 4076
CONECT 4082 4076
CONECT 4084 4085 4090 4090 4091
CONECT 4085 4084 4086 4121 4122
CONECT 4086 4085 4087
CONECT 4087 4086 4088 4123 4124
CONECT 4088 4087 4089 4125 4126
CONECT 4089 4088 4184
CONECT 4090 4084 4084
CONECT 4091 4084 4092 4128
CONECT 4092 4091 4093 4097 4131
CONECT 4093 4092 4094 4095 4096
CONECT 4094 4093 4132 4133 4134
CONECT 4095 4093 4135 4136 4137
CONECT 4096 4093 4138 4139 4140
CONECT 4097 4092 4098 4098 4099
CONECT 4098 4097 4097
CONECT 4099 4097 4100 4104
CONECT 4100 4099 4101 4129 4130
CONECT 4101 4100 4102 4103 4141
CONECT 4102 4101 4127
CONECT 4103 4101 4104 4142 4143
CONECT 4104 4099 4103 4105 4144
CONECT 4105 4104 4106 4106 4107
CONECT 4106 4105 4105
CONECT 4107 4105 4108 4145
CONECT 4108 4107 4109 4146 4147
CONECT 4109 4108 4110 4110 4112
CONECT 4110 4109 4109 4111 4148
CONECT 4111 4110 4114 4114 4149
CONECT 4112 4109 4113 4113 4150
CONECT 4113 4112 4112 4114 4151
CONECT 4114 4111 4111 4113 4115
CONECT 4115 4114 4116 4119 4119
CONECT 4116 4115 4117
CONECT 4117 4116 4118 4118 4152
CONECT 4118 4117 4117 4119
CONECT 4119 4115 4115 4118 4120
CONECT 4120 4119 4153 4154 4155
CONECT 4121 4085
CONECT 4122 4085
CONECT 4123 4087
CONECT 4124 4087
CONECT 4125 4088
CONECT 4126 4088
CONECT 4127 4102
CONECT 4128 4091
CONECT 4129 4100
CONECT 4130 4100
CONECT 4131 4092
CONECT 4132 4094
CONECT 4133 4094
CONECT 4134 4094
CONECT 4135 4095
CONECT 4136 4095
CONECT 4137 4095
CONECT 4138 4096
CONECT 4139 4096
CONECT 4140 4096
CONECT 4141 4101
CONECT 4142 4103
CONECT 4143 4103
CONECT 4144 4104
CONECT 4145 4107
CONECT 4146 4108
CONECT 4147 4108
CONECT 4148 4110
CONECT 4149 4111
CONECT 4150 4112
CONECT 4151 4113
CONECT 4152 4117
CONECT 4153 4120
CONECT 4154 4120
CONECT 4155 4120
CONECT 4156 4157 4157 4159 4171
CONECT 4157 4156 4156 4172 4187
CONECT 4158 4159 4159 4164 4172
CONECT 4159 4156 4158 4158 4173
CONECT 4160 4161 4161 4164 4175
CONECT 4161 4160 4160 4162
CONECT 4162 4161 4188 4163
CONECT 4163 4162 4164 4176 4189
CONECT 4164 4158 4160 4163
CONECT 4165 4166 4170 4170 4173
CONECT 4166 4165 4167 4167 4208
CONECT 4167 4166 4166 4168 4209
CONECT 4168 4167 4169 4169 4186
CONECT 4169 4168 4168 4170 4210
CONECT 4170 4165 4165 4169 4211
CONECT 4171 4156 4199 4200 4201
CONECT 4172 4157 4158
CONECT 4173 4159 4165 4174 4174
CONECT 4174 4173 4173 4175
CONECT 4175 4160 4174 4177 4202
CONECT 4176 4163 4203 4204 4205
CONECT 4177 4175 4178 4206 4207
CONECT 4178 4177 4179 4185 4185
CONECT 4179 4178 4180 4190
CONECT 4180 4179 4181 4191 4192
CONECT 4181 4180 4182 4193 4194
CONECT 4182 4181 4183
CONECT 4183 4182 4184 4195 4196
CONECT 4184 4089 4183 4197 4198
CONECT 4185 4178 4178
CONECT 4186 4168
CONECT 4187 4157 4212 4213 4214
CONECT 4188 4162
CONECT 4189 4163
CONECT 4190 4179
CONECT 4191 4180
CONECT 4192 4180
CONECT 4193 4181
CONECT 4194 4181
CONECT 4195 4183
CONECT 4196 4183
CONECT 4197 4184
CONECT 4198 4184
CONECT 4199 4171
CONECT 4200 4171
CONECT 4201 4171
CONECT 4202 4175
CONECT 4203 4176
CONECT 4204 4176
CONECT 4205 4176
CONECT 4206 4177
CONECT 4207 4177
CONECT 4208 4166
CONECT 4209 4167
CONECT 4210 4169
CONECT 4211 4170
CONECT 4212 4187
CONECT 4213 4187
CONECT 4214 4187
END
