# Supplementary material for: DegraderTCM: A Computationally Sparing Approach for Predicting Ternary Degradation Complexes
Source: ACS Med Chem Lett. 2023 Dec 13;15(1):45–53. doi: 10.1021/acsmedchemlett.3c00362 (PMC10788944; doi:10.1021/acsmedchemlett.3c00362)
Supplement: Supplementary file 2 — ml3c00362_si_002.zip [file ml3c00362_si_002.zip › TC models/Validation/BTK-cIAP-6w7o.pdb]

HEADER    BTK-cIAP compound 17 protac                         btk-ciap
REMARK  99                                                                      
REMARK  99 MOE v2022.02 (Chemical Computing Group ULC) Mon Oct 31 09:20:02 2022 
SEQRES   1 A  263  GLU ILE ASP PRO LYS ASP LEU THR PHE LEU LYS GLU LEU
SEQRES   2 A  263  GLY THR GLY GLN PHE GLY VAL VAL LYS TYR GLY LYS TRP
SEQRES   3 A  263  ARG GLY GLN TYR ASP VAL ALA ILE LYS MET ILE LYS GLU
SEQRES   4 A  263  GLY SER MET SER GLU ASP GLU PHE ILE GLU GLU ALA LYS
SEQRES   5 A  263  VAL MET MET ASN LEU SER HIS GLU LYS LEU VAL GLN LEU
SEQRES   6 A  263  TYR GLY VAL CYS THR LYS GLN ARG PRO ILE PHE ILE ILE
SEQRES   7 A  263  THR GLU TYR MET ALA ASN GLY CYS LEU LEU ASN TYR LEU
SEQRES   8 A  263  ARG GLU MET ARG HIS ARG PHE GLN THR GLN GLN LEU LEU
SEQRES   9 A  263  GLU MET CYS LYS ASP VAL CYS GLU ALA MET GLU TYR LEU
SEQRES  10 A  263  GLU SER LYS GLN PHE LEU HIS ARG ASP LEU ALA ALA ARG
SEQRES  11 A  263  ASN CYS LEU VAL ASN ASP GLN GLY VAL VAL LYS VAL SER
SEQRES  12 A  263  ASP PHE GLY LEU SER ARG TYR VAL LEU ASP ASP GLU TYR
SEQRES  13 A  263  THR SER SER VAL GLY SER LYS PHE PRO VAL ARG TRP SER
SEQRES  14 A  263  PRO PRO GLU VAL LEU MET TYR SER LYS PHE SER SER LYS
SEQRES  15 A  263  SER ASP ILE TRP ALA PHE GLY VAL LEU MET TRP GLU ILE
SEQRES  16 A  263  TYR SER LEU GLY LYS MET PRO TYR GLU ARG PHE THR ASN
SEQRES  17 A  263  SER GLU THR ALA GLU HIS ILE ALA GLN GLY LEU ARG LEU
SEQRES  18 A  263  TYR ARG PRO HIS LEU ALA SER GLU LYS VAL TYR THR ILE
SEQRES  19 A  263  MET TYR SER CYS TRP HIS GLU LYS ALA ASP GLU ARG PRO
SEQRES  20 A  263  THR PHE LYS ILE LEU LEU SER ASN ILE LEU ASP VAL MET
SEQRES  21 A  263  ASP GLU GLU
SEQRES   1 B   92  GLY SER SER ILE SER ASN LEU SER MET GLN THR HIS ALA
SEQRES   2 B   92  ALA ARG MET ARG THR PHE MET TYR TRP PRO SER SER VAL
SEQRES   3 B   92  PRO VAL GLN PRO GLU GLN LEU ALA SER ALA GLY PHE TYR
SEQRES   4 B   92  TYR VAL GLY ARG ASN ASP ASP VAL LYS CYS PHE CYS CYS
SEQRES   5 B   92  ASP GLY GLY LEU ARG CYS TRP GLU SER GLY ASP ASP PRO
SEQRES   6 B   92  TRP VAL GLU HIS ALA LYS TRP PHE PRO ARG CYS GLU PHE
SEQRES   7 B   92  LEU ILE ARG MET LYS GLY GLN GLU PHE VAL ASP GLU ILE
SEQRES   8 B   92  GLN
HELIX    1   1 PRO A  399  ASP A  401  5               Generated by MOE    3
HELIX    2   2 GLU A  439  MET A  449  1               Generated by MOE   11
HELIX    3   3 LEU A  482  TYR A  485  1               Generated by MOE    4
HELIX    4   4 GLN A  497  LYS A  515  1               Generated by MOE   19
HELIX    5   5 LEU A  542  ARG A  544  5               Generated by MOE    3
HELIX    6   6 ASP A  549  TYR A  551  5               Generated by MOE    3
HELIX    7   7 VAL A  561  TRP A  563  5               Generated by MOE    3
HELIX    8   8 PRO A  566  LEU A  569  1               Generated by MOE    4
HELIX    9   9 SER A  576  TYR A  591  1               Generated by MOE   16
HELIX   10  10 ASN A  603  GLU A  608  1               Generated by MOE    6
HELIX   11  11 GLU A  624  SER A  632  1               Generated by MOE    9
HELIX   12  12 PHE A  644  ILE A  651  1               Generated by MOE    8
HELIX   13  13 LEU B  264  MET B  266  5               Generated by MOE    3
HELIX   14  14 HIS B  269  MET B  273  1               Generated by MOE    5
HELIX   15  15 PHE B  276  TYR B  278  5               Generated by MOE    3
HELIX   16  16 PRO B  287  ALA B  291  1               Generated by MOE    5
HELIX   17  17 VAL B  324  TRP B  329  1               Generated by MOE    6
HELIX   18  18 GLU B  334  LYS B  340  1               Generated by MOE    7
HELIX   19  19 GLN B  342  VAL B  345  1               Generated by MOE    4
SHEET    1       LYS A 406  THR A 410                  Generated by MOE
SHEET    2       GLY A 414  TRP A 421                  Generated by MOE
SHEET    3       TYR A 425  ILE A 432                  Generated by MOE
SHEET    4       LEU A 460  CYS A 464                  Generated by MOE
SHEET    5       PHE A 471  THR A 474                  Generated by MOE
SHEET    6       CYS A 527  VAL A 529                  Generated by MOE
SHEET    7       VAL A 535  LYS A 536                  Generated by MOE
SHEET    8       VAL A 537  VAL A 537                  Generated by MOE
SHEET    9       PHE B 295  TYR B 297                  Generated by MOE
SHEET   10       VAL B 304  CYS B 306                  Generated by MOE
SHEET   11       GLY B 312  LEU B 313                  Generated by MOE
LINK         O5  BTK B  -1                 C18 CIA B   2     1555   1555  1.37
ATOM      1  N   GLU A 396      26.898  28.244 -84.554  1.00 48.11           N1+
ATOM      2  CA  GLU A 396      26.033  29.373 -84.997  1.00 48.17           C  
ATOM      3  C   GLU A 396      24.667  28.972 -85.512  1.00 52.40           C  
ATOM      4  O   GLU A 396      24.476  27.955 -86.169  1.00 51.83           O  
ATOM      5  CB  GLU A 396      26.773  30.165 -86.096  1.00 49.54           C  
ATOM      6  CG  GLU A 396      27.629  31.306 -85.543  1.00 58.08           C  
ATOM      7  CD  GLU A 396      28.313  30.937 -84.236  1.00 74.67           C  
ATOM      8  OE1 GLU A 396      28.626  29.707 -84.119  1.00 71.38           O  
ATOM      9  OE2 GLU A 396      28.381  31.875 -83.387  1.00 64.21           O1-
ATOM     10  H1  GLU A 396      27.106  27.579 -85.301  1.00 48.11           H  
ATOM     11  H2  GLU A 396      26.557  27.755 -83.723  1.00 48.11           H  
ATOM     12  H3  GLU A 396      27.837  28.721 -84.266  1.00 48.11           H  
ATOM     13  HA  GLU A 396      25.897  29.981 -84.101  1.00 48.17           H  
ATOM     14  HB2 GLU A 396      26.065  30.601 -86.813  1.00 49.54           H  
ATOM     15  HB3 GLU A 396      27.407  29.490 -86.687  1.00 49.54           H  
ATOM     16  HG2 GLU A 396      26.986  32.179 -85.373  1.00 58.08           H  
ATOM     17  HG3 GLU A 396      28.386  31.599 -86.278  1.00 58.08           H  
ATOM     18  N   ILE A 397      23.723  29.949 -85.260  1.00 49.34           N  
ATOM     19  CA  ILE A 397      22.516  30.159 -86.074  1.00 49.31           C  
ATOM     20  C   ILE A 397      22.844  31.444 -86.874  1.00 53.58           C  
ATOM     21  O   ILE A 397      23.599  32.307 -86.414  1.00 53.15           O  
ATOM     22  CB  ILE A 397      21.275  30.296 -85.151  1.00 52.48           C  
ATOM     23  CG1 ILE A 397      20.833  28.893 -84.673  1.00 52.76           C  
ATOM     24  CG2 ILE A 397      20.117  31.047 -85.812  1.00 53.55           C  
ATOM     25  CD1 ILE A 397      19.708  28.909 -83.645  1.00 59.84           C  
ATOM     26  H   ILE A 397      23.886  30.631 -84.502  1.00 49.34           H  
ATOM     27  HA  ILE A 397      22.399  29.332 -86.784  1.00 49.31           H  
ATOM     28  HB  ILE A 397      21.561  30.876 -84.262  1.00 52.48           H  
ATOM     29 HG12 ILE A 397      21.691  28.379 -84.223  1.00 52.76           H  
ATOM     30 HG13 ILE A 397      20.520  28.288 -85.532  1.00 52.76           H  
ATOM     31 HG21 ILE A 397      19.837  30.586 -86.763  1.00 53.55           H  
ATOM     32 HG22 ILE A 397      20.391  32.089 -85.994  1.00 53.55           H  
ATOM     33 HG23 ILE A 397      19.232  31.083 -85.171  1.00 53.55           H  
ATOM     34 HD11 ILE A 397      19.951  29.567 -82.805  1.00 59.84           H  
ATOM     35 HD12 ILE A 397      19.547  27.900 -83.252  1.00 59.84           H  
ATOM     36 HD13 ILE A 397      18.762  29.240 -84.081  1.00 59.84           H  
ATOM     37  N   ASP A 398      22.220  31.599 -88.095  1.00 50.34           N  
ATOM     38  CA  ASP A 398      22.403  32.843 -88.855  1.00 50.60           C  
ATOM     39  C   ASP A 398      21.446  33.920 -88.272  1.00 55.10           C  
ATOM     40  O   ASP A 398      20.269  33.651 -88.001  1.00 54.47           O  
ATOM     41  CB  ASP A 398      22.105  32.612 -90.331  1.00 52.57           C  
ATOM     42  CG  ASP A 398      22.554  33.893 -91.012  1.00 62.77           C  
ATOM     43  OD1 ASP A 398      21.668  34.797 -91.081  1.00 63.50           O  
ATOM     44  OD2 ASP A 398      23.772  33.924 -91.340  1.00 67.24           O1-
ATOM     45  H   ASP A 398      21.625  30.876 -88.481  1.00 50.34           H  
ATOM     46  HA  ASP A 398      23.446  33.140 -88.726  1.00 50.60           H  
ATOM     47  HB2 ASP A 398      21.042  32.431 -90.518  1.00 52.57           H  
ATOM     48  HB3 ASP A 398      22.665  31.755 -90.723  1.00 52.57           H  
ATOM     49  N   PRO A 399      21.912  35.213 -88.147  1.00 51.82           N  
ATOM     50  CA  PRO A 399      21.017  36.287 -87.726  1.00 51.43           C  
ATOM     51  C   PRO A 399      19.832  36.583 -88.650  1.00 54.99           C  
ATOM     52  O   PRO A 399      18.839  37.175 -88.216  1.00 54.91           O  
ATOM     53  CB  PRO A 399      21.913  37.530 -87.655  1.00 53.16           C  
ATOM     54  CG  PRO A 399      23.314  36.965 -87.482  1.00 57.66           C  
ATOM     55  CD  PRO A 399      23.272  35.698 -88.321  1.00 53.33           C  
ATOM     56  HA  PRO A 399      20.626  36.021 -86.737  1.00 51.43           H  
ATOM     57  HB2 PRO A 399      21.630  38.194 -86.832  1.00 53.16           H  
ATOM     58  HB3 PRO A 399      21.863  38.115 -88.582  1.00 53.16           H  
ATOM     59  HG2 PRO A 399      23.485  36.716 -86.428  1.00 57.66           H  
ATOM     60  HG3 PRO A 399      24.097  37.657 -87.802  1.00 57.66           H  
ATOM     61  HD2 PRO A 399      23.430  35.933 -89.376  1.00 53.33           H  
ATOM     62  HD3 PRO A 399      24.016  34.972 -87.988  1.00 53.33           H  
ATOM     63  N   LYS A 400      19.965  36.261 -89.986  1.00 50.86           N  
ATOM     64  CA  LYS A 400      18.939  36.624 -90.965  1.00 50.35           C  
ATOM     65  C   LYS A 400      17.882  35.510 -91.117  1.00 54.04           C  
ATOM     66  O   LYS A 400      16.993  35.563 -91.965  1.00 53.35           O  
ATOM     67  CB  LYS A 400      19.557  36.957 -92.317  1.00 50.92           C  
ATOM     68  H   LYS A 400      20.790  35.711 -90.348  1.00 50.86           H  
ATOM     69  HA  LYS A 400      18.406  37.508 -90.595  1.00 50.35           H  
ATOM     70  HB1 LYS A 400      20.338  37.718 -92.214  1.00 50.92           H  
ATOM     71  HB2 LYS A 400      18.800  37.337 -93.010  1.00 50.92           H  
ATOM     72  HB3 LYS A 400      20.007  36.072 -92.780  1.00 50.92           H  
ATOM     73  N   ASP A 401      17.999  34.497 -90.190  1.00 50.36           N  
ATOM     74  CA  ASP A 401      17.073  33.378 -90.055  1.00 50.21           C  
ATOM     75  C   ASP A 401      16.008  33.655 -88.965  1.00 53.30           C  
ATOM     76  O   ASP A 401      15.079  32.872 -88.742  1.00 53.36           O  
ATOM     77  CB  ASP A 401      17.872  32.130 -89.700  1.00 52.12           C  
ATOM     78  CG  ASP A 401      17.925  31.094 -90.790  1.00 63.56           C  
ATOM     79  OD1 ASP A 401      16.879  30.909 -91.487  1.00 65.34           O  
ATOM     80  OD2 ASP A 401      18.923  30.300 -90.773  1.00 68.02           O1-
ATOM     81  H   ASP A 401      18.804  34.534 -89.563  1.00 50.36           H  
ATOM     82  HA  ASP A 401      16.524  33.282 -90.997  1.00 50.21           H  
ATOM     83  HB2 ASP A 401      17.446  31.623 -88.828  1.00 52.12           H  
ATOM     84  HB3 ASP A 401      18.905  32.367 -89.440  1.00 52.12           H  
ATOM     85  N   LEU A 402      16.216  34.793 -88.212  1.00 48.22           N  
ATOM     86  CA  LEU A 402      15.379  35.172 -87.074  1.00 47.57           C  
ATOM     87  C   LEU A 402      14.449  36.335 -87.462  1.00 52.34           C  
ATOM     88  O   LEU A 402      14.814  37.242 -88.212  1.00 52.06           O  
ATOM     89  CB  LEU A 402      16.248  35.640 -85.889  1.00 47.17           C  
ATOM     90  CG  LEU A 402      17.082  34.524 -85.230  1.00 51.13           C  
ATOM     91  CD1 LEU A 402      18.181  35.135 -84.356  1.00 51.03           C  
ATOM     92  CD2 LEU A 402      16.212  33.602 -84.376  1.00 52.92           C  
ATOM     93  H   LEU A 402      16.978  35.412 -88.486  1.00 48.22           H  
ATOM     94  HA  LEU A 402      14.767  34.314 -86.787  1.00 47.57           H  
ATOM     95  HB2 LEU A 402      15.614  36.111 -85.125  1.00 47.17           H  
ATOM     96  HB3 LEU A 402      16.922  36.431 -86.244  1.00 47.17           H  
ATOM     97  HG  LEU A 402      17.571  33.924 -86.008  1.00 51.13           H  
ATOM     98 HD11 LEU A 402      17.757  35.735 -83.544  1.00 51.03           H  
ATOM     99 HD12 LEU A 402      18.837  35.781 -84.948  1.00 51.03           H  
ATOM    100 HD13 LEU A 402      18.803  34.352 -83.910  1.00 51.03           H  
ATOM    101 HD21 LEU A 402      15.736  34.151 -83.556  1.00 52.92           H  
ATOM    102 HD22 LEU A 402      16.813  32.798 -83.938  1.00 52.92           H  
ATOM    103 HD23 LEU A 402      15.421  33.136 -84.967  1.00 52.92           H  
ATOM    104  N   THR A 403      13.235  36.347 -86.784  1.00 49.53           N  
ATOM    105  CA  THR A 403      12.430  37.561 -86.715  1.00 49.84           C  
ATOM    106  C   THR A 403      12.578  38.080 -85.286  1.00 54.38           C  
ATOM    107  O   THR A 403      12.874  37.351 -84.339  1.00 54.07           O  
ATOM    108  CB  THR A 403      10.937  37.416 -87.077  1.00 59.04           C  
ATOM    109  OG1 THR A 403      10.173  36.765 -86.052  1.00 60.62           O  
ATOM    110  CG2 THR A 403      10.732  36.689 -88.401  1.00 57.17           C  
ATOM    111  H   THR A 403      12.922  35.510 -86.262  1.00 49.53           H  
ATOM    112  HA  THR A 403      12.868  38.307 -87.389  1.00 49.84           H  
ATOM    113  HB  THR A 403      10.512  38.424 -87.166  1.00 59.04           H  
ATOM    114 HG21 THR A 403      11.262  37.192 -89.215  1.00 57.17           H  
ATOM    115 HG22 THR A 403       9.667  36.648 -88.653  1.00 57.17           H  
ATOM    116 HG23 THR A 403      11.079  35.652 -88.346  1.00 57.17           H  
ATOM    117  HG1 THR A 403       9.238  36.871 -86.319  1.00 60.62           H  
ATOM    118  N   PHE A 404      12.270  39.416 -85.137  1.00 51.21           N  
ATOM    119  CA  PHE A 404      12.191  40.048 -83.820  1.00 51.20           C  
ATOM    120  C   PHE A 404      10.816  40.716 -83.811  1.00 54.83           C  
ATOM    121  O   PHE A 404      10.503  41.543 -84.668  1.00 54.70           O  
ATOM    122  CB  PHE A 404      13.291  41.096 -83.614  1.00 53.23           C  
ATOM    123  CG  PHE A 404      14.676  40.492 -83.633  1.00 55.12           C  
ATOM    124  CD1 PHE A 404      15.507  40.659 -84.751  1.00 58.66           C  
ATOM    125  CD2 PHE A 404      15.124  39.702 -82.565  1.00 57.46           C  
ATOM    126  CE1 PHE A 404      16.754  40.034 -84.808  1.00 59.63           C  
ATOM    127  CE2 PHE A 404      16.369  39.074 -82.630  1.00 60.40           C  
ATOM    128  CZ  PHE A 404      17.183  39.236 -83.751  1.00 58.59           C  
ATOM    129  H   PHE A 404      12.058  39.996 -85.945  1.00 51.21           H  
ATOM    130  HA  PHE A 404      12.237  39.283 -83.038  1.00 51.20           H  
ATOM    131  HB2 PHE A 404      13.143  41.608 -82.654  1.00 53.23           H  
ATOM    132  HB3 PHE A 404      13.223  41.881 -84.379  1.00 53.23           H  
ATOM    133  HD1 PHE A 404      15.180  41.256 -85.600  1.00 58.66           H  
ATOM    134  HD2 PHE A 404      14.491  39.546 -81.693  1.00 57.46           H  
ATOM    135  HE1 PHE A 404      17.381  40.157 -85.688  1.00 59.63           H  
ATOM    136  HE2 PHE A 404      16.705  38.445 -81.811  1.00 60.40           H  
ATOM    137  HZ  PHE A 404      18.145  38.732 -83.807  1.00 58.59           H  
ATOM    138  N   LEU A 405       9.950  40.257 -82.836  1.00 50.88           N  
ATOM    139  CA  LEU A 405       8.550  40.674 -82.792  1.00 50.38           C  
ATOM    140  C   LEU A 405       8.225  41.537 -81.564  1.00 54.31           C  
ATOM    141  O   LEU A 405       7.407  42.458 -81.648  1.00 54.70           O  
ATOM    142  CB  LEU A 405       7.607  39.458 -82.820  1.00 50.25           C  
ATOM    143  CG  LEU A 405       7.691  38.605 -84.103  1.00 54.74           C  
ATOM    144  CD1 LEU A 405       6.786  37.377 -83.970  1.00 54.85           C  
ATOM    145  CD2 LEU A 405       7.309  39.388 -85.359  1.00 57.10           C  
ATOM    146  H   LEU A 405      10.268  39.591 -82.125  1.00 50.88           H  
ATOM    147  HA  LEU A 405       8.347  41.315 -83.656  1.00 50.38           H  
ATOM    148  HB2 LEU A 405       6.573  39.802 -82.685  1.00 50.25           H  
ATOM    149  HB3 LEU A 405       7.824  38.817 -81.955  1.00 50.25           H  
ATOM    150  HG  LEU A 405       8.720  38.249 -84.226  1.00 54.74           H  
ATOM    151 HD11 LEU A 405       5.735  37.668 -83.863  1.00 54.85           H  
ATOM    152 HD12 LEU A 405       7.060  36.778 -83.096  1.00 54.85           H  
ATOM    153 HD13 LEU A 405       6.872  36.735 -84.853  1.00 54.85           H  
ATOM    154 HD21 LEU A 405       6.314  39.836 -85.260  1.00 57.10           H  
ATOM    155 HD22 LEU A 405       7.298  38.733 -86.237  1.00 57.10           H  
ATOM    156 HD23 LEU A 405       8.025  40.188 -85.566  1.00 57.10           H  
ATOM    157  N   LYS A 406       8.746  41.111 -80.354  1.00 49.48           N  
ATOM    158  CA  LYS A 406       8.409  41.816 -79.122  1.00 48.80           C  
ATOM    159  C   LYS A 406       9.522  41.725 -78.069  1.00 53.07           C  
ATOM    160  O   LYS A 406      10.331  40.798 -78.030  1.00 52.63           O  
ATOM    161  CB  LYS A 406       7.112  41.277 -78.524  1.00 50.74           C  
ATOM    162  H   LYS A 406       9.359  40.292 -80.313  1.00 49.48           H  
ATOM    163  HA  LYS A 406       8.270  42.876 -79.369  1.00 48.80           H  
ATOM    164  HB1 LYS A 406       6.294  41.311 -79.251  1.00 50.74           H  
ATOM    165  HB2 LYS A 406       6.809  41.858 -77.647  1.00 50.74           H  
ATOM    166  HB3 LYS A 406       7.231  40.238 -78.202  1.00 50.74           H  
ATOM    167  N   GLU A 407       9.470  42.746 -77.130  1.00 49.77           N  
ATOM    168  CA  GLU A 407      10.335  42.782 -75.947  1.00 49.54           C  
ATOM    169  C   GLU A 407       9.617  41.940 -74.872  1.00 53.04           C  
ATOM    170  O   GLU A 407       8.410  42.066 -74.660  1.00 52.83           O  
ATOM    171  CB  GLU A 407      10.470  44.208 -75.376  1.00 51.04           C  
ATOM    172  CG  GLU A 407      11.152  45.213 -76.299  1.00 61.14           C  
ATOM    173  CD  GLU A 407      12.656  45.224 -76.077  1.00 86.11           C  
ATOM    174  OE1 GLU A 407      13.317  44.425 -76.817  1.00 83.10           O  
ATOM    175  OE2 GLU A 407      13.104  46.037 -75.228  1.00 83.80           O1-
ATOM    176  H   GLU A 407       8.791  43.493 -77.232  1.00 49.77           H  
ATOM    177  HA  GLU A 407      11.310  42.349 -76.189  1.00 49.54           H  
ATOM    178  HB2 GLU A 407      10.996  44.162 -74.413  1.00 51.04           H  
ATOM    179  HB3 GLU A 407       9.465  44.591 -75.152  1.00 51.04           H  
ATOM    180  HG2 GLU A 407      10.776  46.219 -76.073  1.00 61.14           H  
ATOM    181  HG3 GLU A 407      10.923  45.025 -77.353  1.00 61.14           H  
ATOM    182  N   LEU A 408      10.427  41.101 -74.129  1.00 49.32           N  
ATOM    183  CA  LEU A 408       9.896  40.400 -72.959  1.00 49.33           C  
ATOM    184  C   LEU A 408      10.324  41.145 -71.688  1.00 54.14           C  
ATOM    185  O   LEU A 408       9.588  41.216 -70.702  1.00 54.28           O  
ATOM    186  CB  LEU A 408      10.339  38.934 -72.905  1.00 49.35           C  
ATOM    187  CG  LEU A 408       9.841  38.074 -74.085  1.00 53.65           C  
ATOM    188  CD1 LEU A 408      10.300  36.625 -73.903  1.00 53.37           C  
ATOM    189  CD2 LEU A 408       8.319  38.113 -74.240  1.00 55.48           C  
ATOM    190  H   LEU A 408      11.420  40.983 -74.363  1.00 49.32           H  
ATOM    191  HA  LEU A 408       8.803  40.456 -72.970  1.00 49.33           H  
ATOM    192  HB2 LEU A 408       9.986  38.493 -71.963  1.00 49.35           H  
ATOM    193  HB3 LEU A 408      11.433  38.883 -72.868  1.00 49.35           H  
ATOM    194  HG  LEU A 408      10.289  38.453 -75.011  1.00 53.65           H  
ATOM    195 HD11 LEU A 408       9.840  36.170 -73.019  1.00 53.37           H  
ATOM    196 HD12 LEU A 408      11.384  36.562 -73.789  1.00 53.37           H  
ATOM    197 HD13 LEU A 408      10.033  36.019 -74.774  1.00 53.37           H  
ATOM    198 HD21 LEU A 408       7.818  37.835 -73.307  1.00 55.48           H  
ATOM    199 HD22 LEU A 408       7.985  37.421 -75.019  1.00 55.48           H  
ATOM    200 HD23 LEU A 408       7.972  39.107 -74.535  1.00 55.48           H  
ATOM    201  N   GLY A 409      11.629  41.608 -71.675  1.00 50.85           N  
ATOM    202  CA  GLY A 409      12.130  42.333 -70.527  1.00 50.86           C  
ATOM    203  C   GLY A 409      13.646  42.430 -70.536  1.00 54.54           C  
ATOM    204  O   GLY A 409      14.333  42.228 -71.537  1.00 53.69           O  
ATOM    205  H   GLY A 409      12.242  41.467 -72.482  1.00 50.85           H  
ATOM    206  HA2 GLY A 409      11.793  41.845 -69.608  1.00 50.86           H  
ATOM    207  HA3 GLY A 409      11.712  43.345 -70.558  1.00 50.86           H  
ATOM    208  N   THR A 410      14.186  42.825 -69.327  1.00 51.26           N  
ATOM    209  CA  THR A 410      15.630  42.979 -69.120  1.00 51.16           C  
ATOM    210  C   THR A 410      15.929  42.416 -67.734  1.00 55.89           C  
ATOM    211  O   THR A 410      15.253  42.710 -66.749  1.00 55.40           O  
ATOM    212  CB  THR A 410      16.054  44.453 -69.231  1.00 59.67           C  
ATOM    213  OG1 THR A 410      15.928  44.887 -70.589  1.00 59.90           O  
ATOM    214  CG2 THR A 410      17.508  44.696 -68.840  1.00 58.64           C  
ATOM    215  H   THR A 410      13.576  43.013 -68.532  1.00 51.26           H  
ATOM    216  HA  THR A 410      16.137  42.386 -69.885  1.00 51.16           H  
ATOM    217  HB  THR A 410      15.405  45.091 -68.620  1.00 59.67           H  
ATOM    218 HG21 THR A 410      17.684  44.501 -67.779  1.00 58.64           H  
ATOM    219 HG22 THR A 410      17.789  45.735 -69.045  1.00 58.64           H  
ATOM    220 HG23 THR A 410      18.183  44.069 -69.433  1.00 58.64           H  
ATOM    221  HG1 THR A 410      15.065  44.581 -70.925  1.00 59.90           H  
ATOM    222  N   GLY A 411      17.005  41.551 -67.699  1.00 53.14           N  
ATOM    223  CA  GLY A 411      17.439  40.925 -66.464  1.00 52.91           C  
ATOM    224  C   GLY A 411      18.802  41.456 -66.021  1.00 56.76           C  
ATOM    225  O   GLY A 411      19.285  42.535 -66.383  1.00 56.61           O  
ATOM    226  H   GLY A 411      17.515  41.350 -68.573  1.00 53.14           H  
ATOM    227  HA2 GLY A 411      17.512  39.850 -66.661  1.00 52.91           H  
ATOM    228  HA3 GLY A 411      16.720  41.092 -65.657  1.00 52.91           H  
ATOM    229  N   GLN A 412      19.497  40.577 -65.197  1.00 52.94           N  
ATOM    230  CA  GLN A 412      20.849  40.909 -64.748  1.00 52.75           C  
ATOM    231  C   GLN A 412      21.786  40.891 -65.976  1.00 55.29           C  
ATOM    232  O   GLN A 412      22.571  41.816 -66.201  1.00 54.21           O  
ATOM    233  CB  GLN A 412      21.336  39.935 -63.686  1.00 54.35           C  
ATOM    234  H   GLN A 412      19.061  39.710 -64.884  1.00 52.94           H  
ATOM    235  HA  GLN A 412      20.834  41.929 -64.347  1.00 52.75           H  
ATOM    236  HB1 GLN A 412      20.692  39.974 -62.801  1.00 54.35           H  
ATOM    237  HB2 GLN A 412      22.359  40.176 -63.377  1.00 54.35           H  
ATOM    238  HB3 GLN A 412      21.334  38.902 -64.051  1.00 54.35           H  
ATOM    239  N   PHE A 413      21.648  39.760 -66.756  1.00 51.44           N  
ATOM    240  CA  PHE A 413      22.588  39.370 -67.806  1.00 50.80           C  
ATOM    241  C   PHE A 413      22.377  40.114 -69.121  1.00 53.09           C  
ATOM    242  O   PHE A 413      23.293  40.263 -69.933  1.00 52.70           O  
ATOM    243  CB  PHE A 413      22.416  37.889 -68.186  1.00 52.70           C  
ATOM    244  CG  PHE A 413      22.673  36.894 -67.090  1.00 54.31           C  
ATOM    245  CD1 PHE A 413      23.984  36.557 -66.741  1.00 57.59           C  
ATOM    246  CD2 PHE A 413      21.609  36.241 -66.453  1.00 56.35           C  
ATOM    247  CE1 PHE A 413      24.227  35.568 -65.789  1.00 58.46           C  
ATOM    248  CE2 PHE A 413      21.858  35.258 -65.497  1.00 59.28           C  
ATOM    249  CZ  PHE A 413      23.166  34.923 -65.163  1.00 57.40           C  
ATOM    250  H   PHE A 413      20.856  39.157 -66.560  1.00 51.44           H  
ATOM    251  HA  PHE A 413      23.601  39.584 -67.447  1.00 50.80           H  
ATOM    252  HB2 PHE A 413      23.075  37.637 -69.028  1.00 52.70           H  
ATOM    253  HB3 PHE A 413      21.399  37.733 -68.567  1.00 52.70           H  
ATOM    254  HD1 PHE A 413      24.827  37.039 -67.227  1.00 57.59           H  
ATOM    255  HD2 PHE A 413      20.577  36.464 -66.711  1.00 56.35           H  
ATOM    256  HE1 PHE A 413      25.247  35.286 -65.547  1.00 58.46           H  
ATOM    257  HE2 PHE A 413      21.032  34.733 -65.024  1.00 59.28           H  
ATOM    258  HZ  PHE A 413      23.360  34.148 -64.427  1.00 57.40           H  
ATOM    259  N   GLY A 414      21.052  40.333 -69.454  1.00 47.98           N  
ATOM    260  CA  GLY A 414      20.701  40.677 -70.810  1.00 46.88           C  
ATOM    261  C   GLY A 414      19.283  41.196 -70.975  1.00 48.04           C  
ATOM    262  O   GLY A 414      18.457  41.195 -70.062  1.00 47.05           O  
ATOM    263  H   GLY A 414      20.315  40.233 -68.765  1.00 47.98           H  
ATOM    264  HA2 GLY A 414      20.806  39.762 -71.403  1.00 46.88           H  
ATOM    265  HA3 GLY A 414      21.403  41.426 -71.185  1.00 46.88           H  
ATOM    266  N   VAL A 415      19.068  41.615 -72.279  1.00 43.10           N  
ATOM    267  CA  VAL A 415      17.792  42.129 -72.777  1.00 42.08           C  
ATOM    268  C   VAL A 415      17.147  40.906 -73.446  1.00 44.02           C  
ATOM    269  O   VAL A 415      17.786  40.150 -74.186  1.00 43.72           O  
ATOM    270  CB  VAL A 415      17.980  43.279 -73.785  1.00 45.83           C  
ATOM    271  CG1 VAL A 415      16.630  43.811 -74.280  1.00 45.69           C  
ATOM    272  CG2 VAL A 415      18.782  44.431 -73.169  1.00 45.49           C  
ATOM    273  H   VAL A 415      19.833  41.480 -72.965  1.00 43.10           H  
ATOM    274  HA  VAL A 415      17.190  42.455 -71.924  1.00 42.08           H  
ATOM    275  HB  VAL A 415      18.537  42.912 -74.657  1.00 45.83           H  
ATOM    276 HG11 VAL A 415      16.011  44.162 -73.447  1.00 45.69           H  
ATOM    277 HG12 VAL A 415      16.070  43.040 -74.818  1.00 45.69           H  
ATOM    278 HG13 VAL A 415      16.773  44.649 -74.970  1.00 45.69           H  
ATOM    279 HG21 VAL A 415      18.292  44.819 -72.270  1.00 45.49           H  
ATOM    280 HG22 VAL A 415      18.884  45.257 -73.881  1.00 45.49           H  
ATOM    281 HG23 VAL A 415      19.792  44.111 -72.894  1.00 45.49           H  
ATOM    282  N   VAL A 416      15.822  40.707 -73.100  1.00 38.08           N  
ATOM    283  CA  VAL A 416      15.113  39.499 -73.493  1.00 36.79           C  
ATOM    284  C   VAL A 416      13.975  39.891 -74.452  1.00 39.66           C  
ATOM    285  O   VAL A 416      13.136  40.756 -74.179  1.00 38.87           O  
ATOM    286  CB  VAL A 416      14.553  38.744 -72.273  1.00 39.76           C  
ATOM    287  CG1 VAL A 416      14.080  37.358 -72.706  1.00 38.97           C  
ATOM    288  CG2 VAL A 416      15.582  38.589 -71.147  1.00 39.46           C  
ATOM    289  H   VAL A 416      15.304  41.410 -72.544  1.00 38.08           H  
ATOM    290  HA  VAL A 416      15.819  38.846 -74.013  1.00 36.79           H  
ATOM    291  HB  VAL A 416      13.693  39.291 -71.866  1.00 39.76           H  
ATOM    292 HG11 VAL A 416      14.924  36.733 -73.015  1.00 38.97           H  
ATOM    293 HG12 VAL A 416      13.383  37.412 -73.543  1.00 38.97           H  
ATOM    294 HG13 VAL A 416      13.562  36.864 -71.884  1.00 38.97           H  
ATOM    295 HG21 VAL A 416      16.499  38.111 -71.510  1.00 39.46           H  
ATOM    296 HG22 VAL A 416      15.180  37.974 -70.335  1.00 39.46           H  
ATOM    297 HG23 VAL A 416      15.851  39.559 -70.716  1.00 39.46           H  
ATOM    298  N   LYS A 417      13.982  39.155 -75.629  1.00 35.69           N  
ATOM    299  CA  LYS A 417      13.085  39.419 -76.751  1.00 35.89           C  
ATOM    300  C   LYS A 417      12.454  38.106 -77.252  1.00 41.24           C  
ATOM    301  O   LYS A 417      12.987  37.006 -77.078  1.00 41.77           O  
ATOM    302  CB  LYS A 417      13.847  40.075 -77.916  1.00 38.14           C  
ATOM    303  CG  LYS A 417      14.564  41.361 -77.501  1.00 45.68           C  
ATOM    304  CD  LYS A 417      15.238  42.051 -78.689  1.00 53.32           C  
ATOM    305  CE  LYS A 417      16.098  43.232 -78.258  1.00 60.10           C  
ATOM    306  NZ  LYS A 417      15.275  44.407 -77.945  1.00 71.24           N1+
ATOM    307  H   LYS A 417      14.663  38.392 -75.745  1.00 35.69           H  
ATOM    308  HA  LYS A 417      12.285  40.082 -76.409  1.00 35.89           H  
ATOM    309  HB2 LYS A 417      13.150  40.293 -78.735  1.00 38.14           H  
ATOM    310  HB3 LYS A 417      14.585  39.369 -78.319  1.00 38.14           H  
ATOM    311  HG2 LYS A 417      15.330  41.129 -76.751  1.00 45.68           H  
ATOM    312  HG3 LYS A 417      13.842  42.030 -77.028  1.00 45.68           H  
ATOM    313  HD2 LYS A 417      14.486  42.365 -79.423  1.00 53.32           H  
ATOM    314  HD3 LYS A 417      15.887  41.322 -79.191  1.00 53.32           H  
ATOM    315  HE2 LYS A 417      16.774  43.539 -79.061  1.00 60.10           H  
ATOM    316  HE3 LYS A 417      16.690  43.001 -77.368  1.00 60.10           H  
ATOM    317  HZ1 LYS A 417      14.340  44.230 -77.398  1.00 71.24           H  
ATOM    318  HZ2 LYS A 417      14.939  44.908 -78.773  1.00 71.24           H  
ATOM    319  HZ3 LYS A 417      15.738  45.095 -77.342  1.00 71.24           H  
ATOM    320  N   TYR A 418      11.284  38.296 -77.970  1.00 37.35           N  
ATOM    321  CA  TYR A 418      10.524  37.196 -78.579  1.00 37.25           C  
ATOM    322  C   TYR A 418      10.453  37.428 -80.102  1.00 41.03           C  
ATOM    323  O   TYR A 418      10.305  38.550 -80.604  1.00 40.11           O  
ATOM    324  CB  TYR A 418       9.128  37.140 -77.938  1.00 38.71           C  
ATOM    325  CG  TYR A 418       8.081  36.355 -78.683  1.00 40.40           C  
ATOM    326  CD1 TYR A 418       8.164  34.960 -78.795  1.00 42.49           C  
ATOM    327  CD2 TYR A 418       6.999  37.026 -79.273  1.00 41.09           C  
ATOM    328  CE1 TYR A 418       7.191  34.254 -79.506  1.00 43.02           C  
ATOM    329  CE2 TYR A 418       6.027  36.318 -79.977  1.00 41.95           C  
ATOM    330  CZ  TYR A 418       6.137  34.940 -80.101  1.00 48.49           C  
ATOM    331  OH  TYR A 418       5.172  34.293 -80.818  1.00 48.76           O  
ATOM    332  H   TYR A 418      10.914  39.256 -78.092  1.00 37.35           H  
ATOM    333  HA  TYR A 418      11.050  36.254 -78.390  1.00 37.25           H  
ATOM    334  HB2 TYR A 418       8.757  38.163 -77.785  1.00 38.71           H  
ATOM    335  HB3 TYR A 418       9.218  36.721 -76.929  1.00 38.71           H  
ATOM    336  HD1 TYR A 418       8.983  34.413 -78.334  1.00 42.49           H  
ATOM    337  HD2 TYR A 418       6.902  38.105 -79.191  1.00 41.09           H  
ATOM    338  HE1 TYR A 418       7.253  33.175 -79.578  1.00 43.02           H  
ATOM    339  HE2 TYR A 418       5.192  36.838 -80.435  1.00 41.95           H  
ATOM    340  HH  TYR A 418       5.566  33.451 -81.251  1.00 48.76           H  
ATOM    341  N   GLY A 419      10.523  36.248 -80.835  1.00 38.22           N  
ATOM    342  CA  GLY A 419      10.326  36.232 -82.272  1.00 38.52           C  
ATOM    343  C   GLY A 419      10.230  34.818 -82.835  1.00 43.15           C  
ATOM    344  O   GLY A 419      10.125  33.816 -82.125  1.00 42.98           O  
ATOM    345  H   GLY A 419      10.716  35.348 -80.375  1.00 38.22           H  
ATOM    346  HA2 GLY A 419      11.161  36.764 -82.726  1.00 38.52           H  
ATOM    347  HA3 GLY A 419       9.402  36.767 -82.497  1.00 38.52           H  
ATOM    348  N   LYS A 420      10.267  34.777 -84.222  1.00 40.30           N  
ATOM    349  CA  LYS A 420      10.260  33.517 -84.950  1.00 40.50           C  
ATOM    350  C   LYS A 420      11.704  33.180 -85.358  1.00 47.11           C  
ATOM    351  O   LYS A 420      12.514  34.046 -85.689  1.00 46.27           O  
ATOM    352  CB  LYS A 420       9.442  33.579 -86.251  1.00 41.84           C  
ATOM    353  CG  LYS A 420       7.924  33.505 -86.084  1.00 46.11           C  
ATOM    354  CD  LYS A 420       7.475  32.112 -85.651  1.00 51.15           C  
ATOM    355  CE  LYS A 420       6.010  31.851 -85.966  1.00 54.51           C  
ATOM    356  NZ  LYS A 420       5.629  30.523 -85.459  1.00 62.53           N1+
ATOM    357  H   LYS A 420      10.352  35.638 -84.782  1.00 40.30           H  
ATOM    358  HA  LYS A 420       9.882  32.732 -84.293  1.00 40.50           H  
ATOM    359  HB2 LYS A 420       9.750  32.761 -86.915  1.00 41.84           H  
ATOM    360  HB3 LYS A 420       9.682  34.492 -86.800  1.00 41.84           H  
ATOM    361  HG2 LYS A 420       7.469  33.748 -87.053  1.00 46.11           H  
ATOM    362  HG3 LYS A 420       7.574  34.258 -85.370  1.00 46.11           H  
ATOM    363  HD2 LYS A 420       7.662  32.001 -84.580  1.00 51.15           H  
ATOM    364  HD3 LYS A 420       8.087  31.360 -86.156  1.00 51.15           H  
ATOM    365  HE2 LYS A 420       5.819  31.848 -87.042  1.00 54.51           H  
ATOM    366  HE3 LYS A 420       5.353  32.579 -85.481  1.00 54.51           H  
ATOM    367  HZ1 LYS A 420       4.656  30.280 -85.637  1.00 62.53           H  
ATOM    368  HZ2 LYS A 420       5.726  30.500 -84.372  1.00 62.53           H  
ATOM    369  HZ3 LYS A 420       6.238  29.740 -85.801  1.00 62.53           H  
ATOM    370  N   TRP A 421      11.938  31.823 -85.456  1.00 46.29           N  
ATOM    371  CA  TRP A 421      13.126  31.255 -86.089  1.00 47.35           C  
ATOM    372  C   TRP A 421      12.650  30.555 -87.369  1.00 52.54           C  
ATOM    373  O   TRP A 421      11.715  29.748 -87.395  1.00 51.72           O  
ATOM    374  CB  TRP A 421      13.837  30.270 -85.165  1.00 46.61           C  
ATOM    375  CG  TRP A 421      15.082  29.660 -85.736  1.00 48.10           C  
ATOM    376  CD1 TRP A 421      16.117  30.324 -86.368  1.00 51.00           C  
ATOM    377  CD2 TRP A 421      15.444  28.272 -85.707  1.00 48.24           C  
ATOM    378  NE1 TRP A 421      17.053  29.403 -86.753  1.00 50.62           N  
ATOM    379  CE2 TRP A 421      16.687  28.147 -86.331  1.00 52.19           C  
ATOM    380  CE3 TRP A 421      14.824  27.106 -85.209  1.00 49.62           C  
ATOM    381  CZ2 TRP A 421      17.355  26.922 -86.450  1.00 51.52           C  
ATOM    382  CZ3 TRP A 421      15.464  25.870 -85.350  1.00 51.10           C  
ATOM    383  CH2 TRP A 421      16.715  25.783 -85.954  1.00 51.71           C  
ATOM    384  H   TRP A 421      11.235  31.169 -85.070  1.00 46.29           H  
ATOM    385  HA  TRP A 421      13.800  32.075 -86.353  1.00 47.35           H  
ATOM    386  HB2 TRP A 421      13.140  29.476 -84.873  1.00 46.61           H  
ATOM    387  HB3 TRP A 421      14.116  30.789 -84.242  1.00 46.61           H  
ATOM    388  HD1 TRP A 421      16.263  31.372 -86.593  1.00 51.00           H  
ATOM    389  HE1 TRP A 421      17.893  29.616 -87.273  1.00 50.62           H  
ATOM    390  HE3 TRP A 421      13.855  27.157 -84.723  1.00 49.62           H  
ATOM    391  HZ2 TRP A 421      18.339  26.855 -86.901  1.00 51.52           H  
ATOM    392  HZ3 TRP A 421      14.977  24.972 -84.978  1.00 51.10           H  
ATOM    393  HH2 TRP A 421      17.201  24.813 -86.037  1.00 51.71           H  
ATOM    394  N   ARG A 422      13.335  30.960 -88.504  1.00 50.42           N  
ATOM    395  CA  ARG A 422      13.135  30.425 -89.858  1.00 50.79           C  
ATOM    396  C   ARG A 422      11.841  30.960 -90.498  1.00 54.90           C  
ATOM    397  O   ARG A 422      11.455  30.603 -91.608  1.00 54.40           O  
ATOM    398  CB  ARG A 422      13.178  28.885 -89.966  1.00 51.96           C  
ATOM    399  CG  ARG A 422      14.307  28.253 -89.147  1.00 63.90           C  
ATOM    400  CD  ARG A 422      14.845  26.934 -89.712  1.00 73.04           C  
ATOM    401  NE  ARG A 422      16.317  26.968 -89.852  1.00 82.11           N  
ATOM    402  CZ  ARG A 422      16.976  27.936 -90.554  1.00 98.92           C  
ATOM    403  NH1 ARG A 422      16.275  28.679 -91.438  1.00 86.29           N  
ATOM    404  NH2 ARG A 422      18.285  28.148 -90.324  1.00 88.79           N1+
ATOM    405  H   ARG A 422      14.056  31.701 -88.443  1.00 50.42           H  
ATOM    406  HA  ARG A 422      13.960  30.836 -90.453  1.00 50.79           H  
ATOM    407  HB2 ARG A 422      13.277  28.623 -91.026  1.00 51.96           H  
ATOM    408  HB3 ARG A 422      12.222  28.450 -89.646  1.00 51.96           H  
ATOM    409  HG2 ARG A 422      13.921  28.057 -88.141  1.00 63.90           H  
ATOM    410  HG3 ARG A 422      15.122  28.973 -89.028  1.00 63.90           H  
ATOM    411  HD2 ARG A 422      14.414  26.655 -90.678  1.00 73.04           H  
ATOM    412  HD3 ARG A 422      14.618  26.121 -89.013  1.00 73.04           H  
ATOM    413  HE  ARG A 422      16.874  26.323 -89.304  1.00 82.11           H  
ATOM    414 HH11 ARG A 422      16.573  29.686 -91.635  1.00 86.29           H  
ATOM    415 HH12 ARG A 422      15.361  28.425 -91.777  1.00 86.29           H  
ATOM    416 HH21 ARG A 422      18.716  29.071 -90.658  1.00 88.79           H  
ATOM    417 HH22 ARG A 422      18.848  27.592 -89.706  1.00 88.79           H  
ATOM    418  N   GLY A 423      11.132  31.818 -89.682  1.00 51.94           N  
ATOM    419  CA  GLY A 423       9.771  32.229 -89.937  1.00 51.79           C  
ATOM    420  C   GLY A 423       8.741  31.291 -89.294  1.00 55.64           C  
ATOM    421  O   GLY A 423       7.545  31.582 -89.283  1.00 55.43           O  
ATOM    422  H   GLY A 423      11.604  32.168 -88.855  1.00 51.94           H  
ATOM    423  HA2 GLY A 423       9.586  32.254 -91.015  1.00 51.79           H  
ATOM    424  HA3 GLY A 423       9.642  33.231 -89.517  1.00 51.79           H  
ATOM    425  N   GLN A 424       9.233  30.094 -88.806  1.00 51.93           N  
ATOM    426  CA  GLN A 424       8.352  28.980 -88.464  1.00 51.49           C  
ATOM    427  C   GLN A 424       8.245  28.787 -86.947  1.00 54.95           C  
ATOM    428  O   GLN A 424       7.143  28.797 -86.384  1.00 55.65           O  
ATOM    429  CB  GLN A 424       8.796  27.692 -89.171  1.00 52.91           C  
ATOM    430  CG  GLN A 424       7.753  26.578 -89.028  1.00 73.94           C  
ATOM    431  CD  GLN A 424       8.062  25.376 -89.896  1.00 95.00           C  
ATOM    432  NE2 GLN A 424       7.022  24.491 -90.004  1.00 89.68           N  
ATOM    433  OE1 GLN A 424       9.139  25.181 -90.446  1.00 87.77           O  
ATOM    434  H   GLN A 424      10.243  30.001 -88.677  1.00 51.93           H  
ATOM    435  HA  GLN A 424       7.344  29.231 -88.816  1.00 51.49           H  
ATOM    436  HB2 GLN A 424       9.764  27.348 -88.786  1.00 52.91           H  
ATOM    437  HB3 GLN A 424       8.953  27.905 -90.237  1.00 52.91           H  
ATOM    438  HG2 GLN A 424       6.763  26.957 -89.311  1.00 73.94           H  
ATOM    439  HG3 GLN A 424       7.698  26.235 -87.989  1.00 73.94           H  
ATOM    440 HE21 GLN A 424       7.134  23.662 -90.578  1.00 89.68           H  
ATOM    441 HE22 GLN A 424       6.137  24.626 -89.529  1.00 89.68           H  
ATOM    442  N   TYR A 425       9.420  28.547 -86.268  1.00 49.49           N  
ATOM    443  CA  TYR A 425       9.401  28.137 -84.856  1.00 48.77           C  
ATOM    444  C   TYR A 425       9.491  29.394 -83.989  1.00 48.47           C  
ATOM    445  O   TYR A 425      10.277  30.303 -84.257  1.00 47.06           O  
ATOM    446  CB  TYR A 425      10.564  27.199 -84.507  1.00 50.75           C  
ATOM    447  CG  TYR A 425      10.336  25.793 -85.013  1.00 54.19           C  
ATOM    448  CD1 TYR A 425      10.712  25.432 -86.315  1.00 56.59           C  
ATOM    449  CD2 TYR A 425       9.703  24.843 -84.199  1.00 55.33           C  
ATOM    450  CE1 TYR A 425      10.457  24.147 -86.798  1.00 58.27           C  
ATOM    451  CE2 TYR A 425       9.449  23.557 -84.679  1.00 56.47           C  
ATOM    452  CZ  TYR A 425       9.829  23.218 -85.973  1.00 65.33           C  
ATOM    453  OH  TYR A 425       9.568  21.948 -86.401  1.00 67.08           O  
ATOM    454  H   TYR A 425      10.320  28.703 -86.735  1.00 49.49           H  
ATOM    455  HA  TYR A 425       8.444  27.640 -84.652  1.00 48.77           H  
ATOM    456  HB2 TYR A 425      10.713  27.162 -83.419  1.00 50.75           H  
ATOM    457  HB3 TYR A 425      11.505  27.585 -84.918  1.00 50.75           H  
ATOM    458  HD1 TYR A 425      11.202  26.153 -86.966  1.00 56.59           H  
ATOM    459  HD2 TYR A 425       9.402  25.097 -83.185  1.00 55.33           H  
ATOM    460  HE1 TYR A 425      10.749  23.894 -87.813  1.00 58.27           H  
ATOM    461  HE2 TYR A 425       8.961  22.822 -84.045  1.00 56.47           H  
ATOM    462  HH  TYR A 425       9.929  21.848 -87.297  1.00 67.08           H  
ATOM    463  N   ASP A 426       8.664  29.408 -82.886  1.00 42.82           N  
ATOM    464  CA  ASP A 426       8.585  30.544 -81.957  1.00 41.56           C  
ATOM    465  C   ASP A 426       9.719  30.363 -80.949  1.00 42.88           C  
ATOM    466  O   ASP A 426       9.893  29.292 -80.365  1.00 42.35           O  
ATOM    467  CB  ASP A 426       7.236  30.546 -81.251  1.00 43.32           C  
ATOM    468  CG  ASP A 426       6.269  31.252 -82.181  1.00 50.67           C  
ATOM    469  OD1 ASP A 426       5.862  30.586 -83.186  1.00 50.05           O  
ATOM    470  OD2 ASP A 426       5.982  32.445 -81.870  1.00 55.60           O1-
ATOM    471  H   ASP A 426       8.075  28.605 -82.689  1.00 42.82           H  
ATOM    472  HA  ASP A 426       8.750  31.464 -82.525  1.00 41.56           H  
ATOM    473  HB2 ASP A 426       7.290  31.075 -80.294  1.00 43.32           H  
ATOM    474  HB3 ASP A 426       6.873  29.534 -81.034  1.00 43.32           H  
ATOM    475  N   VAL A 427      10.546  31.464 -80.790  1.00 37.02           N  
ATOM    476  CA  VAL A 427      11.762  31.380 -79.989  1.00 35.98           C  
ATOM    477  C   VAL A 427      11.919  32.631 -79.110  1.00 38.15           C  
ATOM    478  O   VAL A 427      11.457  33.736 -79.408  1.00 38.07           O  
ATOM    479  CB  VAL A 427      13.037  31.152 -80.840  1.00 39.38           C  
ATOM    480  CG1 VAL A 427      12.942  29.885 -81.692  1.00 39.10           C  
ATOM    481  CG2 VAL A 427      13.384  32.342 -81.740  1.00 39.11           C  
ATOM    482  H   VAL A 427      10.320  32.364 -81.243  1.00 37.02           H  
ATOM    483  HA  VAL A 427      11.654  30.527 -79.306  1.00 35.98           H  
ATOM    484  HB  VAL A 427      13.877  31.017 -80.146  1.00 39.38           H  
ATOM    485 HG11 VAL A 427      12.262  30.020 -82.536  1.00 39.10           H  
ATOM    486 HG12 VAL A 427      12.582  29.035 -81.111  1.00 39.10           H  
ATOM    487 HG13 VAL A 427      13.926  29.620 -82.094  1.00 39.10           H  
ATOM    488 HG21 VAL A 427      12.595  32.537 -82.471  1.00 39.11           H  
ATOM    489 HG22 VAL A 427      14.311  32.150 -82.288  1.00 39.11           H  
ATOM    490 HG23 VAL A 427      13.542  33.252 -81.155  1.00 39.11           H  
ATOM    491  N   ALA A 428      12.696  32.392 -77.980  1.00 33.56           N  
ATOM    492  CA  ALA A 428      13.061  33.460 -77.058  1.00 32.31           C  
ATOM    493  C   ALA A 428      14.570  33.686 -77.150  1.00 35.05           C  
ATOM    494  O   ALA A 428      15.397  32.771 -77.059  1.00 34.15           O  
ATOM    495  CB  ALA A 428      12.687  33.120 -75.628  1.00 32.77           C  
ATOM    496  H   ALA A 428      13.046  31.445 -77.768  1.00 33.56           H  
ATOM    497  HA  ALA A 428      12.529  34.371 -77.348  1.00 32.31           H  
ATOM    498  HB1 ALA A 428      11.617  32.921 -75.547  1.00 32.77           H  
ATOM    499  HB2 ALA A 428      12.930  33.950 -74.957  1.00 32.77           H  
ATOM    500  HB3 ALA A 428      13.226  32.237 -75.273  1.00 32.77           H  
ATOM    501  N   ILE A 429      14.905  35.022 -77.333  1.00 31.64           N  
ATOM    502  CA  ILE A 429      16.282  35.443 -77.578  1.00 31.05           C  
ATOM    503  C   ILE A 429      16.738  36.236 -76.338  1.00 34.65           C  
ATOM    504  O   ILE A 429      16.064  37.158 -75.869  1.00 34.10           O  
ATOM    505  CB  ILE A 429      16.420  36.324 -78.851  1.00 33.72           C  
ATOM    506  CG1 ILE A 429      15.803  35.673 -80.112  1.00 34.04           C  
ATOM    507  CG2 ILE A 429      17.905  36.623 -79.127  1.00 33.87           C  
ATOM    508  CD1 ILE A 429      14.341  36.044 -80.330  1.00 36.46           C  
ATOM    509  H   ILE A 429      14.179  35.756 -77.275  1.00 31.64           H  
ATOM    510  HA  ILE A 429      16.900  34.549 -77.694  1.00 31.05           H  
ATOM    511  HB  ILE A 429      15.927  37.289 -78.676  1.00 33.72           H  
ATOM    512 HG12 ILE A 429      15.909  34.582 -80.074  1.00 34.04           H  
ATOM    513 HG13 ILE A 429      16.349  36.002 -81.005  1.00 34.04           H  
ATOM    514 HG21 ILE A 429      18.475  35.701 -79.277  1.00 33.87           H  
ATOM    515 HG22 ILE A 429      18.363  37.178 -78.303  1.00 33.87           H  
ATOM    516 HG23 ILE A 429      18.019  37.241 -80.024  1.00 33.87           H  
ATOM    517 HD11 ILE A 429      13.689  35.618 -79.566  1.00 36.46           H  
ATOM    518 HD12 ILE A 429      14.000  35.668 -81.300  1.00 36.46           H  
ATOM    519 HD13 ILE A 429      14.206  37.131 -80.331  1.00 36.46           H  
ATOM    520  N   LYS A 430      17.982  35.862 -75.851  1.00 31.69           N  
ATOM    521  CA  LYS A 430      18.669  36.607 -74.794  1.00 31.70           C  
ATOM    522  C   LYS A 430      19.838  37.311 -75.516  1.00 36.27           C  
ATOM    523  O   LYS A 430      20.675  36.678 -76.168  1.00 35.72           O  
ATOM    524  CB  LYS A 430      19.238  35.660 -73.723  1.00 33.68           C  
ATOM    525  CG  LYS A 430      19.106  36.191 -72.282  1.00 43.16           C  
ATOM    526  CD  LYS A 430      20.197  35.582 -71.391  1.00 51.51           C  
ATOM    527  CE  LYS A 430      19.952  35.677 -69.890  1.00 62.55           C  
ATOM    528  NZ  LYS A 430      19.098  34.586 -69.409  1.00 72.24           N1+
ATOM    529  H   LYS A 430      18.487  35.066 -76.271  1.00 31.69           H  
ATOM    530  HA  LYS A 430      17.983  37.338 -74.356  1.00 31.70           H  
ATOM    531  HB2 LYS A 430      20.296  35.462 -73.930  1.00 33.68           H  
ATOM    532  HB3 LYS A 430      18.734  34.687 -73.768  1.00 33.68           H  
ATOM    533  HG2 LYS A 430      18.108  35.950 -71.900  1.00 43.16           H  
ATOM    534  HG3 LYS A 430      19.207  37.283 -72.263  1.00 43.16           H  
ATOM    535  HD2 LYS A 430      21.132  36.109 -71.616  1.00 51.51           H  
ATOM    536  HD3 LYS A 430      20.366  34.541 -71.670  1.00 51.51           H  
ATOM    537  HE2 LYS A 430      19.485  36.622 -69.598  1.00 62.55           H  
ATOM    538  HE3 LYS A 430      20.901  35.561 -69.362  1.00 62.55           H  
ATOM    539  HZ1 LYS A 430      19.586  33.971 -68.635  1.00 72.24           H  
ATOM    540  HZ2 LYS A 430      18.911  33.864 -70.116  1.00 72.24           H  
ATOM    541  HZ3 LYS A 430      18.200  34.861 -68.992  1.00 72.24           H  
ATOM    542  N   MET A 431      19.858  38.687 -75.385  1.00 33.39           N  
ATOM    543  CA  MET A 431      20.979  39.495 -75.868  1.00 33.59           C  
ATOM    544  C   MET A 431      21.684  40.016 -74.613  1.00 36.78           C  
ATOM    545  O   MET A 431      21.099  40.715 -73.780  1.00 36.10           O  
ATOM    546  CB  MET A 431      20.524  40.670 -76.733  1.00 36.37           C  
ATOM    547  CG  MET A 431      19.915  40.189 -78.046  1.00 40.72           C  
ATOM    548  SD  MET A 431      19.639  41.606 -79.156  1.00 45.75           S  
ATOM    549  CE  MET A 431      18.910  40.713 -80.548  1.00 42.44           C  
ATOM    550  H   MET A 431      19.085  39.177 -74.909  1.00 33.39           H  
ATOM    551  HA  MET A 431      21.663  38.864 -76.441  1.00 33.59           H  
ATOM    552  HB2 MET A 431      21.394  41.310 -76.932  1.00 36.37           H  
ATOM    553  HB3 MET A 431      19.796  41.286 -76.188  1.00 36.37           H  
ATOM    554  HG2 MET A 431      18.957  39.693 -77.861  1.00 40.72           H  
ATOM    555  HG3 MET A 431      20.583  39.478 -78.542  1.00 40.72           H  
ATOM    556  HE1 MET A 431      18.703  41.414 -81.360  1.00 42.44           H  
ATOM    557  HE2 MET A 431      17.970  40.247 -80.240  1.00 42.44           H  
ATOM    558  HE3 MET A 431      19.593  39.944 -80.914  1.00 42.44           H  
ATOM    559  N   ILE A 432      22.989  39.598 -74.476  1.00 33.03           N  
ATOM    560  CA  ILE A 432      23.776  39.874 -73.266  1.00 33.01           C  
ATOM    561  C   ILE A 432      24.052  41.395 -73.137  1.00 36.91           C  
ATOM    562  O   ILE A 432      24.054  42.165 -74.092  1.00 36.89           O  
ATOM    563  CB  ILE A 432      25.044  38.992 -73.276  1.00 36.18           C  
ATOM    564  CG1 ILE A 432      24.690  37.489 -73.163  1.00 36.77           C  
ATOM    565  CG2 ILE A 432      26.094  39.385 -72.236  1.00 36.66           C  
ATOM    566  CD1 ILE A 432      24.076  37.073 -71.833  1.00 42.92           C  
ATOM    567  H   ILE A 432      23.433  39.064 -75.237  1.00 33.03           H  
ATOM    568  HA  ILE A 432      23.135  39.609 -72.420  1.00 33.01           H  
ATOM    569  HB  ILE A 432      25.521  39.117 -74.255  1.00 36.18           H  
ATOM    570 HG12 ILE A 432      25.597  36.902 -73.338  1.00 36.77           H  
ATOM    571 HG13 ILE A 432      24.000  37.201 -73.965  1.00 36.77           H  
ATOM    572 HG21 ILE A 432      25.686  39.398 -71.222  1.00 36.66           H  
ATOM    573 HG22 ILE A 432      26.513  40.373 -72.452  1.00 36.66           H  
ATOM    574 HG23 ILE A 432      26.931  38.682 -72.254  1.00 36.66           H  
ATOM    575 HD11 ILE A 432      24.729  37.315 -70.992  1.00 42.92           H  
ATOM    576 HD12 ILE A 432      23.907  35.992 -71.818  1.00 42.92           H  
ATOM    577 HD13 ILE A 432      23.109  37.555 -71.667  1.00 42.92           H  
ATOM    578  N   LYS A 433      24.247  41.843 -71.848  1.00 33.62           N  
ATOM    579  CA  LYS A 433      24.482  43.256 -71.510  1.00 33.43           C  
ATOM    580  C   LYS A 433      26.008  43.465 -71.358  1.00 38.14           C  
ATOM    581  O   LYS A 433      26.730  42.680 -70.735  1.00 37.34           O  
ATOM    582  CB  LYS A 433      23.685  43.526 -70.229  1.00 35.53           C  
ATOM    583  CG  LYS A 433      23.570  44.970 -69.752  1.00 48.18           C  
ATOM    584  CD  LYS A 433      22.988  45.027 -68.324  1.00 57.31           C  
ATOM    585  CE  LYS A 433      21.562  44.483 -68.187  1.00 68.47           C  
ATOM    586  NZ  LYS A 433      21.370  43.959 -66.818  1.00 77.80           N1+
ATOM    587  H   LYS A 433      24.197  41.166 -71.073  1.00 33.62           H  
ATOM    588  HA  LYS A 433      24.104  43.884 -72.324  1.00 33.43           H  
ATOM    589  HB2 LYS A 433      24.088  42.920 -69.415  1.00 35.53           H  
ATOM    590  HB3 LYS A 433      22.670  43.153 -70.400  1.00 35.53           H  
ATOM    591  HG2 LYS A 433      22.941  45.546 -70.439  1.00 48.18           H  
ATOM    592  HG3 LYS A 433      24.560  45.440 -69.741  1.00 48.18           H  
ATOM    593  HD2 LYS A 433      23.001  46.069 -67.981  1.00 57.31           H  
ATOM    594  HD3 LYS A 433      23.670  44.482 -67.658  1.00 57.31           H  
ATOM    595  HE2 LYS A 433      21.344  43.646 -68.850  1.00 68.47           H  
ATOM    596  HE3 LYS A 433      20.815  45.267 -68.343  1.00 68.47           H  
ATOM    597  HZ1 LYS A 433      20.433  43.498 -66.685  1.00 77.80           H  
ATOM    598  HZ2 LYS A 433      21.486  44.664 -66.083  1.00 77.80           H  
ATOM    599  HZ3 LYS A 433      22.053  43.191 -66.603  1.00 77.80           H  
ATOM    600  N   GLU A 434      26.506  44.602 -71.959  1.00 36.17           N  
ATOM    601  CA  GLU A 434      27.950  44.880 -72.039  1.00 36.67           C  
ATOM    602  C   GLU A 434      28.461  45.164 -70.609  1.00 41.44           C  
ATOM    603  O   GLU A 434      27.999  46.064 -69.908  1.00 41.81           O  
ATOM    604  CB  GLU A 434      28.189  46.088 -72.961  1.00 38.12           C  
ATOM    605  CG  GLU A 434      29.665  46.400 -73.216  1.00 50.07           C  
ATOM    606  CD  GLU A 434      29.915  47.563 -74.193  1.00 75.00           C  
ATOM    607  OE1 GLU A 434      28.903  48.017 -74.798  1.00 75.89           O  
ATOM    608  OE2 GLU A 434      31.124  47.929 -74.278  1.00 65.80           O1-
ATOM    609  H   GLU A 434      25.867  45.270 -72.378  1.00 36.17           H  
ATOM    610  HA  GLU A 434      28.435  43.986 -72.446  1.00 36.67           H  
ATOM    611  HB2 GLU A 434      27.702  46.979 -72.541  1.00 38.12           H  
ATOM    612  HB3 GLU A 434      27.692  45.896 -73.921  1.00 38.12           H  
ATOM    613  HG2 GLU A 434      30.161  45.512 -73.626  1.00 50.07           H  
ATOM    614  HG3 GLU A 434      30.161  46.647 -72.270  1.00 50.07           H  
ATOM    615  N   GLY A 435      29.432  44.271 -70.162  1.00 37.56           N  
ATOM    616  CA  GLY A 435      29.997  44.385 -68.827  1.00 36.57           C  
ATOM    617  C   GLY A 435      29.164  43.696 -67.744  1.00 38.57           C  
ATOM    618  O   GLY A 435      29.330  43.942 -66.549  1.00 37.79           O  
ATOM    619  H   GLY A 435      29.772  43.530 -70.771  1.00 37.56           H  
ATOM    620  HA2 GLY A 435      30.098  45.443 -68.567  1.00 36.57           H  
ATOM    621  HA3 GLY A 435      30.987  43.921 -68.849  1.00 36.57           H  
ATOM    622  N   SER A 436      28.312  42.708 -68.190  1.00 34.67           N  
ATOM    623  CA  SER A 436      27.518  41.891 -67.278  1.00 33.83           C  
ATOM    624  C   SER A 436      28.114  40.488 -67.211  1.00 37.01           C  
ATOM    625  O   SER A 436      28.902  40.168 -66.321  1.00 36.48           O  
ATOM    626  CB  SER A 436      26.045  41.866 -67.665  1.00 35.75           C  
ATOM    627  OG  SER A 436      25.882  41.259 -68.950  1.00 39.85           O  
ATOM    628  H   SER A 436      28.249  42.563 -69.197  1.00 34.67           H  
ATOM    629  HA  SER A 436      27.585  42.311 -66.267  1.00 33.83           H  
ATOM    630  HB2 SER A 436      25.628  42.876 -67.699  1.00 35.75           H  
ATOM    631  HB3 SER A 436      25.465  41.275 -66.949  1.00 35.75           H  
ATOM    632  HG  SER A 436      26.297  41.869 -69.614  1.00 39.85           H  
ATOM    633  N   MET A 437      27.753  39.643 -68.240  1.00 32.46           N  
ATOM    634  CA  MET A 437      28.310  38.310 -68.355  1.00 32.22           C  
ATOM    635  C   MET A 437      29.720  38.376 -68.973  1.00 35.42           C  
ATOM    636  O   MET A 437      30.038  39.127 -69.895  1.00 35.13           O  
ATOM    637  CB  MET A 437      27.420  37.396 -69.204  1.00 34.66           C  
ATOM    638  CG  MET A 437      27.767  35.918 -69.007  1.00 38.91           C  
ATOM    639  SD  MET A 437      26.647  34.819 -69.924  1.00 43.73           S  
ATOM    640  CE  MET A 437      27.227  35.151 -71.603  1.00 40.42           C  
ATOM    641  H   MET A 437      27.065  39.986 -68.919  1.00 32.46           H  
ATOM    642  HA  MET A 437      28.366  37.915 -67.338  1.00 32.22           H  
ATOM    643  HB2 MET A 437      27.527  37.675 -70.256  1.00 34.66           H  
ATOM    644  HB3 MET A 437      26.370  37.564 -68.936  1.00 34.66           H  
ATOM    645  HG2 MET A 437      27.672  35.654 -67.949  1.00 38.91           H  
ATOM    646  HG3 MET A 437      28.790  35.688 -69.316  1.00 38.91           H  
ATOM    647  HE1 MET A 437      26.636  34.567 -72.312  1.00 40.42           H  
ATOM    648  HE2 MET A 437      28.276  34.874 -71.699  1.00 40.42           H  
ATOM    649  HE3 MET A 437      27.116  36.205 -71.853  1.00 40.42           H  
ATOM    650  N   SER A 438      30.562  37.421 -68.439  1.00 31.50           N  
ATOM    651  CA  SER A 438      31.907  37.156 -68.955  1.00 31.56           C  
ATOM    652  C   SER A 438      31.740  36.240 -70.196  1.00 35.04           C  
ATOM    653  O   SER A 438      31.700  35.009 -70.155  1.00 34.55           O  
ATOM    654  CB  SER A 438      32.728  36.481 -67.867  1.00 36.58           C  
ATOM    655  OG  SER A 438      34.103  36.375 -68.213  1.00 46.94           O  
ATOM    656  H   SER A 438      30.233  36.851 -67.638  1.00 31.50           H  
ATOM    657  HA  SER A 438      32.375  38.097 -69.265  1.00 31.56           H  
ATOM    658  HB2 SER A 438      32.342  35.478 -67.664  1.00 36.58           H  
ATOM    659  HB3 SER A 438      32.670  37.050 -66.932  1.00 36.58           H  
ATOM    660  HG  SER A 438      34.437  35.627 -67.606  1.00 46.94           H  
ATOM    661  N   GLU A 439      31.511  36.947 -71.371  1.00 32.11           N  
ATOM    662  CA  GLU A 439      31.179  36.272 -72.616  1.00 31.27           C  
ATOM    663  C   GLU A 439      32.269  35.316 -73.124  1.00 34.83           C  
ATOM    664  O   GLU A 439      31.980  34.353 -73.837  1.00 34.41           O  
ATOM    665  CB  GLU A 439      30.909  37.280 -73.731  1.00 32.43           C  
ATOM    666  CG  GLU A 439      29.558  37.985 -73.612  1.00 40.72           C  
ATOM    667  CD  GLU A 439      29.247  38.790 -74.873  1.00 51.48           C  
ATOM    668  OE1 GLU A 439      30.234  39.018 -75.642  1.00 38.31           O  
ATOM    669  OE2 GLU A 439      28.029  39.096 -75.044  1.00 39.67           O1-
ATOM    670  H   GLU A 439      31.495  37.966 -71.324  1.00 32.11           H  
ATOM    671  HA  GLU A 439      30.292  35.662 -72.423  1.00 31.27           H  
ATOM    672  HB2 GLU A 439      30.945  36.755 -74.692  1.00 32.43           H  
ATOM    673  HB3 GLU A 439      31.716  38.026 -73.762  1.00 32.43           H  
ATOM    674  HG2 GLU A 439      29.549  38.662 -72.752  1.00 40.72           H  
ATOM    675  HG3 GLU A 439      28.762  37.245 -73.471  1.00 40.72           H  
ATOM    676  N   ASP A 440      33.571  35.680 -72.870  1.00 31.37           N  
ATOM    677  CA  ASP A 440      34.684  34.974 -73.512  1.00 31.27           C  
ATOM    678  C   ASP A 440      34.711  33.506 -73.060  1.00 34.75           C  
ATOM    679  O   ASP A 440      35.016  32.586 -73.819  1.00 34.09           O  
ATOM    680  CB  ASP A 440      36.023  35.626 -73.193  1.00 33.36           C  
ATOM    681  CG  ASP A 440      36.193  36.743 -74.212  1.00 44.30           C  
ATOM    682  OD1 ASP A 440      35.578  37.812 -73.933  1.00 46.23           O  
ATOM    683  OD2 ASP A 440      36.922  36.453 -75.203  1.00 49.08           O1-
ATOM    684  H   ASP A 440      33.758  36.489 -72.280  1.00 31.37           H  
ATOM    685  HA  ASP A 440      34.476  34.966 -74.590  1.00 31.27           H  
ATOM    686  HB2 ASP A 440      36.852  34.915 -73.295  1.00 33.36           H  
ATOM    687  HB3 ASP A 440      36.059  36.028 -72.173  1.00 33.36           H  
ATOM    688  N   GLU A 441      34.455  33.312 -71.716  1.00 30.58           N  
ATOM    689  CA  GLU A 441      34.511  31.985 -71.097  1.00 30.24           C  
ATOM    690  C   GLU A 441      33.217  31.196 -71.397  1.00 34.48           C  
ATOM    691  O   GLU A 441      33.164  29.964 -71.406  1.00 35.19           O  
ATOM    692  CB  GLU A 441      34.924  32.026 -69.613  1.00 31.47           C  
ATOM    693  CG  GLU A 441      34.140  32.975 -68.702  1.00 41.57           C  
ATOM    694  CD  GLU A 441      34.835  33.287 -67.359  1.00 52.35           C  
ATOM    695  OE1 GLU A 441      34.626  34.463 -66.913  1.00 39.95           O  
ATOM    696  OE2 GLU A 441      35.551  32.371 -66.871  1.00 40.34           O1-
ATOM    697  H   GLU A 441      34.200  34.129 -71.165  1.00 30.58           H  
ATOM    698  HA  GLU A 441      35.296  31.428 -71.627  1.00 30.24           H  
ATOM    699  HB2 GLU A 441      35.982  32.318 -69.576  1.00 31.47           H  
ATOM    700  HB3 GLU A 441      34.870  31.012 -69.198  1.00 31.47           H  
ATOM    701  HG2 GLU A 441      33.150  32.558 -68.497  1.00 41.57           H  
ATOM    702  HG3 GLU A 441      33.981  33.930 -69.204  1.00 41.57           H  
ATOM    703  N   PHE A 442      32.109  31.973 -71.675  1.00 30.48           N  
ATOM    704  CA  PHE A 442      30.821  31.397 -72.051  1.00 29.67           C  
ATOM    705  C   PHE A 442      30.926  30.679 -73.405  1.00 33.68           C  
ATOM    706  O   PHE A 442      30.220  29.700 -73.661  1.00 34.05           O  
ATOM    707  CB  PHE A 442      29.726  32.467 -72.102  1.00 30.93           C  
ATOM    708  CG  PHE A 442      28.385  31.969 -72.587  1.00 32.24           C  
ATOM    709  CD1 PHE A 442      27.540  31.242 -71.743  1.00 34.76           C  
ATOM    710  CD2 PHE A 442      27.981  32.215 -73.907  1.00 34.06           C  
ATOM    711  CE1 PHE A 442      26.304  30.788 -72.209  1.00 35.33           C  
ATOM    712  CE2 PHE A 442      26.749  31.756 -74.370  1.00 36.95           C  
ATOM    713  CZ  PHE A 442      25.907  31.045 -73.520  1.00 34.74           C  
ATOM    714  H   PHE A 442      32.209  32.985 -71.594  1.00 30.48           H  
ATOM    715  HA  PHE A 442      30.576  30.637 -71.301  1.00 29.67           H  
ATOM    716  HB2 PHE A 442      30.037  33.294 -72.746  1.00 30.93           H  
ATOM    717  HB3 PHE A 442      29.603  32.908 -71.104  1.00 30.93           H  
ATOM    718  HD1 PHE A 442      27.837  31.032 -70.718  1.00 34.76           H  
ATOM    719  HD2 PHE A 442      28.629  32.766 -74.585  1.00 34.06           H  
ATOM    720  HE1 PHE A 442      25.647  30.233 -71.547  1.00 35.33           H  
ATOM    721  HE2 PHE A 442      26.452  31.945 -75.398  1.00 36.95           H  
ATOM    722  HZ  PHE A 442      24.942  30.694 -73.880  1.00 34.74           H  
ATOM    723  N   ILE A 443      31.783  31.219 -74.343  1.00 30.03           N  
ATOM    724  CA  ILE A 443      31.924  30.610 -75.673  1.00 29.93           C  
ATOM    725  C   ILE A 443      32.394  29.149 -75.483  1.00 33.96           C  
ATOM    726  O   ILE A 443      32.077  28.253 -76.266  1.00 33.31           O  
ATOM    727  CB  ILE A 443      32.903  31.415 -76.566  1.00 32.71           C  
ATOM    728  CG1 ILE A 443      32.308  32.803 -76.883  1.00 32.85           C  
ATOM    729  CG2 ILE A 443      33.231  30.673 -77.870  1.00 33.08           C  
ATOM    730  CD1 ILE A 443      33.299  33.769 -77.517  1.00 39.51           C  
ATOM    731  H   ILE A 443      32.299  32.067 -74.095  1.00 30.03           H  
ATOM    732  HA  ILE A 443      30.924  30.574 -76.123  1.00 29.93           H  
ATOM    733  HB  ILE A 443      33.844  31.553 -76.018  1.00 32.71           H  
ATOM    734 HG12 ILE A 443      31.938  33.270 -75.969  1.00 32.85           H  
ATOM    735 HG13 ILE A 443      31.435  32.691 -77.534  1.00 32.85           H  
ATOM    736 HG21 ILE A 443      32.321  30.453 -78.438  1.00 33.08           H  
ATOM    737 HG22 ILE A 443      33.751  29.730 -77.674  1.00 33.08           H  
ATOM    738 HG23 ILE A 443      33.897  31.259 -78.510  1.00 33.08           H  
ATOM    739 HD11 ILE A 443      34.209  33.851 -76.915  1.00 39.51           H  
ATOM    740 HD12 ILE A 443      32.854  34.766 -77.591  1.00 39.51           H  
ATOM    741 HD13 ILE A 443      33.578  33.460 -78.528  1.00 39.51           H  
ATOM    742  N   GLU A 444      33.269  28.945 -74.432  1.00 30.43           N  
ATOM    743  CA  GLU A 444      33.813  27.627 -74.125  1.00 30.11           C  
ATOM    744  C   GLU A 444      32.806  26.824 -73.297  1.00 34.28           C  
ATOM    745  O   GLU A 444      32.656  25.609 -73.452  1.00 33.51           O  
ATOM    746  CB  GLU A 444      35.178  27.726 -73.438  1.00 31.43           C  
ATOM    747  CG  GLU A 444      35.838  26.382 -73.112  1.00 40.55           C  
ATOM    748  CD  GLU A 444      36.139  25.433 -74.270  1.00 53.12           C  
ATOM    749  OE1 GLU A 444      35.693  25.775 -75.413  1.00 40.50           O  
ATOM    750  OE2 GLU A 444      36.805  24.404 -73.981  1.00 44.80           O1-
ATOM    751  H   GLU A 444      33.514  29.745 -73.852  1.00 30.43           H  
ATOM    752  HA  GLU A 444      33.893  27.118 -75.085  1.00 30.11           H  
ATOM    753  HB2 GLU A 444      35.079  28.293 -72.503  1.00 31.43           H  
ATOM    754  HB3 GLU A 444      35.854  28.308 -74.077  1.00 31.43           H  
ATOM    755  HG2 GLU A 444      35.226  25.835 -72.386  1.00 40.55           H  
ATOM    756  HG3 GLU A 444      36.794  26.590 -72.614  1.00 40.55           H  
ATOM    757  N   GLU A 445      32.101  27.495 -72.326  1.00 30.38           N  
ATOM    758  CA  GLU A 445      31.099  26.782 -71.529  1.00 29.61           C  
ATOM    759  C   GLU A 445      29.977  26.230 -72.442  1.00 32.87           C  
ATOM    760  O   GLU A 445      29.315  25.224 -72.171  1.00 32.59           O  
ATOM    761  CB  GLU A 445      30.480  27.695 -70.478  1.00 30.62           C  
ATOM    762  CG  GLU A 445      30.028  26.905 -69.255  1.00 38.16           C  
ATOM    763  CD  GLU A 445      31.080  26.647 -68.188  1.00 48.18           C  
ATOM    764  OE1 GLU A 445      30.629  26.058 -67.144  1.00 24.52           O  
ATOM    765  OE2 GLU A 445      32.223  27.170 -68.314  1.00 44.73           O1-
ATOM    766  H   GLU A 445      32.325  28.474 -72.120  1.00 30.38           H  
ATOM    767  HA  GLU A 445      31.614  25.928 -71.073  1.00 29.61           H  
ATOM    768  HB2 GLU A 445      29.616  28.223 -70.900  1.00 30.62           H  
ATOM    769  HB3 GLU A 445      31.193  28.471 -70.182  1.00 30.62           H  
ATOM    770  HG2 GLU A 445      29.584  25.946 -69.543  1.00 38.16           H  
ATOM    771  HG3 GLU A 445      29.238  27.484 -68.759  1.00 38.16           H  
ATOM    772  N   ALA A 446      29.747  26.972 -73.586  1.00 29.87           N  
ATOM    773  CA  ALA A 446      28.779  26.553 -74.579  1.00 30.26           C  
ATOM    774  C   ALA A 446      29.089  25.185 -75.221  1.00 35.96           C  
ATOM    775  O   ALA A 446      28.230  24.601 -75.888  1.00 36.73           O  
ATOM    776  CB  ALA A 446      28.607  27.597 -75.674  1.00 30.96           C  
ATOM    777  H   ALA A 446      30.233  27.870 -73.704  1.00 29.87           H  
ATOM    778  HA  ALA A 446      27.825  26.437 -74.054  1.00 30.26           H  
ATOM    779  HB1 ALA A 446      28.321  28.566 -75.253  1.00 30.96           H  
ATOM    780  HB2 ALA A 446      27.829  27.297 -76.385  1.00 30.96           H  
ATOM    781  HB3 ALA A 446      29.532  27.734 -76.241  1.00 30.96           H  
ATOM    782  N   LYS A 447      30.351  24.656 -75.000  1.00 33.37           N  
ATOM    783  CA  LYS A 447      30.693  23.325 -75.501  1.00 33.09           C  
ATOM    784  C   LYS A 447      29.978  22.260 -74.652  1.00 37.05           C  
ATOM    785  O   LYS A 447      29.649  21.174 -75.129  1.00 37.52           O  
ATOM    786  CB  LYS A 447      32.193  23.000 -75.447  1.00 35.26           C  
ATOM    787  CG  LYS A 447      33.127  24.024 -76.075  1.00 46.88           C  
ATOM    788  CD  LYS A 447      33.029  24.201 -77.583  1.00 49.84           C  
ATOM    789  CE  LYS A 447      33.637  25.531 -78.026  1.00 50.38           C  
ATOM    790  NZ  LYS A 447      35.034  25.681 -77.585  1.00 55.41           N1+
ATOM    791  H   LYS A 447      31.049  25.199 -74.481  1.00 33.37           H  
ATOM    792  HA  LYS A 447      30.315  23.241 -76.526  1.00 33.09           H  
ATOM    793  HB2 LYS A 447      32.366  22.021 -75.912  1.00 35.26           H  
ATOM    794  HB3 LYS A 447      32.496  22.886 -74.397  1.00 35.26           H  
ATOM    795  HG2 LYS A 447      34.150  23.721 -75.826  1.00 46.88           H  
ATOM    796  HG3 LYS A 447      32.961  24.996 -75.615  1.00 46.88           H  
ATOM    797  HD2 LYS A 447      31.983  24.183 -77.907  1.00 49.84           H  
ATOM    798  HD3 LYS A 447      33.533  23.367 -78.085  1.00 49.84           H  
ATOM    799  HE2 LYS A 447      33.084  26.378 -77.619  1.00 50.38           H  
ATOM    800  HE3 LYS A 447      33.641  25.607 -79.118  1.00 50.38           H  
ATOM    801  HZ1 LYS A 447      35.433  26.578 -77.867  1.00 55.41           H  
ATOM    802  HZ2 LYS A 447      35.661  24.930 -77.884  1.00 55.41           H  
ATOM    803  HZ3 LYS A 447      35.211  25.707 -76.501  1.00 55.41           H  
ATOM    804  N   VAL A 448      29.879  22.558 -73.302  1.00 32.42           N  
ATOM    805  CA  VAL A 448      29.301  21.624 -72.347  1.00 31.37           C  
ATOM    806  C   VAL A 448      27.802  21.911 -72.195  1.00 31.83           C  
ATOM    807  O   VAL A 448      26.991  20.993 -72.046  1.00 30.16           O  
ATOM    808  CB  VAL A 448      30.035  21.545 -70.992  1.00 35.51           C  
ATOM    809  CG1 VAL A 448      31.433  20.944 -71.174  1.00 35.44           C  
ATOM    810  CG2 VAL A 448      30.146  22.869 -70.236  1.00 35.24           C  
ATOM    811  H   VAL A 448      30.194  23.476 -72.986  1.00 32.42           H  
ATOM    812  HA  VAL A 448      29.346  20.625 -72.801  1.00 31.37           H  
ATOM    813  HB  VAL A 448      29.467  20.859 -70.349  1.00 35.51           H  
ATOM    814 HG11 VAL A 448      32.073  21.591 -71.784  1.00 35.44           H  
ATOM    815 HG12 VAL A 448      31.377  19.965 -71.661  1.00 35.44           H  
ATOM    816 HG13 VAL A 448      31.924  20.804 -70.205  1.00 35.44           H  
ATOM    817 HG21 VAL A 448      30.775  23.585 -70.771  1.00 35.24           H  
ATOM    818 HG22 VAL A 448      30.604  22.709 -69.253  1.00 35.24           H  
ATOM    819 HG23 VAL A 448      29.164  23.317 -70.062  1.00 35.24           H  
ATOM    820  N   MET A 449      27.422  23.242 -72.190  1.00 27.61           N  
ATOM    821  CA  MET A 449      26.026  23.625 -71.977  1.00 27.00           C  
ATOM    822  C   MET A 449      25.119  23.147 -73.124  1.00 33.15           C  
ATOM    823  O   MET A 449      23.922  22.907 -72.940  1.00 32.96           O  
ATOM    824  CB  MET A 449      25.850  25.132 -71.775  1.00 28.55           C  
ATOM    825  CG  MET A 449      26.386  25.579 -70.415  1.00 31.11           C  
ATOM    826  SD  MET A 449      26.349  27.387 -70.240  1.00 34.00           S  
ATOM    827  CE  MET A 449      24.609  27.609 -69.794  1.00 30.19           C  
ATOM    828  H   MET A 449      28.150  23.965 -72.299  1.00 27.61           H  
ATOM    829  HA  MET A 449      25.688  23.090 -71.083  1.00 27.00           H  
ATOM    830  HB2 MET A 449      24.785  25.386 -71.847  1.00 28.55           H  
ATOM    831  HB3 MET A 449      26.355  25.671 -72.583  1.00 28.55           H  
ATOM    832  HG2 MET A 449      27.426  25.266 -70.296  1.00 31.11           H  
ATOM    833  HG3 MET A 449      25.821  25.121 -69.597  1.00 31.11           H  
ATOM    834  HE1 MET A 449      24.391  28.675 -69.705  1.00 30.19           H  
ATOM    835  HE2 MET A 449      24.406  27.136 -68.832  1.00 30.19           H  
ATOM    836  HE3 MET A 449      23.953  27.194 -70.562  1.00 30.19           H  
ATOM    837  N   MET A 450      25.742  22.999 -74.352  1.00 32.43           N  
ATOM    838  CA  MET A 450      25.021  22.429 -75.493  1.00 33.89           C  
ATOM    839  C   MET A 450      24.671  20.937 -75.268  1.00 38.57           C  
ATOM    840  O   MET A 450      23.901  20.329 -76.011  1.00 38.74           O  
ATOM    841  CB  MET A 450      25.836  22.541 -76.791  1.00 36.73           C  
ATOM    842  CG  MET A 450      25.707  23.906 -77.465  1.00 41.04           C  
ATOM    843  SD  MET A 450      24.107  24.132 -78.316  1.00 46.42           S  
ATOM    844  CE  MET A 450      24.440  23.216 -79.841  1.00 43.22           C  
ATOM    845  H   MET A 450      26.714  23.293 -74.449  1.00 32.43           H  
ATOM    846  HA  MET A 450      24.060  22.951 -75.570  1.00 33.89           H  
ATOM    847  HB2 MET A 450      25.557  21.753 -77.501  1.00 36.73           H  
ATOM    848  HB3 MET A 450      26.895  22.361 -76.564  1.00 36.73           H  
ATOM    849  HG2 MET A 450      26.511  24.046 -78.195  1.00 41.04           H  
ATOM    850  HG3 MET A 450      25.798  24.708 -76.726  1.00 41.04           H  
ATOM    851  HE1 MET A 450      23.572  23.297 -80.501  1.00 43.22           H  
ATOM    852  HE2 MET A 450      24.612  22.158 -79.628  1.00 43.22           H  
ATOM    853  HE3 MET A 450      25.307  23.635 -80.357  1.00 43.22           H  
ATOM    854  N   ASN A 451      25.323  20.322 -74.220  1.00 35.32           N  
ATOM    855  CA  ASN A 451      25.139  18.922 -73.857  1.00 35.33           C  
ATOM    856  C   ASN A 451      24.274  18.800 -72.583  1.00 37.75           C  
ATOM    857  O   ASN A 451      24.072  17.706 -72.047  1.00 37.09           O  
ATOM    858  CB  ASN A 451      26.501  18.259 -73.653  1.00 37.45           C  
ATOM    859  CG  ASN A 451      26.499  16.818 -74.095  1.00 62.97           C  
ATOM    860  OD1 ASN A 451      26.593  15.882 -73.308  1.00 59.99           O  
ATOM    861  ND2 ASN A 451      26.407  16.619 -75.444  1.00 52.51           N  
ATOM    862  H   ASN A 451      25.967  20.859 -73.634  1.00 35.32           H  
ATOM    863  HA  ASN A 451      24.567  18.431 -74.653  1.00 35.33           H  
ATOM    864  HB2 ASN A 451      26.816  18.298 -72.603  1.00 37.45           H  
ATOM    865  HB3 ASN A 451      27.278  18.771 -74.236  1.00 37.45           H  
ATOM    866 HD21 ASN A 451      26.429  15.670 -75.798  1.00 52.51           H  
ATOM    867 HD22 ASN A 451      26.318  17.377 -76.111  1.00 52.51           H  
ATOM    868  N   LEU A 452      23.661  19.967 -72.161  1.00 33.05           N  
ATOM    869  CA  LEU A 452      22.714  20.026 -71.046  1.00 32.06           C  
ATOM    870  C   LEU A 452      21.271  20.173 -71.574  1.00 34.86           C  
ATOM    871  O   LEU A 452      20.328  20.503 -70.858  1.00 34.29           O  
ATOM    872  CB  LEU A 452      23.061  21.120 -70.033  1.00 31.71           C  
ATOM    873  CG  LEU A 452      24.416  20.937 -69.322  1.00 35.24           C  
ATOM    874  CD1 LEU A 452      24.672  22.118 -68.386  1.00 34.49           C  
ATOM    875  CD2 LEU A 452      24.500  19.635 -68.525  1.00 37.52           C  
ATOM    876  H   LEU A 452      23.860  20.839 -72.659  1.00 33.05           H  
ATOM    877  HA  LEU A 452      22.717  19.055 -70.541  1.00 32.06           H  
ATOM    878  HB2 LEU A 452      22.275  21.168 -69.270  1.00 31.71           H  
ATOM    879  HB3 LEU A 452      23.048  22.094 -70.539  1.00 31.71           H  
ATOM    880  HG  LEU A 452      25.214  20.927 -70.071  1.00 35.24           H  
ATOM    881 HD11 LEU A 452      23.940  22.150 -67.572  1.00 34.49           H  
ATOM    882 HD12 LEU A 452      24.622  23.065 -68.928  1.00 34.49           H  
ATOM    883 HD13 LEU A 452      25.670  22.044 -67.945  1.00 34.49           H  
ATOM    884 HD21 LEU A 452      23.651  19.529 -67.841  1.00 37.52           H  
ATOM    885 HD22 LEU A 452      25.419  19.599 -67.931  1.00 37.52           H  
ATOM    886 HD23 LEU A 452      24.517  18.769 -69.191  1.00 37.52           H  
ATOM    887  N   SER A 453      21.101  19.658 -72.842  1.00 30.72           N  
ATOM    888  CA  SER A 453      19.800  19.499 -73.484  1.00 30.31           C  
ATOM    889  C   SER A 453      18.978  18.496 -72.666  1.00 33.04           C  
ATOM    890  O   SER A 453      19.480  17.508 -72.121  1.00 33.26           O  
ATOM    891  CB  SER A 453      19.976  18.964 -74.911  1.00 34.73           C  
ATOM    892  OG  SER A 453      18.768  18.864 -75.652  1.00 47.57           O  
ATOM    893  H   SER A 453      21.941  19.411 -73.352  1.00 30.72           H  
ATOM    894  HA  SER A 453      19.302  20.474 -73.475  1.00 30.31           H  
ATOM    895  HB2 SER A 453      20.432  17.967 -74.896  1.00 34.73           H  
ATOM    896  HB3 SER A 453      20.656  19.613 -75.474  1.00 34.73           H  
ATOM    897  HG  SER A 453      18.225  19.678 -75.512  1.00 47.57           H  
ATOM    898  N   HIS A 454      17.641  18.799 -72.586  1.00 27.29           N  
ATOM    899  CA  HIS A 454      16.683  18.027 -71.791  1.00 25.96           C  
ATOM    900  C   HIS A 454      15.314  18.624 -72.131  1.00 29.76           C  
ATOM    901  O   HIS A 454      15.198  19.662 -72.780  1.00 29.54           O  
ATOM    902  CB  HIS A 454      16.962  18.175 -70.291  1.00 25.88           C  
ATOM    903  CG  HIS A 454      16.162  17.304 -69.378  1.00 28.39           C  
ATOM    904  ND1 HIS A 454      15.400  16.252 -69.850  1.00 29.51           N  
ATOM    905  CD2 HIS A 454      16.021  17.414 -68.008  1.00 29.37           C  
ATOM    906  CE1 HIS A 454      14.895  15.684 -68.777  1.00 28.75           C  
ATOM    907  NE2 HIS A 454      15.212  16.375 -67.642  1.00 29.07           N  
ATOM    908  H   HIS A 454      17.253  19.601 -73.094  1.00 27.29           H  
ATOM    909  HA  HIS A 454      16.729  16.983 -72.119  1.00 25.96           H  
ATOM    910  HB2 HIS A 454      16.802  19.219 -70.008  1.00 25.88           H  
ATOM    911  HB3 HIS A 454      18.014  17.970 -70.095  1.00 25.88           H  
ATOM    912  HD2 HIS A 454      16.428  18.110 -67.286  1.00 29.37           H  
ATOM    913  HE2 HIS A 454      14.900  16.158 -66.704  1.00 29.07           H  
ATOM    914  HE1 HIS A 454      14.288  14.789 -68.755  1.00 28.75           H  
ATOM    915  N   GLU A 455      14.232  17.952 -71.613  1.00 25.69           N  
ATOM    916  CA  GLU A 455      12.902  18.542 -71.674  1.00 25.43           C  
ATOM    917  C   GLU A 455      12.842  19.564 -70.524  1.00 29.57           C  
ATOM    918  O   GLU A 455      12.516  20.734 -70.717  1.00 30.67           O  
ATOM    919  CB  GLU A 455      11.801  17.475 -71.591  1.00 26.88           C  
ATOM    920  CG  GLU A 455      10.521  17.875 -72.333  1.00 39.87           C  
ATOM    921  CD  GLU A 455       9.809  19.048 -71.669  1.00 65.53           C  
ATOM    922  OE1 GLU A 455       9.179  18.778 -70.610  1.00 58.79           O  
ATOM    923  OE2 GLU A 455       9.984  20.175 -72.243  1.00 59.87           O1-
ATOM    924  H   GLU A 455      14.386  17.052 -71.143  1.00 25.69           H  
ATOM    925  HA  GLU A 455      12.822  19.095 -72.618  1.00 25.43           H  
ATOM    926  HB2 GLU A 455      11.567  17.231 -70.548  1.00 26.88           H  
ATOM    927  HB3 GLU A 455      12.163  16.547 -72.052  1.00 26.88           H  
ATOM    928  HG2 GLU A 455       9.831  17.022 -72.347  1.00 39.87           H  
ATOM    929  HG3 GLU A 455      10.746  18.114 -73.379  1.00 39.87           H  
ATOM    930  N   LYS A 456      13.106  19.053 -69.260  1.00 24.38           N  
ATOM    931  CA  LYS A 456      12.797  19.798 -68.031  1.00 23.98           C  
ATOM    932  C   LYS A 456      13.814  20.901 -67.663  1.00 28.24           C  
ATOM    933  O   LYS A 456      13.605  21.711 -66.760  1.00 28.42           O  
ATOM    934  CB  LYS A 456      12.674  18.881 -66.802  1.00 25.91           C  
ATOM    935  CG  LYS A 456      11.691  17.714 -66.902  1.00 35.50           C  
ATOM    936  CD  LYS A 456      10.298  18.154 -67.342  1.00 38.67           C  
ATOM    937  CE  LYS A 456       9.193  17.194 -66.925  1.00 38.71           C  
ATOM    938  NZ  LYS A 456       8.982  17.256 -65.476  1.00 33.53           N1+
ATOM    939  H   LYS A 456      13.495  18.117 -69.187  1.00 24.38           H  
ATOM    940  HA  LYS A 456      11.848  20.317 -68.208  1.00 23.98           H  
ATOM    941  HB2 LYS A 456      12.365  19.494 -65.944  1.00 25.91           H  
ATOM    942  HB3 LYS A 456      13.659  18.482 -66.536  1.00 25.91           H  
ATOM    943  HG2 LYS A 456      11.653  17.231 -65.919  1.00 35.50           H  
ATOM    944  HG3 LYS A 456      12.069  16.958 -67.600  1.00 35.50           H  
ATOM    945  HD2 LYS A 456      10.297  18.230 -68.433  1.00 38.67           H  
ATOM    946  HD3 LYS A 456      10.074  19.158 -66.965  1.00 38.67           H  
ATOM    947  HE2 LYS A 456       9.412  16.155 -67.186  1.00 38.71           H  
ATOM    948  HE3 LYS A 456       8.247  17.490 -67.389  1.00 38.71           H  
ATOM    949  HZ1 LYS A 456       8.047  16.968 -65.193  1.00 33.53           H  
ATOM    950  HZ2 LYS A 456       9.053  18.268 -65.077  1.00 33.53           H  
ATOM    951  HZ3 LYS A 456       9.598  16.637 -64.820  1.00 33.53           H  
ATOM    952  N   LEU A 457      14.987  20.894 -68.374  1.00 24.64           N  
ATOM    953  CA  LEU A 457      16.001  21.944 -68.229  1.00 24.21           C  
ATOM    954  C   LEU A 457      15.792  22.845 -69.455  1.00 28.76           C  
ATOM    955  O   LEU A 457      15.576  22.349 -70.566  1.00 27.29           O  
ATOM    956  CB  LEU A 457      17.406  21.330 -68.258  1.00 24.08           C  
ATOM    957  CG  LEU A 457      18.430  22.155 -67.470  1.00 27.93           C  
ATOM    958  CD1 LEU A 457      18.358  21.853 -65.976  1.00 27.25           C  
ATOM    959  CD2 LEU A 457      19.836  21.871 -67.985  1.00 29.95           C  
ATOM    960  H   LEU A 457      15.110  20.193 -69.099  1.00 24.64           H  
ATOM    961  HA  LEU A 457      15.815  22.512 -67.313  1.00 24.21           H  
ATOM    962  HB2 LEU A 457      17.738  21.234 -69.299  1.00 24.08           H  
ATOM    963  HB3 LEU A 457      17.386  20.313 -67.847  1.00 24.08           H  
ATOM    964  HG  LEU A 457      18.215  23.217 -67.616  1.00 27.93           H  
ATOM    965 HD11 LEU A 457      18.669  20.825 -65.763  1.00 27.25           H  
ATOM    966 HD12 LEU A 457      17.342  21.975 -65.602  1.00 27.25           H  
ATOM    967 HD13 LEU A 457      19.006  22.530 -65.413  1.00 27.25           H  
ATOM    968 HD21 LEU A 457      20.083  20.808 -67.914  1.00 29.95           H  
ATOM    969 HD22 LEU A 457      20.586  22.428 -67.420  1.00 29.95           H  
ATOM    970 HD23 LEU A 457      19.924  22.176 -69.031  1.00 29.95           H  
ATOM    971  N   VAL A 458      15.881  24.218 -69.260  1.00 27.31           N  
ATOM    972  CA  VAL A 458      15.546  25.096 -70.388  1.00 28.03           C  
ATOM    973  C   VAL A 458      16.583  24.865 -71.503  1.00 33.53           C  
ATOM    974  O   VAL A 458      17.799  24.931 -71.320  1.00 32.95           O  
ATOM    975  CB  VAL A 458      15.508  26.590 -69.987  1.00 32.60           C  
ATOM    976  CG1 VAL A 458      15.349  27.519 -71.197  1.00 32.19           C  
ATOM    977  CG2 VAL A 458      14.354  26.872 -69.025  1.00 32.83           C  
ATOM    978  H   VAL A 458      16.137  24.609 -68.343  1.00 27.31           H  
ATOM    979  HA  VAL A 458      14.553  24.786 -70.725  1.00 28.03           H  
ATOM    980  HB  VAL A 458      16.445  26.847 -69.479  1.00 32.60           H  
ATOM    981 HG11 VAL A 458      14.454  27.268 -71.772  1.00 32.19           H  
ATOM    982 HG12 VAL A 458      16.213  27.466 -71.867  1.00 32.19           H  
ATOM    983 HG13 VAL A 458      15.253  28.562 -70.876  1.00 32.19           H  
ATOM    984 HG21 VAL A 458      13.391  26.657 -69.500  1.00 32.83           H  
ATOM    985 HG22 VAL A 458      14.346  27.924 -68.725  1.00 32.83           H  
ATOM    986 HG23 VAL A 458      14.433  26.274 -68.116  1.00 32.83           H  
ATOM    987  N   GLN A 459      16.023  24.595 -72.734  1.00 31.65           N  
ATOM    988  CA  GLN A 459      16.820  24.203 -73.879  1.00 32.27           C  
ATOM    989  C   GLN A 459      17.495  25.448 -74.477  1.00 37.91           C  
ATOM    990  O   GLN A 459      16.906  26.506 -74.686  1.00 38.15           O  
ATOM    991  CB  GLN A 459      15.940  23.510 -74.931  1.00 33.67           C  
ATOM    992  CG  GLN A 459      16.677  23.039 -76.179  1.00 51.74           C  
ATOM    993  CD  GLN A 459      17.722  22.004 -75.861  1.00 72.36           C  
ATOM    994  OE1 GLN A 459      17.491  20.975 -75.228  1.00 68.59           O  
ATOM    995  NE2 GLN A 459      18.974  22.279 -76.329  1.00 63.76           N  
ATOM    996  H   GLN A 459      14.970  24.662 -72.831  1.00 31.65           H  
ATOM    997  HA  GLN A 459      17.583  23.505 -73.514  1.00 32.27           H  
ATOM    998  HB2 GLN A 459      15.156  24.199 -75.259  1.00 33.67           H  
ATOM    999  HB3 GLN A 459      15.428  22.659 -74.463  1.00 33.67           H  
ATOM   1000  HG2 GLN A 459      17.117  23.887 -76.712  1.00 51.74           H  
ATOM   1001  HG3 GLN A 459      15.965  22.573 -76.870  1.00 51.74           H  
ATOM   1002 HE21 GLN A 459      19.733  21.624 -76.187  1.00 63.76           H  
ATOM   1003 HE22 GLN A 459      19.232  23.137 -76.842  1.00 63.76           H  
ATOM   1004  N   LEU A 460      18.817  25.213 -74.817  1.00 35.82           N  
ATOM   1005  CA  LEU A 460      19.647  26.141 -75.586  1.00 36.11           C  
ATOM   1006  C   LEU A 460      19.501  25.670 -77.041  1.00 41.21           C  
ATOM   1007  O   LEU A 460      19.802  24.521 -77.376  1.00 41.53           O  
ATOM   1008  CB  LEU A 460      21.097  26.013 -75.094  1.00 36.39           C  
ATOM   1009  CG  LEU A 460      22.153  26.794 -75.892  1.00 41.71           C  
ATOM   1010  CD1 LEU A 460      21.859  28.286 -75.936  1.00 41.76           C  
ATOM   1011  CD2 LEU A 460      23.538  26.564 -75.277  1.00 44.87           C  
ATOM   1012  H   LEU A 460      19.247  24.335 -74.541  1.00 35.82           H  
ATOM   1013  HA  LEU A 460      19.263  27.155 -75.465  1.00 36.11           H  
ATOM   1014  HB2 LEU A 460      21.389  24.953 -75.099  1.00 36.39           H  
ATOM   1015  HB3 LEU A 460      21.133  26.323 -74.040  1.00 36.39           H  
ATOM   1016  HG  LEU A 460      22.175  26.418 -76.922  1.00 41.71           H  
ATOM   1017 HD11 LEU A 460      21.781  28.698 -74.924  1.00 41.76           H  
ATOM   1018 HD12 LEU A 460      20.926  28.496 -76.462  1.00 41.76           H  
ATOM   1019 HD13 LEU A 460      22.656  28.818 -76.465  1.00 41.76           H  
ATOM   1020 HD21 LEU A 460      23.593  26.964 -74.258  1.00 44.87           H  
ATOM   1021 HD22 LEU A 460      24.315  27.053 -75.874  1.00 44.87           H  
ATOM   1022 HD23 LEU A 460      23.773  25.497 -75.230  1.00 44.87           H  
ATOM   1023  N   TYR A 461      18.952  26.581 -77.922  1.00 38.08           N  
ATOM   1024  CA  TYR A 461      18.714  26.225 -79.324  1.00 38.18           C  
ATOM   1025  C   TYR A 461      19.969  26.543 -80.150  1.00 43.02           C  
ATOM   1026  O   TYR A 461      20.259  25.902 -81.162  1.00 42.53           O  
ATOM   1027  CB  TYR A 461      17.520  26.976 -79.946  1.00 39.50           C  
ATOM   1028  CG  TYR A 461      16.127  26.623 -79.466  1.00 41.63           C  
ATOM   1029  CD1 TYR A 461      15.755  25.320 -79.111  1.00 43.81           C  
ATOM   1030  CD2 TYR A 461      15.127  27.608 -79.482  1.00 42.18           C  
ATOM   1031  CE1 TYR A 461      14.433  25.016 -78.761  1.00 44.85           C  
ATOM   1032  CE2 TYR A 461      13.811  27.310 -79.133  1.00 43.24           C  
ATOM   1033  CZ  TYR A 461      13.472  26.018 -78.775  1.00 52.17           C  
ATOM   1034  OH  TYR A 461      12.171  25.781 -78.449  1.00 53.01           O  
ATOM   1035  H   TYR A 461      18.715  27.531 -77.611  1.00 38.08           H  
ATOM   1036  HA  TYR A 461      18.573  25.141 -79.392  1.00 38.18           H  
ATOM   1037  HB2 TYR A 461      17.523  26.809 -81.033  1.00 39.50           H  
ATOM   1038  HB3 TYR A 461      17.677  28.052 -79.813  1.00 39.50           H  
ATOM   1039  HD1 TYR A 461      16.480  24.512 -79.120  1.00 43.81           H  
ATOM   1040  HD2 TYR A 461      15.349  28.627 -79.775  1.00 42.18           H  
ATOM   1041  HE1 TYR A 461      14.176  23.996 -78.494  1.00 44.85           H  
ATOM   1042  HE2 TYR A 461      13.049  28.085 -79.137  1.00 43.24           H  
ATOM   1043  HH  TYR A 461      12.059  24.836 -78.261  1.00 53.01           H  
ATOM   1044  N   GLY A 462      20.627  27.702 -79.776  1.00 40.32           N  
ATOM   1045  CA  GLY A 462      21.803  28.146 -80.481  1.00 40.32           C  
ATOM   1046  C   GLY A 462      22.264  29.514 -80.013  1.00 43.91           C  
ATOM   1047  O   GLY A 462      21.761  30.114 -79.064  1.00 43.21           O  
ATOM   1048  H   GLY A 462      20.295  28.233 -78.967  1.00 40.32           H  
ATOM   1049  HA2 GLY A 462      21.592  28.171 -81.553  1.00 40.32           H  
ATOM   1050  HA3 GLY A 462      22.602  27.419 -80.300  1.00 40.32           H  
ATOM   1051  N   VAL A 463      23.321  29.991 -80.764  1.00 41.51           N  
ATOM   1052  CA  VAL A 463      23.989  31.259 -80.485  1.00 41.77           C  
ATOM   1053  C   VAL A 463      24.302  31.926 -81.839  1.00 46.32           C  
ATOM   1054  O   VAL A 463      24.340  31.282 -82.892  1.00 46.17           O  
ATOM   1055  CB  VAL A 463      25.281  31.093 -79.647  1.00 45.83           C  
ATOM   1056  CG1 VAL A 463      24.978  30.659 -78.210  1.00 45.64           C  
ATOM   1057  CG2 VAL A 463      26.281  30.117 -80.279  1.00 45.67           C  
ATOM   1058  H   VAL A 463      23.654  29.473 -81.572  1.00 41.51           H  
ATOM   1059  HA  VAL A 463      23.281  31.898 -79.952  1.00 41.77           H  
ATOM   1060  HB  VAL A 463      25.779  32.070 -79.586  1.00 45.83           H  
ATOM   1061 HG11 VAL A 463      24.536  29.658 -78.172  1.00 45.64           H  
ATOM   1062 HG12 VAL A 463      24.291  31.359 -77.728  1.00 45.64           H  
ATOM   1063 HG13 VAL A 463      25.897  30.636 -77.615  1.00 45.64           H  
ATOM   1064 HG21 VAL A 463      25.877  29.101 -80.332  1.00 45.67           H  
ATOM   1065 HG22 VAL A 463      27.203  30.078 -79.689  1.00 45.67           H  
ATOM   1066 HG23 VAL A 463      26.555  30.428 -81.292  1.00 45.67           H  
ATOM   1067  N   CYS A 464      24.605  33.271 -81.755  1.00 42.23           N  
ATOM   1068  CA  CYS A 464      25.206  33.995 -82.881  1.00 41.88           C  
ATOM   1069  C   CYS A 464      26.389  34.724 -82.223  1.00 46.36           C  
ATOM   1070  O   CYS A 464      26.218  35.703 -81.493  1.00 44.89           O  
ATOM   1071  CB  CYS A 464      24.267  35.012 -83.544  1.00 42.01           C  
ATOM   1072  SG  CYS A 464      22.700  34.319 -84.166  1.00 45.93           S  
ATOM   1073  H   CYS A 464      24.434  33.766 -80.871  1.00 42.23           H  
ATOM   1074  HA  CYS A 464      25.576  33.283 -83.627  1.00 41.88           H  
ATOM   1075  HB2 CYS A 464      24.782  35.490 -84.384  1.00 42.01           H  
ATOM   1076  HB3 CYS A 464      24.007  35.811 -82.845  1.00 42.01           H  
ATOM   1077  HG  CYS A 464      23.225  33.536 -85.133  1.00 45.93           H  
ATOM   1078  N   THR A 465      27.617  34.094 -82.370  1.00 44.61           N  
ATOM   1079  CA  THR A 465      28.792  34.522 -81.591  1.00 45.35           C  
ATOM   1080  C   THR A 465      29.564  35.671 -82.255  1.00 50.69           C  
ATOM   1081  O   THR A 465      30.213  36.484 -81.587  1.00 50.16           O  
ATOM   1082  CB  THR A 465      29.781  33.353 -81.357  1.00 54.47           C  
ATOM   1083  OG1 THR A 465      29.078  32.129 -81.121  1.00 53.80           O  
ATOM   1084  CG2 THR A 465      30.698  33.583 -80.167  1.00 55.89           C  
ATOM   1085  H   THR A 465      27.742  33.254 -82.975  1.00 44.61           H  
ATOM   1086  HA  THR A 465      28.415  34.888 -80.628  1.00 45.35           H  
ATOM   1087  HB  THR A 465      30.412  33.196 -82.241  1.00 54.47           H  
ATOM   1088 HG21 THR A 465      31.386  34.413 -80.344  1.00 55.89           H  
ATOM   1089 HG22 THR A 465      31.295  32.685 -79.972  1.00 55.89           H  
ATOM   1090 HG23 THR A 465      30.120  33.786 -79.260  1.00 55.89           H  
ATOM   1091  HG1 THR A 465      28.709  31.897 -82.028  1.00 53.80           H  
ATOM   1092  N   LYS A 466      29.632  35.631 -83.640  1.00 48.35           N  
ATOM   1093  CA  LYS A 466      30.558  36.465 -84.429  1.00 48.81           C  
ATOM   1094  C   LYS A 466      30.116  37.953 -84.593  1.00 53.52           C  
ATOM   1095  O   LYS A 466      30.275  38.600 -85.627  1.00 53.59           O  
ATOM   1096  CB  LYS A 466      30.850  35.838 -85.808  1.00 51.45           C  
ATOM   1097  CG  LYS A 466      31.817  34.642 -85.784  1.00 62.60           C  
ATOM   1098  CD  LYS A 466      31.121  33.285 -85.654  1.00 72.23           C  
ATOM   1099  CE  LYS A 466      32.085  32.099 -85.698  1.00 84.16           C  
ATOM   1100  NZ  LYS A 466      32.742  31.995 -87.026  1.00 95.75           N1+
ATOM   1101  H   LYS A 466      29.007  34.990 -84.121  1.00 48.35           H  
ATOM   1102  HA  LYS A 466      31.497  36.517 -83.859  1.00 48.81           H  
ATOM   1103  HB2 LYS A 466      31.330  36.595 -86.441  1.00 51.45           H  
ATOM   1104  HB3 LYS A 466      29.915  35.570 -86.314  1.00 51.45           H  
ATOM   1105  HG2 LYS A 466      32.562  34.765 -84.989  1.00 62.60           H  
ATOM   1106  HG3 LYS A 466      32.369  34.660 -86.731  1.00 62.60           H  
ATOM   1107  HD2 LYS A 466      30.375  33.178 -86.450  1.00 72.23           H  
ATOM   1108  HD3 LYS A 466      30.580  33.248 -84.704  1.00 72.23           H  
ATOM   1109  HE2 LYS A 466      31.549  31.158 -85.542  1.00 84.16           H  
ATOM   1110  HE3 LYS A 466      32.881  32.190 -84.953  1.00 84.16           H  
ATOM   1111  HZ1 LYS A 466      33.342  31.160 -87.076  1.00 95.75           H  
ATOM   1112  HZ2 LYS A 466      33.350  32.798 -87.240  1.00 95.75           H  
ATOM   1113  HZ3 LYS A 466      32.044  31.911 -87.779  1.00 95.75           H  
ATOM   1114  N   GLN A 467      29.722  38.548 -83.419  1.00 50.35           N  
ATOM   1115  CA  GLN A 467      29.265  39.931 -83.265  1.00 50.19           C  
ATOM   1116  C   GLN A 467      29.288  40.166 -81.750  1.00 53.05           C  
ATOM   1117  O   GLN A 467      29.676  39.278 -80.979  1.00 53.11           O  
ATOM   1118  CB  GLN A 467      27.867  40.117 -83.836  1.00 51.59           C  
ATOM   1119  H   GLN A 467      29.770  37.993 -82.558  1.00 50.35           H  
ATOM   1120  HA  GLN A 467      29.984  40.596 -83.753  1.00 50.19           H  
ATOM   1121  HB1 GLN A 467      27.837  39.860 -84.900  1.00 51.59           H  
ATOM   1122  HB2 GLN A 467      27.530  41.153 -83.732  1.00 51.59           H  
ATOM   1123  HB3 GLN A 467      27.140  39.479 -83.319  1.00 51.59           H  
ATOM   1124  N   ARG A 468      28.898  41.403 -81.298  1.00 47.75           N  
ATOM   1125  CA  ARG A 468      28.776  41.697 -79.868  1.00 46.86           C  
ATOM   1126  C   ARG A 468      27.479  42.490 -79.657  1.00 50.30           C  
ATOM   1127  O   ARG A 468      27.082  43.270 -80.528  1.00 50.86           O  
ATOM   1128  CB  ARG A 468      29.958  42.515 -79.340  1.00 46.57           C  
ATOM   1129  CG  ARG A 468      31.272  41.740 -79.187  1.00 53.58           C  
ATOM   1130  CD  ARG A 468      31.196  40.580 -78.191  1.00 57.57           C  
ATOM   1131  NE  ARG A 468      30.831  39.323 -78.858  1.00 59.13           N  
ATOM   1132  CZ  ARG A 468      31.157  38.098 -78.394  1.00 76.46           C  
ATOM   1133  NH1 ARG A 468      31.573  37.910 -77.132  1.00 65.16           N  
ATOM   1134  NH2 ARG A 468      31.062  37.025 -79.215  1.00 67.46           N1+
ATOM   1135  H   ARG A 468      28.646  42.158 -81.933  1.00 47.75           H  
ATOM   1136  HA  ARG A 468      28.693  40.750 -79.337  1.00 46.86           H  
ATOM   1137  HB2 ARG A 468      29.701  42.945 -78.363  1.00 46.57           H  
ATOM   1138  HB3 ARG A 468      30.137  43.370 -80.005  1.00 46.57           H  
ATOM   1139  HG2 ARG A 468      32.022  42.452 -78.821  1.00 53.58           H  
ATOM   1140  HG3 ARG A 468      31.624  41.387 -80.163  1.00 53.58           H  
ATOM   1141  HD2 ARG A 468      30.470  40.795 -77.404  1.00 57.57           H  
ATOM   1142  HD3 ARG A 468      32.187  40.445 -77.745  1.00 57.57           H  
ATOM   1143  HE  ARG A 468      30.375  39.319 -79.789  1.00 59.13           H  
ATOM   1144 HH11 ARG A 468      31.915  37.025 -76.788  1.00 65.16           H  
ATOM   1145 HH12 ARG A 468      31.099  38.552 -76.404  1.00 65.16           H  
ATOM   1146 HH21 ARG A 468      31.366  36.113 -78.907  1.00 67.46           H  
ATOM   1147 HH22 ARG A 468      30.700  37.085 -80.184  1.00 67.46           H  
ATOM   1148  N   PRO A 469      26.819  42.319 -78.456  1.00 45.53           N  
ATOM   1149  CA  PRO A 469      27.068  41.293 -77.420  1.00 44.66           C  
ATOM   1150  C   PRO A 469      26.539  39.935 -77.935  1.00 45.80           C  
ATOM   1151  O   PRO A 469      25.981  39.818 -79.028  1.00 45.49           O  
ATOM   1152  CB  PRO A 469      26.264  41.799 -76.227  1.00 46.48           C  
ATOM   1153  CG  PRO A 469      25.088  42.526 -76.878  1.00 51.19           C  
ATOM   1154  CD  PRO A 469      25.710  43.183 -78.092  1.00 46.89           C  
ATOM   1155  HA  PRO A 469      28.134  41.207 -77.200  1.00 44.66           H  
ATOM   1156  HB2 PRO A 469      26.861  42.516 -75.651  1.00 46.48           H  
ATOM   1157  HB3 PRO A 469      25.934  41.007 -75.554  1.00 46.48           H  
ATOM   1158  HG2 PRO A 469      24.616  43.263 -76.225  1.00 51.19           H  
ATOM   1159  HG3 PRO A 469      24.325  41.801 -77.186  1.00 51.19           H  
ATOM   1160  HD2 PRO A 469      25.007  43.292 -78.923  1.00 46.89           H  
ATOM   1161  HD3 PRO A 469      26.123  44.169 -77.849  1.00 46.89           H  
ATOM   1162  N   ILE A 470      26.748  38.842 -77.120  1.00 40.26           N  
ATOM   1163  CA  ILE A 470      26.338  37.514 -77.572  1.00 39.16           C  
ATOM   1164  C   ILE A 470      24.800  37.462 -77.566  1.00 40.57           C  
ATOM   1165  O   ILE A 470      24.097  37.914 -76.660  1.00 39.51           O  
ATOM   1166  CB  ILE A 470      26.971  36.357 -76.752  1.00 42.24           C  
ATOM   1167  CG1 ILE A 470      28.442  36.184 -77.182  1.00 42.66           C  
ATOM   1168  CG2 ILE A 470      26.227  35.026 -76.917  1.00 42.69           C  
ATOM   1169  CD1 ILE A 470      29.211  35.135 -76.393  1.00 47.63           C  
ATOM   1170  H   ILE A 470      27.219  38.974 -76.182  1.00 40.26           H  
ATOM   1171  HA  ILE A 470      26.674  37.425 -78.615  1.00 39.16           H  
ATOM   1172  HB  ILE A 470      26.940  36.618 -75.686  1.00 42.24           H  
ATOM   1173 HG12 ILE A 470      28.952  37.142 -77.072  1.00 42.66           H  
ATOM   1174 HG13 ILE A 470      28.494  35.926 -78.247  1.00 42.66           H  
ATOM   1175 HG21 ILE A 470      26.236  34.689 -77.959  1.00 42.69           H  
ATOM   1176 HG22 ILE A 470      25.191  35.110 -76.585  1.00 42.69           H  
ATOM   1177 HG23 ILE A 470      26.676  34.241 -76.304  1.00 42.69           H  
ATOM   1178 HD11 ILE A 470      29.072  35.266 -75.316  1.00 47.63           H  
ATOM   1179 HD12 ILE A 470      30.280  35.210 -76.613  1.00 47.63           H  
ATOM   1180 HD13 ILE A 470      28.898  34.123 -76.665  1.00 47.63           H  
ATOM   1181  N   PHE A 471      24.308  36.807 -78.696  1.00 36.32           N  
ATOM   1182  CA  PHE A 471      22.898  36.465 -78.834  1.00 35.58           C  
ATOM   1183  C   PHE A 471      22.821  34.968 -78.499  1.00 38.29           C  
ATOM   1184  O   PHE A 471      23.538  34.147 -79.080  1.00 37.96           O  
ATOM   1185  CB  PHE A 471      22.348  36.640 -80.262  1.00 37.31           C  
ATOM   1186  CG  PHE A 471      22.401  37.999 -80.926  1.00 38.90           C  
ATOM   1187  CD1 PHE A 471      22.931  39.145 -80.324  1.00 42.25           C  
ATOM   1188  CD2 PHE A 471      21.915  38.106 -82.243  1.00 41.05           C  
ATOM   1189  CE1 PHE A 471      22.999  40.354 -81.021  1.00 43.26           C  
ATOM   1190  CE2 PHE A 471      21.979  39.314 -82.941  1.00 44.11           C  
ATOM   1191  CZ  PHE A 471      22.526  40.437 -82.328  1.00 42.40           C  
ATOM   1192  H   PHE A 471      24.951  36.533 -79.440  1.00 36.32           H  
ATOM   1193  HA  PHE A 471      22.307  37.055 -78.129  1.00 35.58           H  
ATOM   1194  HB2 PHE A 471      21.297  36.319 -80.257  1.00 37.31           H  
ATOM   1195  HB3 PHE A 471      22.877  35.942 -80.922  1.00 37.31           H  
ATOM   1196  HD1 PHE A 471      23.319  39.126 -79.311  1.00 42.25           H  
ATOM   1197  HD2 PHE A 471      21.491  37.237 -82.741  1.00 41.05           H  
ATOM   1198  HE1 PHE A 471      23.431  41.228 -80.539  1.00 43.26           H  
ATOM   1199  HE2 PHE A 471      21.611  39.375 -83.962  1.00 44.11           H  
ATOM   1200  HZ  PHE A 471      22.588  41.378 -82.865  1.00 42.40           H  
ATOM   1201  N   ILE A 472      21.886  34.634 -77.535  1.00 33.91           N  
ATOM   1202  CA  ILE A 472      21.595  33.251 -77.140  1.00 33.06           C  
ATOM   1203  C   ILE A 472      20.117  33.018 -77.512  1.00 35.61           C  
ATOM   1204  O   ILE A 472      19.238  33.820 -77.174  1.00 34.33           O  
ATOM   1205  CB  ILE A 472      21.789  33.057 -75.612  1.00 36.03           C  
ATOM   1206  CG1 ILE A 472      23.117  33.665 -75.109  1.00 36.11           C  
ATOM   1207  CG2 ILE A 472      21.717  31.570 -75.264  1.00 37.08           C  
ATOM   1208  CD1 ILE A 472      23.291  33.608 -73.598  1.00 38.72           C  
ATOM   1209  H   ILE A 472      21.364  35.386 -77.057  1.00 33.91           H  
ATOM   1210  HA  ILE A 472      22.238  32.570 -77.704  1.00 33.06           H  
ATOM   1211  HB  ILE A 472      20.967  33.559 -75.087  1.00 36.03           H  
ATOM   1212 HG12 ILE A 472      23.173  34.722 -75.390  1.00 36.11           H  
ATOM   1213 HG13 ILE A 472      23.961  33.158 -75.590  1.00 36.11           H  
ATOM   1214 HG21 ILE A 472      22.592  31.043 -75.657  1.00 37.08           H  
ATOM   1215 HG22 ILE A 472      20.821  31.101 -75.677  1.00 37.08           H  
ATOM   1216 HG23 ILE A 472      21.685  31.410 -74.183  1.00 37.08           H  
ATOM   1217 HD11 ILE A 472      22.480  34.140 -73.093  1.00 38.72           H  
ATOM   1218 HD12 ILE A 472      24.235  34.083 -73.316  1.00 38.72           H  
ATOM   1219 HD13 ILE A 472      23.316  32.582 -73.223  1.00 38.72           H  
ATOM   1220  N   ILE A 473      19.852  31.849 -78.213  1.00 32.21           N  
ATOM   1221  CA  ILE A 473      18.498  31.508 -78.672  1.00 31.89           C  
ATOM   1222  C   ILE A 473      18.029  30.248 -77.888  1.00 36.56           C  
ATOM   1223  O   ILE A 473      18.747  29.261 -77.700  1.00 35.94           O  
ATOM   1224  CB  ILE A 473      18.443  31.338 -80.213  1.00 34.87           C  
ATOM   1225  CG1 ILE A 473      18.952  32.583 -80.984  1.00 35.63           C  
ATOM   1226  CG2 ILE A 473      16.997  31.098 -80.664  1.00 34.69           C  
ATOM   1227  CD1 ILE A 473      20.457  32.632 -81.201  1.00 45.69           C  
ATOM   1228  H   ILE A 473      20.614  31.184 -78.432  1.00 32.21           H  
ATOM   1229  HA  ILE A 473      17.832  32.334 -78.398  1.00 31.89           H  
ATOM   1230  HB  ILE A 473      19.036  30.462 -80.504  1.00 34.87           H  
ATOM   1231 HG12 ILE A 473      18.623  33.500 -80.481  1.00 35.63           H  
ATOM   1232 HG13 ILE A 473      18.498  32.603 -81.982  1.00 35.63           H  
ATOM   1233 HG21 ILE A 473      16.354  31.947 -80.407  1.00 34.69           H  
ATOM   1234 HG22 ILE A 473      16.586  30.209 -80.193  1.00 34.69           H  
ATOM   1235 HG23 ILE A 473      16.941  30.942 -81.747  1.00 34.69           H  
ATOM   1236 HD11 ILE A 473      21.011  32.752 -80.271  1.00 45.69           H  
ATOM   1237 HD12 ILE A 473      20.706  33.490 -81.833  1.00 45.69           H  
ATOM   1238 HD13 ILE A 473      20.810  31.729 -81.707  1.00 45.69           H  
ATOM   1239  N   THR A 474      16.730  30.346 -77.380  1.00 33.28           N  
ATOM   1240  CA  THR A 474      16.170  29.433 -76.346  1.00 33.10           C  
ATOM   1241  C   THR A 474      14.618  29.247 -76.442  1.00 35.35           C  
ATOM   1242  O   THR A 474      13.922  29.925 -77.206  1.00 34.27           O  
ATOM   1243  CB  THR A 474      16.492  30.031 -74.958  1.00 44.85           C  
ATOM   1244  OG1 THR A 474      15.937  31.349 -74.831  1.00 48.94           O  
ATOM   1245  CG2 THR A 474      17.983  30.137 -74.679  1.00 43.25           C  
ATOM   1246  H   THR A 474      16.109  31.106 -77.679  1.00 33.28           H  
ATOM   1247  HA  THR A 474      16.639  28.451 -76.463  1.00 33.10           H  
ATOM   1248  HB  THR A 474      16.042  29.424 -74.165  1.00 44.85           H  
ATOM   1249 HG21 THR A 474      18.494  29.184 -74.826  1.00 43.25           H  
ATOM   1250 HG22 THR A 474      18.140  30.450 -73.649  1.00 43.25           H  
ATOM   1251 HG23 THR A 474      18.458  30.909 -75.291  1.00 43.25           H  
ATOM   1252  HG1 THR A 474      15.938  31.788 -75.712  1.00 48.94           H  
ATOM   1253  N   GLU A 475      14.082  28.305 -75.559  1.00 31.07           N  
ATOM   1254  CA  GLU A 475      12.630  28.060 -75.452  1.00 30.66           C  
ATOM   1255  C   GLU A 475      11.863  29.310 -74.963  1.00 33.38           C  
ATOM   1256  O   GLU A 475      12.296  30.066 -74.091  1.00 33.14           O  
ATOM   1257  CB  GLU A 475      12.292  26.976 -74.410  1.00 31.95           C  
ATOM   1258  CG  GLU A 475      12.455  25.541 -74.898  1.00 39.94           C  
ATOM   1259  CD  GLU A 475      12.557  24.657 -73.654  1.00 58.35           C  
ATOM   1260  OE1 GLU A 475      13.615  24.818 -72.974  1.00 49.67           O  
ATOM   1261  OE2 GLU A 475      11.601  23.849 -73.425  1.00 54.72           O1-
ATOM   1262  H   GLU A 475      14.706  27.742 -74.979  1.00 31.07           H  
ATOM   1263  HA  GLU A 475      12.264  27.785 -76.446  1.00 30.66           H  
ATOM   1264  HB2 GLU A 475      11.247  27.080 -74.088  1.00 31.95           H  
ATOM   1265  HB3 GLU A 475      12.890  27.164 -73.510  1.00 31.95           H  
ATOM   1266  HG2 GLU A 475      13.365  25.433 -75.494  1.00 39.94           H  
ATOM   1267  HG3 GLU A 475      11.607  25.244 -75.523  1.00 39.94           H  
ATOM   1268  N   TYR A 476      10.583  29.416 -75.497  1.00 29.25           N  
ATOM   1269  CA  TYR A 476       9.658  30.477 -75.092  1.00 28.50           C  
ATOM   1270  C   TYR A 476       8.777  29.949 -73.955  1.00 30.97           C  
ATOM   1271  O   TYR A 476       8.069  28.949 -74.056  1.00 31.44           O  
ATOM   1272  CB  TYR A 476       8.782  30.962 -76.254  1.00 29.12           C  
ATOM   1273  CG  TYR A 476       7.811  32.047 -75.842  1.00 30.87           C  
ATOM   1274  CD1 TYR A 476       8.268  33.251 -75.282  1.00 32.80           C  
ATOM   1275  CD2 TYR A 476       6.430  31.849 -75.984  1.00 31.68           C  
ATOM   1276  CE1 TYR A 476       7.364  34.215 -74.833  1.00 33.78           C  
ATOM   1277  CE2 TYR A 476       5.530  32.830 -75.568  1.00 32.60           C  
ATOM   1278  CZ  TYR A 476       6.002  33.999 -74.985  1.00 38.04           C  
ATOM   1279  OH  TYR A 476       5.085  34.912 -74.555  1.00 35.97           O  
ATOM   1280  H   TYR A 476      10.250  28.726 -76.165  1.00 29.25           H  
ATOM   1281  HA  TYR A 476      10.261  31.307 -74.718  1.00 28.50           H  
ATOM   1282  HB2 TYR A 476       8.232  30.114 -76.684  1.00 29.12           H  
ATOM   1283  HB3 TYR A 476       9.415  31.350 -77.063  1.00 29.12           H  
ATOM   1284  HD1 TYR A 476       9.332  33.443 -75.178  1.00 32.80           H  
ATOM   1285  HD2 TYR A 476       6.041  30.926 -76.411  1.00 31.68           H  
ATOM   1286  HE1 TYR A 476       7.740  35.113 -74.358  1.00 33.78           H  
ATOM   1287  HE2 TYR A 476       4.462  32.672 -75.680  1.00 32.60           H  
ATOM   1288  HH  TYR A 476       5.550  35.687 -74.193  1.00 35.97           H  
ATOM   1289  N   MET A 477       8.873  30.672 -72.784  1.00 25.27           N  
ATOM   1290  CA  MET A 477       8.260  30.249 -71.528  1.00 23.16           C  
ATOM   1291  C   MET A 477       7.114  31.232 -71.260  1.00 25.81           C  
ATOM   1292  O   MET A 477       7.276  32.345 -70.753  1.00 25.29           O  
ATOM   1293  CB  MET A 477       9.295  30.266 -70.393  1.00 24.52           C  
ATOM   1294  CG  MET A 477      10.566  29.455 -70.669  1.00 26.82           C  
ATOM   1295  SD  MET A 477      10.319  27.686 -70.989  1.00 29.12           S  
ATOM   1296  CE  MET A 477       9.880  27.162 -69.328  1.00 25.02           C  
ATOM   1297  H   MET A 477       9.399  31.560 -72.770  1.00 25.27           H  
ATOM   1298  HA  MET A 477       7.855  29.241 -71.643  1.00 23.16           H  
ATOM   1299  HB2 MET A 477       8.824  29.928 -69.464  1.00 24.52           H  
ATOM   1300  HB3 MET A 477       9.605  31.300 -70.194  1.00 24.52           H  
ATOM   1301  HG2 MET A 477      11.272  29.567 -69.842  1.00 26.82           H  
ATOM   1302  HG3 MET A 477      11.068  29.843 -71.554  1.00 26.82           H  
ATOM   1303  HE1 MET A 477       9.627  26.102 -69.335  1.00 25.02           H  
ATOM   1304  HE2 MET A 477       9.013  27.713 -68.964  1.00 25.02           H  
ATOM   1305  HE3 MET A 477      10.725  27.315 -68.659  1.00 25.02           H  
ATOM   1306  N   ALA A 478       5.896  30.810 -71.773  1.00 22.12           N  
ATOM   1307  CA  ALA A 478       4.795  31.748 -71.962  1.00 22.11           C  
ATOM   1308  C   ALA A 478       4.225  32.346 -70.675  1.00 26.46           C  
ATOM   1309  O   ALA A 478       3.618  33.420 -70.684  1.00 25.97           O  
ATOM   1310  CB  ALA A 478       3.663  31.080 -72.732  1.00 22.82           C  
ATOM   1311  H   ALA A 478       5.804  29.855 -72.109  1.00 22.12           H  
ATOM   1312  HA  ALA A 478       5.196  32.585 -72.542  1.00 22.11           H  
ATOM   1313  HB1 ALA A 478       4.022  30.667 -73.681  1.00 22.82           H  
ATOM   1314  HB2 ALA A 478       2.860  31.792 -72.950  1.00 22.82           H  
ATOM   1315  HB3 ALA A 478       3.228  30.258 -72.155  1.00 22.82           H  
ATOM   1316  N   ASN A 479       4.304  31.551 -69.546  1.00 23.38           N  
ATOM   1317  CA  ASN A 479       3.637  31.934 -68.307  1.00 22.93           C  
ATOM   1318  C   ASN A 479       4.622  32.523 -67.297  1.00 27.12           C  
ATOM   1319  O   ASN A 479       4.309  32.704 -66.121  1.00 27.54           O  
ATOM   1320  CB  ASN A 479       2.808  30.785 -67.743  1.00 21.74           C  
ATOM   1321  CG  ASN A 479       1.509  30.674 -68.517  1.00 35.85           C  
ATOM   1322  OD1 ASN A 479       0.604  31.499 -68.398  1.00 29.23           O  
ATOM   1323  ND2 ASN A 479       1.431  29.599 -69.359  1.00 23.00           N  
ATOM   1324  H   ASN A 479       4.864  30.692 -69.566  1.00 23.38           H  
ATOM   1325  HA  ASN A 479       2.962  32.771 -68.529  1.00 22.93           H  
ATOM   1326  HB2 ASN A 479       2.538  30.956 -66.694  1.00 21.74           H  
ATOM   1327  HB3 ASN A 479       3.365  29.845 -67.774  1.00 21.74           H  
ATOM   1328 HD21 ASN A 479       0.602  29.460 -69.927  1.00 23.00           H  
ATOM   1329 HD22 ASN A 479       2.187  28.905 -69.433  1.00 23.00           H  
ATOM   1330  N   GLY A 480       5.817  32.971 -67.830  1.00 22.98           N  
ATOM   1331  CA  GLY A 480       6.703  33.841 -67.074  1.00 22.82           C  
ATOM   1332  C   GLY A 480       7.560  33.086 -66.066  1.00 28.73           C  
ATOM   1333  O   GLY A 480       7.650  31.854 -66.047  1.00 27.69           O  
ATOM   1334  H   GLY A 480       6.079  32.677 -68.773  1.00 22.98           H  
ATOM   1335  HA2 GLY A 480       6.103  34.591 -66.547  1.00 22.82           H  
ATOM   1336  HA3 GLY A 480       7.361  34.345 -67.787  1.00 22.82           H  
ATOM   1337  N   CYS A 481       8.251  33.912 -65.185  1.00 27.77           N  
ATOM   1338  CA  CYS A 481       9.090  33.319 -64.147  1.00 28.94           C  
ATOM   1339  C   CYS A 481       8.200  32.735 -63.036  1.00 31.01           C  
ATOM   1340  O   CYS A 481       7.074  33.167 -62.763  1.00 30.97           O  
ATOM   1341  CB  CYS A 481      10.233  34.218 -63.634  1.00 30.51           C  
ATOM   1342  SG  CYS A 481       9.724  35.668 -62.633  1.00 35.33           S  
ATOM   1343  H   CYS A 481       8.189  34.936 -65.248  1.00 27.77           H  
ATOM   1344  HA  CYS A 481       9.573  32.457 -64.620  1.00 28.94           H  
ATOM   1345  HB2 CYS A 481      10.820  34.535 -64.506  1.00 30.51           H  
ATOM   1346  HB3 CYS A 481      10.911  33.582 -63.050  1.00 30.51           H  
ATOM   1347  HG  CYS A 481      10.808  36.353 -62.258  1.00 35.33           H  
ATOM   1348  N   LEU A 482       8.743  31.681 -62.323  1.00 25.90           N  
ATOM   1349  CA  LEU A 482       7.917  30.971 -61.347  1.00 25.00           C  
ATOM   1350  C   LEU A 482       7.468  31.955 -60.252  1.00 28.06           C  
ATOM   1351  O   LEU A 482       6.357  31.863 -59.725  1.00 29.24           O  
ATOM   1352  CB  LEU A 482       8.655  29.738 -60.816  1.00 24.46           C  
ATOM   1353  CG  LEU A 482       7.910  28.905 -59.762  1.00 28.14           C  
ATOM   1354  CD1 LEU A 482       6.614  28.300 -60.298  1.00 28.32           C  
ATOM   1355  CD2 LEU A 482       8.825  27.800 -59.230  1.00 27.55           C  
ATOM   1356  H   LEU A 482       9.700  31.348 -62.507  1.00 25.90           H  
ATOM   1357  HA  LEU A 482       7.011  30.663 -61.876  1.00 25.00           H  
ATOM   1358  HB2 LEU A 482       9.618  30.047 -60.399  1.00 24.46           H  
ATOM   1359  HB3 LEU A 482       8.893  29.085 -61.666  1.00 24.46           H  
ATOM   1360  HG  LEU A 482       7.665  29.552 -58.917  1.00 28.14           H  
ATOM   1361 HD11 LEU A 482       6.795  27.685 -61.184  1.00 28.32           H  
ATOM   1362 HD12 LEU A 482       5.898  29.080 -60.569  1.00 28.32           H  
ATOM   1363 HD13 LEU A 482       6.136  27.669 -59.541  1.00 28.32           H  
ATOM   1364 HD21 LEU A 482       9.188  27.156 -60.034  1.00 27.55           H  
ATOM   1365 HD22 LEU A 482       8.301  27.175 -58.501  1.00 27.55           H  
ATOM   1366 HD23 LEU A 482       9.700  28.229 -58.734  1.00 27.55           H  
ATOM   1367  N   LEU A 483       8.379  32.923 -59.895  1.00 22.68           N  
ATOM   1368  CA  LEU A 483       8.063  33.964 -58.925  1.00 22.81           C  
ATOM   1369  C   LEU A 483       7.250  35.161 -59.505  1.00 26.04           C  
ATOM   1370  O   LEU A 483       7.070  36.182 -58.827  1.00 26.00           O  
ATOM   1371  CB  LEU A 483       9.348  34.421 -58.218  1.00 22.91           C  
ATOM   1372  CG  LEU A 483       9.207  34.909 -56.763  1.00 27.13           C  
ATOM   1373  CD1 LEU A 483       8.434  33.966 -55.849  1.00 27.47           C  
ATOM   1374  CD2 LEU A 483      10.604  35.143 -56.172  1.00 29.41           C  
ATOM   1375  H   LEU A 483       9.313  32.893 -60.327  1.00 22.68           H  
ATOM   1376  HA  LEU A 483       7.386  33.493 -58.206  1.00 22.81           H  
ATOM   1377  HB2 LEU A 483       9.827  35.209 -58.813  1.00 22.91           H  
ATOM   1378  HB3 LEU A 483      10.058  33.591 -58.205  1.00 22.91           H  
ATOM   1379  HG  LEU A 483       8.668  35.858 -56.764  1.00 27.13           H  
ATOM   1380 HD11 LEU A 483       8.840  32.952 -55.864  1.00 27.47           H  
ATOM   1381 HD12 LEU A 483       7.380  33.919 -56.134  1.00 27.47           H  
ATOM   1382 HD13 LEU A 483       8.470  34.325 -54.814  1.00 27.47           H  
ATOM   1383 HD21 LEU A 483      11.150  34.199 -56.060  1.00 29.41           H  
ATOM   1384 HD22 LEU A 483      10.536  35.611 -55.185  1.00 29.41           H  
ATOM   1385 HD23 LEU A 483      11.201  35.798 -56.815  1.00 29.41           H  
ATOM   1386  N   ASN A 484       6.632  34.930 -60.720  1.00 22.74           N  
ATOM   1387  CA  ASN A 484       5.420  35.609 -61.179  1.00 23.30           C  
ATOM   1388  C   ASN A 484       4.275  34.630 -60.872  1.00 27.54           C  
ATOM   1389  O   ASN A 484       3.315  34.946 -60.170  1.00 27.96           O  
ATOM   1390  CB  ASN A 484       5.469  35.911 -62.682  1.00 26.10           C  
ATOM   1391  CG  ASN A 484       4.561  37.068 -63.006  1.00 51.04           C  
ATOM   1392  OD1 ASN A 484       4.840  38.224 -62.697  1.00 47.54           O  
ATOM   1393  ND2 ASN A 484       3.383  36.770 -63.620  1.00 42.28           N  
ATOM   1394  H   ASN A 484       7.039  34.227 -61.347  1.00 22.74           H  
ATOM   1395  HA  ASN A 484       5.267  36.512 -60.580  1.00 23.30           H  
ATOM   1396  HB2 ASN A 484       5.204  35.049 -63.304  1.00 26.10           H  
ATOM   1397  HB3 ASN A 484       6.479  36.214 -62.981  1.00 26.10           H  
ATOM   1398 HD21 ASN A 484       2.733  37.521 -63.824  1.00 42.28           H  
ATOM   1399 HD22 ASN A 484       3.097  35.835 -63.898  1.00 42.28           H  
ATOM   1400  N   TYR A 485       4.394  33.383 -61.463  1.00 22.99           N  
ATOM   1401  CA  TYR A 485       3.300  32.395 -61.528  1.00 21.35           C  
ATOM   1402  C   TYR A 485       2.803  31.969 -60.141  1.00 22.93           C  
ATOM   1403  O   TYR A 485       1.654  31.558 -59.973  1.00 22.09           O  
ATOM   1404  CB  TYR A 485       3.755  31.161 -62.327  1.00 21.96           C  
ATOM   1405  CG  TYR A 485       2.695  30.119 -62.609  1.00 22.98           C  
ATOM   1406  CD1 TYR A 485       1.694  30.347 -63.565  1.00 24.53           C  
ATOM   1407  CD2 TYR A 485       2.719  28.891 -61.931  1.00 23.77           C  
ATOM   1408  CE1 TYR A 485       0.735  29.364 -63.838  1.00 25.95           C  
ATOM   1409  CE2 TYR A 485       1.765  27.910 -62.204  1.00 24.83           C  
ATOM   1410  CZ  TYR A 485       0.782  28.150 -63.157  1.00 32.71           C  
ATOM   1411  OH  TYR A 485      -0.132  27.161 -63.395  1.00 32.94           O  
ATOM   1412  H   TYR A 485       5.281  33.151 -61.925  1.00 22.99           H  
ATOM   1413  HA  TYR A 485       2.465  32.886 -62.034  1.00 21.35           H  
ATOM   1414  HB2 TYR A 485       4.592  30.686 -61.800  1.00 21.96           H  
ATOM   1415  HB3 TYR A 485       4.173  31.482 -63.291  1.00 21.96           H  
ATOM   1416  HD1 TYR A 485       1.669  31.288 -64.111  1.00 24.53           H  
ATOM   1417  HD2 TYR A 485       3.480  28.688 -61.181  1.00 23.77           H  
ATOM   1418  HE1 TYR A 485      -0.041  29.563 -64.571  1.00 25.95           H  
ATOM   1419  HE2 TYR A 485       1.797  26.965 -61.673  1.00 24.83           H  
ATOM   1420  HH  TYR A 485      -0.512  27.309 -64.278  1.00 32.94           H  
ATOM   1421  N   LEU A 486       3.726  31.997 -59.119  1.00 18.49           N  
ATOM   1422  CA  LEU A 486       3.352  31.606 -57.766  1.00 18.07           C  
ATOM   1423  C   LEU A 486       2.418  32.608 -57.059  1.00 23.79           C  
ATOM   1424  O   LEU A 486       1.819  32.281 -56.034  1.00 23.96           O  
ATOM   1425  CB  LEU A 486       4.592  31.441 -56.873  1.00 17.70           C  
ATOM   1426  CG  LEU A 486       5.356  30.126 -57.088  1.00 20.81           C  
ATOM   1427  CD1 LEU A 486       6.713  30.213 -56.384  1.00 19.40           C  
ATOM   1428  CD2 LEU A 486       4.576  28.914 -56.576  1.00 21.05           C  
ATOM   1429  H   LEU A 486       4.701  32.254 -59.328  1.00 18.49           H  
ATOM   1430  HA  LEU A 486       2.786  30.671 -57.838  1.00 18.07           H  
ATOM   1431  HB2 LEU A 486       4.304  31.494 -55.818  1.00 17.70           H  
ATOM   1432  HB3 LEU A 486       5.266  32.293 -57.040  1.00 17.70           H  
ATOM   1433  HG  LEU A 486       5.530  29.984 -58.158  1.00 20.81           H  
ATOM   1434 HD11 LEU A 486       6.594  30.384 -55.310  1.00 19.40           H  
ATOM   1435 HD12 LEU A 486       7.308  31.036 -56.791  1.00 19.40           H  
ATOM   1436 HD13 LEU A 486       7.287  29.292 -56.519  1.00 19.40           H  
ATOM   1437 HD21 LEU A 486       4.331  29.017 -55.514  1.00 21.05           H  
ATOM   1438 HD22 LEU A 486       5.163  27.998 -56.702  1.00 21.05           H  
ATOM   1439 HD23 LEU A 486       3.641  28.774 -57.126  1.00 21.05           H  
ATOM   1440  N   ARG A 487       2.450  33.893 -57.561  1.00 21.15           N  
ATOM   1441  CA  ARG A 487       1.847  35.081 -56.929  1.00 21.48           C  
ATOM   1442  C   ARG A 487       0.793  35.714 -57.876  1.00 26.83           C  
ATOM   1443  O   ARG A 487       0.323  36.843 -57.711  1.00 27.34           O  
ATOM   1444  CB  ARG A 487       2.947  36.118 -56.626  1.00 21.16           C  
ATOM   1445  CG  ARG A 487       3.917  35.652 -55.534  1.00 28.07           C  
ATOM   1446  CD  ARG A 487       5.197  36.471 -55.492  1.00 36.05           C  
ATOM   1447  NE  ARG A 487       4.983  37.844 -55.050  1.00 45.58           N  
ATOM   1448  CZ  ARG A 487       5.121  38.345 -53.808  1.00 60.40           C  
ATOM   1449  NH1 ARG A 487       5.524  37.627 -52.755  1.00 49.55           N  
ATOM   1450  NH2 ARG A 487       4.890  39.647 -53.631  1.00 45.55           N1+
ATOM   1451  H   ARG A 487       2.923  34.048 -58.458  1.00 21.15           H  
ATOM   1452  HA  ARG A 487       1.333  34.780 -56.010  1.00 21.48           H  
ATOM   1453  HB2 ARG A 487       2.500  37.071 -56.318  1.00 21.16           H  
ATOM   1454  HB3 ARG A 487       3.504  36.328 -57.549  1.00 21.16           H  
ATOM   1455  HG2 ARG A 487       4.203  34.612 -55.721  1.00 28.07           H  
ATOM   1456  HG3 ARG A 487       3.414  35.697 -54.563  1.00 28.07           H  
ATOM   1457  HD2 ARG A 487       5.639  36.519 -56.494  1.00 36.05           H  
ATOM   1458  HD3 ARG A 487       5.962  36.005 -54.870  1.00 36.05           H  
ATOM   1459  HE  ARG A 487       5.100  38.564 -55.779  1.00 45.58           H  
ATOM   1460 HH11 ARG A 487       5.877  38.079 -51.890  1.00 49.55           H  
ATOM   1461 HH12 ARG A 487       5.627  36.596 -52.763  1.00 49.55           H  
ATOM   1462 HH21 ARG A 487       5.145  40.120 -52.745  1.00 45.55           H  
ATOM   1463 HH22 ARG A 487       4.349  40.192 -54.316  1.00 45.55           H  
ATOM   1464  N   GLU A 488       0.386  34.867 -58.896  1.00 23.51           N  
ATOM   1465  CA  GLU A 488      -0.567  35.236 -59.943  1.00 23.34           C  
ATOM   1466  C   GLU A 488      -1.949  34.857 -59.412  1.00 27.49           C  
ATOM   1467  O   GLU A 488      -2.550  33.822 -59.700  1.00 27.07           O  
ATOM   1468  CB  GLU A 488      -0.260  34.526 -61.269  1.00 24.68           C  
ATOM   1469  CG  GLU A 488       0.640  35.363 -62.184  1.00 35.27           C  
ATOM   1470  CD  GLU A 488      -0.111  35.787 -63.424  1.00 58.25           C  
ATOM   1471  OE1 GLU A 488       0.380  35.471 -64.553  1.00 42.96           O  
ATOM   1472  OE2 GLU A 488      -1.240  36.350 -63.276  1.00 49.24           O1-
ATOM   1473  H   GLU A 488       0.783  33.929 -58.896  1.00 23.51           H  
ATOM   1474  HA  GLU A 488      -0.548  36.324 -60.078  1.00 23.34           H  
ATOM   1475  HB2 GLU A 488      -1.192  34.274 -61.789  1.00 24.68           H  
ATOM   1476  HB3 GLU A 488       0.230  33.567 -61.070  1.00 24.68           H  
ATOM   1477  HG2 GLU A 488       1.498  34.763 -62.495  1.00 35.27           H  
ATOM   1478  HG3 GLU A 488       1.035  36.254 -61.685  1.00 35.27           H  
ATOM   1479  N   MET A 489      -2.479  35.807 -58.551  1.00 24.38           N  
ATOM   1480  CA  MET A 489      -3.678  35.549 -57.756  1.00 24.45           C  
ATOM   1481  C   MET A 489      -5.014  35.573 -58.553  1.00 27.47           C  
ATOM   1482  O   MET A 489      -6.112  35.503 -57.985  1.00 26.67           O  
ATOM   1483  CB  MET A 489      -3.776  36.491 -56.543  1.00 27.25           C  
ATOM   1484  CG  MET A 489      -2.527  36.611 -55.657  1.00 31.32           C  
ATOM   1485  SD  MET A 489      -1.782  35.041 -55.114  1.00 36.07           S  
ATOM   1486  CE  MET A 489      -3.108  34.424 -54.056  1.00 32.65           C  
ATOM   1487  H   MET A 489      -1.961  36.679 -58.430  1.00 24.38           H  
ATOM   1488  HA  MET A 489      -3.595  34.513 -57.401  1.00 24.45           H  
ATOM   1489  HB2 MET A 489      -4.625  36.185 -55.917  1.00 27.25           H  
ATOM   1490  HB3 MET A 489      -4.030  37.499 -56.898  1.00 27.25           H  
ATOM   1491  HG2 MET A 489      -2.766  37.206 -54.769  1.00 31.32           H  
ATOM   1492  HG3 MET A 489      -1.754  37.169 -56.192  1.00 31.32           H  
ATOM   1493  HE1 MET A 489      -2.771  33.513 -53.554  1.00 32.65           H  
ATOM   1494  HE2 MET A 489      -3.992  34.179 -54.649  1.00 32.65           H  
ATOM   1495  HE3 MET A 489      -3.366  35.163 -53.293  1.00 32.65           H  
ATOM   1496  N   ARG A 490      -4.877  35.490 -59.924  1.00 23.14           N  
ATOM   1497  CA  ARG A 490      -5.961  35.083 -60.808  1.00 22.83           C  
ATOM   1498  C   ARG A 490      -6.158  33.551 -60.718  1.00 27.83           C  
ATOM   1499  O   ARG A 490      -7.234  33.029 -61.008  1.00 28.26           O  
ATOM   1500  CB  ARG A 490      -5.782  35.566 -62.260  1.00 22.83           C  
ATOM   1501  CG  ARG A 490      -4.381  35.385 -62.860  1.00 28.66           C  
ATOM   1502  CD  ARG A 490      -4.314  35.821 -64.330  1.00 33.87           C  
ATOM   1503  NE  ARG A 490      -2.918  35.837 -64.803  1.00 34.62           N  
ATOM   1504  CZ  ARG A 490      -2.476  35.489 -66.038  1.00 48.57           C  
ATOM   1505  NH1 ARG A 490      -3.346  35.272 -67.053  1.00 40.58           N  
ATOM   1506  NH2 ARG A 490      -1.160  35.321 -66.304  1.00 31.71           N1+
ATOM   1507  H   ARG A 490      -3.958  35.677 -60.304  1.00 23.14           H  
ATOM   1508  HA  ARG A 490      -6.887  35.519 -60.411  1.00 22.83           H  
ATOM   1509  HB2 ARG A 490      -6.021  36.637 -62.291  1.00 22.83           H  
ATOM   1510  HB3 ARG A 490      -6.518  35.064 -62.901  1.00 22.83           H  
ATOM   1511  HG2 ARG A 490      -4.060  34.341 -62.778  1.00 28.66           H  
ATOM   1512  HG3 ARG A 490      -3.662  35.985 -62.293  1.00 28.66           H  
ATOM   1513  HD2 ARG A 490      -4.714  36.832 -64.454  1.00 33.87           H  
ATOM   1514  HD3 ARG A 490      -4.900  35.120 -64.932  1.00 33.87           H  
ATOM   1515  HE  ARG A 490      -2.159  36.095 -64.092  1.00 34.62           H  
ATOM   1516 HH11 ARG A 490      -3.018  35.032 -67.978  1.00 40.58           H  
ATOM   1517 HH12 ARG A 490      -4.331  35.441 -66.928  1.00 40.58           H  
ATOM   1518 HH21 ARG A 490      -0.797  34.957 -67.173  1.00 31.71           H  
ATOM   1519 HH22 ARG A 490      -0.416  35.413 -65.538  1.00 31.71           H  
ATOM   1520  N   HIS A 491      -5.034  32.837 -60.353  1.00 24.83           N  
ATOM   1521  CA  HIS A 491      -5.020  31.387 -60.129  1.00 25.02           C  
ATOM   1522  C   HIS A 491      -5.201  31.144 -58.617  1.00 28.06           C  
ATOM   1523  O   HIS A 491      -5.126  32.045 -57.782  1.00 27.38           O  
ATOM   1524  CB  HIS A 491      -3.705  30.747 -60.599  1.00 25.75           C  
ATOM   1525  CG  HIS A 491      -3.590  30.700 -62.081  1.00 29.36           C  
ATOM   1526  ND1 HIS A 491      -4.461  29.922 -62.809  1.00 31.40           N  
ATOM   1527  CD2 HIS A 491      -2.689  31.328 -62.918  1.00 31.67           C  
ATOM   1528  CE1 HIS A 491      -4.115  30.096 -64.064  1.00 31.05           C  
ATOM   1529  NE2 HIS A 491      -3.051  30.945 -64.180  1.00 31.58           N  
ATOM   1530  H   HIS A 491      -4.160  33.345 -60.164  1.00 24.83           H  
ATOM   1531  HA  HIS A 491      -5.882  30.942 -60.642  1.00 25.02           H  
ATOM   1532  HB2 HIS A 491      -3.636  29.715 -60.233  1.00 25.75           H  
ATOM   1533  HB3 HIS A 491      -2.845  31.275 -60.171  1.00 25.75           H  
ATOM   1534  HD2 HIS A 491      -1.853  31.992 -62.735  1.00 31.67           H  
ATOM   1535  HE2 HIS A 491      -2.614  31.233 -65.046  1.00 31.58           H  
ATOM   1536  HE1 HIS A 491      -4.592  29.640 -64.921  1.00 31.05           H  
ATOM   1537  N   ARG A 492      -5.436  29.823 -58.281  1.00 23.82           N  
ATOM   1538  CA  ARG A 492      -5.463  29.337 -56.898  1.00 23.37           C  
ATOM   1539  C   ARG A 492      -5.230  27.821 -57.005  1.00 26.15           C  
ATOM   1540  O   ARG A 492      -5.915  27.108 -57.737  1.00 24.93           O  
ATOM   1541  CB  ARG A 492      -6.788  29.675 -56.199  1.00 22.86           C  
ATOM   1542  CG  ARG A 492      -6.609  30.801 -55.166  1.00 23.78           C  
ATOM   1543  CD  ARG A 492      -7.918  31.502 -54.815  1.00 32.56           C  
ATOM   1544  NE  ARG A 492      -8.533  32.186 -55.965  1.00 42.43           N  
ATOM   1545  CZ  ARG A 492      -8.026  33.255 -56.626  1.00 56.61           C  
ATOM   1546  NH1 ARG A 492      -6.941  33.930 -56.213  1.00 52.10           N  
ATOM   1547  NH2 ARG A 492      -8.639  33.686 -57.749  1.00 42.55           N1+
ATOM   1548  H   ARG A 492      -5.602  29.135 -59.014  1.00 23.82           H  
ATOM   1549  HA  ARG A 492      -4.616  29.798 -56.377  1.00 23.37           H  
ATOM   1550  HB2 ARG A 492      -7.185  28.796 -55.675  1.00 22.86           H  
ATOM   1551  HB3 ARG A 492      -7.541  29.958 -56.945  1.00 22.86           H  
ATOM   1552  HG2 ARG A 492      -5.891  31.542 -55.524  1.00 23.78           H  
ATOM   1553  HG3 ARG A 492      -6.177  30.374 -54.254  1.00 23.78           H  
ATOM   1554  HD2 ARG A 492      -7.772  32.239 -54.018  1.00 32.56           H  
ATOM   1555  HD3 ARG A 492      -8.647  30.773 -54.445  1.00 32.56           H  
ATOM   1556  HE  ARG A 492      -9.420  31.832 -56.301  1.00 42.43           H  
ATOM   1557 HH11 ARG A 492      -6.545  34.652 -56.839  1.00 52.10           H  
ATOM   1558 HH12 ARG A 492      -6.389  33.662 -55.412  1.00 52.10           H  
ATOM   1559 HH21 ARG A 492      -8.213  34.449 -58.271  1.00 42.55           H  
ATOM   1560 HH22 ARG A 492      -9.440  33.222 -58.154  1.00 42.55           H  
ATOM   1561  N   PHE A 493      -4.126  27.380 -56.306  1.00 22.37           N  
ATOM   1562  CA  PHE A 493      -3.557  26.042 -56.466  1.00 21.98           C  
ATOM   1563  C   PHE A 493      -3.927  25.175 -55.255  1.00 26.83           C  
ATOM   1564  O   PHE A 493      -4.307  25.648 -54.184  1.00 27.65           O  
ATOM   1565  CB  PHE A 493      -2.018  26.102 -56.568  1.00 23.30           C  
ATOM   1566  CG  PHE A 493      -1.505  27.060 -57.619  1.00 24.59           C  
ATOM   1567  CD1 PHE A 493      -1.764  26.837 -58.978  1.00 27.55           C  
ATOM   1568  CD2 PHE A 493      -0.756  28.185 -57.245  1.00 25.87           C  
ATOM   1569  CE1 PHE A 493      -1.290  27.731 -59.939  1.00 28.06           C  
ATOM   1570  CE2 PHE A 493      -0.282  29.078 -58.206  1.00 28.39           C  
ATOM   1571  CZ  PHE A 493      -0.552  28.848 -59.551  1.00 26.57           C  
ATOM   1572  H   PHE A 493      -3.669  27.987 -55.636  1.00 22.37           H  
ATOM   1573  HA  PHE A 493      -3.982  25.590 -57.369  1.00 21.98           H  
ATOM   1574  HB2 PHE A 493      -1.611  25.106 -56.782  1.00 23.30           H  
ATOM   1575  HB3 PHE A 493      -1.600  26.381 -55.590  1.00 23.30           H  
ATOM   1576  HD1 PHE A 493      -2.325  25.962 -59.298  1.00 27.55           H  
ATOM   1577  HD2 PHE A 493      -0.528  28.376 -56.200  1.00 25.87           H  
ATOM   1578  HE1 PHE A 493      -1.489  27.559 -60.995  1.00 28.06           H  
ATOM   1579  HE2 PHE A 493       0.297  29.953 -57.915  1.00 28.39           H  
ATOM   1580  HZ  PHE A 493      -0.178  29.544 -60.297  1.00 26.57           H  
ATOM   1581  N   GLN A 494      -3.741  23.824 -55.466  1.00 22.12           N  
ATOM   1582  CA  GLN A 494      -3.838  22.820 -54.415  1.00 21.09           C  
ATOM   1583  C   GLN A 494      -2.427  22.350 -54.001  1.00 24.27           C  
ATOM   1584  O   GLN A 494      -1.415  22.551 -54.674  1.00 23.48           O  
ATOM   1585  CB  GLN A 494      -4.701  21.641 -54.868  1.00 21.93           C  
ATOM   1586  CG  GLN A 494      -6.108  22.088 -55.274  1.00 25.64           C  
ATOM   1587  CD  GLN A 494      -7.013  20.910 -55.530  1.00 40.47           C  
ATOM   1588  NE2 GLN A 494      -8.162  21.220 -56.199  1.00 34.27           N  
ATOM   1589  OE1 GLN A 494      -6.779  19.769 -55.150  1.00 34.96           O  
ATOM   1590  H   GLN A 494      -3.521  23.496 -56.420  1.00 22.12           H  
ATOM   1591  HA  GLN A 494      -4.293  23.281 -53.529  1.00 21.09           H  
ATOM   1592  HB2 GLN A 494      -4.765  20.902 -54.059  1.00 21.93           H  
ATOM   1593  HB3 GLN A 494      -4.225  21.123 -55.711  1.00 21.93           H  
ATOM   1594  HG2 GLN A 494      -6.070  22.705 -56.178  1.00 25.64           H  
ATOM   1595  HG3 GLN A 494      -6.563  22.686 -54.475  1.00 25.64           H  
ATOM   1596 HE21 GLN A 494      -8.820  20.473 -56.394  1.00 34.27           H  
ATOM   1597 HE22 GLN A 494      -8.400  22.154 -56.513  1.00 34.27           H  
ATOM   1598  N   THR A 495      -2.403  21.621 -52.827  1.00 21.37           N  
ATOM   1599  CA  THR A 495      -1.171  21.264 -52.119  1.00 21.23           C  
ATOM   1600  C   THR A 495      -0.305  20.233 -52.856  1.00 24.92           C  
ATOM   1601  O   THR A 495       0.894  20.114 -52.586  1.00 24.78           O  
ATOM   1602  CB  THR A 495      -1.502  20.740 -50.705  1.00 25.94           C  
ATOM   1603  OG1 THR A 495      -2.614  19.834 -50.780  1.00 23.04           O  
ATOM   1604  CG2 THR A 495      -1.867  21.879 -49.760  1.00 23.74           C  
ATOM   1605  H   THR A 495      -3.261  21.314 -52.375  1.00 21.37           H  
ATOM   1606  HA  THR A 495      -0.558  22.172 -52.058  1.00 21.23           H  
ATOM   1607  HB  THR A 495      -0.652  20.188 -50.287  1.00 25.94           H  
ATOM   1608 HG21 THR A 495      -1.047  22.595 -49.684  1.00 23.74           H  
ATOM   1609 HG22 THR A 495      -2.083  21.492 -48.758  1.00 23.74           H  
ATOM   1610 HG23 THR A 495      -2.768  22.404 -50.095  1.00 23.74           H  
ATOM   1611  HG1 THR A 495      -2.912  19.662 -49.865  1.00 23.04           H  
ATOM   1612  N   GLN A 496      -0.970  19.438 -53.770  1.00 20.37           N  
ATOM   1613  CA  GLN A 496      -0.272  18.505 -54.659  1.00 19.72           C  
ATOM   1614  C   GLN A 496       0.351  19.282 -55.819  1.00 23.96           C  
ATOM   1615  O   GLN A 496       1.429  18.945 -56.312  1.00 23.19           O  
ATOM   1616  CB  GLN A 496      -1.219  17.435 -55.233  1.00 19.97           C  
ATOM   1617  CG  GLN A 496      -0.558  16.519 -56.282  1.00 23.23           C  
ATOM   1618  CD  GLN A 496       0.659  15.829 -55.717  1.00 37.89           C  
ATOM   1619  OE1 GLN A 496       0.686  15.392 -54.567  1.00 30.15           O  
ATOM   1620  NE2 GLN A 496       1.733  15.728 -56.548  1.00 30.34           N  
ATOM   1621  H   GLN A 496      -1.982  19.498 -53.822  1.00 20.37           H  
ATOM   1622  HA  GLN A 496       0.540  18.049 -54.083  1.00 19.72           H  
ATOM   1623  HB2 GLN A 496      -2.089  17.916 -55.699  1.00 19.97           H  
ATOM   1624  HB3 GLN A 496      -1.610  16.829 -54.406  1.00 19.97           H  
ATOM   1625  HG2 GLN A 496      -0.296  17.083 -57.183  1.00 23.23           H  
ATOM   1626  HG3 GLN A 496      -1.267  15.745 -56.593  1.00 23.23           H  
ATOM   1627 HE21 GLN A 496       2.599  15.316 -56.219  1.00 30.34           H  
ATOM   1628 HE22 GLN A 496       1.790  16.014 -57.564  1.00 30.34           H  
ATOM   1629  N   GLN A 497      -0.389  20.312 -56.361  1.00 20.72           N  
ATOM   1630  CA  GLN A 497       0.045  20.935 -57.616  1.00 20.12           C  
ATOM   1631  C   GLN A 497       1.407  21.603 -57.364  1.00 23.16           C  
ATOM   1632  O   GLN A 497       2.267  21.713 -58.233  1.00 22.84           O  
ATOM   1633  CB  GLN A 497      -0.969  21.965 -58.121  1.00 21.30           C  
ATOM   1634  CG  GLN A 497      -2.219  21.326 -58.739  1.00 24.62           C  
ATOM   1635  CD  GLN A 497      -3.329  22.350 -58.843  1.00 40.18           C  
ATOM   1636  OE1 GLN A 497      -3.699  23.011 -57.874  1.00 31.56           O  
ATOM   1637  NE2 GLN A 497      -3.895  22.522 -60.073  1.00 40.98           N  
ATOM   1638  H   GLN A 497      -1.216  20.644 -55.871  1.00 20.72           H  
ATOM   1639  HA  GLN A 497       0.194  20.140 -58.355  1.00 20.12           H  
ATOM   1640  HB2 GLN A 497      -0.507  22.603 -58.883  1.00 21.30           H  
ATOM   1641  HB3 GLN A 497      -1.243  22.640 -57.302  1.00 21.30           H  
ATOM   1642  HG2 GLN A 497      -2.596  20.511 -58.111  1.00 24.62           H  
ATOM   1643  HG3 GLN A 497      -1.982  20.906 -59.722  1.00 24.62           H  
ATOM   1644 HE21 GLN A 497      -4.639  23.205 -60.189  1.00 40.98           H  
ATOM   1645 HE22 GLN A 497      -3.610  21.996 -60.892  1.00 40.98           H  
ATOM   1646  N   LEU A 498       1.546  22.126 -56.092  1.00 19.34           N  
ATOM   1647  CA  LEU A 498       2.769  22.785 -55.638  1.00 18.91           C  
ATOM   1648  C   LEU A 498       3.920  21.754 -55.493  1.00 21.05           C  
ATOM   1649  O   LEU A 498       5.101  22.035 -55.709  1.00 19.82           O  
ATOM   1650  CB  LEU A 498       2.508  23.483 -54.297  1.00 19.15           C  
ATOM   1651  CG  LEU A 498       1.498  24.648 -54.384  1.00 24.96           C  
ATOM   1652  CD1 LEU A 498       1.110  25.111 -52.980  1.00 25.53           C  
ATOM   1653  CD2 LEU A 498       2.035  25.835 -55.183  1.00 27.29           C  
ATOM   1654  H   LEU A 498       0.740  22.025 -55.472  1.00 19.34           H  
ATOM   1655  HA  LEU A 498       3.080  23.493 -56.411  1.00 18.91           H  
ATOM   1656  HB2 LEU A 498       3.451  23.845 -53.876  1.00 19.15           H  
ATOM   1657  HB3 LEU A 498       2.128  22.740 -53.582  1.00 19.15           H  
ATOM   1658  HG  LEU A 498       0.584  24.300 -54.876  1.00 24.96           H  
ATOM   1659 HD11 LEU A 498       1.973  25.505 -52.438  1.00 25.53           H  
ATOM   1660 HD12 LEU A 498       0.687  24.288 -52.396  1.00 25.53           H  
ATOM   1661 HD13 LEU A 498       0.355  25.902 -53.036  1.00 25.53           H  
ATOM   1662 HD21 LEU A 498       2.950  26.234 -54.735  1.00 27.29           H  
ATOM   1663 HD22 LEU A 498       1.299  26.645 -55.210  1.00 27.29           H  
ATOM   1664 HD23 LEU A 498       2.250  25.560 -56.218  1.00 27.29           H  
ATOM   1665  N   LEU A 499       3.530  20.504 -55.056  1.00 18.06           N  
ATOM   1666  CA  LEU A 499       4.473  19.400 -54.914  1.00 17.46           C  
ATOM   1667  C   LEU A 499       4.902  18.946 -56.317  1.00 21.74           C  
ATOM   1668  O   LEU A 499       6.057  18.592 -56.552  1.00 19.47           O  
ATOM   1669  CB  LEU A 499       3.852  18.220 -54.178  1.00 17.31           C  
ATOM   1670  CG  LEU A 499       4.862  17.116 -53.839  1.00 22.15           C  
ATOM   1671  CD1 LEU A 499       5.919  17.579 -52.835  1.00 22.92           C  
ATOM   1672  CD2 LEU A 499       4.103  15.918 -53.293  1.00 24.01           C  
ATOM   1673  H   LEU A 499       2.545  20.352 -54.861  1.00 18.06           H  
ATOM   1674  HA  LEU A 499       5.349  19.796 -54.395  1.00 17.46           H  
ATOM   1675  HB2 LEU A 499       3.055  17.785 -54.792  1.00 17.31           H  
ATOM   1676  HB3 LEU A 499       3.361  18.556 -53.263  1.00 17.31           H  
ATOM   1677  HG  LEU A 499       5.365  16.790 -54.756  1.00 22.15           H  
ATOM   1678 HD11 LEU A 499       5.457  17.969 -51.921  1.00 22.92           H  
ATOM   1679 HD12 LEU A 499       6.558  18.361 -53.254  1.00 22.92           H  
ATOM   1680 HD13 LEU A 499       6.576  16.752 -52.552  1.00 22.92           H  
ATOM   1681 HD21 LEU A 499       3.700  16.137 -52.301  1.00 24.01           H  
ATOM   1682 HD22 LEU A 499       4.756  15.047 -53.233  1.00 24.01           H  
ATOM   1683 HD23 LEU A 499       3.273  15.646 -53.947  1.00 24.01           H  
ATOM   1684  N   GLU A 500       3.894  18.916 -57.257  1.00 19.49           N  
ATOM   1685  CA  GLU A 500       4.135  18.605 -58.668  1.00 19.87           C  
ATOM   1686  C   GLU A 500       5.198  19.587 -59.211  1.00 23.97           C  
ATOM   1687  O   GLU A 500       6.050  19.243 -60.032  1.00 25.47           O  
ATOM   1688  CB  GLU A 500       2.848  18.759 -59.500  1.00 21.37           C  
ATOM   1689  CG  GLU A 500       2.721  17.722 -60.614  1.00 37.19           C  
ATOM   1690  CD  GLU A 500       2.145  16.385 -60.150  1.00 67.34           C  
ATOM   1691  OE1 GLU A 500       2.204  16.148 -58.906  1.00 58.35           O  
ATOM   1692  OE2 GLU A 500       1.680  15.658 -61.073  1.00 65.70           O1-
ATOM   1693  H   GLU A 500       2.925  19.071 -56.941  1.00 19.49           H  
ATOM   1694  HA  GLU A 500       4.544  17.591 -58.704  1.00 19.87           H  
ATOM   1695  HB2 GLU A 500       2.815  19.752 -59.964  1.00 21.37           H  
ATOM   1696  HB3 GLU A 500       1.961  18.693 -58.862  1.00 21.37           H  
ATOM   1697  HG2 GLU A 500       3.687  17.547 -61.101  1.00 37.19           H  
ATOM   1698  HG3 GLU A 500       2.039  18.119 -61.377  1.00 37.19           H  
ATOM   1699  N   MET A 501       5.063  20.900 -58.797  1.00 20.50           N  
ATOM   1700  CA  MET A 501       5.995  21.940 -59.236  1.00 20.36           C  
ATOM   1701  C   MET A 501       7.376  21.761 -58.571  1.00 23.50           C  
ATOM   1702  O   MET A 501       8.417  22.027 -59.176  1.00 23.99           O  
ATOM   1703  CB  MET A 501       5.420  23.336 -58.982  1.00 22.55           C  
ATOM   1704  CG  MET A 501       4.232  23.601 -59.912  1.00 24.96           C  
ATOM   1705  SD  MET A 501       3.238  25.006 -59.316  1.00 28.54           S  
ATOM   1706  CE  MET A 501       1.671  24.587 -60.121  1.00 25.29           C  
ATOM   1707  H   MET A 501       4.265  21.140 -58.201  1.00 20.50           H  
ATOM   1708  HA  MET A 501       6.156  21.798 -60.313  1.00 20.36           H  
ATOM   1709  HB2 MET A 501       6.192  24.098 -59.151  1.00 22.55           H  
ATOM   1710  HB3 MET A 501       5.121  23.420 -57.932  1.00 22.55           H  
ATOM   1711  HG2 MET A 501       3.588  22.722 -59.987  1.00 24.96           H  
ATOM   1712  HG3 MET A 501       4.582  23.822 -60.922  1.00 24.96           H  
ATOM   1713  HE1 MET A 501       0.920  25.336 -59.859  1.00 25.29           H  
ATOM   1714  HE2 MET A 501       1.317  23.611 -59.789  1.00 25.29           H  
ATOM   1715  HE3 MET A 501       1.795  24.576 -61.207  1.00 25.29           H  
ATOM   1716  N   CYS A 502       7.382  21.343 -57.254  1.00 18.66           N  
ATOM   1717  CA  CYS A 502       8.646  21.031 -56.583  1.00 18.73           C  
ATOM   1718  C   CYS A 502       9.318  19.873 -57.352  1.00 24.62           C  
ATOM   1719  O   CYS A 502      10.530  19.859 -57.575  1.00 25.23           O  
ATOM   1720  CB  CYS A 502       8.480  20.608 -55.123  1.00 18.60           C  
ATOM   1721  SG  CYS A 502       7.919  21.965 -54.053  1.00 22.24           S  
ATOM   1722  H   CYS A 502       6.488  21.271 -56.761  1.00 18.66           H  
ATOM   1723  HA  CYS A 502       9.301  21.907 -56.674  1.00 18.73           H  
ATOM   1724  HB2 CYS A 502       9.434  20.253 -54.721  1.00 18.60           H  
ATOM   1725  HB3 CYS A 502       7.770  19.784 -55.023  1.00 18.60           H  
ATOM   1726  HG  CYS A 502       6.707  22.136 -54.621  1.00 22.24           H  
ATOM   1727  N   LYS A 503       8.462  18.849 -57.699  1.00 21.36           N  
ATOM   1728  CA  LYS A 503       8.899  17.662 -58.414  1.00 20.54           C  
ATOM   1729  C   LYS A 503       9.482  18.048 -59.786  1.00 25.52           C  
ATOM   1730  O   LYS A 503      10.542  17.551 -60.179  1.00 26.33           O  
ATOM   1731  CB  LYS A 503       7.724  16.688 -58.533  1.00 21.10           C  
ATOM   1732  CG  LYS A 503       8.089  15.371 -59.201  1.00 24.96           C  
ATOM   1733  CD  LYS A 503       6.899  14.409 -59.195  1.00 27.16           C  
ATOM   1734  CE  LYS A 503       7.053  13.243 -60.161  1.00 30.62           C  
ATOM   1735  NZ  LYS A 503       6.964  13.720 -61.552  1.00 32.44           N1+
ATOM   1736  H   LYS A 503       7.475  18.916 -57.412  1.00 21.36           H  
ATOM   1737  HA  LYS A 503       9.704  17.211 -57.822  1.00 20.54           H  
ATOM   1738  HB2 LYS A 503       6.914  17.147 -59.107  1.00 21.10           H  
ATOM   1739  HB3 LYS A 503       7.311  16.485 -57.539  1.00 21.10           H  
ATOM   1740  HG2 LYS A 503       8.938  14.909 -58.691  1.00 24.96           H  
ATOM   1741  HG3 LYS A 503       8.399  15.593 -60.220  1.00 24.96           H  
ATOM   1742  HD2 LYS A 503       5.972  14.949 -59.427  1.00 27.16           H  
ATOM   1743  HD3 LYS A 503       6.783  14.011 -58.180  1.00 27.16           H  
ATOM   1744  HE2 LYS A 503       6.236  12.528 -60.027  1.00 30.62           H  
ATOM   1745  HE3 LYS A 503       8.009  12.724 -60.048  1.00 30.62           H  
ATOM   1746  HZ1 LYS A 503       7.907  14.191 -61.865  1.00 32.44           H  
ATOM   1747  HZ2 LYS A 503       6.222  14.407 -61.727  1.00 32.44           H  
ATOM   1748  HZ3 LYS A 503       6.882  12.970 -62.244  1.00 32.44           H  
ATOM   1749  N   ASP A 504       8.753  18.924 -60.567  1.00 21.22           N  
ATOM   1750  CA  ASP A 504       9.197  19.290 -61.917  1.00 20.08           C  
ATOM   1751  C   ASP A 504      10.621  19.876 -61.852  1.00 21.84           C  
ATOM   1752  O   ASP A 504      11.503  19.572 -62.657  1.00 19.97           O  
ATOM   1753  CB  ASP A 504       8.228  20.286 -62.557  1.00 21.23           C  
ATOM   1754  CG  ASP A 504       8.411  20.373 -64.063  1.00 28.93           C  
ATOM   1755  OD1 ASP A 504       8.937  19.361 -64.618  1.00 29.26           O  
ATOM   1756  OD2 ASP A 504       7.994  21.426 -64.628  1.00 30.89           O1-
ATOM   1757  H   ASP A 504       7.848  19.271 -60.232  1.00 21.22           H  
ATOM   1758  HA  ASP A 504       9.253  18.346 -62.471  1.00 20.08           H  
ATOM   1759  HB2 ASP A 504       8.341  21.282 -62.115  1.00 21.23           H  
ATOM   1760  HB3 ASP A 504       7.192  19.971 -62.387  1.00 21.23           H  
ATOM   1761  N   VAL A 505      10.832  20.803 -60.843  1.00 19.47           N  
ATOM   1762  CA  VAL A 505      12.138  21.435 -60.690  1.00 19.37           C  
ATOM   1763  C   VAL A 505      13.135  20.359 -60.228  1.00 26.03           C  
ATOM   1764  O   VAL A 505      14.285  20.296 -60.670  1.00 25.77           O  
ATOM   1765  CB  VAL A 505      12.078  22.617 -59.706  1.00 22.50           C  
ATOM   1766  CG1 VAL A 505      13.478  23.103 -59.327  1.00 21.68           C  
ATOM   1767  CG2 VAL A 505      11.280  23.776 -60.314  1.00 21.91           C  
ATOM   1768  H   VAL A 505      10.057  21.066 -60.232  1.00 19.47           H  
ATOM   1769  HA  VAL A 505      12.466  21.774 -61.682  1.00 19.37           H  
ATOM   1770  HB  VAL A 505      11.568  22.306 -58.784  1.00 22.50           H  
ATOM   1771 HG11 VAL A 505      14.086  23.289 -60.213  1.00 21.68           H  
ATOM   1772 HG12 VAL A 505      14.002  22.370 -58.704  1.00 21.68           H  
ATOM   1773 HG13 VAL A 505      13.434  24.031 -58.760  1.00 21.68           H  
ATOM   1774 HG21 VAL A 505      11.763  24.155 -61.221  1.00 21.91           H  
ATOM   1775 HG22 VAL A 505      11.192  24.603 -59.603  1.00 21.91           H  
ATOM   1776 HG23 VAL A 505      10.265  23.467 -60.581  1.00 21.91           H  
ATOM   1777  N   CYS A 506      12.689  19.524 -59.222  1.00 22.85           N  
ATOM   1778  CA  CYS A 506      13.559  18.507 -58.618  1.00 23.09           C  
ATOM   1779  C   CYS A 506      14.097  17.564 -59.704  1.00 27.29           C  
ATOM   1780  O   CYS A 506      15.256  17.144 -59.670  1.00 27.13           O  
ATOM   1781  CB  CYS A 506      12.802  17.688 -57.570  1.00 23.49           C  
ATOM   1782  SG  CYS A 506      13.877  16.666 -56.529  1.00 27.27           S  
ATOM   1783  H   CYS A 506      11.738  19.658 -58.852  1.00 22.85           H  
ATOM   1784  HA  CYS A 506      14.404  19.047 -58.175  1.00 23.09           H  
ATOM   1785  HB2 CYS A 506      12.067  17.026 -58.036  1.00 23.49           H  
ATOM   1786  HB3 CYS A 506      12.264  18.346 -56.886  1.00 23.49           H  
ATOM   1787  HG  CYS A 506      14.422  15.933 -57.513  1.00 27.27           H  
ATOM   1788  N   GLU A 507      13.185  17.179 -60.670  1.00 22.58           N  
ATOM   1789  CA  GLU A 507      13.560  16.251 -61.743  1.00 22.35           C  
ATOM   1790  C   GLU A 507      14.723  16.850 -62.576  1.00 27.05           C  
ATOM   1791  O   GLU A 507      15.563  16.159 -63.157  1.00 27.70           O  
ATOM   1792  CB  GLU A 507      12.371  16.003 -62.693  1.00 23.55           C  
ATOM   1793  CG  GLU A 507      11.274  15.094 -62.124  1.00 28.84           C  
ATOM   1794  CD  GLU A 507       9.934  15.192 -62.865  1.00 49.70           C  
ATOM   1795  OE1 GLU A 507       9.923  15.821 -63.971  1.00 44.86           O  
ATOM   1796  OE2 GLU A 507       8.944  14.614 -62.299  1.00 45.26           O1-
ATOM   1797  H   GLU A 507      12.215  17.523 -60.614  1.00 22.58           H  
ATOM   1798  HA  GLU A 507      13.915  15.321 -61.284  1.00 22.35           H  
ATOM   1799  HB2 GLU A 507      12.736  15.551 -63.625  1.00 23.55           H  
ATOM   1800  HB3 GLU A 507      11.941  16.970 -62.981  1.00 23.55           H  
ATOM   1801  HG2 GLU A 507      11.094  15.318 -61.069  1.00 28.84           H  
ATOM   1802  HG3 GLU A 507      11.611  14.051 -62.170  1.00 28.84           H  
ATOM   1803  N   ALA A 508      14.655  18.219 -62.749  1.00 24.29           N  
ATOM   1804  CA  ALA A 508      15.587  18.975 -63.582  1.00 24.12           C  
ATOM   1805  C   ALA A 508      16.907  19.242 -62.847  1.00 26.94           C  
ATOM   1806  O   ALA A 508      17.979  19.343 -63.446  1.00 26.96           O  
ATOM   1807  CB  ALA A 508      14.965  20.297 -64.002  1.00 24.88           C  
ATOM   1808  H   ALA A 508      13.908  18.729 -62.276  1.00 24.29           H  
ATOM   1809  HA  ALA A 508      15.813  18.368 -64.466  1.00 24.12           H  
ATOM   1810  HB1 ALA A 508      13.983  20.142 -64.455  1.00 24.88           H  
ATOM   1811  HB2 ALA A 508      15.601  20.814 -64.725  1.00 24.88           H  
ATOM   1812  HB3 ALA A 508      14.826  20.964 -63.147  1.00 24.88           H  
ATOM   1813  N   MET A 509      16.800  19.463 -61.492  1.00 21.95           N  
ATOM   1814  CA  MET A 509      17.976  19.646 -60.658  1.00 21.48           C  
ATOM   1815  C   MET A 509      18.696  18.308 -60.455  1.00 27.33           C  
ATOM   1816  O   MET A 509      19.917  18.237 -60.294  1.00 28.65           O  
ATOM   1817  CB  MET A 509      17.606  20.231 -59.305  1.00 23.08           C  
ATOM   1818  CG  MET A 509      17.283  21.721 -59.321  1.00 25.71           C  
ATOM   1819  SD  MET A 509      18.600  22.801 -59.964  1.00 28.40           S  
ATOM   1820  CE  MET A 509      20.022  22.185 -59.029  1.00 25.14           C  
ATOM   1821  H   MET A 509      15.855  19.514 -61.095  1.00 21.95           H  
ATOM   1822  HA  MET A 509      18.680  20.280 -61.207  1.00 21.48           H  
ATOM   1823  HB2 MET A 509      18.424  20.050 -58.605  1.00 23.08           H  
ATOM   1824  HB3 MET A 509      16.739  19.696 -58.897  1.00 23.08           H  
ATOM   1825  HG2 MET A 509      17.038  22.046 -58.307  1.00 25.71           H  
ATOM   1826  HG3 MET A 509      16.393  21.902 -59.930  1.00 25.71           H  
ATOM   1827  HE1 MET A 509      20.889  22.798 -59.266  1.00 25.14           H  
ATOM   1828  HE2 MET A 509      20.268  21.159 -59.311  1.00 25.14           H  
ATOM   1829  HE3 MET A 509      19.837  22.246 -57.956  1.00 25.14           H  
ATOM   1830  N   GLU A 510      17.877  17.199 -60.407  1.00 24.36           N  
ATOM   1831  CA  GLU A 510      18.459  15.864 -60.380  1.00 24.17           C  
ATOM   1832  C   GLU A 510      19.222  15.641 -61.685  1.00 28.03           C  
ATOM   1833  O   GLU A 510      20.307  15.055 -61.704  1.00 27.44           O  
ATOM   1834  CB  GLU A 510      17.395  14.787 -60.225  1.00 25.66           C  
ATOM   1835  CG  GLU A 510      18.005  13.395 -60.087  1.00 35.62           C  
ATOM   1836  CD  GLU A 510      16.946  12.316 -60.185  1.00 53.22           C  
ATOM   1837  OE1 GLU A 510      15.762  12.644 -59.930  1.00 40.64           O  
ATOM   1838  OE2 GLU A 510      17.388  11.163 -60.502  1.00 48.63           O1-
ATOM   1839  H   GLU A 510      16.854  17.308 -60.354  1.00 24.36           H  
ATOM   1840  HA  GLU A 510      19.184  15.829 -59.562  1.00 24.17           H  
ATOM   1841  HB2 GLU A 510      16.711  14.809 -61.082  1.00 25.66           H  
ATOM   1842  HB3 GLU A 510      16.782  14.998 -59.341  1.00 25.66           H  
ATOM   1843  HG2 GLU A 510      18.520  13.301 -59.124  1.00 35.62           H  
ATOM   1844  HG3 GLU A 510      18.739  13.201 -60.876  1.00 35.62           H  
ATOM   1845  N   TYR A 511      18.604  16.094 -62.839  1.00 24.89           N  
ATOM   1846  CA  TYR A 511      19.333  16.016 -64.102  1.00 23.88           C  
ATOM   1847  C   TYR A 511      20.715  16.692 -63.929  1.00 25.72           C  
ATOM   1848  O   TYR A 511      21.734  16.146 -64.361  1.00 25.34           O  
ATOM   1849  CB  TYR A 511      18.556  16.630 -65.265  1.00 24.53           C  
ATOM   1850  CG  TYR A 511      19.226  16.518 -66.614  1.00 25.92           C  
ATOM   1851  CD1 TYR A 511      19.369  15.278 -67.253  1.00 27.95           C  
ATOM   1852  CD2 TYR A 511      19.666  17.679 -67.269  1.00 26.21           C  
ATOM   1853  CE1 TYR A 511      19.892  15.207 -68.545  1.00 29.72           C  
ATOM   1854  CE2 TYR A 511      20.185  17.611 -68.560  1.00 26.98           C  
ATOM   1855  CZ  TYR A 511      20.262  16.379 -69.195  1.00 35.60           C  
ATOM   1856  OH  TYR A 511      20.750  16.301 -70.473  1.00 36.76           O  
ATOM   1857  H   TYR A 511      17.637  16.429 -62.799  1.00 24.89           H  
ATOM   1858  HA  TYR A 511      19.507  14.950 -64.289  1.00 23.88           H  
ATOM   1859  HB2 TYR A 511      18.350  17.684 -65.067  1.00 24.53           H  
ATOM   1860  HB3 TYR A 511      17.568  16.155 -65.336  1.00 24.53           H  
ATOM   1861  HD1 TYR A 511      19.055  14.363 -66.754  1.00 27.95           H  
ATOM   1862  HD2 TYR A 511      19.578  18.650 -66.786  1.00 26.21           H  
ATOM   1863  HE1 TYR A 511      19.987  14.247 -69.044  1.00 29.72           H  
ATOM   1864  HE2 TYR A 511      20.500  18.518 -69.065  1.00 26.98           H  
ATOM   1865  HH  TYR A 511      20.127  16.824 -71.065  1.00 36.76           H  
ATOM   1866  N   LEU A 512      20.732  17.914 -63.274  1.00 21.23           N  
ATOM   1867  CA  LEU A 512      22.002  18.600 -63.059  1.00 20.88           C  
ATOM   1868  C   LEU A 512      22.921  17.798 -62.114  1.00 25.97           C  
ATOM   1869  O   LEU A 512      24.107  17.616 -62.418  1.00 25.88           O  
ATOM   1870  CB  LEU A 512      21.853  20.033 -62.538  1.00 20.36           C  
ATOM   1871  CG  LEU A 512      21.203  21.034 -63.509  1.00 23.83           C  
ATOM   1872  CD1 LEU A 512      21.311  22.447 -62.929  1.00 22.48           C  
ATOM   1873  CD2 LEU A 512      21.824  21.012 -64.904  1.00 24.71           C  
ATOM   1874  H   LEU A 512      19.853  18.320 -62.952  1.00 21.23           H  
ATOM   1875  HA  LEU A 512      22.521  18.611 -64.024  1.00 20.88           H  
ATOM   1876  HB2 LEU A 512      22.849  20.411 -62.280  1.00 20.36           H  
ATOM   1877  HB3 LEU A 512      21.286  20.033 -61.599  1.00 20.36           H  
ATOM   1878  HG  LEU A 512      20.139  20.791 -63.601  1.00 23.83           H  
ATOM   1879 HD11 LEU A 512      22.349  22.799 -62.926  1.00 22.48           H  
ATOM   1880 HD12 LEU A 512      20.945  22.477 -61.901  1.00 22.48           H  
ATOM   1881 HD13 LEU A 512      20.714  23.152 -63.515  1.00 22.48           H  
ATOM   1882 HD21 LEU A 512      22.915  21.050 -64.861  1.00 24.71           H  
ATOM   1883 HD22 LEU A 512      21.491  21.873 -65.488  1.00 24.71           H  
ATOM   1884 HD23 LEU A 512      21.534  20.110 -65.453  1.00 24.71           H  
ATOM   1885  N   GLU A 513      22.360  17.332 -60.936  1.00 24.09           N  
ATOM   1886  CA  GLU A 513      23.164  16.575 -59.963  1.00 24.67           C  
ATOM   1887  C   GLU A 513      23.759  15.314 -60.630  1.00 28.69           C  
ATOM   1888  O   GLU A 513      24.820  14.815 -60.247  1.00 27.11           O  
ATOM   1889  CB  GLU A 513      22.348  16.213 -58.703  1.00 26.17           C  
ATOM   1890  CG  GLU A 513      23.214  15.707 -57.539  1.00 36.88           C  
ATOM   1891  CD  GLU A 513      22.535  15.602 -56.168  1.00 58.48           C  
ATOM   1892  OE1 GLU A 513      21.304  15.315 -56.148  1.00 39.51           O  
ATOM   1893  OE2 GLU A 513      23.284  15.815 -55.161  1.00 59.09           O1-
ATOM   1894  H   GLU A 513      21.380  17.568 -60.716  1.00 24.09           H  
ATOM   1895  HA  GLU A 513      24.005  17.226 -59.694  1.00 24.67           H  
ATOM   1896  HB2 GLU A 513      21.591  15.458 -58.949  1.00 26.17           H  
ATOM   1897  HB3 GLU A 513      21.802  17.104 -58.373  1.00 26.17           H  
ATOM   1898  HG2 GLU A 513      24.085  16.363 -57.434  1.00 36.88           H  
ATOM   1899  HG3 GLU A 513      23.598  14.707 -57.777  1.00 36.88           H  
ATOM   1900  N   SER A 514      22.996  14.743 -61.633  1.00 26.07           N  
ATOM   1901  CA  SER A 514      23.464  13.588 -62.396  1.00 25.82           C  
ATOM   1902  C   SER A 514      24.506  13.886 -63.497  1.00 29.79           C  
ATOM   1903  O   SER A 514      25.222  12.985 -63.944  1.00 28.99           O  
ATOM   1904  CB  SER A 514      22.293  12.842 -63.043  1.00 28.76           C  
ATOM   1905  OG  SER A 514      21.735  13.524 -64.163  1.00 36.23           O  
ATOM   1906  H   SER A 514      22.060  15.132 -61.819  1.00 26.07           H  
ATOM   1907  HA  SER A 514      23.951  12.916 -61.677  1.00 25.82           H  
ATOM   1908  HB2 SER A 514      21.491  12.669 -62.318  1.00 28.76           H  
ATOM   1909  HB3 SER A 514      22.625  11.863 -63.405  1.00 28.76           H  
ATOM   1910  HG  SER A 514      21.940  14.488 -64.124  1.00 36.23           H  
ATOM   1911  N   LYS A 515      24.483  15.164 -64.024  1.00 26.75           N  
ATOM   1912  CA  LYS A 515      25.279  15.579 -65.191  1.00 26.34           C  
ATOM   1913  C   LYS A 515      26.608  16.251 -64.797  1.00 29.98           C  
ATOM   1914  O   LYS A 515      27.365  16.722 -65.646  1.00 29.73           O  
ATOM   1915  CB  LYS A 515      24.491  16.554 -66.087  1.00 28.26           C  
ATOM   1916  CG  LYS A 515      23.738  15.879 -67.239  1.00 32.94           C  
ATOM   1917  CD  LYS A 515      24.670  15.478 -68.396  1.00 40.64           C  
ATOM   1918  CE  LYS A 515      23.922  15.065 -69.663  1.00 50.99           C  
ATOM   1919  NZ  LYS A 515      23.278  16.233 -70.289  1.00 57.88           N1+
ATOM   1920  H   LYS A 515      23.894  15.870 -63.574  1.00 26.75           H  
ATOM   1921  HA  LYS A 515      25.561  14.678 -65.748  1.00 26.34           H  
ATOM   1922  HB2 LYS A 515      25.146  17.320 -66.519  1.00 28.26           H  
ATOM   1923  HB3 LYS A 515      23.772  17.114 -65.479  1.00 28.26           H  
ATOM   1924  HG2 LYS A 515      22.991  16.594 -67.598  1.00 32.94           H  
ATOM   1925  HG3 LYS A 515      23.186  15.003 -66.877  1.00 32.94           H  
ATOM   1926  HD2 LYS A 515      25.293  14.636 -68.074  1.00 40.64           H  
ATOM   1927  HD3 LYS A 515      25.353  16.303 -68.633  1.00 40.64           H  
ATOM   1928  HE2 LYS A 515      23.135  14.337 -69.442  1.00 50.99           H  
ATOM   1929  HE3 LYS A 515      24.601  14.643 -70.409  1.00 50.99           H  
ATOM   1930  HZ1 LYS A 515      23.755  16.642 -71.140  1.00 57.88           H  
ATOM   1931  HZ2 LYS A 515      23.191  17.026 -69.650  1.00 57.88           H  
ATOM   1932  HZ3 LYS A 515      22.289  16.048 -70.570  1.00 57.88           H  
ATOM   1933  N   GLN A 516      26.845  16.301 -63.439  1.00 26.14           N  
ATOM   1934  CA  GLN A 516      28.047  16.866 -62.840  1.00 25.90           C  
ATOM   1935  C   GLN A 516      28.016  18.391 -63.035  1.00 28.38           C  
ATOM   1936  O   GLN A 516      29.011  19.065 -63.294  1.00 27.02           O  
ATOM   1937  CB  GLN A 516      29.369  16.224 -63.291  1.00 27.47           C  
ATOM   1938  CG  GLN A 516      29.551  14.785 -62.799  1.00 48.99           C  
ATOM   1939  CD  GLN A 516      28.638  13.826 -63.523  1.00 77.24           C  
ATOM   1940  OE1 GLN A 516      28.770  13.541 -64.708  1.00 74.93           O  
ATOM   1941  NE2 GLN A 516      27.623  13.323 -62.760  1.00 69.03           N  
ATOM   1942  H   GLN A 516      26.121  15.929 -62.827  1.00 26.14           H  
ATOM   1943  HA  GLN A 516      27.938  16.707 -61.759  1.00 25.90           H  
ATOM   1944  HB2 GLN A 516      30.202  16.813 -62.885  1.00 27.47           H  
ATOM   1945  HB3 GLN A 516      29.474  16.265 -64.380  1.00 27.47           H  
ATOM   1946  HG2 GLN A 516      29.397  14.728 -61.715  1.00 48.99           H  
ATOM   1947  HG3 GLN A 516      30.580  14.458 -62.992  1.00 48.99           H  
ATOM   1948 HE21 GLN A 516      26.902  12.771 -63.230  1.00 69.03           H  
ATOM   1949 HE22 GLN A 516      27.520  13.484 -61.765  1.00 69.03           H  
ATOM   1950  N   PHE A 517      26.787  18.947 -62.719  1.00 25.24           N  
ATOM   1951  CA  PHE A 517      26.551  20.375 -62.732  1.00 24.59           C  
ATOM   1952  C   PHE A 517      25.741  20.721 -61.485  1.00 27.18           C  
ATOM   1953  O   PHE A 517      24.958  19.952 -60.939  1.00 26.10           O  
ATOM   1954  CB  PHE A 517      25.791  20.825 -63.991  1.00 26.05           C  
ATOM   1955  CG  PHE A 517      26.615  21.742 -64.868  1.00 27.97           C  
ATOM   1956  CD1 PHE A 517      26.312  23.109 -64.956  1.00 30.57           C  
ATOM   1957  CD2 PHE A 517      27.702  21.238 -65.598  1.00 30.17           C  
ATOM   1958  CE1 PHE A 517      27.073  23.951 -65.770  1.00 31.18           C  
ATOM   1959  CE2 PHE A 517      28.472  22.086 -66.396  1.00 32.54           C  
ATOM   1960  CZ  PHE A 517      28.153  23.440 -66.487  1.00 30.55           C  
ATOM   1961  H   PHE A 517      25.999  18.337 -62.469  1.00 25.24           H  
ATOM   1962  HA  PHE A 517      27.521  20.882 -62.650  1.00 24.59           H  
ATOM   1963  HB2 PHE A 517      24.866  21.345 -63.716  1.00 26.05           H  
ATOM   1964  HB3 PHE A 517      25.478  19.963 -64.597  1.00 26.05           H  
ATOM   1965  HD1 PHE A 517      25.480  23.530 -64.393  1.00 30.57           H  
ATOM   1966  HD2 PHE A 517      27.960  20.181 -65.552  1.00 30.17           H  
ATOM   1967  HE1 PHE A 517      26.827  25.008 -65.839  1.00 31.18           H  
ATOM   1968  HE2 PHE A 517      29.316  21.686 -66.952  1.00 32.54           H  
ATOM   1969  HZ  PHE A 517      28.749  24.092 -67.121  1.00 30.55           H  
ATOM   1970  N   LEU A 518      25.959  22.019 -61.089  1.00 23.87           N  
ATOM   1971  CA  LEU A 518      25.246  22.680 -60.009  1.00 23.54           C  
ATOM   1972  C   LEU A 518      24.545  23.858 -60.703  1.00 28.67           C  
ATOM   1973  O   LEU A 518      24.964  24.332 -61.764  1.00 28.41           O  
ATOM   1974  CB  LEU A 518      26.235  23.239 -58.975  1.00 23.39           C  
ATOM   1975  CG  LEU A 518      27.273  22.230 -58.450  1.00 27.67           C  
ATOM   1976  CD1 LEU A 518      28.185  22.917 -57.433  1.00 27.34           C  
ATOM   1977  CD2 LEU A 518      26.614  21.005 -57.828  1.00 30.14           C  
ATOM   1978  H   LEU A 518      26.614  22.606 -61.595  1.00 23.87           H  
ATOM   1979  HA  LEU A 518      24.513  22.000 -59.568  1.00 23.54           H  
ATOM   1980  HB2 LEU A 518      25.674  23.666 -58.134  1.00 23.39           H  
ATOM   1981  HB3 LEU A 518      26.781  24.083 -59.421  1.00 23.39           H  
ATOM   1982  HG  LEU A 518      27.906  21.894 -59.280  1.00 27.67           H  
ATOM   1983 HD11 LEU A 518      27.613  23.306 -56.585  1.00 27.34           H  
ATOM   1984 HD12 LEU A 518      28.713  23.757 -57.893  1.00 27.34           H  
ATOM   1985 HD13 LEU A 518      28.939  22.222 -57.049  1.00 27.34           H  
ATOM   1986 HD21 LEU A 518      25.866  21.308 -57.092  1.00 30.14           H  
ATOM   1987 HD22 LEU A 518      27.355  20.365 -57.339  1.00 30.14           H  
ATOM   1988 HD23 LEU A 518      26.109  20.392 -58.578  1.00 30.14           H  
ATOM   1989  N   HIS A 519      23.497  24.406 -60.007  1.00 25.17           N  
ATOM   1990  CA  HIS A 519      22.798  25.584 -60.497  1.00 24.48           C  
ATOM   1991  C   HIS A 519      23.520  26.868 -60.054  1.00 26.18           C  
ATOM   1992  O   HIS A 519      23.842  27.726 -60.881  1.00 24.80           O  
ATOM   1993  CB  HIS A 519      21.324  25.603 -60.095  1.00 25.29           C  
ATOM   1994  CG  HIS A 519      20.633  26.731 -60.760  1.00 28.89           C  
ATOM   1995  ND1 HIS A 519      20.665  27.990 -60.216  1.00 30.72           N  
ATOM   1996  CD2 HIS A 519      20.030  26.748 -61.996  1.00 30.76           C  
ATOM   1997  CE1 HIS A 519      20.118  28.763 -61.131  1.00 30.44           C  
ATOM   1998  NE2 HIS A 519      19.699  28.054 -62.221  1.00 30.82           N  
ATOM   1999  H   HIS A 519      23.216  23.943 -59.106  1.00 25.17           H  
ATOM   2000  HA  HIS A 519      22.861  25.563 -61.594  1.00 24.48           H  
ATOM   2001  HB2 HIS A 519      21.198  25.671 -59.010  1.00 25.29           H  
ATOM   2002  HB3 HIS A 519      20.859  24.670 -60.418  1.00 25.29           H  
ATOM   2003  HD2 HIS A 519      19.855  25.978 -62.730  1.00 30.76           H  
ATOM   2004  HE2 HIS A 519      19.241  28.431 -63.053  1.00 30.82           H  
ATOM   2005  HE1 HIS A 519      20.004  29.836 -61.074  1.00 30.44           H  
ATOM   2006  N   ARG A 520      23.679  27.002 -58.687  1.00 22.29           N  
ATOM   2007  CA  ARG A 520      24.304  28.140 -58.019  1.00 21.53           C  
ATOM   2008  C   ARG A 520      23.468  29.435 -57.810  1.00 24.38           C  
ATOM   2009  O   ARG A 520      23.989  30.425 -57.282  1.00 22.01           O  
ATOM   2010  CB  ARG A 520      25.697  28.515 -58.572  1.00 21.03           C  
ATOM   2011  CG  ARG A 520      26.785  27.472 -58.303  1.00 24.88           C  
ATOM   2012  CD  ARG A 520      28.145  28.022 -58.728  1.00 20.33           C  
ATOM   2013  NE  ARG A 520      29.263  27.319 -58.080  1.00 19.74           N  
ATOM   2014  CZ  ARG A 520      30.001  26.326 -58.640  1.00 36.07           C  
ATOM   2015  NH1 ARG A 520      29.672  25.754 -59.821  1.00 19.83           N  
ATOM   2016  NH2 ARG A 520      31.106  25.892 -57.983  1.00 23.96           N1+
ATOM   2017  H   ARG A 520      23.332  26.249 -58.061  1.00 22.29           H  
ATOM   2018  HA  ARG A 520      24.452  27.780 -56.990  1.00 21.53           H  
ATOM   2019  HB2 ARG A 520      26.025  29.453 -58.106  1.00 21.03           H  
ATOM   2020  HB3 ARG A 520      25.651  28.728 -59.645  1.00 21.03           H  
ATOM   2021  HG2 ARG A 520      26.575  26.541 -58.841  1.00 24.88           H  
ATOM   2022  HG3 ARG A 520      26.802  27.226 -57.236  1.00 24.88           H  
ATOM   2023  HD2 ARG A 520      28.246  29.071 -58.427  1.00 20.33           H  
ATOM   2024  HD3 ARG A 520      28.265  28.005 -59.815  1.00 20.33           H  
ATOM   2025  HE  ARG A 520      29.588  27.699 -57.192  1.00 19.74           H  
ATOM   2026 HH11 ARG A 520      30.267  25.055 -60.250  1.00 19.83           H  
ATOM   2027 HH12 ARG A 520      28.861  26.065 -60.345  1.00 19.83           H  
ATOM   2028 HH21 ARG A 520      31.671  25.147 -58.374  1.00 23.96           H  
ATOM   2029 HH22 ARG A 520      31.412  26.324 -57.117  1.00 23.96           H  
ATOM   2030  N   ASP A 521      22.139  29.426 -58.150  1.00 21.24           N  
ATOM   2031  CA  ASP A 521      21.223  30.496 -57.718  1.00 21.07           C  
ATOM   2032  C   ASP A 521      19.804  29.928 -57.864  1.00 24.76           C  
ATOM   2033  O   ASP A 521      18.980  30.353 -58.678  1.00 24.76           O  
ATOM   2034  CB  ASP A 521      21.397  31.808 -58.492  1.00 22.98           C  
ATOM   2035  CG  ASP A 521      20.461  32.840 -57.894  1.00 31.01           C  
ATOM   2036  OD1 ASP A 521      20.310  32.834 -56.633  1.00 30.71           O  
ATOM   2037  OD2 ASP A 521      19.805  33.596 -58.686  1.00 38.67           O1-
ATOM   2038  H   ASP A 521      21.762  28.656 -58.716  1.00 21.24           H  
ATOM   2039  HA  ASP A 521      21.416  30.652 -56.649  1.00 21.07           H  
ATOM   2040  HB2 ASP A 521      21.193  31.668 -59.559  1.00 22.98           H  
ATOM   2041  HB3 ASP A 521      22.417  32.192 -58.400  1.00 22.98           H  
ATOM   2042  N   LEU A 522      19.561  28.842 -57.039  1.00 20.74           N  
ATOM   2043  CA  LEU A 522      18.305  28.118 -57.146  1.00 19.36           C  
ATOM   2044  C   LEU A 522      17.269  28.810 -56.256  1.00 23.91           C  
ATOM   2045  O   LEU A 522      17.383  28.926 -55.037  1.00 24.30           O  
ATOM   2046  CB  LEU A 522      18.495  26.654 -56.770  1.00 18.32           C  
ATOM   2047  CG  LEU A 522      17.248  25.776 -56.956  1.00 21.94           C  
ATOM   2048  CD1 LEU A 522      16.714  25.797 -58.388  1.00 21.81           C  
ATOM   2049  CD2 LEU A 522      17.602  24.351 -56.550  1.00 22.39           C  
ATOM   2050  H   LEU A 522      20.256  28.540 -56.360  1.00 20.74           H  
ATOM   2051  HA  LEU A 522      17.995  28.173 -58.195  1.00 19.36           H  
ATOM   2052  HB2 LEU A 522      18.817  26.586 -55.727  1.00 18.32           H  
ATOM   2053  HB3 LEU A 522      19.321  26.241 -57.365  1.00 18.32           H  
ATOM   2054  HG  LEU A 522      16.452  26.126 -56.287  1.00 21.94           H  
ATOM   2055 HD11 LEU A 522      17.511  25.611 -59.114  1.00 21.81           H  
ATOM   2056 HD12 LEU A 522      16.265  26.766 -58.626  1.00 21.81           H  
ATOM   2057 HD13 LEU A 522      15.938  25.038 -58.530  1.00 21.81           H  
ATOM   2058 HD21 LEU A 522      18.421  23.957 -57.156  1.00 22.39           H  
ATOM   2059 HD22 LEU A 522      16.742  23.686 -56.655  1.00 22.39           H  
ATOM   2060 HD23 LEU A 522      17.931  24.323 -55.511  1.00 22.39           H  
ATOM   2061  N   ALA A 523      16.226  29.337 -56.984  1.00 20.01           N  
ATOM   2062  CA  ALA A 523      15.140  30.132 -56.426  1.00 19.36           C  
ATOM   2063  C   ALA A 523      14.120  30.241 -57.561  1.00 24.56           C  
ATOM   2064  O   ALA A 523      14.445  30.020 -58.736  1.00 25.07           O  
ATOM   2065  CB  ALA A 523      15.635  31.521 -56.058  1.00 19.76           C  
ATOM   2066  H   ALA A 523      16.194  29.202 -57.994  1.00 20.01           H  
ATOM   2067  HA  ALA A 523      14.714  29.610 -55.564  1.00 19.36           H  
ATOM   2068  HB1 ALA A 523      16.410  31.475 -55.290  1.00 19.76           H  
ATOM   2069  HB2 ALA A 523      14.820  32.156 -55.699  1.00 19.76           H  
ATOM   2070  HB3 ALA A 523      16.083  32.012 -56.927  1.00 19.76           H  
ATOM   2071  N   ALA A 524      12.859  30.674 -57.211  1.00 20.81           N  
ATOM   2072  CA  ALA A 524      11.799  30.774 -58.206  1.00 20.29           C  
ATOM   2073  C   ALA A 524      11.943  31.911 -59.237  1.00 23.59           C  
ATOM   2074  O   ALA A 524      11.088  32.093 -60.107  1.00 22.19           O  
ATOM   2075  CB  ALA A 524      10.440  30.868 -57.523  1.00 20.93           C  
ATOM   2076  H   ALA A 524      12.587  30.868 -56.207  1.00 20.81           H  
ATOM   2077  HA  ALA A 524      11.830  29.846 -58.789  1.00 20.29           H  
ATOM   2078  HB1 ALA A 524      10.242  29.987 -56.906  1.00 20.93           H  
ATOM   2079  HB2 ALA A 524       9.624  30.959 -58.241  1.00 20.93           H  
ATOM   2080  HB3 ALA A 524      10.400  31.742 -56.869  1.00 20.93           H  
ATOM   2081  N   ARG A 525      13.101  32.650 -59.177  1.00 20.31           N  
ATOM   2082  CA  ARG A 525      13.464  33.614 -60.211  1.00 20.05           C  
ATOM   2083  C   ARG A 525      14.033  32.906 -61.456  1.00 25.68           C  
ATOM   2084  O   ARG A 525      13.998  33.435 -62.567  1.00 25.79           O  
ATOM   2085  CB  ARG A 525      14.467  34.684 -59.730  1.00 18.47           C  
ATOM   2086  CG  ARG A 525      15.623  34.140 -58.886  1.00 20.88           C  
ATOM   2087  CD  ARG A 525      16.824  35.084 -58.811  1.00 21.70           C  
ATOM   2088  NE  ARG A 525      17.822  34.590 -57.848  1.00 33.93           N  
ATOM   2089  CZ  ARG A 525      17.652  34.534 -56.508  1.00 43.96           C  
ATOM   2090  NH1 ARG A 525      16.617  35.178 -55.919  1.00 33.68           N  
ATOM   2091  NH2 ARG A 525      18.492  33.863 -55.701  1.00 28.65           N1+
ATOM   2092  H   ARG A 525      13.721  32.483 -58.393  1.00 20.31           H  
ATOM   2093  HA  ARG A 525      12.545  34.114 -60.540  1.00 20.05           H  
ATOM   2094  HB2 ARG A 525      13.927  35.423 -59.124  1.00 18.47           H  
ATOM   2095  HB3 ARG A 525      14.865  35.224 -60.598  1.00 18.47           H  
ATOM   2096  HG2 ARG A 525      15.969  33.176 -59.267  1.00 20.88           H  
ATOM   2097  HG3 ARG A 525      15.246  33.950 -57.876  1.00 20.88           H  
ATOM   2098  HD2 ARG A 525      16.539  36.103 -58.531  1.00 21.70           H  
ATOM   2099  HD3 ARG A 525      17.315  35.146 -59.788  1.00 21.70           H  
ATOM   2100  HE  ARG A 525      18.742  34.196 -58.218  1.00 33.93           H  
ATOM   2101 HH11 ARG A 525      16.529  35.152 -54.910  1.00 33.68           H  
ATOM   2102 HH12 ARG A 525      15.892  35.627 -56.458  1.00 33.68           H  
ATOM   2103 HH21 ARG A 525      18.347  33.788 -54.706  1.00 28.65           H  
ATOM   2104 HH22 ARG A 525      19.336  33.337 -56.091  1.00 28.65           H  
ATOM   2105  N   ASN A 526      14.709  31.725 -61.197  1.00 23.47           N  
ATOM   2106  CA  ASN A 526      15.522  31.067 -62.227  1.00 23.68           C  
ATOM   2107  C   ASN A 526      14.908  29.705 -62.603  1.00 28.73           C  
ATOM   2108  O   ASN A 526      15.510  28.842 -63.248  1.00 29.39           O  
ATOM   2109  CB  ASN A 526      16.960  30.899 -61.759  1.00 24.67           C  
ATOM   2110  CG  ASN A 526      17.633  32.235 -61.508  1.00 52.13           C  
ATOM   2111  OD1 ASN A 526      17.551  33.205 -62.253  1.00 52.34           O  
ATOM   2112  ND2 ASN A 526      18.400  32.238 -60.378  1.00 37.14           N  
ATOM   2113  H   ASN A 526      14.624  31.292 -60.270  1.00 23.47           H  
ATOM   2114  HA  ASN A 526      15.499  31.670 -63.142  1.00 23.68           H  
ATOM   2115  HB2 ASN A 526      17.556  30.379 -62.517  1.00 24.67           H  
ATOM   2116  HB3 ASN A 526      16.987  30.281 -60.853  1.00 24.67           H  
ATOM   2117 HD21 ASN A 526      18.941  33.046 -60.024  1.00 37.14           H  
ATOM   2118 HD22 ASN A 526      18.491  31.423 -59.757  1.00 37.14           H  
ATOM   2119  N   CYS A 527      13.565  29.628 -62.270  1.00 24.14           N  
ATOM   2120  CA  CYS A 527      12.691  28.522 -62.651  1.00 23.30           C  
ATOM   2121  C   CYS A 527      11.545  29.199 -63.413  1.00 25.29           C  
ATOM   2122  O   CYS A 527      10.901  30.133 -62.921  1.00 25.17           O  
ATOM   2123  CB  CYS A 527      12.140  27.766 -61.447  1.00 23.44           C  
ATOM   2124  SG  CYS A 527      13.461  27.007 -60.454  1.00 27.13           S  
ATOM   2125  H   CYS A 527      13.153  30.415 -61.768  1.00 24.14           H  
ATOM   2126  HA  CYS A 527      13.239  27.845 -63.310  1.00 23.30           H  
ATOM   2127  HB2 CYS A 527      11.461  26.975 -61.778  1.00 23.44           H  
ATOM   2128  HB3 CYS A 527      11.571  28.432 -60.791  1.00 23.44           H  
ATOM   2129  HG  CYS A 527      14.002  28.172 -60.051  1.00 27.13           H  
ATOM   2130  N   LEU A 528      11.368  28.753 -64.713  1.00 20.25           N  
ATOM   2131  CA  LEU A 528      10.477  29.461 -65.643  1.00 18.98           C  
ATOM   2132  C   LEU A 528       9.313  28.547 -66.056  1.00 23.07           C  
ATOM   2133  O   LEU A 528       9.504  27.351 -66.296  1.00 22.71           O  
ATOM   2134  CB  LEU A 528      11.236  29.906 -66.898  1.00 18.78           C  
ATOM   2135  CG  LEU A 528      12.494  30.756 -66.649  1.00 23.37           C  
ATOM   2136  CD1 LEU A 528      13.186  31.045 -67.981  1.00 23.60           C  
ATOM   2137  CD2 LEU A 528      12.197  32.070 -65.933  1.00 24.47           C  
ATOM   2138  H   LEU A 528      11.863  27.910 -65.053  1.00 20.25           H  
ATOM   2139  HA  LEU A 528      10.056  30.335 -65.141  1.00 18.98           H  
ATOM   2140  HB2 LEU A 528      10.547  30.453 -67.555  1.00 18.78           H  
ATOM   2141  HB3 LEU A 528      11.544  29.011 -67.453  1.00 18.78           H  
ATOM   2142  HG  LEU A 528      13.196  30.184 -66.032  1.00 23.37           H  
ATOM   2143 HD11 LEU A 528      12.567  31.680 -68.624  1.00 23.60           H  
ATOM   2144 HD12 LEU A 528      13.401  30.120 -68.525  1.00 23.60           H  
ATOM   2145 HD13 LEU A 528      14.138  31.551 -67.806  1.00 23.60           H  
ATOM   2146 HD21 LEU A 528      11.429  32.646 -66.461  1.00 24.47           H  
ATOM   2147 HD22 LEU A 528      13.097  32.691 -65.865  1.00 24.47           H  
ATOM   2148 HD23 LEU A 528      11.855  31.890 -64.911  1.00 24.47           H  
ATOM   2149  N   VAL A 529       8.074  29.167 -66.166  1.00 20.82           N  
ATOM   2150  CA  VAL A 529       6.852  28.408 -66.471  1.00 20.73           C  
ATOM   2151  C   VAL A 529       6.441  28.592 -67.959  1.00 25.49           C  
ATOM   2152  O   VAL A 529       6.322  29.694 -68.499  1.00 24.96           O  
ATOM   2153  CB  VAL A 529       5.688  28.810 -65.540  1.00 23.35           C  
ATOM   2154  CG1 VAL A 529       4.509  27.840 -65.680  1.00 22.60           C  
ATOM   2155  CG2 VAL A 529       6.147  28.841 -64.081  1.00 22.72           C  
ATOM   2156  H   VAL A 529       7.969  30.191 -66.047  1.00 20.82           H  
ATOM   2157  HA  VAL A 529       7.078  27.354 -66.299  1.00 20.73           H  
ATOM   2158  HB  VAL A 529       5.334  29.814 -65.804  1.00 23.35           H  
ATOM   2159 HG11 VAL A 529       4.807  26.813 -65.447  1.00 22.60           H  
ATOM   2160 HG12 VAL A 529       4.102  27.848 -66.694  1.00 22.60           H  
ATOM   2161 HG13 VAL A 529       3.695  28.116 -65.004  1.00 22.60           H  
ATOM   2162 HG21 VAL A 529       6.667  27.921 -63.806  1.00 22.72           H  
ATOM   2163 HG22 VAL A 529       5.303  28.962 -63.401  1.00 22.72           H  
ATOM   2164 HG23 VAL A 529       6.830  29.677 -63.911  1.00 22.72           H  
ATOM   2165  N   ASN A 530       6.199  27.401 -68.632  1.00 22.00           N  
ATOM   2166  CA  ASN A 530       5.815  27.362 -70.050  1.00 21.63           C  
ATOM   2167  C   ASN A 530       4.286  27.429 -70.289  1.00 24.58           C  
ATOM   2168  O   ASN A 530       3.480  27.847 -69.455  1.00 21.73           O  
ATOM   2169  CB  ASN A 530       6.538  26.239 -70.788  1.00 22.89           C  
ATOM   2170  CG  ASN A 530       5.868  24.894 -70.701  1.00 38.37           C  
ATOM   2171  OD1 ASN A 530       4.902  24.622 -69.995  1.00 32.08           O  
ATOM   2172  ND2 ASN A 530       6.456  23.950 -71.494  1.00 29.47           N  
ATOM   2173  H   ASN A 530       6.316  26.506 -68.133  1.00 22.00           H  
ATOM   2174  HA  ASN A 530       6.189  28.296 -70.481  1.00 21.63           H  
ATOM   2175  HB2 ASN A 530       7.557  26.122 -70.410  1.00 22.89           H  
ATOM   2176  HB3 ASN A 530       6.625  26.499 -71.851  1.00 22.89           H  
ATOM   2177 HD21 ASN A 530       6.085  23.006 -71.496  1.00 29.47           H  
ATOM   2178 HD22 ASN A 530       7.248  24.139 -72.103  1.00 29.47           H  
ATOM   2179  N   ASP A 531       3.872  27.074 -71.559  1.00 24.56           N  
ATOM   2180  CA  ASP A 531       2.493  27.210 -72.032  1.00 25.86           C  
ATOM   2181  C   ASP A 531       1.578  26.154 -71.392  1.00 30.38           C  
ATOM   2182  O   ASP A 531       0.384  26.368 -71.184  1.00 30.50           O  
ATOM   2183  CB  ASP A 531       2.424  27.098 -73.559  1.00 28.55           C  
ATOM   2184  CG  ASP A 531       3.058  25.794 -74.060  1.00 43.30           C  
ATOM   2185  OD1 ASP A 531       4.227  25.584 -73.608  1.00 45.22           O  
ATOM   2186  OD2 ASP A 531       2.342  25.095 -74.822  1.00 51.96           O1-
ATOM   2187  H   ASP A 531       4.489  26.641 -72.267  1.00 24.56           H  
ATOM   2188  HA  ASP A 531       2.127  28.191 -71.716  1.00 25.86           H  
ATOM   2189  HB2 ASP A 531       2.971  27.929 -74.021  1.00 28.55           H  
ATOM   2190  HB3 ASP A 531       1.383  27.160 -73.897  1.00 28.55           H  
ATOM   2191  N   GLN A 532       2.170  24.918 -71.228  1.00 26.88           N  
ATOM   2192  CA  GLN A 532       1.458  23.723 -70.780  1.00 26.04           C  
ATOM   2193  C   GLN A 532       1.563  23.560 -69.249  1.00 29.85           C  
ATOM   2194  O   GLN A 532       1.019  22.628 -68.651  1.00 29.86           O  
ATOM   2195  CB  GLN A 532       2.016  22.498 -71.519  1.00 27.21           C  
ATOM   2196  CG  GLN A 532       1.054  21.308 -71.540  1.00 37.29           C  
ATOM   2197  CD  GLN A 532       1.615  20.108 -70.814  1.00 47.74           C  
ATOM   2198  OE1 GLN A 532       2.058  19.121 -71.393  1.00 43.71           O  
ATOM   2199  NE2 GLN A 532       1.582  20.200 -69.454  1.00 39.46           N  
ATOM   2200  H   GLN A 532       3.169  24.841 -71.432  1.00 26.88           H  
ATOM   2201  HA  GLN A 532       0.396  23.862 -71.016  1.00 26.04           H  
ATOM   2202  HB2 GLN A 532       2.991  22.218 -71.102  1.00 27.21           H  
ATOM   2203  HB3 GLN A 532       2.206  22.780 -72.564  1.00 27.21           H  
ATOM   2204  HG2 GLN A 532       0.872  21.002 -72.578  1.00 37.29           H  
ATOM   2205  HG3 GLN A 532       0.076  21.556 -71.112  1.00 37.29           H  
ATOM   2206 HE21 GLN A 532       1.920  19.431 -68.893  1.00 39.46           H  
ATOM   2207 HE22 GLN A 532       1.225  21.034 -68.971  1.00 39.46           H  
ATOM   2208  N   GLY A 533       2.332  24.508 -68.612  1.00 26.11           N  
ATOM   2209  CA  GLY A 533       2.511  24.544 -67.178  1.00 26.21           C  
ATOM   2210  C   GLY A 533       3.678  23.703 -66.677  1.00 31.06           C  
ATOM   2211  O   GLY A 533       3.723  23.335 -65.502  1.00 31.03           O  
ATOM   2212  H   GLY A 533       2.810  25.197 -69.195  1.00 26.11           H  
ATOM   2213  HA2 GLY A 533       1.595  24.194 -66.691  1.00 26.21           H  
ATOM   2214  HA3 GLY A 533       2.693  25.586 -66.897  1.00 26.21           H  
ATOM   2215  N   VAL A 534       4.722  23.533 -67.563  1.00 27.73           N  
ATOM   2216  CA  VAL A 534       5.973  22.860 -67.184  1.00 27.20           C  
ATOM   2217  C   VAL A 534       6.894  23.993 -66.682  1.00 29.92           C  
ATOM   2218  O   VAL A 534       6.948  25.096 -67.239  1.00 29.43           O  
ATOM   2219  CB  VAL A 534       6.613  22.088 -68.356  1.00 31.70           C  
ATOM   2220  CG1 VAL A 534       7.809  21.246 -67.900  1.00 31.67           C  
ATOM   2221  CG2 VAL A 534       5.603  21.165 -69.049  1.00 31.47           C  
ATOM   2222  H   VAL A 534       4.647  23.930 -68.510  1.00 27.73           H  
ATOM   2223  HA  VAL A 534       5.754  22.174 -66.357  1.00 27.20           H  
ATOM   2224  HB  VAL A 534       6.988  22.804 -69.095  1.00 31.70           H  
ATOM   2225 HG11 VAL A 534       7.505  20.494 -67.165  1.00 31.67           H  
ATOM   2226 HG12 VAL A 534       8.593  21.867 -67.459  1.00 31.67           H  
ATOM   2227 HG13 VAL A 534       8.255  20.718 -68.748  1.00 31.67           H  
ATOM   2228 HG21 VAL A 534       5.177  20.445 -68.343  1.00 31.47           H  
ATOM   2229 HG22 VAL A 534       6.082  20.603 -69.859  1.00 31.47           H  
ATOM   2230 HG23 VAL A 534       4.780  21.732 -69.494  1.00 31.47           H  
ATOM   2231  N   VAL A 535       7.613  23.666 -65.547  1.00 24.76           N  
ATOM   2232  CA  VAL A 535       8.351  24.632 -64.736  1.00 23.00           C  
ATOM   2233  C   VAL A 535       9.836  24.254 -64.826  1.00 25.98           C  
ATOM   2234  O   VAL A 535      10.343  23.369 -64.137  1.00 25.55           O  
ATOM   2235  CB  VAL A 535       7.865  24.599 -63.270  1.00 26.14           C  
ATOM   2236  CG1 VAL A 535       8.605  25.637 -62.426  1.00 25.82           C  
ATOM   2237  CG2 VAL A 535       6.357  24.841 -63.169  1.00 25.57           C  
ATOM   2238  H   VAL A 535       7.679  22.665 -65.204  1.00 24.76           H  
ATOM   2239  HA  VAL A 535       8.192  25.632 -65.144  1.00 23.00           H  
ATOM   2240  HB  VAL A 535       8.069  23.614 -62.832  1.00 26.14           H  
ATOM   2241 HG11 VAL A 535       8.451  26.650 -62.808  1.00 25.82           H  
ATOM   2242 HG12 VAL A 535       9.681  25.445 -62.407  1.00 25.82           H  
ATOM   2243 HG13 VAL A 535       8.251  25.599 -61.391  1.00 25.82           H  
ATOM   2244 HG21 VAL A 535       6.056  25.728 -63.730  1.00 25.57           H  
ATOM   2245 HG22 VAL A 535       6.057  24.988 -62.128  1.00 25.57           H  
ATOM   2246 HG23 VAL A 535       5.794  23.987 -63.559  1.00 25.57           H  
ATOM   2247  N   LYS A 536      10.545  24.945 -65.790  1.00 21.40           N  
ATOM   2248  CA  LYS A 536      11.875  24.495 -66.188  1.00 20.12           C  
ATOM   2249  C   LYS A 536      12.952  25.378 -65.559  1.00 24.99           C  
ATOM   2250  O   LYS A 536      12.798  26.592 -65.399  1.00 24.64           O  
ATOM   2251  CB  LYS A 536      12.049  24.537 -67.701  1.00 20.65           C  
ATOM   2252  CG  LYS A 536      11.034  23.672 -68.435  1.00 25.89           C  
ATOM   2253  CD  LYS A 536      11.367  23.621 -69.922  1.00 29.09           C  
ATOM   2254  CE  LYS A 536      10.342  22.782 -70.663  1.00 26.77           C  
ATOM   2255  NZ  LYS A 536      10.954  22.235 -71.864  1.00 16.55           N1+
ATOM   2256  H   LYS A 536      10.136  25.799 -66.206  1.00 21.40           H  
ATOM   2257  HA  LYS A 536      12.015  23.468 -65.835  1.00 20.12           H  
ATOM   2258  HB2 LYS A 536      13.064  24.208 -67.957  1.00 20.65           H  
ATOM   2259  HB3 LYS A 536      11.961  25.569 -68.051  1.00 20.65           H  
ATOM   2260  HG2 LYS A 536      10.020  24.060 -68.292  1.00 25.89           H  
ATOM   2261  HG3 LYS A 536      11.050  22.657 -68.021  1.00 25.89           H  
ATOM   2262  HD2 LYS A 536      12.378  23.212 -70.038  1.00 29.09           H  
ATOM   2263  HD3 LYS A 536      11.394  24.630 -70.349  1.00 29.09           H  
ATOM   2264  HE2 LYS A 536       9.468  23.366 -70.964  1.00 26.77           H  
ATOM   2265  HE3 LYS A 536      10.013  21.928 -70.065  1.00 26.77           H  
ATOM   2266  HZ1 LYS A 536      10.406  21.378 -72.231  1.00 16.55           H  
ATOM   2267  HZ2 LYS A 536      11.844  21.752 -71.613  1.00 16.55           H  
ATOM   2268  HZ3 LYS A 536      11.189  22.936 -72.658  1.00 16.55           H  
ATOM   2269  N   VAL A 537      14.131  24.707 -65.267  1.00 21.83           N  
ATOM   2270  CA  VAL A 537      15.272  25.354 -64.621  1.00 21.54           C  
ATOM   2271  C   VAL A 537      16.149  25.987 -65.715  1.00 25.25           C  
ATOM   2272  O   VAL A 537      16.523  25.369 -66.716  1.00 25.01           O  
ATOM   2273  CB  VAL A 537      16.069  24.322 -63.801  1.00 24.59           C  
ATOM   2274  CG1 VAL A 537      17.392  24.881 -63.286  1.00 24.22           C  
ATOM   2275  CG2 VAL A 537      15.246  23.820 -62.615  1.00 24.20           C  
ATOM   2276  H   VAL A 537      14.208  23.719 -65.521  1.00 21.83           H  
ATOM   2277  HA  VAL A 537      14.886  26.138 -63.960  1.00 21.54           H  
ATOM   2278  HB  VAL A 537      16.295  23.461 -64.437  1.00 24.59           H  
ATOM   2279 HG11 VAL A 537      17.228  25.768 -62.664  1.00 24.22           H  
ATOM   2280 HG12 VAL A 537      18.058  25.153 -64.110  1.00 24.22           H  
ATOM   2281 HG13 VAL A 537      17.920  24.135 -62.686  1.00 24.22           H  
ATOM   2282 HG21 VAL A 537      15.031  24.635 -61.918  1.00 24.20           H  
ATOM   2283 HG22 VAL A 537      15.791  23.043 -62.070  1.00 24.20           H  
ATOM   2284 HG23 VAL A 537      14.293  23.389 -62.937  1.00 24.20           H  
ATOM   2285  N   SER A 538      16.470  27.309 -65.445  1.00 21.42           N  
ATOM   2286  CA  SER A 538      17.152  28.185 -66.397  1.00 21.52           C  
ATOM   2287  C   SER A 538      18.486  28.708 -65.822  1.00 25.97           C  
ATOM   2288  O   SER A 538      18.705  28.820 -64.614  1.00 25.13           O  
ATOM   2289  CB  SER A 538      16.254  29.388 -66.721  1.00 23.98           C  
ATOM   2290  OG  SER A 538      16.573  29.954 -67.989  1.00 27.44           O  
ATOM   2291  H   SER A 538      16.214  27.735 -64.545  1.00 21.42           H  
ATOM   2292  HA  SER A 538      17.369  27.621 -67.311  1.00 21.52           H  
ATOM   2293  HB2 SER A 538      16.309  30.170 -65.955  1.00 23.98           H  
ATOM   2294  HB3 SER A 538      15.210  29.064 -66.779  1.00 23.98           H  
ATOM   2295  HG  SER A 538      17.337  30.607 -67.828  1.00 27.44           H  
ATOM   2296  N   ASP A 539      19.373  29.120 -66.813  1.00 23.31           N  
ATOM   2297  CA  ASP A 539      20.562  29.970 -66.581  1.00 23.35           C  
ATOM   2298  C   ASP A 539      21.543  29.291 -65.600  1.00 26.88           C  
ATOM   2299  O   ASP A 539      22.337  29.871 -64.862  1.00 26.44           O  
ATOM   2300  CB  ASP A 539      20.202  31.401 -66.203  1.00 24.93           C  
ATOM   2301  CG  ASP A 539      19.415  32.022 -67.343  1.00 33.63           C  
ATOM   2302  OD1 ASP A 539      18.319  31.463 -67.654  1.00 33.08           O  
ATOM   2303  OD2 ASP A 539      19.885  33.080 -67.879  1.00 43.74           O1-
ATOM   2304  H   ASP A 539      19.150  28.904 -67.782  1.00 23.31           H  
ATOM   2305  HA  ASP A 539      21.083  29.983 -67.548  1.00 23.35           H  
ATOM   2306  HB2 ASP A 539      21.105  31.989 -66.008  1.00 24.93           H  
ATOM   2307  HB3 ASP A 539      19.593  31.433 -65.292  1.00 24.93           H  
ATOM   2308  N   PHE A 540      21.542  27.927 -65.798  1.00 23.81           N  
ATOM   2309  CA  PHE A 540      22.252  26.946 -64.999  1.00 22.82           C  
ATOM   2310  C   PHE A 540      23.762  27.176 -65.042  1.00 25.70           C  
ATOM   2311  O   PHE A 540      24.444  27.085 -66.060  1.00 23.73           O  
ATOM   2312  CB  PHE A 540      21.898  25.488 -65.389  1.00 24.30           C  
ATOM   2313  CG  PHE A 540      21.489  25.289 -66.835  1.00 25.86           C  
ATOM   2314  CD1 PHE A 540      20.137  25.400 -67.207  1.00 29.34           C  
ATOM   2315  CD2 PHE A 540      22.453  25.071 -67.828  1.00 27.62           C  
ATOM   2316  CE1 PHE A 540      19.767  25.330 -68.550  1.00 30.13           C  
ATOM   2317  CE2 PHE A 540      22.073  24.964 -69.167  1.00 30.39           C  
ATOM   2318  CZ  PHE A 540      20.733  25.099 -69.526  1.00 28.77           C  
ATOM   2319  H   PHE A 540      20.932  27.608 -66.546  1.00 23.81           H  
ATOM   2320  HA  PHE A 540      21.926  27.102 -63.966  1.00 22.82           H  
ATOM   2321  HB2 PHE A 540      21.053  25.166 -64.767  1.00 24.30           H  
ATOM   2322  HB3 PHE A 540      22.718  24.803 -65.138  1.00 24.30           H  
ATOM   2323  HD1 PHE A 540      19.360  25.556 -66.461  1.00 29.34           H  
ATOM   2324  HD2 PHE A 540      23.504  24.994 -67.558  1.00 27.62           H  
ATOM   2325  HE1 PHE A 540      18.724  25.431 -68.840  1.00 30.13           H  
ATOM   2326  HE2 PHE A 540      22.812  24.786 -69.942  1.00 30.39           H  
ATOM   2327  HZ  PHE A 540      20.432  25.023 -70.568  1.00 28.77           H  
ATOM   2328  N   GLY A 541      24.277  27.543 -63.805  1.00 23.51           N  
ATOM   2329  CA  GLY A 541      25.691  27.709 -63.613  1.00 24.37           C  
ATOM   2330  C   GLY A 541      26.241  29.059 -64.048  1.00 32.02           C  
ATOM   2331  O   GLY A 541      27.462  29.257 -63.999  1.00 32.69           O  
ATOM   2332  H   GLY A 541      23.690  27.693 -62.981  1.00 23.51           H  
ATOM   2333  HA2 GLY A 541      26.222  26.931 -64.171  1.00 24.37           H  
ATOM   2334  HA3 GLY A 541      25.904  27.583 -62.548  1.00 24.37           H  
ATOM   2335  N   LEU A 542      25.338  30.009 -64.471  1.00 29.45           N  
ATOM   2336  CA  LEU A 542      25.780  31.281 -65.023  1.00 29.95           C  
ATOM   2337  C   LEU A 542      26.015  32.367 -63.967  1.00 32.84           C  
ATOM   2338  O   LEU A 542      26.566  33.427 -64.277  1.00 32.32           O  
ATOM   2339  CB  LEU A 542      24.836  31.811 -66.108  1.00 30.44           C  
ATOM   2340  CG  LEU A 542      24.766  30.959 -67.389  1.00 36.15           C  
ATOM   2341  CD1 LEU A 542      23.806  31.617 -68.385  1.00 36.54           C  
ATOM   2342  CD2 LEU A 542      26.139  30.785 -68.039  1.00 38.96           C  
ATOM   2343  H   LEU A 542      24.332  29.804 -64.417  1.00 29.45           H  
ATOM   2344  HA  LEU A 542      26.775  31.120 -65.456  1.00 29.95           H  
ATOM   2345  HB2 LEU A 542      25.153  32.822 -66.393  1.00 30.44           H  
ATOM   2346  HB3 LEU A 542      23.827  31.917 -65.690  1.00 30.44           H  
ATOM   2347  HG  LEU A 542      24.370  29.966 -67.143  1.00 36.15           H  
ATOM   2348 HD11 LEU A 542      24.167  32.604 -68.694  1.00 36.54           H  
ATOM   2349 HD12 LEU A 542      22.813  31.747 -67.945  1.00 36.54           H  
ATOM   2350 HD13 LEU A 542      23.694  31.004 -69.285  1.00 36.54           H  
ATOM   2351 HD21 LEU A 542      26.647  31.748 -68.163  1.00 38.96           H  
ATOM   2352 HD22 LEU A 542      26.046  30.328 -69.026  1.00 38.96           H  
ATOM   2353 HD23 LEU A 542      26.783  30.133 -67.442  1.00 38.96           H  
ATOM   2354  N   SER A 543      25.675  32.076 -62.661  1.00 29.02           N  
ATOM   2355  CA  SER A 543      25.933  33.038 -61.577  1.00 28.34           C  
ATOM   2356  C   SER A 543      27.412  33.034 -61.116  1.00 31.21           C  
ATOM   2357  O   SER A 543      27.803  33.714 -60.169  1.00 30.61           O  
ATOM   2358  CB  SER A 543      24.974  32.875 -60.390  1.00 31.27           C  
ATOM   2359  OG  SER A 543      24.856  31.508 -60.000  1.00 33.76           O  
ATOM   2360  H   SER A 543      25.244  31.183 -62.420  1.00 29.02           H  
ATOM   2361  HA  SER A 543      25.779  34.043 -61.990  1.00 28.34           H  
ATOM   2362  HB2 SER A 543      23.972  33.212 -60.677  1.00 31.27           H  
ATOM   2363  HB3 SER A 543      25.299  33.460 -59.524  1.00 31.27           H  
ATOM   2364  HG  SER A 543      24.398  31.490 -59.131  1.00 33.76           H  
ATOM   2365  N   ARG A 544      28.264  32.295 -61.917  1.00 27.27           N  
ATOM   2366  CA  ARG A 544      29.715  32.295 -61.803  1.00 26.84           C  
ATOM   2367  C   ARG A 544      30.337  33.472 -62.580  1.00 30.61           C  
ATOM   2368  O   ARG A 544      31.390  33.993 -62.216  1.00 29.92           O  
ATOM   2369  CB  ARG A 544      30.317  31.036 -62.454  1.00 24.62           C  
ATOM   2370  CG  ARG A 544      30.041  29.729 -61.716  1.00 28.83           C  
ATOM   2371  CD  ARG A 544      30.565  28.542 -62.534  1.00 28.40           C  
ATOM   2372  NE  ARG A 544      29.707  28.286 -63.697  1.00 32.24           N  
ATOM   2373  CZ  ARG A 544      30.035  27.495 -64.744  1.00 42.22           C  
ATOM   2374  NH1 ARG A 544      31.202  26.837 -64.853  1.00 20.08           N  
ATOM   2375  NH2 ARG A 544      29.155  27.309 -65.740  1.00 31.21           N1+
ATOM   2376  H   ARG A 544      27.846  31.727 -62.642  1.00 27.27           H  
ATOM   2377  HA  ARG A 544      29.995  32.386 -60.748  1.00 26.84           H  
ATOM   2378  HB2 ARG A 544      31.406  31.156 -62.533  1.00 24.62           H  
ATOM   2379  HB3 ARG A 544      29.944  30.950 -63.483  1.00 24.62           H  
ATOM   2380  HG2 ARG A 544      28.968  29.610 -61.535  1.00 28.83           H  
ATOM   2381  HG3 ARG A 544      30.543  29.750 -60.742  1.00 28.83           H  
ATOM   2382  HD2 ARG A 544      30.546  27.642 -61.911  1.00 28.40           H  
ATOM   2383  HD3 ARG A 544      31.589  28.733 -62.871  1.00 28.40           H  
ATOM   2384  HE  ARG A 544      28.810  28.797 -63.803  1.00 32.24           H  
ATOM   2385 HH11 ARG A 544      31.323  26.350 -65.775  1.00 20.08           H  
ATOM   2386 HH12 ARG A 544      32.007  27.010 -64.273  1.00 20.08           H  
ATOM   2387 HH21 ARG A 544      29.531  26.677 -66.494  1.00 31.21           H  
ATOM   2388 HH22 ARG A 544      28.294  27.826 -65.840  1.00 31.21           H  
ATOM   2389  N   TYR A 545      29.776  33.710 -63.820  1.00 26.52           N  
ATOM   2390  CA  TYR A 545      30.505  34.335 -64.930  1.00 26.34           C  
ATOM   2391  C   TYR A 545      29.958  35.740 -65.185  1.00 31.67           C  
ATOM   2392  O   TYR A 545      29.740  36.173 -66.316  1.00 31.95           O  
ATOM   2393  CB  TYR A 545      30.380  33.485 -66.203  1.00 27.44           C  
ATOM   2394  CG  TYR A 545      31.104  32.159 -66.241  1.00 28.45           C  
ATOM   2395  CD1 TYR A 545      32.236  31.859 -65.467  1.00 30.45           C  
ATOM   2396  CD2 TYR A 545      30.687  31.229 -67.203  1.00 29.50           C  
ATOM   2397  CE1 TYR A 545      32.921  30.652 -65.643  1.00 31.37           C  
ATOM   2398  CE2 TYR A 545      31.382  30.038 -67.387  1.00 30.31           C  
ATOM   2399  CZ  TYR A 545      32.495  29.748 -66.608  1.00 36.35           C  
ATOM   2400  OH  TYR A 545      33.207  28.593 -66.782  1.00 32.92           O  
ATOM   2401  H   TYR A 545      28.804  33.440 -63.967  1.00 26.52           H  
ATOM   2402  HA  TYR A 545      31.556  34.467 -64.651  1.00 26.34           H  
ATOM   2403  HB2 TYR A 545      30.748  34.052 -67.067  1.00 27.44           H  
ATOM   2404  HB3 TYR A 545      29.312  33.303 -66.390  1.00 27.44           H  
ATOM   2405  HD1 TYR A 545      32.640  32.570 -64.750  1.00 30.45           H  
ATOM   2406  HD2 TYR A 545      29.841  31.454 -67.849  1.00 29.50           H  
ATOM   2407  HE1 TYR A 545      33.823  30.453 -65.070  1.00 31.37           H  
ATOM   2408  HE2 TYR A 545      31.060  29.366 -68.167  1.00 30.31           H  
ATOM   2409  HH  TYR A 545      32.816  28.025 -67.536  1.00 32.92           H  
ATOM   2410  N   VAL A 546      29.850  36.498 -64.043  1.00 28.93           N  
ATOM   2411  CA  VAL A 546      29.181  37.796 -63.972  1.00 28.70           C  
ATOM   2412  C   VAL A 546      30.200  38.821 -63.451  1.00 34.20           C  
ATOM   2413  O   VAL A 546      30.858  38.629 -62.430  1.00 34.24           O  
ATOM   2414  CB  VAL A 546      27.946  37.696 -63.043  1.00 31.76           C  
ATOM   2415  CG1 VAL A 546      27.237  39.035 -62.860  1.00 31.24           C  
ATOM   2416  CG2 VAL A 546      26.937  36.685 -63.587  1.00 31.24           C  
ATOM   2417  H   VAL A 546      30.257  36.154 -63.173  1.00 28.93           H  
ATOM   2418  HA  VAL A 546      28.856  38.071 -64.978  1.00 28.70           H  
ATOM   2419  HB  VAL A 546      28.267  37.344 -62.054  1.00 31.76           H  
ATOM   2420 HG11 VAL A 546      27.020  39.512 -63.821  1.00 31.24           H  
ATOM   2421 HG12 VAL A 546      27.854  39.707 -62.265  1.00 31.24           H  
ATOM   2422 HG13 VAL A 546      26.293  38.914 -62.318  1.00 31.24           H  
ATOM   2423 HG21 VAL A 546      26.625  36.958 -64.599  1.00 31.24           H  
ATOM   2424 HG22 VAL A 546      26.044  36.636 -62.954  1.00 31.24           H  
ATOM   2425 HG23 VAL A 546      27.369  35.683 -63.615  1.00 31.24           H  
ATOM   2426  N   LEU A 547      30.303  39.969 -64.215  1.00 31.68           N  
ATOM   2427  CA  LEU A 547      31.284  41.015 -63.916  1.00 32.08           C  
ATOM   2428  C   LEU A 547      30.735  42.099 -62.959  1.00 36.62           C  
ATOM   2429  O   LEU A 547      31.451  42.973 -62.472  1.00 36.94           O  
ATOM   2430  CB  LEU A 547      31.797  41.656 -65.213  1.00 32.09           C  
ATOM   2431  CG  LEU A 547      32.450  40.664 -66.203  1.00 36.25           C  
ATOM   2432  CD1 LEU A 547      32.759  41.372 -67.524  1.00 35.73           C  
ATOM   2433  CD2 LEU A 547      33.725  40.037 -65.639  1.00 37.48           C  
ATOM   2434  H   LEU A 547      29.696  40.100 -65.041  1.00 31.68           H  
ATOM   2435  HA  LEU A 547      32.118  40.553 -63.375  1.00 32.08           H  
ATOM   2436  HB2 LEU A 547      32.512  42.454 -64.972  1.00 32.09           H  
ATOM   2437  HB3 LEU A 547      30.955  42.146 -65.715  1.00 32.09           H  
ATOM   2438  HG  LEU A 547      31.745  39.855 -66.428  1.00 36.25           H  
ATOM   2439 HD11 LEU A 547      33.450  42.208 -67.377  1.00 35.73           H  
ATOM   2440 HD12 LEU A 547      31.841  41.761 -67.975  1.00 35.73           H  
ATOM   2441 HD13 LEU A 547      33.211  40.679 -68.241  1.00 35.73           H  
ATOM   2442 HD21 LEU A 547      34.448  40.804 -65.344  1.00 37.48           H  
ATOM   2443 HD22 LEU A 547      34.202  39.391 -66.384  1.00 37.48           H  
ATOM   2444 HD23 LEU A 547      33.510  39.415 -64.765  1.00 37.48           H  
ATOM   2445  N   ASP A 548      29.389  41.999 -62.693  1.00 33.73           N  
ATOM   2446  CA  ASP A 548      28.699  42.808 -61.692  1.00 33.80           C  
ATOM   2447  C   ASP A 548      29.025  42.103 -60.356  1.00 37.04           C  
ATOM   2448  O   ASP A 548      28.781  40.913 -60.139  1.00 35.64           O  
ATOM   2449  CB  ASP A 548      27.202  42.856 -61.961  1.00 35.75           C  
ATOM   2450  CG  ASP A 548      26.408  43.772 -61.026  1.00 42.71           C  
ATOM   2451  OD1 ASP A 548      26.880  43.926 -59.859  1.00 42.46           O  
ATOM   2452  OD2 ASP A 548      25.331  44.215 -61.532  1.00 48.89           O1-
ATOM   2453  H   ASP A 548      28.874  41.281 -63.181  1.00 33.73           H  
ATOM   2454  HA  ASP A 548      29.127  43.817 -61.706  1.00 33.80           H  
ATOM   2455  HB2 ASP A 548      26.761  41.856 -61.874  1.00 35.75           H  
ATOM   2456  HB3 ASP A 548      27.034  43.184 -62.995  1.00 35.75           H  
ATOM   2457  N   ASP A 549      29.679  42.918 -59.457  1.00 35.04           N  
ATOM   2458  CA  ASP A 549      30.253  42.397 -58.224  1.00 35.08           C  
ATOM   2459  C   ASP A 549      29.113  42.015 -57.263  1.00 38.09           C  
ATOM   2460  O   ASP A 549      29.235  41.140 -56.402  1.00 36.48           O  
ATOM   2461  CB  ASP A 549      31.124  43.476 -57.591  1.00 37.58           C  
ATOM   2462  CG  ASP A 549      32.007  42.843 -56.530  1.00 49.06           C  
ATOM   2463  OD1 ASP A 549      32.926  42.096 -56.976  1.00 48.40           O  
ATOM   2464  OD2 ASP A 549      31.737  43.158 -55.337  1.00 58.06           O1-
ATOM   2465  H   ASP A 549      29.769  43.907 -59.662  1.00 35.04           H  
ATOM   2466  HA  ASP A 549      30.810  41.485 -58.469  1.00 35.08           H  
ATOM   2467  HB2 ASP A 549      30.518  44.279 -57.155  1.00 37.58           H  
ATOM   2468  HB3 ASP A 549      31.778  43.940 -58.340  1.00 37.58           H  
ATOM   2469  N   GLU A 550      27.982  42.813 -57.348  1.00 35.51           N  
ATOM   2470  CA  GLU A 550      27.052  42.943 -56.237  1.00 35.48           C  
ATOM   2471  C   GLU A 550      26.225  41.680 -55.985  1.00 39.76           C  
ATOM   2472  O   GLU A 550      25.641  41.518 -54.913  1.00 39.37           O  
ATOM   2473  CB  GLU A 550      26.107  44.118 -56.460  1.00 37.26           C  
ATOM   2474  H   GLU A 550      27.808  43.341 -58.223  1.00 35.51           H  
ATOM   2475  HA  GLU A 550      27.653  43.119 -55.337  1.00 35.48           H  
ATOM   2476  HB1 GLU A 550      26.667  45.045 -56.624  1.00 37.26           H  
ATOM   2477  HB2 GLU A 550      25.451  44.264 -55.596  1.00 37.26           H  
ATOM   2478  HB3 GLU A 550      25.467  43.953 -57.334  1.00 37.26           H  
ATOM   2479  N   TYR A 551      26.097  40.848 -57.078  1.00 37.19           N  
ATOM   2480  CA  TYR A 551      25.363  39.577 -57.051  1.00 37.19           C  
ATOM   2481  C   TYR A 551      26.307  38.401 -56.737  1.00 42.29           C  
ATOM   2482  O   TYR A 551      25.874  37.294 -56.418  1.00 41.70           O  
ATOM   2483  CB  TYR A 551      24.692  39.302 -58.408  1.00 38.33           C  
ATOM   2484  CG  TYR A 551      23.619  40.308 -58.763  1.00 41.22           C  
ATOM   2485  CD1 TYR A 551      23.924  41.412 -59.571  1.00 43.66           C  
ATOM   2486  CD2 TYR A 551      22.314  40.167 -58.273  1.00 41.99           C  
ATOM   2487  CE1 TYR A 551      22.954  42.372 -59.862  1.00 44.99           C  
ATOM   2488  CE2 TYR A 551      21.337  41.121 -58.569  1.00 42.89           C  
ATOM   2489  CZ  TYR A 551      21.670  42.226 -59.345  1.00 51.00           C  
ATOM   2490  OH  TYR A 551      20.722  43.197 -59.556  1.00 50.94           O  
ATOM   2491  H   TYR A 551      26.552  41.159 -57.937  1.00 37.19           H  
ATOM   2492  HA  TYR A 551      24.622  39.621 -56.247  1.00 37.19           H  
ATOM   2493  HB2 TYR A 551      24.242  38.300 -58.411  1.00 38.33           H  
ATOM   2494  HB3 TYR A 551      25.446  39.280 -59.207  1.00 38.33           H  
ATOM   2495  HD1 TYR A 551      24.929  41.543 -59.965  1.00 43.66           H  
ATOM   2496  HD2 TYR A 551      22.057  39.316 -57.644  1.00 41.99           H  
ATOM   2497  HE1 TYR A 551      23.236  43.231 -60.469  1.00 44.99           H  
ATOM   2498  HE2 TYR A 551      20.331  40.992 -58.182  1.00 42.89           H  
ATOM   2499  HH  TYR A 551      21.046  43.692 -60.337  1.00 50.94           H  
ATOM   2500  N   THR A 552      27.627  38.672 -57.043  1.00 40.49           N  
ATOM   2501  CA  THR A 552      28.661  37.655 -57.250  1.00 40.95           C  
ATOM   2502  C   THR A 552      29.590  37.534 -56.031  1.00 47.03           C  
ATOM   2503  O   THR A 552      30.148  36.475 -55.738  1.00 46.88           O  
ATOM   2504  CB  THR A 552      29.489  38.033 -58.502  1.00 46.59           C  
ATOM   2505  OG1 THR A 552      28.604  38.411 -59.565  1.00 44.72           O  
ATOM   2506  CG2 THR A 552      30.334  36.873 -59.014  1.00 43.87           C  
ATOM   2507  H   THR A 552      27.896  39.646 -57.151  1.00 40.49           H  
ATOM   2508  HA  THR A 552      28.155  36.694 -57.396  1.00 40.95           H  
ATOM   2509  HB  THR A 552      30.143  38.888 -58.290  1.00 46.59           H  
ATOM   2510 HG21 THR A 552      31.087  36.563 -58.284  1.00 43.87           H  
ATOM   2511 HG22 THR A 552      30.849  37.157 -59.938  1.00 43.87           H  
ATOM   2512 HG23 THR A 552      29.706  36.010 -59.261  1.00 43.87           H  
ATOM   2513  HG1 THR A 552      28.772  39.363 -59.786  1.00 44.72           H  
ATOM   2514  N   SER A 553      29.903  38.735 -55.422  1.00 44.78           N  
ATOM   2515  CA  SER A 553      30.878  38.830 -54.345  1.00 45.38           C  
ATOM   2516  C   SER A 553      30.191  38.712 -52.985  1.00 51.94           C  
ATOM   2517  O   SER A 553      29.061  39.129 -52.733  1.00 51.47           O  
ATOM   2518  CB  SER A 553      31.631  40.154 -54.387  1.00 47.94           C  
ATOM   2519  OG  SER A 553      32.717  40.172 -53.461  1.00 56.61           O  
ATOM   2520  H   SER A 553      29.449  39.608 -55.725  1.00 44.78           H  
ATOM   2521  HA  SER A 553      31.591  38.002 -54.441  1.00 45.38           H  
ATOM   2522  HB2 SER A 553      30.966  40.990 -54.148  1.00 47.94           H  
ATOM   2523  HB3 SER A 553      32.043  40.292 -55.389  1.00 47.94           H  
ATOM   2524  HG  SER A 553      33.229  40.964 -53.726  1.00 56.61           H  
ATOM   2525  N   SER A 554      31.027  38.186 -52.010  1.00 50.65           N  
ATOM   2526  CA  SER A 554      30.524  37.829 -50.690  1.00 51.12           C  
ATOM   2527  C   SER A 554      30.232  39.058 -49.820  1.00 54.86           C  
ATOM   2528  O   SER A 554      29.599  38.960 -48.770  1.00 55.33           O  
ATOM   2529  CB  SER A 554      31.514  36.922 -49.971  1.00 52.08           C  
ATOM   2530  H   SER A 554      32.011  38.050 -52.233  1.00 50.65           H  
ATOM   2531  HA  SER A 554      29.572  37.303 -50.832  1.00 51.12           H  
ATOM   2532  HB1 SER A 554      31.714  36.019 -50.558  1.00 52.08           H  
ATOM   2533  HB2 SER A 554      31.129  36.615 -48.993  1.00 52.08           H  
ATOM   2534  HB3 SER A 554      32.470  37.432 -49.806  1.00 52.08           H  
ATOM   2535  N   VAL A 555      30.775  40.238 -50.286  1.00 49.88           N  
ATOM   2536  CA  VAL A 555      30.530  41.529 -49.648  1.00 48.99           C  
ATOM   2537  C   VAL A 555      29.530  42.372 -50.474  1.00 52.06           C  
ATOM   2538  O   VAL A 555      29.334  43.566 -50.249  1.00 51.94           O  
ATOM   2539  CB  VAL A 555      31.833  42.307 -49.361  1.00 52.77           C  
ATOM   2540  CG1 VAL A 555      32.697  41.574 -48.331  1.00 52.39           C  
ATOM   2541  CG2 VAL A 555      32.655  42.591 -50.623  1.00 52.62           C  
ATOM   2542  H   VAL A 555      31.344  40.199 -51.130  1.00 49.88           H  
ATOM   2543  HA  VAL A 555      30.018  41.349 -48.693  1.00 48.99           H  
ATOM   2544  HB  VAL A 555      31.563  43.277 -48.925  1.00 52.77           H  
ATOM   2545 HG11 VAL A 555      33.049  40.609 -48.710  1.00 52.39           H  
ATOM   2546 HG12 VAL A 555      32.134  41.392 -47.409  1.00 52.39           H  
ATOM   2547 HG13 VAL A 555      33.577  42.172 -48.070  1.00 52.39           H  
ATOM   2548 HG21 VAL A 555      33.056  41.672 -51.061  1.00 52.62           H  
ATOM   2549 HG22 VAL A 555      33.506  43.239 -50.385  1.00 52.62           H  
ATOM   2550 HG23 VAL A 555      32.056  43.101 -51.384  1.00 52.62           H  
ATOM   2551  N   GLY A 556      28.811  41.673 -51.418  1.00 47.93           N  
ATOM   2552  CA  GLY A 556      27.876  42.325 -52.304  1.00 47.30           C  
ATOM   2553  C   GLY A 556      26.533  42.645 -51.648  1.00 49.87           C  
ATOM   2554  O   GLY A 556      25.998  41.948 -50.785  1.00 49.41           O  
ATOM   2555  H   GLY A 556      28.948  40.667 -51.528  1.00 47.93           H  
ATOM   2556  HA2 GLY A 556      27.694  41.651 -53.146  1.00 47.30           H  
ATOM   2557  HA3 GLY A 556      28.338  43.242 -52.684  1.00 47.30           H  
ATOM   2558  N   SER A 557      25.920  43.768 -52.186  1.00 45.23           N  
ATOM   2559  CA  SER A 557      24.667  44.276 -51.640  1.00 44.06           C  
ATOM   2560  C   SER A 557      23.428  43.575 -52.201  1.00 46.47           C  
ATOM   2561  O   SER A 557      22.314  43.759 -51.707  1.00 46.98           O  
ATOM   2562  CB  SER A 557      24.547  45.790 -51.840  1.00 47.34           C  
ATOM   2563  OG  SER A 557      24.860  46.145 -53.190  1.00 55.75           O  
ATOM   2564  H   SER A 557      26.330  44.281 -52.963  1.00 45.23           H  
ATOM   2565  HA  SER A 557      24.657  44.068 -50.562  1.00 44.06           H  
ATOM   2566  HB2 SER A 557      25.265  46.309 -51.195  1.00 47.34           H  
ATOM   2567  HB3 SER A 557      23.541  46.154 -51.607  1.00 47.34           H  
ATOM   2568  HG  SER A 557      24.717  47.109 -53.262  1.00 55.75           H  
ATOM   2569  N   LYS A 558      23.624  42.778 -53.310  1.00 40.92           N  
ATOM   2570  CA  LYS A 558      22.520  42.107 -53.994  1.00 39.38           C  
ATOM   2571  C   LYS A 558      22.796  40.589 -54.094  1.00 40.14           C  
ATOM   2572  O   LYS A 558      22.238  39.868 -54.920  1.00 39.55           O  
ATOM   2573  CB  LYS A 558      22.267  42.755 -55.368  1.00 42.31           C  
ATOM   2574  CG  LYS A 558      21.802  44.220 -55.263  1.00 56.50           C  
ATOM   2575  CD  LYS A 558      21.795  44.959 -56.612  1.00 65.56           C  
ATOM   2576  CE  LYS A 558      20.420  45.455 -57.053  1.00 74.59           C  
ATOM   2577  NZ  LYS A 558      19.576  44.320 -57.494  1.00 83.28           N1+
ATOM   2578  H   LYS A 558      24.569  42.635 -53.682  1.00 40.92           H  
ATOM   2579  HA  LYS A 558      21.611  42.199 -53.387  1.00 39.38           H  
ATOM   2580  HB2 LYS A 558      21.498  42.188 -55.903  1.00 42.31           H  
ATOM   2581  HB3 LYS A 558      23.182  42.699 -55.970  1.00 42.31           H  
ATOM   2582  HG2 LYS A 558      22.484  44.767 -54.603  1.00 56.50           H  
ATOM   2583  HG3 LYS A 558      20.817  44.255 -54.785  1.00 56.50           H  
ATOM   2584  HD2 LYS A 558      22.255  44.352 -57.399  1.00 65.56           H  
ATOM   2585  HD3 LYS A 558      22.436  45.844 -56.507  1.00 65.56           H  
ATOM   2586  HE2 LYS A 558      20.501  46.129 -57.910  1.00 74.59           H  
ATOM   2587  HE3 LYS A 558      19.886  45.962 -56.244  1.00 74.59           H  
ATOM   2588  HZ1 LYS A 558      18.616  44.621 -57.715  1.00 83.28           H  
ATOM   2589  HZ2 LYS A 558      19.523  43.590 -56.774  1.00 83.28           H  
ATOM   2590  HZ3 LYS A 558      19.976  43.858 -58.344  1.00 83.28           H  
ATOM   2591  N   PHE A 559      23.585  40.082 -53.076  1.00 34.23           N  
ATOM   2592  CA  PHE A 559      23.923  38.658 -52.970  1.00 33.08           C  
ATOM   2593  C   PHE A 559      22.714  37.912 -52.344  1.00 34.72           C  
ATOM   2594  O   PHE A 559      22.148  38.321 -51.319  1.00 34.23           O  
ATOM   2595  CB  PHE A 559      25.166  38.448 -52.080  1.00 34.94           C  
ATOM   2596  CG  PHE A 559      25.797  37.079 -52.214  1.00 36.68           C  
ATOM   2597  CD1 PHE A 559      26.781  36.855 -53.187  1.00 39.80           C  
ATOM   2598  CD2 PHE A 559      25.409  36.007 -51.398  1.00 38.70           C  
ATOM   2599  CE1 PHE A 559      27.365  35.597 -53.339  1.00 40.62           C  
ATOM   2600  CE2 PHE A 559      25.979  34.741 -51.557  1.00 41.34           C  
ATOM   2601  CZ  PHE A 559      26.961  34.539 -52.527  1.00 39.40           C  
ATOM   2602  H   PHE A 559      23.980  40.737 -52.406  1.00 34.23           H  
ATOM   2603  HA  PHE A 559      24.121  38.316 -53.988  1.00 33.08           H  
ATOM   2604  HB2 PHE A 559      24.924  38.633 -51.026  1.00 34.94           H  
ATOM   2605  HB3 PHE A 559      25.926  39.201 -52.333  1.00 34.94           H  
ATOM   2606  HD1 PHE A 559      27.110  37.669 -53.830  1.00 39.80           H  
ATOM   2607  HD2 PHE A 559      24.659  36.145 -50.629  1.00 38.70           H  
ATOM   2608  HE1 PHE A 559      28.138  35.453 -54.090  1.00 40.62           H  
ATOM   2609  HE2 PHE A 559      25.660  33.912 -50.927  1.00 41.34           H  
ATOM   2610  HZ  PHE A 559      27.412  33.558 -52.647  1.00 39.40           H  
ATOM   2611  N   PRO A 560      22.323  36.726 -52.930  1.00 30.16           N  
ATOM   2612  CA  PRO A 560      21.230  35.901 -52.416  1.00 29.24           C  
ATOM   2613  C   PRO A 560      21.643  35.135 -51.141  1.00 30.39           C  
ATOM   2614  O   PRO A 560      21.682  33.906 -51.059  1.00 29.97           O  
ATOM   2615  CB  PRO A 560      20.909  34.968 -53.586  1.00 31.10           C  
ATOM   2616  CG  PRO A 560      22.256  34.779 -54.266  1.00 35.89           C  
ATOM   2617  CD  PRO A 560      22.876  36.158 -54.156  1.00 31.48           C  
ATOM   2618  HA  PRO A 560      20.379  36.543 -52.166  1.00 29.24           H  
ATOM   2619  HB2 PRO A 560      20.224  35.475 -54.277  1.00 31.10           H  
ATOM   2620  HB3 PRO A 560      20.461  34.015 -53.299  1.00 31.10           H  
ATOM   2621  HG2 PRO A 560      22.173  34.440 -55.301  1.00 35.89           H  
ATOM   2622  HG3 PRO A 560      22.857  34.047 -53.713  1.00 35.89           H  
ATOM   2623  HD2 PRO A 560      23.965  36.112 -54.131  1.00 31.48           H  
ATOM   2624  HD3 PRO A 560      22.567  36.800 -54.989  1.00 31.48           H  
ATOM   2625  N   VAL A 561      21.848  35.945 -50.038  1.00 25.66           N  
ATOM   2626  CA  VAL A 561      22.240  35.406 -48.724  1.00 24.72           C  
ATOM   2627  C   VAL A 561      21.130  34.478 -48.201  1.00 27.84           C  
ATOM   2628  O   VAL A 561      21.336  33.521 -47.460  1.00 26.74           O  
ATOM   2629  CB  VAL A 561      22.478  36.571 -47.738  1.00 28.41           C  
ATOM   2630  CG1 VAL A 561      22.543  36.113 -46.285  1.00 27.88           C  
ATOM   2631  CG2 VAL A 561      23.768  37.325 -48.077  1.00 28.27           C  
ATOM   2632  H   VAL A 561      21.786  36.960 -50.182  1.00 25.66           H  
ATOM   2633  HA  VAL A 561      23.138  34.800 -48.872  1.00 24.72           H  
ATOM   2634  HB  VAL A 561      21.642  37.279 -47.816  1.00 28.41           H  
ATOM   2635 HG11 VAL A 561      23.363  35.408 -46.126  1.00 27.88           H  
ATOM   2636 HG12 VAL A 561      21.612  35.642 -45.963  1.00 27.88           H  
ATOM   2637 HG13 VAL A 561      22.689  36.973 -45.632  1.00 27.88           H  
ATOM   2638 HG21 VAL A 561      24.644  36.677 -47.984  1.00 28.27           H  
ATOM   2639 HG22 VAL A 561      23.910  38.178 -47.406  1.00 28.27           H  
ATOM   2640 HG23 VAL A 561      23.746  37.714 -49.096  1.00 28.27           H  
ATOM   2641  N   ARG A 562      19.870  34.898 -48.552  1.00 24.24           N  
ATOM   2642  CA  ARG A 562      18.660  34.341 -47.965  1.00 23.47           C  
ATOM   2643  C   ARG A 562      18.353  32.937 -48.503  1.00 25.76           C  
ATOM   2644  O   ARG A 562      17.512  32.201 -47.996  1.00 25.94           O  
ATOM   2645  CB  ARG A 562      17.510  35.305 -48.246  1.00 23.22           C  
ATOM   2646  CG  ARG A 562      17.752  36.673 -47.604  1.00 22.97           C  
ATOM   2647  CD  ARG A 562      17.228  37.812 -48.462  1.00 21.96           C  
ATOM   2648  NE  ARG A 562      17.554  39.100 -47.854  1.00 23.30           N  
ATOM   2649  CZ  ARG A 562      16.910  39.594 -46.765  1.00 37.67           C  
ATOM   2650  NH1 ARG A 562      15.926  38.905 -46.139  1.00 26.53           N  
ATOM   2651  NH2 ARG A 562      17.264  40.797 -46.288  1.00 18.64           N1+
ATOM   2652  H   ARG A 562      19.809  35.638 -49.248  1.00 24.24           H  
ATOM   2653  HA  ARG A 562      18.831  34.239 -46.887  1.00 23.47           H  
ATOM   2654  HB2 ARG A 562      16.564  34.897 -47.888  1.00 23.22           H  
ATOM   2655  HB3 ARG A 562      17.388  35.416 -49.324  1.00 23.22           H  
ATOM   2656  HG2 ARG A 562      18.817  36.857 -47.420  1.00 22.97           H  
ATOM   2657  HG3 ARG A 562      17.287  36.697 -46.616  1.00 22.97           H  
ATOM   2658  HD2 ARG A 562      16.148  37.751 -48.638  1.00 21.96           H  
ATOM   2659  HD3 ARG A 562      17.713  37.799 -49.443  1.00 21.96           H  
ATOM   2660  HE  ARG A 562      18.363  39.624 -48.212  1.00 23.30           H  
ATOM   2661 HH11 ARG A 562      15.485  39.227 -45.262  1.00 26.53           H  
ATOM   2662 HH12 ARG A 562      15.519  38.026 -46.474  1.00 26.53           H  
ATOM   2663 HH21 ARG A 562      16.917  41.059 -45.348  1.00 18.64           H  
ATOM   2664 HH22 ARG A 562      17.980  41.372 -46.710  1.00 18.64           H  
ATOM   2665  N   TRP A 563      19.065  32.593 -49.627  1.00 21.41           N  
ATOM   2666  CA  TRP A 563      18.896  31.325 -50.331  1.00 21.36           C  
ATOM   2667  C   TRP A 563      20.108  30.393 -50.101  1.00 25.27           C  
ATOM   2668  O   TRP A 563      20.171  29.284 -50.632  1.00 25.42           O  
ATOM   2669  CB  TRP A 563      18.683  31.569 -51.838  1.00 20.41           C  
ATOM   2670  CG  TRP A 563      17.378  32.254 -52.150  1.00 21.83           C  
ATOM   2671  CD1 TRP A 563      16.202  31.610 -52.490  1.00 24.72           C  
ATOM   2672  CD2 TRP A 563      17.084  33.661 -52.155  1.00 22.03           C  
ATOM   2673  NE1 TRP A 563      15.232  32.555 -52.681  1.00 24.47           N  
ATOM   2674  CE2 TRP A 563      15.739  33.812 -52.472  1.00 25.88           C  
ATOM   2675  CE3 TRP A 563      17.824  34.835 -51.916  1.00 23.29           C  
ATOM   2676  CZ2 TRP A 563      15.092  35.050 -52.551  1.00 25.85           C  
ATOM   2677  CZ3 TRP A 563      17.205  36.091 -52.008  1.00 24.82           C  
ATOM   2678  CH2 TRP A 563      15.852  36.194 -52.311  1.00 25.59           C  
ATOM   2679  H   TRP A 563      19.766  33.233 -49.995  1.00 21.41           H  
ATOM   2680  HA  TRP A 563      18.027  30.805 -49.921  1.00 21.36           H  
ATOM   2681  HB2 TRP A 563      18.711  30.613 -52.377  1.00 20.41           H  
ATOM   2682  HB3 TRP A 563      19.511  32.164 -52.242  1.00 20.41           H  
ATOM   2683  HD1 TRP A 563      15.973  30.559 -52.617  1.00 24.72           H  
ATOM   2684  HE1 TRP A 563      14.253  32.390 -52.956  1.00 24.47           H  
ATOM   2685  HE3 TRP A 563      18.862  34.754 -51.633  1.00 23.29           H  
ATOM   2686  HZ2 TRP A 563      14.034  35.111 -52.791  1.00 25.85           H  
ATOM   2687  HZ3 TRP A 563      17.781  36.993 -51.816  1.00 24.82           H  
ATOM   2688  HH2 TRP A 563      15.371  37.169 -52.348  1.00 25.59           H  
ATOM   2689  N   SER A 564      21.097  30.902 -49.276  1.00 22.20           N  
ATOM   2690  CA  SER A 564      22.458  30.347 -49.212  1.00 21.40           C  
ATOM   2691  C   SER A 564      22.757  29.627 -47.875  1.00 23.70           C  
ATOM   2692  O   SER A 564      22.262  30.015 -46.811  1.00 22.66           O  
ATOM   2693  CB  SER A 564      23.484  31.469 -49.411  1.00 23.18           C  
ATOM   2694  OG  SER A 564      23.373  32.048 -50.710  1.00 32.03           O  
ATOM   2695  H   SER A 564      20.868  31.685 -48.664  1.00 22.20           H  
ATOM   2696  HA  SER A 564      22.538  29.649 -50.048  1.00 21.40           H  
ATOM   2697  HB2 SER A 564      24.504  31.081 -49.316  1.00 23.18           H  
ATOM   2698  HB3 SER A 564      23.371  32.261 -48.665  1.00 23.18           H  
ATOM   2699  HG  SER A 564      22.623  32.695 -50.715  1.00 32.03           H  
ATOM   2700  N   PRO A 565      23.633  28.548 -47.946  1.00 19.51           N  
ATOM   2701  CA  PRO A 565      24.068  27.787 -46.768  1.00 18.75           C  
ATOM   2702  C   PRO A 565      25.314  28.365 -46.068  1.00 22.33           C  
ATOM   2703  O   PRO A 565      26.021  29.235 -46.590  1.00 21.39           O  
ATOM   2704  CB  PRO A 565      24.438  26.431 -47.379  1.00 20.69           C  
ATOM   2705  CG  PRO A 565      25.050  26.821 -48.714  1.00 25.32           C  
ATOM   2706  CD  PRO A 565      24.155  27.956 -49.174  1.00 21.11           C  
ATOM   2707  HA  PRO A 565      23.250  27.733 -46.051  1.00 18.75           H  
ATOM   2708  HB2 PRO A 565      23.549  25.827 -47.562  1.00 20.69           H  
ATOM   2709  HB3 PRO A 565      25.123  25.835 -46.784  1.00 20.69           H  
ATOM   2710  HG2 PRO A 565      25.078  25.997 -49.426  1.00 25.32           H  
ATOM   2711  HG3 PRO A 565      26.074  27.172 -48.560  1.00 25.32           H  
ATOM   2712  HD2 PRO A 565      24.687  28.699 -49.772  1.00 21.11           H  
ATOM   2713  HD3 PRO A 565      23.307  27.571 -49.752  1.00 21.11           H  
ATOM   2714  N   PRO A 566      25.690  27.763 -44.874  1.00 20.40           N  
ATOM   2715  CA  PRO A 566      26.904  28.151 -44.160  1.00 20.35           C  
ATOM   2716  C   PRO A 566      28.205  28.024 -44.963  1.00 25.20           C  
ATOM   2717  O   PRO A 566      29.102  28.862 -44.806  1.00 24.60           O  
ATOM   2718  CB  PRO A 566      26.968  27.209 -42.951  1.00 21.79           C  
ATOM   2719  CG  PRO A 566      25.525  26.794 -42.727  1.00 26.50           C  
ATOM   2720  CD  PRO A 566      24.949  26.755 -44.131  1.00 22.25           C  
ATOM   2721  HA  PRO A 566      26.780  29.196 -43.851  1.00 20.35           H  
ATOM   2722  HB2 PRO A 566      27.400  27.699 -42.073  1.00 21.79           H  
ATOM   2723  HB3 PRO A 566      27.575  26.319 -43.159  1.00 21.79           H  
ATOM   2724  HG2 PRO A 566      25.015  27.550 -42.124  1.00 26.50           H  
ATOM   2725  HG3 PRO A 566      25.432  25.835 -42.209  1.00 26.50           H  
ATOM   2726  HD2 PRO A 566      25.121  25.780 -44.592  1.00 22.25           H  
ATOM   2727  HD3 PRO A 566      23.884  26.982 -44.135  1.00 22.25           H  
ATOM   2728  N   GLU A 567      28.374  26.878 -45.725  1.00 22.04           N  
ATOM   2729  CA  GLU A 567      29.648  26.621 -46.394  1.00 22.20           C  
ATOM   2730  C   GLU A 567      29.908  27.470 -47.658  1.00 26.05           C  
ATOM   2731  O   GLU A 567      30.989  27.439 -48.252  1.00 24.19           O  
ATOM   2732  CB  GLU A 567      29.903  25.128 -46.640  1.00 23.60           C  
ATOM   2733  CG  GLU A 567      29.070  24.500 -47.755  1.00 31.63           C  
ATOM   2734  CD  GLU A 567      27.643  24.178 -47.393  1.00 39.93           C  
ATOM   2735  OE1 GLU A 567      27.184  24.602 -46.284  1.00 27.14           O  
ATOM   2736  OE2 GLU A 567      26.985  23.463 -48.211  1.00 26.61           O1-
ATOM   2737  H   GLU A 567      27.636  26.153 -45.814  1.00 22.04           H  
ATOM   2738  HA  GLU A 567      30.418  26.948 -45.685  1.00 22.20           H  
ATOM   2739  HB2 GLU A 567      29.752  24.573 -45.705  1.00 23.60           H  
ATOM   2740  HB3 GLU A 567      30.961  25.001 -46.895  1.00 23.60           H  
ATOM   2741  HG2 GLU A 567      29.545  23.554 -48.043  1.00 31.63           H  
ATOM   2742  HG3 GLU A 567      29.061  25.133 -48.647  1.00 31.63           H  
ATOM   2743  N   VAL A 568      28.873  28.286 -48.046  1.00 24.14           N  
ATOM   2744  CA  VAL A 568      29.042  29.321 -49.053  1.00 23.86           C  
ATOM   2745  C   VAL A 568      29.500  30.544 -48.245  1.00 28.17           C  
ATOM   2746  O   VAL A 568      30.657  30.966 -48.345  1.00 27.18           O  
ATOM   2747  CB  VAL A 568      27.779  29.539 -49.904  1.00 26.74           C  
ATOM   2748  CG1 VAL A 568      27.853  30.825 -50.734  1.00 25.88           C  
ATOM   2749  CG2 VAL A 568      27.586  28.351 -50.858  1.00 26.48           C  
ATOM   2750  H   VAL A 568      27.977  28.181 -47.578  1.00 24.14           H  
ATOM   2751  HA  VAL A 568      29.875  29.049 -49.712  1.00 23.86           H  
ATOM   2752  HB  VAL A 568      26.900  29.607 -49.253  1.00 26.74           H  
ATOM   2753 HG11 VAL A 568      28.745  30.837 -51.370  1.00 25.88           H  
ATOM   2754 HG12 VAL A 568      27.878  31.714 -50.096  1.00 25.88           H  
ATOM   2755 HG13 VAL A 568      26.975  30.918 -51.382  1.00 25.88           H  
ATOM   2756 HG21 VAL A 568      28.415  28.281 -51.571  1.00 26.48           H  
ATOM   2757 HG22 VAL A 568      26.659  28.458 -51.430  1.00 26.48           H  
ATOM   2758 HG23 VAL A 568      27.537  27.402 -50.316  1.00 26.48           H  
ATOM   2759  N   LEU A 569      28.569  31.079 -47.380  1.00 25.42           N  
ATOM   2760  CA  LEU A 569      28.695  32.425 -46.829  1.00 25.19           C  
ATOM   2761  C   LEU A 569      29.961  32.670 -45.998  1.00 30.31           C  
ATOM   2762  O   LEU A 569      30.435  33.803 -45.899  1.00 30.12           O  
ATOM   2763  CB  LEU A 569      27.478  32.749 -45.947  1.00 24.87           C  
ATOM   2764  CG  LEU A 569      26.153  32.850 -46.726  1.00 28.84           C  
ATOM   2765  CD1 LEU A 569      24.982  32.872 -45.745  1.00 28.67           C  
ATOM   2766  CD2 LEU A 569      26.116  34.090 -47.616  1.00 28.24           C  
ATOM   2767  H   LEU A 569      27.731  30.541 -47.151  1.00 25.42           H  
ATOM   2768  HA  LEU A 569      28.763  33.105 -47.686  1.00 25.19           H  
ATOM   2769  HB2 LEU A 569      27.648  33.688 -45.404  1.00 24.87           H  
ATOM   2770  HB3 LEU A 569      27.385  31.969 -45.178  1.00 24.87           H  
ATOM   2771  HG  LEU A 569      26.028  31.968 -47.364  1.00 28.84           H  
ATOM   2772 HD11 LEU A 569      25.048  33.728 -45.064  1.00 28.67           H  
ATOM   2773 HD12 LEU A 569      24.970  31.959 -45.141  1.00 28.67           H  
ATOM   2774 HD13 LEU A 569      24.027  32.931 -46.276  1.00 28.67           H  
ATOM   2775 HD21 LEU A 569      26.252  35.004 -47.030  1.00 28.24           H  
ATOM   2776 HD22 LEU A 569      25.157  34.158 -48.135  1.00 28.24           H  
ATOM   2777 HD23 LEU A 569      26.894  34.058 -48.384  1.00 28.24           H  
ATOM   2778  N   MET A 570      30.420  31.589 -45.265  1.00 27.81           N  
ATOM   2779  CA  MET A 570      31.595  31.730 -44.410  1.00 28.32           C  
ATOM   2780  C   MET A 570      32.873  31.122 -45.017  1.00 31.74           C  
ATOM   2781  O   MET A 570      33.958  31.234 -44.443  1.00 31.73           O  
ATOM   2782  CB  MET A 570      31.330  31.163 -43.007  1.00 31.08           C  
ATOM   2783  CG  MET A 570      30.200  31.916 -42.299  1.00 35.73           C  
ATOM   2784  SD  MET A 570      30.170  31.642 -40.492  1.00 41.32           S  
ATOM   2785  CE  MET A 570      29.917  29.851 -40.448  1.00 37.77           C  
ATOM   2786  H   MET A 570      29.933  30.687 -45.330  1.00 27.81           H  
ATOM   2787  HA  MET A 570      31.826  32.798 -44.303  1.00 28.32           H  
ATOM   2788  HB2 MET A 570      32.252  31.228 -42.416  1.00 31.08           H  
ATOM   2789  HB3 MET A 570      31.074  30.100 -43.083  1.00 31.08           H  
ATOM   2790  HG2 MET A 570      29.224  31.638 -42.713  1.00 35.73           H  
ATOM   2791  HG3 MET A 570      30.318  32.995 -42.443  1.00 35.73           H  
ATOM   2792  HE1 MET A 570      29.745  29.539 -39.414  1.00 37.77           H  
ATOM   2793  HE2 MET A 570      30.803  29.329 -40.815  1.00 37.77           H  
ATOM   2794  HE3 MET A 570      29.047  29.571 -41.046  1.00 37.77           H  
ATOM   2795  N   TYR A 571      32.709  30.411 -46.198  1.00 27.61           N  
ATOM   2796  CA  TYR A 571      33.781  29.546 -46.704  1.00 27.38           C  
ATOM   2797  C   TYR A 571      33.980  29.433 -48.232  1.00 30.53           C  
ATOM   2798  O   TYR A 571      35.010  28.918 -48.678  1.00 29.16           O  
ATOM   2799  CB  TYR A 571      33.635  28.105 -46.161  1.00 28.56           C  
ATOM   2800  CG  TYR A 571      33.936  27.939 -44.690  1.00 30.77           C  
ATOM   2801  CD1 TYR A 571      35.261  27.908 -44.232  1.00 32.38           C  
ATOM   2802  CD2 TYR A 571      32.894  27.802 -43.763  1.00 32.08           C  
ATOM   2803  CE1 TYR A 571      35.537  27.733 -42.873  1.00 33.11           C  
ATOM   2804  CE2 TYR A 571      33.167  27.621 -42.407  1.00 32.97           C  
ATOM   2805  CZ  TYR A 571      34.486  27.588 -41.972  1.00 39.95           C  
ATOM   2806  OH  TYR A 571      34.712  27.408 -40.638  1.00 41.91           O  
ATOM   2807  H   TYR A 571      31.818  30.502 -46.687  1.00 27.61           H  
ATOM   2808  HA  TYR A 571      34.729  29.966 -46.343  1.00 27.38           H  
ATOM   2809  HB2 TYR A 571      34.293  27.415 -46.706  1.00 28.56           H  
ATOM   2810  HB3 TYR A 571      32.622  27.742 -46.359  1.00 28.56           H  
ATOM   2811  HD1 TYR A 571      36.088  28.021 -44.930  1.00 32.38           H  
ATOM   2812  HD2 TYR A 571      31.860  27.841 -44.093  1.00 32.08           H  
ATOM   2813  HE1 TYR A 571      36.570  27.712 -42.541  1.00 33.11           H  
ATOM   2814  HE2 TYR A 571      32.356  27.503 -41.696  1.00 32.97           H  
ATOM   2815  HH  TYR A 571      35.672  27.418 -40.487  1.00 41.91           H  
ATOM   2816  N   SER A 572      32.954  29.808 -49.069  1.00 27.72           N  
ATOM   2817  CA  SER A 572      33.033  29.655 -50.531  1.00 27.39           C  
ATOM   2818  C   SER A 572      33.188  28.213 -51.052  1.00 29.56           C  
ATOM   2819  O   SER A 572      33.667  27.970 -52.164  1.00 28.14           O  
ATOM   2820  CB  SER A 572      34.108  30.553 -51.158  1.00 31.94           C  
ATOM   2821  OG  SER A 572      33.804  31.929 -50.950  1.00 38.66           O  
ATOM   2822  H   SER A 572      32.105  30.240 -48.686  1.00 27.72           H  
ATOM   2823  HA  SER A 572      32.052  29.995 -50.888  1.00 27.39           H  
ATOM   2824  HB2 SER A 572      34.164  30.406 -52.241  1.00 31.94           H  
ATOM   2825  HB3 SER A 572      35.105  30.358 -50.753  1.00 31.94           H  
ATOM   2826  HG  SER A 572      33.650  32.055 -49.996  1.00 38.66           H  
ATOM   2827  N   LYS A 573      32.581  27.226 -50.306  1.00 26.37           N  
ATOM   2828  CA  LYS A 573      32.569  25.836 -50.737  1.00 26.11           C  
ATOM   2829  C   LYS A 573      31.210  25.606 -51.403  1.00 30.15           C  
ATOM   2830  O   LYS A 573      30.136  25.894 -50.879  1.00 29.99           O  
ATOM   2831  CB  LYS A 573      32.758  24.854 -49.577  1.00 27.99           C  
ATOM   2832  CG  LYS A 573      32.655  23.368 -49.966  1.00 35.93           C  
ATOM   2833  CD  LYS A 573      33.810  22.878 -50.844  1.00 41.23           C  
ATOM   2834  CE  LYS A 573      33.666  21.402 -51.211  1.00 46.44           C  
ATOM   2835  NZ  LYS A 573      33.118  21.248 -52.578  1.00 54.32           N1+
ATOM   2836  H   LYS A 573      32.068  27.463 -49.443  1.00 26.37           H  
ATOM   2837  HA  LYS A 573      33.374  25.692 -51.466  1.00 26.11           H  
ATOM   2838  HB2 LYS A 573      31.994  25.048 -48.820  1.00 27.99           H  
ATOM   2839  HB3 LYS A 573      33.723  25.042 -49.091  1.00 27.99           H  
ATOM   2840  HG2 LYS A 573      31.695  23.164 -50.455  1.00 35.93           H  
ATOM   2841  HG3 LYS A 573      32.651  22.781 -49.039  1.00 35.93           H  
ATOM   2842  HD2 LYS A 573      34.738  23.001 -50.271  1.00 41.23           H  
ATOM   2843  HD3 LYS A 573      33.912  23.493 -51.744  1.00 41.23           H  
ATOM   2844  HE2 LYS A 573      33.009  20.849 -50.533  1.00 46.44           H  
ATOM   2845  HE3 LYS A 573      34.647  20.918 -51.233  1.00 46.44           H  
ATOM   2846  HZ1 LYS A 573      33.082  20.258 -52.855  1.00 54.32           H  
ATOM   2847  HZ2 LYS A 573      33.701  21.718 -53.283  1.00 54.32           H  
ATOM   2848  HZ3 LYS A 573      32.159  21.664 -52.736  1.00 54.32           H  
ATOM   2849  N   PHE A 574      31.311  24.986 -52.633  1.00 26.76           N  
ATOM   2850  CA  PHE A 574      30.126  24.576 -53.361  1.00 26.19           C  
ATOM   2851  C   PHE A 574      30.130  23.048 -53.455  1.00 29.66           C  
ATOM   2852  O   PHE A 574      31.153  22.360 -53.440  1.00 29.37           O  
ATOM   2853  CB  PHE A 574      30.092  25.176 -54.761  1.00 27.82           C  
ATOM   2854  CG  PHE A 574      29.845  26.664 -54.745  1.00 29.19           C  
ATOM   2855  CD1 PHE A 574      30.914  27.572 -54.719  1.00 31.69           C  
ATOM   2856  CD2 PHE A 574      28.531  27.155 -54.741  1.00 31.00           C  
ATOM   2857  CE1 PHE A 574      30.670  28.945 -54.740  1.00 32.73           C  
ATOM   2858  CE2 PHE A 574      28.291  28.529 -54.770  1.00 33.96           C  
ATOM   2859  CZ  PHE A 574      29.360  29.423 -54.777  1.00 32.23           C  
ATOM   2860  H   PHE A 574      32.226  24.813 -53.031  1.00 26.76           H  
ATOM   2861  HA  PHE A 574      29.234  24.881 -52.802  1.00 26.19           H  
ATOM   2862  HB2 PHE A 574      29.310  24.701 -55.366  1.00 27.82           H  
ATOM   2863  HB3 PHE A 574      31.033  24.965 -55.287  1.00 27.82           H  
ATOM   2864  HD1 PHE A 574      31.942  27.222 -54.667  1.00 31.69           H  
ATOM   2865  HD2 PHE A 574      27.683  26.473 -54.718  1.00 31.00           H  
ATOM   2866  HE1 PHE A 574      31.504  29.643 -54.721  1.00 32.73           H  
ATOM   2867  HE2 PHE A 574      27.269  28.901 -54.793  1.00 33.96           H  
ATOM   2868  HZ  PHE A 574      29.171  30.494 -54.799  1.00 32.23           H  
ATOM   2869  N   SER A 575      28.872  22.520 -53.595  1.00 25.10           N  
ATOM   2870  CA  SER A 575      28.587  21.130 -53.961  1.00 24.26           C  
ATOM   2871  C   SER A 575      27.108  21.100 -54.357  1.00 25.47           C  
ATOM   2872  O   SER A 575      26.435  22.134 -54.455  1.00 25.11           O  
ATOM   2873  CB  SER A 575      28.852  20.192 -52.783  1.00 25.80           C  
ATOM   2874  OG  SER A 575      27.951  20.475 -51.715  1.00 28.38           O  
ATOM   2875  H   SER A 575      28.052  23.129 -53.429  1.00 25.10           H  
ATOM   2876  HA  SER A 575      29.207  20.862 -54.822  1.00 24.26           H  
ATOM   2877  HB2 SER A 575      29.874  20.289 -52.402  1.00 25.80           H  
ATOM   2878  HB3 SER A 575      28.707  19.146 -53.068  1.00 25.80           H  
ATOM   2879  HG  SER A 575      28.160  21.381 -51.407  1.00 28.38           H  
ATOM   2880  N   SER A 576      26.543  19.855 -54.543  1.00 21.38           N  
ATOM   2881  CA  SER A 576      25.094  19.754 -54.676  1.00 20.36           C  
ATOM   2882  C   SER A 576      24.422  19.986 -53.320  1.00 23.80           C  
ATOM   2883  O   SER A 576      23.247  20.352 -53.265  1.00 23.30           O  
ATOM   2884  CB  SER A 576      24.614  18.458 -55.311  1.00 24.05           C  
ATOM   2885  OG  SER A 576      24.989  17.321 -54.540  1.00 33.89           O  
ATOM   2886  H   SER A 576      27.069  18.988 -54.610  1.00 21.38           H  
ATOM   2887  HA  SER A 576      24.765  20.579 -55.316  1.00 20.36           H  
ATOM   2888  HB2 SER A 576      25.043  18.341 -56.311  1.00 24.05           H  
ATOM   2889  HB3 SER A 576      23.522  18.476 -55.402  1.00 24.05           H  
ATOM   2890  HG  SER A 576      24.277  16.622 -54.752  1.00 33.89           H  
ATOM   2891  N   LYS A 577      25.204  19.793 -52.200  1.00 20.72           N  
ATOM   2892  CA  LYS A 577      24.665  19.906 -50.852  1.00 20.00           C  
ATOM   2893  C   LYS A 577      24.339  21.381 -50.565  1.00 22.70           C  
ATOM   2894  O   LYS A 577      23.609  21.719 -49.629  1.00 22.51           O  
ATOM   2895  CB  LYS A 577      25.658  19.379 -49.809  1.00 22.01           C  
ATOM   2896  CG  LYS A 577      26.098  17.927 -50.037  1.00 32.17           C  
ATOM   2897  CD  LYS A 577      24.909  16.973 -50.002  1.00 29.69           C  
ATOM   2898  CE  LYS A 577      25.321  15.520 -49.854  1.00 25.97           C  
ATOM   2899  NZ  LYS A 577      24.093  14.728 -49.670  1.00 32.40           N1+
ATOM   2900  H   LYS A 577      26.188  19.566 -52.332  1.00 20.72           H  
ATOM   2901  HA  LYS A 577      23.722  19.352 -50.816  1.00 20.00           H  
ATOM   2902  HB2 LYS A 577      25.212  19.456 -48.813  1.00 22.01           H  
ATOM   2903  HB3 LYS A 577      26.547  20.017 -49.770  1.00 22.01           H  
ATOM   2904  HG2 LYS A 577      26.820  17.661 -49.258  1.00 32.17           H  
ATOM   2905  HG3 LYS A 577      26.630  17.822 -50.989  1.00 32.17           H  
ATOM   2906  HD2 LYS A 577      24.324  17.089 -50.923  1.00 29.69           H  
ATOM   2907  HD3 LYS A 577      24.246  17.246 -49.177  1.00 29.69           H  
ATOM   2908  HE2 LYS A 577      25.958  15.333 -48.986  1.00 25.97           H  
ATOM   2909  HE3 LYS A 577      25.811  15.149 -50.759  1.00 25.97           H  
ATOM   2910  HZ1 LYS A 577      24.206  13.714 -49.765  1.00 32.40           H  
ATOM   2911  HZ2 LYS A 577      23.314  15.058 -50.288  1.00 32.40           H  
ATOM   2912  HZ3 LYS A 577      23.658  14.884 -48.717  1.00 32.40           H  
ATOM   2913  N   SER A 578      25.007  22.286 -51.364  1.00 17.39           N  
ATOM   2914  CA  SER A 578      24.741  23.712 -51.322  1.00 16.89           C  
ATOM   2915  C   SER A 578      23.501  24.058 -52.167  1.00 20.59           C  
ATOM   2916  O   SER A 578      22.761  24.987 -51.840  1.00 19.43           O  
ATOM   2917  CB  SER A 578      25.964  24.546 -51.725  1.00 18.40           C  
ATOM   2918  OG  SER A 578      26.715  23.976 -52.804  1.00 24.47           O  
ATOM   2919  H   SER A 578      25.704  21.928 -52.011  1.00 17.39           H  
ATOM   2920  HA  SER A 578      24.465  23.971 -50.293  1.00 16.89           H  
ATOM   2921  HB2 SER A 578      26.657  24.611 -50.880  1.00 18.40           H  
ATOM   2922  HB3 SER A 578      25.683  25.566 -52.006  1.00 18.40           H  
ATOM   2923  HG  SER A 578      26.086  23.735 -53.524  1.00 24.47           H  
ATOM   2924  N   ASP A 579      23.322  23.361 -53.347  1.00 18.40           N  
ATOM   2925  CA  ASP A 579      22.178  23.633 -54.253  1.00 18.43           C  
ATOM   2926  C   ASP A 579      20.894  23.056 -53.598  1.00 22.15           C  
ATOM   2927  O   ASP A 579      19.770  23.525 -53.783  1.00 21.00           O  
ATOM   2928  CB  ASP A 579      22.360  22.977 -55.622  1.00 19.54           C  
ATOM   2929  CG  ASP A 579      22.745  23.827 -56.819  1.00 23.15           C  
ATOM   2930  OD1 ASP A 579      22.776  25.083 -56.721  1.00 21.43           O  
ATOM   2931  OD2 ASP A 579      22.987  23.175 -57.881  1.00 24.92           O1-
ATOM   2932  H   ASP A 579      23.973  22.628 -53.611  1.00 18.40           H  
ATOM   2933  HA  ASP A 579      22.050  24.719 -54.317  1.00 18.43           H  
ATOM   2934  HB2 ASP A 579      21.413  22.511 -55.927  1.00 19.54           H  
ATOM   2935  HB3 ASP A 579      23.086  22.158 -55.558  1.00 19.54           H  
ATOM   2936  N   ILE A 580      21.100  21.920 -52.834  1.00 20.88           N  
ATOM   2937  CA  ILE A 580      20.036  21.230 -52.075  1.00 21.15           C  
ATOM   2938  C   ILE A 580      19.423  22.211 -51.056  1.00 25.58           C  
ATOM   2939  O   ILE A 580      18.215  22.239 -50.809  1.00 25.21           O  
ATOM   2940  CB  ILE A 580      20.621  19.975 -51.374  1.00 24.02           C  
ATOM   2941  CG1 ILE A 580      20.813  18.806 -52.363  1.00 24.50           C  
ATOM   2942  CG2 ILE A 580      19.838  19.515 -50.144  1.00 23.54           C  
ATOM   2943  CD1 ILE A 580      19.544  18.054 -52.711  1.00 25.61           C  
ATOM   2944  H   ILE A 580      22.041  21.506 -52.829  1.00 20.88           H  
ATOM   2945  HA  ILE A 580      19.244  20.972 -52.786  1.00 21.15           H  
ATOM   2946  HB  ILE A 580      21.618  20.242 -51.005  1.00 24.02           H  
ATOM   2947 HG12 ILE A 580      21.536  18.096 -51.944  1.00 24.50           H  
ATOM   2948 HG13 ILE A 580      21.242  19.168 -53.300  1.00 24.50           H  
ATOM   2949 HG21 ILE A 580      18.783  19.355 -50.376  1.00 23.54           H  
ATOM   2950 HG22 ILE A 580      19.908  20.247 -49.334  1.00 23.54           H  
ATOM   2951 HG23 ILE A 580      20.250  18.576 -49.760  1.00 23.54           H  
ATOM   2952 HD11 ILE A 580      19.177  17.471 -51.862  1.00 25.61           H  
ATOM   2953 HD12 ILE A 580      19.750  17.357 -53.522  1.00 25.61           H  
ATOM   2954 HD13 ILE A 580      18.759  18.735 -53.044  1.00 25.61           H  
ATOM   2955  N   TRP A 581      20.344  23.010 -50.402  1.00 21.65           N  
ATOM   2956  CA  TRP A 581      19.934  23.952 -49.362  1.00 20.62           C  
ATOM   2957  C   TRP A 581      19.015  24.979 -50.018  1.00 22.73           C  
ATOM   2958  O   TRP A 581      17.997  25.390 -49.463  1.00 23.83           O  
ATOM   2959  CB  TRP A 581      21.147  24.633 -48.730  1.00 19.02           C  
ATOM   2960  CG  TRP A 581      20.809  25.639 -47.673  1.00 20.00           C  
ATOM   2961  CD1 TRP A 581      20.268  26.893 -47.890  1.00 22.80           C  
ATOM   2962  CD2 TRP A 581      21.075  25.546 -46.272  1.00 19.93           C  
ATOM   2963  NE1 TRP A 581      20.200  27.550 -46.697  1.00 22.08           N  
ATOM   2964  CE2 TRP A 581      20.639  26.734 -45.684  1.00 23.55           C  
ATOM   2965  CE3 TRP A 581      21.682  24.574 -45.453  1.00 21.17           C  
ATOM   2966  CZ2 TRP A 581      20.753  26.992 -44.317  1.00 22.91           C  
ATOM   2967  CZ3 TRP A 581      21.840  24.833 -44.091  1.00 22.63           C  
ATOM   2968  CH2 TRP A 581      21.368  26.016 -43.535  1.00 23.07           C  
ATOM   2969  H   TRP A 581      21.327  22.914 -50.643  1.00 21.65           H  
ATOM   2970  HA  TRP A 581      19.342  23.410 -48.622  1.00 20.62           H  
ATOM   2971  HB2 TRP A 581      21.739  25.146 -49.498  1.00 19.02           H  
ATOM   2972  HB3 TRP A 581      21.811  23.865 -48.315  1.00 19.02           H  
ATOM   2973  HD1 TRP A 581      19.969  27.393 -48.802  1.00 22.80           H  
ATOM   2974  HE1 TRP A 581      19.895  28.505 -46.579  1.00 22.08           H  
ATOM   2975  HE3 TRP A 581      22.015  23.626 -45.865  1.00 21.17           H  
ATOM   2976  HZ2 TRP A 581      20.433  27.933 -43.887  1.00 22.91           H  
ATOM   2977  HZ3 TRP A 581      22.320  24.098 -43.454  1.00 22.63           H  
ATOM   2978  HH2 TRP A 581      21.513  26.198 -42.478  1.00 23.07           H  
ATOM   2979  N   ALA A 582      19.459  25.442 -51.239  1.00 17.92           N  
ATOM   2980  CA  ALA A 582      18.751  26.487 -51.965  1.00 17.36           C  
ATOM   2981  C   ALA A 582      17.402  25.957 -52.467  1.00 21.11           C  
ATOM   2982  O   ALA A 582      16.394  26.669 -52.510  1.00 21.71           O  
ATOM   2983  CB  ALA A 582      19.620  27.016 -53.089  1.00 17.76           C  
ATOM   2984  H   ALA A 582      20.320  25.062 -51.634  1.00 17.92           H  
ATOM   2985  HA  ALA A 582      18.531  27.289 -51.251  1.00 17.36           H  
ATOM   2986  HB1 ALA A 582      20.570  27.399 -52.700  1.00 17.76           H  
ATOM   2987  HB2 ALA A 582      19.122  27.830 -53.619  1.00 17.76           H  
ATOM   2988  HB3 ALA A 582      19.861  26.231 -53.810  1.00 17.76           H  
ATOM   2989  N   PHE A 583      17.379  24.623 -52.845  1.00 17.72           N  
ATOM   2990  CA  PHE A 583      16.093  23.981 -53.129  1.00 16.85           C  
ATOM   2991  C   PHE A 583      15.226  24.007 -51.864  1.00 20.60           C  
ATOM   2992  O   PHE A 583      14.000  24.117 -51.892  1.00 20.34           O  
ATOM   2993  CB  PHE A 583      16.259  22.535 -53.593  1.00 18.18           C  
ATOM   2994  CG  PHE A 583      14.968  21.863 -54.001  1.00 18.62           C  
ATOM   2995  CD1 PHE A 583      14.308  22.223 -55.182  1.00 21.04           C  
ATOM   2996  CD2 PHE A 583      14.437  20.835 -53.215  1.00 19.49           C  
ATOM   2997  CE1 PHE A 583      13.146  21.558 -55.576  1.00 21.25           C  
ATOM   2998  CE2 PHE A 583      13.291  20.153 -53.621  1.00 21.39           C  
ATOM   2999  CZ  PHE A 583      12.647  20.516 -54.799  1.00 19.00           C  
ATOM   3000  H   PHE A 583      18.270  24.124 -52.958  1.00 17.72           H  
ATOM   3001  HA  PHE A 583      15.602  24.585 -53.897  1.00 16.85           H  
ATOM   3002  HB2 PHE A 583      16.743  21.935 -52.815  1.00 18.18           H  
ATOM   3003  HB3 PHE A 583      16.946  22.501 -54.443  1.00 18.18           H  
ATOM   3004  HD1 PHE A 583      14.706  23.015 -55.810  1.00 21.04           H  
ATOM   3005  HD2 PHE A 583      14.928  20.549 -52.287  1.00 19.49           H  
ATOM   3006  HE1 PHE A 583      12.637  21.848 -56.490  1.00 21.25           H  
ATOM   3007  HE2 PHE A 583      12.897  19.341 -53.014  1.00 21.39           H  
ATOM   3008  HZ  PHE A 583      11.756  19.982 -55.113  1.00 19.00           H  
ATOM   3009  N   GLY A 584      15.905  23.821 -50.685  1.00 17.98           N  
ATOM   3010  CA  GLY A 584      15.226  23.875 -49.412  1.00 18.42           C  
ATOM   3011  C   GLY A 584      14.540  25.210 -49.152  1.00 23.16           C  
ATOM   3012  O   GLY A 584      13.625  25.316 -48.337  1.00 22.64           O  
ATOM   3013  H   GLY A 584      16.905  23.605 -50.715  1.00 17.98           H  
ATOM   3014  HA2 GLY A 584      15.969  23.721 -48.628  1.00 18.42           H  
ATOM   3015  HA3 GLY A 584      14.475  23.080 -49.383  1.00 18.42           H  
ATOM   3016  N   VAL A 585      15.075  26.305 -49.790  1.00 20.29           N  
ATOM   3017  CA  VAL A 585      14.448  27.621 -49.702  1.00 18.97           C  
ATOM   3018  C   VAL A 585      13.389  27.743 -50.823  1.00 23.19           C  
ATOM   3019  O   VAL A 585      12.348  28.387 -50.663  1.00 23.46           O  
ATOM   3020  CB  VAL A 585      15.488  28.753 -49.690  1.00 22.60           C  
ATOM   3021  CG1 VAL A 585      14.811  30.122 -49.581  1.00 22.84           C  
ATOM   3022  CG2 VAL A 585      16.443  28.583 -48.498  1.00 22.22           C  
ATOM   3023  H   VAL A 585      15.916  26.183 -50.354  1.00 20.29           H  
ATOM   3024  HA  VAL A 585      13.881  27.658 -48.762  1.00 18.97           H  
ATOM   3025  HB  VAL A 585      16.077  28.730 -50.614  1.00 22.60           H  
ATOM   3026 HG11 VAL A 585      14.168  30.179 -48.696  1.00 22.84           H  
ATOM   3027 HG12 VAL A 585      14.196  30.336 -50.461  1.00 22.84           H  
ATOM   3028 HG13 VAL A 585      15.557  30.917 -49.505  1.00 22.84           H  
ATOM   3029 HG21 VAL A 585      15.892  28.542 -47.552  1.00 22.22           H  
ATOM   3030 HG22 VAL A 585      17.150  29.414 -48.431  1.00 22.22           H  
ATOM   3031 HG23 VAL A 585      17.031  27.667 -48.586  1.00 22.22           H  
ATOM   3032  N   LEU A 586      13.678  27.143 -52.029  1.00 19.52           N  
ATOM   3033  CA  LEU A 586      12.697  27.143 -53.117  1.00 20.07           C  
ATOM   3034  C   LEU A 586      11.401  26.432 -52.680  1.00 22.74           C  
ATOM   3035  O   LEU A 586      10.287  26.818 -53.051  1.00 22.53           O  
ATOM   3036  CB  LEU A 586      13.284  26.477 -54.364  1.00 20.43           C  
ATOM   3037  CG  LEU A 586      12.331  26.360 -55.564  1.00 26.22           C  
ATOM   3038  CD1 LEU A 586      11.710  27.687 -55.963  1.00 26.75           C  
ATOM   3039  CD2 LEU A 586      13.085  25.794 -56.762  1.00 30.25           C  
ATOM   3040  H   LEU A 586      14.608  26.734 -52.175  1.00 19.52           H  
ATOM   3041  HA  LEU A 586      12.457  28.192 -53.316  1.00 20.07           H  
ATOM   3042  HB2 LEU A 586      13.610  25.463 -54.109  1.00 20.43           H  
ATOM   3043  HB3 LEU A 586      14.189  27.023 -54.661  1.00 20.43           H  
ATOM   3044  HG  LEU A 586      11.530  25.657 -55.314  1.00 26.22           H  
ATOM   3045 HD11 LEU A 586      12.493  28.426 -56.119  1.00 26.75           H  
ATOM   3046 HD12 LEU A 586      11.031  28.070 -55.200  1.00 26.75           H  
ATOM   3047 HD13 LEU A 586      11.135  27.591 -56.889  1.00 26.75           H  
ATOM   3048 HD21 LEU A 586      13.890  26.463 -57.081  1.00 30.25           H  
ATOM   3049 HD22 LEU A 586      12.401  25.657 -57.604  1.00 30.25           H  
ATOM   3050 HD23 LEU A 586      13.525  24.824 -56.521  1.00 30.25           H  
ATOM   3051  N   MET A 587      11.544  25.298 -51.902  1.00 19.10           N  
ATOM   3052  CA  MET A 587      10.347  24.620 -51.424  1.00 17.90           C  
ATOM   3053  C   MET A 587       9.489  25.565 -50.554  1.00 22.37           C  
ATOM   3054  O   MET A 587       8.262  25.448 -50.501  1.00 22.19           O  
ATOM   3055  CB  MET A 587      10.654  23.359 -50.614  1.00 19.42           C  
ATOM   3056  CG  MET A 587      11.087  22.192 -51.498  1.00 21.98           C  
ATOM   3057  SD  MET A 587      11.037  20.594 -50.613  1.00 25.18           S  
ATOM   3058  CE  MET A 587       9.252  20.289 -50.611  1.00 22.14           C  
ATOM   3059  H   MET A 587      12.490  24.933 -51.714  1.00 19.10           H  
ATOM   3060  HA  MET A 587       9.739  24.372 -52.304  1.00 17.90           H  
ATOM   3061  HB2 MET A 587       9.754  23.087 -50.054  1.00 19.42           H  
ATOM   3062  HB3 MET A 587      11.436  23.573 -49.876  1.00 19.42           H  
ATOM   3063  HG2 MET A 587      12.114  22.351 -51.834  1.00 21.98           H  
ATOM   3064  HG3 MET A 587      10.467  22.109 -52.393  1.00 21.98           H  
ATOM   3065  HE1 MET A 587       9.056  19.357 -50.073  1.00 22.14           H  
ATOM   3066  HE2 MET A 587       8.888  20.173 -51.633  1.00 22.14           H  
ATOM   3067  HE3 MET A 587       8.709  21.093 -50.110  1.00 22.14           H  
ATOM   3068  N   TRP A 588      10.193  26.480 -49.801  1.00 18.84           N  
ATOM   3069  CA  TRP A 588       9.560  27.414 -48.871  1.00 19.42           C  
ATOM   3070  C   TRP A 588       8.851  28.502 -49.701  1.00 21.04           C  
ATOM   3071  O   TRP A 588       7.750  28.948 -49.369  1.00 21.04           O  
ATOM   3072  CB  TRP A 588      10.598  28.015 -47.918  1.00 18.59           C  
ATOM   3073  CG  TRP A 588      10.002  28.774 -46.782  1.00 19.76           C  
ATOM   3074  CD1 TRP A 588       9.607  28.244 -45.574  1.00 22.86           C  
ATOM   3075  CD2 TRP A 588       9.775  30.183 -46.711  1.00 19.67           C  
ATOM   3076  NE1 TRP A 588       9.056  29.247 -44.823  1.00 22.25           N  
ATOM   3077  CE2 TRP A 588       9.192  30.451 -45.471  1.00 23.64           C  
ATOM   3078  CE3 TRP A 588      10.025  31.258 -47.588  1.00 20.96           C  
ATOM   3079  CZ2 TRP A 588       8.856  31.746 -45.061  1.00 22.77           C  
ATOM   3080  CZ3 TRP A 588       9.708  32.555 -47.181  1.00 22.59           C  
ATOM   3081  CH2 TRP A 588       9.135  32.798 -45.937  1.00 23.27           C  
ATOM   3082  H   TRP A 588      11.201  26.514 -49.935  1.00 18.84           H  
ATOM   3083  HA  TRP A 588       8.787  26.861 -48.324  1.00 19.42           H  
ATOM   3084  HB2 TRP A 588      11.285  28.675 -48.458  1.00 18.59           H  
ATOM   3085  HB3 TRP A 588      11.225  27.211 -47.510  1.00 18.59           H  
ATOM   3086  HD1 TRP A 588       9.630  27.232 -45.194  1.00 22.86           H  
ATOM   3087  HE1 TRP A 588       8.625  29.093 -43.912  1.00 22.25           H  
ATOM   3088  HE3 TRP A 588      10.466  31.094 -48.567  1.00 20.96           H  
ATOM   3089  HZ2 TRP A 588       8.413  31.938 -44.093  1.00 22.77           H  
ATOM   3090  HZ3 TRP A 588       9.912  33.385 -47.850  1.00 22.59           H  
ATOM   3091  HH2 TRP A 588       8.903  33.822 -45.651  1.00 23.27           H  
ATOM   3092  N   GLU A 589       9.570  28.981 -50.790  1.00 16.31           N  
ATOM   3093  CA  GLU A 589       9.042  29.970 -51.735  1.00 16.41           C  
ATOM   3094  C   GLU A 589       7.749  29.411 -52.332  1.00 21.08           C  
ATOM   3095  O   GLU A 589       6.743  30.107 -52.467  1.00 20.74           O  
ATOM   3096  CB  GLU A 589       9.972  30.265 -52.931  1.00 17.40           C  
ATOM   3097  CG  GLU A 589      11.121  31.206 -52.619  1.00 18.29           C  
ATOM   3098  CD  GLU A 589      12.053  31.526 -53.788  1.00 32.34           C  
ATOM   3099  OE1 GLU A 589      11.928  30.908 -54.882  1.00 29.61           O  
ATOM   3100  OE2 GLU A 589      12.943  32.386 -53.522  1.00 20.51           O1-
ATOM   3101  H   GLU A 589      10.529  28.642 -50.917  1.00 16.31           H  
ATOM   3102  HA  GLU A 589       8.800  30.878 -51.172  1.00 16.41           H  
ATOM   3103  HB2 GLU A 589       9.384  30.713 -53.745  1.00 17.40           H  
ATOM   3104  HB3 GLU A 589      10.371  29.331 -53.334  1.00 17.40           H  
ATOM   3105  HG2 GLU A 589      11.736  30.787 -51.815  1.00 18.29           H  
ATOM   3106  HG3 GLU A 589      10.717  32.157 -52.252  1.00 18.29           H  
ATOM   3107  N   ILE A 590       7.831  28.116 -52.808  1.00 17.53           N  
ATOM   3108  CA  ILE A 590       6.710  27.482 -53.497  1.00 17.47           C  
ATOM   3109  C   ILE A 590       5.518  27.347 -52.537  1.00 22.30           C  
ATOM   3110  O   ILE A 590       4.414  27.812 -52.838  1.00 21.42           O  
ATOM   3111  CB  ILE A 590       7.123  26.151 -54.175  1.00 20.28           C  
ATOM   3112  CG1 ILE A 590       8.009  26.445 -55.409  1.00 20.56           C  
ATOM   3113  CG2 ILE A 590       5.898  25.337 -54.604  1.00 20.35           C  
ATOM   3114  CD1 ILE A 590       8.689  25.212 -55.989  1.00 20.20           C  
ATOM   3115  H   ILE A 590       8.727  27.613 -52.727  1.00 17.53           H  
ATOM   3116  HA  ILE A 590       6.387  28.188 -54.271  1.00 17.47           H  
ATOM   3117  HB  ILE A 590       7.697  25.549 -53.460  1.00 20.28           H  
ATOM   3118 HG12 ILE A 590       8.786  27.169 -55.148  1.00 20.56           H  
ATOM   3119 HG13 ILE A 590       7.404  26.913 -56.194  1.00 20.56           H  
ATOM   3120 HG21 ILE A 590       5.251  25.916 -55.269  1.00 20.35           H  
ATOM   3121 HG22 ILE A 590       5.315  25.027 -53.733  1.00 20.35           H  
ATOM   3122 HG23 ILE A 590       6.182  24.425 -55.132  1.00 20.35           H  
ATOM   3123 HD11 ILE A 590       9.270  24.689 -55.224  1.00 20.20           H  
ATOM   3124 HD12 ILE A 590       9.374  25.504 -56.791  1.00 20.20           H  
ATOM   3125 HD13 ILE A 590       7.967  24.514 -56.421  1.00 20.20           H  
ATOM   3126  N   TYR A 591       5.730  26.666 -51.355  1.00 19.66           N  
ATOM   3127  CA  TYR A 591       4.606  26.330 -50.464  1.00 19.79           C  
ATOM   3128  C   TYR A 591       4.071  27.515 -49.609  1.00 25.18           C  
ATOM   3129  O   TYR A 591       3.146  27.373 -48.805  1.00 25.04           O  
ATOM   3130  CB  TYR A 591       4.918  25.120 -49.568  1.00 20.76           C  
ATOM   3131  CG  TYR A 591       4.428  23.801 -50.129  1.00 20.85           C  
ATOM   3132  CD1 TYR A 591       5.234  23.010 -50.953  1.00 22.85           C  
ATOM   3133  CD2 TYR A 591       3.144  23.340 -49.808  1.00 21.01           C  
ATOM   3134  CE1 TYR A 591       4.781  21.766 -51.405  1.00 23.80           C  
ATOM   3135  CE2 TYR A 591       2.682  22.105 -50.268  1.00 21.59           C  
ATOM   3136  CZ  TYR A 591       3.511  21.321 -51.055  1.00 27.50           C  
ATOM   3137  OH  TYR A 591       3.119  20.084 -51.472  1.00 22.29           O  
ATOM   3138  H   TYR A 591       6.687  26.389 -51.101  1.00 19.66           H  
ATOM   3139  HA  TYR A 591       3.761  26.085 -51.121  1.00 19.79           H  
ATOM   3140  HB2 TYR A 591       4.454  25.239 -48.583  1.00 20.76           H  
ATOM   3141  HB3 TYR A 591       5.992  25.047 -49.359  1.00 20.76           H  
ATOM   3142  HD1 TYR A 591       6.224  23.354 -51.243  1.00 22.85           H  
ATOM   3143  HD2 TYR A 591       2.499  23.938 -49.175  1.00 21.01           H  
ATOM   3144  HE1 TYR A 591       5.416  21.147 -52.033  1.00 23.80           H  
ATOM   3145  HE2 TYR A 591       1.697  21.759 -49.975  1.00 21.59           H  
ATOM   3146  HH  TYR A 591       2.166  20.115 -51.750  1.00 22.29           H  
ATOM   3147  N   SER A 592       4.686  28.731 -49.854  1.00 21.51           N  
ATOM   3148  CA  SER A 592       4.205  30.009 -49.313  1.00 20.84           C  
ATOM   3149  C   SER A 592       3.564  30.901 -50.399  1.00 24.39           C  
ATOM   3150  O   SER A 592       3.178  32.044 -50.143  1.00 23.80           O  
ATOM   3151  CB  SER A 592       5.332  30.820 -48.658  1.00 24.49           C  
ATOM   3152  OG  SER A 592       6.113  30.035 -47.762  1.00 31.79           O  
ATOM   3153  H   SER A 592       5.516  28.741 -50.444  1.00 21.51           H  
ATOM   3154  HA  SER A 592       3.433  29.795 -48.566  1.00 20.84           H  
ATOM   3155  HB2 SER A 592       4.915  31.657 -48.089  1.00 24.49           H  
ATOM   3156  HB3 SER A 592       6.005  31.242 -49.414  1.00 24.49           H  
ATOM   3157  HG  SER A 592       6.757  29.552 -48.343  1.00 31.79           H  
ATOM   3158  N   LEU A 593       3.501  30.349 -51.668  1.00 20.87           N  
ATOM   3159  CA  LEU A 593       2.965  31.080 -52.816  1.00 20.12           C  
ATOM   3160  C   LEU A 593       3.870  32.272 -53.153  1.00 24.35           C  
ATOM   3161  O   LEU A 593       3.444  33.332 -53.604  1.00 22.66           O  
ATOM   3162  CB  LEU A 593       1.491  31.486 -52.657  1.00 19.47           C  
ATOM   3163  CG  LEU A 593       0.523  30.322 -52.363  1.00 22.94           C  
ATOM   3164  CD1 LEU A 593      -0.903  30.862 -52.231  1.00 22.54           C  
ATOM   3165  CD2 LEU A 593       0.569  29.243 -53.445  1.00 23.78           C  
ATOM   3166  H   LEU A 593       3.822  29.388 -51.826  1.00 20.87           H  
ATOM   3167  HA  LEU A 593       3.059  30.399 -53.670  1.00 20.12           H  
ATOM   3168  HB2 LEU A 593       1.161  31.995 -53.571  1.00 19.47           H  
ATOM   3169  HB3 LEU A 593       1.393  32.237 -51.864  1.00 19.47           H  
ATOM   3170  HG  LEU A 593       0.794  29.861 -51.405  1.00 22.94           H  
ATOM   3171 HD11 LEU A 593      -1.239  31.327 -53.164  1.00 22.54           H  
ATOM   3172 HD12 LEU A 593      -0.963  31.614 -51.436  1.00 22.54           H  
ATOM   3173 HD13 LEU A 593      -1.604  30.059 -51.983  1.00 22.54           H  
ATOM   3174 HD21 LEU A 593       0.427  29.679 -54.439  1.00 23.78           H  
ATOM   3175 HD22 LEU A 593      -0.215  28.495 -53.287  1.00 23.78           H  
ATOM   3176 HD23 LEU A 593       1.527  28.714 -53.438  1.00 23.78           H  
ATOM   3177  N   GLY A 594       5.221  32.009 -53.089  1.00 22.60           N  
ATOM   3178  CA  GLY A 594       6.190  33.000 -53.473  1.00 22.46           C  
ATOM   3179  C   GLY A 594       6.319  34.099 -52.430  1.00 27.12           C  
ATOM   3180  O   GLY A 594       5.870  35.228 -52.634  1.00 27.01           O  
ATOM   3181  H   GLY A 594       5.563  31.093 -52.770  1.00 22.60           H  
ATOM   3182  HA2 GLY A 594       5.889  33.442 -54.425  1.00 22.46           H  
ATOM   3183  HA3 GLY A 594       7.156  32.503 -53.606  1.00 22.46           H  
ATOM   3184  N   LYS A 595       7.027  33.733 -51.297  1.00 24.42           N  
ATOM   3185  CA  LYS A 595       7.308  34.694 -50.227  1.00 24.31           C  
ATOM   3186  C   LYS A 595       8.847  34.866 -50.141  1.00 28.46           C  
ATOM   3187  O   LYS A 595       9.632  33.952 -50.401  1.00 28.67           O  
ATOM   3188  CB  LYS A 595       6.666  34.249 -48.903  1.00 26.76           C  
ATOM   3189  CG  LYS A 595       6.613  35.367 -47.851  1.00 38.57           C  
ATOM   3190  CD  LYS A 595       5.884  34.946 -46.572  1.00 49.30           C  
ATOM   3191  CE  LYS A 595       6.038  35.971 -45.439  1.00 67.34           C  
ATOM   3192  NZ  LYS A 595       5.269  37.202 -45.623  1.00 79.18           N1+
ATOM   3193  H   LYS A 595       7.397  32.793 -51.212  1.00 24.42           H  
ATOM   3194  HA  LYS A 595       6.863  35.639 -50.528  1.00 24.31           H  
ATOM   3195  HB2 LYS A 595       7.204  33.385 -48.499  1.00 26.76           H  
ATOM   3196  HB3 LYS A 595       5.639  33.915 -49.102  1.00 26.76           H  
ATOM   3197  HG2 LYS A 595       6.098  36.234 -48.273  1.00 38.57           H  
ATOM   3198  HG3 LYS A 595       7.632  35.676 -47.596  1.00 38.57           H  
ATOM   3199  HD2 LYS A 595       6.293  33.990 -46.224  1.00 49.30           H  
ATOM   3200  HD3 LYS A 595       4.822  34.772 -46.784  1.00 49.30           H  
ATOM   3201  HE2 LYS A 595       7.099  36.221 -45.316  1.00 67.34           H  
ATOM   3202  HE3 LYS A 595       5.708  35.511 -44.501  1.00 67.34           H  
ATOM   3203  HZ1 LYS A 595       5.411  37.571 -46.571  1.00 79.18           H  
ATOM   3204  HZ2 LYS A 595       5.701  37.933 -45.017  1.00 79.18           H  
ATOM   3205  HZ3 LYS A 595       4.298  37.005 -45.428  1.00 79.18           H  
ATOM   3206  N   MET A 596       9.261  36.118 -49.719  1.00 25.79           N  
ATOM   3207  CA  MET A 596      10.664  36.506 -49.524  1.00 25.54           C  
ATOM   3208  C   MET A 596      11.168  35.958 -48.176  1.00 27.35           C  
ATOM   3209  O   MET A 596      10.558  36.184 -47.123  1.00 26.45           O  
ATOM   3210  CB  MET A 596      10.827  38.037 -49.484  1.00 28.35           C  
ATOM   3211  CG  MET A 596      12.152  38.518 -50.065  1.00 32.56           C  
ATOM   3212  SD  MET A 596      12.140  38.473 -51.892  1.00 37.81           S  
ATOM   3213  CE  MET A 596      11.069  39.907 -52.211  1.00 34.40           C  
ATOM   3214  H   MET A 596       8.536  36.843 -49.592  1.00 25.79           H  
ATOM   3215  HA  MET A 596      11.202  36.090 -50.373  1.00 25.54           H  
ATOM   3216  HB2 MET A 596      10.754  38.401 -48.451  1.00 28.35           H  
ATOM   3217  HB3 MET A 596      10.014  38.522 -50.022  1.00 28.35           H  
ATOM   3218  HG2 MET A 596      12.983  37.903 -49.706  1.00 32.56           H  
ATOM   3219  HG3 MET A 596      12.353  39.546 -49.746  1.00 32.56           H  
ATOM   3220  HE1 MET A 596      11.100  40.136 -53.280  1.00 34.40           H  
ATOM   3221  HE2 MET A 596      11.419  40.783 -51.660  1.00 34.40           H  
ATOM   3222  HE3 MET A 596      10.035  39.685 -51.942  1.00 34.40           H  
ATOM   3223  N   PRO A 597      12.321  35.191 -48.182  1.00 23.72           N  
ATOM   3224  CA  PRO A 597      12.846  34.637 -46.943  1.00 23.11           C  
ATOM   3225  C   PRO A 597      13.534  35.731 -46.091  1.00 25.87           C  
ATOM   3226  O   PRO A 597      14.338  36.551 -46.544  1.00 24.79           O  
ATOM   3227  CB  PRO A 597      13.856  33.572 -47.372  1.00 24.93           C  
ATOM   3228  CG  PRO A 597      13.676  33.424 -48.876  1.00 29.47           C  
ATOM   3229  CD  PRO A 597      13.119  34.761 -49.319  1.00 24.95           C  
ATOM   3230  HA  PRO A 597      12.021  34.187 -46.383  1.00 23.11           H  
ATOM   3231  HB2 PRO A 597      13.669  32.622 -46.866  1.00 24.93           H  
ATOM   3232  HB3 PRO A 597      14.881  33.859 -47.140  1.00 24.93           H  
ATOM   3233  HG2 PRO A 597      12.944  32.632 -49.079  1.00 29.47           H  
ATOM   3234  HG3 PRO A 597      14.606  33.169 -49.391  1.00 29.47           H  
ATOM   3235  HD2 PRO A 597      13.916  35.498 -49.464  1.00 24.95           H  
ATOM   3236  HD3 PRO A 597      12.545  34.658 -50.239  1.00 24.95           H  
ATOM   3237  N   TYR A 598      13.179  35.655 -44.753  1.00 22.45           N  
ATOM   3238  CA  TYR A 598      13.782  36.475 -43.713  1.00 22.08           C  
ATOM   3239  C   TYR A 598      13.441  37.934 -44.037  1.00 26.76           C  
ATOM   3240  O   TYR A 598      14.300  38.812 -44.159  1.00 25.50           O  
ATOM   3241  CB  TYR A 598      15.292  36.248 -43.531  1.00 22.83           C  
ATOM   3242  CG  TYR A 598      15.733  34.801 -43.548  1.00 24.27           C  
ATOM   3243  CD1 TYR A 598      15.543  33.946 -42.459  1.00 25.97           C  
ATOM   3244  CD2 TYR A 598      16.353  34.285 -44.694  1.00 24.85           C  
ATOM   3245  CE1 TYR A 598      15.984  32.615 -42.519  1.00 26.42           C  
ATOM   3246  CE2 TYR A 598      16.795  32.963 -44.752  1.00 25.65           C  
ATOM   3247  CZ  TYR A 598      16.618  32.133 -43.658  1.00 31.35           C  
ATOM   3248  OH  TYR A 598      17.038  30.831 -43.691  1.00 30.86           O  
ATOM   3249  H   TYR A 598      12.475  34.979 -44.480  1.00 22.45           H  
ATOM   3250  HA  TYR A 598      13.265  36.210 -42.782  1.00 22.08           H  
ATOM   3251  HB2 TYR A 598      15.615  36.702 -42.586  1.00 22.83           H  
ATOM   3252  HB3 TYR A 598      15.856  36.788 -44.302  1.00 22.83           H  
ATOM   3253  HD1 TYR A 598      15.060  34.303 -41.553  1.00 25.97           H  
ATOM   3254  HD2 TYR A 598      16.486  34.919 -45.562  1.00 24.85           H  
ATOM   3255  HE1 TYR A 598      15.831  31.956 -41.669  1.00 26.42           H  
ATOM   3256  HE2 TYR A 598      17.250  32.589 -45.660  1.00 25.65           H  
ATOM   3257  HH  TYR A 598      17.518  30.696 -44.528  1.00 30.86           H  
ATOM   3258  N   GLU A 599      12.086  38.219 -44.160  1.00 26.19           N  
ATOM   3259  CA  GLU A 599      11.718  39.544 -44.661  1.00 26.27           C  
ATOM   3260  C   GLU A 599      12.194  40.641 -43.684  1.00 29.83           C  
ATOM   3261  O   GLU A 599      12.760  41.663 -44.076  1.00 29.43           O  
ATOM   3262  CB  GLU A 599      10.260  39.602 -45.122  1.00 28.03           C  
ATOM   3263  CG  GLU A 599       9.202  39.720 -44.035  1.00 38.56           C  
ATOM   3264  CD  GLU A 599       7.812  39.793 -44.627  1.00 53.24           C  
ATOM   3265  OE2 GLU A 599       7.666  40.867 -45.437  1.00 40.13           O1-
ATOM   3266  OE1 GLU A 599       6.904  39.021 -44.349  1.00 48.10           O  
ATOM   3267  H   GLU A 599      11.376  37.515 -43.975  1.00 26.19           H  
ATOM   3268  HA  GLU A 599      12.329  39.683 -45.566  1.00 26.27           H  
ATOM   3269  HB2 GLU A 599      10.040  38.715 -45.732  1.00 28.03           H  
ATOM   3270  HB3 GLU A 599      10.151  40.446 -45.804  1.00 28.03           H  
ATOM   3271  HG2 GLU A 599       9.346  40.614 -43.420  1.00 38.56           H  
ATOM   3272  HG3 GLU A 599       9.245  38.851 -43.370  1.00 38.56           H  
ATOM   3273  N   ARG A 600      11.967  40.387 -42.345  1.00 27.03           N  
ATOM   3274  CA  ARG A 600      12.375  41.303 -41.273  1.00 26.91           C  
ATOM   3275  C   ARG A 600      13.831  41.145 -40.776  1.00 29.29           C  
ATOM   3276  O   ARG A 600      14.117  41.259 -39.584  1.00 29.08           O  
ATOM   3277  CB  ARG A 600      11.395  41.202 -40.109  1.00 29.62           C  
ATOM   3278  H   ARG A 600      11.497  39.523 -42.094  1.00 27.03           H  
ATOM   3279  HA  ARG A 600      12.325  42.317 -41.681  1.00 26.91           H  
ATOM   3280  HB1 ARG A 600      11.621  41.938 -39.330  1.00 29.62           H  
ATOM   3281  HB2 ARG A 600      10.373  41.381 -40.451  1.00 29.62           H  
ATOM   3282  HB3 ARG A 600      11.425  40.207 -39.651  1.00 29.62           H  
ATOM   3283  N   PHE A 601      14.785  41.071 -41.778  1.00 24.65           N  
ATOM   3284  CA  PHE A 601      16.230  41.068 -41.495  1.00 24.55           C  
ATOM   3285  C   PHE A 601      16.992  41.440 -42.786  1.00 28.52           C  
ATOM   3286  O   PHE A 601      16.652  41.006 -43.896  1.00 28.38           O  
ATOM   3287  CB  PHE A 601      16.748  39.681 -41.063  1.00 25.84           C  
ATOM   3288  CG  PHE A 601      16.540  39.281 -39.619  1.00 26.68           C  
ATOM   3289  CD1 PHE A 601      17.019  40.078 -38.570  1.00 29.44           C  
ATOM   3290  CD2 PHE A 601      15.944  38.052 -39.305  1.00 28.06           C  
ATOM   3291  CE1 PHE A 601      16.916  39.657 -37.241  1.00 30.29           C  
ATOM   3292  CE2 PHE A 601      15.836  37.631 -37.976  1.00 30.47           C  
ATOM   3293  CZ  PHE A 601      16.331  38.428 -36.945  1.00 28.92           C  
ATOM   3294  H   PHE A 601      14.473  41.024 -42.749  1.00 24.65           H  
ATOM   3295  HA  PHE A 601      16.406  41.827 -40.730  1.00 24.55           H  
ATOM   3296  HB2 PHE A 601      17.830  39.615 -41.240  1.00 25.84           H  
ATOM   3297  HB3 PHE A 601      16.301  38.922 -41.719  1.00 25.84           H  
ATOM   3298  HD1 PHE A 601      17.486  41.038 -38.780  1.00 29.44           H  
ATOM   3299  HD2 PHE A 601      15.570  37.407 -40.094  1.00 28.06           H  
ATOM   3300  HE1 PHE A 601      17.308  40.283 -36.444  1.00 30.29           H  
ATOM   3301  HE2 PHE A 601      15.384  36.672 -37.745  1.00 30.47           H  
ATOM   3302  HZ  PHE A 601      16.276  38.084 -35.917  1.00 28.92           H  
ATOM   3303  N   THR A 602      18.107  42.244 -42.622  1.00 24.99           N  
ATOM   3304  CA  THR A 602      18.965  42.623 -43.755  1.00 24.85           C  
ATOM   3305  C   THR A 602      19.699  41.368 -44.299  1.00 29.62           C  
ATOM   3306  O   THR A 602      19.666  40.254 -43.769  1.00 29.21           O  
ATOM   3307  CB  THR A 602      20.022  43.759 -43.494  1.00 29.40           C  
ATOM   3308  OG1 THR A 602      20.976  43.317 -42.687  1.00 26.46           O  
ATOM   3309  CG2 THR A 602      19.407  45.028 -42.892  1.00 27.38           C  
ATOM   3310  H   THR A 602      18.351  42.603 -41.658  1.00 24.99           H  
ATOM   3311  HA  THR A 602      18.298  42.963 -44.554  1.00 24.85           H  
ATOM   3312  HB  THR A 602      20.328  44.095 -44.497  1.00 29.40           H  
ATOM   3313 HG21 THR A 602      18.654  45.437 -43.574  1.00 27.38           H  
ATOM   3314 HG22 THR A 602      20.164  45.810 -42.753  1.00 27.38           H  
ATOM   3315 HG23 THR A 602      18.925  44.868 -41.924  1.00 27.38           H  
ATOM   3316  HG1 THR A 602      21.598  44.035 -42.553  1.00 26.46           H  
ATOM   3317  N   ASN A 603      20.454  41.630 -45.439  1.00 26.39           N  
ATOM   3318  CA  ASN A 603      21.365  40.638 -45.998  1.00 25.63           C  
ATOM   3319  C   ASN A 603      22.549  40.416 -45.047  1.00 29.91           C  
ATOM   3320  O   ASN A 603      23.223  39.389 -45.082  1.00 30.34           O  
ATOM   3321  CB  ASN A 603      21.913  41.106 -47.340  1.00 24.00           C  
ATOM   3322  CG  ASN A 603      21.366  40.252 -48.450  1.00 42.53           C  
ATOM   3323  OD1 ASN A 603      20.213  39.824 -48.488  1.00 35.59           O  
ATOM   3324  ND2 ASN A 603      22.267  40.049 -49.455  1.00 33.71           N  
ATOM   3325  H   ASN A 603      20.383  42.558 -45.851  1.00 26.39           H  
ATOM   3326  HA  ASN A 603      20.825  39.685 -46.054  1.00 25.63           H  
ATOM   3327  HB2 ASN A 603      23.009  41.058 -47.361  1.00 24.00           H  
ATOM   3328  HB3 ASN A 603      21.639  42.143 -47.569  1.00 24.00           H  
ATOM   3329 HD21 ASN A 603      22.012  39.436 -50.239  1.00 33.71           H  
ATOM   3330 HD22 ASN A 603      23.196  40.455 -49.495  1.00 33.71           H  
ATOM   3331  N   SER A 604      22.853  41.492 -44.256  1.00 26.16           N  
ATOM   3332  CA  SER A 604      23.929  41.508 -43.283  1.00 26.01           C  
ATOM   3333  C   SER A 604      23.446  40.725 -42.065  1.00 30.17           C  
ATOM   3334  O   SER A 604      24.133  39.828 -41.566  1.00 30.65           O  
ATOM   3335  CB  SER A 604      24.362  42.927 -42.885  1.00 29.39           C  
ATOM   3336  OG  SER A 604      23.446  43.937 -43.309  1.00 38.27           O  
ATOM   3337  H   SER A 604      22.261  42.323 -44.305  1.00 26.16           H  
ATOM   3338  HA  SER A 604      24.785  40.957 -43.691  1.00 26.01           H  
ATOM   3339  HB2 SER A 604      25.314  43.157 -43.375  1.00 29.39           H  
ATOM   3340  HB3 SER A 604      24.523  43.030 -41.806  1.00 29.39           H  
ATOM   3341  HG  SER A 604      22.539  43.745 -42.920  1.00 38.27           H  
ATOM   3342  N   GLU A 605      22.222  41.108 -41.550  1.00 26.87           N  
ATOM   3343  CA  GLU A 605      21.706  40.448 -40.357  1.00 26.60           C  
ATOM   3344  C   GLU A 605      21.446  38.970 -40.678  1.00 30.70           C  
ATOM   3345  O   GLU A 605      21.650  38.067 -39.867  1.00 30.00           O  
ATOM   3346  CB  GLU A 605      20.400  41.071 -39.875  1.00 27.88           C  
ATOM   3347  CG  GLU A 605      20.574  42.477 -39.308  1.00 32.24           C  
ATOM   3348  CD  GLU A 605      19.302  43.324 -39.354  1.00 49.31           C  
ATOM   3349  OE1 GLU A 605      18.467  43.049 -40.273  1.00 42.14           O  
ATOM   3350  OE2 GLU A 605      19.225  44.207 -38.450  1.00 44.33           O1-
ATOM   3351  H   GLU A 605      21.684  41.896 -41.977  1.00 26.87           H  
ATOM   3352  HA  GLU A 605      22.477  40.493 -39.579  1.00 26.60           H  
ATOM   3353  HB2 GLU A 605      19.964  40.439 -39.091  1.00 27.88           H  
ATOM   3354  HB3 GLU A 605      19.683  41.053 -40.699  1.00 27.88           H  
ATOM   3355  HG2 GLU A 605      21.341  43.036 -39.854  1.00 32.24           H  
ATOM   3356  HG3 GLU A 605      20.924  42.402 -38.271  1.00 32.24           H  
ATOM   3357  N   THR A 606      20.865  38.729 -41.911  1.00 27.69           N  
ATOM   3358  CA  THR A 606      20.502  37.369 -42.288  1.00 27.06           C  
ATOM   3359  C   THR A 606      21.771  36.514 -42.373  1.00 30.40           C  
ATOM   3360  O   THR A 606      21.735  35.312 -42.110  1.00 31.10           O  
ATOM   3361  CB  THR A 606      19.740  37.303 -43.625  1.00 28.30           C  
ATOM   3362  OG1 THR A 606      18.531  38.072 -43.564  1.00 26.05           O  
ATOM   3363  CG2 THR A 606      19.325  35.884 -43.985  1.00 25.26           C  
ATOM   3364  H   THR A 606      20.654  39.518 -42.536  1.00 27.69           H  
ATOM   3365  HA  THR A 606      19.876  36.979 -41.477  1.00 27.06           H  
ATOM   3366  HB  THR A 606      20.350  37.707 -44.441  1.00 28.30           H  
ATOM   3367 HG21 THR A 606      20.182  35.235 -44.174  1.00 25.26           H  
ATOM   3368 HG22 THR A 606      18.713  35.894 -44.889  1.00 25.26           H  
ATOM   3369 HG23 THR A 606      18.722  35.441 -43.186  1.00 25.26           H  
ATOM   3370  HG1 THR A 606      18.818  39.019 -43.585  1.00 26.05           H  
ATOM   3371  N   ALA A 607      22.906  37.136 -42.862  1.00 25.67           N  
ATOM   3372  CA  ALA A 607      24.124  36.387 -43.130  1.00 25.00           C  
ATOM   3373  C   ALA A 607      24.733  35.914 -41.813  1.00 28.17           C  
ATOM   3374  O   ALA A 607      24.984  34.719 -41.622  1.00 27.72           O  
ATOM   3375  CB  ALA A 607      25.166  37.189 -43.901  1.00 25.52           C  
ATOM   3376  H   ALA A 607      22.882  38.138 -43.050  1.00 25.67           H  
ATOM   3377  HA  ALA A 607      23.850  35.495 -43.703  1.00 25.00           H  
ATOM   3378  HB1 ALA A 607      24.831  37.402 -44.919  1.00 25.52           H  
ATOM   3379  HB2 ALA A 607      26.108  36.634 -43.975  1.00 25.52           H  
ATOM   3380  HB3 ALA A 607      25.383  38.148 -43.418  1.00 25.52           H  
ATOM   3381  N   GLU A 608      25.012  36.915 -40.886  1.00 24.51           N  
ATOM   3382  CA  GLU A 608      25.753  36.540 -39.690  1.00 24.69           C  
ATOM   3383  C   GLU A 608      24.960  35.557 -38.812  1.00 26.61           C  
ATOM   3384  O   GLU A 608      25.526  34.828 -37.993  1.00 25.15           O  
ATOM   3385  CB  GLU A 608      26.349  37.716 -38.900  1.00 26.48           C  
ATOM   3386  CG  GLU A 608      25.356  38.689 -38.263  1.00 38.75           C  
ATOM   3387  CD  GLU A 608      25.838  39.030 -36.844  1.00 65.15           C  
ATOM   3388  OE1 GLU A 608      25.476  38.192 -35.958  1.00 43.31           O  
ATOM   3389  OE2 GLU A 608      26.566  40.055 -36.725  1.00 64.75           O1-
ATOM   3390  H   GLU A 608      24.716  37.885 -41.054  1.00 24.51           H  
ATOM   3391  HA  GLU A 608      26.609  35.953 -40.055  1.00 24.69           H  
ATOM   3392  HB2 GLU A 608      26.999  38.290 -39.574  1.00 26.48           H  
ATOM   3393  HB3 GLU A 608      27.012  37.297 -38.131  1.00 26.48           H  
ATOM   3394  HG2 GLU A 608      24.353  38.259 -38.203  1.00 38.75           H  
ATOM   3395  HG3 GLU A 608      25.278  39.604 -38.860  1.00 38.75           H  
ATOM   3396  N   HIS A 609      23.587  35.585 -38.962  1.00 23.67           N  
ATOM   3397  CA  HIS A 609      22.712  34.712 -38.191  1.00 24.16           C  
ATOM   3398  C   HIS A 609      22.417  33.324 -38.804  1.00 28.39           C  
ATOM   3399  O   HIS A 609      21.770  32.484 -38.161  1.00 28.22           O  
ATOM   3400  CB  HIS A 609      21.417  35.429 -37.768  1.00 25.17           C  
ATOM   3401  CG  HIS A 609      21.659  36.373 -36.641  1.00 28.93           C  
ATOM   3402  ND1 HIS A 609      21.678  35.905 -35.347  1.00 30.84           N  
ATOM   3403  CD2 HIS A 609      21.941  37.720 -36.663  1.00 30.22           C  
ATOM   3404  CE1 HIS A 609      22.060  36.926 -34.615  1.00 29.84           C  
ATOM   3405  NE2 HIS A 609      22.268  38.039 -35.375  1.00 30.00           N  
ATOM   3406  H   HIS A 609      23.176  36.257 -39.614  1.00 23.67           H  
ATOM   3407  HA  HIS A 609      23.268  34.459 -37.280  1.00 24.16           H  
ATOM   3408  HB2 HIS A 609      20.677  34.702 -37.423  1.00 25.17           H  
ATOM   3409  HB3 HIS A 609      20.965  35.948 -38.620  1.00 25.17           H  
ATOM   3410  HD2 HIS A 609      22.017  38.443 -37.462  1.00 30.22           H  
ATOM   3411  HE2 HIS A 609      22.614  38.930 -35.046  1.00 30.00           H  
ATOM   3412  HE1 HIS A 609      22.236  36.911 -33.548  1.00 29.84           H  
ATOM   3413  N   ILE A 610      22.994  32.989 -40.023  1.00 24.28           N  
ATOM   3414  CA  ILE A 610      22.764  31.643 -40.575  1.00 24.56           C  
ATOM   3415  C   ILE A 610      23.457  30.623 -39.642  1.00 28.28           C  
ATOM   3416  O   ILE A 610      22.979  29.500 -39.446  1.00 27.49           O  
ATOM   3417  CB  ILE A 610      23.241  31.475 -42.038  1.00 27.54           C  
ATOM   3418  CG1 ILE A 610      22.475  32.356 -43.045  1.00 28.74           C  
ATOM   3419  CG2 ILE A 610      23.158  30.013 -42.505  1.00 27.91           C  
ATOM   3420  CD1 ILE A 610      20.956  32.259 -42.986  1.00 39.17           C  
ATOM   3421  H   ILE A 610      23.557  33.684 -40.528  1.00 24.28           H  
ATOM   3422  HA  ILE A 610      21.690  31.437 -40.496  1.00 24.56           H  
ATOM   3423  HB  ILE A 610      24.300  31.766 -42.095  1.00 27.54           H  
ATOM   3424 HG12 ILE A 610      22.787  32.093 -44.063  1.00 28.74           H  
ATOM   3425 HG13 ILE A 610      22.783  33.393 -42.909  1.00 28.74           H  
ATOM   3426 HG21 ILE A 610      22.153  29.601 -42.373  1.00 27.91           H  
ATOM   3427 HG22 ILE A 610      23.857  29.390 -41.944  1.00 27.91           H  
ATOM   3428 HG23 ILE A 610      23.429  29.919 -43.563  1.00 27.91           H  
ATOM   3429 HD11 ILE A 610      20.611  31.226 -43.084  1.00 39.17           H  
ATOM   3430 HD12 ILE A 610      20.515  32.833 -43.807  1.00 39.17           H  
ATOM   3431 HD13 ILE A 610      20.562  32.670 -42.052  1.00 39.17           H  
ATOM   3432  N   ALA A 611      24.669  31.023 -39.124  1.00 25.62           N  
ATOM   3433  CA  ALA A 611      25.489  30.142 -38.291  1.00 25.81           C  
ATOM   3434  C   ALA A 611      24.977  30.056 -36.840  1.00 31.58           C  
ATOM   3435  O   ALA A 611      25.335  29.165 -36.072  1.00 32.38           O  
ATOM   3436  CB  ALA A 611      26.928  30.634 -38.280  1.00 26.21           C  
ATOM   3437  H   ALA A 611      24.997  31.965 -39.340  1.00 25.62           H  
ATOM   3438  HA  ALA A 611      25.437  29.133 -38.716  1.00 25.81           H  
ATOM   3439  HB1 ALA A 611      27.314  30.698 -39.301  1.00 26.21           H  
ATOM   3440  HB2 ALA A 611      27.572  29.960 -37.707  1.00 26.21           H  
ATOM   3441  HB3 ALA A 611      27.005  31.631 -37.831  1.00 26.21           H  
ATOM   3442  N   GLN A 612      24.172  31.118 -36.467  1.00 27.69           N  
ATOM   3443  CA  GLN A 612      23.630  31.300 -35.115  1.00 27.37           C  
ATOM   3444  C   GLN A 612      22.213  30.682 -35.006  1.00 32.10           C  
ATOM   3445  O   GLN A 612      21.497  30.827 -34.016  1.00 32.57           O  
ATOM   3446  CB  GLN A 612      23.617  32.781 -34.708  1.00 28.31           C  
ATOM   3447  CG  GLN A 612      25.019  33.400 -34.686  1.00 33.92           C  
ATOM   3448  CD  GLN A 612      24.972  34.896 -34.428  1.00 43.54           C  
ATOM   3449  OE1 GLN A 612      24.641  35.368 -33.344  1.00 32.23           O  
ATOM   3450  NE2 GLN A 612      25.331  35.658 -35.502  1.00 38.80           N  
ATOM   3451  H   GLN A 612      23.937  31.811 -37.173  1.00 27.69           H  
ATOM   3452  HA  GLN A 612      24.261  30.735 -34.417  1.00 27.37           H  
ATOM   3453  HB2 GLN A 612      23.165  32.891 -33.714  1.00 28.31           H  
ATOM   3454  HB3 GLN A 612      22.969  33.343 -35.389  1.00 28.31           H  
ATOM   3455  HG2 GLN A 612      25.542  33.209 -35.629  1.00 33.92           H  
ATOM   3456  HG3 GLN A 612      25.622  32.943 -33.893  1.00 33.92           H  
ATOM   3457 HE21 GLN A 612      25.365  36.705 -35.478  1.00 38.80           H  
ATOM   3458 HE22 GLN A 612      25.572  35.260 -36.412  1.00 38.80           H  
ATOM   3459  N   GLY A 613      21.866  29.865 -36.068  1.00 27.86           N  
ATOM   3460  CA  GLY A 613      20.681  29.039 -36.054  1.00 26.90           C  
ATOM   3461  C   GLY A 613      19.410  29.676 -36.596  1.00 29.31           C  
ATOM   3462  O   GLY A 613      18.308  29.178 -36.355  1.00 28.21           O  
ATOM   3463  H   GLY A 613      22.484  29.847 -36.873  1.00 27.86           H  
ATOM   3464  HA2 GLY A 613      20.486  28.710 -35.028  1.00 26.90           H  
ATOM   3465  HA3 GLY A 613      20.899  28.160 -36.669  1.00 26.90           H  
ATOM   3466  N   LEU A 614      19.575  30.716 -37.489  1.00 25.34           N  
ATOM   3467  CA  LEU A 614      18.427  31.278 -38.204  1.00 24.83           C  
ATOM   3468  C   LEU A 614      18.071  30.322 -39.367  1.00 26.86           C  
ATOM   3469  O   LEU A 614      18.914  29.882 -40.154  1.00 26.55           O  
ATOM   3470  CB  LEU A 614      18.752  32.685 -38.707  1.00 25.14           C  
ATOM   3471  CG  LEU A 614      17.575  33.470 -39.299  1.00 30.24           C  
ATOM   3472  CD1 LEU A 614      16.458  33.725 -38.289  1.00 30.15           C  
ATOM   3473  CD2 LEU A 614      18.078  34.801 -39.866  1.00 33.08           C  
ATOM   3474  H   LEU A 614      20.507  31.116 -37.649  1.00 25.34           H  
ATOM   3475  HA  LEU A 614      17.599  31.314 -37.489  1.00 24.83           H  
ATOM   3476  HB2 LEU A 614      19.540  32.618 -39.467  1.00 25.14           H  
ATOM   3477  HB3 LEU A 614      19.163  33.259 -37.870  1.00 25.14           H  
ATOM   3478  HG  LEU A 614      17.162  32.888 -40.122  1.00 30.24           H  
ATOM   3479 HD11 LEU A 614      16.832  34.256 -37.407  1.00 30.15           H  
ATOM   3480 HD12 LEU A 614      15.996  32.791 -37.956  1.00 30.15           H  
ATOM   3481 HD13 LEU A 614      15.663  34.331 -38.739  1.00 30.15           H  
ATOM   3482 HD21 LEU A 614      18.491  35.438 -39.078  1.00 33.08           H  
ATOM   3483 HD22 LEU A 614      17.267  35.351 -40.353  1.00 33.08           H  
ATOM   3484 HD23 LEU A 614      18.861  34.635 -40.614  1.00 33.08           H  
ATOM   3485  N   ARG A 615      16.741  29.946 -39.386  1.00 22.47           N  
ATOM   3486  CA  ARG A 615      16.114  28.993 -40.313  1.00 22.25           C  
ATOM   3487  C   ARG A 615      14.638  29.470 -40.430  1.00 26.31           C  
ATOM   3488  O   ARG A 615      14.177  30.338 -39.683  1.00 25.54           O  
ATOM   3489  CB  ARG A 615      16.170  27.556 -39.773  1.00 23.35           C  
ATOM   3490  CG  ARG A 615      17.568  27.016 -39.442  1.00 30.16           C  
ATOM   3491  CD  ARG A 615      18.468  26.821 -40.656  1.00 31.64           C  
ATOM   3492  NE  ARG A 615      19.789  26.294 -40.261  1.00 38.43           N  
ATOM   3493  CZ  ARG A 615      20.874  27.042 -39.917  1.00 45.82           C  
ATOM   3494  NH1 ARG A 615      20.871  28.384 -39.917  1.00 31.25           N  
ATOM   3495  NH2 ARG A 615      22.024  26.407 -39.581  1.00 30.77           N1+
ATOM   3496  H   ARG A 615      16.106  30.357 -38.704  1.00 22.47           H  
ATOM   3497  HA  ARG A 615      16.599  29.075 -41.290  1.00 22.25           H  
ATOM   3498  HB2 ARG A 615      15.687  26.879 -40.487  1.00 23.35           H  
ATOM   3499  HB3 ARG A 615      15.568  27.501 -38.856  1.00 23.35           H  
ATOM   3500  HG2 ARG A 615      17.447  26.042 -38.950  1.00 30.16           H  
ATOM   3501  HG3 ARG A 615      18.065  27.650 -38.702  1.00 30.16           H  
ATOM   3502  HD2 ARG A 615      18.604  27.720 -41.261  1.00 31.64           H  
ATOM   3503  HD3 ARG A 615      18.017  26.079 -41.320  1.00 31.64           H  
ATOM   3504  HE  ARG A 615      19.930  25.285 -40.332  1.00 38.43           H  
ATOM   3505 HH11 ARG A 615      21.747  28.894 -39.717  1.00 31.25           H  
ATOM   3506 HH12 ARG A 615      20.032  28.954 -40.127  1.00 31.25           H  
ATOM   3507 HH21 ARG A 615      22.862  26.953 -39.409  1.00 30.77           H  
ATOM   3508 HH22 ARG A 615      22.107  25.400 -39.598  1.00 30.77           H  
ATOM   3509  N   LEU A 616      13.887  28.885 -41.428  1.00 22.94           N  
ATOM   3510  CA  LEU A 616      12.549  29.375 -41.764  1.00 23.45           C  
ATOM   3511  C   LEU A 616      11.459  28.488 -41.120  1.00 29.24           C  
ATOM   3512  O   LEU A 616      11.596  27.286 -40.886  1.00 30.36           O  
ATOM   3513  CB  LEU A 616      12.357  29.441 -43.285  1.00 23.33           C  
ATOM   3514  CG  LEU A 616      13.323  30.413 -43.986  1.00 27.66           C  
ATOM   3515  CD1 LEU A 616      13.530  30.025 -45.450  1.00 27.35           C  
ATOM   3516  CD2 LEU A 616      12.819  31.852 -43.886  1.00 31.19           C  
ATOM   3517  H   LEU A 616      14.248  28.086 -41.941  1.00 22.94           H  
ATOM   3518  HA  LEU A 616      12.435  30.383 -41.347  1.00 23.45           H  
ATOM   3519  HB2 LEU A 616      11.327  29.730 -43.505  1.00 23.33           H  
ATOM   3520  HB3 LEU A 616      12.487  28.440 -43.699  1.00 23.33           H  
ATOM   3521  HG  LEU A 616      14.303  30.352 -43.506  1.00 27.66           H  
ATOM   3522 HD11 LEU A 616      12.615  30.147 -46.033  1.00 27.35           H  
ATOM   3523 HD12 LEU A 616      13.859  28.986 -45.539  1.00 27.35           H  
ATOM   3524 HD13 LEU A 616      14.308  30.647 -45.904  1.00 27.35           H  
ATOM   3525 HD21 LEU A 616      11.834  31.963 -44.350  1.00 31.19           H  
ATOM   3526 HD22 LEU A 616      13.499  32.539 -44.397  1.00 31.19           H  
ATOM   3527 HD23 LEU A 616      12.738  32.175 -42.844  1.00 31.19           H  
ATOM   3528  N   TYR A 617      10.266  29.163 -40.922  1.00 25.84           N  
ATOM   3529  CA  TYR A 617       9.082  28.555 -40.297  1.00 26.43           C  
ATOM   3530  C   TYR A 617       8.225  27.851 -41.369  1.00 28.36           C  
ATOM   3531  O   TYR A 617       8.336  28.104 -42.569  1.00 27.77           O  
ATOM   3532  CB  TYR A 617       8.256  29.561 -39.472  1.00 29.03           C  
ATOM   3533  CG  TYR A 617       8.098  30.922 -40.113  1.00 32.19           C  
ATOM   3534  CD1 TYR A 617       7.105  31.169 -41.073  1.00 34.46           C  
ATOM   3535  CD2 TYR A 617       9.001  31.947 -39.780  1.00 33.36           C  
ATOM   3536  CE1 TYR A 617       7.027  32.418 -41.700  1.00 34.85           C  
ATOM   3537  CE2 TYR A 617       8.933  33.181 -40.420  1.00 34.25           C  
ATOM   3538  CZ  TYR A 617       7.956  33.406 -41.381  1.00 41.57           C  
ATOM   3539  OH  TYR A 617       7.968  34.619 -42.002  1.00 43.56           O  
ATOM   3540  H   TYR A 617      10.176  30.115 -41.264  1.00 25.84           H  
ATOM   3541  HA  TYR A 617       9.430  27.766 -39.619  1.00 26.43           H  
ATOM   3542  HB2 TYR A 617       8.750  29.698 -38.500  1.00 29.03           H  
ATOM   3543  HB3 TYR A 617       7.262  29.161 -39.236  1.00 29.03           H  
ATOM   3544  HD1 TYR A 617       6.390  30.392 -41.346  1.00 34.46           H  
ATOM   3545  HD2 TYR A 617       9.779  31.780 -39.038  1.00 33.36           H  
ATOM   3546  HE1 TYR A 617       6.250  32.589 -42.440  1.00 34.85           H  
ATOM   3547  HE2 TYR A 617       9.646  33.965 -40.178  1.00 34.25           H  
ATOM   3548  HH  TYR A 617       7.265  34.644 -42.675  1.00 43.56           H  
ATOM   3549  N   ARG A 618       7.294  26.951 -40.871  1.00 23.65           N  
ATOM   3550  CA  ARG A 618       6.473  26.126 -41.763  1.00 23.62           C  
ATOM   3551  C   ARG A 618       5.541  27.033 -42.586  1.00 27.25           C  
ATOM   3552  O   ARG A 618       4.778  27.830 -42.033  1.00 26.75           O  
ATOM   3553  CB  ARG A 618       5.636  25.094 -40.969  1.00 23.21           C  
ATOM   3554  CG  ARG A 618       4.851  24.160 -41.901  1.00 31.77           C  
ATOM   3555  CD  ARG A 618       4.310  22.897 -41.241  1.00 39.33           C  
ATOM   3556  NE  ARG A 618       3.109  22.991 -40.394  1.00 50.64           N  
ATOM   3557  CZ  ARG A 618       1.975  23.705 -40.535  1.00 70.40           C  
ATOM   3558  NH1 ARG A 618       1.678  24.387 -41.656  1.00 59.11           N  
ATOM   3559  NH2 ARG A 618       1.085  23.701 -39.514  1.00 60.91           N1+
ATOM   3560  H   ARG A 618       7.171  26.823 -39.874  1.00 23.65           H  
ATOM   3561  HA  ARG A 618       7.168  25.589 -42.407  1.00 23.62           H  
ATOM   3562  HB2 ARG A 618       4.940  25.602 -40.290  1.00 23.21           H  
ATOM   3563  HB3 ARG A 618       6.314  24.503 -40.340  1.00 23.21           H  
ATOM   3564  HG2 ARG A 618       5.535  23.830 -42.692  1.00 31.77           H  
ATOM   3565  HG3 ARG A 618       4.056  24.719 -42.393  1.00 31.77           H  
ATOM   3566  HD2 ARG A 618       5.097  22.455 -40.618  1.00 39.33           H  
ATOM   3567  HD3 ARG A 618       4.088  22.152 -42.008  1.00 39.33           H  
ATOM   3568  HE  ARG A 618       3.052  22.231 -39.634  1.00 50.64           H  
ATOM   3569 HH11 ARG A 618       0.854  24.962 -41.743  1.00 59.11           H  
ATOM   3570 HH12 ARG A 618       2.082  24.032 -42.543  1.00 59.11           H  
ATOM   3571 HH21 ARG A 618       0.222  24.226 -39.546  1.00 60.91           H  
ATOM   3572 HH22 ARG A 618       1.262  23.068 -38.734  1.00 60.91           H  
ATOM   3573  N   PRO A 619       5.586  26.899 -43.961  1.00 24.58           N  
ATOM   3574  CA  PRO A 619       4.621  27.592 -44.805  1.00 24.56           C  
ATOM   3575  C   PRO A 619       3.165  27.179 -44.579  1.00 29.39           C  
ATOM   3576  O   PRO A 619       2.819  26.062 -44.197  1.00 28.50           O  
ATOM   3577  CB  PRO A 619       4.986  27.178 -46.228  1.00 26.02           C  
ATOM   3578  CG  PRO A 619       6.445  26.784 -46.149  1.00 30.28           C  
ATOM   3579  CD  PRO A 619       6.580  26.192 -44.759  1.00 25.88           C  
ATOM   3580  HA  PRO A 619       4.748  28.670 -44.649  1.00 24.56           H  
ATOM   3581  HB2 PRO A 619       4.815  27.992 -46.931  1.00 26.02           H  
ATOM   3582  HB3 PRO A 619       4.391  26.320 -46.559  1.00 26.02           H  
ATOM   3583  HG2 PRO A 619       7.051  27.688 -46.243  1.00 30.28           H  
ATOM   3584  HG3 PRO A 619       6.746  26.090 -46.938  1.00 30.28           H  
ATOM   3585  HD2 PRO A 619       6.350  25.127 -44.741  1.00 25.88           H  
ATOM   3586  HD3 PRO A 619       7.584  26.330 -44.355  1.00 25.88           H  
ATOM   3587  N   HIS A 620       2.276  28.156 -44.986  1.00 28.13           N  
ATOM   3588  CA  HIS A 620       0.839  28.106 -44.732  1.00 29.16           C  
ATOM   3589  C   HIS A 620       0.173  26.845 -45.281  1.00 30.18           C  
ATOM   3590  O   HIS A 620      -0.865  26.403 -44.787  1.00 29.42           O  
ATOM   3591  CB  HIS A 620       0.130  29.296 -45.395  1.00 31.04           C  
ATOM   3592  CG  HIS A 620       0.751  30.610 -45.081  1.00 35.32           C  
ATOM   3593  ND1 HIS A 620       2.087  30.844 -45.359  1.00 37.33           N  
ATOM   3594  CD2 HIS A 620       0.163  31.736 -44.555  1.00 37.55           C  
ATOM   3595  CE1 HIS A 620       2.288  32.100 -45.025  1.00 36.96           C  
ATOM   3596  NE2 HIS A 620       1.150  32.682 -44.541  1.00 37.41           N  
ATOM   3597  H   HIS A 620       2.633  29.025 -45.404  1.00 28.13           H  
ATOM   3598  HA  HIS A 620       0.710  28.120 -43.643  1.00 29.16           H  
ATOM   3599  HB2 HIS A 620      -0.928  29.302 -45.103  1.00 31.04           H  
ATOM   3600  HB3 HIS A 620       0.142  29.182 -46.488  1.00 31.04           H  
ATOM   3601  HD2 HIS A 620      -0.845  31.956 -44.231  1.00 37.55           H  
ATOM   3602  HE2 HIS A 620       1.052  33.653 -44.241  1.00 37.41           H  
ATOM   3603  HE1 HIS A 620       3.216  32.646 -45.124  1.00 36.96           H  
ATOM   3604  N   LEU A 621       0.715  26.377 -46.464  1.00 25.38           N  
ATOM   3605  CA  LEU A 621       0.155  25.228 -47.156  1.00 24.68           C  
ATOM   3606  C   LEU A 621       0.978  23.948 -46.925  1.00 27.35           C  
ATOM   3607  O   LEU A 621       0.648  22.877 -47.440  1.00 26.17           O  
ATOM   3608  CB  LEU A 621       0.021  25.531 -48.657  1.00 24.20           C  
ATOM   3609  CG  LEU A 621      -0.923  26.705 -48.991  1.00 28.36           C  
ATOM   3610  CD1 LEU A 621      -0.883  26.988 -50.494  1.00 28.67           C  
ATOM   3611  CD2 LEU A 621      -2.365  26.435 -48.559  1.00 29.11           C  
ATOM   3612  H   LEU A 621       1.529  26.846 -46.866  1.00 25.38           H  
ATOM   3613  HA  LEU A 621      -0.832  25.002 -46.737  1.00 24.68           H  
ATOM   3614  HB2 LEU A 621      -0.321  24.636 -49.186  1.00 24.20           H  
ATOM   3615  HB3 LEU A 621       1.015  25.756 -49.064  1.00 24.20           H  
ATOM   3616  HG  LEU A 621      -0.574  27.609 -48.479  1.00 28.36           H  
ATOM   3617 HD11 LEU A 621      -1.233  26.124 -51.070  1.00 28.67           H  
ATOM   3618 HD12 LEU A 621       0.137  27.225 -50.816  1.00 28.67           H  
ATOM   3619 HD13 LEU A 621      -1.519  27.842 -50.747  1.00 28.67           H  
ATOM   3620 HD21 LEU A 621      -2.740  25.500 -48.988  1.00 29.11           H  
ATOM   3621 HD22 LEU A 621      -3.026  27.245 -48.887  1.00 29.11           H  
ATOM   3622 HD23 LEU A 621      -2.451  26.372 -47.471  1.00 29.11           H  
ATOM   3623  N   ALA A 622       2.092  24.063 -46.122  1.00 23.42           N  
ATOM   3624  CA  ALA A 622       2.961  22.927 -45.899  1.00 23.25           C  
ATOM   3625  C   ALA A 622       2.546  22.265 -44.585  1.00 27.76           C  
ATOM   3626  O   ALA A 622       2.206  22.898 -43.585  1.00 27.87           O  
ATOM   3627  CB  ALA A 622       4.421  23.328 -45.805  1.00 23.74           C  
ATOM   3628  H   ALA A 622       2.265  24.940 -45.624  1.00 23.42           H  
ATOM   3629  HA  ALA A 622       2.845  22.217 -46.725  1.00 23.25           H  
ATOM   3630  HB1 ALA A 622       4.756  23.829 -46.716  1.00 23.74           H  
ATOM   3631  HB2 ALA A 622       5.062  22.456 -45.638  1.00 23.74           H  
ATOM   3632  HB3 ALA A 622       4.567  24.010 -44.966  1.00 23.74           H  
ATOM   3633  N   SER A 623       2.691  20.895 -44.633  1.00 24.18           N  
ATOM   3634  CA  SER A 623       2.543  19.988 -43.499  1.00 23.38           C  
ATOM   3635  C   SER A 623       3.945  19.482 -43.099  1.00 27.27           C  
ATOM   3636  O   SER A 623       4.937  19.557 -43.827  1.00 26.45           O  
ATOM   3637  CB  SER A 623       1.642  18.816 -43.891  1.00 25.49           C  
ATOM   3638  OG  SER A 623       2.100  18.275 -45.132  1.00 31.58           O  
ATOM   3639  H   SER A 623       2.937  20.443 -45.510  1.00 24.18           H  
ATOM   3640  HA  SER A 623       2.116  20.529 -42.647  1.00 23.38           H  
ATOM   3641  HB2 SER A 623       0.615  19.166 -44.039  1.00 25.49           H  
ATOM   3642  HB3 SER A 623       1.644  18.020 -43.140  1.00 25.49           H  
ATOM   3643  HG  SER A 623       1.401  17.686 -45.477  1.00 31.58           H  
ATOM   3644  N   GLU A 624       4.011  18.902 -41.854  1.00 24.99           N  
ATOM   3645  CA  GLU A 624       5.272  18.566 -41.200  1.00 25.38           C  
ATOM   3646  C   GLU A 624       6.101  17.487 -41.934  1.00 28.66           C  
ATOM   3647  O   GLU A 624       7.324  17.393 -41.780  1.00 27.11           O  
ATOM   3648  CB  GLU A 624       5.040  18.194 -39.724  1.00 26.95           C  
ATOM   3649  CG  GLU A 624       4.525  19.375 -38.877  1.00 38.69           C  
ATOM   3650  CD  GLU A 624       3.174  19.963 -39.301  1.00 56.29           C  
ATOM   3651  OE1 GLU A 624       2.449  19.200 -40.013  1.00 54.43           O  
ATOM   3652  OE2 GLU A 624       2.972  21.184 -38.991  1.00 42.77           O1-
ATOM   3653  H   GLU A 624       3.143  18.805 -41.270  1.00 24.99           H  
ATOM   3654  HA  GLU A 624       5.873  19.480 -41.236  1.00 25.38           H  
ATOM   3655  HB2 GLU A 624       5.982  17.842 -39.285  1.00 26.95           H  
ATOM   3656  HB3 GLU A 624       4.336  17.354 -39.659  1.00 26.95           H  
ATOM   3657  HG2 GLU A 624       5.275  20.175 -38.888  1.00 38.69           H  
ATOM   3658  HG3 GLU A 624       4.422  19.044 -37.837  1.00 38.69           H  
ATOM   3659  N   LYS A 625       5.396  16.629 -42.758  1.00 25.60           N  
ATOM   3660  CA  LYS A 625       6.102  15.687 -43.615  1.00 25.40           C  
ATOM   3661  C   LYS A 625       6.845  16.493 -44.699  1.00 27.96           C  
ATOM   3662  O   LYS A 625       8.016  16.250 -44.992  1.00 26.76           O  
ATOM   3663  CB  LYS A 625       5.160  14.680 -44.285  1.00 27.36           C  
ATOM   3664  CG  LYS A 625       4.840  13.485 -43.377  1.00 32.80           C  
ATOM   3665  CD  LYS A 625       3.734  12.575 -43.931  1.00 37.63           C  
ATOM   3666  CE  LYS A 625       3.995  11.980 -45.309  1.00 50.75           C  
ATOM   3667  NZ  LYS A 625       5.044  10.956 -45.267  1.00 61.11           N1+
ATOM   3668  H   LYS A 625       4.382  16.691 -42.758  1.00 25.60           H  
ATOM   3669  HA  LYS A 625       6.863  15.172 -43.014  1.00 25.40           H  
ATOM   3670  HB2 LYS A 625       5.636  14.304 -45.198  1.00 27.36           H  
ATOM   3671  HB3 LYS A 625       4.231  15.176 -44.594  1.00 27.36           H  
ATOM   3672  HG2 LYS A 625       4.515  13.853 -42.396  1.00 32.80           H  
ATOM   3673  HG3 LYS A 625       5.751  12.901 -43.207  1.00 32.80           H  
ATOM   3674  HD2 LYS A 625       2.808  13.161 -43.985  1.00 37.63           H  
ATOM   3675  HD3 LYS A 625       3.547  11.768 -43.211  1.00 37.63           H  
ATOM   3676  HE2 LYS A 625       4.312  12.733 -46.025  1.00 50.75           H  
ATOM   3677  HE3 LYS A 625       3.098  11.488 -45.696  1.00 50.75           H  
ATOM   3678  HZ1 LYS A 625       5.390  10.705 -46.278  1.00 61.11           H  
ATOM   3679  HZ2 LYS A 625       4.749  10.045 -44.906  1.00 61.11           H  
ATOM   3680  HZ3 LYS A 625       5.940  11.236 -44.864  1.00 61.11           H  
ATOM   3681  N   VAL A 626       6.110  17.472 -45.337  1.00 23.80           N  
ATOM   3682  CA  VAL A 626       6.661  18.248 -46.453  1.00 23.09           C  
ATOM   3683  C   VAL A 626       7.763  19.154 -45.877  1.00 26.88           C  
ATOM   3684  O   VAL A 626       8.786  19.434 -46.506  1.00 26.68           O  
ATOM   3685  CB  VAL A 626       5.564  19.062 -47.172  1.00 26.12           C  
ATOM   3686  CG1 VAL A 626       6.141  19.958 -48.270  1.00 25.31           C  
ATOM   3687  CG2 VAL A 626       4.507  18.142 -47.795  1.00 25.73           C  
ATOM   3688  H   VAL A 626       5.171  17.689 -45.006  1.00 23.80           H  
ATOM   3689  HA  VAL A 626       7.140  17.543 -47.142  1.00 23.09           H  
ATOM   3690  HB  VAL A 626       5.060  19.713 -46.448  1.00 26.12           H  
ATOM   3691 HG11 VAL A 626       6.674  19.370 -49.024  1.00 25.31           H  
ATOM   3692 HG12 VAL A 626       6.828  20.705 -47.864  1.00 25.31           H  
ATOM   3693 HG13 VAL A 626       5.338  20.506 -48.771  1.00 25.31           H  
ATOM   3694 HG21 VAL A 626       4.950  17.496 -48.560  1.00 25.73           H  
ATOM   3695 HG22 VAL A 626       3.715  18.730 -48.270  1.00 25.73           H  
ATOM   3696 HG23 VAL A 626       4.034  17.502 -47.044  1.00 25.73           H  
ATOM   3697  N   TYR A 627       7.472  19.683 -44.631  1.00 22.87           N  
ATOM   3698  CA  TYR A 627       8.440  20.517 -43.928  1.00 22.33           C  
ATOM   3699  C   TYR A 627       9.738  19.728 -43.675  1.00 26.53           C  
ATOM   3700  O   TYR A 627      10.838  20.285 -43.702  1.00 26.52           O  
ATOM   3701  CB  TYR A 627       7.878  21.061 -42.612  1.00 22.66           C  
ATOM   3702  CG  TYR A 627       8.679  22.159 -41.944  1.00 23.81           C  
ATOM   3703  CD1 TYR A 627       9.048  23.334 -42.619  1.00 25.34           C  
ATOM   3704  CD2 TYR A 627       8.995  22.049 -40.583  1.00 24.19           C  
ATOM   3705  CE1 TYR A 627       9.723  24.369 -41.954  1.00 25.80           C  
ATOM   3706  CE2 TYR A 627       9.646  23.089 -39.916  1.00 25.07           C  
ATOM   3707  CZ  TYR A 627      10.002  24.247 -40.599  1.00 31.40           C  
ATOM   3708  OH  TYR A 627      10.604  25.238 -39.880  1.00 33.16           O  
ATOM   3709  H   TYR A 627       6.538  19.499 -44.230  1.00 22.87           H  
ATOM   3710  HA  TYR A 627       8.670  21.335 -44.611  1.00 22.33           H  
ATOM   3711  HB2 TYR A 627       7.780  20.225 -41.911  1.00 22.66           H  
ATOM   3712  HB3 TYR A 627       6.865  21.450 -42.771  1.00 22.66           H  
ATOM   3713  HD1 TYR A 627       8.782  23.475 -43.663  1.00 25.34           H  
ATOM   3714  HD2 TYR A 627       8.723  21.156 -40.022  1.00 24.19           H  
ATOM   3715  HE1 TYR A 627       9.978  25.275 -42.495  1.00 25.80           H  
ATOM   3716  HE2 TYR A 627       9.865  22.994 -38.857  1.00 25.07           H  
ATOM   3717  HH  TYR A 627      10.963  25.966 -40.453  1.00 33.16           H  
ATOM   3718  N   THR A 628       9.598  18.386 -43.373  1.00 23.97           N  
ATOM   3719  CA  THR A 628      10.767  17.565 -43.030  1.00 23.29           C  
ATOM   3720  C   THR A 628      11.716  17.532 -44.236  1.00 25.63           C  
ATOM   3721  O   THR A 628      12.935  17.425 -44.111  1.00 25.16           O  
ATOM   3722  CB  THR A 628      10.372  16.138 -42.608  1.00 33.61           C  
ATOM   3723  OG1 THR A 628       9.579  16.177 -41.418  1.00 35.78           O  
ATOM   3724  CG2 THR A 628      11.575  15.256 -42.282  1.00 32.68           C  
ATOM   3725  H   THR A 628       8.669  17.967 -43.376  1.00 23.97           H  
ATOM   3726  HA  THR A 628      11.275  18.081 -42.206  1.00 23.29           H  
ATOM   3727  HB  THR A 628       9.782  15.643 -43.384  1.00 33.61           H  
ATOM   3728 HG21 THR A 628      12.180  15.045 -43.169  1.00 32.68           H  
ATOM   3729 HG22 THR A 628      11.243  14.299 -41.864  1.00 32.68           H  
ATOM   3730 HG23 THR A 628      12.211  15.726 -41.524  1.00 32.68           H  
ATOM   3731  HG1 THR A 628       8.759  16.699 -41.598  1.00 35.78           H  
ATOM   3732  N   ILE A 629      11.111  17.562 -45.474  1.00 21.74           N  
ATOM   3733  CA  ILE A 629      11.882  17.465 -46.706  1.00 20.97           C  
ATOM   3734  C   ILE A 629      12.702  18.763 -46.802  1.00 24.20           C  
ATOM   3735  O   ILE A 629      13.930  18.721 -46.944  1.00 23.94           O  
ATOM   3736  CB  ILE A 629      10.994  17.223 -47.950  1.00 23.41           C  
ATOM   3737  CG1 ILE A 629      10.164  15.932 -47.787  1.00 23.69           C  
ATOM   3738  CG2 ILE A 629      11.856  17.130 -49.212  1.00 22.96           C  
ATOM   3739  CD1 ILE A 629       9.195  15.672 -48.932  1.00 27.84           C  
ATOM   3740  H   ILE A 629      10.099  17.657 -45.508  1.00 21.74           H  
ATOM   3741  HA  ILE A 629      12.588  16.634 -46.586  1.00 20.97           H  
ATOM   3742  HB  ILE A 629      10.306  18.067 -48.075  1.00 23.41           H  
ATOM   3743 HG12 ILE A 629       9.575  15.983 -46.870  1.00 23.69           H  
ATOM   3744 HG13 ILE A 629      10.831  15.068 -47.677  1.00 23.69           H  
ATOM   3745 HG21 ILE A 629      12.471  16.225 -49.187  1.00 22.96           H  
ATOM   3746 HG22 ILE A 629      12.518  17.994 -49.317  1.00 22.96           H  
ATOM   3747 HG23 ILE A 629      11.239  17.095 -50.116  1.00 22.96           H  
ATOM   3748 HD11 ILE A 629       8.550  16.539 -49.106  1.00 27.84           H  
ATOM   3749 HD12 ILE A 629       8.559  14.817 -48.686  1.00 27.84           H  
ATOM   3750 HD13 ILE A 629       9.719  15.435 -49.862  1.00 27.84           H  
ATOM   3751  N   MET A 630      11.993  19.949 -46.721  1.00 18.80           N  
ATOM   3752  CA  MET A 630      12.690  21.224 -46.880  1.00 18.24           C  
ATOM   3753  C   MET A 630      13.623  21.537 -45.700  1.00 25.25           C  
ATOM   3754  O   MET A 630      14.564  22.318 -45.830  1.00 25.53           O  
ATOM   3755  CB  MET A 630      11.749  22.389 -47.182  1.00 19.46           C  
ATOM   3756  CG  MET A 630      10.942  22.877 -45.988  1.00 21.68           C  
ATOM   3757  SD  MET A 630       9.801  24.214 -46.463  1.00 23.91           S  
ATOM   3758  CE  MET A 630       8.472  23.230 -47.200  1.00 20.43           C  
ATOM   3759  H   MET A 630      10.982  19.911 -46.562  1.00 18.80           H  
ATOM   3760  HA  MET A 630      13.344  21.096 -47.752  1.00 18.24           H  
ATOM   3761  HB2 MET A 630      11.074  22.083 -47.985  1.00 19.46           H  
ATOM   3762  HB3 MET A 630      12.348  23.224 -47.562  1.00 19.46           H  
ATOM   3763  HG2 MET A 630      11.602  23.281 -45.215  1.00 21.68           H  
ATOM   3764  HG3 MET A 630      10.376  22.062 -45.546  1.00 21.68           H  
ATOM   3765  HE1 MET A 630       7.771  23.898 -47.706  1.00 20.43           H  
ATOM   3766  HE2 MET A 630       7.928  22.693 -46.420  1.00 20.43           H  
ATOM   3767  HE3 MET A 630       8.855  22.517 -47.932  1.00 20.43           H  
ATOM   3768  N   TYR A 631      13.278  20.962 -44.495  1.00 23.85           N  
ATOM   3769  CA  TYR A 631      14.119  21.067 -43.304  1.00 24.91           C  
ATOM   3770  C   TYR A 631      15.365  20.199 -43.525  1.00 28.65           C  
ATOM   3771  O   TYR A 631      16.492  20.582 -43.196  1.00 28.48           O  
ATOM   3772  CB  TYR A 631      13.358  20.648 -42.039  1.00 27.28           C  
ATOM   3773  CG  TYR A 631      13.995  21.138 -40.763  1.00 31.29           C  
ATOM   3774  CD1 TYR A 631      13.552  22.328 -40.164  1.00 33.69           C  
ATOM   3775  CD2 TYR A 631      15.036  20.421 -40.165  1.00 32.70           C  
ATOM   3776  CE1 TYR A 631      14.157  22.807 -39.000  1.00 35.51           C  
ATOM   3777  CE2 TYR A 631      15.639  20.897 -39.003  1.00 33.90           C  
ATOM   3778  CZ  TYR A 631      15.203  22.088 -38.433  1.00 43.09           C  
ATOM   3779  OH  TYR A 631      15.837  22.520 -37.306  1.00 48.47           O  
ATOM   3780  H   TYR A 631      12.378  20.472 -44.419  1.00 23.85           H  
ATOM   3781  HA  TYR A 631      14.452  22.105 -43.235  1.00 24.91           H  
ATOM   3782  HB2 TYR A 631      13.240  19.559 -41.990  1.00 27.28           H  
ATOM   3783  HB3 TYR A 631      12.343  21.059 -42.063  1.00 27.28           H  
ATOM   3784  HD1 TYR A 631      12.728  22.885 -40.602  1.00 33.69           H  
ATOM   3785  HD2 TYR A 631      15.384  19.486 -40.600  1.00 32.70           H  
ATOM   3786  HE1 TYR A 631      13.799  23.732 -38.558  1.00 35.51           H  
ATOM   3787  HE2 TYR A 631      16.452  20.342 -38.549  1.00 33.90           H  
ATOM   3788  HH  TYR A 631      15.387  23.319 -36.984  1.00 48.47           H  
ATOM   3789  N   SER A 632      15.161  18.945 -44.088  1.00 25.03           N  
ATOM   3790  CA  SER A 632      16.300  18.044 -44.293  1.00 24.30           C  
ATOM   3791  C   SER A 632      17.397  18.667 -45.172  1.00 27.05           C  
ATOM   3792  O   SER A 632      18.566  18.278 -45.129  1.00 27.34           O  
ATOM   3793  CB  SER A 632      15.922  16.692 -44.902  1.00 26.54           C  
ATOM   3794  OG  SER A 632      15.564  16.790 -46.279  1.00 33.97           O  
ATOM   3795  H   SER A 632      14.209  18.619 -44.299  1.00 25.03           H  
ATOM   3796  HA  SER A 632      16.720  17.887 -43.297  1.00 24.30           H  
ATOM   3797  HB2 SER A 632      15.098  16.220 -44.360  1.00 26.54           H  
ATOM   3798  HB3 SER A 632      16.777  16.010 -44.851  1.00 26.54           H  
ATOM   3799  HG  SER A 632      14.876  17.491 -46.376  1.00 33.97           H  
ATOM   3800  N   CYS A 633      16.935  19.635 -46.038  1.00 22.07           N  
ATOM   3801  CA  CYS A 633      17.816  20.390 -46.908  1.00 20.67           C  
ATOM   3802  C   CYS A 633      18.672  21.425 -46.141  1.00 22.88           C  
ATOM   3803  O   CYS A 633      19.634  21.972 -46.684  1.00 20.97           O  
ATOM   3804  CB  CYS A 633      17.013  21.140 -47.965  1.00 20.46           C  
ATOM   3805  SG  CYS A 633      16.088  20.038 -49.086  1.00 24.28           S  
ATOM   3806  H   CYS A 633      15.929  19.798 -46.055  1.00 22.07           H  
ATOM   3807  HA  CYS A 633      18.518  19.686 -47.368  1.00 20.67           H  
ATOM   3808  HB2 CYS A 633      17.672  21.767 -48.563  1.00 20.46           H  
ATOM   3809  HB3 CYS A 633      16.291  21.804 -47.488  1.00 20.46           H  
ATOM   3810  HG  CYS A 633      15.360  19.407 -48.143  1.00 24.28           H  
ATOM   3811  N   TRP A 634      18.235  21.771 -44.873  1.00 20.59           N  
ATOM   3812  CA  TRP A 634      18.832  22.863 -44.097  1.00 20.32           C  
ATOM   3813  C   TRP A 634      19.732  22.350 -42.967  1.00 26.55           C  
ATOM   3814  O   TRP A 634      20.040  23.052 -41.996  1.00 24.50           O  
ATOM   3815  CB  TRP A 634      17.815  23.794 -43.440  1.00 18.27           C  
ATOM   3816  CG  TRP A 634      16.869  24.511 -44.339  1.00 18.91           C  
ATOM   3817  CD1 TRP A 634      17.059  24.940 -45.638  1.00 21.69           C  
ATOM   3818  CD2 TRP A 634      15.556  24.926 -43.951  1.00 18.67           C  
ATOM   3819  NE1 TRP A 634      15.903  25.543 -46.058  1.00 21.81           N  
ATOM   3820  CE2 TRP A 634      14.965  25.531 -45.055  1.00 23.02           C  
ATOM   3821  CE3 TRP A 634      14.814  24.819 -42.757  1.00 19.63           C  
ATOM   3822  CZ2 TRP A 634      13.642  25.984 -45.048  1.00 22.01           C  
ATOM   3823  CZ3 TRP A 634      13.493  25.266 -42.732  1.00 21.03           C  
ATOM   3824  CH2 TRP A 634      12.913  25.819 -43.868  1.00 21.49           C  
ATOM   3825  H   TRP A 634      17.470  21.252 -44.425  1.00 20.59           H  
ATOM   3826  HA  TRP A 634      19.459  23.439 -44.774  1.00 20.32           H  
ATOM   3827  HB2 TRP A 634      18.349  24.568 -42.877  1.00 18.27           H  
ATOM   3828  HB3 TRP A 634      17.242  23.219 -42.700  1.00 18.27           H  
ATOM   3829  HD1 TRP A 634      17.905  24.855 -46.309  1.00 21.69           H  
ATOM   3830  HE1 TRP A 634      15.747  25.938 -46.974  1.00 21.81           H  
ATOM   3831  HE3 TRP A 634      15.246  24.356 -41.874  1.00 19.63           H  
ATOM   3832  HZ2 TRP A 634      13.189  26.426 -45.929  1.00 22.01           H  
ATOM   3833  HZ3 TRP A 634      12.918  25.177 -41.816  1.00 21.03           H  
ATOM   3834  HH2 TRP A 634      11.880  26.152 -43.833  1.00 21.49           H  
ATOM   3835  N   HIS A 635      20.293  21.108 -43.184  1.00 26.85           N  
ATOM   3836  CA  HIS A 635      21.229  20.565 -42.208  1.00 28.63           C  
ATOM   3837  C   HIS A 635      22.557  21.329 -42.375  1.00 29.93           C  
ATOM   3838  O   HIS A 635      23.034  21.630 -43.473  1.00 26.81           O  
ATOM   3839  CB  HIS A 635      21.498  19.069 -42.363  1.00 30.72           C  
ATOM   3840  CG  HIS A 635      20.425  18.217 -41.786  1.00 35.50           C  
ATOM   3841  CD2 HIS A 635      20.193  17.783 -40.499  1.00 38.00           C  
ATOM   3842  ND1 HIS A 635      19.471  17.589 -42.543  1.00 37.88           N  
ATOM   3843  NE2 HIS A 635      19.113  16.942 -40.449  1.00 37.66           N  
ATOM   3844  CE1 HIS A 635      18.727  16.814 -41.697  1.00 37.75           C  
ATOM   3845  H   HIS A 635      20.047  20.602 -44.031  1.00 26.85           H  
ATOM   3846  HA  HIS A 635      20.830  20.778 -41.208  1.00 28.63           H  
ATOM   3847  HB2 HIS A 635      22.436  18.817 -41.855  1.00 30.72           H  
ATOM   3848  HB3 HIS A 635      21.645  18.807 -43.414  1.00 30.72           H  
ATOM   3849  HD1 HIS A 635      19.340  17.676 -43.548  1.00 37.88           H  
ATOM   3850  HD2 HIS A 635      20.768  18.013 -39.612  1.00 38.00           H  
ATOM   3851  HE1 HIS A 635      17.924  16.182 -42.048  1.00 37.75           H  
ATOM   3852  N   GLU A 636      23.204  21.596 -41.181  1.00 27.92           N  
ATOM   3853  CA  GLU A 636      24.400  22.440 -41.109  1.00 27.71           C  
ATOM   3854  C   GLU A 636      25.463  21.893 -42.079  1.00 30.77           C  
ATOM   3855  O   GLU A 636      25.975  22.614 -42.938  1.00 30.00           O  
ATOM   3856  CB  GLU A 636      24.922  22.449 -39.660  1.00 29.28           C  
ATOM   3857  CG  GLU A 636      26.193  23.269 -39.452  1.00 42.92           C  
ATOM   3858  CD  GLU A 636      26.652  23.048 -38.004  1.00 74.02           C  
ATOM   3859  OE1 GLU A 636      27.445  22.078 -37.833  1.00 75.35           O  
ATOM   3860  OE2 GLU A 636      26.150  23.852 -37.166  1.00 71.57           O1-
ATOM   3861  H   GLU A 636      22.817  21.227 -40.316  1.00 27.92           H  
ATOM   3862  HA  GLU A 636      24.117  23.448 -41.432  1.00 27.71           H  
ATOM   3863  HB2 GLU A 636      25.096  21.418 -39.323  1.00 29.28           H  
ATOM   3864  HB3 GLU A 636      24.132  22.839 -39.004  1.00 29.28           H  
ATOM   3865  HG2 GLU A 636      26.003  24.332 -39.634  1.00 42.92           H  
ATOM   3866  HG3 GLU A 636      26.994  22.954 -40.129  1.00 42.92           H  
ATOM   3867  N   LYS A 637      25.791  20.575 -41.875  1.00 27.65           N  
ATOM   3868  CA  LYS A 637      26.949  19.922 -42.474  1.00 27.90           C  
ATOM   3869  C   LYS A 637      26.620  19.443 -43.898  1.00 33.20           C  
ATOM   3870  O   LYS A 637      25.516  19.580 -44.425  1.00 32.47           O  
ATOM   3871  CB  LYS A 637      27.417  18.791 -41.552  1.00 29.28           C  
ATOM   3872  CG  LYS A 637      28.178  19.323 -40.325  1.00 44.82           C  
ATOM   3873  CD  LYS A 637      28.060  18.381 -39.123  1.00 55.41           C  
ATOM   3874  CE  LYS A 637      26.852  18.737 -38.263  1.00 64.11           C  
ATOM   3875  NZ  LYS A 637      26.483  17.585 -37.422  1.00 73.00           N1+
ATOM   3876  H   LYS A 637      25.179  20.021 -41.281  1.00 27.65           H  
ATOM   3877  HA  LYS A 637      27.743  20.673 -42.580  1.00 27.90           H  
ATOM   3878  HB2 LYS A 637      28.087  18.107 -42.080  1.00 29.28           H  
ATOM   3879  HB3 LYS A 637      26.552  18.191 -41.243  1.00 29.28           H  
ATOM   3880  HG2 LYS A 637      27.838  20.327 -40.046  1.00 44.82           H  
ATOM   3881  HG3 LYS A 637      29.236  19.421 -40.600  1.00 44.82           H  
ATOM   3882  HD2 LYS A 637      28.961  18.474 -38.505  1.00 55.41           H  
ATOM   3883  HD3 LYS A 637      28.021  17.340 -39.465  1.00 55.41           H  
ATOM   3884  HE2 LYS A 637      25.971  18.997 -38.855  1.00 64.11           H  
ATOM   3885  HE3 LYS A 637      27.080  19.557 -37.579  1.00 64.11           H  
ATOM   3886  HZ1 LYS A 637      25.690  17.791 -36.810  1.00 73.00           H  
ATOM   3887  HZ2 LYS A 637      27.242  17.158 -36.889  1.00 73.00           H  
ATOM   3888  HZ3 LYS A 637      26.067  16.801 -38.063  1.00 73.00           H  
ATOM   3889  N   ALA A 638      27.692  18.910 -44.593  1.00 30.90           N  
ATOM   3890  CA  ALA A 638      27.537  18.538 -45.992  1.00 30.70           C  
ATOM   3891  C   ALA A 638      26.779  17.207 -46.109  1.00 33.34           C  
ATOM   3892  O   ALA A 638      25.924  17.009 -46.971  1.00 31.44           O  
ATOM   3893  CB  ALA A 638      28.893  18.431 -46.675  1.00 31.61           C  
ATOM   3894  H   ALA A 638      28.579  18.765 -44.121  1.00 30.90           H  
ATOM   3895  HA  ALA A 638      26.935  19.308 -46.489  1.00 30.70           H  
ATOM   3896  HB1 ALA A 638      29.422  19.390 -46.638  1.00 31.61           H  
ATOM   3897  HB2 ALA A 638      28.782  18.140 -47.724  1.00 31.61           H  
ATOM   3898  HB3 ALA A 638      29.531  17.683 -46.189  1.00 31.61           H  
ATOM   3899  N   ASP A 639      27.216  16.223 -45.264  1.00 29.73           N  
ATOM   3900  CA  ASP A 639      26.888  14.811 -45.400  1.00 29.57           C  
ATOM   3901  C   ASP A 639      25.446  14.524 -44.963  1.00 33.00           C  
ATOM   3902  O   ASP A 639      24.812  13.565 -45.397  1.00 33.48           O  
ATOM   3903  CB  ASP A 639      27.865  13.966 -44.582  1.00 31.31           C  
ATOM   3904  CG  ASP A 639      28.054  14.510 -43.159  1.00 45.78           C  
ATOM   3905  OD1 ASP A 639      28.179  15.775 -43.090  1.00 48.77           O  
ATOM   3906  OD2 ASP A 639      28.071  13.642 -42.249  1.00 50.40           O1-
ATOM   3907  H   ASP A 639      27.798  16.452 -44.430  1.00 29.73           H  
ATOM   3908  HA  ASP A 639      26.958  14.551 -46.463  1.00 29.57           H  
ATOM   3909  HB2 ASP A 639      28.853  13.982 -45.058  1.00 31.31           H  
ATOM   3910  HB3 ASP A 639      27.535  12.921 -44.546  1.00 31.31           H  
ATOM   3911  N   GLU A 640      24.978  15.353 -43.964  1.00 28.79           N  
ATOM   3912  CA  GLU A 640      23.683  15.149 -43.317  1.00 28.08           C  
ATOM   3913  C   GLU A 640      22.518  15.507 -44.264  1.00 29.52           C  
ATOM   3914  O   GLU A 640      21.365  15.128 -44.061  1.00 29.22           O  
ATOM   3915  CB  GLU A 640      23.593  15.989 -42.038  1.00 29.56           C  
ATOM   3916  CG  GLU A 640      24.504  15.485 -40.914  1.00 41.87           C  
ATOM   3917  CD  GLU A 640      24.593  16.427 -39.719  1.00 66.55           C  
ATOM   3918  OE1 GLU A 640      23.911  17.489 -39.757  1.00 64.39           O  
ATOM   3919  OE2 GLU A 640      25.414  16.099 -38.797  1.00 64.41           O1-
ATOM   3920  H   GLU A 640      25.596  16.107 -43.664  1.00 28.79           H  
ATOM   3921  HA  GLU A 640      23.587  14.081 -43.087  1.00 28.08           H  
ATOM   3922  HB2 GLU A 640      22.559  15.994 -41.671  1.00 29.56           H  
ATOM   3923  HB3 GLU A 640      23.845  17.029 -42.279  1.00 29.56           H  
ATOM   3924  HG2 GLU A 640      25.525  15.347 -41.290  1.00 41.87           H  
ATOM   3925  HG3 GLU A 640      24.149  14.510 -40.561  1.00 41.87           H  
ATOM   3926  N   ARG A 641      22.855  16.376 -45.284  1.00 24.00           N  
ATOM   3927  CA  ARG A 641      21.905  16.863 -46.277  1.00 22.53           C  
ATOM   3928  C   ARG A 641      21.752  15.775 -47.377  1.00 25.23           C  
ATOM   3929  O   ARG A 641      22.705  15.071 -47.741  1.00 24.10           O  
ATOM   3930  CB  ARG A 641      22.388  18.169 -46.934  1.00 20.02           C  
ATOM   3931  CG  ARG A 641      22.475  19.375 -45.988  1.00 20.03           C  
ATOM   3932  CD  ARG A 641      23.001  20.615 -46.719  1.00 19.76           C  
ATOM   3933  NE  ARG A 641      23.747  21.529 -45.838  1.00 16.86           N  
ATOM   3934  CZ  ARG A 641      24.769  22.327 -46.279  1.00 33.83           C  
ATOM   3935  NH1 ARG A 641      24.953  22.518 -47.606  1.00 17.95           N  
ATOM   3936  NH2 ARG A 641      25.614  22.939 -45.405  1.00 31.53           N1+
ATOM   3937  H   ARG A 641      23.834  16.647 -45.354  1.00 24.00           H  
ATOM   3938  HA  ARG A 641      20.952  17.022 -45.765  1.00 22.53           H  
ATOM   3939  HB2 ARG A 641      21.736  18.427 -47.776  1.00 20.02           H  
ATOM   3940  HB3 ARG A 641      23.382  17.998 -47.358  1.00 20.02           H  
ATOM   3941  HG2 ARG A 641      23.136  19.130 -45.152  1.00 20.03           H  
ATOM   3942  HG3 ARG A 641      21.487  19.596 -45.572  1.00 20.03           H  
ATOM   3943  HD2 ARG A 641      22.177  21.170 -47.175  1.00 19.76           H  
ATOM   3944  HD3 ARG A 641      23.686  20.282 -47.499  1.00 19.76           H  
ATOM   3945  HE  ARG A 641      23.586  21.520 -44.810  1.00 16.86           H  
ATOM   3946 HH11 ARG A 641      25.858  22.964 -47.952  1.00 17.95           H  
ATOM   3947 HH12 ARG A 641      24.297  22.189 -48.319  1.00 17.95           H  
ATOM   3948 HH21 ARG A 641      26.286  23.698 -45.725  1.00 31.53           H  
ATOM   3949 HH22 ARG A 641      25.637  22.732 -44.393  1.00 31.53           H  
ATOM   3950  N   PRO A 642      20.518  15.677 -48.006  1.00 23.31           N  
ATOM   3951  CA  PRO A 642      20.217  14.671 -49.038  1.00 23.33           C  
ATOM   3952  C   PRO A 642      20.872  14.976 -50.418  1.00 27.94           C  
ATOM   3953  O   PRO A 642      21.897  15.651 -50.547  1.00 27.13           O  
ATOM   3954  CB  PRO A 642      18.682  14.652 -49.059  1.00 24.64           C  
ATOM   3955  CG  PRO A 642      18.312  16.089 -48.718  1.00 28.91           C  
ATOM   3956  CD  PRO A 642      19.340  16.466 -47.674  1.00 24.56           C  
ATOM   3957  HA  PRO A 642      20.613  13.699 -48.717  1.00 23.33           H  
ATOM   3958  HB2 PRO A 642      18.315  13.988 -48.266  1.00 24.64           H  
ATOM   3959  HB3 PRO A 642      18.219  14.331 -49.994  1.00 24.64           H  
ATOM   3960  HG2 PRO A 642      17.293  16.182 -48.339  1.00 28.91           H  
ATOM   3961  HG3 PRO A 642      18.415  16.723 -49.605  1.00 28.91           H  
ATOM   3962  HD2 PRO A 642      19.565  17.534 -47.666  1.00 24.56           H  
ATOM   3963  HD3 PRO A 642      19.010  16.159 -46.676  1.00 24.56           H  
ATOM   3964  N   THR A 643      20.322  14.280 -51.470  1.00 25.15           N  
ATOM   3965  CA  THR A 643      20.660  14.433 -52.897  1.00 24.60           C  
ATOM   3966  C   THR A 643      19.309  14.567 -53.600  1.00 28.59           C  
ATOM   3967  O   THR A 643      18.255  14.176 -53.083  1.00 28.52           O  
ATOM   3968  CB  THR A 643      21.390  13.200 -53.453  1.00 25.64           C  
ATOM   3969  OG1 THR A 643      20.568  12.031 -53.291  1.00 23.54           O  
ATOM   3970  CG2 THR A 643      22.732  12.967 -52.769  1.00 20.18           C  
ATOM   3971  H   THR A 643      19.593  13.597 -51.302  1.00 25.15           H  
ATOM   3972  HA  THR A 643      21.248  15.346 -53.036  1.00 24.60           H  
ATOM   3973  HB  THR A 643      21.555  13.310 -54.528  1.00 25.64           H  
ATOM   3974 HG21 THR A 643      23.371  13.853 -52.831  1.00 20.18           H  
ATOM   3975 HG22 THR A 643      23.258  12.130 -53.241  1.00 20.18           H  
ATOM   3976 HG23 THR A 643      22.602  12.693 -51.717  1.00 20.18           H  
ATOM   3977  HG1 THR A 643      21.120  11.264 -53.532  1.00 23.54           H  
ATOM   3978  N   PHE A 644      19.317  15.071 -54.876  1.00 25.31           N  
ATOM   3979  CA  PHE A 644      18.060  15.398 -55.533  1.00 24.90           C  
ATOM   3980  C   PHE A 644      17.278  14.126 -55.885  1.00 29.15           C  
ATOM   3981  O   PHE A 644      16.059  14.157 -56.064  1.00 29.10           O  
ATOM   3982  CB  PHE A 644      18.245  16.273 -56.772  1.00 26.35           C  
ATOM   3983  CG  PHE A 644      18.424  17.732 -56.427  1.00 27.75           C  
ATOM   3984  CD1 PHE A 644      17.301  18.529 -56.173  1.00 29.91           C  
ATOM   3985  CD2 PHE A 644      19.696  18.312 -56.346  1.00 29.53           C  
ATOM   3986  CE1 PHE A 644      17.450  19.881 -55.885  1.00 30.87           C  
ATOM   3987  CE2 PHE A 644      19.844  19.661 -56.024  1.00 32.24           C  
ATOM   3988  CZ  PHE A 644      18.719  20.447 -55.800  1.00 30.44           C  
ATOM   3989  H   PHE A 644      20.218  15.252 -55.400  1.00 25.31           H  
ATOM   3990  HA  PHE A 644      17.453  15.928 -54.793  1.00 24.90           H  
ATOM   3991  HB2 PHE A 644      17.368  16.195 -57.427  1.00 26.35           H  
ATOM   3992  HB3 PHE A 644      19.092  15.924 -57.370  1.00 26.35           H  
ATOM   3993  HD1 PHE A 644      16.302  18.110 -56.222  1.00 29.91           H  
ATOM   3994  HD2 PHE A 644      20.583  17.713 -56.523  1.00 29.53           H  
ATOM   3995  HE1 PHE A 644      16.566  20.494 -55.758  1.00 30.87           H  
ATOM   3996  HE2 PHE A 644      20.835  20.101 -55.959  1.00 32.24           H  
ATOM   3997  HZ  PHE A 644      18.829  21.507 -55.585  1.00 30.44           H  
ATOM   3998  N   LYS A 645      18.008  12.963 -56.023  1.00 26.70           N  
ATOM   3999  CA  LYS A 645      17.342  11.698 -56.322  1.00 26.53           C  
ATOM   4000  C   LYS A 645      16.681  11.153 -55.039  1.00 29.85           C  
ATOM   4001  O   LYS A 645      15.606  10.548 -55.064  1.00 28.38           O  
ATOM   4002  CB  LYS A 645      18.317  10.686 -56.925  1.00 28.61           C  
ATOM   4003  CG  LYS A 645      17.561   9.581 -57.670  1.00 35.10           C  
ATOM   4004  CD  LYS A 645      18.494   8.698 -58.504  1.00 45.63           C  
ATOM   4005  CE  LYS A 645      17.764   8.072 -59.688  1.00 58.36           C  
ATOM   4006  NZ  LYS A 645      17.819   8.969 -60.857  1.00 70.10           N1+
ATOM   4007  H   LYS A 645      19.016  13.013 -55.903  1.00 26.70           H  
ATOM   4008  HA  LYS A 645      16.537  11.922 -57.032  1.00 26.53           H  
ATOM   4009  HB2 LYS A 645      18.959  10.246 -56.153  1.00 28.61           H  
ATOM   4010  HB3 LYS A 645      18.977  11.203 -57.633  1.00 28.61           H  
ATOM   4011  HG2 LYS A 645      16.795  10.032 -58.308  1.00 35.10           H  
ATOM   4012  HG3 LYS A 645      17.021   8.950 -56.953  1.00 35.10           H  
ATOM   4013  HD2 LYS A 645      18.875   7.900 -57.855  1.00 45.63           H  
ATOM   4014  HD3 LYS A 645      19.367   9.261 -58.856  1.00 45.63           H  
ATOM   4015  HE2 LYS A 645      16.710   7.871 -59.474  1.00 58.36           H  
ATOM   4016  HE3 LYS A 645      18.249   7.143 -60.001  1.00 58.36           H  
ATOM   4017  HZ1 LYS A 645      17.142   8.741 -61.588  1.00 70.10           H  
ATOM   4018  HZ2 LYS A 645      18.749   9.050 -61.275  1.00 70.10           H  
ATOM   4019  HZ3 LYS A 645      17.580  10.014 -60.623  1.00 70.10           H  
ATOM   4020  N   ILE A 646      17.401  11.333 -53.868  1.00 26.74           N  
ATOM   4021  CA  ILE A 646      16.846  10.900 -52.584  1.00 26.21           C  
ATOM   4022  C   ILE A 646      15.639  11.817 -52.295  1.00 29.20           C  
ATOM   4023  O   ILE A 646      14.624  11.385 -51.730  1.00 28.78           O  
ATOM   4024  CB  ILE A 646      17.902  10.908 -51.455  1.00 29.13           C  
ATOM   4025  CG1 ILE A 646      18.904   9.751 -51.675  1.00 29.36           C  
ATOM   4026  CG2 ILE A 646      17.263  10.809 -50.064  1.00 29.45           C  
ATOM   4027  CD1 ILE A 646      20.112   9.800 -50.748  1.00 33.94           C  
ATOM   4028  H   ILE A 646      18.312  11.790 -53.889  1.00 26.74           H  
ATOM   4029  HA  ILE A 646      16.453   9.886 -52.723  1.00 26.21           H  
ATOM   4030  HB  ILE A 646      18.448  11.855 -51.494  1.00 29.13           H  
ATOM   4031 HG12 ILE A 646      19.270   9.768 -52.707  1.00 29.36           H  
ATOM   4032 HG13 ILE A 646      18.395   8.787 -51.546  1.00 29.36           H  
ATOM   4033 HG21 ILE A 646      16.660   9.899 -49.970  1.00 29.45           H  
ATOM   4034 HG22 ILE A 646      16.621  11.672 -49.860  1.00 29.45           H  
ATOM   4035 HG23 ILE A 646      18.018  10.800 -49.273  1.00 29.45           H  
ATOM   4036 HD11 ILE A 646      20.596  10.781 -50.777  1.00 33.94           H  
ATOM   4037 HD12 ILE A 646      20.848   9.050 -51.054  1.00 33.94           H  
ATOM   4038 HD13 ILE A 646      19.835   9.581 -49.713  1.00 33.94           H  
ATOM   4039  N   LEU A 647      15.799  13.145 -52.657  1.00 25.29           N  
ATOM   4040  CA  LEU A 647      14.697  14.080 -52.531  1.00 24.89           C  
ATOM   4041  C   LEU A 647      13.551  13.646 -53.438  1.00 27.60           C  
ATOM   4042  O   LEU A 647      12.394  13.632 -53.008  1.00 26.11           O  
ATOM   4043  CB  LEU A 647      15.048  15.526 -52.864  1.00 25.15           C  
ATOM   4044  CG  LEU A 647      15.891  16.250 -51.805  1.00 29.75           C  
ATOM   4045  CD1 LEU A 647      16.176  17.665 -52.299  1.00 29.45           C  
ATOM   4046  CD2 LEU A 647      15.174  16.331 -50.461  1.00 31.71           C  
ATOM   4047  H   LEU A 647      16.712  13.469 -53.008  1.00 25.29           H  
ATOM   4048  HA  LEU A 647      14.326  13.996 -51.506  1.00 24.89           H  
ATOM   4049  HB2 LEU A 647      14.117  16.093 -53.010  1.00 25.15           H  
ATOM   4050  HB3 LEU A 647      15.564  15.561 -53.826  1.00 25.15           H  
ATOM   4051  HG  LEU A 647      16.844  15.733 -51.664  1.00 29.75           H  
ATOM   4052 HD11 LEU A 647      15.245  18.224 -52.410  1.00 29.45           H  
ATOM   4053 HD12 LEU A 647      16.675  17.649 -53.271  1.00 29.45           H  
ATOM   4054 HD13 LEU A 647      16.813  18.206 -51.595  1.00 29.45           H  
ATOM   4055 HD21 LEU A 647      14.169  16.736 -50.597  1.00 31.71           H  
ATOM   4056 HD22 LEU A 647      15.703  16.989 -49.768  1.00 31.71           H  
ATOM   4057 HD23 LEU A 647      15.095  15.351 -49.981  1.00 31.71           H  
ATOM   4058  N   LEU A 648      13.843  13.314 -54.748  1.00 24.69           N  
ATOM   4059  CA  LEU A 648      12.765  12.839 -55.614  1.00 25.18           C  
ATOM   4060  C   LEU A 648      12.032  11.647 -54.953  1.00 29.24           C  
ATOM   4061  O   LEU A 648      10.804  11.543 -55.022  1.00 28.79           O  
ATOM   4062  CB  LEU A 648      13.260  12.463 -57.017  1.00 25.44           C  
ATOM   4063  CG  LEU A 648      12.139  12.033 -57.991  1.00 30.28           C  
ATOM   4064  CD1 LEU A 648      11.087  13.123 -58.197  1.00 30.03           C  
ATOM   4065  CD2 LEU A 648      12.728  11.640 -59.346  1.00 32.03           C  
ATOM   4066  H   LEU A 648      14.788  13.472 -55.129  1.00 24.69           H  
ATOM   4067  HA  LEU A 648      12.054  13.670 -55.676  1.00 25.18           H  
ATOM   4068  HB2 LEU A 648      13.988  11.646 -56.939  1.00 25.44           H  
ATOM   4069  HB3 LEU A 648      13.801  13.315 -57.447  1.00 25.44           H  
ATOM   4070  HG  LEU A 648      11.639  11.144 -57.589  1.00 30.28           H  
ATOM   4071 HD11 LEU A 648      11.547  14.064 -58.519  1.00 30.03           H  
ATOM   4072 HD12 LEU A 648      10.521  13.315 -57.280  1.00 30.03           H  
ATOM   4073 HD13 LEU A 648      10.364  12.821 -58.962  1.00 30.03           H  
ATOM   4074 HD21 LEU A 648      13.151  12.509 -59.859  1.00 32.03           H  
ATOM   4075 HD22 LEU A 648      11.953  11.218 -59.996  1.00 32.03           H  
ATOM   4076 HD23 LEU A 648      13.512  10.884 -59.231  1.00 32.03           H  
ATOM   4077  N   SER A 649      12.823  10.689 -54.339  1.00 25.75           N  
ATOM   4078  CA  SER A 649      12.220   9.525 -53.671  1.00 25.94           C  
ATOM   4079  C   SER A 649      11.338   9.895 -52.463  1.00 28.96           C  
ATOM   4080  O   SER A 649      10.457   9.146 -52.044  1.00 28.63           O  
ATOM   4081  CB  SER A 649      13.272   8.493 -53.237  1.00 30.78           C  
ATOM   4082  OG  SER A 649      14.074   8.894 -52.125  1.00 43.25           O  
ATOM   4083  H   SER A 649      13.846  10.773 -54.409  1.00 25.75           H  
ATOM   4084  HA  SER A 649      11.561   9.062 -54.414  1.00 25.94           H  
ATOM   4085  HB2 SER A 649      13.950   8.268 -54.067  1.00 30.78           H  
ATOM   4086  HB3 SER A 649      12.780   7.559 -52.947  1.00 30.78           H  
ATOM   4087  HG  SER A 649      14.050   9.872 -52.046  1.00 43.25           H  
ATOM   4088  N   ASN A 650      11.687  11.075 -51.836  1.00 24.98           N  
ATOM   4089  CA  ASN A 650      10.984  11.613 -50.676  1.00 24.61           C  
ATOM   4090  C   ASN A 650       9.768  12.399 -51.178  1.00 27.16           C  
ATOM   4091  O   ASN A 650       8.688  12.354 -50.591  1.00 26.69           O  
ATOM   4092  CB  ASN A 650      11.862  12.515 -49.811  1.00 24.34           C  
ATOM   4093  CG  ASN A 650      12.593  11.724 -48.750  1.00 49.00           C  
ATOM   4094  ND2 ASN A 650      13.711  11.073 -49.182  1.00 47.37           N  
ATOM   4095  OD1 ASN A 650      12.211  11.658 -47.586  1.00 40.42           O  
ATOM   4096  H   ASN A 650      12.453  11.615 -52.230  1.00 24.98           H  
ATOM   4097  HA  ASN A 650      10.599  10.767 -50.093  1.00 24.61           H  
ATOM   4098  HB2 ASN A 650      11.253  13.258 -49.285  1.00 24.34           H  
ATOM   4099  HB3 ASN A 650      12.589  13.075 -50.405  1.00 24.34           H  
ATOM   4100 HD21 ASN A 650      14.244  10.503 -48.535  1.00 47.37           H  
ATOM   4101 HD22 ASN A 650      14.031  11.131 -50.152  1.00 47.37           H  
ATOM   4102  N   ILE A 651       9.947  13.196 -52.291  1.00 22.99           N  
ATOM   4103  CA  ILE A 651       8.822  13.918 -52.903  1.00 21.79           C  
ATOM   4104  C   ILE A 651       7.767  12.899 -53.376  1.00 28.20           C  
ATOM   4105  O   ILE A 651       6.559  13.146 -53.352  1.00 28.46           O  
ATOM   4106  CB  ILE A 651       9.332  14.859 -54.016  1.00 23.92           C  
ATOM   4107  CG1 ILE A 651       9.914  16.131 -53.356  1.00 23.74           C  
ATOM   4108  CG2 ILE A 651       8.260  15.209 -55.048  1.00 23.31           C  
ATOM   4109  CD1 ILE A 651      10.546  17.104 -54.335  1.00 28.25           C  
ATOM   4110  H   ILE A 651      10.904  13.301 -52.671  1.00 22.99           H  
ATOM   4111  HA  ILE A 651       8.347  14.498 -52.103  1.00 21.79           H  
ATOM   4112  HB  ILE A 651      10.139  14.358 -54.563  1.00 23.92           H  
ATOM   4113 HG12 ILE A 651      10.680  15.843 -52.626  1.00 23.74           H  
ATOM   4114 HG13 ILE A 651       9.132  16.656 -52.794  1.00 23.74           H  
ATOM   4115 HG21 ILE A 651       7.410  15.710 -54.583  1.00 23.31           H  
ATOM   4116 HG22 ILE A 651       7.895  14.317 -55.568  1.00 23.31           H  
ATOM   4117 HG23 ILE A 651       8.666  15.866 -55.819  1.00 23.31           H  
ATOM   4118 HD11 ILE A 651      11.261  16.592 -54.981  1.00 28.25           H  
ATOM   4119 HD12 ILE A 651      11.074  17.888 -53.788  1.00 28.25           H  
ATOM   4120 HD13 ILE A 651       9.795  17.592 -54.962  1.00 28.25           H  
ATOM   4121  N   LEU A 652       8.265  11.702 -53.858  1.00 25.61           N  
ATOM   4122  CA  LEU A 652       7.361  10.621 -54.235  1.00 25.79           C  
ATOM   4123  C   LEU A 652       6.547  10.013 -53.058  1.00 30.63           C  
ATOM   4124  O   LEU A 652       5.588   9.269 -53.270  1.00 30.13           O  
ATOM   4125  CB  LEU A 652       8.086   9.506 -55.007  1.00 25.58           C  
ATOM   4126  CG  LEU A 652       8.431   9.875 -56.468  1.00 30.18           C  
ATOM   4127  CD1 LEU A 652       9.390   8.837 -57.056  1.00 30.55           C  
ATOM   4128  CD2 LEU A 652       7.187   9.976 -57.355  1.00 31.05           C  
ATOM   4129  H   LEU A 652       9.278  11.589 -53.990  1.00 25.61           H  
ATOM   4130  HA  LEU A 652       6.612  11.074 -54.887  1.00 25.79           H  
ATOM   4131  HB2 LEU A 652       7.475   8.594 -55.015  1.00 25.58           H  
ATOM   4132  HB3 LEU A 652       9.006   9.246 -54.469  1.00 25.58           H  
ATOM   4133  HG  LEU A 652       8.933  10.848 -56.494  1.00 30.18           H  
ATOM   4134 HD11 LEU A 652       8.938   7.839 -57.066  1.00 30.55           H  
ATOM   4135 HD12 LEU A 652      10.314   8.785 -56.472  1.00 30.55           H  
ATOM   4136 HD13 LEU A 652       9.663   9.097 -58.084  1.00 30.55           H  
ATOM   4137 HD21 LEU A 652       6.590   9.059 -57.310  1.00 31.05           H  
ATOM   4138 HD22 LEU A 652       7.468  10.144 -58.401  1.00 31.05           H  
ATOM   4139 HD23 LEU A 652       6.552  10.814 -57.058  1.00 31.05           H  
ATOM   4140  N   ASP A 653       6.934  10.353 -51.776  1.00 28.29           N  
ATOM   4141  CA  ASP A 653       6.228   9.878 -50.573  1.00 28.25           C  
ATOM   4142  C   ASP A 653       4.945  10.702 -50.374  1.00 32.63           C  
ATOM   4143  O   ASP A 653       3.976  10.264 -49.756  1.00 33.04           O  
ATOM   4144  CB  ASP A 653       7.097  10.042 -49.326  1.00 29.90           C  
ATOM   4145  CG  ASP A 653       6.373   9.498 -48.107  1.00 34.83           C  
ATOM   4146  OD1 ASP A 653       5.995  10.362 -47.244  1.00 33.24           O  
ATOM   4147  OD2 ASP A 653       6.233   8.249 -48.048  1.00 38.58           O1-
ATOM   4148  H   ASP A 653       7.737  10.965 -51.641  1.00 28.29           H  
ATOM   4149  HA  ASP A 653       5.937   8.834 -50.736  1.00 28.25           H  
ATOM   4150  HB2 ASP A 653       7.324  11.096 -49.136  1.00 29.90           H  
ATOM   4151  HB3 ASP A 653       8.051   9.517 -49.447  1.00 29.90           H  
ATOM   4152  N   VAL A 654       5.032  12.019 -50.788  1.00 29.14           N  
ATOM   4153  CA  VAL A 654       4.024  13.008 -50.430  1.00 28.74           C  
ATOM   4154  C   VAL A 654       3.044  13.288 -51.577  1.00 33.52           C  
ATOM   4155  O   VAL A 654       2.221  14.203 -51.522  1.00 33.20           O  
ATOM   4156  CB  VAL A 654       4.610  14.300 -49.799  1.00 32.21           C  
ATOM   4157  CG1 VAL A 654       4.779  14.134 -48.288  1.00 31.58           C  
ATOM   4158  CG2 VAL A 654       5.949  14.733 -50.385  1.00 31.82           C  
ATOM   4159  H   VAL A 654       5.814  12.290 -51.383  1.00 29.14           H  
ATOM   4160  HA  VAL A 654       3.383  12.544 -49.672  1.00 28.74           H  
ATOM   4161  HB  VAL A 654       3.903  15.126 -49.945  1.00 32.21           H  
ATOM   4162 HG11 VAL A 654       5.438  13.291 -48.054  1.00 31.58           H  
ATOM   4163 HG12 VAL A 654       3.808  13.963 -47.815  1.00 31.58           H  
ATOM   4164 HG13 VAL A 654       5.210  15.034 -47.837  1.00 31.58           H  
ATOM   4165 HG21 VAL A 654       6.749  14.044 -50.103  1.00 31.82           H  
ATOM   4166 HG22 VAL A 654       6.225  15.727 -50.020  1.00 31.82           H  
ATOM   4167 HG23 VAL A 654       5.911  14.778 -51.470  1.00 31.82           H  
ATOM   4168  N   MET A 655       3.052  12.361 -52.594  1.00 31.23           N  
ATOM   4169  CA  MET A 655       2.185  12.483 -53.760  1.00 31.42           C  
ATOM   4170  C   MET A 655       0.756  12.162 -53.300  1.00 38.19           C  
ATOM   4171  O   MET A 655       0.447  11.060 -52.851  1.00 37.73           O  
ATOM   4172  CB  MET A 655       2.582  11.514 -54.876  1.00 33.23           C  
ATOM   4173  CG  MET A 655       3.945  11.820 -55.489  1.00 36.06           C  
ATOM   4174  SD  MET A 655       4.042  13.340 -56.486  1.00 39.38           S  
ATOM   4175  CE  MET A 655       2.967  12.862 -57.863  1.00 35.49           C  
ATOM   4176  H   MET A 655       3.684  11.572 -52.505  1.00 31.23           H  
ATOM   4177  HA  MET A 655       2.243  13.514 -54.110  1.00 31.42           H  
ATOM   4178  HB2 MET A 655       1.807  11.491 -55.651  1.00 33.23           H  
ATOM   4179  HB3 MET A 655       2.621  10.495 -54.467  1.00 33.23           H  
ATOM   4180  HG2 MET A 655       4.262  10.981 -56.116  1.00 36.06           H  
ATOM   4181  HG3 MET A 655       4.680  11.919 -54.690  1.00 36.06           H  
ATOM   4182  HE1 MET A 655       3.090  13.580 -58.677  1.00 35.49           H  
ATOM   4183  HE2 MET A 655       1.919  12.863 -57.554  1.00 35.49           H  
ATOM   4184  HE3 MET A 655       3.243  11.874 -58.239  1.00 35.49           H  
ATOM   4185  N   ASP A 656      -0.105  13.239 -53.351  1.00 37.01           N  
ATOM   4186  CA  ASP A 656      -1.496  13.222 -52.912  1.00 37.76           C  
ATOM   4187  C   ASP A 656      -1.609  13.074 -51.380  1.00 44.05           C  
ATOM   4188  O   ASP A 656      -2.678  12.798 -50.822  1.00 43.73           O  
ATOM   4189  CB  ASP A 656      -2.368  12.208 -53.648  1.00 39.48           C  
ATOM   4190  CG  ASP A 656      -2.675  12.563 -55.098  1.00 47.93           C  
ATOM   4191  OD1 ASP A 656      -2.684  13.796 -55.387  1.00 47.53           O  
ATOM   4192  OD2 ASP A 656      -2.952  11.570 -55.835  1.00 54.07           O1-
ATOM   4193  H   ASP A 656       0.232  14.129 -53.750  1.00 37.01           H  
ATOM   4194  HA  ASP A 656      -1.863  14.238 -53.107  1.00 37.76           H  
ATOM   4195  HB2 ASP A 656      -3.346  12.128 -53.156  1.00 39.48           H  
ATOM   4196  HB3 ASP A 656      -1.927  11.206 -53.608  1.00 39.48           H  
ATOM   4197  N   GLU A 657      -0.504  13.457 -50.637  1.00 42.69           N  
ATOM   4198  CA  GLU A 657      -0.534  13.448 -49.176  1.00 43.08           C  
ATOM   4199  C   GLU A 657      -1.200  14.746 -48.683  1.00 47.54           C  
ATOM   4200  O   GLU A 657      -0.626  15.579 -47.984  1.00 47.34           O  
ATOM   4201  CB  GLU A 657       0.851  13.270 -48.582  1.00 44.48           C  
ATOM   4202  H   GLU A 657       0.342  13.753 -51.140  1.00 42.69           H  
ATOM   4203  HA  GLU A 657      -1.161  12.610 -48.845  1.00 43.08           H  
ATOM   4204  HB1 GLU A 657       1.289  12.324 -48.914  1.00 44.48           H  
ATOM   4205  HB2 GLU A 657       0.810  13.258 -47.487  1.00 44.48           H  
ATOM   4206  HB3 GLU A 657       1.518  14.086 -48.877  1.00 44.48           H  
ATOM   4207  N   GLU A 658      -2.523  14.848 -49.072  1.00 43.79           N  
ATOM   4208  CA  GLU A 658      -3.364  15.973 -48.726  1.00 71.32           C  
ATOM   4209  C   GLU A 658      -4.108  15.693 -47.426  1.00100.79           C  
ATOM   4210  O   GLU A 658      -3.709  14.951 -46.530  1.00 63.23           O  
ATOM   4211  CB  GLU A 658      -4.357  16.257 -49.845  1.00 72.05           C  
ATOM   4212  H   GLU A 658      -2.917  14.076 -49.624  1.00 43.79           H  
ATOM   4213  HA  GLU A 658      -2.745  16.862 -48.560  1.00 71.32           H  
ATOM   4214  HC  GLU A 658      -5.024  16.290 -47.271  1.00100.79           H  
ATOM   4215  HB1 GLU A 658      -5.024  15.403 -50.011  1.00 72.05           H  
ATOM   4216  HB2 GLU A 658      -3.835  16.460 -50.786  1.00 72.05           H  
ATOM   4217  HB3 GLU A 658      -4.982  17.124 -49.606  1.00 72.05           H  
TER    4218      GLU A 658 
ATOM   4219  N   GLY B 258     -12.834  53.047 -66.542  1.00 66.12           N1+
ATOM   4220  CA  GLY B 258     -11.568  53.447 -65.852  1.00 65.99           C  
ATOM   4221  C   GLY B 258     -11.895  54.193 -64.565  1.00 70.03           C  
ATOM   4222  O   GLY B 258     -13.041  54.596 -64.368  1.00 69.61           O  
ATOM   4223  H1  GLY B 258     -13.510  53.823 -66.444  1.00 66.12           H  
ATOM   4224  H2  GLY B 258     -13.266  52.242 -66.069  1.00 66.12           H  
ATOM   4225  H3  GLY B 258     -12.710  52.825 -67.537  1.00 66.12           H  
ATOM   4226  HA2 GLY B 258     -11.027  54.110 -66.532  1.00 65.99           H  
ATOM   4227  HA3 GLY B 258     -10.998  52.535 -65.658  1.00 65.99           H  
ATOM   4228  N   SER B 259     -10.840  54.367 -63.704  1.00 66.58           N  
ATOM   4229  CA  SER B 259     -10.947  55.096 -62.437  1.00 66.38           C  
ATOM   4230  C   SER B 259      -9.519  55.460 -61.986  1.00 69.49           C  
ATOM   4231  O   SER B 259      -8.520  54.959 -62.501  1.00 69.52           O  
ATOM   4232  CB  SER B 259     -11.620  54.278 -61.330  1.00 70.12           C  
ATOM   4233  OG  SER B 259     -11.828  55.104 -60.181  1.00 78.53           O  
ATOM   4234  H   SER B 259      -9.911  54.000 -63.910  1.00 66.58           H  
ATOM   4235  HA  SER B 259     -11.501  56.026 -62.618  1.00 66.38           H  
ATOM   4236  HB2 SER B 259     -10.994  53.428 -61.036  1.00 70.12           H  
ATOM   4237  HB3 SER B 259     -12.593  53.896 -61.652  1.00 70.12           H  
ATOM   4238  HG  SER B 259     -12.014  54.496 -59.421  1.00 78.53           H  
ATOM   4239  N   SER B 260      -9.480  56.370 -60.952  1.00 64.62           N  
ATOM   4240  CA  SER B 260      -8.270  56.731 -60.210  1.00 63.72           C  
ATOM   4241  C   SER B 260      -8.480  56.581 -58.692  1.00 65.57           C  
ATOM   4242  O   SER B 260      -7.672  57.006 -57.869  1.00 65.51           O  
ATOM   4243  CB  SER B 260      -7.854  58.164 -60.517  1.00 67.55           C  
ATOM   4244  OG  SER B 260      -8.920  59.042 -60.156  1.00 77.08           O  
ATOM   4245  H   SER B 260     -10.346  56.824 -60.665  1.00 64.62           H  
ATOM   4246  HA  SER B 260      -7.464  56.043 -60.490  1.00 63.72           H  
ATOM   4247  HB2 SER B 260      -7.654  58.296 -61.585  1.00 67.55           H  
ATOM   4248  HB3 SER B 260      -6.960  58.451 -59.953  1.00 67.55           H  
ATOM   4249  HG  SER B 260      -8.549  59.940 -60.104  1.00 77.08           H  
ATOM   4250  N   ILE B 261      -9.581  55.838 -58.343  1.00 59.55           N  
ATOM   4251  CA  ILE B 261      -9.952  55.470 -56.982  1.00 58.02           C  
ATOM   4252  C   ILE B 261     -10.513  54.058 -57.188  1.00 58.81           C  
ATOM   4253  O   ILE B 261     -11.451  53.855 -57.967  1.00 58.52           O  
ATOM   4254  CB  ILE B 261     -11.032  56.397 -56.382  1.00 61.09           C  
ATOM   4255  CG1 ILE B 261     -10.659  57.895 -56.395  1.00 61.59           C  
ATOM   4256  CG2 ILE B 261     -11.384  55.935 -54.963  1.00 61.41           C  
ATOM   4257  CD1 ILE B 261      -9.541  58.296 -55.443  1.00 71.29           C  
ATOM   4258  H   ILE B 261     -10.177  55.508 -59.103  1.00 59.55           H  
ATOM   4259  HA  ILE B 261      -9.059  55.454 -56.354  1.00 58.02           H  
ATOM   4260  HB  ILE B 261     -11.944  56.306 -56.989  1.00 61.09           H  
ATOM   4261 HG12 ILE B 261     -11.550  58.479 -56.131  1.00 61.59           H  
ATOM   4262 HG13 ILE B 261     -10.396  58.206 -57.412  1.00 61.59           H  
ATOM   4263 HG21 ILE B 261     -10.492  55.846 -54.337  1.00 61.41           H  
ATOM   4264 HG22 ILE B 261     -11.879  54.959 -54.978  1.00 61.41           H  
ATOM   4265 HG23 ILE B 261     -12.062  56.645 -54.484  1.00 61.41           H  
ATOM   4266 HD11 ILE B 261      -9.875  58.233 -54.404  1.00 71.29           H  
ATOM   4267 HD12 ILE B 261      -9.249  59.335 -55.626  1.00 71.29           H  
ATOM   4268 HD13 ILE B 261      -8.653  57.670 -55.557  1.00 71.29           H  
ATOM   4269  N   SER B 262      -9.839  53.065 -56.520  1.00 52.26           N  
ATOM   4270  CA  SER B 262     -10.148  51.647 -56.702  1.00 50.76           C  
ATOM   4271  C   SER B 262     -10.748  50.989 -55.454  1.00 52.97           C  
ATOM   4272  O   SER B 262     -11.102  49.809 -55.447  1.00 52.95           O  
ATOM   4273  CB  SER B 262      -8.904  50.887 -57.158  1.00 52.59           C  
ATOM   4274  OG  SER B 262      -8.422  51.428 -58.389  1.00 58.81           O  
ATOM   4275  H   SER B 262      -9.065  53.304 -55.882  1.00 52.26           H  
ATOM   4276  HA  SER B 262     -10.910  51.567 -57.486  1.00 50.76           H  
ATOM   4277  HB2 SER B 262      -9.136  49.831 -57.327  1.00 52.59           H  
ATOM   4278  HB3 SER B 262      -8.099  50.934 -56.416  1.00 52.59           H  
ATOM   4279  HG  SER B 262      -7.970  52.283 -58.172  1.00 58.81           H  
ATOM   4280  N   ASN B 263     -10.914  51.820 -54.360  1.00 47.59           N  
ATOM   4281  CA  ASN B 263     -11.627  51.400 -53.162  1.00 46.59           C  
ATOM   4282  C   ASN B 263     -11.969  52.644 -52.333  1.00 49.51           C  
ATOM   4283  O   ASN B 263     -11.253  53.093 -51.437  1.00 49.20           O  
ATOM   4284  CB  ASN B 263     -10.838  50.396 -52.323  1.00 45.77           C  
ATOM   4285  CG  ASN B 263     -11.785  49.731 -51.348  1.00 61.03           C  
ATOM   4286  OD1 ASN B 263     -12.732  50.313 -50.816  1.00 48.91           O  
ATOM   4287  ND2 ASN B 263     -11.516  48.414 -51.111  1.00 53.18           N  
ATOM   4288  H   ASN B 263     -10.516  52.756 -54.424  1.00 47.59           H  
ATOM   4289  HA  ASN B 263     -12.561  50.931 -53.500  1.00 46.59           H  
ATOM   4290  HB2 ASN B 263     -10.029  50.867 -51.758  1.00 45.77           H  
ATOM   4291  HB3 ASN B 263     -10.380  49.632 -52.960  1.00 45.77           H  
ATOM   4292 HD21 ASN B 263     -12.101  47.886 -50.475  1.00 53.18           H  
ATOM   4293 HD22 ASN B 263     -10.751  47.912 -51.559  1.00 53.18           H  
ATOM   4294  N   LEU B 264     -13.189  53.208 -52.665  1.00 45.66           N  
ATOM   4295  CA  LEU B 264     -13.696  54.420 -52.008  1.00 45.36           C  
ATOM   4296  C   LEU B 264     -13.806  54.258 -50.481  1.00 47.56           C  
ATOM   4297  O   LEU B 264     -13.827  55.224 -49.719  1.00 47.00           O  
ATOM   4298  CB  LEU B 264     -15.105  54.762 -52.534  1.00 45.62           C  
ATOM   4299  CG  LEU B 264     -15.095  55.510 -53.880  1.00 50.65           C  
ATOM   4300  CD1 LEU B 264     -16.448  55.363 -54.579  1.00 50.83           C  
ATOM   4301  CD2 LEU B 264     -14.789  56.997 -53.677  1.00 53.98           C  
ATOM   4302  H   LEU B 264     -13.743  52.793 -53.408  1.00 45.66           H  
ATOM   4303  HA  LEU B 264     -12.973  55.221 -52.194  1.00 45.36           H  
ATOM   4304  HB2 LEU B 264     -15.650  55.370 -51.799  1.00 45.62           H  
ATOM   4305  HB3 LEU B 264     -15.680  53.831 -52.633  1.00 45.62           H  
ATOM   4306  HG  LEU B 264     -14.331  55.076 -54.534  1.00 50.65           H  
ATOM   4307 HD11 LEU B 264     -17.261  55.765 -53.965  1.00 50.83           H  
ATOM   4308 HD12 LEU B 264     -16.666  54.309 -54.783  1.00 50.83           H  
ATOM   4309 HD13 LEU B 264     -16.451  55.894 -55.537  1.00 50.83           H  
ATOM   4310 HD21 LEU B 264     -15.585  57.491 -53.109  1.00 53.98           H  
ATOM   4311 HD22 LEU B 264     -14.701  57.507 -54.643  1.00 53.98           H  
ATOM   4312 HD23 LEU B 264     -13.854  57.146 -53.132  1.00 53.98           H  
ATOM   4313  N   SER B 265     -13.971  52.962 -50.032  1.00 42.36           N  
ATOM   4314  CA  SER B 265     -14.230  52.667 -48.625  1.00 41.30           C  
ATOM   4315  C   SER B 265     -12.946  52.737 -47.788  1.00 43.39           C  
ATOM   4316  O   SER B 265     -12.978  52.714 -46.559  1.00 42.72           O  
ATOM   4317  CB  SER B 265     -14.908  51.306 -48.432  1.00 44.62           C  
ATOM   4318  OG  SER B 265     -14.047  50.198 -48.681  1.00 52.42           O  
ATOM   4319  H   SER B 265     -13.887  52.201 -50.704  1.00 42.36           H  
ATOM   4320  HA  SER B 265     -14.899  53.451 -48.249  1.00 41.30           H  
ATOM   4321  HB2 SER B 265     -15.778  51.211 -49.091  1.00 44.62           H  
ATOM   4322  HB3 SER B 265     -15.260  51.207 -47.400  1.00 44.62           H  
ATOM   4323  HG  SER B 265     -13.600  50.316 -49.553  1.00 52.42           H  
ATOM   4324  N   MET B 266     -11.772  52.762 -48.522  1.00 39.26           N  
ATOM   4325  CA  MET B 266     -10.444  52.723 -47.909  1.00 38.92           C  
ATOM   4326  C   MET B 266      -9.719  54.055 -48.161  1.00 42.91           C  
ATOM   4327  O   MET B 266      -8.505  54.213 -48.008  1.00 43.64           O  
ATOM   4328  CB  MET B 266      -9.628  51.554 -48.466  1.00 40.95           C  
ATOM   4329  CG  MET B 266     -10.227  50.185 -48.147  1.00 44.02           C  
ATOM   4330  SD  MET B 266      -9.993  49.731 -46.402  1.00 47.56           S  
ATOM   4331  CE  MET B 266     -10.783  48.102 -46.444  1.00 44.50           C  
ATOM   4332  H   MET B 266     -11.839  52.810 -49.545  1.00 39.26           H  
ATOM   4333  HA  MET B 266     -10.549  52.641 -46.822  1.00 38.92           H  
ATOM   4334  HB2 MET B 266      -8.591  51.603 -48.113  1.00 40.95           H  
ATOM   4335  HB3 MET B 266      -9.572  51.654 -49.556  1.00 40.95           H  
ATOM   4336  HG2 MET B 266      -9.737  49.432 -48.766  1.00 44.02           H  
ATOM   4337  HG3 MET B 266     -11.294  50.157 -48.379  1.00 44.02           H  
ATOM   4338  HE1 MET B 266     -10.760  47.666 -45.442  1.00 44.50           H  
ATOM   4339  HE2 MET B 266     -10.250  47.436 -47.126  1.00 44.50           H  
ATOM   4340  HE3 MET B 266     -11.826  48.195 -46.758  1.00 44.50           H  
ATOM   4341  N   GLN B 267     -10.566  55.121 -48.419  1.00 38.25           N  
ATOM   4342  CA  GLN B 267     -10.019  56.448 -48.638  1.00 37.58           C  
ATOM   4343  C   GLN B 267      -9.409  56.988 -47.335  1.00 40.77           C  
ATOM   4344  O   GLN B 267      -8.425  57.736 -47.358  1.00 40.21           O  
ATOM   4345  CB  GLN B 267     -11.097  57.378 -49.195  1.00 38.80           C  
ATOM   4346  CG  GLN B 267     -10.535  58.721 -49.666  1.00 58.46           C  
ATOM   4347  CD  GLN B 267     -11.083  59.151 -51.011  1.00 80.54           C  
ATOM   4348  OE1 GLN B 267     -11.530  58.386 -51.859  1.00 79.10           O  
ATOM   4349  NE2 GLN B 267     -10.985  60.493 -51.245  1.00 71.89           N  
ATOM   4350  H   GLN B 267     -11.570  54.946 -48.487  1.00 38.25           H  
ATOM   4351  HA  GLN B 267      -9.199  56.339 -49.354  1.00 37.58           H  
ATOM   4352  HB2 GLN B 267     -11.865  57.563 -48.432  1.00 38.80           H  
ATOM   4353  HB3 GLN B 267     -11.610  56.859 -50.013  1.00 38.80           H  
ATOM   4354  HG2 GLN B 267      -9.445  58.684 -49.775  1.00 58.46           H  
ATOM   4355  HG3 GLN B 267     -10.758  59.491 -48.918  1.00 58.46           H  
ATOM   4356 HE21 GLN B 267     -11.321  60.863 -52.127  1.00 71.89           H  
ATOM   4357 HE22 GLN B 267     -10.594  61.140 -50.571  1.00 71.89           H  
ATOM   4358  N   THR B 268     -10.086  56.661 -46.174  1.00 36.68           N  
ATOM   4359  CA  THR B 268      -9.747  57.284 -44.902  1.00 35.83           C  
ATOM   4360  C   THR B 268      -8.692  56.443 -44.168  1.00 37.08           C  
ATOM   4361  O   THR B 268      -8.689  55.213 -44.128  1.00 37.26           O  
ATOM   4362  CB  THR B 268     -10.930  57.585 -43.954  1.00 46.11           C  
ATOM   4363  OG1 THR B 268     -11.311  56.445 -43.173  1.00 45.76           O  
ATOM   4364  CG2 THR B 268     -12.144  58.144 -44.692  1.00 45.28           C  
ATOM   4365  H   THR B 268     -10.810  55.949 -46.214  1.00 36.68           H  
ATOM   4366  HA  THR B 268      -9.298  58.254 -45.153  1.00 35.83           H  
ATOM   4367  HB  THR B 268     -10.596  58.333 -43.225  1.00 46.11           H  
ATOM   4368 HG21 THR B 268     -11.873  59.005 -45.310  1.00 45.28           H  
ATOM   4369 HG22 THR B 268     -12.910  58.462 -43.976  1.00 45.28           H  
ATOM   4370 HG23 THR B 268     -12.610  57.381 -45.324  1.00 45.28           H  
ATOM   4371  HG1 THR B 268     -12.233  56.596 -42.891  1.00 45.76           H  
ATOM   4372  N   HIS B 269      -7.799  57.234 -43.464  1.00 31.46           N  
ATOM   4373  CA  HIS B 269      -6.697  56.668 -42.686  1.00 30.80           C  
ATOM   4374  C   HIS B 269      -7.302  55.835 -41.543  1.00 35.93           C  
ATOM   4375  O   HIS B 269      -6.801  54.776 -41.164  1.00 35.77           O  
ATOM   4376  CB  HIS B 269      -5.845  57.812 -42.138  1.00 31.04           C  
ATOM   4377  CG  HIS B 269      -4.476  57.391 -41.788  1.00 33.81           C  
ATOM   4378  ND1 HIS B 269      -3.569  57.096 -42.780  1.00 34.97           N  
ATOM   4379  CD2 HIS B 269      -3.904  57.282 -40.542  1.00 34.87           C  
ATOM   4380  CE1 HIS B 269      -2.450  56.842 -42.143  1.00 34.02           C  
ATOM   4381  NE2 HIS B 269      -2.606  56.934 -40.790  1.00 34.33           N  
ATOM   4382  H   HIS B 269      -7.880  58.243 -43.530  1.00 31.46           H  
ATOM   4383  HA  HIS B 269      -6.136  55.999 -43.349  1.00 30.80           H  
ATOM   4384  HB2 HIS B 269      -6.329  58.278 -41.270  1.00 31.04           H  
ATOM   4385  HB3 HIS B 269      -5.756  58.606 -42.892  1.00 31.04           H  
ATOM   4386  HD2 HIS B 269      -4.269  57.444 -39.538  1.00 34.87           H  
ATOM   4387  HE2 HIS B 269      -1.865  56.775 -40.089  1.00 34.33           H  
ATOM   4388  HE1 HIS B 269      -1.498  56.598 -42.592  1.00 34.02           H  
ATOM   4389  N   ALA B 270      -8.432  56.388 -40.959  1.00 33.28           N  
ATOM   4390  CA  ALA B 270      -9.096  55.729 -39.847  1.00 33.31           C  
ATOM   4391  C   ALA B 270      -9.720  54.400 -40.291  1.00 36.75           C  
ATOM   4392  O   ALA B 270      -9.757  53.429 -39.533  1.00 37.19           O  
ATOM   4393  CB  ALA B 270     -10.174  56.626 -39.255  1.00 34.08           C  
ATOM   4394  H   ALA B 270      -8.791  57.265 -41.324  1.00 33.28           H  
ATOM   4395  HA  ALA B 270      -8.334  55.504 -39.092  1.00 33.31           H  
ATOM   4396  HB1 ALA B 270      -9.742  57.565 -38.892  1.00 34.08           H  
ATOM   4397  HB2 ALA B 270     -10.676  56.132 -38.416  1.00 34.08           H  
ATOM   4398  HB3 ALA B 270     -10.939  56.877 -39.999  1.00 34.08           H  
ATOM   4399  N   ALA B 271     -10.317  54.381 -41.539  1.00 33.29           N  
ATOM   4400  CA  ALA B 271     -10.907  53.149 -42.057  1.00 33.06           C  
ATOM   4401  C   ALA B 271      -9.791  52.139 -42.333  1.00 36.73           C  
ATOM   4402  O   ALA B 271      -9.922  50.941 -42.076  1.00 37.23           O  
ATOM   4403  CB  ALA B 271     -11.718  53.374 -43.324  1.00 33.88           C  
ATOM   4404  H   ALA B 271     -10.358  55.224 -42.122  1.00 33.29           H  
ATOM   4405  HA  ALA B 271     -11.552  52.731 -41.276  1.00 33.06           H  
ATOM   4406  HB1 ALA B 271     -12.560  54.046 -43.133  1.00 33.88           H  
ATOM   4407  HB2 ALA B 271     -12.120  52.426 -43.700  1.00 33.88           H  
ATOM   4408  HB3 ALA B 271     -11.110  53.811 -44.124  1.00 33.88           H  
ATOM   4409  N   ARG B 272      -8.657  52.665 -42.932  1.00 32.19           N  
ATOM   4410  CA  ARG B 272      -7.523  51.814 -43.245  1.00 31.32           C  
ATOM   4411  C   ARG B 272      -6.895  51.253 -41.959  1.00 34.00           C  
ATOM   4412  O   ARG B 272      -6.619  50.051 -41.880  1.00 32.67           O  
ATOM   4413  CB  ARG B 272      -6.447  52.507 -44.096  1.00 30.33           C  
ATOM   4414  CG  ARG B 272      -6.901  52.717 -45.547  1.00 34.04           C  
ATOM   4415  CD  ARG B 272      -5.754  53.059 -46.492  1.00 31.33           C  
ATOM   4416  NE  ARG B 272      -5.066  54.305 -46.157  1.00 30.23           N  
ATOM   4417  CZ  ARG B 272      -5.443  55.546 -46.545  1.00 39.37           C  
ATOM   4418  NH1 ARG B 272      -6.611  55.798 -47.177  1.00 26.33           N  
ATOM   4419  NH2 ARG B 272      -4.583  56.560 -46.279  1.00 21.01           N1+
ATOM   4420  H   ARG B 272      -8.638  53.660 -43.193  1.00 32.19           H  
ATOM   4421  HA  ARG B 272      -7.917  50.947 -43.793  1.00 31.32           H  
ATOM   4422  HB2 ARG B 272      -5.541  51.887 -44.095  1.00 30.33           H  
ATOM   4423  HB3 ARG B 272      -6.165  53.470 -43.652  1.00 30.33           H  
ATOM   4424  HG2 ARG B 272      -7.661  53.500 -45.585  1.00 34.04           H  
ATOM   4425  HG3 ARG B 272      -7.372  51.798 -45.913  1.00 34.04           H  
ATOM   4426  HD2 ARG B 272      -6.093  53.110 -47.532  1.00 31.33           H  
ATOM   4427  HD3 ARG B 272      -5.002  52.265 -46.459  1.00 31.33           H  
ATOM   4428  HE  ARG B 272      -4.161  54.251 -45.698  1.00 30.23           H  
ATOM   4429 HH11 ARG B 272      -6.969  56.746 -47.332  1.00 26.33           H  
ATOM   4430 HH12 ARG B 272      -7.261  55.038 -47.454  1.00 26.33           H  
ATOM   4431 HH21 ARG B 272      -4.793  57.509 -46.554  1.00 21.01           H  
ATOM   4432 HH22 ARG B 272      -3.635  56.341 -45.913  1.00 21.01           H  
ATOM   4433  N   MET B 273      -6.608  52.129 -40.933  1.00 30.99           N  
ATOM   4434  CA  MET B 273      -5.916  51.694 -39.712  1.00 30.73           C  
ATOM   4435  C   MET B 273      -6.763  50.763 -38.815  1.00 35.96           C  
ATOM   4436  O   MET B 273      -6.264  50.160 -37.864  1.00 35.52           O  
ATOM   4437  CB  MET B 273      -5.399  52.886 -38.899  1.00 32.78           C  
ATOM   4438  CG  MET B 273      -4.242  53.640 -39.564  1.00 36.08           C  
ATOM   4439  SD  MET B 273      -2.721  52.656 -39.768  1.00 39.77           S  
ATOM   4440  CE  MET B 273      -2.229  52.535 -38.029  1.00 36.35           C  
ATOM   4441  H   MET B 273      -6.860  53.126 -41.036  1.00 30.99           H  
ATOM   4442  HA  MET B 273      -5.081  51.064 -40.039  1.00 30.73           H  
ATOM   4443  HB2 MET B 273      -5.096  52.562 -37.896  1.00 32.78           H  
ATOM   4444  HB3 MET B 273      -6.224  53.593 -38.737  1.00 32.78           H  
ATOM   4445  HG2 MET B 273      -4.001  54.536 -38.983  1.00 36.08           H  
ATOM   4446  HG3 MET B 273      -4.528  53.977 -40.564  1.00 36.08           H  
ATOM   4447  HE1 MET B 273      -1.224  52.113 -37.965  1.00 36.35           H  
ATOM   4448  HE2 MET B 273      -2.908  51.874 -37.485  1.00 36.35           H  
ATOM   4449  HE3 MET B 273      -2.218  53.522 -37.561  1.00 36.35           H  
ATOM   4450  N   ARG B 274      -8.080  50.617 -39.205  1.00 33.76           N  
ATOM   4451  CA  ARG B 274      -8.936  49.586 -38.635  1.00 34.21           C  
ATOM   4452  C   ARG B 274      -8.643  48.188 -39.227  1.00 40.89           C  
ATOM   4453  O   ARG B 274      -9.121  47.176 -38.713  1.00 41.08           O  
ATOM   4454  CB  ARG B 274     -10.420  49.938 -38.801  1.00 35.09           C  
ATOM   4455  CG  ARG B 274     -10.904  50.898 -37.707  1.00 46.48           C  
ATOM   4456  CD  ARG B 274     -12.186  51.643 -38.081  1.00 56.13           C  
ATOM   4457  NE  ARG B 274     -13.283  50.737 -38.441  1.00 66.30           N  
ATOM   4458  CZ  ARG B 274     -14.540  51.141 -38.741  1.00 80.05           C  
ATOM   4459  NH1 ARG B 274     -14.899  52.443 -38.705  1.00 59.76           N  
ATOM   4460  NH2 ARG B 274     -15.461  50.224 -39.109  1.00 70.11           N1+
ATOM   4461  H   ARG B 274      -8.450  51.259 -39.904  1.00 33.76           H  
ATOM   4462  HA  ARG B 274      -8.691  49.502 -37.568  1.00 34.21           H  
ATOM   4463  HB2 ARG B 274     -11.030  49.028 -38.757  1.00 35.09           H  
ATOM   4464  HB3 ARG B 274     -10.596  50.378 -39.786  1.00 35.09           H  
ATOM   4465  HG2 ARG B 274     -10.131  51.642 -37.481  1.00 46.48           H  
ATOM   4466  HG3 ARG B 274     -11.071  50.325 -36.787  1.00 46.48           H  
ATOM   4467  HD2 ARG B 274     -12.003  52.300 -38.935  1.00 56.13           H  
ATOM   4468  HD3 ARG B 274     -12.503  52.243 -37.222  1.00 56.13           H  
ATOM   4469  HE  ARG B 274     -13.083  49.750 -38.538  1.00 66.30           H  
ATOM   4470 HH11 ARG B 274     -15.849  52.735 -38.893  1.00 59.76           H  
ATOM   4471 HH12 ARG B 274     -14.231  53.154 -38.438  1.00 59.76           H  
ATOM   4472 HH21 ARG B 274     -16.392  50.504 -39.388  1.00 70.11           H  
ATOM   4473 HH22 ARG B 274     -15.255  49.233 -39.130  1.00 70.11           H  
ATOM   4474  N   THR B 275      -7.861  48.151 -40.367  1.00 37.62           N  
ATOM   4475  CA  THR B 275      -7.418  46.892 -40.986  1.00 37.16           C  
ATOM   4476  C   THR B 275      -6.132  46.393 -40.305  1.00 39.84           C  
ATOM   4477  O   THR B 275      -5.890  45.195 -40.157  1.00 40.43           O  
ATOM   4478  CB  THR B 275      -7.200  46.971 -42.514  1.00 43.16           C  
ATOM   4479  OG1 THR B 275      -6.150  47.873 -42.886  1.00 39.25           O  
ATOM   4480  CG2 THR B 275      -8.466  47.368 -43.263  1.00 38.93           C  
ATOM   4481  H   THR B 275      -7.576  49.041 -40.786  1.00 37.62           H  
ATOM   4482  HA  THR B 275      -8.190  46.140 -40.780  1.00 37.16           H  
ATOM   4483  HB  THR B 275      -6.887  45.982 -42.866  1.00 43.16           H  
ATOM   4484 HG21 THR B 275      -9.287  46.677 -43.051  1.00 38.93           H  
ATOM   4485 HG22 THR B 275      -8.280  47.369 -44.343  1.00 38.93           H  
ATOM   4486 HG23 THR B 275      -8.784  48.383 -43.003  1.00 38.93           H  
ATOM   4487  HG1 THR B 275      -6.416  48.788 -42.628  1.00 39.25           H  
ATOM   4488  N   PHE B 276      -5.241  47.380 -39.919  1.00 35.29           N  
ATOM   4489  CA  PHE B 276      -3.903  47.080 -39.401  1.00 34.64           C  
ATOM   4490  C   PHE B 276      -3.922  46.780 -37.885  1.00 41.04           C  
ATOM   4491  O   PHE B 276      -2.885  46.624 -37.237  1.00 39.23           O  
ATOM   4492  CB  PHE B 276      -2.916  48.229 -39.670  1.00 35.24           C  
ATOM   4493  CG  PHE B 276      -2.476  48.373 -41.110  1.00 35.59           C  
ATOM   4494  CD1 PHE B 276      -1.288  47.777 -41.553  1.00 37.10           C  
ATOM   4495  CD2 PHE B 276      -3.193  49.173 -42.006  1.00 36.60           C  
ATOM   4496  CE1 PHE B 276      -0.809  48.012 -42.845  1.00 37.40           C  
ATOM   4497  CE2 PHE B 276      -2.725  49.396 -43.301  1.00 38.60           C  
ATOM   4498  CZ  PHE B 276      -1.524  48.830 -43.715  1.00 36.38           C  
ATOM   4499  H   PHE B 276      -5.516  48.354 -40.007  1.00 35.29           H  
ATOM   4500  HA  PHE B 276      -3.553  46.160 -39.886  1.00 34.64           H  
ATOM   4501  HB2 PHE B 276      -2.011  48.107 -39.059  1.00 35.24           H  
ATOM   4502  HB3 PHE B 276      -3.350  49.180 -39.334  1.00 35.24           H  
ATOM   4503  HD1 PHE B 276      -0.701  47.168 -40.872  1.00 37.10           H  
ATOM   4504  HD2 PHE B 276      -4.110  49.661 -41.694  1.00 36.60           H  
ATOM   4505  HE1 PHE B 276       0.128  47.570 -43.171  1.00 37.40           H  
ATOM   4506  HE2 PHE B 276      -3.282  50.035 -43.980  1.00 38.60           H  
ATOM   4507  HZ  PHE B 276      -1.157  49.028 -44.718  1.00 36.38           H  
ATOM   4508  N   MET B 277      -5.160  46.538 -37.330  1.00 40.71           N  
ATOM   4509  CA  MET B 277      -5.384  46.288 -35.901  1.00 41.89           C  
ATOM   4510  C   MET B 277      -4.722  44.970 -35.452  1.00 45.33           C  
ATOM   4511  O   MET B 277      -4.468  44.751 -34.270  1.00 45.08           O  
ATOM   4512  CB  MET B 277      -6.901  46.259 -35.633  1.00 44.85           C  
ATOM   4513  CG  MET B 277      -7.252  46.208 -34.146  1.00 49.38           C  
ATOM   4514  SD  MET B 277      -9.059  46.198 -33.868  1.00 54.66           S  
ATOM   4515  CE  MET B 277      -9.406  47.958 -34.097  1.00 51.31           C  
ATOM   4516  H   MET B 277      -5.966  46.583 -37.943  1.00 40.71           H  
ATOM   4517  HA  MET B 277      -4.903  47.107 -35.353  1.00 41.89           H  
ATOM   4518  HB2 MET B 277      -7.344  45.395 -36.147  1.00 44.85           H  
ATOM   4519  HB3 MET B 277      -7.348  47.154 -36.084  1.00 44.85           H  
ATOM   4520  HG2 MET B 277      -6.802  47.045 -33.602  1.00 49.38           H  
ATOM   4521  HG3 MET B 277      -6.875  45.285 -33.698  1.00 49.38           H  
ATOM   4522  HE1 MET B 277     -10.465  48.143 -33.896  1.00 51.31           H  
ATOM   4523  HE2 MET B 277      -9.196  48.264 -35.125  1.00 51.31           H  
ATOM   4524  HE3 MET B 277      -8.813  48.559 -33.404  1.00 51.31           H  
ATOM   4525  N   TYR B 278      -4.559  44.039 -36.458  1.00 41.00           N  
ATOM   4526  CA  TYR B 278      -3.943  42.720 -36.265  1.00 40.76           C  
ATOM   4527  C   TYR B 278      -2.776  42.529 -37.256  1.00 41.84           C  
ATOM   4528  O   TYR B 278      -2.434  41.431 -37.692  1.00 42.05           O  
ATOM   4529  CB  TYR B 278      -4.965  41.584 -36.404  1.00 42.76           C  
ATOM   4530  CG  TYR B 278      -5.904  41.497 -35.223  1.00 45.72           C  
ATOM   4531  CD1 TYR B 278      -5.505  40.834 -34.053  1.00 48.09           C  
ATOM   4532  CD2 TYR B 278      -7.170  42.096 -35.273  1.00 46.77           C  
ATOM   4533  CE1 TYR B 278      -6.362  40.763 -32.954  1.00 49.53           C  
ATOM   4534  CE2 TYR B 278      -8.025  42.033 -34.170  1.00 47.85           C  
ATOM   4535  CZ  TYR B 278      -7.614  41.364 -33.019  1.00 56.97           C  
ATOM   4536  OH  TYR B 278      -8.424  41.277 -31.921  1.00 59.56           O  
ATOM   4537  H   TYR B 278      -4.871  44.302 -37.390  1.00 41.00           H  
ATOM   4538  HA  TYR B 278      -3.488  42.695 -35.266  1.00 40.76           H  
ATOM   4539  HB2 TYR B 278      -4.461  40.614 -36.499  1.00 42.76           H  
ATOM   4540  HB3 TYR B 278      -5.542  41.704 -37.330  1.00 42.76           H  
ATOM   4541  HD1 TYR B 278      -4.522  40.371 -33.992  1.00 48.09           H  
ATOM   4542  HD2 TYR B 278      -7.492  42.620 -36.170  1.00 46.77           H  
ATOM   4543  HE1 TYR B 278      -6.052  40.248 -32.050  1.00 49.53           H  
ATOM   4544  HE2 TYR B 278      -8.999  42.510 -34.227  1.00 47.85           H  
ATOM   4545  HH  TYR B 278      -9.217  41.808 -32.099  1.00 59.56           H  
ATOM   4546  N   TRP B 279      -2.028  43.674 -37.459  1.00 35.90           N  
ATOM   4547  CA  TRP B 279      -0.782  43.666 -38.239  1.00 33.93           C  
ATOM   4548  C   TRP B 279       0.279  42.848 -37.467  1.00 37.78           C  
ATOM   4549  O   TRP B 279       0.555  43.122 -36.295  1.00 38.35           O  
ATOM   4550  CB  TRP B 279      -0.283  45.105 -38.430  1.00 31.31           C  
ATOM   4551  CG  TRP B 279       1.033  45.260 -39.129  1.00 31.20           C  
ATOM   4552  CD1 TRP B 279       2.220  45.631 -38.526  1.00 33.72           C  
ATOM   4553  CD2 TRP B 279       1.313  45.118 -40.527  1.00 30.83           C  
ATOM   4554  NE1 TRP B 279       3.186  45.740 -39.489  1.00 32.87           N  
ATOM   4555  CE2 TRP B 279       2.647  45.476 -40.724  1.00 34.27           C  
ATOM   4556  CE3 TRP B 279       0.552  44.749 -41.654  1.00 31.99           C  
ATOM   4557  CZ2 TRP B 279       3.243  45.527 -41.987  1.00 33.62           C  
ATOM   4558  CZ3 TRP B 279       1.143  44.771 -42.922  1.00 33.30           C  
ATOM   4559  CH2 TRP B 279       2.467  45.158 -43.085  1.00 33.90           C  
ATOM   4560  H   TRP B 279      -2.364  44.550 -37.049  1.00 35.90           H  
ATOM   4561  HA  TRP B 279      -1.015  43.230 -39.210  1.00 33.93           H  
ATOM   4562  HB2 TRP B 279      -0.218  45.603 -37.453  1.00 31.31           H  
ATOM   4563  HB3 TRP B 279      -1.039  45.665 -38.994  1.00 31.31           H  
ATOM   4564  HD1 TRP B 279       2.459  45.823 -37.488  1.00 33.72           H  
ATOM   4565  HE1 TRP B 279       4.156  45.980 -39.329  1.00 32.87           H  
ATOM   4566  HE3 TRP B 279      -0.491  44.475 -41.541  1.00 31.99           H  
ATOM   4567  HZ2 TRP B 279       4.278  45.830 -42.110  1.00 33.62           H  
ATOM   4568  HZ3 TRP B 279       0.557  44.505 -43.796  1.00 33.30           H  
ATOM   4569  HH2 TRP B 279       2.902  45.182 -44.080  1.00 33.90           H  
ATOM   4570  N   PRO B 280       0.912  41.814 -38.137  1.00 33.24           N  
ATOM   4571  CA  PRO B 280       1.980  41.047 -37.502  1.00 32.11           C  
ATOM   4572  C   PRO B 280       3.254  41.874 -37.275  1.00 34.38           C  
ATOM   4573  O   PRO B 280       3.611  42.797 -38.003  1.00 32.67           O  
ATOM   4574  CB  PRO B 280       2.308  39.918 -38.489  1.00 33.66           C  
ATOM   4575  CG  PRO B 280       1.093  39.853 -39.401  1.00 38.28           C  
ATOM   4576  CD  PRO B 280       0.625  41.296 -39.466  1.00 34.29           C  
ATOM   4577  HA  PRO B 280       1.603  40.657 -36.549  1.00 32.11           H  
ATOM   4578  HB2 PRO B 280       2.490  38.968 -37.977  1.00 33.66           H  
ATOM   4579  HB3 PRO B 280       3.202  40.146 -39.083  1.00 33.66           H  
ATOM   4580  HG2 PRO B 280       0.319  39.230 -38.937  1.00 38.28           H  
ATOM   4581  HG3 PRO B 280       1.320  39.437 -40.386  1.00 38.28           H  
ATOM   4582  HD2 PRO B 280       1.204  41.878 -40.191  1.00 34.29           H  
ATOM   4583  HD3 PRO B 280      -0.436  41.354 -39.706  1.00 34.29           H  
ATOM   4584  N   SER B 281       4.020  41.418 -36.223  1.00 31.03           N  
ATOM   4585  CA  SER B 281       5.205  42.133 -35.758  1.00 30.87           C  
ATOM   4586  C   SER B 281       6.413  41.994 -36.688  1.00 34.08           C  
ATOM   4587  O   SER B 281       7.344  42.798 -36.660  1.00 32.84           O  
ATOM   4588  CB  SER B 281       5.635  41.608 -34.381  1.00 34.46           C  
ATOM   4589  OG  SER B 281       4.501  41.457 -33.528  1.00 43.89           O  
ATOM   4590  H   SER B 281       3.723  40.614 -35.683  1.00 31.03           H  
ATOM   4591  HA  SER B 281       4.934  43.193 -35.694  1.00 30.87           H  
ATOM   4592  HB2 SER B 281       6.346  42.294 -33.909  1.00 34.46           H  
ATOM   4593  HB3 SER B 281       6.114  40.626 -34.466  1.00 34.46           H  
ATOM   4594  HG  SER B 281       4.828  41.140 -32.668  1.00 43.89           H  
ATOM   4595  N   SER B 282       6.469  40.822 -37.414  1.00 31.53           N  
ATOM   4596  CA  SER B 282       7.658  40.381 -38.149  1.00 31.28           C  
ATOM   4597  C   SER B 282       7.655  40.856 -39.614  1.00 35.37           C  
ATOM   4598  O   SER B 282       8.000  40.121 -40.542  1.00 34.23           O  
ATOM   4599  CB  SER B 282       7.782  38.855 -38.104  1.00 33.76           C  
ATOM   4600  OG  SER B 282       6.717  38.234 -38.830  1.00 38.01           O  
ATOM   4601  H   SER B 282       5.641  40.233 -37.447  1.00 31.53           H  
ATOM   4602  HA  SER B 282       8.539  40.823 -37.669  1.00 31.28           H  
ATOM   4603  HB2 SER B 282       7.735  38.493 -37.071  1.00 33.76           H  
ATOM   4604  HB3 SER B 282       8.730  38.517 -38.538  1.00 33.76           H  
ATOM   4605  HG  SER B 282       6.850  38.486 -39.771  1.00 38.01           H  
ATOM   4606  N   VAL B 283       7.363  42.185 -39.787  1.00 32.73           N  
ATOM   4607  CA  VAL B 283       7.440  42.878 -41.067  1.00 32.46           C  
ATOM   4608  C   VAL B 283       8.202  44.160 -40.687  1.00 36.48           C  
ATOM   4609  O   VAL B 283       7.822  44.856 -39.740  1.00 35.27           O  
ATOM   4610  CB  VAL B 283       6.043  43.193 -41.629  1.00 35.85           C  
ATOM   4611  CG1 VAL B 283       6.159  43.726 -43.057  1.00 35.51           C  
ATOM   4612  CG2 VAL B 283       5.116  41.972 -41.621  1.00 35.67           C  
ATOM   4613  H   VAL B 283       7.094  42.740 -38.975  1.00 32.73           H  
ATOM   4614  HA  VAL B 283       8.005  42.255 -41.764  1.00 32.46           H  
ATOM   4615  HB  VAL B 283       5.572  43.965 -41.009  1.00 35.85           H  
ATOM   4616 HG11 VAL B 283       6.687  43.016 -43.702  1.00 35.51           H  
ATOM   4617 HG12 VAL B 283       6.696  44.678 -43.085  1.00 35.51           H  
ATOM   4618 HG13 VAL B 283       5.172  43.894 -43.494  1.00 35.51           H  
ATOM   4619 HG21 VAL B 283       5.530  41.154 -42.222  1.00 35.67           H  
ATOM   4620 HG22 VAL B 283       4.134  42.231 -42.028  1.00 35.67           H  
ATOM   4621 HG23 VAL B 283       4.946  41.601 -40.605  1.00 35.67           H  
ATOM   4622  N   PRO B 284       9.334  44.480 -41.412  1.00 33.67           N  
ATOM   4623  CA  PRO B 284      10.250  45.556 -40.995  1.00 33.77           C  
ATOM   4624  C   PRO B 284       9.764  46.988 -41.280  1.00 38.63           C  
ATOM   4625  O   PRO B 284      10.427  47.970 -40.949  1.00 39.85           O  
ATOM   4626  CB  PRO B 284      11.520  45.280 -41.803  1.00 35.50           C  
ATOM   4627  CG  PRO B 284      10.986  44.665 -43.092  1.00 39.91           C  
ATOM   4628  CD  PRO B 284       9.815  43.817 -42.621  1.00 35.14           C  
ATOM   4629  HA  PRO B 284      10.425  45.482 -39.916  1.00 33.77           H  
ATOM   4630  HB2 PRO B 284      12.144  44.551 -41.273  1.00 35.50           H  
ATOM   4631  HB3 PRO B 284      12.131  46.167 -41.995  1.00 35.50           H  
ATOM   4632  HG2 PRO B 284      11.739  44.086 -43.632  1.00 39.91           H  
ATOM   4633  HG3 PRO B 284      10.631  45.456 -43.762  1.00 39.91           H  
ATOM   4634  HD2 PRO B 284       9.022  43.752 -43.368  1.00 35.14           H  
ATOM   4635  HD3 PRO B 284      10.131  42.807 -42.356  1.00 35.14           H  
ATOM   4636  N   VAL B 285       8.567  47.077 -41.953  1.00 33.73           N  
ATOM   4637  CA  VAL B 285       7.939  48.345 -42.303  1.00 32.98           C  
ATOM   4638  C   VAL B 285       6.757  48.535 -41.326  1.00 34.99           C  
ATOM   4639  O   VAL B 285       6.045  47.605 -40.947  1.00 34.08           O  
ATOM   4640  CB  VAL B 285       7.471  48.335 -43.775  1.00 37.09           C  
ATOM   4641  CG1 VAL B 285       6.802  49.651 -44.169  1.00 37.32           C  
ATOM   4642  CG2 VAL B 285       8.645  48.080 -44.727  1.00 36.80           C  
ATOM   4643  H   VAL B 285       8.081  46.215 -42.175  1.00 33.73           H  
ATOM   4644  HA  VAL B 285       8.661  49.155 -42.148  1.00 32.98           H  
ATOM   4645  HB  VAL B 285       6.738  47.530 -43.917  1.00 37.09           H  
ATOM   4646 HG11 VAL B 285       7.473  50.504 -44.019  1.00 37.32           H  
ATOM   4647 HG12 VAL B 285       5.893  49.821 -43.590  1.00 37.32           H  
ATOM   4648 HG13 VAL B 285       6.506  49.631 -45.220  1.00 37.32           H  
ATOM   4649 HG21 VAL B 285       9.442  48.817 -44.581  1.00 36.80           H  
ATOM   4650 HG22 VAL B 285       8.321  48.142 -45.771  1.00 36.80           H  
ATOM   4651 HG23 VAL B 285       9.069  47.084 -44.576  1.00 36.80           H  
ATOM   4652  N   GLN B 286       6.544  49.855 -40.964  1.00 30.47           N  
ATOM   4653  CA  GLN B 286       5.473  50.262 -40.067  1.00 30.17           C  
ATOM   4654  C   GLN B 286       4.185  50.497 -40.879  1.00 34.85           C  
ATOM   4655  O   GLN B 286       4.216  51.018 -42.001  1.00 34.30           O  
ATOM   4656  CB  GLN B 286       5.812  51.575 -39.338  1.00 31.46           C  
ATOM   4657  CG  GLN B 286       7.107  51.536 -38.528  1.00 49.05           C  
ATOM   4658  CD  GLN B 286       7.150  50.407 -37.528  1.00 68.55           C  
ATOM   4659  NE2 GLN B 286       6.216  50.473 -36.533  1.00 63.95           N  
ATOM   4660  OE1 GLN B 286       7.962  49.491 -37.597  1.00 60.05           O  
ATOM   4661  H   GLN B 286       7.153  50.567 -41.345  1.00 30.47           H  
ATOM   4662  HA  GLN B 286       5.328  49.453 -39.350  1.00 30.17           H  
ATOM   4663  HB2 GLN B 286       4.978  51.848 -38.679  1.00 31.46           H  
ATOM   4664  HB3 GLN B 286       5.893  52.391 -40.068  1.00 31.46           H  
ATOM   4665  HG2 GLN B 286       7.229  52.480 -37.985  1.00 49.05           H  
ATOM   4666  HG3 GLN B 286       7.973  51.440 -39.194  1.00 49.05           H  
ATOM   4667 HE21 GLN B 286       6.213  49.724 -35.846  1.00 63.95           H  
ATOM   4668 HE22 GLN B 286       5.537  51.220 -36.441  1.00 63.95           H  
ATOM   4669  N   PRO B 287       2.983  50.269 -40.232  1.00 31.35           N  
ATOM   4670  CA  PRO B 287       1.693  50.528 -40.890  1.00 31.15           C  
ATOM   4671  C   PRO B 287       1.545  51.943 -41.444  1.00 35.26           C  
ATOM   4672  O   PRO B 287       0.847  52.199 -42.429  1.00 34.99           O  
ATOM   4673  CB  PRO B 287       0.674  50.335 -39.766  1.00 32.81           C  
ATOM   4674  CG  PRO B 287       1.321  49.286 -38.882  1.00 37.08           C  
ATOM   4675  CD  PRO B 287       2.788  49.684 -38.910  1.00 32.71           C  
ATOM   4676  HA  PRO B 287       1.575  49.799 -41.698  1.00 31.15           H  
ATOM   4677  HB2 PRO B 287      -0.308  50.041 -40.137  1.00 32.81           H  
ATOM   4678  HB3 PRO B 287       0.539  51.258 -39.190  1.00 32.81           H  
ATOM   4679  HG2 PRO B 287       1.187  48.300 -39.336  1.00 37.08           H  
ATOM   4680  HG3 PRO B 287       0.908  49.260 -37.870  1.00 37.08           H  
ATOM   4681  HD2 PRO B 287       3.010  50.454 -38.164  1.00 32.71           H  
ATOM   4682  HD3 PRO B 287       3.440  48.824 -38.748  1.00 32.71           H  
ATOM   4683  N   GLU B 288       2.176  52.916 -40.690  1.00 32.16           N  
ATOM   4684  CA  GLU B 288       1.990  54.320 -41.005  1.00 32.02           C  
ATOM   4685  C   GLU B 288       2.646  54.647 -42.349  1.00 35.19           C  
ATOM   4686  O   GLU B 288       2.188  55.527 -43.082  1.00 34.67           O  
ATOM   4687  CB  GLU B 288       2.549  55.236 -39.909  1.00 33.46           C  
ATOM   4688  CG  GLU B 288       1.573  56.369 -39.588  1.00 49.15           C  
ATOM   4689  CD  GLU B 288       0.249  55.866 -39.009  1.00 72.76           C  
ATOM   4690  OE1 GLU B 288      -0.760  56.582 -39.271  1.00 59.20           O  
ATOM   4691  OE2 GLU B 288       0.311  54.804 -38.331  1.00 70.05           O1-
ATOM   4692  H   GLU B 288       2.725  52.633 -39.885  1.00 32.16           H  
ATOM   4693  HA  GLU B 288       0.912  54.464 -41.147  1.00 32.02           H  
ATOM   4694  HB2 GLU B 288       3.505  55.677 -40.219  1.00 33.46           H  
ATOM   4695  HB3 GLU B 288       2.758  54.670 -38.992  1.00 33.46           H  
ATOM   4696  HG2 GLU B 288       1.380  56.964 -40.488  1.00 49.15           H  
ATOM   4697  HG3 GLU B 288       2.025  57.038 -38.846  1.00 49.15           H  
ATOM   4698  N   GLN B 289       3.789  53.935 -42.656  1.00 30.40           N  
ATOM   4699  CA  GLN B 289       4.544  54.225 -43.876  1.00 29.50           C  
ATOM   4700  C   GLN B 289       3.820  53.627 -45.109  1.00 30.82           C  
ATOM   4701  O   GLN B 289       4.150  53.936 -46.252  1.00 29.65           O  
ATOM   4702  CB  GLN B 289       5.985  53.689 -43.820  1.00 30.90           C  
ATOM   4703  CG  GLN B 289       6.957  54.589 -43.049  1.00 52.34           C  
ATOM   4704  CD  GLN B 289       7.427  55.803 -43.839  1.00 73.66           C  
ATOM   4705  NE2 GLN B 289       8.486  56.466 -43.278  1.00 69.98           N  
ATOM   4706  OE1 GLN B 289       6.899  56.206 -44.872  1.00 66.89           O  
ATOM   4707  H   GLN B 289       4.080  53.169 -42.048  1.00 30.40           H  
ATOM   4708  HA  GLN B 289       4.540  55.312 -44.024  1.00 29.50           H  
ATOM   4709  HB2 GLN B 289       6.374  53.546 -44.835  1.00 30.90           H  
ATOM   4710  HB3 GLN B 289       5.982  52.696 -43.352  1.00 30.90           H  
ATOM   4711  HG2 GLN B 289       7.847  54.000 -42.794  1.00 52.34           H  
ATOM   4712  HG3 GLN B 289       6.510  54.934 -42.110  1.00 52.34           H  
ATOM   4713 HE21 GLN B 289       8.829  57.326 -43.694  1.00 69.98           H  
ATOM   4714 HE22 GLN B 289       8.958  56.131 -42.444  1.00 69.98           H  
ATOM   4715  N   LEU B 290       2.884  52.658 -44.821  1.00 26.85           N  
ATOM   4716  CA  LEU B 290       2.106  51.952 -45.829  1.00 26.42           C  
ATOM   4717  C   LEU B 290       0.787  52.708 -46.041  1.00 28.75           C  
ATOM   4718  O   LEU B 290       0.383  53.040 -47.160  1.00 27.95           O  
ATOM   4719  CB  LEU B 290       1.850  50.501 -45.397  1.00 26.36           C  
ATOM   4720  CG  LEU B 290       3.138  49.666 -45.291  1.00 31.02           C  
ATOM   4721  CD1 LEU B 290       2.859  48.331 -44.605  1.00 30.91           C  
ATOM   4722  CD2 LEU B 290       3.766  49.419 -46.658  1.00 32.42           C  
ATOM   4723  H   LEU B 290       2.744  52.438 -43.838  1.00 26.85           H  
ATOM   4724  HA  LEU B 290       2.649  51.992 -46.777  1.00 26.42           H  
ATOM   4725  HB2 LEU B 290       1.158  50.019 -46.097  1.00 26.36           H  
ATOM   4726  HB3 LEU B 290       1.344  50.492 -44.424  1.00 26.36           H  
ATOM   4727  HG  LEU B 290       3.864  50.205 -44.673  1.00 31.02           H  
ATOM   4728 HD11 LEU B 290       2.124  47.742 -45.162  1.00 30.91           H  
ATOM   4729 HD12 LEU B 290       2.474  48.489 -43.592  1.00 30.91           H  
ATOM   4730 HD13 LEU B 290       3.777  47.740 -44.520  1.00 30.91           H  
ATOM   4731 HD21 LEU B 290       3.066  48.910 -47.329  1.00 32.42           H  
ATOM   4732 HD22 LEU B 290       4.659  48.797 -46.557  1.00 32.42           H  
ATOM   4733 HD23 LEU B 290       4.076  50.352 -47.134  1.00 32.42           H  
ATOM   4734  N   ALA B 291       0.061  52.942 -44.885  1.00 25.22           N  
ATOM   4735  CA  ALA B 291      -1.277  53.526 -44.924  1.00 25.50           C  
ATOM   4736  C   ALA B 291      -1.289  55.002 -45.347  1.00 30.55           C  
ATOM   4737  O   ALA B 291      -2.317  55.543 -45.777  1.00 31.07           O  
ATOM   4738  CB  ALA B 291      -1.964  53.391 -43.572  1.00 25.95           C  
ATOM   4739  H   ALA B 291       0.445  52.675 -43.965  1.00 25.22           H  
ATOM   4740  HA  ALA B 291      -1.846  52.987 -45.685  1.00 25.50           H  
ATOM   4741  HB1 ALA B 291      -2.024  52.341 -43.269  1.00 25.95           H  
ATOM   4742  HB2 ALA B 291      -2.981  53.796 -43.601  1.00 25.95           H  
ATOM   4743  HB3 ALA B 291      -1.413  53.930 -42.794  1.00 25.95           H  
ATOM   4744  N   SER B 292      -0.103  55.679 -45.106  1.00 26.29           N  
ATOM   4745  CA  SER B 292       0.092  57.065 -45.530  1.00 26.15           C  
ATOM   4746  C   SER B 292       0.523  57.149 -46.997  1.00 29.89           C  
ATOM   4747  O   SER B 292       0.561  58.231 -47.581  1.00 29.54           O  
ATOM   4748  CB  SER B 292       1.142  57.812 -44.705  1.00 29.32           C  
ATOM   4749  OG  SER B 292       0.908  57.635 -43.313  1.00 38.38           O  
ATOM   4750  H   SER B 292       0.657  55.207 -44.612  1.00 26.29           H  
ATOM   4751  HA  SER B 292      -0.875  57.573 -45.435  1.00 26.15           H  
ATOM   4752  HB2 SER B 292       1.104  58.885 -44.920  1.00 29.32           H  
ATOM   4753  HB3 SER B 292       2.158  57.473 -44.937  1.00 29.32           H  
ATOM   4754  HG  SER B 292       1.395  56.809 -43.073  1.00 38.38           H  
ATOM   4755  N   ALA B 293       0.912  55.957 -47.582  1.00 26.23           N  
ATOM   4756  CA  ALA B 293       1.268  55.826 -48.997  1.00 26.41           C  
ATOM   4757  C   ALA B 293       0.083  55.259 -49.819  1.00 31.02           C  
ATOM   4758  O   ALA B 293       0.191  54.938 -51.001  1.00 30.53           O  
ATOM   4759  CB  ALA B 293       2.509  54.966 -49.173  1.00 27.29           C  
ATOM   4760  H   ALA B 293       0.926  55.121 -46.994  1.00 26.23           H  
ATOM   4761  HA  ALA B 293       1.460  56.826 -49.401  1.00 26.41           H  
ATOM   4762  HB1 ALA B 293       3.349  55.370 -48.601  1.00 27.29           H  
ATOM   4763  HB2 ALA B 293       2.806  54.910 -50.225  1.00 27.29           H  
ATOM   4764  HB3 ALA B 293       2.335  53.945 -48.823  1.00 27.29           H  
ATOM   4765  N   GLY B 294      -1.103  55.200 -49.113  1.00 28.45           N  
ATOM   4766  CA  GLY B 294      -2.355  54.804 -49.727  1.00 27.91           C  
ATOM   4767  C   GLY B 294      -2.613  53.300 -49.773  1.00 30.62           C  
ATOM   4768  O   GLY B 294      -3.624  52.836 -50.310  1.00 30.60           O  
ATOM   4769  H   GLY B 294      -1.072  55.454 -48.130  1.00 28.45           H  
ATOM   4770  HA2 GLY B 294      -2.389  55.186 -50.752  1.00 27.91           H  
ATOM   4771  HA3 GLY B 294      -3.158  55.266 -49.144  1.00 27.91           H  
ATOM   4772  N   PHE B 295      -1.675  52.525 -49.109  1.00 26.77           N  
ATOM   4773  CA  PHE B 295      -1.792  51.076 -49.091  1.00 26.68           C  
ATOM   4774  C   PHE B 295      -2.761  50.672 -47.978  1.00 31.52           C  
ATOM   4775  O   PHE B 295      -2.613  51.016 -46.806  1.00 31.24           O  
ATOM   4776  CB  PHE B 295      -0.474  50.351 -48.796  1.00 28.39           C  
ATOM   4777  CG  PHE B 295       0.518  50.332 -49.928  1.00 29.38           C  
ATOM   4778  CD1 PHE B 295       0.264  49.577 -51.079  1.00 31.39           C  
ATOM   4779  CD2 PHE B 295       1.734  51.019 -49.821  1.00 30.62           C  
ATOM   4780  CE1 PHE B 295       1.208  49.517 -52.103  1.00 31.84           C  
ATOM   4781  CE2 PHE B 295       2.686  50.944 -50.838  1.00 32.88           C  
ATOM   4782  CZ  PHE B 295       2.416  50.199 -51.981  1.00 30.54           C  
ATOM   4783  H   PHE B 295      -0.901  52.964 -48.599  1.00 26.77           H  
ATOM   4784  HA  PHE B 295      -2.181  50.762 -50.059  1.00 26.68           H  
ATOM   4785  HB2 PHE B 295      -0.682  49.310 -48.527  1.00 28.39           H  
ATOM   4786  HB3 PHE B 295      -0.005  50.767 -47.904  1.00 28.39           H  
ATOM   4787  HD1 PHE B 295      -0.660  49.012 -51.177  1.00 31.39           H  
ATOM   4788  HD2 PHE B 295       1.958  51.611 -48.941  1.00 30.62           H  
ATOM   4789  HE1 PHE B 295       1.013  48.921 -52.988  1.00 31.84           H  
ATOM   4790  HE2 PHE B 295       3.642  51.453 -50.738  1.00 32.88           H  
ATOM   4791  HZ  PHE B 295       3.156  50.140 -52.772  1.00 30.54           H  
ATOM   4792  N   TYR B 296      -3.770  49.830 -48.391  1.00 28.09           N  
ATOM   4793  CA  TYR B 296      -4.715  49.208 -47.478  1.00 27.84           C  
ATOM   4794  C   TYR B 296      -4.348  47.725 -47.382  1.00 32.34           C  
ATOM   4795  O   TYR B 296      -3.880  47.093 -48.331  1.00 30.96           O  
ATOM   4796  CB  TYR B 296      -6.189  49.449 -47.817  1.00 28.50           C  
ATOM   4797  CG  TYR B 296      -6.775  48.773 -49.035  1.00 29.97           C  
ATOM   4798  CD1 TYR B 296      -6.645  49.344 -50.307  1.00 31.47           C  
ATOM   4799  CD2 TYR B 296      -7.543  47.606 -48.895  1.00 30.90           C  
ATOM   4800  CE1 TYR B 296      -7.296  48.785 -51.410  1.00 31.83           C  
ATOM   4801  CE2 TYR B 296      -8.222  47.065 -49.990  1.00 31.44           C  
ATOM   4802  CZ  TYR B 296      -8.103  47.667 -51.236  1.00 39.24           C  
ATOM   4803  OH  TYR B 296      -8.839  47.163 -52.272  1.00 39.39           O  
ATOM   4804  H   TYR B 296      -3.835  49.560 -49.386  1.00 28.09           H  
ATOM   4805  HA  TYR B 296      -4.545  49.647 -46.487  1.00 27.84           H  
ATOM   4806  HB2 TYR B 296      -6.356  50.528 -47.925  1.00 28.50           H  
ATOM   4807  HB3 TYR B 296      -6.790  49.153 -46.947  1.00 28.50           H  
ATOM   4808  HD1 TYR B 296      -6.039  50.237 -50.445  1.00 31.47           H  
ATOM   4809  HD2 TYR B 296      -7.662  47.137 -47.920  1.00 30.90           H  
ATOM   4810  HE1 TYR B 296      -7.179  49.234 -52.391  1.00 31.83           H  
ATOM   4811  HE2 TYR B 296      -8.852  46.191 -49.862  1.00 31.44           H  
ATOM   4812  HH  TYR B 296      -8.426  47.442 -53.113  1.00 39.39           H  
ATOM   4813  N   TYR B 297      -4.593  47.179 -46.133  1.00 30.36           N  
ATOM   4814  CA  TYR B 297      -4.207  45.819 -45.749  1.00 31.31           C  
ATOM   4815  C   TYR B 297      -5.448  44.950 -45.905  1.00 38.33           C  
ATOM   4816  O   TYR B 297      -6.563  45.308 -45.526  1.00 39.59           O  
ATOM   4817  CB  TYR B 297      -3.719  45.791 -44.296  1.00 31.87           C  
ATOM   4818  CG  TYR B 297      -3.161  44.488 -43.781  1.00 32.18           C  
ATOM   4819  CD1 TYR B 297      -2.184  43.792 -44.494  1.00 33.99           C  
ATOM   4820  CD2 TYR B 297      -3.545  43.998 -42.523  1.00 32.54           C  
ATOM   4821  CE1 TYR B 297      -1.614  42.629 -43.976  1.00 35.15           C  
ATOM   4822  CE2 TYR B 297      -2.955  42.848 -41.991  1.00 33.02           C  
ATOM   4823  CZ  TYR B 297      -1.975  42.182 -42.715  1.00 38.55           C  
ATOM   4824  OH  TYR B 297      -1.357  41.110 -42.146  1.00 35.22           O  
ATOM   4825  H   TYR B 297      -5.096  47.716 -45.428  1.00 30.36           H  
ATOM   4826  HA  TYR B 297      -3.428  45.483 -46.439  1.00 31.31           H  
ATOM   4827  HB2 TYR B 297      -4.531  46.110 -43.636  1.00 31.87           H  
ATOM   4828  HB3 TYR B 297      -2.928  46.536 -44.182  1.00 31.87           H  
ATOM   4829  HD1 TYR B 297      -1.825  44.162 -45.450  1.00 33.99           H  
ATOM   4830  HD2 TYR B 297      -4.295  44.524 -41.937  1.00 32.54           H  
ATOM   4831  HE1 TYR B 297      -0.868  42.103 -44.556  1.00 35.15           H  
ATOM   4832  HE2 TYR B 297      -3.241  42.490 -41.005  1.00 33.02           H  
ATOM   4833  HH  TYR B 297      -0.524  40.890 -42.639  1.00 35.22           H  
ATOM   4834  N   VAL B 298      -5.199  43.726 -46.501  1.00 35.72           N  
ATOM   4835  CA  VAL B 298      -6.284  42.783 -46.772  1.00 35.90           C  
ATOM   4836  C   VAL B 298      -6.227  41.536 -45.867  1.00 40.56           C  
ATOM   4837  O   VAL B 298      -6.863  40.512 -46.110  1.00 40.71           O  
ATOM   4838  CB  VAL B 298      -6.443  42.443 -48.271  1.00 40.13           C  
ATOM   4839  CG1 VAL B 298      -6.791  43.690 -49.089  1.00 39.85           C  
ATOM   4840  CG2 VAL B 298      -5.216  41.759 -48.867  1.00 39.96           C  
ATOM   4841  H   VAL B 298      -4.247  43.467 -46.779  1.00 35.72           H  
ATOM   4842  HA  VAL B 298      -7.223  43.265 -46.466  1.00 35.90           H  
ATOM   4843  HB  VAL B 298      -7.283  41.744 -48.373  1.00 40.13           H  
ATOM   4844 HG11 VAL B 298      -5.977  44.423 -49.079  1.00 39.85           H  
ATOM   4845 HG12 VAL B 298      -7.690  44.172 -48.692  1.00 39.85           H  
ATOM   4846 HG13 VAL B 298      -6.989  43.425 -50.133  1.00 39.85           H  
ATOM   4847 HG21 VAL B 298      -4.360  42.438 -48.905  1.00 39.96           H  
ATOM   4848 HG22 VAL B 298      -5.419  41.433 -49.893  1.00 39.96           H  
ATOM   4849 HG23 VAL B 298      -4.938  40.873 -48.289  1.00 39.96           H  
ATOM   4850  N   GLY B 299      -5.578  41.730 -44.664  1.00 37.29           N  
ATOM   4851  CA  GLY B 299      -5.795  40.876 -43.508  1.00 36.74           C  
ATOM   4852  C   GLY B 299      -4.927  39.636 -43.345  1.00 39.59           C  
ATOM   4853  O   GLY B 299      -5.147  38.828 -42.440  1.00 39.44           O  
ATOM   4854  H   GLY B 299      -4.960  42.533 -44.576  1.00 37.29           H  
ATOM   4855  HA2 GLY B 299      -6.839  40.545 -43.518  1.00 36.74           H  
ATOM   4856  HA3 GLY B 299      -5.646  41.502 -42.623  1.00 36.74           H  
ATOM   4857  N   ARG B 300      -3.877  39.522 -44.228  1.00 34.95           N  
ATOM   4858  CA  ARG B 300      -2.996  38.361 -44.228  1.00 34.04           C  
ATOM   4859  C   ARG B 300      -1.570  38.765 -44.618  1.00 36.93           C  
ATOM   4860  O   ARG B 300      -1.324  39.675 -45.409  1.00 36.37           O  
ATOM   4861  CB  ARG B 300      -3.501  37.299 -45.197  1.00 33.14           C  
ATOM   4862  H   ARG B 300      -3.713  40.258 -44.912  1.00 34.95           H  
ATOM   4863  HA  ARG B 300      -2.975  37.941 -43.215  1.00 34.04           H  
ATOM   4864  HB1 ARG B 300      -4.511  36.971 -44.928  1.00 33.14           H  
ATOM   4865  HB2 ARG B 300      -2.845  36.422 -45.197  1.00 33.14           H  
ATOM   4866  HB3 ARG B 300      -3.538  37.685 -46.222  1.00 33.14           H  
ATOM   4867  N   ASN B 301      -0.582  38.003 -44.017  1.00 32.41           N  
ATOM   4868  CA  ASN B 301       0.852  38.158 -44.303  1.00 31.84           C  
ATOM   4869  C   ASN B 301       1.194  39.656 -44.144  1.00 35.29           C  
ATOM   4870  O   ASN B 301       0.839  40.291 -43.142  1.00 36.05           O  
ATOM   4871  CB  ASN B 301       1.262  37.517 -45.628  1.00 31.14           C  
ATOM   4872  CG  ASN B 301       1.239  36.012 -45.587  1.00 46.54           C  
ATOM   4873  OD1 ASN B 301       0.814  35.345 -44.646  1.00 42.65           O  
ATOM   4874  ND2 ASN B 301       1.753  35.437 -46.720  1.00 34.65           N  
ATOM   4875  H   ASN B 301      -0.838  37.281 -43.352  1.00 32.41           H  
ATOM   4876  HA  ASN B 301       1.376  37.652 -43.481  1.00 31.84           H  
ATOM   4877  HB2 ASN B 301       2.299  37.778 -45.871  1.00 31.14           H  
ATOM   4878  HB3 ASN B 301       0.624  37.856 -46.452  1.00 31.14           H  
ATOM   4879 HD21 ASN B 301       1.803  34.430 -46.821  1.00 34.65           H  
ATOM   4880 HD22 ASN B 301       2.106  35.992 -47.495  1.00 34.65           H  
ATOM   4881  N   ASP B 302       1.790  40.242 -45.238  1.00 29.59           N  
ATOM   4882  CA  ASP B 302       1.940  41.675 -45.432  1.00 28.04           C
[truncated: 79,142 more chars]
