# Supplementary material for: DegraderTCM: A Computationally Sparing Approach for Predicting Ternary Degradation Complexes
Source: ACS Med Chem Lett. 2023 Dec 13;15(1):45–53. doi: 10.1021/acsmedchemlett.3c00362 (PMC10788944; doi:10.1021/acsmedchemlett.3c00362)
Supplement: Supplementary file 2 — ml3c00362_si_002.zip [file ml3c00362_si_002.zip › TC models/Validation/SMARCA4-VHL-PROTAC2-6hr2.pdb]

HEADER    SMARCA-warhead-best-pose(ligand+warhead)            smarca-t
REMARK  99                                                                      
REMARK  99 MOE v2022.02 (Chemical Computing Group ULC) Mon Oct 31 09:20:38 2022 
SEQRES   1 A  117  ACE PRO ASN PRO PRO ASN LEU THR LYS LYS MET LYS LYS
SEQRES   2 A  117  ILE VAL ASP ALA VAL ILE LYS TYR LYS ASP SER SER SER
SEQRES   3 A  117  GLY ARG GLN LEU SER GLU VAL PHE ILE GLN LEU PRO SER
SEQRES   4 A  117  ARG LYS GLU LEU PRO GLU TYR TYR GLU LEU ILE ARG LYS
SEQRES   5 A  117  PRO VAL ASP PHE LYS LYS ILE LYS GLU ARG ILE ARG ASN
SEQRES   6 A  117  HSD LYS TYR ARG SER LEU ASN ASP LEU GLU LYS ASP VAL
SEQRES   7 A  117  MET LEU LEU CYS GLN ASN ALA GLN THR PHE ASN LEU GLU
SEQRES   8 A  117  GLY SER LEU ILE TYR GLU ASP SER ILE VAL LEU GLN SER
SEQRES   9 A  117  VAL PHE THR SER VAL ARG GLN LYS ILE GLU LYS GLU NME
SEQRES   1 B  149  PRO VAL LEU ARG SER VAL ASN SER ARG GLU PRO SER GLN
SEQRES   2 B  149  VAL ILE PHE CYS ASN ARG SER PRO ARG VAL VAL LEU PRO
SEQRES   3 B  149  VAL TRP LEU ASN PHE ASP GLY GLU PRO GLN PRO TYR PRO
SEQRES   4 B  149  THR LEU PRO PRO GLY THR GLY ARG ARG ILE HIS SER TYR
SEQRES   5 B  149  ARG GLY HIS LEU TRP LEU PHE ARG ASP ALA GLY THR HIS
SEQRES   6 B  149  ASP GLY LEU LEU VAL ASN GLN THR GLU LEU PHE VAL PRO
SEQRES   7 B  149  SER LEU ASN VAL ASP GLY GLN PRO ILE PHE ALA ASN ILE
SEQRES   8 B  149  THR LEU PRO VAL TYR THR LEU LYS GLU ARG CYS LEU GLN
SEQRES   9 B  149  VAL VAL ARG SER LEU VAL LYS PRO GLU ASN TYR ARG ARG
SEQRES  10 B  149  LEU ASP ILE VAL ARG SER LEU TYR GLU ASP LEU GLU ASP
SEQRES  11 B  149  HIS PRO ASN VAL GLN LYS ASP LEU GLU ARG LEU THR GLN
SEQRES  12 B  149  GLU ARG ILE ALA HIS GLN
HELIX    1   1 LEU A 1458  VAL A 1469  1               Generated by MOE   12
HELIX    2   2 PRO A 1495  LEU A 1500  1               Generated by MOE    6
HELIX    3   3 PHE A 1507  GLU A 1512  1               Generated by MOE    6
HELIX    4   4 ASN A 1523  ASN A 1540  1               Generated by MOE   18
HELIX    5   5 LEU A 1545  ILE A 1564  1               Generated by MOE   20
HELIX    6   6 LEU B  158  LEU B  169  1               Generated by MOE   12
HELIX    7   7 PRO B  172  ARG B  177  5               Generated by MOE    6
HELIX    8   8 ARG B  182  LEU B  184  5               Generated by MOE    3
HELIX    9   9 GLU B  186  GLU B  189  1               Generated by MOE    4
HELIX   10  10 GLN B  195  ILE B  206  1               Generated by MOE   12
SHEET    1       PRO B  71  GLN B  73                  Generated by MOE
SHEET    2       VAL B  74  ARG B  79                  Generated by MOE
SHEET    3       VAL B  84  LEU B  89                  Generated by MOE
SHEET    4       PRO B  95  PRO B  97                  Generated by MOE
SHEET    5       GLY B 106  TYR B 112                  Generated by MOE
SHEET    6       LEU B 116  ASP B 121                  Generated by MOE
SHEET    7       LEU B 129  VAL B 130                  Generated by MOE
SHEET    8       ILE B 147  THR B 152                  Generated by MOE
LINK         O2  LIG B   1                 C6  LIG B   2     1555   1555  1.37
ATOM      1  CH3 ACE A1452     -46.185 -35.096 -47.601  1.00  0.00           C  
ATOM      2  C   ACE A1452     -45.000 -34.195 -47.876  1.00  0.00           C  
ATOM      3  O   ACE A1452     -45.223 -33.159 -48.536  1.00  0.00           O  
ATOM      4 HH31 ACE A1452     -45.840 -36.125 -47.522  1.00  0.00           H  
ATOM      5 HH32 ACE A1452     -46.649 -34.786 -46.667  1.00  0.00           H  
ATOM      6 HH33 ACE A1452     -46.898 -35.006 -48.418  1.00  0.00           H  
ATOM      7  N   PRO A1453     -43.843 -34.532 -47.426  1.00  1.00           N  
ATOM      8  CD  PRO A1453     -43.375 -35.706 -46.631  1.00  1.00           C  
ATOM      9  CA  PRO A1453     -42.607 -33.677 -47.663  1.00  1.00           C  
ATOM     10  CB  PRO A1453     -41.602 -34.765 -48.021  1.00  1.00           C  
ATOM     11  CG  PRO A1453     -41.933 -35.915 -47.076  1.00  1.00           C  
ATOM     12  C   PRO A1453     -42.786 -32.600 -48.753  1.00  1.00           C  
ATOM     13  O   PRO A1453     -43.899 -32.298 -49.195  1.00  1.00           O  
ATOM     14  HA  PRO A1453     -42.354 -33.195 -46.711  1.00  1.00           H  
ATOM     15  HB2 PRO A1453     -40.562 -34.447 -47.917  1.00  1.00           H  
ATOM     16  HB3 PRO A1453     -41.735 -35.084 -49.063  1.00  1.00           H  
ATOM     17  HG2 PRO A1453     -41.800 -36.883 -47.571  1.00  1.00           H  
ATOM     18  HG3 PRO A1453     -41.271 -35.904 -46.205  1.00  1.00           H  
ATOM     19  HD2 PRO A1453     -44.023 -36.557 -46.859  1.00  1.00           H  
ATOM     20  HD3 PRO A1453     -43.436 -35.457 -45.567  1.00  1.00           H  
ATOM     21  N   ASN A1454     -41.627 -31.944 -49.121  1.00  1.00           N  
ATOM     22  CA  ASN A1454     -41.568 -30.842 -50.090  1.00  1.00           C  
ATOM     23  CB  ASN A1454     -40.672 -29.713 -49.581  1.00  1.00           C  
ATOM     24  CG  ASN A1454     -41.467 -28.701 -48.813  1.00  1.00           C  
ATOM     25  OD1 ASN A1454     -42.550 -28.267 -49.197  1.00  1.00           O  
ATOM     26  ND2 ASN A1454     -40.832 -28.246 -47.693  1.00  1.00           N  
ATOM     27  C   ASN A1454     -40.985 -31.304 -51.435  1.00  1.00           C  
ATOM     28  O   ASN A1454     -40.305 -32.330 -51.528  1.00  1.00           O  
ATOM     29  H   ASN A1454     -40.738 -32.241 -48.719  1.00  1.00           H  
ATOM     30  HA  ASN A1454     -42.596 -30.510 -50.262  1.00  1.00           H  
ATOM     31  HB2 ASN A1454     -40.203 -29.152 -50.399  1.00  1.00           H  
ATOM     32  HB3 ASN A1454     -39.840 -30.090 -48.986  1.00  1.00           H  
ATOM     33 HD21 ASN A1454     -41.275 -27.503 -47.130  1.00  1.00           H  
ATOM     34 HD22 ASN A1454     -39.948 -28.614 -47.359  1.00  1.00           H  
ATOM     35  N   PRO A1455     -41.151 -30.431 -52.505  1.00  1.00           N  
ATOM     36  CD  PRO A1455     -42.066 -29.300 -52.609  1.00  1.00           C  
ATOM     37  CA  PRO A1455     -40.390 -30.611 -53.739  1.00  1.00           C  
ATOM     38  CB  PRO A1455     -40.844 -29.467 -54.649  1.00  1.00           C  
ATOM     39  CG  PRO A1455     -42.218 -29.095 -54.106  1.00  1.00           C  
ATOM     40  C   PRO A1455     -38.882 -30.506 -53.451  1.00  1.00           C  
ATOM     41  O   PRO A1455     -38.413 -29.701 -52.635  1.00  1.00           O  
ATOM     42  HA  PRO A1455     -40.669 -31.588 -54.143  1.00  1.00           H  
ATOM     43  HB2 PRO A1455     -40.884 -29.767 -55.701  1.00  1.00           H  
ATOM     44  HB3 PRO A1455     -40.170 -28.605 -54.578  1.00  1.00           H  
ATOM     45  HG2 PRO A1455     -42.517 -28.075 -54.364  1.00  1.00           H  
ATOM     46  HG3 PRO A1455     -42.971 -29.786 -54.505  1.00  1.00           H  
ATOM     47  HD2 PRO A1455     -41.592 -28.434 -52.141  1.00  1.00           H  
ATOM     48  HD3 PRO A1455     -43.020 -29.505 -52.117  1.00  1.00           H  
ATOM     49  N   PRO A1456     -38.064 -31.342 -54.191  1.00  1.00           N  
ATOM     50  CD  PRO A1456     -38.458 -32.109 -55.369  1.00  1.00           C  
ATOM     51  CA  PRO A1456     -36.674 -31.629 -53.817  1.00  1.00           C  
ATOM     52  CB  PRO A1456     -36.339 -32.885 -54.630  1.00  1.00           C  
ATOM     53  CG  PRO A1456     -37.159 -32.692 -55.901  1.00  1.00           C  
ATOM     54  C   PRO A1456     -35.666 -30.491 -54.068  1.00  1.00           C  
ATOM     55  O   PRO A1456     -34.595 -30.666 -54.648  1.00  1.00           O  
ATOM     56  HA  PRO A1456     -36.639 -31.845 -52.741  1.00  1.00           H  
ATOM     57  HB2 PRO A1456     -36.698 -33.776 -54.099  1.00  1.00           H  
ATOM     58  HB3 PRO A1456     -35.275 -33.027 -54.838  1.00  1.00           H  
ATOM     59  HG2 PRO A1456     -36.663 -31.972 -56.563  1.00  1.00           H  
ATOM     60  HG3 PRO A1456     -37.312 -33.622 -56.456  1.00  1.00           H  
ATOM     61  HD2 PRO A1456     -38.971 -31.472 -56.094  1.00  1.00           H  
ATOM     62  HD3 PRO A1456     -39.134 -32.908 -55.046  1.00  1.00           H  
ATOM     63  N   ASN A1457     -35.979 -29.297 -53.438  1.00  1.00           N  
ATOM     64  CA  ASN A1457     -34.989 -28.231 -53.368  1.00  1.00           C  
ATOM     65  CB  ASN A1457     -34.733 -27.584 -54.748  1.00  1.00           C  
ATOM     66  CG  ASN A1457     -33.250 -27.386 -55.025  1.00  1.00           C  
ATOM     67  ND2 ASN A1457     -32.589 -26.627 -54.098  1.00  1.00           N  
ATOM     68  OD1 ASN A1457     -32.670 -27.786 -56.033  1.00  1.00           O  
ATOM     69  C   ASN A1457     -35.237 -27.112 -52.333  1.00  1.00           C  
ATOM     70  O   ASN A1457     -34.368 -26.245 -52.157  1.00  1.00           O  
ATOM     71  H   ASN A1457     -36.918 -29.228 -53.031  1.00  1.00           H  
ATOM     72  HA  ASN A1457     -34.073 -28.729 -53.025  1.00  1.00           H  
ATOM     73  HB2 ASN A1457     -35.225 -26.607 -54.829  1.00  1.00           H  
ATOM     74  HB3 ASN A1457     -35.129 -28.204 -55.561  1.00  1.00           H  
ATOM     75 HD21 ASN A1457     -31.589 -26.436 -54.228  1.00  1.00           H  
ATOM     76 HD22 ASN A1457     -33.048 -26.223 -53.279  1.00  1.00           H  
ATOM     77  N   LEU A1458     -36.413 -27.119 -51.618  1.00  1.00           N  
ATOM     78  CA  LEU A1458     -36.747 -26.009 -50.716  1.00  1.00           C  
ATOM     79  CB  LEU A1458     -38.217 -26.071 -50.280  1.00  1.00           C  
ATOM     80  CG  LEU A1458     -39.206 -25.440 -51.282  1.00  1.00           C  
ATOM     81  CD1 LEU A1458     -39.132 -26.033 -52.688  1.00  1.00           C  
ATOM     82  CD2 LEU A1458     -40.629 -25.586 -50.747  1.00  1.00           C  
ATOM     83  C   LEU A1458     -35.814 -26.087 -49.493  1.00  1.00           C  
ATOM     84  O   LEU A1458     -35.098 -25.147 -49.148  1.00  1.00           O  
ATOM     85  H   LEU A1458     -37.067 -27.890 -51.708  1.00  1.00           H  
ATOM     86  HA  LEU A1458     -36.531 -25.065 -51.230  1.00  1.00           H  
ATOM     87  HB2 LEU A1458     -38.328 -25.542 -49.324  1.00  1.00           H  
ATOM     88  HB3 LEU A1458     -38.508 -27.112 -50.084  1.00  1.00           H  
ATOM     89  HG  LEU A1458     -38.985 -24.369 -51.356  1.00  1.00           H  
ATOM     90 HD11 LEU A1458     -39.265 -27.118 -52.667  1.00  1.00           H  
ATOM     91 HD12 LEU A1458     -38.174 -25.808 -53.167  1.00  1.00           H  
ATOM     92 HD13 LEU A1458     -39.915 -25.613 -53.329  1.00  1.00           H  
ATOM     93 HD21 LEU A1458     -40.705 -25.190 -49.730  1.00  1.00           H  
ATOM     94 HD22 LEU A1458     -40.934 -26.635 -50.723  1.00  1.00           H  
ATOM     95 HD23 LEU A1458     -41.341 -25.047 -51.380  1.00  1.00           H  
ATOM     96  N   THR A1459     -35.827 -27.315 -48.874  1.00  1.00           N  
ATOM     97  CA  THR A1459     -35.101 -27.688 -47.662  1.00  1.00           C  
ATOM     98  CB  THR A1459     -35.646 -29.048 -47.129  1.00  1.00           C  
ATOM     99  OG1 THR A1459     -35.880 -29.872 -48.156  1.00  1.00           O  
ATOM    100  CG2 THR A1459     -36.982 -28.803 -46.409  1.00  1.00           C  
ATOM    101  C   THR A1459     -33.595 -27.841 -47.905  1.00  1.00           C  
ATOM    102  O   THR A1459     -32.798 -28.039 -46.983  1.00  1.00           O  
ATOM    103  H   THR A1459     -36.365 -28.104 -49.233  1.00  1.00           H  
ATOM    104  HA  THR A1459     -35.222 -26.881 -46.928  1.00  1.00           H  
ATOM    105  HB  THR A1459     -34.960 -29.369 -46.332  1.00  1.00           H  
ATOM    106 HG21 THR A1459     -37.767 -28.443 -47.084  1.00  1.00           H  
ATOM    107 HG22 THR A1459     -36.862 -28.053 -45.618  1.00  1.00           H  
ATOM    108 HG23 THR A1459     -37.335 -29.720 -45.927  1.00  1.00           H  
ATOM    109  HG1 THR A1459     -35.367 -30.670 -48.011  1.00  1.00           H  
ATOM    110  N   LYS A1460     -33.216 -27.802 -49.227  1.00  1.00           N  
ATOM    111  CA  LYS A1460     -31.835 -27.793 -49.674  1.00  1.00           C  
ATOM    112  CB  LYS A1460     -31.617 -28.675 -50.906  1.00  1.00           C  
ATOM    113  CG  LYS A1460     -31.917 -30.165 -50.676  1.00  1.00           C  
ATOM    114  CD  LYS A1460     -31.086 -30.766 -49.540  1.00  1.00           C  
ATOM    115  CE  LYS A1460     -31.375 -32.246 -49.313  1.00  1.00           C  
ATOM    116  NZ  LYS A1460     -30.637 -32.689 -48.129  1.00  1.00           N1+
ATOM    117  C   LYS A1460     -31.364 -26.356 -49.934  1.00  1.00           C  
ATOM    118  O   LYS A1460     -30.235 -25.986 -49.597  1.00  1.00           O  
ATOM    119  H   LYS A1460     -33.979 -27.763 -49.897  1.00  1.00           H  
ATOM    120  HA  LYS A1460     -31.206 -28.141 -48.849  1.00  1.00           H  
ATOM    121  HB2 LYS A1460     -30.578 -28.571 -51.245  1.00  1.00           H  
ATOM    122  HB3 LYS A1460     -32.239 -28.317 -51.733  1.00  1.00           H  
ATOM    123  HG2 LYS A1460     -31.712 -30.710 -51.605  1.00  1.00           H  
ATOM    124  HG3 LYS A1460     -32.985 -30.296 -50.464  1.00  1.00           H  
ATOM    125  HD2 LYS A1460     -31.316 -30.237 -48.611  1.00  1.00           H  
ATOM    126  HD3 LYS A1460     -30.019 -30.618 -49.745  1.00  1.00           H  
ATOM    127  HE2 LYS A1460     -31.086 -32.843 -50.183  1.00  1.00           H  
ATOM    128  HE3 LYS A1460     -32.446 -32.395 -49.139  1.00  1.00           H  
ATOM    129  HZ1 LYS A1460     -30.179 -33.580 -48.335  1.00  1.00           H  
ATOM    130  HZ2 LYS A1460     -29.973 -31.974 -47.868  1.00  1.00           H  
ATOM    131  HZ3 LYS A1460     -31.305 -32.889 -47.382  1.00  1.00           H  
ATOM    132  N   LYS A1461     -32.241 -25.507 -50.590  1.00  1.00           N  
ATOM    133  CA  LYS A1461     -31.860 -24.108 -50.826  1.00  1.00           C  
ATOM    134  CB  LYS A1461     -32.893 -23.310 -51.634  1.00  1.00           C  
ATOM    135  CG  LYS A1461     -32.409 -23.084 -53.067  1.00  1.00           C  
ATOM    136  CD  LYS A1461     -33.469 -22.400 -53.932  1.00  1.00           C  
ATOM    137  CE  LYS A1461     -32.972 -22.271 -55.370  1.00  1.00           C  
ATOM    138  NZ  LYS A1461     -33.995 -21.724 -56.271  1.00  1.00           N1+
ATOM    139  C   LYS A1461     -31.655 -23.417 -49.475  1.00  1.00           C  
ATOM    140  O   LYS A1461     -30.814 -22.537 -49.306  1.00  1.00           O  
ATOM    141  H   LYS A1461     -33.148 -25.845 -50.929  1.00  1.00           H  
ATOM    142  HA  LYS A1461     -30.882 -24.120 -51.324  1.00  1.00           H  
ATOM    143  HB2 LYS A1461     -33.060 -22.323 -51.183  1.00  1.00           H  
ATOM    144  HB3 LYS A1461     -33.866 -23.812 -51.637  1.00  1.00           H  
ATOM    145  HG2 LYS A1461     -32.135 -24.043 -53.517  1.00  1.00           H  
ATOM    146  HG3 LYS A1461     -31.500 -22.471 -53.052  1.00  1.00           H  
ATOM    147  HD2 LYS A1461     -33.708 -21.412 -53.522  1.00  1.00           H  
ATOM    148  HD3 LYS A1461     -34.392 -22.993 -53.909  1.00  1.00           H  
ATOM    149  HE2 LYS A1461     -32.690 -23.264 -55.740  1.00  1.00           H  
ATOM    150  HE3 LYS A1461     -32.078 -21.643 -55.419  1.00  1.00           H  
ATOM    151  HZ1 LYS A1461     -34.054 -20.693 -56.139  1.00  1.00           H  
ATOM    152  HZ2 LYS A1461     -34.916 -22.057 -55.962  1.00  1.00           H  
ATOM    153  HZ3 LYS A1461     -33.761 -21.991 -57.217  1.00  1.00           H  
ATOM    154  N   MET A1462     -32.516 -23.825 -48.477  1.00  1.00           N  
ATOM    155  CA  MET A1462     -32.380 -23.297 -47.131  1.00  1.00           C  
ATOM    156  CB  MET A1462     -33.512 -23.772 -46.234  1.00  1.00           C  
ATOM    157  CG  MET A1462     -34.829 -23.131 -46.653  1.00  1.00           C  
ATOM    158  SD  MET A1462     -36.150 -23.854 -45.662  1.00  1.00           S  
ATOM    159  CE  MET A1462     -37.560 -23.447 -46.709  1.00  1.00           C  
ATOM    160  C   MET A1462     -31.028 -23.698 -46.518  1.00  1.00           C  
ATOM    161  O   MET A1462     -30.455 -22.949 -45.725  1.00  1.00           O  
ATOM    162  H   MET A1462     -33.264 -24.493 -48.703  1.00  1.00           H  
ATOM    163  HA  MET A1462     -32.387 -22.204 -47.206  1.00  1.00           H  
ATOM    164  HB2 MET A1462     -33.288 -23.502 -45.195  1.00  1.00           H  
ATOM    165  HB3 MET A1462     -33.577 -24.868 -46.274  1.00  1.00           H  
ATOM    166  HG2 MET A1462     -35.031 -23.297 -47.710  1.00  1.00           H  
ATOM    167  HG3 MET A1462     -34.804 -22.050 -46.501  1.00  1.00           H  
ATOM    168  HE1 MET A1462     -37.365 -23.690 -47.756  1.00  1.00           H  
ATOM    169  HE2 MET A1462     -37.786 -22.385 -46.604  1.00  1.00           H  
ATOM    170  HE3 MET A1462     -38.428 -24.023 -46.381  1.00  1.00           H  
ATOM    171  N   LYS A1463     -30.507 -24.926 -46.860  1.00  1.00           N  
ATOM    172  CA  LYS A1463     -29.195 -25.331 -46.355  1.00  1.00           C  
ATOM    173  CB  LYS A1463     -28.900 -26.821 -46.589  1.00  1.00           C  
ATOM    174  CG  LYS A1463     -29.782 -27.716 -45.709  1.00  1.00           C  
ATOM    175  CD  LYS A1463     -29.646 -29.207 -46.043  1.00  1.00           C  
ATOM    176  CE  LYS A1463     -30.603 -30.097 -45.246  1.00  1.00           C  
ATOM    177  NZ  LYS A1463     -31.985 -29.999 -45.748  1.00  1.00           N1+
ATOM    178  C   LYS A1463     -28.123 -24.436 -47.013  1.00  1.00           C  
ATOM    179  O   LYS A1463     -27.154 -24.027 -46.372  1.00  1.00           O  
ATOM    180  H   LYS A1463     -31.027 -25.541 -47.476  1.00  1.00           H  
ATOM    181  HA  LYS A1463     -29.171 -25.113 -45.279  1.00  1.00           H  
ATOM    182  HB2 LYS A1463     -27.846 -27.028 -46.365  1.00  1.00           H  
ATOM    183  HB3 LYS A1463     -29.048 -27.077 -47.643  1.00  1.00           H  
ATOM    184  HG2 LYS A1463     -30.819 -27.405 -45.825  1.00  1.00           H  
ATOM    185  HG3 LYS A1463     -29.521 -27.556 -44.656  1.00  1.00           H  
ATOM    186  HD2 LYS A1463     -28.618 -29.516 -45.815  1.00  1.00           H  
ATOM    187  HD3 LYS A1463     -29.789 -29.367 -47.116  1.00  1.00           H  
ATOM    188  HE2 LYS A1463     -30.614 -29.824 -44.187  1.00  1.00           H  
ATOM    189  HE3 LYS A1463     -30.320 -31.151 -45.328  1.00  1.00           H  
ATOM    190  HZ1 LYS A1463     -32.219 -30.708 -46.460  1.00  1.00           H  
ATOM    191  HZ2 LYS A1463     -32.234 -29.070 -46.182  1.00  1.00           H  
ATOM    192  HZ3 LYS A1463     -32.708 -30.122 -44.982  1.00  1.00           H  
ATOM    193  N   LYS A1464     -28.319 -24.173 -48.357  1.00  1.00           N  
ATOM    194  CA  LYS A1464     -27.408 -23.320 -49.124  1.00  1.00           C  
ATOM    195  CB  LYS A1464     -27.716 -23.458 -50.623  1.00  1.00           C  
ATOM    196  CG  LYS A1464     -26.517 -23.113 -51.511  1.00  1.00           C  
ATOM    197  CD  LYS A1464     -26.910 -23.119 -52.989  1.00  1.00           C  
ATOM    198  CE  LYS A1464     -25.726 -22.778 -53.883  1.00  1.00           C  
ATOM    199  NZ  LYS A1464     -26.221 -22.309 -55.188  1.00  1.00           N1+
ATOM    200  C   LYS A1464     -27.483 -21.834 -48.690  1.00  1.00           C  
ATOM    201  O   LYS A1464     -26.586 -21.042 -48.982  1.00  1.00           O  
ATOM    202  H   LYS A1464     -29.118 -24.609 -48.830  1.00  1.00           H  
ATOM    203  HA  LYS A1464     -26.392 -23.671 -48.903  1.00  1.00           H  
ATOM    204  HB2 LYS A1464     -28.570 -22.822 -50.887  1.00  1.00           H  
ATOM    205  HB3 LYS A1464     -28.016 -24.490 -50.849  1.00  1.00           H  
ATOM    206  HG2 LYS A1464     -25.711 -23.836 -51.337  1.00  1.00           H  
ATOM    207  HG3 LYS A1464     -26.126 -22.124 -51.253  1.00  1.00           H  
ATOM    208  HD2 LYS A1464     -27.725 -22.407 -53.145  1.00  1.00           H  
ATOM    209  HD3 LYS A1464     -27.304 -24.105 -53.268  1.00  1.00           H  
ATOM    210  HE2 LYS A1464     -25.108 -23.662 -54.068  1.00  1.00           H  
ATOM    211  HE3 LYS A1464     -25.100 -21.979 -53.476  1.00  1.00           H  
ATOM    212  HZ1 LYS A1464     -26.276 -21.213 -55.189  1.00  1.00           H  
ATOM    213  HZ2 LYS A1464     -27.173 -22.601 -55.428  1.00  1.00           H  
ATOM    214  HZ3 LYS A1464     -25.591 -22.513 -55.968  1.00  1.00           H  
ATOM    215  N   ILE A1465     -28.647 -21.435 -48.064  1.00  1.00           N  
ATOM    216  CA  ILE A1465     -28.845 -20.097 -47.500  1.00  1.00           C  
ATOM    217  CB  ILE A1465     -30.324 -19.627 -47.590  1.00  1.00           C  
ATOM    218  CG2 ILE A1465     -30.574 -18.361 -46.755  1.00  1.00           C  
ATOM    219  CG1 ILE A1465     -30.715 -19.347 -49.055  1.00  1.00           C  
ATOM    220  CD1 ILE A1465     -32.219 -19.297 -49.290  1.00  1.00           C  
ATOM    221  C   ILE A1465     -28.351 -20.111 -46.048  1.00  1.00           C  
ATOM    222  O   ILE A1465     -27.464 -19.344 -45.654  1.00  1.00           O  
ATOM    223  H   ILE A1465     -29.406 -22.114 -48.019  1.00  1.00           H  
ATOM    224  HA  ILE A1465     -28.205 -19.393 -48.047  1.00  1.00           H  
ATOM    225  HB  ILE A1465     -30.970 -20.419 -47.196  1.00  1.00           H  
ATOM    226 HG12 ILE A1465     -30.299 -20.116 -49.710  1.00  1.00           H  
ATOM    227 HG13 ILE A1465     -30.278 -18.393 -49.368  1.00  1.00           H  
ATOM    228 HG21 ILE A1465     -29.904 -17.550 -47.058  1.00  1.00           H  
ATOM    229 HG22 ILE A1465     -30.430 -18.544 -45.687  1.00  1.00           H  
ATOM    230 HG23 ILE A1465     -31.601 -18.004 -46.874  1.00  1.00           H  
ATOM    231 HD11 ILE A1465     -32.686 -18.460 -48.765  1.00  1.00           H  
ATOM    232 HD12 ILE A1465     -32.697 -20.224 -48.958  1.00  1.00           H  
ATOM    233 HD13 ILE A1465     -32.426 -19.173 -50.358  1.00  1.00           H  
ATOM    234  N   VAL A1466     -28.999 -20.964 -45.176  1.00  1.00           N  
ATOM    235  CA  VAL A1466     -28.857 -20.784 -43.730  1.00  1.00           C  
ATOM    236  CB  VAL A1466     -29.819 -21.685 -42.926  1.00  1.00           C  
ATOM    237  CG1 VAL A1466     -29.507 -21.702 -41.427  1.00  1.00           C  
ATOM    238  CG2 VAL A1466     -31.262 -21.206 -43.111  1.00  1.00           C  
ATOM    239  C   VAL A1466     -27.389 -20.999 -43.345  1.00  1.00           C  
ATOM    240  O   VAL A1466     -26.836 -20.289 -42.504  1.00  1.00           O  
ATOM    241  H   VAL A1466     -29.608 -21.721 -45.523  1.00  1.00           H  
ATOM    242  HA  VAL A1466     -29.080 -19.729 -43.523  1.00  1.00           H  
ATOM    243  HB  VAL A1466     -29.743 -22.718 -43.286  1.00  1.00           H  
ATOM    244 HG11 VAL A1466     -29.470 -20.688 -41.014  1.00  1.00           H  
ATOM    245 HG12 VAL A1466     -28.548 -22.191 -41.238  1.00  1.00           H  
ATOM    246 HG13 VAL A1466     -30.267 -22.265 -40.874  1.00  1.00           H  
ATOM    247 HG21 VAL A1466     -31.558 -21.214 -44.164  1.00  1.00           H  
ATOM    248 HG22 VAL A1466     -31.389 -20.185 -42.736  1.00  1.00           H  
ATOM    249 HG23 VAL A1466     -31.959 -21.849 -42.566  1.00  1.00           H  
ATOM    250  N   ASP A1467     -26.754 -22.048 -43.979  1.00  1.00           N  
ATOM    251  CA  ASP A1467     -25.361 -22.378 -43.690  1.00  1.00           C  
ATOM    252  CB  ASP A1467     -25.159 -23.890 -43.639  1.00  1.00           C  
ATOM    253  CG  ASP A1467     -24.617 -24.200 -42.253  1.00  1.00           C  
ATOM    254  OD1 ASP A1467     -25.460 -24.565 -41.373  1.00  1.00           O  
ATOM    255  OD2 ASP A1467     -23.366 -24.039 -42.099  1.00  1.00           O1-
ATOM    256  C   ASP A1467     -24.394 -21.624 -44.649  1.00  1.00           C  
ATOM    257  O   ASP A1467     -23.225 -21.967 -44.814  1.00  1.00           O  
ATOM    258  H   ASP A1467     -27.254 -22.587 -44.690  1.00  1.00           H  
ATOM    259  HA  ASP A1467     -25.134 -21.939 -42.710  1.00  1.00           H  
ATOM    260  HB2 ASP A1467     -24.450 -24.244 -44.395  1.00  1.00           H  
ATOM    261  HB3 ASP A1467     -26.095 -24.442 -43.781  1.00  1.00           H  
ATOM    262  N   ALA A1468     -24.885 -20.415 -45.108  1.00  1.00           N  
ATOM    263  CA  ALA A1468     -24.075 -19.304 -45.596  1.00  1.00           C  
ATOM    264  CB  ALA A1468     -24.404 -18.959 -47.039  1.00  1.00           C  
ATOM    265  C   ALA A1468     -24.325 -18.106 -44.656  1.00  1.00           C  
ATOM    266  O   ALA A1468     -23.399 -17.470 -44.147  1.00  1.00           O  
ATOM    267  H   ALA A1468     -25.894 -20.281 -45.090  1.00  1.00           H  
ATOM    268  HA  ALA A1468     -23.016 -19.573 -45.516  1.00  1.00           H  
ATOM    269  HB1 ALA A1468     -25.454 -18.676 -47.168  1.00  1.00           H  
ATOM    270  HB2 ALA A1468     -24.210 -19.813 -47.695  1.00  1.00           H  
ATOM    271  HB3 ALA A1468     -23.796 -18.116 -47.383  1.00  1.00           H  
ATOM    272  N   VAL A1469     -25.657 -17.797 -44.424  1.00  1.00           N  
ATOM    273  CA  VAL A1469     -26.068 -16.673 -43.564  1.00  1.00           C  
ATOM    274  CB  VAL A1469     -27.612 -16.624 -43.435  1.00  1.00           C  
ATOM    275  CG1 VAL A1469     -28.111 -15.712 -42.307  1.00  1.00           C  
ATOM    276  CG2 VAL A1469     -28.245 -16.162 -44.749  1.00  1.00           C  
ATOM    277  C   VAL A1469     -25.415 -16.806 -42.179  1.00  1.00           C  
ATOM    278  O   VAL A1469     -25.091 -15.818 -41.517  1.00  1.00           O  
ATOM    279  H   VAL A1469     -26.393 -18.339 -44.893  1.00  1.00           H  
ATOM    280  HA  VAL A1469     -25.678 -15.757 -44.023  1.00  1.00           H  
ATOM    281  HB  VAL A1469     -27.982 -17.634 -43.220  1.00  1.00           H  
ATOM    282 HG11 VAL A1469     -27.695 -14.704 -42.391  1.00  1.00           H  
ATOM    283 HG12 VAL A1469     -27.843 -16.112 -41.324  1.00  1.00           H  
ATOM    284 HG13 VAL A1469     -29.203 -15.628 -42.328  1.00  1.00           H  
ATOM    285 HG21 VAL A1469     -27.930 -16.781 -45.591  1.00  1.00           H  
ATOM    286 HG22 VAL A1469     -27.970 -15.127 -44.971  1.00  1.00           H  
ATOM    287 HG23 VAL A1469     -29.336 -16.219 -44.693  1.00  1.00           H  
ATOM    288  N   ILE A1470     -25.298 -18.096 -41.689  1.00  1.00           N  
ATOM    289  CA  ILE A1470     -24.743 -18.351 -40.356  1.00  1.00           C  
ATOM    290  CB  ILE A1470     -24.869 -19.867 -39.987  1.00  1.00           C  
ATOM    291  CG2 ILE A1470     -23.796 -20.402 -39.028  1.00  1.00           C  
ATOM    292  CG1 ILE A1470     -26.273 -20.128 -39.389  1.00  1.00           C  
ATOM    293  CD1 ILE A1470     -26.586 -21.603 -39.177  1.00  1.00           C  
ATOM    294  C   ILE A1470     -23.300 -17.811 -40.140  1.00  1.00           C  
ATOM    295  O   ILE A1470     -22.869 -17.662 -38.987  1.00  1.00           O  
ATOM    296  H   ILE A1470     -25.664 -18.879 -42.247  1.00  1.00           H  
ATOM    297  HA  ILE A1470     -25.359 -17.759 -39.664  1.00  1.00           H  
ATOM    298  HB  ILE A1470     -24.766 -20.452 -40.909  1.00  1.00           H  
ATOM    299 HG12 ILE A1470     -27.041 -19.703 -40.045  1.00  1.00           H  
ATOM    300 HG13 ILE A1470     -26.366 -19.607 -38.429  1.00  1.00           H  
ATOM    301 HG21 ILE A1470     -23.869 -19.933 -38.043  1.00  1.00           H  
ATOM    302 HG22 ILE A1470     -22.788 -20.245 -39.421  1.00  1.00           H  
ATOM    303 HG23 ILE A1470     -23.893 -21.484 -38.890  1.00  1.00           H  
ATOM    304 HD11 ILE A1470     -25.992 -22.029 -38.363  1.00  1.00           H  
ATOM    305 HD12 ILE A1470     -26.395 -22.179 -40.086  1.00  1.00           H  
ATOM    306 HD13 ILE A1470     -27.638 -21.731 -38.907  1.00  1.00           H  
ATOM    307  N   LYS A1471     -22.508 -17.661 -41.269  1.00  1.00           N  
ATOM    308  CA  LYS A1471     -21.062 -17.462 -41.151  1.00  1.00           C  
ATOM    309  CB  LYS A1471     -20.299 -18.010 -42.375  1.00  1.00           C  
ATOM    310  CG  LYS A1471     -20.749 -19.370 -42.906  1.00  1.00           C  
ATOM    311  CD  LYS A1471     -20.658 -20.530 -41.912  1.00  1.00           C  
ATOM    312  CE  LYS A1471     -21.504 -21.674 -42.447  1.00  1.00           C  
ATOM    313  NZ  LYS A1471     -21.538 -22.808 -41.523  1.00  1.00           N1+
ATOM    314  C   LYS A1471     -20.595 -16.008 -40.936  1.00  1.00           C  
ATOM    315  O   LYS A1471     -19.396 -15.738 -40.829  1.00  1.00           O  
ATOM    316  H   LYS A1471     -22.944 -17.693 -42.200  1.00  1.00           H  
ATOM    317  HA  LYS A1471     -20.732 -18.009 -40.258  1.00  1.00           H  
ATOM    318  HB2 LYS A1471     -19.227 -18.058 -42.141  1.00  1.00           H  
ATOM    319  HB3 LYS A1471     -20.392 -17.291 -43.201  1.00  1.00           H  
ATOM    320  HG2 LYS A1471     -20.143 -19.617 -43.787  1.00  1.00           H  
ATOM    321  HG3 LYS A1471     -21.776 -19.281 -43.274  1.00  1.00           H  
ATOM    322  HD2 LYS A1471     -21.028 -20.233 -40.927  1.00  1.00           H  
ATOM    323  HD3 LYS A1471     -19.615 -20.840 -41.788  1.00  1.00           H  
ATOM    324  HE2 LYS A1471     -21.128 -22.048 -43.403  1.00  1.00           H  
ATOM    325  HE3 LYS A1471     -22.540 -21.342 -42.543  1.00  1.00           H  
ATOM    326  HZ1 LYS A1471     -21.777 -22.574 -40.558  1.00  1.00           H  
ATOM    327  HZ2 LYS A1471     -20.708 -23.403 -41.554  1.00  1.00           H  
ATOM    328  HZ3 LYS A1471     -22.368 -23.453 -41.833  1.00  1.00           H  
ATOM    329  N   TYR A1472     -21.565 -15.031 -40.912  1.00  1.00           N  
ATOM    330  CA  TYR A1472     -21.177 -13.620 -40.862  1.00  1.00           C  
ATOM    331  CB  TYR A1472     -22.344 -12.701 -41.258  1.00  1.00           C  
ATOM    332  CG  TYR A1472     -21.901 -11.285 -41.548  1.00  1.00           C  
ATOM    333  CD1 TYR A1472     -21.266 -10.974 -42.758  1.00  1.00           C  
ATOM    334  CE1 TYR A1472     -20.786  -9.683 -42.999  1.00  1.00           C  
ATOM    335  CZ  TYR A1472     -20.944  -8.699 -42.028  1.00  1.00           C  
ATOM    336  OH  TYR A1472     -20.446  -7.439 -42.205  1.00  1.00           O  
ATOM    337  CD2 TYR A1472     -22.066 -10.273 -40.591  1.00  1.00           C  
ATOM    338  CE2 TYR A1472     -21.596  -8.981 -40.833  1.00  1.00           C  
ATOM    339  C   TYR A1472     -20.645 -13.237 -39.455  1.00  1.00           C  
ATOM    340  O   TYR A1472     -21.160 -13.648 -38.412  1.00  1.00           O  
ATOM    341  H   TYR A1472     -22.547 -15.308 -40.940  1.00  1.00           H  
ATOM    342  HA  TYR A1472     -20.355 -13.502 -41.581  1.00  1.00           H  
ATOM    343  HB2 TYR A1472     -23.106 -12.700 -40.470  1.00  1.00           H  
ATOM    344  HB3 TYR A1472     -22.845 -13.094 -42.152  1.00  1.00           H  
ATOM    345  HD1 TYR A1472     -21.124 -11.736 -43.522  1.00  1.00           H  
ATOM    346  HD2 TYR A1472     -22.535 -10.488 -39.635  1.00  1.00           H  
ATOM    347  HE1 TYR A1472     -20.286  -9.473 -43.939  1.00  1.00           H  
ATOM    348  HE2 TYR A1472     -21.694  -8.211 -40.072  1.00  1.00           H  
ATOM    349  HH  TYR A1472     -20.766  -6.875 -41.480  1.00  1.00           H  
ATOM    350  N   LYS A1473     -19.581 -12.348 -39.493  1.00  1.00           N  
ATOM    351  CA  LYS A1473     -18.953 -11.760 -38.315  1.00  1.00           C  
ATOM    352  CB  LYS A1473     -17.530 -12.290 -38.072  1.00  1.00           C  
ATOM    353  CG  LYS A1473     -17.475 -13.700 -37.472  1.00  1.00           C  
ATOM    354  CD  LYS A1473     -16.024 -14.126 -37.223  1.00  1.00           C  
ATOM    355  CE  LYS A1473     -15.859 -15.548 -36.699  1.00  1.00           C  
ATOM    356  NZ  LYS A1473     -16.405 -15.711 -35.332  1.00  1.00           N1+
ATOM    357  C   LYS A1473     -18.858 -10.237 -38.543  1.00  1.00           C  
ATOM    358  O   LYS A1473     -18.651  -9.746 -39.653  1.00  1.00           O  
ATOM    359  H   LYS A1473     -19.215 -12.021 -40.384  1.00  1.00           H  
ATOM    360  HA  LYS A1473     -19.595 -11.946 -37.455  1.00  1.00           H  
ATOM    361  HB2 LYS A1473     -17.003 -11.610 -37.389  1.00  1.00           H  
ATOM    362  HB3 LYS A1473     -16.967 -12.273 -39.014  1.00  1.00           H  
ATOM    363  HG2 LYS A1473     -17.960 -14.412 -38.149  1.00  1.00           H  
ATOM    364  HG3 LYS A1473     -18.019 -13.708 -36.525  1.00  1.00           H  
ATOM    365  HD2 LYS A1473     -15.547 -13.424 -36.529  1.00  1.00           H  
ATOM    366  HD3 LYS A1473     -15.471 -14.051 -38.168  1.00  1.00           H  
ATOM    367  HE2 LYS A1473     -14.796 -15.802 -36.638  1.00  1.00           H  
ATOM    368  HE3 LYS A1473     -16.359 -16.283 -37.338  1.00  1.00           H  
ATOM    369  HZ1 LYS A1473     -17.288 -16.292 -35.322  1.00  1.00           H  
ATOM    370  HZ2 LYS A1473     -16.603 -14.824 -34.849  1.00  1.00           H  
ATOM    371  HZ3 LYS A1473     -15.748 -16.236 -34.740  1.00  1.00           H  
ATOM    372  N   ASP A1474     -18.926  -9.499 -37.375  1.00  1.00           N  
ATOM    373  CA  ASP A1474     -18.816  -8.050 -37.350  1.00  1.00           C  
ATOM    374  CB  ASP A1474     -19.173  -7.471 -35.973  1.00  1.00           C  
ATOM    375  CG  ASP A1474     -18.879  -5.977 -35.923  1.00  1.00           C  
ATOM    376  OD1 ASP A1474     -19.101  -5.323 -36.986  1.00  1.00           O  
ATOM    377  OD2 ASP A1474     -18.268  -5.545 -34.889  1.00  1.00           O1-
ATOM    378  C   ASP A1474     -17.370  -7.681 -37.721  1.00  1.00           C  
ATOM    379  O   ASP A1474     -16.383  -8.376 -37.496  1.00  1.00           O  
ATOM    380  H   ASP A1474     -19.056 -10.000 -36.479  1.00  1.00           H  
ATOM    381  HA  ASP A1474     -19.492  -7.662 -38.123  1.00  1.00           H  
ATOM    382  HB2 ASP A1474     -18.590  -7.975 -35.195  1.00  1.00           H  
ATOM    383  HB3 ASP A1474     -20.232  -7.639 -35.747  1.00  1.00           H  
ATOM    384  N   SER A1475     -17.288  -6.406 -38.237  1.00  1.00           N  
ATOM    385  CA  SER A1475     -16.053  -5.829 -38.721  1.00  1.00           C  
ATOM    386  CB  SER A1475     -16.276  -4.845 -39.876  1.00  1.00           C  
ATOM    387  OG  SER A1475     -17.076  -3.718 -39.515  1.00  1.00           O  
ATOM    388  C   SER A1475     -15.335  -5.135 -37.564  1.00  1.00           C  
ATOM    389  O   SER A1475     -14.107  -5.072 -37.526  1.00  1.00           O  
ATOM    390  H   SER A1475     -18.153  -5.834 -38.165  1.00  1.00           H  
ATOM    391  HA  SER A1475     -15.406  -6.645 -39.065  1.00  1.00           H  
ATOM    392  HB2 SER A1475     -16.769  -5.346 -40.716  1.00  1.00           H  
ATOM    393  HB3 SER A1475     -15.316  -4.457 -40.231  1.00  1.00           H  
ATOM    394  HG  SER A1475     -17.938  -4.043 -39.198  1.00  1.00           H  
ATOM    395  N   SER A1476     -16.144  -4.451 -36.675  1.00  1.00           N  
ATOM    396  CA  SER A1476     -15.561  -3.563 -35.675  1.00  1.00           C  
ATOM    397  CB  SER A1476     -16.566  -2.502 -35.214  1.00  1.00           C  
ATOM    398  OG  SER A1476     -17.635  -3.011 -34.420  1.00  1.00           O  
ATOM    399  C   SER A1476     -15.021  -4.355 -34.480  1.00  1.00           C  
ATOM    400  O   SER A1476     -14.022  -4.001 -33.855  1.00  1.00           O  
ATOM    401  H   SER A1476     -17.159  -4.571 -36.737  1.00  1.00           H  
ATOM    402  HA  SER A1476     -14.707  -3.058 -36.145  1.00  1.00           H  
ATOM    403  HB2 SER A1476     -17.007  -1.993 -36.077  1.00  1.00           H  
ATOM    404  HB3 SER A1476     -16.056  -1.747 -34.607  1.00  1.00           H  
ATOM    405  HG  SER A1476     -17.916  -3.907 -34.739  1.00  1.00           H  
ATOM    406  N   SER A1477     -15.855  -5.371 -34.058  1.00  1.00           N  
ATOM    407  CA  SER A1477     -15.633  -6.142 -32.847  1.00  1.00           C  
ATOM    408  CB  SER A1477     -16.919  -6.164 -32.005  1.00  1.00           C  
ATOM    409  OG  SER A1477     -18.055  -6.645 -32.727  1.00  1.00           O  
ATOM    410  C   SER A1477     -15.095  -7.562 -33.089  1.00  1.00           C  
ATOM    411  O   SER A1477     -14.619  -8.230 -32.169  1.00  1.00           O  
ATOM    412  H   SER A1477     -16.712  -5.550 -34.610  1.00  1.00           H  
ATOM    413  HA  SER A1477     -14.856  -5.640 -32.257  1.00  1.00           H  
ATOM    414  HB2 SER A1477     -17.161  -5.153 -31.659  1.00  1.00           H  
ATOM    415  HB3 SER A1477     -16.797  -6.800 -31.123  1.00  1.00           H  
ATOM    416  HG  SER A1477     -18.177  -6.067 -33.541  1.00  1.00           H  
ATOM    417  N   GLY A1478     -15.280  -8.091 -34.353  1.00  1.00           N  
ATOM    418  CA  GLY A1478     -14.877  -9.462 -34.687  1.00  1.00           C  
ATOM    419  C   GLY A1478     -15.866 -10.550 -34.235  1.00  1.00           C  
ATOM    420  O   GLY A1478     -15.654 -11.753 -34.375  1.00  1.00           O  
ATOM    421  H   GLY A1478     -15.677  -7.504 -35.084  1.00  1.00           H  
ATOM    422  HA2 GLY A1478     -13.910  -9.667 -34.217  1.00  1.00           H  
ATOM    423  HA3 GLY A1478     -14.769  -9.521 -35.773  1.00  1.00           H  
ATOM    424  N   ARG A1479     -17.013 -10.027 -33.694  1.00  1.00           N  
ATOM    425  CA  ARG A1479     -18.115 -10.771 -33.070  1.00  1.00           C  
ATOM    426  CB  ARG A1479     -18.915  -9.738 -32.276  1.00  1.00           C  
ATOM    427  CG  ARG A1479     -20.108 -10.238 -31.471  1.00  1.00           C  
ATOM    428  CD  ARG A1479     -20.862  -9.038 -30.901  1.00  1.00           C  
ATOM    429  NE  ARG A1479     -21.474  -8.241 -31.980  1.00  1.00           N  
ATOM    430  CZ  ARG A1479     -22.783  -8.303 -32.365  1.00  1.00           C  
ATOM    431  NH1 ARG A1479     -23.660  -9.115 -31.727  1.00  1.00           N  
ATOM    432  NH2 ARG A1479     -23.181  -7.514 -33.392  1.00  1.00           N1+
ATOM    433  C   ARG A1479     -19.001 -11.395 -34.162  1.00  1.00           C  
ATOM    434  O   ARG A1479     -19.222 -10.840 -35.240  1.00  1.00           O  
ATOM    435  H   ARG A1479     -17.093  -9.013 -33.734  1.00  1.00           H  
ATOM    436  HA  ARG A1479     -17.689 -11.549 -32.428  1.00  1.00           H  
ATOM    437  HB2 ARG A1479     -19.268  -8.980 -32.986  1.00  1.00           H  
ATOM    438  HB3 ARG A1479     -18.234  -9.218 -31.589  1.00  1.00           H  
ATOM    439  HG2 ARG A1479     -19.761 -10.883 -30.657  1.00  1.00           H  
ATOM    440  HG3 ARG A1479     -20.789 -10.821 -32.098  1.00  1.00           H  
ATOM    441  HD2 ARG A1479     -20.183  -8.373 -30.355  1.00  1.00           H  
ATOM    442  HD3 ARG A1479     -21.624  -9.352 -30.183  1.00  1.00           H  
ATOM    443  HE  ARG A1479     -20.873  -7.598 -32.489  1.00  1.00           H  
ATOM    444 HH11 ARG A1479     -24.688  -9.174 -32.016  1.00  1.00           H  
ATOM    445 HH12 ARG A1479     -23.402  -9.788 -31.025  1.00  1.00           H  
ATOM    446 HH21 ARG A1479     -22.584  -6.870 -33.886  1.00  1.00           H  
ATOM    447 HH22 ARG A1479     -24.187  -7.583 -33.761  1.00  1.00           H  
ATOM    448  N   GLN A1480     -19.574 -12.597 -33.832  1.00  1.00           N  
ATOM    449  CA  GLN A1480     -20.395 -13.376 -34.753  1.00  1.00           C  
ATOM    450  CB  GLN A1480     -20.055 -14.857 -34.592  1.00  1.00           C  
ATOM    451  CG  GLN A1480     -20.271 -15.699 -35.842  1.00  1.00           C  
ATOM    452  CD  GLN A1480     -19.653 -17.055 -35.593  1.00  1.00           C  
ATOM    453  OE1 GLN A1480     -18.438 -17.177 -35.414  1.00  1.00           O  
ATOM    454  NE2 GLN A1480     -20.533 -18.096 -35.538  1.00  1.00           N  
ATOM    455  C   GLN A1480     -21.877 -13.144 -34.442  1.00  1.00           C  
ATOM    456  O   GLN A1480     -22.312 -12.966 -33.305  1.00  1.00           O  
ATOM    457  H   GLN A1480     -19.460 -13.000 -32.859  1.00  1.00           H  
ATOM    458  HA  GLN A1480     -20.188 -13.045 -35.770  1.00  1.00           H  
ATOM    459  HB2 GLN A1480     -20.648 -15.291 -33.783  1.00  1.00           H  
ATOM    460  HB3 GLN A1480     -19.008 -14.950 -34.278  1.00  1.00           H  
ATOM    461  HG2 GLN A1480     -19.769 -15.267 -36.711  1.00  1.00           H  
ATOM    462  HG3 GLN A1480     -21.330 -15.781 -36.086  1.00  1.00           H  
ATOM    463 HE21 GLN A1480     -21.543 -17.972 -35.700  1.00  1.00           H  
ATOM    464 HE22 GLN A1480     -20.192 -19.031 -35.350  1.00  1.00           H  
ATOM    465  N   LEU A1481     -22.715 -13.272 -35.541  1.00  1.00           N  
ATOM    466  CA  LEU A1481     -24.154 -13.088 -35.355  1.00  1.00           C  
ATOM    467  CB  LEU A1481     -24.897 -12.913 -36.687  1.00  1.00           C  
ATOM    468  CG  LEU A1481     -24.462 -11.705 -37.533  1.00  1.00           C  
ATOM    469  CD1 LEU A1481     -25.290 -11.666 -38.820  1.00  1.00           C  
ATOM    470  CD2 LEU A1481     -24.600 -10.377 -36.788  1.00  1.00           C  
ATOM    471  C   LEU A1481     -24.765 -14.298 -34.636  1.00  1.00           C  
ATOM    472  O   LEU A1481     -25.781 -14.211 -33.953  1.00  1.00           O  
ATOM    473  H   LEU A1481     -22.317 -13.432 -36.471  1.00  1.00           H  
ATOM    474  HA  LEU A1481     -24.309 -12.221 -34.702  1.00  1.00           H  
ATOM    475  HB2 LEU A1481     -25.973 -12.836 -36.482  1.00  1.00           H  
ATOM    476  HB3 LEU A1481     -24.771 -13.823 -37.291  1.00  1.00           H  
ATOM    477  HG  LEU A1481     -23.410 -11.833 -37.814  1.00  1.00           H  
ATOM    478 HD11 LEU A1481     -26.337 -11.422 -38.613  1.00  1.00           H  
ATOM    479 HD12 LEU A1481     -25.263 -12.631 -39.337  1.00  1.00           H  
ATOM    480 HD13 LEU A1481     -24.901 -10.912 -39.508  1.00  1.00           H  
ATOM    481 HD21 LEU A1481     -23.936 -10.333 -35.920  1.00  1.00           H  
ATOM    482 HD22 LEU A1481     -25.628 -10.221 -36.443  1.00  1.00           H  
ATOM    483 HD23 LEU A1481     -24.332  -9.539 -37.439  1.00  1.00           H  
ATOM    484  N   SER A1482     -24.216 -15.509 -34.994  1.00  1.00           N  
ATOM    485  CA  SER A1482     -24.791 -16.799 -34.650  1.00  1.00           C  
ATOM    486  CB  SER A1482     -24.443 -17.825 -35.746  1.00  1.00           C  
ATOM    487  OG  SER A1482     -23.090 -17.663 -36.214  1.00  1.00           O  
ATOM    488  C   SER A1482     -24.410 -17.304 -33.246  1.00  1.00           C  
ATOM    489  O   SER A1482     -25.040 -18.214 -32.704  1.00  1.00           O  
ATOM    490  H   SER A1482     -23.370 -15.516 -35.557  1.00  1.00           H  
ATOM    491  HA  SER A1482     -25.879 -16.678 -34.621  1.00  1.00           H  
ATOM    492  HB2 SER A1482     -25.101 -17.666 -36.609  1.00  1.00           H  
ATOM    493  HB3 SER A1482     -24.568 -18.857 -35.404  1.00  1.00           H  
ATOM    494  HG  SER A1482     -23.107 -17.720 -37.206  1.00  1.00           H  
ATOM    495  N   GLU A1483     -23.310 -16.713 -32.658  1.00  1.00           N  
ATOM    496  CA  GLU A1483     -22.663 -17.304 -31.481  1.00  1.00           C  
ATOM    497  CB  GLU A1483     -21.182 -16.920 -31.368  1.00  1.00           C  
ATOM    498  CG  GLU A1483     -20.913 -15.465 -30.974  1.00  1.00           C  
ATOM    499  CD  GLU A1483     -19.513 -14.967 -31.371  1.00  1.00           C  
ATOM    500  OE1 GLU A1483     -18.656 -15.850 -31.653  1.00  1.00           O  
ATOM    501  OE2 GLU A1483     -19.418 -13.701 -31.465  1.00  1.00           O1-
ATOM    502  C   GLU A1483     -23.426 -17.128 -30.146  1.00  1.00           C  
ATOM    503  O   GLU A1483     -23.040 -17.666 -29.109  1.00  1.00           O  
ATOM    504  H   GLU A1483     -22.957 -15.856 -33.074  1.00  1.00           H  
ATOM    505  HA  GLU A1483     -22.690 -18.389 -31.659  1.00  1.00           H  
ATOM    506  HB2 GLU A1483     -20.701 -17.150 -32.327  1.00  1.00           H  
ATOM    507  HB3 GLU A1483     -20.699 -17.567 -30.624  1.00  1.00           H  
ATOM    508  HG2 GLU A1483     -21.022 -15.345 -29.890  1.00  1.00           H  
ATOM    509  HG3 GLU A1483     -21.649 -14.806 -31.447  1.00  1.00           H  
ATOM    510  N   VAL A1484     -24.569 -16.360 -30.217  1.00  1.00           N  
ATOM    511  CA  VAL A1484     -25.515 -16.267 -29.100  1.00  1.00           C  
ATOM    512  CB  VAL A1484     -25.534 -14.828 -28.532  1.00  1.00           C  
ATOM    513  CG1 VAL A1484     -26.223 -13.825 -29.460  1.00  1.00           C  
ATOM    514  CG2 VAL A1484     -26.154 -14.757 -27.132  1.00  1.00           C  
ATOM    515  C   VAL A1484     -26.916 -16.829 -29.465  1.00  1.00           C  
ATOM    516  O   VAL A1484     -27.865 -16.782 -28.680  1.00  1.00           O  
ATOM    517  H   VAL A1484     -24.733 -15.840 -31.075  1.00  1.00           H  
ATOM    518  HA  VAL A1484     -25.154 -16.937 -28.310  1.00  1.00           H  
ATOM    519  HB  VAL A1484     -24.489 -14.505 -28.425  1.00  1.00           H  
ATOM    520 HG11 VAL A1484     -27.292 -14.036 -29.554  1.00  1.00           H  
ATOM    521 HG12 VAL A1484     -25.779 -13.836 -30.460  1.00  1.00           H  
ATOM    522 HG13 VAL A1484     -26.122 -12.808 -29.067  1.00  1.00           H  
ATOM    523 HG21 VAL A1484     -25.719 -15.513 -26.472  1.00  1.00           H  
ATOM    524 HG22 VAL A1484     -27.238 -14.902 -27.152  1.00  1.00           H  
ATOM    525 HG23 VAL A1484     -25.967 -13.775 -26.683  1.00  1.00           H  
ATOM    526  N   PHE A1485     -27.011 -17.454 -30.694  1.00  1.00           N  
ATOM    527  CA  PHE A1485     -28.298 -17.886 -31.259  1.00  1.00           C  
ATOM    528  CB  PHE A1485     -28.659 -17.060 -32.511  1.00  1.00           C  
ATOM    529  CG  PHE A1485     -29.300 -15.722 -32.237  1.00  1.00           C  
ATOM    530  CD1 PHE A1485     -30.679 -15.631 -32.004  1.00  1.00           C  
ATOM    531  CE1 PHE A1485     -31.292 -14.387 -31.836  1.00  1.00           C  
ATOM    532  CZ  PHE A1485     -30.532 -13.224 -31.918  1.00  1.00           C  
ATOM    533  CD2 PHE A1485     -28.544 -14.549 -32.273  1.00  1.00           C  
ATOM    534  CE2 PHE A1485     -29.156 -13.305 -32.129  1.00  1.00           C  
ATOM    535  C   PHE A1485     -28.344 -19.381 -31.655  1.00  1.00           C  
ATOM    536  O   PHE A1485     -29.297 -19.842 -32.292  1.00  1.00           O  
ATOM    537  H   PHE A1485     -26.157 -17.614 -31.240  1.00  1.00           H  
ATOM    538  HA  PHE A1485     -29.075 -17.766 -30.497  1.00  1.00           H  
ATOM    539  HB2 PHE A1485     -29.354 -17.605 -33.163  1.00  1.00           H  
ATOM    540  HB3 PHE A1485     -27.762 -16.911 -33.125  1.00  1.00           H  
ATOM    541  HD1 PHE A1485     -31.287 -16.532 -31.984  1.00  1.00           H  
ATOM    542  HD2 PHE A1485     -27.472 -14.589 -32.444  1.00  1.00           H  
ATOM    543  HE1 PHE A1485     -32.366 -14.324 -31.674  1.00  1.00           H  
ATOM    544  HE2 PHE A1485     -28.554 -12.402 -32.196  1.00  1.00           H  
ATOM    545  HZ  PHE A1485     -31.009 -12.253 -31.820  1.00  1.00           H  
ATOM    546  N   ILE A1486     -27.310 -20.176 -31.215  1.00  1.00           N  
ATOM    547  CA  ILE A1486     -27.196 -21.581 -31.621  1.00  1.00           C  
ATOM    548  CB  ILE A1486     -25.826 -22.182 -31.207  1.00  1.00           C  
ATOM    549  CG2 ILE A1486     -25.719 -23.668 -31.581  1.00  1.00           C  
ATOM    550  CG1 ILE A1486     -24.615 -21.407 -31.774  1.00  1.00           C  
ATOM    551  CD1 ILE A1486     -24.549 -21.333 -33.294  1.00  1.00           C  
ATOM    552  C   ILE A1486     -28.347 -22.404 -31.004  1.00  1.00           C  
ATOM    553  O   ILE A1486     -28.879 -23.335 -31.611  1.00  1.00           O  
ATOM    554  H   ILE A1486     -26.621 -19.745 -30.605  1.00  1.00           H  
ATOM    555  HA  ILE A1486     -27.327 -21.621 -32.708  1.00  1.00           H  
ATOM    556  HB  ILE A1486     -25.742 -22.125 -30.112  1.00  1.00           H  
ATOM    557 HG12 ILE A1486     -23.692 -21.876 -31.412  1.00  1.00           H  
ATOM    558 HG13 ILE A1486     -24.606 -20.391 -31.365  1.00  1.00           H  
ATOM    559 HG21 ILE A1486     -25.951 -23.835 -32.638  1.00  1.00           H  
ATOM    560 HG22 ILE A1486     -26.406 -24.276 -30.985  1.00  1.00           H  
ATOM    561 HG23 ILE A1486     -24.710 -24.048 -31.389  1.00  1.00           H  
ATOM    562 HD11 ILE A1486     -25.418 -20.819 -33.714  1.00  1.00           H  
ATOM    563 HD12 ILE A1486     -24.485 -22.328 -33.743  1.00  1.00           H  
ATOM    564 HD13 ILE A1486     -23.657 -20.776 -33.599  1.00  1.00           H  
ATOM    565  N   GLN A1487     -28.608 -22.107 -29.679  1.00  1.00           N  
ATOM    566  CA  GLN A1487     -29.497 -22.874 -28.829  1.00  1.00           C  
ATOM    567  CB  GLN A1487     -28.684 -23.758 -27.871  1.00  1.00           C  
ATOM    568  CG  GLN A1487     -29.537 -24.378 -26.766  1.00  1.00           C  
ATOM    569  CD  GLN A1487     -28.879 -25.598 -26.174  1.00  1.00           C  
ATOM    570  OE1 GLN A1487     -28.807 -26.663 -26.793  1.00  1.00           O  
ATOM    571  NE2 GLN A1487     -28.392 -25.453 -24.910  1.00  1.00           N  
ATOM    572  C   GLN A1487     -30.353 -21.863 -28.048  1.00  1.00           C  
ATOM    573  O   GLN A1487     -29.883 -20.867 -27.495  1.00  1.00           O  
ATOM    574  H   GLN A1487     -28.185 -21.278 -29.264  1.00  1.00           H  
ATOM    575  HA  GLN A1487     -30.123 -23.514 -29.456  1.00  1.00           H  
ATOM    576  HB2 GLN A1487     -27.881 -23.172 -27.403  1.00  1.00           H  
ATOM    577  HB3 GLN A1487     -28.178 -24.538 -28.455  1.00  1.00           H  
ATOM    578  HG2 GLN A1487     -30.508 -24.705 -27.154  1.00  1.00           H  
ATOM    579  HG3 GLN A1487     -29.716 -23.639 -25.980  1.00  1.00           H  
ATOM    580 HE21 GLN A1487     -27.920 -26.228 -24.457  1.00  1.00           H  
ATOM    581 HE22 GLN A1487     -28.484 -24.594 -24.379  1.00  1.00           H  
ATOM    582  N   LEU A1488     -31.684 -22.222 -27.996  1.00  1.00           N  
ATOM    583  CA  LEU A1488     -32.645 -21.580 -27.114  1.00  1.00           C  
ATOM    584  CB  LEU A1488     -34.048 -22.101 -27.459  1.00  1.00           C  
ATOM    585  CG  LEU A1488     -35.197 -21.353 -26.776  1.00  1.00           C  
ATOM    586  CD1 LEU A1488     -35.426 -19.988 -27.427  1.00  1.00           C  
ATOM    587  CD2 LEU A1488     -36.456 -22.218 -26.848  1.00  1.00           C  
ATOM    588  C   LEU A1488     -32.316 -21.991 -25.660  1.00  1.00           C  
ATOM    589  O   LEU A1488     -32.094 -23.171 -25.366  1.00  1.00           O  
ATOM    590  H   LEU A1488     -32.047 -22.960 -28.657  1.00  1.00           H  
ATOM    591  HA  LEU A1488     -32.553 -20.506 -27.274  1.00  1.00           H  
ATOM    592  HB2 LEU A1488     -34.100 -23.167 -27.197  1.00  1.00           H  
ATOM    593  HB3 LEU A1488     -34.206 -22.057 -28.542  1.00  1.00           H  
ATOM    594  HG  LEU A1488     -34.969 -21.197 -25.717  1.00  1.00           H  
ATOM    595 HD11 LEU A1488     -35.714 -20.091 -28.479  1.00  1.00           H  
ATOM    596 HD12 LEU A1488     -34.528 -19.366 -27.402  1.00  1.00           H  
ATOM    597 HD13 LEU A1488     -36.213 -19.439 -26.902  1.00  1.00           H  
ATOM    598 HD21 LEU A1488     -36.303 -23.170 -26.329  1.00  1.00           H  
ATOM    599 HD22 LEU A1488     -36.725 -22.448 -27.885  1.00  1.00           H  
ATOM    600 HD23 LEU A1488     -37.301 -21.716 -26.369  1.00  1.00           H  
ATOM    601  N   PRO A1489     -32.325 -20.997 -24.704  1.00  1.00           N  
ATOM    602  CD  PRO A1489     -32.495 -19.571 -24.907  1.00  1.00           C  
ATOM    603  CA  PRO A1489     -32.127 -21.325 -23.295  1.00  1.00           C  
ATOM    604  CB  PRO A1489     -31.912 -19.964 -22.631  1.00  1.00           C  
ATOM    605  CG  PRO A1489     -32.704 -19.009 -23.515  1.00  1.00           C  
ATOM    606  C   PRO A1489     -33.376 -22.014 -22.707  1.00  1.00           C  
ATOM    607  O   PRO A1489     -34.525 -21.823 -23.112  1.00  1.00           O  
ATOM    608  HA  PRO A1489     -31.259 -21.983 -23.180  1.00  1.00           H  
ATOM    609  HB2 PRO A1489     -30.849 -19.696 -22.660  1.00  1.00           H  
ATOM    610  HB3 PRO A1489     -32.258 -19.911 -21.599  1.00  1.00           H  
ATOM    611  HG2 PRO A1489     -33.768 -19.053 -23.250  1.00  1.00           H  
ATOM    612  HG3 PRO A1489     -32.378 -17.972 -23.424  1.00  1.00           H  
ATOM    613  HD2 PRO A1489     -33.338 -19.350 -25.559  1.00  1.00           H  
ATOM    614  HD3 PRO A1489     -31.578 -19.185 -25.364  1.00  1.00           H  
ATOM    615  N   SER A1490     -33.120 -22.804 -21.611  1.00  1.00           N  
ATOM    616  CA  SER A1490     -34.174 -23.501 -20.897  1.00  1.00           C  
ATOM    617  CB  SER A1490     -33.606 -24.710 -20.141  1.00  1.00           C  
ATOM    618  OG  SER A1490     -32.779 -24.271 -19.065  1.00  1.00           O  
ATOM    619  C   SER A1490     -34.920 -22.556 -19.928  1.00  1.00           C  
ATOM    620  O   SER A1490     -34.620 -21.383 -19.695  1.00  1.00           O  
ATOM    621  H   SER A1490     -32.142 -22.892 -21.237  1.00  1.00           H  
ATOM    622  HA  SER A1490     -34.903 -23.857 -21.636  1.00  1.00           H  
ATOM    623  HB2 SER A1490     -33.007 -25.346 -20.802  1.00  1.00           H  
ATOM    624  HB3 SER A1490     -34.397 -25.333 -19.714  1.00  1.00           H  
ATOM    625  HG  SER A1490     -31.991 -23.844 -19.527  1.00  1.00           H  
ATOM    626  N   ARG A1491     -35.981 -23.194 -19.294  1.00  1.00           N  
ATOM    627  CA  ARG A1491     -36.893 -22.497 -18.396  1.00  1.00           C  
ATOM    628  CB  ARG A1491     -38.101 -23.389 -18.057  1.00  1.00           C  
ATOM    629  CG  ARG A1491     -38.926 -23.806 -19.286  1.00  1.00           C  
ATOM    630  CD  ARG A1491     -40.085 -24.715 -18.881  1.00  1.00           C  
ATOM    631  NE  ARG A1491     -40.861 -25.218 -20.032  1.00  1.00           N  
ATOM    632  CZ  ARG A1491     -41.758 -24.482 -20.746  1.00  1.00           C  
ATOM    633  NH1 ARG A1491     -41.962 -23.166 -20.487  1.00  1.00           N  
ATOM    634  NH2 ARG A1491     -42.483 -25.068 -21.737  1.00  1.00           N1+
ATOM    635  C   ARG A1491     -36.209 -22.054 -17.085  1.00  1.00           C  
ATOM    636  O   ARG A1491     -36.770 -21.278 -16.312  1.00  1.00           O  
ATOM    637  H   ARG A1491     -36.153 -24.177 -19.469  1.00  1.00           H  
ATOM    638  HA  ARG A1491     -37.223 -21.584 -18.906  1.00  1.00           H  
ATOM    639  HB2 ARG A1491     -38.756 -22.862 -17.352  1.00  1.00           H  
ATOM    640  HB3 ARG A1491     -37.751 -24.291 -17.537  1.00  1.00           H  
ATOM    641  HG2 ARG A1491     -38.301 -24.341 -20.010  1.00  1.00           H  
ATOM    642  HG3 ARG A1491     -39.297 -22.912 -19.799  1.00  1.00           H  
ATOM    643  HD2 ARG A1491     -40.773 -24.217 -18.189  1.00  1.00           H  
ATOM    644  HD3 ARG A1491     -39.701 -25.598 -18.358  1.00  1.00           H  
ATOM    645  HE  ARG A1491     -40.824 -26.210 -20.239  1.00  1.00           H  
ATOM    646 HH11 ARG A1491     -41.471 -22.702 -19.732  1.00  1.00           H  
ATOM    647 HH12 ARG A1491     -42.611 -22.592 -21.014  1.00  1.00           H  
ATOM    648 HH21 ARG A1491     -42.408 -26.058 -21.943  1.00  1.00           H  
ATOM    649 HH22 ARG A1491     -43.123 -24.521 -22.305  1.00  1.00           H  
ATOM    650  N   LYS A1492     -34.970 -22.607 -16.826  1.00  1.00           N  
ATOM    651  CA  LYS A1492     -34.160 -22.147 -15.706  1.00  1.00           C  
ATOM    652  CB  LYS A1492     -33.203 -23.238 -15.209  1.00  1.00           C  
ATOM    653  CG  LYS A1492     -33.921 -24.355 -14.451  1.00  1.00           C  
ATOM    654  CD  LYS A1492     -32.943 -25.294 -13.736  1.00  1.00           C  
ATOM    655  CE  LYS A1492     -32.269 -24.631 -12.538  1.00  1.00           C  
ATOM    656  NZ  LYS A1492     -31.395 -25.626 -11.863  1.00  1.00           N1+
ATOM    657  C   LYS A1492     -33.296 -20.928 -16.076  1.00  1.00           C  
ATOM    658  O   LYS A1492     -32.846 -20.184 -15.205  1.00  1.00           O  
ATOM    659  H   LYS A1492     -34.605 -23.320 -17.451  1.00  1.00           H  
ATOM    660  HA  LYS A1492     -34.825 -21.825 -14.896  1.00  1.00           H  
ATOM    661  HB2 LYS A1492     -32.457 -22.775 -14.554  1.00  1.00           H  
ATOM    662  HB3 LYS A1492     -32.644 -23.669 -16.050  1.00  1.00           H  
ATOM    663  HG2 LYS A1492     -34.521 -24.940 -15.158  1.00  1.00           H  
ATOM    664  HG3 LYS A1492     -34.617 -23.931 -13.717  1.00  1.00           H  
ATOM    665  HD2 LYS A1492     -32.188 -25.655 -14.445  1.00  1.00           H  
ATOM    666  HD3 LYS A1492     -33.501 -26.174 -13.393  1.00  1.00           H  
ATOM    667  HE2 LYS A1492     -33.003 -24.304 -11.796  1.00  1.00           H  
ATOM    668  HE3 LYS A1492     -31.624 -23.794 -12.814  1.00  1.00           H  
ATOM    669  HZ1 LYS A1492     -30.574 -25.841 -12.447  1.00  1.00           H  
ATOM    670  HZ2 LYS A1492     -31.886 -26.502 -11.639  1.00  1.00           H  
ATOM    671  HZ3 LYS A1492     -31.036 -25.237 -10.979  1.00  1.00           H  
ATOM    672  N   GLU A1493     -32.899 -20.864 -17.394  1.00  1.00           N  
ATOM    673  CA  GLU A1493     -31.820 -19.980 -17.817  1.00  1.00           C  
ATOM    674  CB  GLU A1493     -31.089 -20.566 -19.024  1.00  1.00           C  
ATOM    675  CG  GLU A1493     -30.172 -21.732 -18.656  1.00  1.00           C  
ATOM    676  CD  GLU A1493     -29.967 -22.586 -19.901  1.00  1.00           C  
ATOM    677  OE1 GLU A1493     -28.790 -22.676 -20.341  1.00  1.00           O  
ATOM    678  OE2 GLU A1493     -31.038 -23.127 -20.346  1.00  1.00           O1-
ATOM    679  C   GLU A1493     -32.327 -18.582 -18.168  1.00  1.00           C  
ATOM    680  O   GLU A1493     -31.577 -17.606 -18.106  1.00  1.00           O  
ATOM    681  H   GLU A1493     -33.387 -21.436 -18.085  1.00  1.00           H  
ATOM    682  HA  GLU A1493     -31.122 -19.858 -16.979  1.00  1.00           H  
ATOM    683  HB2 GLU A1493     -30.483 -19.794 -19.517  1.00  1.00           H  
ATOM    684  HB3 GLU A1493     -31.839 -20.874 -19.756  1.00  1.00           H  
ATOM    685  HG2 GLU A1493     -30.619 -22.368 -17.884  1.00  1.00           H  
ATOM    686  HG3 GLU A1493     -29.217 -21.361 -18.267  1.00  1.00           H  
ATOM    687  N   LEU A1494     -33.590 -18.510 -18.722  1.00  1.00           N  
ATOM    688  CA  LEU A1494     -34.127 -17.211 -19.138  1.00  1.00           C  
ATOM    689  CB  LEU A1494     -33.678 -16.891 -20.574  1.00  1.00           C  
ATOM    690  CG  LEU A1494     -33.939 -15.430 -20.994  1.00  1.00           C  
ATOM    691  CD1 LEU A1494     -33.008 -14.446 -20.282  1.00  1.00           C  
ATOM    692  CD2 LEU A1494     -33.770 -15.293 -22.507  1.00  1.00           C  
ATOM    693  C   LEU A1494     -35.662 -17.251 -19.020  1.00  1.00           C  
ATOM    694  O   LEU A1494     -36.397 -17.402 -20.004  1.00  1.00           O  
ATOM    695  H   LEU A1494     -34.150 -19.357 -18.829  1.00  1.00           H  
ATOM    696  HA  LEU A1494     -33.735 -16.446 -18.464  1.00  1.00           H  
ATOM    697  HB2 LEU A1494     -34.192 -17.569 -21.267  1.00  1.00           H  
ATOM    698  HB3 LEU A1494     -32.607 -17.106 -20.689  1.00  1.00           H  
ATOM    699  HG  LEU A1494     -34.970 -15.158 -20.744  1.00  1.00           H  
ATOM    700 HD11 LEU A1494     -31.956 -14.697 -20.454  1.00  1.00           H  
ATOM    701 HD12 LEU A1494     -33.184 -14.437 -19.203  1.00  1.00           H  
ATOM    702 HD13 LEU A1494     -33.174 -13.426 -20.645  1.00  1.00           H  
ATOM    703 HD21 LEU A1494     -34.443 -15.971 -23.039  1.00  1.00           H  
ATOM    704 HD22 LEU A1494     -32.755 -15.539 -22.817  1.00  1.00           H  
ATOM    705 HD23 LEU A1494     -33.982 -14.271 -22.833  1.00  1.00           H  
ATOM    706  N   PRO A1495     -36.184 -17.178 -17.741  1.00  1.00           N  
ATOM    707  CD  PRO A1495     -35.454 -16.967 -16.494  1.00  1.00           C  
ATOM    708  CA  PRO A1495     -37.608 -17.368 -17.495  1.00  1.00           C  
ATOM    709  CB  PRO A1495     -37.733 -17.450 -15.973  1.00  1.00           C  
ATOM    710  CG  PRO A1495     -36.530 -16.663 -15.464  1.00  1.00           C  
ATOM    711  C   PRO A1495     -38.507 -16.273 -18.072  1.00  1.00           C  
ATOM    712  O   PRO A1495     -39.652 -16.549 -18.444  1.00  1.00           O  
ATOM    713  HA  PRO A1495     -37.915 -18.312 -17.963  1.00  1.00           H  
ATOM    714  HB2 PRO A1495     -37.641 -18.495 -15.652  1.00  1.00           H  
ATOM    715  HB3 PRO A1495     -38.678 -17.058 -15.585  1.00  1.00           H  
ATOM    716  HG2 PRO A1495     -36.763 -15.593 -15.457  1.00  1.00           H  
ATOM    717  HG3 PRO A1495     -36.233 -16.950 -14.452  1.00  1.00           H  
ATOM    718  HD2 PRO A1495     -34.715 -16.168 -16.585  1.00  1.00           H  
ATOM    719  HD3 PRO A1495     -34.935 -17.901 -16.253  1.00  1.00           H  
ATOM    720  N   GLU A1496     -38.003 -14.990 -18.112  1.00  1.00           N  
ATOM    721  CA  GLU A1496     -38.845 -13.847 -18.459  1.00  1.00           C  
ATOM    722  CB  GLU A1496     -38.083 -12.505 -18.393  1.00  1.00           C  
ATOM    723  CG  GLU A1496     -37.375 -12.191 -17.068  1.00  1.00           C  
ATOM    724  CD  GLU A1496     -35.971 -12.808 -16.957  1.00  1.00           C  
ATOM    725  OE1 GLU A1496     -35.869 -13.949 -17.513  1.00  1.00           O  
ATOM    726  OE2 GLU A1496     -35.108 -12.120 -16.345  1.00  1.00           O1-
ATOM    727  C   GLU A1496     -39.363 -14.027 -19.903  1.00  1.00           C  
ATOM    728  O   GLU A1496     -40.419 -13.543 -20.311  1.00  1.00           O  
ATOM    729  H   GLU A1496     -37.006 -14.786 -17.853  1.00  1.00           H  
ATOM    730  HA  GLU A1496     -39.706 -13.847 -17.782  1.00  1.00           H  
ATOM    731  HB2 GLU A1496     -38.806 -11.703 -18.593  1.00  1.00           H  
ATOM    732  HB3 GLU A1496     -37.350 -12.456 -19.209  1.00  1.00           H  
ATOM    733  HG2 GLU A1496     -37.978 -12.526 -16.217  1.00  1.00           H  
ATOM    734  HG3 GLU A1496     -37.266 -11.103 -16.984  1.00  1.00           H  
ATOM    735  N   TYR A1497     -38.478 -14.695 -20.733  1.00  1.00           N  
ATOM    736  CA  TYR A1497     -38.662 -14.825 -22.177  1.00  1.00           C  
ATOM    737  CB  TYR A1497     -37.459 -15.538 -22.807  1.00  1.00           C  
ATOM    738  CG  TYR A1497     -37.374 -15.499 -24.315  1.00  1.00           C  
ATOM    739  CD1 TYR A1497     -36.478 -14.623 -24.941  1.00  1.00           C  
ATOM    740  CE1 TYR A1497     -36.329 -14.610 -26.328  1.00  1.00           C  
ATOM    741  CZ  TYR A1497     -37.081 -15.484 -27.099  1.00  1.00           C  
ATOM    742  OH  TYR A1497     -36.915 -15.549 -28.453  1.00  1.00           O  
ATOM    743  CD2 TYR A1497     -38.144 -16.354 -25.114  1.00  1.00           C  
ATOM    744  CE2 TYR A1497     -37.999 -16.343 -26.506  1.00  1.00           C  
ATOM    745  C   TYR A1497     -39.934 -15.625 -22.432  1.00  1.00           C  
ATOM    746  O   TYR A1497     -40.733 -15.295 -23.303  1.00  1.00           O  
ATOM    747  H   TYR A1497     -37.658 -15.109 -20.289  1.00  1.00           H  
ATOM    748  HA  TYR A1497     -38.812 -13.825 -22.591  1.00  1.00           H  
ATOM    749  HB2 TYR A1497     -37.412 -16.587 -22.487  1.00  1.00           H  
ATOM    750  HB3 TYR A1497     -36.552 -15.077 -22.405  1.00  1.00           H  
ATOM    751  HD1 TYR A1497     -35.865 -13.955 -24.346  1.00  1.00           H  
ATOM    752  HD2 TYR A1497     -38.854 -17.046 -24.667  1.00  1.00           H  
ATOM    753  HE1 TYR A1497     -35.623 -13.918 -26.778  1.00  1.00           H  
ATOM    754  HE2 TYR A1497     -38.587 -17.016 -27.119  1.00  1.00           H  
ATOM    755  HH  TYR A1497     -36.042 -15.146 -28.652  1.00  1.00           H  
ATOM    756  N   TYR A1498     -40.088 -16.761 -21.667  1.00  1.00           N  
ATOM    757  CA  TYR A1498     -41.134 -17.749 -21.932  1.00  1.00           C  
ATOM    758  CB  TYR A1498     -40.840 -19.084 -21.231  1.00  1.00           C  
ATOM    759  CG  TYR A1498     -39.756 -19.892 -21.905  1.00  1.00           C  
ATOM    760  CD1 TYR A1498     -40.083 -20.782 -22.937  1.00  1.00           C  
ATOM    761  CE1 TYR A1498     -39.089 -21.560 -23.530  1.00  1.00           C  
ATOM    762  CZ  TYR A1498     -37.768 -21.437 -23.114  1.00  1.00           C  
ATOM    763  OH  TYR A1498     -36.848 -22.236 -23.725  1.00  1.00           O  
ATOM    764  CD2 TYR A1498     -38.417 -19.770 -21.507  1.00  1.00           C  
ATOM    765  CE2 TYR A1498     -37.420 -20.539 -22.112  1.00  1.00           C  
ATOM    766  C   TYR A1498     -42.497 -17.261 -21.437  1.00  1.00           C  
ATOM    767  O   TYR A1498     -43.542 -17.784 -21.825  1.00  1.00           O  
ATOM    768  H   TYR A1498     -39.443 -16.915 -20.895  1.00  1.00           H  
ATOM    769  HA  TYR A1498     -41.209 -17.877 -23.018  1.00  1.00           H  
ATOM    770  HB2 TYR A1498     -41.746 -19.704 -21.190  1.00  1.00           H  
ATOM    771  HB3 TYR A1498     -40.566 -18.914 -20.181  1.00  1.00           H  
ATOM    772  HD1 TYR A1498     -41.111 -20.877 -23.279  1.00  1.00           H  
ATOM    773  HD2 TYR A1498     -38.143 -19.079 -20.712  1.00  1.00           H  
ATOM    774  HE1 TYR A1498     -39.334 -22.268 -24.315  1.00  1.00           H  
ATOM    775  HE2 TYR A1498     -36.390 -20.433 -21.783  1.00  1.00           H  
ATOM    776  HH  TYR A1498     -35.927 -22.007 -23.426  1.00  1.00           H  
ATOM    777  N   GLU A1499     -42.441 -16.310 -20.437  1.00  1.00           N  
ATOM    778  CA  GLU A1499     -43.645 -15.722 -19.872  1.00  1.00           C  
ATOM    779  CB  GLU A1499     -43.388 -15.165 -18.470  1.00  1.00           C  
ATOM    780  CG  GLU A1499     -43.125 -16.281 -17.459  1.00  1.00           C  
ATOM    781  CD  GLU A1499     -42.936 -15.666 -16.074  1.00  1.00           C  
ATOM    782  OE1 GLU A1499     -44.005 -15.330 -15.488  1.00  1.00           O  
ATOM    783  OE2 GLU A1499     -41.741 -15.592 -15.672  1.00  1.00           O1-
ATOM    784  C   GLU A1499     -44.146 -14.622 -20.813  1.00  1.00           C  
ATOM    785  O   GLU A1499     -45.348 -14.374 -20.919  1.00  1.00           O  
ATOM    786  H   GLU A1499     -41.523 -16.021 -20.098  1.00  1.00           H  
ATOM    787  HA  GLU A1499     -44.425 -16.494 -19.838  1.00  1.00           H  
ATOM    788  HB2 GLU A1499     -44.256 -14.574 -18.148  1.00  1.00           H  
ATOM    789  HB3 GLU A1499     -42.538 -14.470 -18.483  1.00  1.00           H  
ATOM    790  HG2 GLU A1499     -42.238 -16.862 -17.732  1.00  1.00           H  
ATOM    791  HG3 GLU A1499     -43.971 -16.977 -17.426  1.00  1.00           H  
ATOM    792  N   LEU A1500     -43.161 -13.852 -21.411  1.00  1.00           N  
ATOM    793  CA  LEU A1500     -43.496 -12.777 -22.340  1.00  1.00           C  
ATOM    794  CB  LEU A1500     -42.406 -11.690 -22.293  1.00  1.00           C  
ATOM    795  CG  LEU A1500     -42.721 -10.412 -23.098  1.00  1.00           C  
ATOM    796  CD1 LEU A1500     -43.956  -9.681 -22.572  1.00  1.00           C  
ATOM    797  CD2 LEU A1500     -41.515  -9.469 -23.068  1.00  1.00           C  
ATOM    798  C   LEU A1500     -43.693 -13.287 -23.783  1.00  1.00           C  
ATOM    799  O   LEU A1500     -44.588 -12.829 -24.499  1.00  1.00           O  
ATOM    800  H   LEU A1500     -42.178 -14.028 -21.189  1.00  1.00           H  
ATOM    801  HA  LEU A1500     -44.454 -12.360 -22.014  1.00  1.00           H  
ATOM    802  HB2 LEU A1500     -41.459 -12.114 -22.654  1.00  1.00           H  
ATOM    803  HB3 LEU A1500     -42.228 -11.413 -21.244  1.00  1.00           H  
ATOM    804  HG  LEU A1500     -42.900 -10.678 -24.146  1.00  1.00           H  
ATOM    805 HD11 LEU A1500     -43.857  -9.450 -21.506  1.00  1.00           H  
ATOM    806 HD12 LEU A1500     -44.863 -10.277 -22.710  1.00  1.00           H  
ATOM    807 HD13 LEU A1500     -44.107  -8.737 -23.108  1.00  1.00           H  
ATOM    808 HD21 LEU A1500     -40.635  -9.953 -23.501  1.00  1.00           H  
ATOM    809 HD22 LEU A1500     -41.270  -9.167 -22.045  1.00  1.00           H  
ATOM    810 HD23 LEU A1500     -41.713  -8.563 -23.652  1.00  1.00           H  
ATOM    811  N   ILE A1501     -42.710 -14.116 -24.279  1.00  1.00           N  
ATOM    812  CA  ILE A1501     -42.576 -14.486 -25.687  1.00  1.00           C  
ATOM    813  CB  ILE A1501     -41.181 -14.133 -26.247  1.00  1.00           C  
ATOM    814  CG2 ILE A1501     -41.048 -14.577 -27.706  1.00  1.00           C  
ATOM    815  CG1 ILE A1501     -40.809 -12.643 -26.092  1.00  1.00           C  
ATOM    816  CD1 ILE A1501     -41.690 -11.663 -26.853  1.00  1.00           C  
ATOM    817  C   ILE A1501     -42.827 -16.004 -25.727  1.00  1.00           C  
ATOM    818  O   ILE A1501     -42.004 -16.855 -25.393  1.00  1.00           O  
ATOM    819  H   ILE A1501     -42.017 -14.532 -23.637  1.00  1.00           H  
ATOM    820  HA  ILE A1501     -43.349 -13.977 -26.273  1.00  1.00           H  
ATOM    821  HB  ILE A1501     -40.426 -14.692 -25.684  1.00  1.00           H  
ATOM    822 HG12 ILE A1501     -39.777 -12.510 -26.435  1.00  1.00           H  
ATOM    823 HG13 ILE A1501     -40.809 -12.372 -25.031  1.00  1.00           H  
ATOM    824 HG21 ILE A1501     -41.854 -14.169 -28.324  1.00  1.00           H  
ATOM    825 HG22 ILE A1501     -41.079 -15.668 -27.796  1.00  1.00           H  
ATOM    826 HG23 ILE A1501     -40.090 -14.247 -28.120  1.00  1.00           H  
ATOM    827 HD11 ILE A1501     -42.734 -11.728 -26.538  1.00  1.00           H  
ATOM    828 HD12 ILE A1501     -41.641 -11.833 -27.932  1.00  1.00           H  
ATOM    829 HD13 ILE A1501     -41.350 -10.638 -26.667  1.00  1.00           H  
ATOM    830  N   ARG A1502     -44.113 -16.339 -26.121  1.00  1.00           N  
ATOM    831  CA  ARG A1502     -44.574 -17.727 -26.078  1.00  1.00           C  
ATOM    832  CB  ARG A1502     -46.110 -17.767 -25.971  1.00  1.00           C  
ATOM    833  CG  ARG A1502     -46.639 -19.124 -25.484  1.00  1.00           C  
ATOM    834  CD  ARG A1502     -48.110 -19.062 -25.082  1.00  1.00           C  
ATOM    835  NE  ARG A1502     -49.015 -19.015 -26.244  1.00  1.00           N  
ATOM    836  CZ  ARG A1502     -50.300 -18.572 -26.187  1.00  1.00           C  
ATOM    837  NH1 ARG A1502     -50.827 -18.061 -25.054  1.00  1.00           N  
ATOM    838  NH2 ARG A1502     -51.075 -18.637 -27.297  1.00  1.00           N1+
ATOM    839  C   ARG A1502     -44.098 -18.542 -27.294  1.00  1.00           C  
ATOM    840  O   ARG A1502     -44.281 -19.757 -27.362  1.00  1.00           O  
ATOM    841  H   ARG A1502     -44.757 -15.607 -26.404  1.00  1.00           H  
ATOM    842  HA  ARG A1502     -44.126 -18.191 -25.190  1.00  1.00           H  
ATOM    843  HB2 ARG A1502     -46.566 -17.518 -26.938  1.00  1.00           H  
ATOM    844  HB3 ARG A1502     -46.431 -16.991 -25.264  1.00  1.00           H  
ATOM    845  HG2 ARG A1502     -46.060 -19.436 -24.606  1.00  1.00           H  
ATOM    846  HG3 ARG A1502     -46.507 -19.889 -26.255  1.00  1.00           H  
ATOM    847  HD2 ARG A1502     -48.273 -18.183 -24.450  1.00  1.00           H  
ATOM    848  HD3 ARG A1502     -48.366 -19.963 -24.516  1.00  1.00           H  
ATOM    849  HE  ARG A1502     -48.677 -19.319 -27.150  1.00  1.00           H  
ATOM    850 HH11 ARG A1502     -51.783 -17.731 -25.018  1.00  1.00           H  
ATOM    851 HH12 ARG A1502     -50.296 -17.999 -24.195  1.00  1.00           H  
ATOM    852 HH21 ARG A1502     -50.747 -19.046 -28.161  1.00  1.00           H  
ATOM    853 HH22 ARG A1502     -52.034 -18.310 -27.278  1.00  1.00           H  
ATOM    854  N   LYS A1503     -43.516 -17.811 -28.312  1.00  1.00           N  
ATOM    855  CA  LYS A1503     -43.103 -18.381 -29.591  1.00  1.00           C  
ATOM    856  CB  LYS A1503     -43.818 -17.688 -30.761  1.00  1.00           C  
ATOM    857  CG  LYS A1503     -45.221 -18.244 -31.030  1.00  1.00           C  
ATOM    858  CD  LYS A1503     -45.666 -17.852 -32.441  1.00  1.00           C  
ATOM    859  CE  LYS A1503     -46.967 -18.523 -32.851  1.00  1.00           C  
ATOM    860  NZ  LYS A1503     -47.146 -18.309 -34.308  1.00  1.00           N1+
ATOM    861  C   LYS A1503     -41.571 -18.302 -29.805  1.00  1.00           C  
ATOM    862  O   LYS A1503     -41.061 -17.491 -30.586  1.00  1.00           O  
ATOM    863  H   LYS A1503     -43.343 -16.825 -28.135  1.00  1.00           H  
ATOM    864  HA  LYS A1503     -43.369 -19.443 -29.615  1.00  1.00           H  
ATOM    865  HB2 LYS A1503     -43.225 -17.840 -31.669  1.00  1.00           H  
ATOM    866  HB3 LYS A1503     -43.871 -16.604 -30.602  1.00  1.00           H  
ATOM    867  HG2 LYS A1503     -45.929 -17.870 -30.283  1.00  1.00           H  
ATOM    868  HG3 LYS A1503     -45.209 -19.338 -30.953  1.00  1.00           H  
ATOM    869  HD2 LYS A1503     -44.881 -18.135 -33.153  1.00  1.00           H  
ATOM    870  HD3 LYS A1503     -45.770 -16.761 -32.506  1.00  1.00           H  
ATOM    871  HE2 LYS A1503     -47.834 -18.090 -32.346  1.00  1.00           H  
ATOM    872  HE3 LYS A1503     -46.944 -19.606 -32.696  1.00  1.00           H  
ATOM    873  HZ1 LYS A1503     -46.371 -18.721 -34.848  1.00  1.00           H  
ATOM    874  HZ2 LYS A1503     -47.179 -17.303 -34.534  1.00  1.00           H  
ATOM    875  HZ3 LYS A1503     -48.022 -18.722 -34.657  1.00  1.00           H  
ATOM    876  N   PRO A1504     -40.790 -19.181 -29.083  1.00  1.00           N  
ATOM    877  CD  PRO A1504     -41.216 -20.081 -28.023  1.00  1.00           C  
ATOM    878  CA  PRO A1504     -39.351 -19.237 -29.298  1.00  1.00           C  
ATOM    879  CB  PRO A1504     -38.839 -20.005 -28.088  1.00  1.00           C  
ATOM    880  CG  PRO A1504     -39.993 -20.926 -27.717  1.00  1.00           C  
ATOM    881  C   PRO A1504     -38.988 -20.026 -30.584  1.00  1.00           C  
ATOM    882  O   PRO A1504     -39.657 -20.978 -30.997  1.00  1.00           O  
ATOM    883  HA  PRO A1504     -38.931 -18.228 -29.358  1.00  1.00           H  
ATOM    884  HB2 PRO A1504     -38.637 -19.325 -27.255  1.00  1.00           H  
ATOM    885  HB3 PRO A1504     -37.938 -20.568 -28.316  1.00  1.00           H  
ATOM    886  HG2 PRO A1504     -39.980 -21.819 -28.351  1.00  1.00           H  
ATOM    887  HG3 PRO A1504     -39.960 -21.254 -26.675  1.00  1.00           H  
ATOM    888  HD2 PRO A1504     -42.063 -20.693 -28.338  1.00  1.00           H  
ATOM    889  HD3 PRO A1504     -41.491 -19.474 -27.155  1.00  1.00           H  
ATOM    890  N   VAL A1505     -37.800 -19.641 -31.169  1.00  1.00           N  
ATOM    891  CA  VAL A1505     -37.235 -20.259 -32.373  1.00  1.00           C  
ATOM    892  CB  VAL A1505     -37.996 -19.833 -33.651  1.00  1.00           C  
ATOM    893  CG1 VAL A1505     -38.132 -18.315 -33.809  1.00  1.00           C  
ATOM    894  CG2 VAL A1505     -37.369 -20.432 -34.909  1.00  1.00           C  
ATOM    895  C   VAL A1505     -35.729 -19.910 -32.410  1.00  1.00           C  
ATOM    896  O   VAL A1505     -35.331 -18.757 -32.253  1.00  1.00           O  
ATOM    897  H   VAL A1505     -37.281 -18.868 -30.758  1.00  1.00           H  
ATOM    898  HA  VAL A1505     -37.342 -21.343 -32.248  1.00  1.00           H  
ATOM    899  HB  VAL A1505     -39.017 -20.232 -33.578  1.00  1.00           H  
ATOM    900 HG11 VAL A1505     -37.155 -17.827 -33.850  1.00  1.00           H  
ATOM    901 HG12 VAL A1505     -38.697 -17.879 -32.981  1.00  1.00           H  
ATOM    902 HG13 VAL A1505     -38.667 -18.068 -34.733  1.00  1.00           H  
ATOM    903 HG21 VAL A1505     -37.268 -21.517 -34.820  1.00  1.00           H  
ATOM    904 HG22 VAL A1505     -36.380 -20.005 -35.102  1.00  1.00           H  
ATOM    905 HG23 VAL A1505     -37.993 -20.228 -35.785  1.00  1.00           H  
ATOM    906  N   ASP A1506     -34.895 -20.997 -32.562  1.00  1.00           N  
ATOM    907  CA  ASP A1506     -33.429 -20.954 -32.588  1.00  1.00           C  
ATOM    908  CB  ASP A1506     -32.864 -21.534 -31.292  1.00  1.00           C  
ATOM    909  CG  ASP A1506     -33.164 -23.013 -31.072  1.00  1.00           C  
ATOM    910  OD1 ASP A1506     -34.006 -23.537 -31.863  1.00  1.00           O  
ATOM    911  OD2 ASP A1506     -32.522 -23.555 -30.118  1.00  1.00           O1-
ATOM    912  C   ASP A1506     -32.920 -21.719 -33.836  1.00  1.00           C  
ATOM    913  O   ASP A1506     -33.675 -22.279 -34.638  1.00  1.00           O  
ATOM    914  H   ASP A1506     -35.251 -21.946 -32.661  1.00  1.00           H  
ATOM    915  HA  ASP A1506     -33.110 -19.912 -32.698  1.00  1.00           H  
ATOM    916  HB2 ASP A1506     -33.279 -20.992 -30.435  1.00  1.00           H  
ATOM    917  HB3 ASP A1506     -31.776 -21.401 -31.262  1.00  1.00           H  
ATOM    918  N   PHE A1507     -31.534 -21.756 -33.991  1.00  1.00           N  
ATOM    919  CA  PHE A1507     -30.964 -22.453 -35.147  1.00  1.00           C  
ATOM    920  CB  PHE A1507     -29.487 -22.115 -35.411  1.00  1.00           C  
ATOM    921  CG  PHE A1507     -29.286 -20.762 -36.066  1.00  1.00           C  
ATOM    922  CD1 PHE A1507     -29.891 -20.455 -37.296  1.00  1.00           C  
ATOM    923  CE1 PHE A1507     -29.745 -19.192 -37.873  1.00  1.00           C  
ATOM    924  CZ  PHE A1507     -28.979 -18.223 -37.235  1.00  1.00           C  
ATOM    925  CD2 PHE A1507     -28.478 -19.790 -35.465  1.00  1.00           C  
ATOM    926  CE2 PHE A1507     -28.337 -18.526 -36.039  1.00  1.00           C  
ATOM    927  C   PHE A1507     -31.162 -23.981 -35.078  1.00  1.00           C  
ATOM    928  O   PHE A1507     -31.029 -24.692 -36.076  1.00  1.00           O  
ATOM    929  H   PHE A1507     -30.905 -21.272 -33.345  1.00  1.00           H  
ATOM    930  HA  PHE A1507     -31.562 -22.134 -36.002  1.00  1.00           H  
ATOM    931  HB2 PHE A1507     -29.032 -22.862 -36.075  1.00  1.00           H  
ATOM    932  HB3 PHE A1507     -28.926 -22.168 -34.470  1.00  1.00           H  
ATOM    933  HD1 PHE A1507     -30.491 -21.196 -37.818  1.00  1.00           H  
ATOM    934  HD2 PHE A1507     -27.966 -20.000 -34.530  1.00  1.00           H  
ATOM    935  HE1 PHE A1507     -30.237 -18.958 -38.813  1.00  1.00           H  
ATOM    936  HE2 PHE A1507     -27.743 -17.765 -35.543  1.00  1.00           H  
ATOM    937  HZ  PHE A1507     -28.890 -17.230 -37.664  1.00  1.00           H  
ATOM    938  N   LYS A1508     -31.493 -24.502 -33.848  1.00  1.00           N  
ATOM    939  CA  LYS A1508     -31.798 -25.910 -33.633  1.00  1.00           C  
ATOM    940  CB  LYS A1508     -31.668 -26.275 -32.154  1.00  1.00           C  
ATOM    941  CG  LYS A1508     -31.558 -27.785 -31.926  1.00  1.00           C  
ATOM    942  CD  LYS A1508     -31.541 -28.154 -30.439  1.00  1.00           C  
ATOM    943  CE  LYS A1508     -30.341 -27.578 -29.701  1.00  1.00           C  
ATOM    944  NZ  LYS A1508     -30.393 -27.992 -28.284  1.00  1.00           N1+
ATOM    945  C   LYS A1508     -33.205 -26.183 -34.178  1.00  1.00           C  
ATOM    946  O   LYS A1508     -33.402 -27.136 -34.940  1.00  1.00           O  
ATOM    947  H   LYS A1508     -31.547 -23.868 -33.055  1.00  1.00           H  
ATOM    948  HA  LYS A1508     -31.086 -26.491 -34.232  1.00  1.00           H  
ATOM    949  HB2 LYS A1508     -32.522 -25.896 -31.584  1.00  1.00           H  
ATOM    950  HB3 LYS A1508     -30.775 -25.784 -31.751  1.00  1.00           H  
ATOM    951  HG2 LYS A1508     -30.651 -28.167 -32.410  1.00  1.00           H  
ATOM    952  HG3 LYS A1508     -32.408 -28.293 -32.396  1.00  1.00           H  
ATOM    953  HD2 LYS A1508     -31.533 -29.247 -30.352  1.00  1.00           H  
ATOM    954  HD3 LYS A1508     -32.470 -27.808 -29.968  1.00  1.00           H  
ATOM    955  HE2 LYS A1508     -30.335 -26.485 -29.695  1.00  1.00           H  
ATOM    956  HE3 LYS A1508     -29.395 -27.948 -30.107  1.00  1.00           H  
ATOM    957  HZ1 LYS A1508     -30.349 -29.007 -28.142  1.00  1.00           H  
ATOM    958  HZ2 LYS A1508     -31.218 -27.620 -27.798  1.00  1.00           H  
ATOM    959  HZ3 LYS A1508     -29.582 -27.578 -27.741  1.00  1.00           H  
ATOM    960  N   LYS A1509     -34.215 -25.337 -33.742  1.00  1.00           N  
ATOM    961  CA  LYS A1509     -35.571 -25.492 -34.252  1.00  1.00           C  
ATOM    962  CB  LYS A1509     -36.575 -24.599 -33.516  1.00  1.00           C  
ATOM    963  CG  LYS A1509     -38.031 -24.921 -33.893  1.00  1.00           C  
ATOM    964  CD  LYS A1509     -39.064 -24.070 -33.150  1.00  1.00           C  
ATOM    965  CE  LYS A1509     -39.037 -24.311 -31.653  1.00  1.00           C  
ATOM    966  NZ  LYS A1509     -40.057 -23.482 -30.985  1.00  1.00           N1+
ATOM    967  C   LYS A1509     -35.594 -25.185 -35.747  1.00  1.00           C  
ATOM    968  O   LYS A1509     -36.378 -25.764 -36.501  1.00  1.00           O  
ATOM    969  H   LYS A1509     -34.019 -24.598 -33.011  1.00  1.00           H  
ATOM    970  HA  LYS A1509     -35.842 -26.545 -34.118  1.00  1.00           H  
ATOM    971  HB2 LYS A1509     -36.373 -23.545 -33.734  1.00  1.00           H  
ATOM    972  HB3 LYS A1509     -36.432 -24.737 -32.440  1.00  1.00           H  
ATOM    973  HG2 LYS A1509     -38.232 -25.983 -33.706  1.00  1.00           H  
ATOM    974  HG3 LYS A1509     -38.181 -24.754 -34.965  1.00  1.00           H  
ATOM    975  HD2 LYS A1509     -40.060 -24.314 -33.538  1.00  1.00           H  
ATOM    976  HD3 LYS A1509     -38.894 -23.011 -33.371  1.00  1.00           H  
ATOM    977  HE2 LYS A1509     -38.083 -24.022 -31.205  1.00  1.00           H  
ATOM    978  HE3 LYS A1509     -39.257 -25.352 -31.400  1.00  1.00           H  
ATOM    979  HZ1 LYS A1509     -41.033 -23.713 -31.201  1.00  1.00           H  
ATOM    980  HZ2 LYS A1509     -39.935 -22.449 -31.186  1.00  1.00           H  
ATOM    981  HZ3 LYS A1509     -39.934 -23.551 -29.968  1.00  1.00           H  
ATOM    982  N   ILE A1510     -34.773 -24.167 -36.187  1.00  1.00           N  
ATOM    983  CA  ILE A1510     -34.733 -23.861 -37.612  1.00  1.00           C  
ATOM    984  CB  ILE A1510     -33.957 -22.564 -37.934  1.00  1.00           C  
ATOM    985  CG2 ILE A1510     -33.518 -22.484 -39.399  1.00  1.00           C  
ATOM    986  CG1 ILE A1510     -34.832 -21.345 -37.569  1.00  1.00           C  
ATOM    987  CD1 ILE A1510     -34.087 -20.018 -37.575  1.00  1.00           C  
ATOM    988  C   ILE A1510     -34.190 -25.093 -38.338  1.00  1.00           C  
ATOM    989  O   ILE A1510     -34.714 -25.458 -39.395  1.00  1.00           O  
ATOM    990  H   ILE A1510     -34.230 -23.610 -35.511  1.00  1.00           H  
ATOM    991  HA  ILE A1510     -35.775 -23.748 -37.943  1.00  1.00           H  
ATOM    992  HB  ILE A1510     -33.050 -22.544 -37.329  1.00  1.00           H  
ATOM    993 HG12 ILE A1510     -35.248 -21.489 -36.568  1.00  1.00           H  
ATOM    994 HG13 ILE A1510     -35.686 -21.278 -38.254  1.00  1.00           H  
ATOM    995 HG21 ILE A1510     -34.374 -22.591 -40.072  1.00  1.00           H  
ATOM    996 HG22 ILE A1510     -32.793 -23.270 -39.630  1.00  1.00           H  
ATOM    997 HG23 ILE A1510     -33.020 -21.538 -39.626  1.00  1.00           H  
ATOM    998 HD11 ILE A1510     -33.753 -19.741 -38.579  1.00  1.00           H  
ATOM    999 HD12 ILE A1510     -33.216 -20.053 -36.914  1.00  1.00           H  
ATOM   1000 HD13 ILE A1510     -34.749 -19.221 -37.222  1.00  1.00           H  
ATOM   1001  N   LYS A1511     -33.080 -25.745 -37.838  1.00  1.00           N  
ATOM   1002  CA  LYS A1511     -32.532 -26.870 -38.595  1.00  1.00           C  
ATOM   1003  CB  LYS A1511     -31.054 -27.112 -38.291  1.00  1.00           C  
ATOM   1004  CG  LYS A1511     -30.212 -26.104 -39.075  1.00  1.00           C  
ATOM   1005  CD  LYS A1511     -28.717 -26.259 -38.827  1.00  1.00           C  
ATOM   1006  CE  LYS A1511     -27.967 -25.438 -39.861  1.00  1.00           C  
ATOM   1007  NZ  LYS A1511     -26.534 -25.443 -39.563  1.00  1.00           N1+
ATOM   1008  C   LYS A1511     -33.361 -28.168 -38.536  1.00  1.00           C  
ATOM   1009  O   LYS A1511     -33.241 -29.063 -39.373  1.00  1.00           O  
ATOM   1010  H   LYS A1511     -32.630 -25.431 -36.974  1.00  1.00           H  
ATOM   1011  HA  LYS A1511     -32.605 -26.577 -39.648  1.00  1.00           H  
ATOM   1012  HB2 LYS A1511     -30.761 -28.120 -38.603  1.00  1.00           H  
ATOM   1013  HB3 LYS A1511     -30.854 -27.041 -37.216  1.00  1.00           H  
ATOM   1014  HG2 LYS A1511     -30.514 -25.079 -38.826  1.00  1.00           H  
ATOM   1015  HG3 LYS A1511     -30.414 -26.238 -40.147  1.00  1.00           H  
ATOM   1016  HD2 LYS A1511     -28.422 -27.312 -38.906  1.00  1.00           H  
ATOM   1017  HD3 LYS A1511     -28.474 -25.927 -37.811  1.00  1.00           H  
ATOM   1018  HE2 LYS A1511     -28.286 -24.392 -39.863  1.00  1.00           H  
ATOM   1019  HE3 LYS A1511     -28.089 -25.854 -40.866  1.00  1.00           H  
ATOM   1020  HZ1 LYS A1511     -26.123 -26.378 -39.529  1.00  1.00           H  
ATOM   1021  HZ2 LYS A1511     -26.271 -24.901 -38.735  1.00  1.00           H  
ATOM   1022  HZ3 LYS A1511     -26.005 -24.972 -40.399  1.00  1.00           H  
ATOM   1023  N   GLU A1512     -34.234 -28.252 -37.478  1.00  1.00           N  
ATOM   1024  CA  GLU A1512     -35.302 -29.263 -37.352  1.00  1.00           C  
ATOM   1025  CB  GLU A1512     -36.129 -28.908 -36.093  1.00  1.00           C  
ATOM   1026  CG  GLU A1512     -36.869 -30.042 -35.409  1.00  1.00           C  
ATOM   1027  CD  GLU A1512     -37.973 -30.511 -36.314  1.00  1.00           C  
ATOM   1028  OE1 GLU A1512     -39.076 -29.879 -36.311  1.00  1.00           O  
ATOM   1029  OE2 GLU A1512     -37.687 -31.516 -37.020  1.00  1.00           O1-
ATOM   1030  C   GLU A1512     -36.135 -29.215 -38.656  1.00  1.00           C  
ATOM   1031  O   GLU A1512     -36.318 -30.195 -39.382  1.00  1.00           O  
ATOM   1032  H   GLU A1512     -34.113 -27.579 -36.715  1.00  1.00           H  
ATOM   1033  HA  GLU A1512     -34.819 -30.242 -37.265  1.00  1.00           H  
ATOM   1034  HB2 GLU A1512     -36.849 -28.118 -36.323  1.00  1.00           H  
ATOM   1035  HB3 GLU A1512     -35.457 -28.503 -35.330  1.00  1.00           H  
ATOM   1036  HG2 GLU A1512     -37.304 -29.693 -34.466  1.00  1.00           H  
ATOM   1037  HG3 GLU A1512     -36.185 -30.864 -35.168  1.00  1.00           H  
ATOM   1038  N   ARG A1513     -36.599 -27.952 -38.975  1.00  1.00           N  
ATOM   1039  CA  ARG A1513     -37.565 -27.696 -40.045  1.00  1.00           C  
ATOM   1040  CB  ARG A1513     -38.260 -26.357 -39.789  1.00  1.00           C  
ATOM   1041  CG  ARG A1513     -39.077 -26.321 -38.495  1.00  1.00           C  
ATOM   1042  CD  ARG A1513     -39.519 -24.897 -38.176  1.00  1.00           C  
ATOM   1043  NE  ARG A1513     -40.480 -24.865 -37.066  1.00  1.00           N  
ATOM   1044  CZ  ARG A1513     -40.997 -23.699 -36.597  1.00  1.00           C  
ATOM   1045  NH1 ARG A1513     -40.573 -22.499 -37.016  1.00  1.00           N  
ATOM   1046  NH2 ARG A1513     -41.971 -23.730 -35.659  1.00  1.00           N1+
ATOM   1047  C   ARG A1513     -36.936 -27.690 -41.459  1.00  1.00           C  
ATOM   1048  O   ARG A1513     -37.601 -27.456 -42.467  1.00  1.00           O  
ATOM   1049  H   ARG A1513     -36.262 -27.157 -38.430  1.00  1.00           H  
ATOM   1050  HA  ARG A1513     -38.295 -28.514 -40.035  1.00  1.00           H  
ATOM   1051  HB2 ARG A1513     -38.934 -26.130 -40.622  1.00  1.00           H  
ATOM   1052  HB3 ARG A1513     -37.503 -25.564 -39.759  1.00  1.00           H  
ATOM   1053  HG2 ARG A1513     -38.514 -26.718 -37.645  1.00  1.00           H  
ATOM   1054  HG3 ARG A1513     -39.950 -26.966 -38.609  1.00  1.00           H  
ATOM   1055  HD2 ARG A1513     -40.024 -24.471 -39.045  1.00  1.00           H  
ATOM   1056  HD3 ARG A1513     -38.646 -24.296 -37.903  1.00  1.00           H  
ATOM   1057  HE  ARG A1513     -40.762 -25.739 -36.641  1.00  1.00           H  
ATOM   1058 HH11 ARG A1513     -39.805 -22.346 -37.719  1.00  1.00           H  
ATOM   1059 HH12 ARG A1513     -40.969 -21.566 -36.831  1.00  1.00           H  
ATOM   1060 HH21 ARG A1513     -42.315 -24.615 -35.316  1.00  1.00           H  
ATOM   1061 HH22 ARG A1513     -42.329 -22.861 -35.281  1.00  1.00           H  
ATOM   1062  N   ILE A1514     -35.595 -28.002 -41.491  1.00  1.00           N  
ATOM   1063  CA  ILE A1514     -34.780 -28.112 -42.703  1.00  1.00           C  
ATOM   1064  CB  ILE A1514     -33.627 -27.075 -42.596  1.00  1.00           C  
ATOM   1065  CG2 ILE A1514     -32.544 -27.243 -43.652  1.00  1.00           C  
ATOM   1066  CG1 ILE A1514     -34.204 -25.642 -42.667  1.00  1.00           C  
ATOM   1067  CD1 ILE A1514     -33.188 -24.546 -42.386  1.00  1.00           C  
ATOM   1068  C   ILE A1514     -34.318 -29.585 -42.915  1.00  1.00           C  
ATOM   1069  O   ILE A1514     -33.637 -29.923 -43.891  1.00  1.00           O  
ATOM   1070  H   ILE A1514     -35.135 -28.145 -40.598  1.00  1.00           H  
ATOM   1071  HA  ILE A1514     -35.408 -27.875 -43.570  1.00  1.00           H  
ATOM   1072  HB  ILE A1514     -33.141 -27.206 -41.624  1.00  1.00           H  
ATOM   1073 HG12 ILE A1514     -35.016 -25.530 -41.945  1.00  1.00           H  
ATOM   1074 HG13 ILE A1514     -34.643 -25.478 -43.655  1.00  1.00           H  
ATOM   1075 HG21 ILE A1514     -32.977 -27.216 -44.653  1.00  1.00           H  
ATOM   1076 HG22 ILE A1514     -32.010 -28.182 -43.506  1.00  1.00           H  
ATOM   1077 HG23 ILE A1514     -31.781 -26.463 -43.590  1.00  1.00           H  
ATOM   1078 HD11 ILE A1514     -32.452 -24.452 -43.189  1.00  1.00           H  
ATOM   1079 HD12 ILE A1514     -32.653 -24.736 -41.452  1.00  1.00           H  
ATOM   1080 HD13 ILE A1514     -33.700 -23.582 -42.303  1.00  1.00           H  
ATOM   1081  N   ARG A1515     -34.722 -30.480 -41.946  1.00  1.00           N  
ATOM   1082  CA  ARG A1515     -34.464 -31.911 -41.999  1.00  1.00           C  
ATOM   1083  CB  ARG A1515     -33.590 -32.381 -40.832  1.00  1.00           C  
ATOM   1084  CG  ARG A1515     -32.121 -31.985 -40.931  1.00  1.00           C  
ATOM   1085  CD  ARG A1515     -31.285 -32.824 -39.964  1.00  1.00           C  
ATOM   1086  NE  ARG A1515     -31.879 -32.914 -38.618  1.00  1.00           N  
ATOM   1087  CZ  ARG A1515     -31.851 -31.928 -37.689  1.00  1.00           C  
ATOM   1088  NH1 ARG A1515     -31.222 -30.756 -37.907  1.00  1.00           N  
ATOM   1089  NH2 ARG A1515     -32.437 -32.110 -36.485  1.00  1.00           N1+
ATOM   1090  C   ARG A1515     -35.729 -32.773 -41.914  1.00  1.00           C  
ATOM   1091  O   ARG A1515     -35.765 -33.874 -42.471  1.00  1.00           O  
ATOM   1092  H   ARG A1515     -35.256 -30.125 -41.155  1.00  1.00           H  
ATOM   1093  HA  ARG A1515     -33.976 -32.151 -42.949  1.00  1.00           H  
ATOM   1094  HB2 ARG A1515     -33.640 -33.477 -40.775  1.00  1.00           H  
ATOM   1095  HB3 ARG A1515     -34.003 -32.004 -39.887  1.00  1.00           H  
ATOM   1096  HG2 ARG A1515     -32.010 -30.920 -40.710  1.00  1.00           H  
ATOM   1097  HG3 ARG A1515     -31.744 -32.140 -41.948  1.00  1.00           H  
ATOM   1098  HD2 ARG A1515     -30.259 -32.452 -39.883  1.00  1.00           H  
ATOM   1099  HD3 ARG A1515     -31.212 -33.851 -40.340  1.00  1.00           H  
ATOM   1100  HE  ARG A1515     -32.376 -33.770 -38.385  1.00  1.00           H  
ATOM   1101 HH11 ARG A1515     -30.876 -30.546 -38.835  1.00  1.00           H  
ATOM   1102 HH12 ARG A1515     -31.183 -30.023 -37.209  1.00  1.00           H  
ATOM   1103 HH21 ARG A1515     -32.853 -32.997 -36.230  1.00  1.00           H  
ATOM   1104 HH22 ARG A1515     -32.489 -31.358 -35.807  1.00  1.00           H  
ATOM   1105  N   ASN A1516     -36.682 -32.393 -40.981  1.00  1.00           N  
ATOM   1106  CA  ASN A1516     -37.798 -33.284 -40.681  1.00  1.00           C  
ATOM   1107  CB  ASN A1516     -37.633 -34.095 -39.388  1.00  1.00           C  
ATOM   1108  CG  ASN A1516     -36.250 -34.065 -38.781  1.00  1.00           C  
ATOM   1109  OD1 ASN A1516     -35.364 -34.876 -39.043  1.00  1.00           O  
ATOM   1110  ND2 ASN A1516     -36.046 -33.078 -37.864  1.00  1.00           N  
ATOM   1111  C   ASN A1516     -39.070 -32.433 -40.637  1.00  1.00           C  
ATOM   1112  O   ASN A1516     -39.358 -31.688 -39.698  1.00  1.00           O  
ATOM   1113  H   ASN A1516     -36.619 -31.503 -40.468  1.00  1.00           H  
ATOM   1114  HA  ASN A1516     -37.897 -34.000 -41.501  1.00  1.00           H  
ATOM   1115  HB2 ASN A1516     -37.874 -35.146 -39.592  1.00  1.00           H  
ATOM   1116  HB3 ASN A1516     -38.356 -33.787 -38.623  1.00  1.00           H  
ATOM   1117 HD21 ASN A1516     -35.156 -32.963 -37.414  1.00  1.00           H  
ATOM   1118 HD22 ASN A1516     -36.808 -32.402 -37.574  1.00  1.00           H  
ATOM   1119  N   HSD A1517     -39.848 -32.508 -41.762  1.00  1.00           N  
ATOM   1120  CA  HSD A1517     -40.185 -29.165 -44.304  1.00  1.00           C  
ATOM   1121  CB  HSD A1517     -43.051 -32.922 -43.462  1.00  1.00           C  
ATOM   1122  ND1 HSD A1517     -36.549 -32.186 -47.667  1.00  1.00           N1+
ATOM   1123  CG  HSD A1517     -39.124 -32.131 -46.820  1.00  1.00           C  
ATOM   1124  CE1 HSD A1517     -35.143 -33.053 -45.700  1.00  1.00           C  
ATOM   1125  NE2 HSD A1517     -37.911 -34.037 -45.509  1.00  1.00           N1+
ATOM   1126  CD2 HSD A1517     -39.515 -34.986 -43.803  1.00  1.00           C  
ATOM   1127  C   HSD A1517     -43.232 -29.785 -41.928  1.00  1.00           C  
ATOM   1128  O   HSD A1517     -44.589 -29.612 -44.182  1.00  1.00           O  
ATOM   1129  H1  HSD A1517     -40.665 -31.914 -41.854  1.00  1.00           H  
ATOM   1130  H2  HSD A1517     -39.661 -33.154 -42.539  1.00  1.00           H  
ATOM   1131  HA1 HSD A1517     -39.925 -29.885 -43.525  1.00  1.00           H  
ATOM   1132  HA2 HSD A1517     -40.100 -28.151 -43.909  1.00  1.00           H  
ATOM   1133  HA3 HSD A1517     -41.206 -29.347 -44.645  1.00  1.00           H  
ATOM   1134  HA4 HSD A1517     -39.503 -29.276 -45.145  1.00  1.00           H  
ATOM   1135  HC  HSD A1517     -42.758 -30.488 -42.613  1.00  1.00           H  
ATOM   1136  HC  HSD A1517     -44.315 -29.871 -42.011  1.00  1.00           H  
ATOM   1137  HC  HSD A1517     -42.927 -30.011 -40.906  1.00  1.00           H  
ATOM   1138  H1  HSD A1517     -45.346 -29.153 -43.818  1.00  1.00           H  
ATOM   1139  H2  HSD A1517     -44.717 -30.525 -43.926  1.00  1.00           H  
ATOM   1140  HB1 HSD A1517     -42.810 -32.936 -42.398  1.00  1.00           H  
ATOM   1141  HB2 HSD A1517     -44.080 -32.583 -43.594  1.00  1.00           H  
ATOM   1142  HB3 HSD A1517     -42.946 -33.929 -43.867  1.00  1.00           H  
ATOM   1143  HB4 HSD A1517     -42.373 -32.246 -43.986  1.00  1.00           H  
ATOM   1144  HG1 HSD A1517     -38.034 -32.131 -46.820  1.00  1.00           H  
ATOM   1145  HG2 HSD A1517     -39.487 -31.404 -46.093  1.00  1.00           H  
ATOM   1146  HG3 HSD A1517     -39.487 -33.124 -46.554  1.00  1.00           H  
ATOM   1147  HG4 HSD A1517     -39.487 -31.865 -47.813  1.00  1.00           H  
ATOM   1148 HD11 HSD A1517     -36.774 -31.222 -47.870  1.00  1.00           H  
ATOM   1149 HD12 HSD A1517     -36.926 -32.780 -48.392  1.00  1.00           H  
ATOM   1150 HD13 HSD A1517     -36.950 -32.445 -46.777  1.00  1.00           H  
ATOM   1151 HD21 HSD A1517     -38.425 -34.986 -43.803  1.00  1.00           H  
ATOM   1152 HD22 HSD A1517     -39.878 -34.259 -43.076  1.00  1.00           H  
ATOM   1153 HD23 HSD A1517     -39.878 -35.979 -43.537  1.00  1.00           H  
ATOM   1154 HD24 HSD A1517     -39.878 -34.720 -44.796  1.00  1.00           H  
ATOM   1155 HE21 HSD A1517     -38.693 -34.193 -44.889  1.00  1.00           H  
ATOM   1156 HE22 HSD A1517     -37.864 -34.785 -46.186  1.00  1.00           H  
ATOM   1157 HE23 HSD A1517     -37.055 -34.015 -44.973  1.00  1.00           H  
ATOM   1158 HE11 HSD A1517     -34.053 -33.053 -45.700  1.00  1.00           H  
ATOM   1159 HE12 HSD A1517     -35.506 -32.326 -44.973  1.00  1.00           H  
ATOM   1160 HE13 HSD A1517     -35.506 -34.046 -45.434  1.00  1.00           H  
ATOM   1161 HE14 HSD A1517     -35.506 -32.787 -46.693  1.00  1.00           H  
ATOM   1162  N   LYS A1518     -42.831 -28.449 -42.262  1.00  1.00           N1+
ATOM   1163  CA  LYS A1518     -43.365 -27.313 -41.447  1.00  1.00           C  
ATOM   1164  CB  LYS A1518     -42.648 -27.171 -40.084  1.00  1.00           C  
ATOM   1165  CG  LYS A1518     -43.276 -28.021 -38.964  1.00  1.00           C  
ATOM   1166  CD  LYS A1518     -42.273 -28.742 -38.055  1.00  1.00           C  
ATOM   1167  CE  LYS A1518     -41.447 -29.770 -38.812  1.00  1.00           C  
ATOM   1168  NZ  LYS A1518     -40.634 -30.566 -37.884  1.00  1.00           N1+
ATOM   1169  C   LYS A1518     -43.220 -25.985 -42.249  1.00  1.00           C  
ATOM   1170  O   LYS A1518     -43.672 -24.913 -41.841  1.00  1.00           O  
ATOM   1171  H2  LYS A1518     -43.110 -28.285 -43.219  1.00  1.00           H  
ATOM   1172  H3  LYS A1518     -41.824 -28.415 -42.195  1.00  1.00           H  
ATOM   1173  HA  LYS A1518     -44.448 -27.434 -41.309  1.00  1.00           H  
ATOM   1174  HB2 LYS A1518     -42.668 -26.124 -39.755  1.00  1.00           H  
ATOM   1175  HB3 LYS A1518     -41.584 -27.396 -40.216  1.00  1.00           H  
ATOM   1176  HG2 LYS A1518     -43.976 -28.760 -39.364  1.00  1.00           H  
ATOM   1177  HG3 LYS A1518     -43.886 -27.357 -38.338  1.00  1.00           H  
ATOM   1178  HD2 LYS A1518     -42.835 -29.243 -37.256  1.00  1.00           H  
ATOM   1179  HD3 LYS A1518     -41.622 -28.013 -37.561  1.00  1.00           H  
ATOM   1180  HE2 LYS A1518     -40.756 -29.307 -39.520  1.00  1.00           H  
ATOM   1181  HE3 LYS A1518     -42.085 -30.488 -39.330  1.00  1.00           H  
ATOM   1182  HZ1 LYS A1518     -41.151 -31.255 -37.336  1.00  1.00           H  
ATOM   1183  HZ2 LYS A1518     -39.993 -30.063 -37.164  1.00  1.00           H  
ATOM   1184  HZ3 LYS A1518     -39.929 -31.101 -38.463  1.00  1.00           H  
ATOM   1185  N   TYR A1519     -42.560 -26.121 -43.453  1.00  1.00           N  
ATOM   1186  CA  TYR A1519     -42.240 -25.026 -44.359  1.00  1.00           C  
ATOM   1187  CB  TYR A1519     -40.741 -24.717 -44.412  1.00  1.00           C  
ATOM   1188  CG  TYR A1519     -40.056 -24.136 -43.208  1.00  1.00           C  
ATOM   1189  CD1 TYR A1519     -40.674 -23.310 -42.272  1.00  1.00           C  
ATOM   1190  CE1 TYR A1519     -39.927 -22.752 -41.231  1.00  1.00           C  
ATOM   1191  CZ  TYR A1519     -38.562 -23.006 -41.135  1.00  1.00           C  
ATOM   1192  OH  TYR A1519     -37.798 -22.516 -40.118  1.00  1.00           O  
ATOM   1193  CD2 TYR A1519     -38.679 -24.378 -43.086  1.00  1.00           C  
ATOM   1194  CE2 TYR A1519     -37.930 -23.803 -42.070  1.00  1.00           C  
ATOM   1195  C   TYR A1519     -42.586 -25.540 -45.759  1.00  1.00           C  
ATOM   1196  O   TYR A1519     -41.952 -26.445 -46.305  1.00  1.00           O  
ATOM   1197  H   TYR A1519     -42.313 -27.084 -43.695  1.00  1.00           H  
ATOM   1198  HA  TYR A1519     -42.834 -24.144 -44.108  1.00  1.00           H  
ATOM   1199  HB2 TYR A1519     -40.565 -24.013 -45.236  1.00  1.00           H  
ATOM   1200  HB3 TYR A1519     -40.208 -25.640 -44.683  1.00  1.00           H  
ATOM   1201  HD1 TYR A1519     -41.734 -23.080 -42.327  1.00  1.00           H  
ATOM   1202  HD2 TYR A1519     -38.181 -25.037 -43.792  1.00  1.00           H  
ATOM   1203  HE1 TYR A1519     -40.429 -22.111 -40.514  1.00  1.00           H  
ATOM   1204  HE2 TYR A1519     -36.868 -24.004 -41.994  1.00  1.00           H  
ATOM   1205  HH  TYR A1519     -38.386 -22.059 -39.427  1.00  1.00           H  
ATOM   1206  N   ARG A1520     -43.672 -24.932 -46.355  1.00  1.00           N  
ATOM   1207  CA  ARG A1520     -44.124 -25.372 -47.677  1.00  1.00           C  
ATOM   1208  CB  ARG A1520     -45.653 -25.479 -47.738  1.00  1.00           C  
ATOM   1209  CG  ARG A1520     -46.302 -26.303 -46.618  1.00  1.00           C  
ATOM   1210  CD  ARG A1520     -45.708 -27.691 -46.374  1.00  1.00           C  
ATOM   1211  NE  ARG A1520     -45.784 -28.548 -47.558  1.00  1.00           N  
ATOM   1212  CZ  ARG A1520     -45.396 -29.852 -47.559  1.00  1.00           C  
ATOM   1213  NH1 ARG A1520     -44.895 -30.453 -46.467  1.00  1.00           N  
ATOM   1214  NH2 ARG A1520     -45.553 -30.551 -48.712  1.00  1.00           N1+
ATOM   1215  C   ARG A1520     -43.615 -24.443 -48.800  1.00  1.00           C  
ATOM   1216  O   ARG A1520     -43.992 -24.556 -49.968  1.00  1.00           O  
ATOM   1217  H   ARG A1520     -44.165 -24.163 -45.904  1.00  1.00           H  
ATOM   1218  HA  ARG A1520     -43.695 -26.355 -47.893  1.00  1.00           H  
ATOM   1219  HB2 ARG A1520     -45.944 -25.903 -48.708  1.00  1.00           H  
ATOM   1220  HB3 ARG A1520     -46.090 -24.472 -47.713  1.00  1.00           H  
ATOM   1221  HG2 ARG A1520     -47.368 -26.411 -46.855  1.00  1.00           H  
ATOM   1222  HG3 ARG A1520     -46.252 -25.736 -45.680  1.00  1.00           H  
ATOM   1223  HD2 ARG A1520     -46.295 -28.163 -45.580  1.00  1.00           H  
ATOM   1224  HD3 ARG A1520     -44.663 -27.615 -46.064  1.00  1.00           H  
ATOM   1225  HE  ARG A1520     -46.111 -28.160 -48.432  1.00  1.00           H  
ATOM   1226 HH11 ARG A1520     -44.750 -29.974 -45.540  1.00  1.00           H  
ATOM   1227 HH12 ARG A1520     -44.789 -31.477 -46.406  1.00  1.00           H  
ATOM   1228 HH21 ARG A1520     -45.034 -31.440 -48.844  1.00  1.00           H  
ATOM   1229 HH22 ARG A1520     -46.004 -30.177 -49.535  1.00  1.00           H  
ATOM   1230  N   SER A1521     -42.699 -23.496 -48.394  1.00  1.00           N  
ATOM   1231  CA  SER A1521     -42.089 -22.504 -49.267  1.00  1.00           C  
ATOM   1232  CB  SER A1521     -43.042 -21.331 -49.539  1.00  1.00           C  
ATOM   1233  OG  SER A1521     -43.034 -20.398 -48.458  1.00  1.00           O  
ATOM   1234  C   SER A1521     -40.797 -21.980 -48.599  1.00  1.00           C  
ATOM   1235  O   SER A1521     -40.464 -22.297 -47.456  1.00  1.00           O  
ATOM   1236  H   SER A1521     -42.434 -23.480 -47.412  1.00  1.00           H  
ATOM   1237  HA  SER A1521     -41.838 -22.993 -50.213  1.00  1.00           H  
ATOM   1238  HB2 SER A1521     -44.071 -21.661 -49.713  1.00  1.00           H  
ATOM   1239  HB3 SER A1521     -42.716 -20.781 -50.428  1.00  1.00           H  
ATOM   1240  HG  SER A1521     -43.490 -20.855 -47.672  1.00  1.00           H  
ATOM   1241  N   LEU A1522     -40.091 -21.060 -49.357  1.00  1.00           N  
ATOM   1242  CA  LEU A1522     -38.922 -20.341 -48.837  1.00  1.00           C  
ATOM   1243  CB  LEU A1522     -38.120 -19.674 -49.973  1.00  1.00           C  
ATOM   1244  CG  LEU A1522     -36.964 -20.515 -50.553  1.00  1.00           C  
ATOM   1245  CD1 LEU A1522     -35.811 -20.653 -49.557  1.00  1.00           C  
ATOM   1246  CD2 LEU A1522     -37.411 -21.889 -51.046  1.00  1.00           C  
ATOM   1247  C   LEU A1522     -39.354 -19.254 -47.842  1.00  1.00           C  
ATOM   1248  O   LEU A1522     -38.577 -18.744 -47.031  1.00  1.00           O  
ATOM   1249  H   LEU A1522     -40.386 -20.863 -50.308  1.00  1.00           H  
ATOM   1250  HA  LEU A1522     -38.314 -21.050 -48.274  1.00  1.00           H  
ATOM   1251  HB2 LEU A1522     -37.690 -18.725 -49.623  1.00  1.00           H  
ATOM   1252  HB3 LEU A1522     -38.797 -19.399 -50.793  1.00  1.00           H  
ATOM   1253  HG  LEU A1522     -36.575 -19.965 -51.421  1.00  1.00           H  
ATOM   1254 HD11 LEU A1522     -36.106 -21.217 -48.668  1.00  1.00           H  
ATOM   1255 HD12 LEU A1522     -35.458 -19.669 -49.233  1.00  1.00           H  
ATOM   1256 HD13 LEU A1522     -34.966 -21.176 -50.017  1.00  1.00           H  
ATOM   1257 HD21 LEU A1522     -38.249 -21.799 -51.745  1.00  1.00           H  
ATOM   1258 HD22 LEU A1522     -37.719 -22.536 -50.218  1.00  1.00           H  
ATOM   1259 HD23 LEU A1522     -36.593 -22.393 -51.571  1.00  1.00           H  
ATOM   1260  N   ASN A1523     -40.651 -18.805 -47.990  1.00  1.00           N  
ATOM   1261  CA  ASN A1523     -41.126 -17.618 -47.287  1.00  1.00           C  
ATOM   1262  CB  ASN A1523     -42.367 -17.031 -47.949  1.00  1.00           C  
ATOM   1263  CG  ASN A1523     -42.017 -16.428 -49.287  1.00  1.00           C  
ATOM   1264  OD1 ASN A1523     -40.976 -15.810 -49.506  1.00  1.00           O  
ATOM   1265  ND2 ASN A1523     -42.967 -16.601 -50.252  1.00  1.00           N  
ATOM   1266  C   ASN A1523     -41.445 -17.960 -45.830  1.00  1.00           C  
ATOM   1267  O   ASN A1523     -41.593 -17.100 -44.963  1.00  1.00           O  
ATOM   1268  H   ASN A1523     -41.302 -19.339 -48.572  1.00  1.00           H  
ATOM   1269  HA  ASN A1523     -40.307 -16.890 -47.268  1.00  1.00           H  
ATOM   1270  HB2 ASN A1523     -42.790 -16.227 -47.336  1.00  1.00           H  
ATOM   1271  HB3 ASN A1523     -43.149 -17.790 -48.062  1.00  1.00           H  
ATOM   1272 HD21 ASN A1523     -42.814 -16.203 -51.172  1.00  1.00           H  
ATOM   1273 HD22 ASN A1523     -43.833 -17.112 -50.111  1.00  1.00           H  
ATOM   1274  N   ASP A1524     -41.640 -19.296 -45.582  1.00  1.00           N  
ATOM   1275  CA  ASP A1524     -42.045 -19.778 -44.273  1.00  1.00           C  
ATOM   1276  CB  ASP A1524     -42.864 -21.046 -44.402  1.00  1.00           C  
ATOM   1277  CG  ASP A1524     -44.011 -20.727 -45.356  1.00  1.00           C  
ATOM   1278  OD1 ASP A1524     -44.857 -19.853 -44.979  1.00  1.00           O  
ATOM   1279  OD2 ASP A1524     -43.959 -21.333 -46.474  1.00  1.00           O1-
ATOM   1280  C   ASP A1524     -40.819 -19.902 -43.346  1.00  1.00           C  
ATOM   1281  O   ASP A1524     -40.953 -19.950 -42.122  1.00  1.00           O  
ATOM   1282  H   ASP A1524     -41.510 -19.956 -46.346  1.00  1.00           H  
ATOM   1283  HA  ASP A1524     -42.662 -18.995 -43.821  1.00  1.00           H  
ATOM   1284  HB2 ASP A1524     -43.262 -21.365 -43.433  1.00  1.00           H  
ATOM   1285  HB3 ASP A1524     -42.254 -21.865 -44.799  1.00  1.00           H  
ATOM   1286  N   LEU A1525     -39.586 -19.919 -43.983  1.00  1.00           N  
ATOM   1287  CA  LEU A1525     -38.328 -19.733 -43.254  1.00  1.00           C  
ATOM   1288  CB  LEU A1525     -37.115 -20.280 -44.014  1.00  1.00           C  
ATOM   1289  CG  LEU A1525     -35.758 -19.946 -43.354  1.00  1.00           C  
ATOM   1290  CD1 LEU A1525     -35.612 -20.539 -41.953  1.00  1.00           C  
ATOM   1291  CD2 LEU A1525     -34.602 -20.424 -44.225  1.00  1.00           C  
ATOM   1292  C   LEU A1525     -38.163 -18.231 -43.010  1.00  1.00           C  
ATOM   1293  O   LEU A1525     -37.673 -17.789 -41.968  1.00  1.00           O  
ATOM   1294  H   LEU A1525     -39.569 -20.024 -44.994  1.00  1.00           H  
ATOM   1295  HA  LEU A1525     -38.431 -20.224 -42.284  1.00  1.00           H  
ATOM   1296  HB2 LEU A1525     -37.114 -19.878 -45.036  1.00  1.00           H  
ATOM   1297  HB3 LEU A1525     -37.224 -21.365 -44.114  1.00  1.00           H  
ATOM   1298  HG  LEU A1525     -35.656 -18.858 -43.278  1.00  1.00           H  
ATOM   1299 HD11 LEU A1525     -35.703 -21.629 -41.978  1.00  1.00           H  
ATOM   1300 HD12 LEU A1525     -36.364 -20.146 -41.264  1.00  1.00           H  
ATOM   1301 HD13 LEU A1525     -34.630 -20.295 -41.533  1.00  1.00           H  
ATOM   1302 HD21 LEU A1525     -34.711 -20.074 -45.256  1.00  1.00           H  
ATOM   1303 HD22 LEU A1525     -34.530 -21.514 -44.223  1.00  1.00           H  
ATOM   1304 HD23 LEU A1525     -33.659 -20.028 -43.842  1.00  1.00           H  
ATOM   1305  N   GLU A1526     -38.522 -17.394 -44.047  1.00  1.00           N  
ATOM   1306  CA  GLU A1526     -38.447 -15.951 -43.856  1.00  1.00           C  
ATOM   1307  CB  GLU A1526     -38.784 -15.197 -45.139  1.00  1.00           C  
ATOM   1308  CG  GLU A1526     -38.470 -13.708 -45.025  1.00  1.00           C  
ATOM   1309  CD  GLU A1526     -38.473 -13.009 -46.381  1.00  1.00           C  
ATOM   1310  OE1 GLU A1526     -37.852 -13.595 -47.324  1.00  1.00           O  
ATOM   1311  OE2 GLU A1526     -39.123 -11.930 -46.414  1.00  1.00           O1-
ATOM   1312  C   GLU A1526     -39.378 -15.576 -42.687  1.00  1.00           C  
ATOM   1313  O   GLU A1526     -39.020 -14.759 -41.835  1.00  1.00           O  
ATOM   1314  H   GLU A1526     -38.815 -17.800 -44.935  1.00  1.00           H  
ATOM   1315  HA  GLU A1526     -37.419 -15.728 -43.544  1.00  1.00           H  
ATOM   1316  HB2 GLU A1526     -39.844 -15.307 -45.391  1.00  1.00           H  
ATOM   1317  HB3 GLU A1526     -38.229 -15.648 -45.970  1.00  1.00           H  
ATOM   1318  HG2 GLU A1526     -37.486 -13.544 -44.572  1.00  1.00           H  
ATOM   1319  HG3 GLU A1526     -39.206 -13.230 -44.369  1.00  1.00           H  
ATOM   1320  N   LYS A1527     -40.627 -16.170 -42.649  1.00  1.00           N  
ATOM   1321  CA  LYS A1527     -41.532 -15.880 -41.536  1.00  1.00           C  
ATOM   1322  CB  LYS A1527     -42.862 -16.627 -41.652  1.00  1.00           C  
ATOM   1323  CG  LYS A1527     -43.766 -16.051 -42.744  1.00  1.00           C  
ATOM   1324  CD  LYS A1527     -44.891 -17.028 -43.087  1.00  1.00           C  
ATOM   1325  CE  LYS A1527     -45.410 -16.800 -44.497  1.00  1.00           C  
ATOM   1326  NZ  LYS A1527     -46.178 -17.984 -44.923  1.00  1.00           N1+
ATOM   1327  C   LYS A1527     -40.899 -16.256 -40.182  1.00  1.00           C  
ATOM   1328  O   LYS A1527     -41.172 -15.621 -39.160  1.00  1.00           O  
ATOM   1329  H   LYS A1527     -40.928 -16.765 -43.433  1.00  1.00           H  
ATOM   1330  HA  LYS A1527     -41.697 -14.795 -41.525  1.00  1.00           H  
ATOM   1331  HB2 LYS A1527     -43.405 -16.589 -40.700  1.00  1.00           H  
ATOM   1332  HB3 LYS A1527     -42.656 -17.686 -41.844  1.00  1.00           H  
ATOM   1333  HG2 LYS A1527     -43.177 -15.827 -43.637  1.00  1.00           H  
ATOM   1334  HG3 LYS A1527     -44.192 -15.096 -42.413  1.00  1.00           H  
ATOM   1335  HD2 LYS A1527     -45.707 -16.924 -42.362  1.00  1.00           H  
ATOM   1336  HD3 LYS A1527     -44.530 -18.058 -42.990  1.00  1.00           H  
ATOM   1337  HE2 LYS A1527     -44.601 -16.686 -45.225  1.00  1.00           H  
ATOM   1338  HE3 LYS A1527     -46.077 -15.936 -44.553  1.00  1.00           H  
ATOM   1339  HZ1 LYS A1527     -46.953 -18.237 -44.306  1.00  1.00           H  
ATOM   1340  HZ2 LYS A1527     -45.534 -18.873 -44.928  1.00  1.00           H  
ATOM   1341  HZ3 LYS A1527     -46.505 -17.927 -45.888  1.00  1.00           H  
ATOM   1342  N   ASP A1528     -40.080 -17.367 -40.186  1.00  1.00           N  
ATOM   1343  CA  ASP A1528     -39.374 -17.782 -38.979  1.00  1.00           C  
ATOM   1344  CB  ASP A1528     -38.778 -19.176 -39.095  1.00  1.00           C  
ATOM   1345  CG  ASP A1528     -39.519 -20.261 -38.353  1.00  1.00           C  
ATOM   1346  OD1 ASP A1528     -40.510 -19.979 -37.623  1.00  1.00           O  
ATOM   1347  OD2 ASP A1528     -39.054 -21.449 -38.519  1.00  1.00           O1-
ATOM   1348  C   ASP A1528     -38.251 -16.768 -38.680  1.00  1.00           C  
ATOM   1349  O   ASP A1528     -38.069 -16.335 -37.538  1.00  1.00           O  
ATOM   1350  H   ASP A1528     -39.964 -17.887 -41.054  1.00  1.00           H  
ATOM   1351  HA  ASP A1528     -40.084 -17.701 -38.151  1.00  1.00           H  
ATOM   1352  HB2 ASP A1528     -37.756 -19.192 -38.691  1.00  1.00           H  
ATOM   1353  HB3 ASP A1528     -38.705 -19.487 -40.141  1.00  1.00           H  
ATOM   1354  N   VAL A1529     -37.402 -16.422 -39.714  1.00  1.00           N  
ATOM   1355  CA  VAL A1529     -36.276 -15.514 -39.466  1.00  1.00           C  
ATOM   1356  CB  VAL A1529     -35.319 -15.429 -40.669  1.00  1.00           C  
ATOM   1357  CG1 VAL A1529     -34.279 -14.316 -40.496  1.00  1.00           C  
ATOM   1358  CG2 VAL A1529     -34.581 -16.763 -40.847  1.00  1.00           C  
ATOM   1359  C   VAL A1529     -36.814 -14.131 -39.020  1.00  1.00           C  
ATOM   1360  O   VAL A1529     -36.245 -13.456 -38.155  1.00  1.00           O  
ATOM   1361  H   VAL A1529     -37.544 -16.843 -40.645  1.00  1.00           H  
ATOM   1362  HA  VAL A1529     -35.735 -15.920 -38.602  1.00  1.00           H  
ATOM   1363  HB  VAL A1529     -35.891 -15.224 -41.582  1.00  1.00           H  
ATOM   1364 HG11 VAL A1529     -33.751 -14.411 -39.541  1.00  1.00           H  
ATOM   1365 HG12 VAL A1529     -34.744 -13.326 -40.538  1.00  1.00           H  
ATOM   1366 HG13 VAL A1529     -33.532 -14.355 -41.292  1.00  1.00           H  
ATOM   1367 HG21 VAL A1529     -35.276 -17.594 -40.988  1.00  1.00           H  
ATOM   1368 HG22 VAL A1529     -33.962 -16.992 -39.972  1.00  1.00           H  
ATOM   1369 HG23 VAL A1529     -33.924 -16.732 -41.720  1.00  1.00           H  
ATOM   1370  N   MET A1530     -37.964 -13.710 -39.664  1.00  1.00           N  
ATOM   1371  CA  MET A1530     -38.625 -12.478 -39.267  1.00  1.00           C  
ATOM   1372  CB  MET A1530     -39.767 -12.080 -40.207  1.00  1.00           C  
ATOM   1373  CG  MET A1530     -39.330 -11.703 -41.629  1.00  1.00           C  
ATOM   1374  SD  MET A1530     -38.388 -10.151 -41.718  1.00  1.00           S  
ATOM   1375  CE  MET A1530     -38.129 -10.088 -43.513  1.00  1.00           C  
ATOM   1376  C   MET A1530     -39.141 -12.633 -37.822  1.00  1.00           C  
ATOM   1377  O   MET A1530     -38.995 -11.711 -37.017  1.00  1.00           O  
ATOM   1378  H   MET A1530     -38.353 -14.278 -40.435  1.00  1.00           H  
ATOM   1379  HA  MET A1530     -37.859 -11.694 -39.239  1.00  1.00           H  
ATOM   1380  HB2 MET A1530     -40.335 -11.249 -39.769  1.00  1.00           H  
ATOM   1381  HB3 MET A1530     -40.475 -12.915 -40.281  1.00  1.00           H  
ATOM   1382  HG2 MET A1530     -40.223 -11.597 -42.254  1.00  1.00           H  
ATOM   1383  HG3 MET A1530     -38.699 -12.477 -42.065  1.00  1.00           H  
ATOM   1384  HE1 MET A1530     -39.088 -10.079 -44.036  1.00  1.00           H  
ATOM   1385  HE2 MET A1530     -37.534 -10.945 -43.838  1.00  1.00           H  
ATOM   1386  HE3 MET A1530     -37.585  -9.173 -43.764  1.00  1.00           H  
ATOM   1387  N   LEU A1531     -39.781 -13.806 -37.485  1.00  1.00           N  
ATOM   1388  CA  LEU A1531     -40.243 -14.062 -36.111  1.00  1.00           C  
ATOM   1389  CB  LEU A1531     -40.995 -15.398 -36.030  1.00  1.00           C  
ATOM   1390  CG  LEU A1531     -41.459 -15.839 -34.629  1.00  1.00           C  
ATOM   1391  CD1 LEU A1531     -42.442 -14.853 -33.999  1.00  1.00           C  
ATOM   1392  CD2 LEU A1531     -42.096 -17.228 -34.724  1.00  1.00           C  
ATOM   1393  C   LEU A1531     -39.062 -14.036 -35.114  1.00  1.00           C  
ATOM   1394  O   LEU A1531     -39.171 -13.511 -34.003  1.00  1.00           O  
ATOM   1395  H   LEU A1531     -39.971 -14.499 -38.215  1.00  1.00           H  
ATOM   1396  HA  LEU A1531     -40.914 -13.236 -35.854  1.00  1.00           H  
ATOM   1397  HB2 LEU A1531     -40.355 -16.190 -36.431  1.00  1.00           H  
ATOM   1398  HB3 LEU A1531     -41.869 -15.348 -36.692  1.00  1.00           H  
ATOM   1399  HG  LEU A1531     -40.587 -15.927 -33.970  1.00  1.00           H  
ATOM   1400 HD11 LEU A1531     -43.321 -14.709 -34.636  1.00  1.00           H  
ATOM   1401 HD12 LEU A1531     -41.978 -13.876 -33.833  1.00  1.00           H  
ATOM   1402 HD13 LEU A1531     -42.787 -15.220 -33.026  1.00  1.00           H  
ATOM   1403 HD21 LEU A1531     -41.401 -17.948 -35.168  1.00  1.00           H  
ATOM   1404 HD22 LEU A1531     -43.004 -17.209 -35.338  1.00  1.00           H  
ATOM   1405 HD23 LEU A1531     -42.364 -17.599 -33.732  1.00  1.00           H  
ATOM   1406  N   LEU A1532     -37.916 -14.687 -35.518  1.00  1.00           N  
ATOM   1407  CA  LEU A1532     -36.711 -14.763 -34.683  1.00  1.00           C  
ATOM   1408  CB  LEU A1532     -35.659 -15.642 -35.381  1.00  1.00           C  
ATOM   1409  CG  LEU A1532     -34.345 -15.864 -34.604  1.00  1.00           C  
ATOM   1410  CD1 LEU A1532     -33.747 -17.228 -34.971  1.00  1.00           C  
ATOM   1411  CD2 LEU A1532     -33.306 -14.784 -34.922  1.00  1.00           C  
ATOM   1412  C   LEU A1532     -36.195 -13.334 -34.422  1.00  1.00           C  
ATOM   1413  O   LEU A1532     -35.781 -12.969 -33.318  1.00  1.00           O  
ATOM   1414  H   LEU A1532     -37.931 -15.176 -36.427  1.00  1.00           H  
ATOM   1415  HA  LEU A1532     -37.007 -15.197 -33.722  1.00  1.00           H  
ATOM   1416  HB2 LEU A1532     -35.425 -15.233 -36.370  1.00  1.00           H  
ATOM   1417  HB3 LEU A1532     -36.127 -16.616 -35.575  1.00  1.00           H  
ATOM   1418  HG  LEU A1532     -34.546 -15.866 -33.526  1.00  1.00           H  
ATOM   1419 HD11 LEU A1532     -33.485 -17.271 -36.034  1.00  1.00           H  
ATOM   1420 HD12 LEU A1532     -34.454 -18.037 -34.764  1.00  1.00           H  
ATOM   1421 HD13 LEU A1532     -32.839 -17.425 -34.390  1.00  1.00           H  
ATOM   1422 HD21 LEU A1532     -33.586 -13.812 -34.513  1.00  1.00           H  
ATOM   1423 HD22 LEU A1532     -33.169 -14.670 -36.003  1.00  1.00           H  
ATOM   1424 HD23 LEU A1532     -32.331 -15.043 -34.499  1.00  1.00           H  
ATOM   1425  N   CYS A1533     -36.149 -12.526 -35.541  1.00  1.00           N  
ATOM   1426  CA  CYS A1533     -35.662 -11.157 -35.449  1.00  1.00           C  
ATOM   1427  CB  CYS A1533     -35.356 -10.584 -36.822  1.00  1.00           C  
ATOM   1428  SG  CYS A1533     -33.921 -11.469 -37.529  1.00  1.00           S  
ATOM   1429  C   CYS A1533     -36.683 -10.300 -34.693  1.00  1.00           C  
ATOM   1430  O   CYS A1533     -36.327  -9.459 -33.864  1.00  1.00           O  
ATOM   1431  H   CYS A1533     -36.453 -12.920 -36.442  1.00  1.00           H  
ATOM   1432  HA  CYS A1533     -34.757 -11.169 -34.826  1.00  1.00           H  
ATOM   1433  HB2 CYS A1533     -35.123  -9.518 -36.768  1.00  1.00           H  
ATOM   1434  HB3 CYS A1533     -36.205 -10.696 -37.503  1.00  1.00           H  
ATOM   1435  HG  CYS A1533     -34.577 -12.627 -37.734  1.00  1.00           H  
ATOM   1436  N   GLN A1534     -38.008 -10.504 -35.008  1.00  1.00           N  
ATOM   1437  CA  GLN A1534     -39.073  -9.794 -34.300  1.00  1.00           C  
ATOM   1438  CB  GLN A1534     -40.459 -10.182 -34.838  1.00  1.00           C  
ATOM   1439  CG  GLN A1534     -41.632  -9.483 -34.151  1.00  1.00           C  
ATOM   1440  CD  GLN A1534     -41.717  -8.025 -34.531  1.00  1.00           C  
ATOM   1441  OE1 GLN A1534     -41.761  -7.639 -35.695  1.00  1.00           O  
ATOM   1442  NE2 GLN A1534     -41.759  -7.157 -33.478  1.00  1.00           N  
ATOM   1443  C   GLN A1534     -38.978 -10.130 -32.803  1.00  1.00           C  
ATOM   1444  O   GLN A1534     -39.154  -9.260 -31.943  1.00  1.00           O  
ATOM   1445  H   GLN A1534     -38.277 -11.153 -35.764  1.00  1.00           H  
ATOM   1446  HA  GLN A1534     -38.891  -8.723 -34.424  1.00  1.00           H  
ATOM   1447  HB2 GLN A1534     -40.606 -11.261 -34.720  1.00  1.00           H  
ATOM   1448  HB3 GLN A1534     -40.497  -9.977 -35.915  1.00  1.00           H  
ATOM   1449  HG2 GLN A1534     -41.598  -9.611 -33.066  1.00  1.00           H  
ATOM   1450  HG3 GLN A1534     -42.569  -9.945 -34.486  1.00  1.00           H  
ATOM   1451 HE21 GLN A1534     -41.854  -6.170 -33.683  1.00  1.00           H  
ATOM   1452 HE22 GLN A1534     -41.682  -7.420 -32.490  1.00  1.00           H  
ATOM   1453  N   ASN A1535     -38.762 -11.456 -32.477  1.00  1.00           N  
ATOM   1454  CA  ASN A1535     -38.654 -11.893 -31.087  1.00  1.00           C  
ATOM   1455  CB  ASN A1535     -38.422 -13.388 -30.957  1.00  1.00           C  
ATOM   1456  CG  ASN A1535     -39.698 -14.176 -31.017  1.00  1.00           C  
ATOM   1457  OD1 ASN A1535     -40.821 -13.715 -30.853  1.00  1.00           O  
ATOM   1458  ND2 ASN A1535     -39.472 -15.513 -31.215  1.00  1.00           N  
ATOM   1459  C   ASN A1535     -37.456 -11.215 -30.410  1.00  1.00           C  
ATOM   1460  O   ASN A1535     -37.529 -10.756 -29.268  1.00  1.00           O  
ATOM   1461  H   ASN A1535     -38.744 -12.170 -33.224  1.00  1.00           H  
ATOM   1462  HA  ASN A1535     -39.557 -11.557 -30.563  1.00  1.00           H  
ATOM   1463  HB2 ASN A1535     -37.972 -13.619 -29.984  1.00  1.00           H  
ATOM   1464  HB3 ASN A1535     -37.728 -13.755 -31.721  1.00  1.00           H  
ATOM   1465 HD21 ASN A1535     -40.264 -16.168 -31.191  1.00  1.00           H  
ATOM   1466 HD22 ASN A1535     -38.557 -15.908 -31.400  1.00  1.00           H  
ATOM   1467  N   ALA A1536     -36.286 -11.217 -31.149  1.00  1.00           N  
ATOM   1468  CA  ALA A1536     -35.069 -10.645 -30.601  1.00  1.00           C  
ATOM   1469  CB  ALA A1536     -33.878 -10.869 -31.517  1.00  1.00           C  
ATOM   1470  C   ALA A1536     -35.277  -9.140 -30.356  1.00  1.00           C  
ATOM   1471  O   ALA A1536     -34.813  -8.576 -29.358  1.00  1.00           O  
ATOM   1472  H   ALA A1536     -36.264 -11.634 -32.086  1.00  1.00           H  
ATOM   1473  HA  ALA A1536     -34.891 -11.122 -29.629  1.00  1.00           H  
ATOM   1474  HB1 ALA A1536     -34.025 -10.398 -32.495  1.00  1.00           H  
ATOM   1475  HB2 ALA A1536     -33.711 -11.938 -31.684  1.00  1.00           H  
ATOM   1476  HB3 ALA A1536     -32.969 -10.445 -31.080  1.00  1.00           H  
ATOM   1477  N   GLN A1537     -35.961  -8.465 -31.347  1.00  1.00           N  
ATOM   1478  CA  GLN A1537     -36.248  -7.037 -31.235  1.00  1.00           C  
ATOM   1479  CB  GLN A1537     -36.996  -6.521 -32.478  1.00  1.00           C  
ATOM   1480  CG  GLN A1537     -36.061  -6.364 -33.659  1.00  1.00           C  
ATOM   1481  CD  GLN A1537     -36.760  -6.324 -35.001  1.00  1.00           C  
ATOM   1482  OE1 GLN A1537     -37.970  -6.268 -35.177  1.00  1.00           O  
ATOM   1483  NE2 GLN A1537     -35.865  -6.390 -36.034  1.00  1.00           N  
ATOM   1484  C   GLN A1537     -37.153  -6.786 -30.023  1.00  1.00           C  
ATOM   1485  O   GLN A1537     -36.962  -5.860 -29.235  1.00  1.00           O  
ATOM   1486  H   GLN A1537     -36.225  -8.967 -32.207  1.00  1.00           H  
ATOM   1487  HA  GLN A1537     -35.297  -6.524 -31.075  1.00  1.00           H  
ATOM   1488  HB2 GLN A1537     -37.482  -5.560 -32.273  1.00  1.00           H  
ATOM   1489  HB3 GLN A1537     -37.810  -7.207 -32.738  1.00  1.00           H  
ATOM   1490  HG2 GLN A1537     -35.367  -7.206 -33.670  1.00  1.00           H  
ATOM   1491  HG3 GLN A1537     -35.460  -5.457 -33.560  1.00  1.00           H  
ATOM   1492 HE21 GLN A1537     -36.128  -6.359 -37.020  1.00  1.00           H  
ATOM   1493 HE22 GLN A1537     -34.856  -6.492 -35.840  1.00  1.00           H  
ATOM   1494  N   THR A1538     -38.265  -7.608 -29.993  1.00  1.00           N  
ATOM   1495  CA  THR A1538     -39.386  -7.351 -29.095  1.00  1.00           C  
ATOM   1496  CB  THR A1538     -40.649  -8.129 -29.512  1.00  1.00           C  
ATOM   1497  OG1 THR A1538     -40.932  -7.907 -30.905  1.00  1.00           O  
ATOM   1498  CG2 THR A1538     -41.893  -7.705 -28.740  1.00  1.00           C  
ATOM   1499  C   THR A1538     -39.002  -7.688 -27.658  1.00  1.00           C  
ATOM   1500  O   THR A1538     -39.490  -7.059 -26.716  1.00  1.00           O  
ATOM   1501  H   THR A1538     -38.306  -8.398 -30.647  1.00  1.00           H  
ATOM   1502  HA  THR A1538     -39.578  -6.272 -29.149  1.00  1.00           H  
ATOM   1503  HB  THR A1538     -40.501  -9.208 -29.379  1.00  1.00           H  
ATOM   1504 HG21 THR A1538     -42.075  -6.630 -28.850  1.00  1.00           H  
ATOM   1505 HG22 THR A1538     -41.814  -7.942 -27.676  1.00  1.00           H  
ATOM   1506 HG23 THR A1538     -42.778  -8.215 -29.137  1.00  1.00           H  
ATOM   1507  HG1 THR A1538     -40.185  -8.355 -31.379  1.00  1.00           H  
ATOM   1508  N   PHE A1539     -38.211  -8.812 -27.474  1.00  1.00           N  
ATOM   1509  CA  PHE A1539     -37.835  -9.199 -26.116  1.00  1.00           C  
ATOM   1510  CB  PHE A1539     -37.195 -10.601 -26.060  1.00  1.00           C  
ATOM   1511  CG  PHE A1539     -36.800 -11.008 -24.655  1.00  1.00           C  
ATOM   1512  CD1 PHE A1539     -37.772 -11.211 -23.670  1.00  1.00           C  
ATOM   1513  CE1 PHE A1539     -37.400 -11.470 -22.351  1.00  1.00           C  
ATOM   1514  CZ  PHE A1539     -36.054 -11.547 -22.003  1.00  1.00           C  
ATOM   1515  CD2 PHE A1539     -35.448 -11.095 -24.296  1.00  1.00           C  
ATOM   1516  CE2 PHE A1539     -35.078 -11.359 -22.978  1.00  1.00           C  
ATOM   1517  C   PHE A1539     -36.848  -8.175 -25.529  1.00  1.00           C  
ATOM   1518  O   PHE A1539     -36.917  -7.802 -24.358  1.00  1.00           O  
ATOM   1519  H   PHE A1539     -37.931  -9.388 -28.285  1.00  1.00           H  
ATOM   1520  HA  PHE A1539     -38.744  -9.168 -25.503  1.00  1.00           H  
ATOM   1521  HB2 PHE A1539     -36.316 -10.642 -26.716  1.00  1.00           H  
ATOM   1522  HB3 PHE A1539     -37.890 -11.347 -26.460  1.00  1.00           H  
ATOM   1523  HD1 PHE A1539     -38.830 -11.159 -23.917  1.00  1.00           H  
ATOM   1524  HD2 PHE A1539     -34.673 -10.945 -25.042  1.00  1.00           H  
ATOM   1525  HE1 PHE A1539     -38.166 -11.610 -21.592  1.00  1.00           H  
ATOM   1526  HE2 PHE A1539     -34.027 -11.403 -22.711  1.00  1.00           H  
ATOM   1527  HZ  PHE A1539     -35.766 -11.740 -20.973  1.00  1.00           H  
ATOM   1528  N   ASN A1540     -35.779  -7.859 -26.354  1.00  1.00           N  
ATOM   1529  CA  ASN A1540     -34.620  -7.183 -25.778  1.00  1.00           C  
ATOM   1530  CB  ASN A1540     -33.325  -7.537 -26.490  1.00  1.00           C  
ATOM   1531  CG  ASN A1540     -32.958  -8.978 -26.224  1.00  1.00           C  
ATOM   1532  OD1 ASN A1540     -32.401  -9.344 -25.192  1.00  1.00           O  
ATOM   1533  ND2 ASN A1540     -33.316  -9.842 -27.213  1.00  1.00           N  
ATOM   1534  C   ASN A1540     -34.793  -5.656 -25.761  1.00  1.00           C  
ATOM   1535  O   ASN A1540     -34.181  -4.970 -24.945  1.00  1.00           O  
ATOM   1536  H   ASN A1540     -35.810  -8.095 -27.348  1.00  1.00           H  
ATOM   1537  HA  ASN A1540     -34.544  -7.491 -24.726  1.00  1.00           H  
ATOM   1538  HB2 ASN A1540     -32.498  -6.926 -26.111  1.00  1.00           H  
ATOM   1539  HB3 ASN A1540     -33.392  -7.344 -27.566  1.00  1.00           H  
ATOM   1540 HD21 ASN A1540     -33.846  -9.528 -28.035  1.00  1.00           H  
ATOM   1541 HD22 ASN A1540     -33.071 -10.825 -27.143  1.00  1.00           H  
ATOM   1542  N   LEU A1541     -35.567  -5.147 -26.778  1.00  1.00           N  
ATOM   1543  CA  LEU A1541     -35.808  -3.732 -26.955  1.00  1.00           C  
ATOM   1544  CB  LEU A1541     -36.409  -3.036 -25.717  1.00  1.00           C  
ATOM   1545  CG  LEU A1541     -37.686  -3.700 -25.158  1.00  1.00           C  
ATOM   1546  CD1 LEU A1541     -38.128  -2.978 -23.882  1.00  1.00           C  
ATOM   1547  CD2 LEU A1541     -38.831  -3.702 -26.173  1.00  1.00           C  
ATOM   1548  C   LEU A1541     -34.542  -3.025 -27.480  1.00  1.00           C  
ATOM   1549  O   LEU A1541     -33.410  -3.510 -27.518  1.00  1.00           O  
ATOM   1550  H   LEU A1541     -36.004  -5.773 -27.455  1.00  1.00           H  
ATOM   1551  HA  LEU A1541     -36.535  -3.664 -27.774  1.00  1.00           H  
ATOM   1552  HB2 LEU A1541     -36.641  -1.991 -25.959  1.00  1.00           H  
ATOM   1553  HB3 LEU A1541     -35.655  -2.981 -24.922  1.00  1.00           H  
ATOM   1554  HG  LEU A1541     -37.467  -4.739 -24.886  1.00  1.00           H  
ATOM   1555 HD11 LEU A1541     -38.376  -1.930 -24.083  1.00  1.00           H  
ATOM   1556 HD12 LEU A1541     -37.335  -3.002 -23.128  1.00  1.00           H  
ATOM   1557 HD13 LEU A1541     -39.013  -3.458 -23.451  1.00  1.00           H  
ATOM   1558 HD21 LEU A1541     -38.589  -4.313 -27.047  1.00  1.00           H  
ATOM   1559 HD22 LEU A1541     -39.056  -2.687 -26.518  1.00  1.00           H  
ATOM   1560 HD23 LEU A1541     -39.742  -4.118 -25.729  1.00  1.00           H  
ATOM   1561  N   GLU A1542     -34.818  -1.750 -27.932  1.00  1.00           N  
ATOM   1562  CA  GLU A1542     -33.847  -0.920 -28.627  1.00  1.00           C  
ATOM   1563  CB  GLU A1542     -34.531   0.285 -29.292  1.00  1.00           C  
ATOM   1564  CG  GLU A1542     -35.344  -0.188 -30.490  1.00  1.00           C  
ATOM   1565  CD  GLU A1542     -36.354   0.714 -31.178  1.00  1.00           C  
ATOM   1566  OE1 GLU A1542     -36.963   0.166 -32.157  1.00  1.00           O  
ATOM   1567  OE2 GLU A1542     -36.500   1.864 -30.692  1.00  1.00           O1-
ATOM   1568  C   GLU A1542     -32.782  -0.468 -27.634  1.00  1.00           C  
ATOM   1569  O   GLU A1542     -33.011  -0.223 -26.451  1.00  1.00           O  
ATOM   1570  H   GLU A1542     -35.742  -1.362 -27.791  1.00  1.00           H  
ATOM   1571  HA  GLU A1542     -33.362  -1.549 -29.383  1.00  1.00           H  
ATOM   1572  HB2 GLU A1542     -33.784   1.016 -29.627  1.00  1.00           H  
ATOM   1573  HB3 GLU A1542     -35.175   0.805 -28.573  1.00  1.00           H  
ATOM   1574  HG2 GLU A1542     -35.930  -1.059 -30.182  1.00  1.00           H  
ATOM   1575  HG3 GLU A1542     -34.630  -0.502 -31.257  1.00  1.00           H  
ATOM   1576  N   GLY A1543     -31.521  -0.359 -28.194  1.00  1.00           N  
ATOM   1577  CA  GLY A1543     -30.376  -0.068 -27.359  1.00  1.00           C  
ATOM   1578  C   GLY A1543     -29.766  -1.336 -26.762  1.00  1.00           C  
ATOM   1579  O   GLY A1543     -28.956  -1.282 -25.835  1.00  1.00           O  
ATOM   1580  H   GLY A1543     -31.383  -0.482 -29.194  1.00  1.00           H  
ATOM   1581  HA2 GLY A1543     -30.662   0.606 -26.545  1.00  1.00           H  
ATOM   1582  HA3 GLY A1543     -29.622   0.415 -27.987  1.00  1.00           H  
ATOM   1583  N   SER A1544     -30.054  -2.492 -27.448  1.00  1.00           N  
ATOM   1584  CA  SER A1544     -29.342  -3.738 -27.238  1.00  1.00           C  
ATOM   1585  CB  SER A1544     -30.262  -4.832 -26.704  1.00  1.00           C  
ATOM   1586  OG  SER A1544     -31.313  -5.137 -27.615  1.00  1.00           O  
ATOM   1587  C   SER A1544     -28.776  -4.096 -28.609  1.00  1.00           C  
ATOM   1588  O   SER A1544     -29.423  -3.982 -29.653  1.00  1.00           O  
ATOM   1589  H   SER A1544     -30.780  -2.473 -28.163  1.00  1.00           H  
ATOM   1590  HA  SER A1544     -28.518  -3.579 -26.534  1.00  1.00           H  
ATOM   1591  HB2 SER A1544     -30.710  -4.541 -25.748  1.00  1.00           H  
ATOM   1592  HB3 SER A1544     -29.692  -5.751 -26.540  1.00  1.00           H  
ATOM   1593  HG  SER A1544     -32.033  -4.466 -27.484  1.00  1.00           H  
ATOM   1594  N   LEU A1545     -27.507  -4.633 -28.616  1.00  1.00           N  
ATOM   1595  CA  LEU A1545     -26.834  -4.919 -29.892  1.00  1.00           C  
ATOM   1596  CB  LEU A1545     -25.372  -5.277 -29.614  1.00  1.00           C  
ATOM   1597  CG  LEU A1545     -24.430  -5.249 -30.830  1.00  1.00           C  
ATOM   1598  CD1 LEU A1545     -24.406  -3.893 -31.538  1.00  1.00           C  
ATOM   1599  CD2 LEU A1545     -23.011  -5.594 -30.367  1.00  1.00           C  
ATOM   1600  C   LEU A1545     -27.592  -6.047 -30.617  1.00  1.00           C  
ATOM   1601  O   LEU A1545     -27.554  -6.201 -31.835  1.00  1.00           O  
ATOM   1602  H   LEU A1545     -27.015  -4.795 -27.744  1.00  1.00           H  
ATOM   1603  HA  LEU A1545     -26.927  -4.012 -30.497  1.00  1.00           H  
ATOM   1604  HB2 LEU A1545     -25.327  -6.274 -29.154  1.00  1.00           H  
ATOM   1605  HB3 LEU A1545     -24.976  -4.580 -28.861  1.00  1.00           H  
ATOM   1606  HG  LEU A1545     -24.754  -6.009 -31.549  1.00  1.00           H  
ATOM   1607 HD11 LEU A1545     -24.166  -3.085 -30.840  1.00  1.00           H  
ATOM   1608 HD12 LEU A1545     -25.368  -3.667 -32.004  1.00  1.00           H  
ATOM   1609 HD13 LEU A1545     -23.655  -3.885 -32.336  1.00  1.00           H  
ATOM   1610 HD21 LEU A1545     -22.983  -6.583 -29.899  1.00  1.00           H  
ATOM   1611 HD22 LEU A1545     -22.643  -4.866 -29.636  1.00  1.00           H  
ATOM   1612 HD23 LEU A1545     -22.313  -5.597 -31.211  1.00  1.00           H  
ATOM   1613  N   ILE A1546     -28.309  -6.874 -29.784  1.00  1.00           N  
ATOM   1614  CA  ILE A1546     -29.110  -7.992 -30.269  1.00  1.00           C  
ATOM   1615  CB  ILE A1546     -29.254  -9.048 -29.149  1.00  1.00           C  
ATOM   1616  CG2 ILE A1546     -30.235  -8.594 -28.073  1.00  1.00           C  
ATOM   1617  CG1 ILE A1546     -29.624 -10.435 -29.703  1.00  1.00           C  
ATOM   1618  CD1 ILE A1546     -29.500 -11.545 -28.666  1.00  1.00           C  
ATOM   1619  C   ILE A1546     -30.460  -7.523 -30.901  1.00  1.00           C  
ATOM   1620  O   ILE A1546     -31.189  -8.312 -31.509  1.00  1.00           O  
ATOM   1621  H   ILE A1546     -28.268  -6.664 -28.795  1.00  1.00           H  
ATOM   1622  HA  ILE A1546     -28.539  -8.432 -31.093  1.00  1.00           H  
ATOM   1623  HB  ILE A1546     -28.270  -9.150 -28.668  1.00  1.00           H  
ATOM   1624 HG12 ILE A1546     -28.956 -10.672 -30.538  1.00  1.00           H  
ATOM   1625 HG13 ILE A1546     -30.646 -10.431 -30.095  1.00  1.00           H  
ATOM   1626 HG21 ILE A1546     -31.250  -8.534 -28.473  1.00  1.00           H  
ATOM   1627 HG22 ILE A1546     -29.967  -7.610 -27.686  1.00  1.00           H  
ATOM   1628 HG23 ILE A1546     -30.233  -9.277 -27.220  1.00  1.00           H  
ATOM   1629 HD11 ILE A1546     -30.226 -11.422 -27.858  1.00  1.00           H  
ATOM   1630 HD12 ILE A1546     -28.497 -11.566 -28.228  1.00  1.00           H  
ATOM   1631 HD13 ILE A1546     -29.686 -12.521 -29.124  1.00  1.00           H  
ATOM   1632  N   TYR A1547     -30.765  -6.174 -30.772  1.00  1.00           N  
ATOM   1633  CA  TYR A1547     -31.837  -5.547 -31.562  1.00  1.00           C  
ATOM   1634  CB  TYR A1547     -32.341  -4.227 -30.956  1.00  1.00           C  
ATOM   1635  CG  TYR A1547     -33.550  -3.637 -31.658  1.00  1.00           C  
ATOM   1636  CD1 TYR A1547     -33.411  -2.874 -32.831  1.00  1.00           C  
ATOM   1637  CE1 TYR A1547     -34.530  -2.305 -33.451  1.00  1.00           C  
ATOM   1638  CZ  TYR A1547     -35.787  -2.469 -32.881  1.00  1.00           C  
ATOM   1639  OH  TYR A1547     -36.856  -1.783 -33.390  1.00  1.00           O  
ATOM   1640  CD2 TYR A1547     -34.833  -3.805 -31.118  1.00  1.00           C  
ATOM   1641  CE2 TYR A1547     -35.952  -3.228 -31.729  1.00  1.00           C  
ATOM   1642  C   TYR A1547     -31.235  -5.276 -32.946  1.00  1.00           C  
ATOM   1643  O   TYR A1547     -31.866  -5.477 -33.985  1.00  1.00           O  
ATOM   1644  H   TYR A1547     -30.207  -5.579 -30.153  1.00  1.00           H  
ATOM   1645  HA  TYR A1547     -32.655  -6.268 -31.677  1.00  1.00           H  
ATOM   1646  HB2 TYR A1547     -31.551  -3.465 -30.952  1.00  1.00           H  
ATOM   1647  HB3 TYR A1547     -32.591  -4.393 -29.902  1.00  1.00           H  
ATOM   1648  HD1 TYR A1547     -32.425  -2.673 -33.250  1.00  1.00           H  
ATOM   1649  HD2 TYR A1547     -34.966  -4.355 -30.190  1.00  1.00           H  
ATOM   1650  HE1 TYR A1547     -34.411  -1.690 -34.340  1.00  1.00           H  
ATOM   1651  HE2 TYR A1547     -36.936  -3.316 -31.278  1.00  1.00           H  
ATOM   1652  HH  TYR A1547     -36.916  -0.904 -32.856  1.00  1.00           H  
ATOM   1653  N   GLU A1548     -29.967  -4.728 -32.938  1.00  1.00           N  
ATOM   1654  CA  GLU A1548     -29.284  -4.280 -34.150  1.00  1.00           C  
ATOM   1655  CB  GLU A1548     -28.021  -3.464 -33.846  1.00  1.00           C  
ATOM   1656  CG  GLU A1548     -28.276  -2.189 -33.048  1.00  1.00           C  
ATOM   1657  CD  GLU A1548     -29.087  -1.170 -33.848  1.00  1.00           C  
ATOM   1658  OE1 GLU A1548     -28.520  -0.724 -34.886  1.00  1.00           O  
ATOM   1659  OE2 GLU A1548     -30.214  -0.889 -33.350  1.00  1.00           O1-
ATOM   1660  C   GLU A1548     -28.899  -5.510 -34.986  1.00  1.00           C  
ATOM   1661  O   GLU A1548     -28.971  -5.513 -36.216  1.00  1.00           O  
ATOM   1662  H   GLU A1548     -29.500  -4.627 -32.042  1.00  1.00           H  
ATOM   1663  HA  GLU A1548     -30.000  -3.695 -34.739  1.00  1.00           H  
ATOM   1664  HB2 GLU A1548     -27.520  -3.217 -34.791  1.00  1.00           H  
ATOM   1665  HB3 GLU A1548     -27.309  -4.081 -33.287  1.00  1.00           H  
ATOM   1666  HG2 GLU A1548     -27.315  -1.723 -32.796  1.00  1.00           H  
ATOM   1667  HG3 GLU A1548     -28.772  -2.413 -32.097  1.00  1.00           H  
ATOM   1668  N   ASP A1549     -28.421  -6.601 -34.287  1.00  1.00           N  
ATOM   1669  CA  ASP A1549     -28.088  -7.848 -34.973  1.00  1.00           C  
ATOM   1670  CB  ASP A1549     -27.532  -8.892 -34.032  1.00  1.00           C  
ATOM   1671  CG  ASP A1549     -26.164  -8.579 -33.493  1.00  1.00           C  
ATOM   1672  OD1 ASP A1549     -25.390  -7.794 -34.116  1.00  1.00           O  
ATOM   1673  OD2 ASP A1549     -25.846  -9.210 -32.432  1.00  1.00           O1-
ATOM   1674  C   ASP A1549     -29.342  -8.447 -35.644  1.00  1.00           C  
ATOM   1675  O   ASP A1549     -29.257  -9.238 -36.588  1.00  1.00           O  
ATOM   1676  H   ASP A1549     -28.221  -6.499 -33.280  1.00  1.00           H  
ATOM   1677  HA  ASP A1549     -27.379  -7.600 -35.768  1.00  1.00           H  
ATOM   1678  HB2 ASP A1549     -27.445  -9.856 -34.551  1.00  1.00           H  
ATOM   1679  HB3 ASP A1549     -28.224  -9.057 -33.199  1.00  1.00           H  
ATOM   1680  N   SER A1550     -30.555  -8.077 -35.093  1.00  1.00           N  
ATOM   1681  CA  SER A1550     -31.795  -8.500 -35.731  1.00  1.00           C  
ATOM   1682  CB  SER A1550     -33.029  -8.161 -34.899  1.00  1.00           C  
ATOM   1683  OG  SER A1550     -33.491  -6.830 -35.120  1.00  1.00           O  
ATOM   1684  C   SER A1550     -31.870  -7.858 -37.132  1.00  1.00           C  
ATOM   1685  O   SER A1550     -32.242  -8.482 -38.128  1.00  1.00           O  
ATOM   1686  H   SER A1550     -30.562  -7.513 -34.245  1.00  1.00           H  
ATOM   1687  HA  SER A1550     -31.725  -9.587 -35.850  1.00  1.00           H  
ATOM   1688  HB2 SER A1550     -32.853  -8.301 -33.827  1.00  1.00           H  
ATOM   1689  HB3 SER A1550     -33.850  -8.819 -35.178  1.00  1.00           H  
ATOM   1690  HG  SER A1550     -32.824  -6.218 -34.715  1.00  1.00           H  
ATOM   1691  N   ILE A1551     -31.512  -6.524 -37.195  1.00  1.00           N  
ATOM   1692  CA  ILE A1551     -31.616  -5.783 -38.450  1.00  1.00           C  
ATOM   1693  CB  ILE A1551     -31.398  -4.263 -38.264  1.00  1.00           C  
ATOM   1694  CG2 ILE A1551     -31.521  -3.519 -39.602  1.00  1.00           C  
ATOM   1695  CG1 ILE A1551     -32.333  -3.629 -37.209  1.00  1.00           C  
ATOM   1696  CD1 ILE A1551     -33.819  -3.731 -37.518  1.00  1.00           C  
ATOM   1697  C   ILE A1551     -30.559  -6.384 -39.400  1.00  1.00           C  
ATOM   1698  O   ILE A1551     -30.760  -6.532 -40.610  1.00  1.00           O  
ATOM   1699  H   ILE A1551     -31.155  -6.070 -36.357  1.00  1.00           H  
ATOM   1700  HA  ILE A1551     -32.601  -5.992 -38.883  1.00  1.00           H  
ATOM   1701  HB  ILE A1551     -30.373  -4.097 -37.907  1.00  1.00           H  
ATOM   1702 HG12 ILE A1551     -32.074  -2.568 -37.097  1.00  1.00           H  
ATOM   1703 HG13 ILE A1551     -32.148  -4.082 -36.231  1.00  1.00           H  
ATOM   1704 HG21 ILE A1551     -32.469  -3.743 -40.102  1.00  1.00           H  
ATOM   1705 HG22 ILE A1551     -30.710  -3.796 -40.282  1.00  1.00           H  
ATOM   1706 HG23 ILE A1551     -31.460  -2.436 -39.453  1.00  1.00           H  
ATOM   1707 HD11 ILE A1551     -34.134  -4.771 -37.623  1.00  1.00           H  
ATOM   1708 HD12 ILE A1551     -34.076  -3.197 -38.437  1.00  1.00           H  
ATOM   1709 HD13 ILE A1551     -34.401  -3.287 -36.704  1.00  1.00           H  
ATOM   1710  N   VAL A1552     -29.335  -6.673 -38.808  1.00  1.00           N  
ATOM   1711  CA  VAL A1552     -28.276  -7.259 -39.619  1.00  1.00           C  
ATOM   1712  CB  VAL A1552     -26.918  -7.339 -38.893  1.00  1.00           C  
ATOM   1713  CG1 VAL A1552     -25.850  -7.992 -39.780  1.00  1.00           C  
ATOM   1714  CG2 VAL A1552     -26.410  -5.949 -38.493  1.00  1.00           C  
ATOM   1715  C   VAL A1552     -28.749  -8.639 -40.118  1.00  1.00           C  
ATOM   1716  O   VAL A1552     -28.552  -8.976 -41.291  1.00  1.00           O  
ATOM   1717  H   VAL A1552     -29.198  -6.437 -37.816  1.00  1.00           H  
ATOM   1718  HA  VAL A1552     -28.173  -6.623 -40.509  1.00  1.00           H  
ATOM   1719  HB  VAL A1552     -27.024  -7.949 -37.989  1.00  1.00           H  
ATOM   1720 HG11 VAL A1552     -25.728  -7.445 -40.721  1.00  1.00           H  
ATOM   1721 HG12 VAL A1552     -26.113  -9.024 -40.020  1.00  1.00           H  
ATOM   1722 HG13 VAL A1552     -24.879  -8.010 -39.274  1.00  1.00           H  
ATOM   1723 HG21 VAL A1552     -27.106  -5.434 -37.829  1.00  1.00           H  
ATOM   1724 HG22 VAL A1552     -26.260  -5.315 -39.374  1.00  1.00           H  
ATOM   1725 HG23 VAL A1552     -25.453  -6.025 -37.965  1.00  1.00           H  
ATOM   1726  N   LEU A1553     -29.341  -9.496 -39.212  1.00  1.00           N  
ATOM   1727  CA  LEU A1553     -29.823 -10.806 -39.647  1.00  1.00           C  
ATOM   1728  CB  LEU A1553     -30.342 -11.656 -38.481  1.00  1.00           C  
ATOM   1729  CG  LEU A1553     -29.234 -12.361 -37.673  1.00  1.00           C  
ATOM   1730  CD1 LEU A1553     -29.798 -12.870 -36.343  1.00  1.00           C  
ATOM   1731  CD2 LEU A1553     -28.624 -13.533 -38.448  1.00  1.00           C  
ATOM   1732  C   LEU A1553     -30.927 -10.654 -40.715  1.00  1.00           C  
ATOM   1733  O   LEU A1553     -30.983 -11.425 -41.677  1.00  1.00           O  
ATOM   1734  H   LEU A1553     -29.410  -9.236 -38.218  1.00  1.00           H  
ATOM   1735  HA  LEU A1553     -28.983 -11.299 -40.150  1.00  1.00           H  
ATOM   1736  HB2 LEU A1553     -31.037 -12.419 -38.857  1.00  1.00           H  
ATOM   1737  HB3 LEU A1553     -30.923 -11.015 -37.810  1.00  1.00           H  
ATOM   1738  HG  LEU A1553     -28.437 -11.644 -37.445  1.00  1.00           H  
ATOM   1739 HD11 LEU A1553     -30.604 -13.595 -36.504  1.00  1.00           H  
ATOM   1740 HD12 LEU A1553     -30.200 -12.043 -35.748  1.00  1.00           H  
ATOM   1741 HD13 LEU A1553     -29.017 -13.357 -35.749  1.00  1.00           H  
ATOM   1742 HD21 LEU A1553     -28.145 -13.201 -39.373  1.00  1.00           H  
ATOM   1743 HD22 LEU A1553     -29.387 -14.275 -38.711  1.00  1.00           H  
ATOM   1744 HD23 LEU A1553     -27.860 -14.039 -37.848  1.00  1.00           H  
ATOM   1745  N   GLN A1554     -31.865  -9.660 -40.504  1.00  1.00           N  
ATOM   1746  CA  GLN A1554     -32.939  -9.423 -41.472  1.00  1.00           C  
ATOM   1747  CB  GLN A1554     -33.947  -8.349 -41.011  1.00  1.00           C  
ATOM   1748  CG  GLN A1554     -34.886  -8.901 -39.945  1.00  1.00           C  
ATOM   1749  CD  GLN A1554     -35.861  -7.903 -39.352  1.00  1.00           C  
ATOM   1750  OE1 GLN A1554     -35.545  -6.887 -38.740  1.00  1.00           O  
ATOM   1751  NE2 GLN A1554     -37.172  -8.260 -39.476  1.00  1.00           N  
ATOM   1752  C   GLN A1554     -32.328  -9.029 -42.831  1.00  1.00           C  
ATOM   1753  O   GLN A1554     -32.746  -9.498 -43.896  1.00  1.00           O  
ATOM   1754  H   GLN A1554     -31.831  -9.116 -39.629  1.00  1.00           H  
ATOM   1755  HA  GLN A1554     -33.450 -10.382 -41.626  1.00  1.00           H  
ATOM   1756  HB2 GLN A1554     -34.548  -8.008 -41.864  1.00  1.00           H  
ATOM   1757  HB3 GLN A1554     -33.423  -7.463 -40.634  1.00  1.00           H  
ATOM   1758  HG2 GLN A1554     -34.297  -9.261 -39.107  1.00  1.00           H  
ATOM   1759  HG3 GLN A1554     -35.427  -9.766 -40.343  1.00  1.00           H  
ATOM   1760 HE21 GLN A1554     -37.887  -7.678 -39.055  1.00  1.00           H  
ATOM   1761 HE22 GLN A1554     -37.480  -9.082 -39.994  1.00  1.00           H  
ATOM   1762  N   SER A1555     -31.335  -8.068 -42.773  1.00  1.00           N  
ATOM   1763  CA  SER A1555     -30.692  -7.596 -43.991  1.00  1.00           C  
ATOM   1764  CB  SER A1555     -29.774  -6.400 -43.760  1.00  1.00           C  
ATOM   1765  OG  SER A1555     -29.400  -5.850 -45.021  1.00  1.00           O  
ATOM   1766  C   SER A1555     -29.878  -8.722 -44.636  1.00  1.00           C  
ATOM   1767  O   SER A1555     -29.910  -8.902 -45.859  1.00  1.00           O  
ATOM   1768  H   SER A1555     -31.061  -7.664 -41.867  1.00  1.00           H  
ATOM   1769  HA  SER A1555     -31.484  -7.324 -44.700  1.00  1.00           H  
ATOM   1770  HB2 SER A1555     -28.866  -6.680 -43.215  1.00  1.00           H  
ATOM   1771  HB3 SER A1555     -30.290  -5.618 -43.194  1.00  1.00           H  
ATOM   1772  HG  SER A1555     -28.713  -5.183 -44.852  1.00  1.00           H  
ATOM   1773  N   VAL A1556     -29.045  -9.455 -43.810  1.00  1.00           N  
ATOM   1774  CA  VAL A1556     -28.171 -10.488 -44.369  1.00  1.00           C  
ATOM   1775  CB  VAL A1556     -27.127 -11.001 -43.353  1.00  1.00           C  
ATOM   1776  CG1 VAL A1556     -26.391 -12.254 -43.845  1.00  1.00           C  
ATOM   1777  CG2 VAL A1556     -26.073  -9.920 -43.072  1.00  1.00           C  
ATOM   1778  C   VAL A1556     -29.048 -11.612 -44.944  1.00  1.00           C  
ATOM   1779  O   VAL A1556     -28.794 -12.103 -46.049  1.00  1.00           O  
ATOM   1780  H   VAL A1556     -29.015  -9.262 -42.796  1.00  1.00           H  
ATOM   1781  HA  VAL A1556     -27.652 -10.034 -45.223  1.00  1.00           H  
ATOM   1782  HB  VAL A1556     -27.629 -11.255 -42.412  1.00  1.00           H  
ATOM   1783 HG11 VAL A1556     -25.884 -12.068 -44.797  1.00  1.00           H  
ATOM   1784 HG12 VAL A1556     -27.078 -13.092 -43.985  1.00  1.00           H  
ATOM   1785 HG13 VAL A1556     -25.637 -12.572 -43.117  1.00  1.00           H  
ATOM   1786 HG21 VAL A1556     -26.526  -8.976 -42.759  1.00  1.00           H  
ATOM   1787 HG22 VAL A1556     -25.472  -9.713 -43.965  1.00  1.00           H  
ATOM   1788 HG23 VAL A1556     -25.391 -10.244 -42.278  1.00  1.00           H  
ATOM   1789  N   PHE A1557     -30.092 -12.070 -44.158  1.00  1.00           N  
ATOM   1790  CA  PHE A1557     -30.941 -13.160 -44.642  1.00  1.00           C  
ATOM   1791  CB  PHE A1557     -32.045 -13.550 -43.647  1.00  1.00           C  
ATOM   1792  CG  PHE A1557     -33.002 -14.573 -44.220  1.00  1.00           C  
ATOM   1793  CD1 PHE A1557     -34.206 -14.152 -44.802  1.00  1.00           C  
ATOM   1794  CE1 PHE A1557     -35.038 -15.066 -45.443  1.00  1.00           C  
ATOM   1795  CZ  PHE A1557     -34.707 -16.417 -45.475  1.00  1.00           C  
ATOM   1796  CD2 PHE A1557     -32.672 -15.931 -44.260  1.00  1.00           C  
ATOM   1797  CE2 PHE A1557     -33.526 -16.848 -44.879  1.00  1.00           C  
ATOM   1798  C   PHE A1557     -31.555 -12.725 -45.976  1.00  1.00           C  
ATOM   1799  O   PHE A1557     -31.516 -13.452 -46.970  1.00  1.00           O  
ATOM   1800  H   PHE A1557     -30.285 -11.656 -43.234  1.00  1.00           H  
ATOM   1801  HA  PHE A1557     -30.287 -14.014 -44.845  1.00  1.00           H  
ATOM   1802  HB2 PHE A1557     -32.614 -12.666 -43.334  1.00  1.00           H  
ATOM   1803  HB3 PHE A1557     -31.590 -13.951 -42.732  1.00  1.00           H  
ATOM   1804  HD1 PHE A1557     -34.493 -13.103 -44.777  1.00  1.00           H  
ATOM   1805  HD2 PHE A1557     -31.750 -16.292 -43.815  1.00  1.00           H  
ATOM   1806  HE1 PHE A1557     -35.948 -14.725 -45.924  1.00  1.00           H  
ATOM   1807  HE2 PHE A1557     -33.262 -17.900 -44.906  1.00  1.00           H  
ATOM   1808  HZ  PHE A1557     -35.373 -17.127 -45.958  1.00  1.00           H  
ATOM   1809  N   THR A1558     -32.181 -11.491 -45.974  1.00  1.00           N  
ATOM   1810  CA  THR A1558     -32.898 -11.070 -47.172  1.00  1.00           C  
ATOM   1811  CB  THR A1558     -33.858  -9.887 -46.967  1.00  1.00           C  
ATOM   1812  OG1 THR A1558     -33.234  -8.804 -46.283  1.00  1.00           O  
ATOM   1813  CG2 THR A1558     -35.113 -10.294 -46.199  1.00  1.00           C  
ATOM   1814  C   THR A1558     -31.911 -10.819 -48.328  1.00  1.00           C  
ATOM   1815  O   THR A1558     -32.212 -11.097 -49.493  1.00  1.00           O  
ATOM   1816  H   THR A1558     -32.139 -10.896 -45.142  1.00  1.00           H  
ATOM   1817  HA  THR A1558     -33.496 -11.933 -47.494  1.00  1.00           H  
ATOM   1818  HB  THR A1558     -34.168  -9.502 -47.945  1.00  1.00           H  
ATOM   1819 HG21 THR A1558     -34.870 -10.647 -45.192  1.00  1.00           H  
ATOM   1820 HG22 THR A1558     -35.661 -11.084 -46.723  1.00  1.00           H  
ATOM   1821 HG23 THR A1558     -35.779  -9.433 -46.076  1.00  1.00           H  
ATOM   1822  HG1 THR A1558     -33.112  -9.060 -45.338  1.00  1.00           H  
ATOM   1823  N   SER A1559     -30.698 -10.248 -47.999  1.00  1.00           N  
ATOM   1824  CA  SER A1559     -29.690  -9.988 -49.024  1.00  1.00           C  
ATOM   1825  CB  SER A1559     -28.495  -9.189 -48.492  1.00  1.00           C  
ATOM   1826  OG  SER A1559     -28.893  -7.915 -47.997  1.00  1.00           O  
ATOM   1827  C   SER A1559     -29.130 -11.284 -49.626  1.00  1.00           C  
ATOM   1828  O   SER A1559     -28.755 -11.327 -50.800  1.00  1.00           O  
ATOM   1829  H   SER A1559     -30.520  -9.963 -47.028  1.00  1.00           H  
ATOM   1830  HA  SER A1559     -30.191  -9.426 -49.821  1.00  1.00           H  
ATOM   1831  HB2 SER A1559     -27.766  -9.016 -49.292  1.00  1.00           H  
ATOM   1832  HB3 SER A1559     -27.972  -9.723 -47.691  1.00  1.00           H  
ATOM   1833  HG  SER A1559     -29.374  -8.094 -47.153  1.00  1.00           H  
ATOM   1834  N   VAL A1560     -28.936 -12.332 -48.744  1.00  1.00           N  
ATOM   1835  CA  VAL A1560     -28.425 -13.629 -49.207  1.00  1.00           C  
ATOM   1836  CB  VAL A1560     -27.759 -14.428 -48.068  1.00  1.00           C  
ATOM   1837  CG1 VAL A1560     -27.385 -15.852 -48.494  1.00  1.00           C  
ATOM   1838  CG2 VAL A1560     -26.482 -13.725 -47.587  1.00  1.00           C  
ATOM   1839  C   VAL A1560     -29.558 -14.421 -49.887  1.00  1.00           C  
ATOM   1840  O   VAL A1560     -29.341 -15.147 -50.866  1.00  1.00           O  
ATOM   1841  H   VAL A1560     -29.148 -12.215 -47.743  1.00  1.00           H  
ATOM   1842  HA  VAL A1560     -27.682 -13.428 -49.991  1.00  1.00           H  
ATOM   1843  HB  VAL A1560     -28.458 -14.500 -47.227  1.00  1.00           H  
ATOM   1844 HG11 VAL A1560     -26.762 -15.841 -49.394  1.00  1.00           H  
ATOM   1845 HG12 VAL A1560     -28.275 -16.456 -48.698  1.00  1.00           H  
ATOM   1846 HG13 VAL A1560     -26.823 -16.364 -47.706  1.00  1.00           H  
ATOM   1847 HG21 VAL A1560     -26.669 -12.690 -47.287  1.00  1.00           H  
ATOM   1848 HG22 VAL A1560     -25.722 -13.706 -48.376  1.00  1.00           H  
ATOM   1849 HG23 VAL A1560     -26.055 -14.247 -46.723  1.00  1.00           H  
ATOM   1850  N   ARG A1561     -30.812 -14.323 -49.313  1.00  1.00           N  
ATOM   1851  CA  ARG A1561     -31.957 -14.991 -49.925  1.00  1.00           C  
ATOM   1852  CB  ARG A1561     -33.289 -14.664 -49.227  1.00  1.00           C  
ATOM   1853  CG  ARG A1561     -34.494 -15.170 -50.027  1.00  1.00           C  
ATOM   1854  CD  ARG A1561     -35.823 -14.589 -49.571  1.00  1.00           C  
ATOM   1855  NE  ARG A1561     -36.836 -14.856 -50.596  1.00  1.00           N  
ATOM   1856  CZ  ARG A1561     -38.129 -15.088 -50.306  1.00  1.00           C  
ATOM   1857  NH1 ARG A1561     -38.651 -14.799 -49.104  1.00  1.00           N  
ATOM   1858  NH2 ARG A1561     -38.970 -15.675 -51.190  1.00  1.00           N1+
ATOM   1859  C   ARG A1561     -32.049 -14.518 -51.377  1.00  1.00           C  
ATOM   1860  O   ARG A1561     -32.230 -15.314 -52.301  1.00  1.00           O  
ATOM   1861  H   ARG A1561     -30.966 -13.804 -48.435  1.00  1.00           H  
ATOM   1862  HA  ARG A1561     -31.763 -16.069 -49.920  1.00  1.00           H  
ATOM   1863  HB2 ARG A1561     -33.381 -13.580 -49.102  1.00  1.00           H  
ATOM   1864  HB3 ARG A1561     -33.300 -15.099 -48.221  1.00  1.00           H  
ATOM   1865  HG2 ARG A1561     -34.532 -16.266 -49.994  1.00  1.00           H  
ATOM   1866  HG3 ARG A1561     -34.393 -14.898 -51.080  1.00  1.00           H  
ATOM   1867  HD2 ARG A1561     -35.758 -13.504 -49.441  1.00  1.00           H  
ATOM   1868  HD3 ARG A1561     -36.104 -15.067 -48.628  1.00  1.00           H  
ATOM   1869  HE  ARG A1561     -36.589 -15.019 -51.627  1.00  1.00           H  
ATOM   1870 HH11 ARG A1561     -38.155 -14.246 -48.332  1.00  1.00           H  
ATOM   1871 HH12 ARG A1561     -39.634 -15.021 -48.938  1.00  1.00           H  
ATOM   1872 HH21 ARG A1561     -38.653 -16.114 -52.100  1.00  1.00           H  
ATOM   1873 HH22 ARG A1561     -39.927 -15.845 -50.882  1.00  1.00           H  
ATOM   1874  N   GLN A1562     -32.019 -13.142 -51.549  1.00  1.00           N  
ATOM   1875  CA  GLN A1562     -32.322 -12.565 -52.844  1.00  1.00           C  
ATOM   1876  CB  GLN A1562     -32.426 -11.034 -52.786  1.00  1.00           C  
ATOM   1877  CG  GLN A1562     -33.808 -10.582 -52.307  1.00  1.00           C  
ATOM   1878  CD  GLN A1562     -34.876 -11.073 -53.258  1.00  1.00           C  
ATOM   1879  OE1 GLN A1562     -34.728 -11.084 -54.482  1.00  1.00           O  
ATOM   1880  NE2 GLN A1562     -35.990 -11.568 -52.650  1.00  1.00           N  
ATOM   1881  C   GLN A1562     -31.359 -12.984 -53.958  1.00  1.00           C  
ATOM   1882  O   GLN A1562     -31.662 -12.810 -55.144  1.00  1.00           O  
ATOM   1883  H   GLN A1562     -31.848 -12.529 -50.741  1.00  1.00           H  
ATOM   1884  HA  GLN A1562     -33.277 -13.014 -53.145  1.00  1.00           H  
ATOM   1885  HB2 GLN A1562     -32.239 -10.600 -53.776  1.00  1.00           H  
ATOM   1886  HB3 GLN A1562     -31.655 -10.622 -52.124  1.00  1.00           H  
ATOM   1887  HG2 GLN A1562     -33.857  -9.488 -52.280  1.00  1.00           H  
ATOM   1888  HG3 GLN A1562     -34.005 -10.951 -51.295  1.00  1.00           H  
ATOM   1889 HE21 GLN A1562     -36.745 -11.952 -53.206  1.00  1.00           H  
ATOM   1890 HE22 GLN A1562     -36.109 -11.588 -51.643  1.00  1.00           H  
ATOM   1891  N   LYS A1563     -30.168 -13.523 -53.536  1.00  1.00           N  
ATOM   1892  CA  LYS A1563     -29.245 -14.179 -54.443  1.00  1.00           C  
ATOM   1893  CB  LYS A1563     -27.791 -13.995 -53.988  1.00  1.00           C  
ATOM   1894  CG  LYS A1563     -26.787 -14.858 -54.767  1.00  1.00           C  
ATOM   1895  CD  LYS A1563     -25.351 -14.366 -54.561  1.00  1.00           C  
ATOM   1896  CE  LYS A1563     -24.261 -15.379 -54.899  1.00  1.00           C  
ATOM   1897  NZ  LYS A1563     -24.481 -16.017 -56.203  1.00  1.00           N1+
ATOM   1898  C   LYS A1563     -29.678 -15.646 -54.534  1.00  1.00           C  
ATOM   1899  O   LYS A1563     -30.040 -16.146 -55.600  1.00  1.00           O  
ATOM   1900  H   LYS A1563     -29.962 -13.501 -52.539  1.00  1.00           H  
ATOM   1901  HA  LYS A1563     -29.363 -13.745 -55.444  1.00  1.00           H  
ATOM   1902  HB2 LYS A1563     -27.691 -14.223 -52.919  1.00  1.00           H  
ATOM   1903  HB3 LYS A1563     -27.531 -12.934 -54.094  1.00  1.00           H  
ATOM   1904  HG2 LYS A1563     -27.027 -14.835 -55.837  1.00  1.00           H  
ATOM   1905  HG3 LYS A1563     -26.874 -15.897 -54.435  1.00  1.00           H  
ATOM   1906  HD2 LYS A1563     -25.208 -14.062 -53.516  1.00  1.00           H  
ATOM   1907  HD3 LYS A1563     -25.203 -13.463 -55.166  1.00  1.00           H  
ATOM   1908  HE2 LYS A1563     -24.214 -16.181 -54.155  1.00  1.00           H  
ATOM   1909  HE3 LYS A1563     -23.285 -14.886 -54.945  1.00  1.00           H  
ATOM   1910  HZ1 LYS A1563     -24.933 -15.456 -56.927  1.00  1.00           H  
ATOM   1911  HZ2 LYS A1563     -25.115 -16.900 -56.079  1.00  1.00           H  
ATOM   1912  HZ3 LYS A1563     -23.644 -16.461 -56.586  1.00  1.00           H  
ATOM   1913  N   ILE A1564     -29.596 -16.372 -53.362  1.00  1.00           N  
ATOM   1914  CA  ILE A1564     -29.598 -17.838 -53.391  1.00  1.00           C  
ATOM   1915  CB  ILE A1564     -28.822 -18.410 -52.177  1.00  1.00           C  
ATOM   1916  CG2 ILE A1564     -28.813 -19.940 -52.181  1.00  1.00           C  
ATOM   1917  CG1 ILE A1564     -27.370 -17.860 -52.164  1.00  1.00           C  
ATOM   1918  CD1 ILE A1564     -26.490 -18.399 -51.046  1.00  1.00           C  
ATOM   1919  C   ILE A1564     -31.008 -18.446 -53.614  1.00  1.00           C  
ATOM   1920  O   ILE A1564     -31.164 -19.632 -53.918  1.00  1.00           O  
ATOM   1921  H   ILE A1564     -29.511 -15.884 -52.458  1.00  1.00           H  
ATOM   1922  HA  ILE A1564     -29.046 -18.118 -54.299  1.00  1.00           H  
ATOM   1923  HB  ILE A1564     -29.315 -18.071 -51.262  1.00  1.00           H  
ATOM   1924 HG12 ILE A1564     -27.395 -16.770 -52.059  1.00  1.00           H  
ATOM   1925 HG13 ILE A1564     -26.882 -18.071 -53.122  1.00  1.00           H  
ATOM   1926 HG21 ILE A1564     -28.401 -20.315 -53.121  1.00  1.00           H  
ATOM   1927 HG22 ILE A1564     -29.818 -20.352 -52.054  1.00  1.00           H  
ATOM   1928 HG23 ILE A1564     -28.224 -20.345 -51.356  1.00  1.00           H  
ATOM   1929 HD11 ILE A1564     -26.190 -19.433 -51.240  1.00  1.00           H  
ATOM   1930 HD12 ILE A1564     -27.001 -18.355 -50.080  1.00  1.00           H  
ATOM   1931 HD13 ILE A1564     -25.571 -17.807 -50.973  1.00  1.00           H  
ATOM   1932  N   GLU A1565     -32.079 -17.578 -53.545  1.00  1.00           N  
ATOM   1933  CA  GLU A1565     -33.406 -18.003 -54.007  1.00  1.00           C  
ATOM   1934  CB  GLU A1565     -34.472 -16.974 -53.624  1.00  1.00           C  
ATOM   1935  CG  GLU A1565     -35.916 -17.361 -53.976  1.00  1.00           C  
ATOM   1936  CD  GLU A1565     -36.911 -16.419 -53.326  1.00  1.00           C  
ATOM   1937  OE1 GLU A1565     -36.461 -15.351 -52.809  1.00  1.00           O  
ATOM   1938  OE2 GLU A1565     -38.120 -16.786 -53.218  1.00  1.00           O1-
ATOM   1939  C   GLU A1565     -33.385 -18.214 -55.536  1.00  1.00           C  
ATOM   1940  O   GLU A1565     -34.212 -18.936 -56.097  1.00  1.00           O  
ATOM   1941  H   GLU A1565     -31.963 -16.628 -53.150  1.00  1.00           H  
ATOM   1942  HA  GLU A1565     -33.625 -18.970 -53.540  1.00  1.00           H  
ATOM   1943  HB2 GLU A1565     -34.237 -16.008 -54.092  1.00  1.00           H  
ATOM   1944  HB3 GLU A1565     -34.405 -16.821 -52.540  1.00  1.00           H  
ATOM   1945  HG2 GLU A1565     -36.124 -18.381 -53.633  1.00  1.00           H  
ATOM   1946  HG3 GLU A1565     -36.072 -17.325 -55.059  1.00  1.00           H  
ATOM   1947  N   LYS A1566     -32.469 -17.445 -56.235  1.00  1.00           N  
ATOM   1948  CA  LYS A1566     -32.476 -17.357 -57.694  1.00  1.00           C  
ATOM   1949  CB  LYS A1566     -32.418 -15.900 -58.171  1.00  1.00           C  
ATOM   1950  CG  LYS A1566     -33.431 -15.007 -57.455  1.00  1.00           C  
ATOM   1951  CD  LYS A1566     -33.622 -13.677 -58.183  1.00  1.00           C  
ATOM   1952  CE  LYS A1566     -34.439 -12.708 -57.345  1.00  1.00           C  
ATOM   1953  NZ  LYS A1566     -33.553 -11.953 -56.448  1.00  1.00           N1+
ATOM   1954  C   LYS A1566     -31.336 -18.154 -58.348  1.00  1.00           C  
ATOM   1955  O   LYS A1566     -31.106 -18.101 -59.558  1.00  1.00           O  
ATOM   1956  H   LYS A1566     -31.756 -16.912 -55.726  1.00  1.00           H  
ATOM   1957  HA  LYS A1566     -33.405 -17.807 -58.063  1.00  1.00           H  
ATOM   1958  HB2 LYS A1566     -32.596 -15.873 -59.253  1.00  1.00           H  
ATOM   1959  HB3 LYS A1566     -31.412 -15.491 -58.015  1.00  1.00           H  
ATOM   1960  HG2 LYS A1566     -33.095 -14.830 -56.427  1.00  1.00           H  
ATOM   1961  HG3 LYS A1566     -34.401 -15.516 -57.392  1.00  1.00           H  
ATOM   1962  HD2 LYS A1566     -34.156 -13.873 -59.121  1.00  1.00           H  
ATOM   1963  HD3 LYS A1566     -32.653 -13.238 -58.453  1.00  1.00           H  
ATOM   1964  HE2 LYS A1566     -35.184 -13.215 -56.724  1.00  1.00           H  
ATOM   1965  HE3 LYS A1566     -34.942 -11.966 -57.972  1.00  1.00           H  
ATOM   1966  HZ1 LYS A1566     -33.078 -11.176 -56.916  1.00  1.00           H  
ATOM   1967  HZ2 LYS A1566     -32.795 -12.514 -55.980  1.00  1.00           H  
ATOM   1968  HZ3 LYS A1566     -34.097 -11.539 -55.643  1.00  1.00           H  
ATOM   1969  N   GLU A1567     -30.655 -19.009 -57.509  1.00  1.00           N  
ATOM   1970  CA  GLU A1567     -29.646 -19.939 -58.006  1.00  1.00           C  
ATOM   1971  CB  GLU A1567     -28.511 -20.128 -57.004  1.00  1.00           C  
ATOM   1972  CG  GLU A1567     -27.626 -18.881 -56.942  1.00  1.00           C  
ATOM   1973  CD  GLU A1567     -26.424 -18.964 -56.011  1.00  1.00           C  
ATOM   1974  OE1 GLU A1567     -26.311 -20.028 -55.327  1.00  1.00           O  
ATOM   1975  OE2 GLU A1567     -25.660 -17.947 -56.036  1.00  1.00           O1-
ATOM   1976  C   GLU A1567     -30.422 -21.224 -58.323  1.00  1.00           C  
ATOM   1977  O   GLU A1567     -30.424 -22.243 -57.636  1.00  1.00           O  
ATOM   1978  H   GLU A1567     -30.906 -19.011 -56.523  1.00  1.00           H  
ATOM   1979  HA  GLU A1567     -29.234 -19.563 -58.952  1.00  1.00           H  
ATOM   1980  HB2 GLU A1567     -27.902 -20.989 -57.305  1.00  1.00           H  
ATOM   1981  HB3 GLU A1567     -28.910 -20.359 -56.008  1.00  1.00           H  
ATOM   1982  HG2 GLU A1567     -28.221 -18.016 -56.629  1.00  1.00           H  
ATOM   1983  HG3 GLU A1567     -27.242 -18.660 -57.946  1.00  1.00           H  
ATOM   1984  N   NME A1568     -31.135 -21.203 -59.428  1.00  0.00           N  
ATOM   1985  CH3 NME A1568     -31.931 -22.379 -59.849  1.00  0.00           C  
ATOM   1986  H   NME A1568     -31.140 -20.370 -60.000  1.00  0.00           H  
ATOM   1987 HH31 NME A1568     -32.814 -22.056 -60.403  1.00  0.00           H  
ATOM   1988 HH32 NME A1568     -31.331 -23.029 -60.490  1.00  0.00           H  
ATOM   1989 HH33 NME A1568     -32.253 -22.948 -58.974  1.00  0.00           H  
TER    1990      NME A1568 
ATOM   1991  N   PRO B  61     -30.316  -9.771  -2.910  1.00 56.84           N1+
ATOM   1992  CA  PRO B  61     -29.215  -9.998  -1.909  1.00 55.78           C  
ATOM   1993  C   PRO B  61     -28.076  -8.985  -2.011  1.00 58.16           C  
ATOM   1994  O   PRO B  61     -28.033  -8.131  -2.894  1.00 58.22           O  
ATOM   1995  CB  PRO B  61     -28.822 -11.436  -2.177  1.00 57.51           C  
ATOM   1996  CG  PRO B  61     -30.162 -12.112  -2.428  1.00 62.15           C  
ATOM   1997  CD  PRO B  61     -31.020 -11.074  -3.138  1.00 58.19           C  
ATOM   1998  H2  PRO B  61     -29.892  -9.480  -3.841  1.00 56.84           H  
ATOM   1999  H3  PRO B  61     -30.932  -8.989  -2.654  1.00 56.84           H  
ATOM   2000  HA  PRO B  61     -29.686  -9.897  -0.924  1.00 55.78           H  
ATOM   2001  HB2 PRO B  61     -28.175 -11.511  -3.056  1.00 57.51           H  
ATOM   2002  HB3 PRO B  61     -28.288 -11.888  -1.335  1.00 57.51           H  
ATOM   2003  HG2 PRO B  61     -30.060 -13.031  -3.013  1.00 62.15           H  
ATOM   2004  HG3 PRO B  61     -30.628 -12.382  -1.473  1.00 62.15           H  
ATOM   2005  HD2 PRO B  61     -31.078 -11.239  -4.217  1.00 58.19           H  
ATOM   2006  HD3 PRO B  61     -32.023 -10.995  -2.710  1.00 58.19           H  
ATOM   2007  N   VAL B  62     -27.158  -9.070  -0.975  1.00 53.20           N  
ATOM   2008  CA  VAL B  62     -26.156  -8.010  -0.748  1.00 52.69           C  
ATOM   2009  C   VAL B  62     -24.978  -8.193  -1.717  1.00 53.18           C  
ATOM   2010  O   VAL B  62     -24.301  -7.250  -2.127  1.00 53.30           O  
ATOM   2011  CB  VAL B  62     -25.673  -8.027   0.723  1.00 57.20           C  
ATOM   2012  CG1 VAL B  62     -24.587  -6.980   0.995  1.00 56.96           C  
ATOM   2013  CG2 VAL B  62     -26.842  -7.784   1.688  1.00 57.64           C  
ATOM   2014  H   VAL B  62     -27.180  -9.859  -0.337  1.00 53.20           H  
ATOM   2015  HA  VAL B  62     -26.627  -7.049  -0.988  1.00 52.69           H  
ATOM   2016  HB  VAL B  62     -25.248  -9.013   0.952  1.00 57.20           H  
ATOM   2017 HG11 VAL B  62     -24.327  -6.956   2.060  1.00 56.96           H  
ATOM   2018 HG12 VAL B  62     -23.666  -7.208   0.450  1.00 56.96           H  
ATOM   2019 HG13 VAL B  62     -24.921  -5.978   0.706  1.00 56.96           H  
ATOM   2020 HG21 VAL B  62     -26.489  -7.758   2.725  1.00 57.64           H  
ATOM   2021 HG22 VAL B  62     -27.336  -6.830   1.477  1.00 57.64           H  
ATOM   2022 HG23 VAL B  62     -27.591  -8.579   1.620  1.00 57.64           H  
ATOM   2023  N   LEU B  63     -24.662  -9.512  -1.980  1.00 45.67           N  
ATOM   2024  CA  LEU B  63     -23.592  -9.880  -2.892  1.00 43.35           C  
ATOM   2025  C   LEU B  63     -24.207  -9.728  -4.283  1.00 44.51           C  
ATOM   2026  O   LEU B  63     -24.828 -10.645  -4.818  1.00 44.20           O  
ATOM   2027  CB  LEU B  63     -23.164 -11.339  -2.701  1.00 42.50           C  
ATOM   2028  CG  LEU B  63     -22.502 -11.649  -1.353  1.00 46.42           C  
ATOM   2029  CD1 LEU B  63     -22.304 -13.159  -1.234  1.00 45.60           C  
ATOM   2030  CD2 LEU B  63     -21.166 -10.927  -1.205  1.00 47.85           C  
ATOM   2031  H   LEU B  63     -25.219 -10.252  -1.564  1.00 45.67           H  
ATOM   2032  HA  LEU B  63     -22.751  -9.189  -2.785  1.00 43.35           H  
ATOM   2033  HB2 LEU B  63     -24.040 -11.992  -2.815  1.00 42.50           H  
ATOM   2034  HB3 LEU B  63     -22.475 -11.610  -3.509  1.00 42.50           H  
ATOM   2035  HG  LEU B  63     -23.164 -11.330  -0.539  1.00 46.42           H  
ATOM   2036 HD11 LEU B  63     -21.957 -13.416  -0.233  1.00 45.60           H  
ATOM   2037 HD12 LEU B  63     -23.245 -13.697  -1.397  1.00 45.60           H  
ATOM   2038 HD13 LEU B  63     -21.571 -13.527  -1.959  1.00 45.60           H  
ATOM   2039 HD21 LEU B  63     -20.668 -11.215  -0.277  1.00 47.85           H  
ATOM   2040 HD22 LEU B  63     -20.490 -11.162  -2.034  1.00 47.85           H  
ATOM   2041 HD23 LEU B  63     -21.308  -9.843  -1.178  1.00 47.85           H  
ATOM   2042  N   ARG B  64     -24.081  -8.466  -4.825  1.00 39.48           N  
ATOM   2043  CA  ARG B  64     -24.612  -8.156  -6.137  1.00 38.24           C  
ATOM   2044  C   ARG B  64     -23.569  -7.418  -6.990  1.00 39.75           C  
ATOM   2045  O   ARG B  64     -22.655  -6.743  -6.518  1.00 39.53           O  
ATOM   2046  CB  ARG B  64     -25.922  -7.364  -6.036  1.00 39.11           C  
ATOM   2047  CG  ARG B  64     -25.752  -5.950  -5.475  1.00 41.28           C  
ATOM   2048  CD  ARG B  64     -27.084  -5.218  -5.331  1.00 45.09           C  
ATOM   2049  NE  ARG B  64     -26.981  -3.850  -5.873  1.00 44.47           N  
ATOM   2050  CZ  ARG B  64     -27.418  -3.455  -7.098  1.00 62.61           C  
ATOM   2051  NH1 ARG B  64     -28.019  -4.282  -7.977  1.00 39.45           N  
ATOM   2052  NH2 ARG B  64     -27.238  -2.162  -7.468  1.00 60.35           N1+
ATOM   2053  H   ARG B  64     -23.612  -7.732  -4.294  1.00 39.48           H  
ATOM   2054  HA  ARG B  64     -24.828  -9.104  -6.644  1.00 38.24           H  
ATOM   2055  HB2 ARG B  64     -26.354  -7.286  -7.037  1.00 39.11           H  
ATOM   2056  HB3 ARG B  64     -26.637  -7.921  -5.418  1.00 39.11           H  
ATOM   2057  HG2 ARG B  64     -25.267  -5.991  -4.493  1.00 41.28           H  
ATOM   2058  HG3 ARG B  64     -25.086  -5.375  -6.128  1.00 41.28           H  
ATOM   2059  HD2 ARG B  64     -27.928  -5.740  -5.787  1.00 45.09           H  
ATOM   2060  HD3 ARG B  64     -27.335  -5.115  -4.269  1.00 45.09           H  
ATOM   2061  HE  ARG B  64     -26.597  -3.137  -5.265  1.00 44.47           H  
ATOM   2062 HH11 ARG B  64     -28.156  -5.295  -7.810  1.00 39.45           H  
ATOM   2063 HH12 ARG B  64     -28.393  -3.944  -8.851  1.00 39.45           H  
ATOM   2064 HH21 ARG B  64     -26.778  -1.478  -6.879  1.00 60.35           H  
ATOM   2065 HH22 ARG B  64     -27.584  -1.834  -8.359  1.00 60.35           H  
ATOM   2066  N   SER B  65     -23.836  -7.523  -8.347  1.00 32.84           N  
ATOM   2067  CA  SER B  65     -23.124  -6.727  -9.337  1.00 31.05           C  
ATOM   2068  C   SER B  65     -23.732  -5.315  -9.401  1.00 36.94           C  
ATOM   2069  O   SER B  65     -24.912  -5.064  -9.149  1.00 35.28           O  
ATOM   2070  CB  SER B  65     -23.211  -7.338 -10.743  1.00 31.72           C  
ATOM   2071  OG  SER B  65     -22.340  -8.466 -10.886  1.00 33.51           O  
ATOM   2072  H   SER B  65     -24.571  -8.173  -8.672  1.00 32.84           H  
ATOM   2073  HA  SER B  65     -22.081  -6.663  -9.013  1.00 31.05           H  
ATOM   2074  HB2 SER B  65     -24.229  -7.654 -10.992  1.00 31.72           H  
ATOM   2075  HB3 SER B  65     -22.909  -6.612 -11.505  1.00 31.72           H  
ATOM   2076  HG  SER B  65     -22.773  -9.205 -10.365  1.00 33.51           H  
ATOM   2077  N   VAL B  66     -22.856  -4.358  -9.874  1.00 35.40           N  
ATOM   2078  CA  VAL B  66     -23.284  -3.002 -10.183  1.00 34.44           C  
ATOM   2079  C   VAL B  66     -23.730  -3.024 -11.660  1.00 35.98           C  
ATOM   2080  O   VAL B  66     -23.052  -3.512 -12.567  1.00 34.49           O  
ATOM   2081  CB  VAL B  66     -22.163  -1.964  -9.967  1.00 39.60           C  
ATOM   2082  CG1 VAL B  66     -22.661  -0.535 -10.210  1.00 39.51           C  
ATOM   2083  CG2 VAL B  66     -21.583  -2.051  -8.550  1.00 40.19           C  
ATOM   2084  H   VAL B  66     -21.872  -4.621 -10.044  1.00 35.40           H  
ATOM   2085  HA  VAL B  66     -24.142  -2.756  -9.545  1.00 34.44           H  
ATOM   2086  HB  VAL B  66     -21.354  -2.156 -10.681  1.00 39.60           H  
ATOM   2087 HG11 VAL B  66     -21.867   0.192 -10.012  1.00 39.51           H  
ATOM   2088 HG12 VAL B  66     -22.977  -0.391 -11.247  1.00 39.51           H  
ATOM   2089 HG13 VAL B  66     -23.509  -0.294  -9.558  1.00 39.51           H  
ATOM   2090 HG21 VAL B  66     -20.805  -1.294  -8.402  1.00 40.19           H  
ATOM   2091 HG22 VAL B  66     -22.359  -1.890  -7.794  1.00 40.19           H  
ATOM   2092 HG23 VAL B  66     -21.123  -3.027  -8.363  1.00 40.19           H  
ATOM   2093  N   ASN B  67     -24.948  -2.392 -11.883  1.00 32.23           N  
ATOM   2094  CA  ASN B  67     -25.486  -2.239 -13.246  1.00 31.56           C  
ATOM   2095  C   ASN B  67     -24.918  -0.925 -13.818  1.00 35.03           C  
ATOM   2096  O   ASN B  67     -25.584   0.086 -14.013  1.00 33.99           O  
ATOM   2097  CB  ASN B  67     -27.006  -2.232 -13.264  1.00 28.52           C  
ATOM   2098  CG  ASN B  67     -27.511  -2.427 -14.677  1.00 44.17           C  
ATOM   2099  OD1 ASN B  67     -26.816  -2.787 -15.624  1.00 35.94           O  
ATOM   2100  ND2 ASN B  67     -28.854  -2.209 -14.812  1.00 45.91           N  
ATOM   2101  H   ASN B  67     -25.465  -2.001 -11.103  1.00 32.23           H  
ATOM   2102  HA  ASN B  67     -25.097  -3.059 -13.858  1.00 31.56           H  
ATOM   2103  HB2 ASN B  67     -27.400  -3.056 -12.656  1.00 28.52           H  
ATOM   2104  HB3 ASN B  67     -27.413  -1.302 -12.852  1.00 28.52           H  
ATOM   2105 HD21 ASN B  67     -29.283  -2.337 -15.722  1.00 45.91           H  
ATOM   2106 HD22 ASN B  67     -29.461  -1.924 -14.051  1.00 45.91           H  
ATOM   2107  N   SER B  68     -23.564  -1.008 -14.062  1.00 31.84           N  
ATOM   2108  CA  SER B  68     -22.774   0.124 -14.541  1.00 31.75           C  
ATOM   2109  C   SER B  68     -23.033   0.365 -16.035  1.00 36.49           C  
ATOM   2110  O   SER B  68     -23.447   1.440 -16.461  1.00 36.40           O  
ATOM   2111  CB  SER B  68     -21.298  -0.186 -14.305  1.00 36.41           C  
ATOM   2112  OG  SER B  68     -21.002  -1.479 -14.857  1.00 42.52           O  
ATOM   2113  H   SER B  68     -23.080  -1.893 -13.886  1.00 31.84           H  
ATOM   2114  HA  SER B  68     -23.072   1.025 -13.993  1.00 31.75           H  
ATOM   2115  HB2 SER B  68     -20.635   0.531 -14.785  1.00 36.41           H  
ATOM   2116  HB3 SER B  68     -21.082  -0.213 -13.232  1.00 36.41           H  
ATOM   2117  HG  SER B  68     -20.452  -1.942 -14.173  1.00 42.52           H  
ATOM   2118  N   ARG B  69     -22.706  -0.714 -16.840  1.00 32.09           N  
ATOM   2119  CA  ARG B  69     -22.764  -0.725 -18.299  1.00 30.47           C  
ATOM   2120  C   ARG B  69     -21.476  -0.118 -18.908  1.00 33.40           C  
ATOM   2121  O   ARG B  69     -21.350   0.096 -20.111  1.00 34.58           O  
ATOM   2122  CB  ARG B  69     -24.002  -0.049 -18.905  1.00 31.24           C  
ATOM   2123  CG  ARG B  69     -25.329  -0.574 -18.347  1.00 34.92           C  
ATOM   2124  CD  ARG B  69     -26.433   0.470 -18.461  1.00 30.65           C  
ATOM   2125  NE  ARG B  69     -26.651   0.917 -19.847  1.00 39.07           N  
ATOM   2126  CZ  ARG B  69     -27.262   0.186 -20.811  1.00 42.67           C  
ATOM   2127  NH1 ARG B  69     -27.391   0.694 -22.054  1.00 29.07           N  
ATOM   2128  NH2 ARG B  69     -27.765  -1.041 -20.581  1.00 29.84           N1+
ATOM   2129  H   ARG B  69     -22.344  -1.540 -16.357  1.00 32.09           H  
ATOM   2130  HA  ARG B  69     -22.761  -1.785 -18.580  1.00 30.47           H  
ATOM   2131  HB2 ARG B  69     -23.931   1.037 -18.773  1.00 31.24           H  
ATOM   2132  HB3 ARG B  69     -23.998  -0.200 -19.993  1.00 31.24           H  
ATOM   2133  HG2 ARG B  69     -25.604  -1.480 -18.892  1.00 34.92           H  
ATOM   2134  HG3 ARG B  69     -25.244  -0.855 -17.293  1.00 34.92           H  
ATOM   2135  HD2 ARG B  69     -27.381   0.096 -18.060  1.00 30.65           H  
ATOM   2136  HD3 ARG B  69     -26.177   1.358 -17.872  1.00 30.65           H  
ATOM   2137  HE  ARG B  69     -26.355   1.863 -20.063  1.00 39.07           H  
ATOM   2138 HH11 ARG B  69     -27.056   1.627 -22.271  1.00 29.07           H  
ATOM   2139 HH12 ARG B  69     -27.852   0.178 -22.799  1.00 29.07           H  
ATOM   2140 HH21 ARG B  69     -27.751  -1.444 -19.653  1.00 29.84           H  
ATOM   2141 HH22 ARG B  69     -28.191  -1.583 -21.323  1.00 29.84           H  
ATOM   2142  N   GLU B  70     -20.449   0.071 -18.012  1.00 29.67           N  
ATOM   2143  CA  GLU B  70     -19.174   0.691 -18.373  1.00 28.20           C  
ATOM   2144  C   GLU B  70     -18.153  -0.459 -18.508  1.00 32.37           C  
ATOM   2145  O   GLU B  70     -17.934  -1.213 -17.546  1.00 32.89           O  
ATOM   2146  CB  GLU B  70     -18.721   1.645 -17.270  1.00 28.58           C  
ATOM   2147  CG  GLU B  70     -19.710   2.776 -16.956  1.00 38.10           C  
ATOM   2148  CD  GLU B  70     -19.716   3.012 -15.465  1.00 68.05           C  
ATOM   2149  OE1 GLU B  70     -20.832   3.081 -14.864  1.00 53.14           O  
ATOM   2150  OE2 GLU B  70     -18.606   2.994 -14.852  1.00 76.76           O1-
ATOM   2151  H   GLU B  70     -20.593  -0.248 -17.058  1.00 29.67           H  
ATOM   2152  HA  GLU B  70     -19.303   1.256 -19.295  1.00 28.20           H  
ATOM   2153  HB2 GLU B  70     -18.507   1.054 -16.370  1.00 28.58           H  
ATOM   2154  HB3 GLU B  70     -17.771   2.098 -17.578  1.00 28.58           H  
ATOM   2155  HG2 GLU B  70     -19.408   3.698 -17.464  1.00 38.10           H  
ATOM   2156  HG3 GLU B  70     -20.726   2.538 -17.285  1.00 38.10           H  
ATOM   2157  N   PRO B  71     -17.564  -0.686 -19.738  1.00 28.34           N  
ATOM   2158  CA  PRO B  71     -16.798  -1.910 -19.999  1.00 28.03           C  
ATOM   2159  C   PRO B  71     -15.544  -2.162 -19.142  1.00 34.45           C  
ATOM   2160  O   PRO B  71     -14.881  -1.276 -18.605  1.00 34.31           O  
ATOM   2161  CB  PRO B  71     -16.358  -1.785 -21.465  1.00 28.19           C  
ATOM   2162  CG  PRO B  71     -17.365  -0.821 -22.071  1.00 32.41           C  
ATOM   2163  CD  PRO B  71     -17.652   0.144 -20.934  1.00 28.57           C  
ATOM   2164  HA  PRO B  71     -17.495  -2.746 -19.878  1.00 28.03           H  
ATOM   2165  HB2 PRO B  71     -15.349  -1.360 -21.542  1.00 28.19           H  
ATOM   2166  HB3 PRO B  71     -16.348  -2.753 -21.976  1.00 28.19           H  
ATOM   2167  HG2 PRO B  71     -16.990  -0.319 -22.967  1.00 32.41           H  
ATOM   2168  HG3 PRO B  71     -18.278  -1.366 -22.339  1.00 32.41           H  
ATOM   2169  HD2 PRO B  71     -16.883   0.920 -20.855  1.00 28.57           H  
ATOM   2170  HD3 PRO B  71     -18.629   0.612 -21.056  1.00 28.57           H  
ATOM   2171  N   SER B  72     -15.203  -3.507 -19.111  1.00 32.58           N  
ATOM   2172  CA  SER B  72     -13.973  -4.016 -18.513  1.00 31.69           C  
ATOM   2173  C   SER B  72     -13.623  -5.283 -19.300  1.00 34.82           C  
ATOM   2174  O   SER B  72     -14.423  -6.198 -19.508  1.00 33.61           O  
ATOM   2175  CB  SER B  72     -14.162  -4.364 -17.036  1.00 33.23           C  
ATOM   2176  OG  SER B  72     -12.903  -4.419 -16.365  1.00 41.56           O  
ATOM   2177  H   SER B  72     -15.845  -4.211 -19.502  1.00 32.58           H  
ATOM   2178  HA  SER B  72     -13.191  -3.260 -18.628  1.00 31.69           H  
ATOM   2179  HB2 SER B  72     -14.780  -3.604 -16.545  1.00 33.23           H  
ATOM   2180  HB3 SER B  72     -14.655  -5.331 -16.898  1.00 33.23           H  
ATOM   2181  HG  SER B  72     -13.015  -3.853 -15.557  1.00 41.56           H  
ATOM   2182  N   GLN B  73     -12.344  -5.318 -19.806  1.00 31.86           N  
ATOM   2183  CA  GLN B  73     -11.826  -6.504 -20.477  1.00 31.73           C  
ATOM   2184  C   GLN B  73     -11.111  -7.252 -19.350  1.00 34.66           C  
ATOM   2185  O   GLN B  73     -10.250  -6.722 -18.641  1.00 35.25           O  
ATOM   2186  CB  GLN B  73     -10.846  -6.154 -21.603  1.00 33.61           C  
ATOM   2187  CG  GLN B  73     -11.549  -5.700 -22.892  1.00 47.54           C  
ATOM   2188  CD  GLN B  73     -11.723  -6.806 -23.917  1.00 70.46           C  
ATOM   2189  OE1 GLN B  73     -11.246  -7.929 -23.795  1.00 65.78           O  
ATOM   2190  NE2 GLN B  73     -12.415  -6.433 -25.041  1.00 61.69           N  
ATOM   2191  H   GLN B  73     -11.706  -4.517 -19.649  1.00 31.86           H  
ATOM   2192  HA  GLN B  73     -12.650  -7.112 -20.865  1.00 31.73           H  
ATOM   2193  HB2 GLN B  73     -10.183  -5.348 -21.268  1.00 33.61           H  
ATOM   2194  HB3 GLN B  73     -10.192  -7.011 -21.802  1.00 33.61           H  
ATOM   2195  HG2 GLN B  73     -12.521  -5.240 -22.682  1.00 47.54           H  
ATOM   2196  HG3 GLN B  73     -10.924  -4.942 -23.380  1.00 47.54           H  
ATOM   2197 HE21 GLN B  73     -12.841  -5.521 -25.159  1.00 61.69           H  
ATOM   2198 HE22 GLN B  73     -12.527  -7.100 -25.799  1.00 61.69           H  
ATOM   2199  N   VAL B  74     -11.515  -8.566 -19.190  1.00 29.46           N  
ATOM   2200  CA  VAL B  74     -10.949  -9.377 -18.120  1.00 29.71           C  
ATOM   2201  C   VAL B  74     -10.223 -10.554 -18.778  1.00 32.31           C  
ATOM   2202  O   VAL B  74     -10.706 -11.214 -19.701  1.00 32.30           O  
ATOM   2203  CB  VAL B  74     -11.999  -9.856 -17.100  1.00 32.57           C  
ATOM   2204  CG1 VAL B  74     -11.303 -10.395 -15.846  1.00 31.83           C  
ATOM   2205  CG2 VAL B  74     -12.958  -8.736 -16.685  1.00 32.26           C  
ATOM   2206  H   VAL B  74     -12.198  -9.002 -19.829  1.00 29.46           H  
ATOM   2207  HA  VAL B  74     -10.212  -8.769 -17.585  1.00 29.71           H  
ATOM   2208  HB  VAL B  74     -12.591 -10.667 -17.540  1.00 32.57           H  
ATOM   2209 HG11 VAL B  74     -12.038 -10.733 -15.112  1.00 31.83           H  
ATOM   2210 HG12 VAL B  74     -10.659 -11.246 -16.078  1.00 31.83           H  
ATOM   2211 HG13 VAL B  74     -10.685  -9.626 -15.372  1.00 31.83           H  
ATOM   2212 HG21 VAL B  74     -13.658  -9.089 -15.920  1.00 32.26           H  
ATOM   2213 HG22 VAL B  74     -12.414  -7.878 -16.274  1.00 32.26           H  
ATOM   2214 HG23 VAL B  74     -13.553  -8.389 -17.535  1.00 32.26           H  
ATOM   2215  N   ILE B  75      -8.989 -10.813 -18.203  1.00 27.93           N  
ATOM   2216  CA  ILE B  75      -8.195 -11.995 -18.519  1.00 26.37           C  
ATOM   2217  C   ILE B  75      -8.337 -12.931 -17.305  1.00 29.75           C  
ATOM   2218  O   ILE B  75      -7.998 -12.608 -16.162  1.00 29.83           O  
ATOM   2219  CB  ILE B  75      -6.713 -11.648 -18.797  1.00 28.04           C  
ATOM   2220  CG1 ILE B  75      -6.602 -10.711 -20.021  1.00 27.13           C  
ATOM   2221  CG2 ILE B  75      -5.892 -12.928 -19.017  1.00 28.08           C  
ATOM   2222  CD1 ILE B  75      -5.200 -10.159 -20.242  1.00 28.93           C  
ATOM   2223  H   ILE B  75      -8.608 -10.165 -17.494  1.00 27.93           H  
ATOM   2224  HA  ILE B  75      -8.620 -12.476 -19.405  1.00 26.37           H  
ATOM   2225  HB  ILE B  75      -6.299 -11.128 -17.924  1.00 28.04           H  
ATOM   2226 HG12 ILE B  75      -6.929 -11.237 -20.926  1.00 27.13           H  
ATOM   2227 HG13 ILE B  75      -7.276  -9.857 -19.895  1.00 27.13           H  
ATOM   2228 HG21 ILE B  75      -4.840 -12.703 -19.213  1.00 28.08           H  
ATOM   2229 HG22 ILE B  75      -5.911 -13.573 -18.133  1.00 28.08           H  
ATOM   2230 HG23 ILE B  75      -6.279 -13.503 -19.865  1.00 28.08           H  
ATOM   2231 HD11 ILE B  75      -5.213  -9.422 -21.052  1.00 28.93           H  
ATOM   2232 HD12 ILE B  75      -4.827  -9.662 -19.341  1.00 28.93           H  
ATOM   2233 HD13 ILE B  75      -4.494 -10.943 -20.526  1.00 28.93           H  
ATOM   2234  N   PHE B  76      -8.878 -14.165 -17.627  1.00 26.43           N  
ATOM   2235  CA  PHE B  76      -9.001 -15.261 -16.673  1.00 24.89           C  
ATOM   2236  C   PHE B  76      -7.838 -16.217 -17.002  1.00 29.50           C  
ATOM   2237  O   PHE B  76      -7.615 -16.563 -18.167  1.00 28.50           O  
ATOM   2238  CB  PHE B  76     -10.290 -16.085 -16.866  1.00 26.21           C  
ATOM   2239  CG  PHE B  76     -11.635 -15.451 -16.590  1.00 28.10           C  
ATOM   2240  CD1 PHE B  76     -11.788 -14.194 -16.002  1.00 30.12           C  
ATOM   2241  CD2 PHE B  76     -12.793 -16.186 -16.901  1.00 29.30           C  
ATOM   2242  CE1 PHE B  76     -13.059 -13.687 -15.728  1.00 31.17           C  
ATOM   2243  CE2 PHE B  76     -14.063 -15.679 -16.628  1.00 31.66           C  
ATOM   2244  CZ  PHE B  76     -14.193 -14.429 -16.038  1.00 28.69           C  
ATOM   2245  H   PHE B  76      -9.149 -14.375 -18.599  1.00 26.43           H  
ATOM   2246  HA  PHE B  76      -8.914 -14.886 -15.651  1.00 24.89           H  
ATOM   2247  HB2 PHE B  76     -10.318 -16.459 -17.900  1.00 26.21           H  
ATOM   2248  HB3 PHE B  76     -10.223 -16.972 -16.220  1.00 26.21           H  
ATOM   2249  HD1 PHE B  76     -10.923 -13.591 -15.753  1.00 30.12           H  
ATOM   2250  HD2 PHE B  76     -12.703 -17.167 -17.357  1.00 29.30           H  
ATOM   2251  HE1 PHE B  76     -13.176 -12.714 -15.267  1.00 31.17           H  
ATOM   2252  HE2 PHE B  76     -14.954 -16.248 -16.867  1.00 31.66           H  
ATOM   2253  HZ  PHE B  76     -15.176 -14.023 -15.829  1.00 28.69           H  
ATOM   2254  N   CYS B  77      -7.156 -16.695 -15.902  1.00 27.55           N  
ATOM   2255  CA  CYS B  77      -6.126 -17.724 -16.041  1.00 27.43           C  
ATOM   2256  C   CYS B  77      -6.278 -18.648 -14.838  1.00 29.93           C  
ATOM   2257  O   CYS B  77      -6.297 -18.205 -13.686  1.00 27.75           O  
ATOM   2258  CB  CYS B  77      -4.741 -17.085 -16.108  1.00 28.60           C  
ATOM   2259  SG  CYS B  77      -3.437 -18.270 -16.573  1.00 33.32           S  
ATOM   2260  H   CYS B  77      -7.347 -16.318 -14.964  1.00 27.55           H  
ATOM   2261  HA  CYS B  77      -6.324 -18.281 -16.958  1.00 27.43           H  
ATOM   2262  HB2 CYS B  77      -4.730 -16.281 -16.852  1.00 28.60           H  
ATOM   2263  HB3 CYS B  77      -4.466 -16.642 -15.145  1.00 28.60           H  
ATOM   2264  N   ASN B  78      -6.446 -19.984 -15.166  1.00 26.58           N  
ATOM   2265  CA  ASN B  78      -6.692 -20.985 -14.135  1.00 26.32           C  
ATOM   2266  C   ASN B  78      -5.365 -21.647 -13.751  1.00 32.57           C  
ATOM   2267  O   ASN B  78      -4.812 -22.490 -14.457  1.00 31.61           O  
ATOM   2268  CB  ASN B  78      -7.672 -22.032 -14.630  1.00 23.87           C  
ATOM   2269  CG  ASN B  78      -7.939 -23.060 -13.562  1.00 37.56           C  
ATOM   2270  OD1 ASN B  78      -7.591 -22.951 -12.388  1.00 30.54           O  
ATOM   2271  ND2 ASN B  78      -8.633 -24.134 -14.031  1.00 25.35           N  
ATOM   2272  H   ASN B  78      -6.399 -20.307 -16.146  1.00 26.58           H  
ATOM   2273  HA  ASN B  78      -7.111 -20.488 -13.258  1.00 26.32           H  
ATOM   2274  HB2 ASN B  78      -8.625 -21.564 -14.905  1.00 23.87           H  
ATOM   2275  HB3 ASN B  78      -7.283 -22.538 -15.521  1.00 23.87           H  
ATOM   2276 HD21 ASN B  78      -8.846 -24.927 -13.406  1.00 25.35           H  
ATOM   2277 HD22 ASN B  78      -8.963 -24.208 -14.992  1.00 25.35           H  
ATOM   2278  N   ARG B  79      -4.854 -21.201 -12.544  1.00 31.03           N  
ATOM   2279  CA  ARG B  79      -3.644 -21.753 -11.927  1.00 31.48           C  
ATOM   2280  C   ARG B  79      -4.012 -22.359 -10.562  1.00 36.66           C  
ATOM   2281  O   ARG B  79      -3.272 -22.363  -9.580  1.00 37.73           O  
ATOM   2282  CB  ARG B  79      -2.540 -20.707 -11.826  1.00 29.66           C  
ATOM   2283  CG  ARG B  79      -2.299 -20.063 -13.185  1.00 38.63           C  
ATOM   2284  CD  ARG B  79      -1.116 -19.118 -13.178  1.00 52.97           C  
ATOM   2285  NE  ARG B  79      -1.190 -18.263 -14.364  1.00 63.36           N  
ATOM   2286  CZ  ARG B  79      -0.524 -17.097 -14.490  1.00 66.72           C  
ATOM   2287  NH1 ARG B  79      -0.831 -16.267 -15.513  1.00 51.49           N  
ATOM   2288  NH2 ARG B  79       0.465 -16.738 -13.648  1.00 34.57           N1+
ATOM   2289  H   ARG B  79      -5.311 -20.455 -12.008  1.00 31.03           H  
ATOM   2290  HA  ARG B  79      -3.286 -22.588 -12.544  1.00 31.48           H  
ATOM   2291  HB2 ARG B  79      -2.811 -19.933 -11.097  1.00 29.66           H  
ATOM   2292  HB3 ARG B  79      -1.618 -21.176 -11.459  1.00 29.66           H  
ATOM   2293  HG2 ARG B  79      -2.143 -20.829 -13.956  1.00 38.63           H  
ATOM   2294  HG3 ARG B  79      -3.192 -19.499 -13.480  1.00 38.63           H  
ATOM   2295  HD2 ARG B  79      -1.145 -18.485 -12.286  1.00 52.97           H  
ATOM   2296  HD3 ARG B  79      -0.176 -19.678 -13.206  1.00 52.97           H  
ATOM   2297  HE  ARG B  79      -1.878 -18.472 -15.089  1.00 63.36           H  
ATOM   2298 HH11 ARG B  79      -1.589 -16.493 -16.148  1.00 51.49           H  
ATOM   2299 HH12 ARG B  79      -0.362 -15.375 -15.615  1.00 51.49           H  
ATOM   2300 HH21 ARG B  79       0.729 -17.329 -12.872  1.00 34.57           H  
ATOM   2301 HH22 ARG B  79       0.970 -15.870 -13.769  1.00 34.57           H  
ATOM   2302  N   SER B  80      -5.182 -23.087 -10.651  1.00 32.09           N  
ATOM   2303  CA  SER B  80      -5.545 -24.123  -9.714  1.00 31.96           C  
ATOM   2304  C   SER B  80      -5.346 -25.409 -10.520  1.00 37.00           C  
ATOM   2305  O   SER B  80      -5.477 -25.430 -11.749  1.00 34.32           O  
ATOM   2306  CB  SER B  80      -6.997 -23.983  -9.252  1.00 33.41           C  
ATOM   2307  OG  SER B  80      -7.936 -24.396 -10.240  1.00 38.30           O  
ATOM   2308  H   SER B  80      -5.790 -22.933 -11.459  1.00 32.09           H  
ATOM   2309  HA  SER B  80      -4.866 -24.085  -8.858  1.00 31.96           H  
ATOM   2310  HB2 SER B  80      -7.169 -24.613  -8.375  1.00 33.41           H  
ATOM   2311  HB3 SER B  80      -7.224 -22.949  -8.969  1.00 33.41           H  
ATOM   2312  HG  SER B  80      -7.841 -23.796 -11.022  1.00 38.30           H  
ATOM   2313  N   PRO B  81      -5.146 -26.576  -9.818  1.00 35.25           N  
ATOM   2314  CA  PRO B  81      -5.134 -27.870 -10.497  1.00 35.33           C  
ATOM   2315  C   PRO B  81      -6.549 -28.423 -10.770  1.00 37.39           C  
ATOM   2316  O   PRO B  81      -6.719 -29.579 -11.158  1.00 37.94           O  
ATOM   2317  CB  PRO B  81      -4.380 -28.772  -9.518  1.00 36.88           C  
ATOM   2318  CG  PRO B  81      -4.782 -28.213  -8.156  1.00 40.63           C  
ATOM   2319  CD  PRO B  81      -4.871 -26.714  -8.400  1.00 36.01           C  
ATOM   2320  HA  PRO B  81      -4.617 -27.793 -11.460  1.00 35.33           H  
ATOM   2321  HB2 PRO B  81      -4.616 -29.835  -9.612  1.00 36.88           H  
ATOM   2322  HB3 PRO B  81      -3.299 -28.647  -9.656  1.00 36.88           H  
ATOM   2323  HG2 PRO B  81      -5.763 -28.605  -7.866  1.00 40.63           H  
ATOM   2324  HG3 PRO B  81      -4.071 -28.466  -7.364  1.00 40.63           H  
ATOM   2325  HD2 PRO B  81      -5.663 -26.244  -7.813  1.00 36.01           H  
ATOM   2326  HD3 PRO B  81      -3.921 -26.213  -8.191  1.00 36.01           H  
ATOM   2327  N   ARG B  82      -7.588 -27.539 -10.597  1.00 31.47           N  
ATOM   2328  CA  ARG B  82      -8.981 -27.903 -10.755  1.00 30.72           C  
ATOM   2329  C   ARG B  82      -9.425 -27.342 -12.118  1.00 35.11           C  
ATOM   2330  O   ARG B  82      -9.005 -26.283 -12.591  1.00 34.63           O  
ATOM   2331  CB  ARG B  82      -9.869 -27.301  -9.658  1.00 29.57           C  
ATOM   2332  CG  ARG B  82      -9.329 -27.354  -8.223  1.00 35.51           C  
ATOM   2333  CD  ARG B  82      -8.997 -28.742  -7.690  1.00 33.66           C  
ATOM   2334  NE  ARG B  82      -8.706 -28.678  -6.239  1.00 32.15           N  
ATOM   2335  CZ  ARG B  82      -9.615 -28.917  -5.253  1.00 42.84           C  
ATOM   2336  NH1 ARG B  82     -10.897 -29.230  -5.475  1.00 36.09           N  
ATOM   2337  NH2 ARG B  82      -9.228 -28.855  -3.944  1.00 31.81           N1+
ATOM   2338  H   ARG B  82      -7.405 -26.554 -10.421  1.00 31.47           H  
ATOM   2339  HA  ARG B  82      -9.076 -28.995 -10.757  1.00 30.72           H  
ATOM   2340  HB2 ARG B  82     -10.068 -26.245  -9.888  1.00 29.57           H  
ATOM   2341  HB3 ARG B  82     -10.847 -27.793  -9.701  1.00 29.57           H  
ATOM   2342  HG2 ARG B  82      -8.436 -26.723  -8.140  1.00 35.51           H  
ATOM   2343  HG3 ARG B  82     -10.069 -26.889  -7.562  1.00 35.51           H  
ATOM   2344  HD2 ARG B  82      -9.771 -29.487  -7.882  1.00 33.66           H  
ATOM   2345  HD3 ARG B  82      -8.092 -29.124  -8.172  1.00 33.66           H  
ATOM   2346  HE  ARG B  82      -7.750 -28.520  -5.959  1.00 32.15           H  
ATOM   2347 HH11 ARG B  82     -11.387 -29.129  -6.429  1.00 36.09           H  
ATOM   2348 HH12 ARG B  82     -11.560 -29.298  -4.652  1.00 36.09           H  
ATOM   2349 HH21 ARG B  82      -8.315 -28.549  -3.641  1.00 31.81           H  
ATOM   2350 HH22 ARG B  82      -9.944 -28.986  -3.222  1.00 31.81           H  
ATOM   2351  N   VAL B  83     -10.428 -28.068 -12.732  1.00 31.53           N  
ATOM   2352  CA  VAL B  83     -11.139 -27.532 -13.902  1.00 31.22           C  
ATOM   2353  C   VAL B  83     -12.048 -26.445 -13.303  1.00 33.95           C  
ATOM   2354  O   VAL B  83     -12.830 -26.689 -12.377  1.00 32.95           O  
ATOM   2355  CB  VAL B  83     -11.990 -28.610 -14.604  1.00 34.97           C  
ATOM   2356  CG1 VAL B  83     -12.796 -28.017 -15.766  1.00 34.12           C  
ATOM   2357  CG2 VAL B  83     -11.132 -29.764 -15.128  1.00 34.59           C  
ATOM   2358  H   VAL B  83     -10.708 -28.966 -12.353  1.00 31.53           H  
ATOM   2359  HA  VAL B  83     -10.407 -27.090 -14.587  1.00 31.22           H  
ATOM   2360  HB  VAL B  83     -12.701 -29.032 -13.882  1.00 34.97           H  
ATOM   2361 HG11 VAL B  83     -13.386 -28.794 -16.264  1.00 34.12           H  
ATOM   2362 HG12 VAL B  83     -13.495 -27.251 -15.420  1.00 34.12           H  
ATOM   2363 HG13 VAL B  83     -12.139 -27.562 -16.515  1.00 34.12           H  
ATOM   2364 HG21 VAL B  83     -11.763 -30.542 -15.572  1.00 34.59           H  
ATOM   2365 HG22 VAL B  83     -10.438 -29.422 -15.900  1.00 34.59           H  
ATOM   2366 HG23 VAL B  83     -10.551 -30.234 -14.328  1.00 34.59           H  
ATOM   2367  N   VAL B  84     -11.886 -25.176 -13.829  1.00 29.94           N  
ATOM   2368  CA  VAL B  84     -12.540 -24.051 -13.170  1.00 28.88           C  
ATOM   2369  C   VAL B  84     -13.983 -23.956 -13.691  1.00 30.86           C  
ATOM   2370  O   VAL B  84     -14.282 -24.165 -14.868  1.00 29.58           O  
ATOM   2371  CB  VAL B  84     -11.735 -22.737 -13.293  1.00 31.98           C  
ATOM   2372  CG1 VAL B  84     -12.569 -21.484 -13.576  1.00 31.11           C  
ATOM   2373  CG2 VAL B  84     -10.924 -22.510 -12.011  1.00 31.68           C  
ATOM   2374  H   VAL B  84     -11.336 -25.022 -14.688  1.00 29.94           H  
ATOM   2375  HA  VAL B  84     -12.604 -24.312 -12.105  1.00 28.88           H  
ATOM   2376  HB  VAL B  84     -11.020 -22.834 -14.116  1.00 31.98           H  
ATOM   2377 HG11 VAL B  84     -11.915 -20.623 -13.737  1.00 31.11           H  
ATOM   2378 HG12 VAL B  84     -13.166 -21.593 -14.485  1.00 31.11           H  
ATOM   2379 HG13 VAL B  84     -13.237 -21.245 -12.743  1.00 31.11           H  
ATOM   2380 HG21 VAL B  84     -10.227 -21.677 -12.141  1.00 31.68           H  
ATOM   2381 HG22 VAL B  84     -11.578 -22.277 -11.164  1.00 31.68           H  
ATOM   2382 HG23 VAL B  84     -10.342 -23.399 -11.748  1.00 31.68           H  
ATOM   2383  N   LEU B  85     -14.851 -23.557 -12.691  1.00 27.43           N  
ATOM   2384  CA  LEU B  85     -16.257 -23.194 -12.855  1.00 28.75           C  
ATOM   2385  C   LEU B  85     -16.377 -21.738 -12.372  1.00 32.30           C  
ATOM   2386  O   LEU B  85     -16.328 -21.453 -11.167  1.00 31.45           O  
ATOM   2387  CB  LEU B  85     -17.112 -24.140 -11.986  1.00 29.86           C  
ATOM   2388  CG  LEU B  85     -18.577 -23.736 -11.761  1.00 35.62           C  
ATOM   2389  CD1 LEU B  85     -19.321 -23.564 -13.074  1.00 34.40           C  
ATOM   2390  CD2 LEU B  85     -19.276 -24.781 -10.892  1.00 40.08           C  
ATOM   2391  H   LEU B  85     -14.506 -23.506 -11.717  1.00 27.43           H  
ATOM   2392  HA  LEU B  85     -16.545 -23.297 -13.904  1.00 28.75           H  
ATOM   2393  HB2 LEU B  85     -17.083 -25.135 -12.444  1.00 29.86           H  
ATOM   2394  HB3 LEU B  85     -16.649 -24.257 -11.000  1.00 29.86           H  
ATOM   2395  HG  LEU B  85     -18.616 -22.785 -11.217  1.00 35.62           H  
ATOM   2396 HD11 LEU B  85     -20.380 -23.362 -12.902  1.00 34.40           H  
ATOM   2397 HD12 LEU B  85     -18.912 -22.715 -13.623  1.00 34.40           H  
ATOM   2398 HD13 LEU B  85     -19.243 -24.458 -13.702  1.00 34.40           H  
ATOM   2399 HD21 LEU B  85     -20.312 -24.489 -10.692  1.00 40.08           H  
ATOM   2400 HD22 LEU B  85     -19.287 -25.762 -11.380  1.00 40.08           H  
ATOM   2401 HD23 LEU B  85     -18.766 -24.886  -9.928  1.00 40.08           H  
ATOM   2402  N   PRO B  86     -16.491 -20.737 -13.315  1.00 28.99           N  
ATOM   2403  CA  PRO B  86     -16.817 -19.361 -12.936  1.00 28.69           C  
ATOM   2404  C   PRO B  86     -18.287 -19.262 -12.479  1.00 31.79           C  
ATOM   2405  O   PRO B  86     -19.171 -19.994 -12.935  1.00 30.78           O  
ATOM   2406  CB  PRO B  86     -16.633 -18.548 -14.222  1.00 29.62           C  
ATOM   2407  CG  PRO B  86     -15.852 -19.471 -15.150  1.00 33.87           C  
ATOM   2408  CD  PRO B  86     -16.314 -20.859 -14.747  1.00 30.02           C  
ATOM   2409  HA  PRO B  86     -16.145 -19.036 -12.142  1.00 28.69           H  
ATOM   2410  HB2 PRO B  86     -17.592 -18.291 -14.681  1.00 29.62           H  
ATOM   2411  HB3 PRO B  86     -16.109 -17.606 -14.042  1.00 29.62           H  
ATOM   2412  HG2 PRO B  86     -16.037 -19.261 -16.204  1.00 33.87           H  
ATOM   2413  HG3 PRO B  86     -14.777 -19.361 -14.962  1.00 33.87           H  
ATOM   2414  HD2 PRO B  86     -17.287 -21.100 -15.183  1.00 30.02           H  
ATOM   2415  HD3 PRO B  86     -15.589 -21.631 -15.011  1.00 30.02           H  
ATOM   2416  N   VAL B  87     -18.527 -18.261 -11.556  1.00 28.10           N  
ATOM   2417  CA  VAL B  87     -19.873 -17.926 -11.112  1.00 28.28           C  
ATOM   2418  C   VAL B  87     -19.963 -16.384 -11.103  1.00 31.92           C  
ATOM   2419  O   VAL B  87     -19.234 -15.677 -10.401  1.00 30.60           O  
ATOM   2420  CB  VAL B  87     -20.170 -18.483  -9.702  1.00 32.51           C  
ATOM   2421  CG1 VAL B  87     -21.651 -18.327  -9.354  1.00 32.72           C  
ATOM   2422  CG2 VAL B  87     -19.774 -19.956  -9.538  1.00 32.18           C  
ATOM   2423  H   VAL B  87     -17.763 -17.725 -11.111  1.00 28.10           H  
ATOM   2424  HA  VAL B  87     -20.580 -18.343 -11.828  1.00 28.28           H  
ATOM   2425  HB  VAL B  87     -19.600 -17.903  -8.969  1.00 32.51           H  
ATOM   2426 HG11 VAL B  87     -21.831 -18.628  -8.316  1.00 32.72           H  
ATOM   2427 HG12 VAL B  87     -21.980 -17.290  -9.458  1.00 32.72           H  
ATOM   2428 HG13 VAL B  87     -22.279 -18.949  -9.999  1.00 32.72           H  
ATOM   2429 HG21 VAL B  87     -20.051 -20.323  -8.544  1.00 32.18           H  
ATOM   2430 HG22 VAL B  87     -20.273 -20.588 -10.280  1.00 32.18           H  
ATOM   2431 HG23 VAL B  87     -18.693 -20.093  -9.639  1.00 32.18           H  
ATOM   2432  N   TRP B  88     -20.929 -15.859 -11.944  1.00 28.02           N  
ATOM   2433  CA  TRP B  88     -21.205 -14.416 -11.988  1.00 28.16           C  
ATOM   2434  C   TRP B  88     -22.344 -14.198 -10.974  1.00 33.71           C  
ATOM   2435  O   TRP B  88     -23.362 -14.896 -10.993  1.00 32.91           O  
ATOM   2436  CB  TRP B  88     -21.635 -13.955 -13.392  1.00 26.78           C  
ATOM   2437  CG  TRP B  88     -22.085 -12.523 -13.461  1.00 27.50           C  
ATOM   2438  CD1 TRP B  88     -21.472 -11.438 -12.859  1.00 30.29           C  
ATOM   2439  CD2 TRP B  88     -23.275 -12.025 -14.087  1.00 27.62           C  
ATOM   2440  NE1 TRP B  88     -22.304 -10.358 -12.975  1.00 29.49           N  
ATOM   2441  CE2 TRP B  88     -23.380 -10.669 -13.773  1.00 31.17           C  
ATOM   2442  CE3 TRP B  88     -24.289 -12.607 -14.876  1.00 28.96           C  
ATOM   2443  CZ2 TRP B  88     -24.454  -9.875 -14.193  1.00 30.86           C  
ATOM   2444  CZ3 TRP B  88     -25.368 -11.825 -15.306  1.00 30.88           C  
ATOM   2445  CH2 TRP B  88     -25.446 -10.477 -14.970  1.00 31.41           C  
ATOM   2446  H   TRP B  88     -21.510 -16.500 -12.499  1.00 28.02           H  
ATOM   2447  HA  TRP B  88     -20.315 -13.869 -11.662  1.00 28.16           H  
ATOM   2448  HB2 TRP B  88     -20.809 -14.095 -14.096  1.00 26.78           H  
ATOM   2449  HB3 TRP B  88     -22.443 -14.603 -13.752  1.00 26.78           H  
ATOM   2450  HD1 TRP B  88     -20.559 -11.373 -12.281  1.00 30.29           H  
ATOM   2451  HE1 TRP B  88     -22.159  -9.458 -12.528  1.00 29.49           H  
ATOM   2452  HE3 TRP B  88     -24.241 -13.656 -15.158  1.00 28.96           H  
ATOM   2453  HZ2 TRP B  88     -24.530  -8.832 -13.909  1.00 30.86           H  
ATOM   2454  HZ3 TRP B  88     -26.154 -12.281 -15.903  1.00 30.88           H  
ATOM   2455  HH2 TRP B  88     -26.297  -9.888 -15.306  1.00 31.41           H  
ATOM   2456  N   LEU B  89     -22.150 -13.191 -10.048  1.00 32.18           N  
ATOM   2457  CA  LEU B  89     -23.170 -12.858  -9.051  1.00 32.76           C  
ATOM   2458  C   LEU B  89     -23.900 -11.612  -9.591  1.00 35.50           C  
ATOM   2459  O   LEU B  89     -23.327 -10.536  -9.790  1.00 34.02           O  
ATOM   2460  CB  LEU B  89     -22.575 -12.591  -7.665  1.00 33.60           C  
ATOM   2461  CG  LEU B  89     -21.705 -13.729  -7.087  1.00 39.22           C  
ATOM   2462  CD1 LEU B  89     -21.337 -13.417  -5.637  1.00 40.67           C  
ATOM   2463  CD2 LEU B  89     -22.386 -15.092  -7.139  1.00 41.17           C  
ATOM   2464  H   LEU B  89     -21.298 -12.608 -10.061  1.00 32.18           H  
ATOM   2465  HA  LEU B  89     -23.889 -13.681  -8.981  1.00 32.76           H  
ATOM   2466  HB2 LEU B  89     -21.967 -11.681  -7.696  1.00 33.60           H  
ATOM   2467  HB3 LEU B  89     -23.401 -12.374  -6.974  1.00 33.60           H  
ATOM   2468  HG  LEU B  89     -20.775 -13.790  -7.667  1.00 39.22           H  
ATOM   2469 HD11 LEU B  89     -20.696 -14.198  -5.220  1.00 40.67           H  
ATOM   2470 HD12 LEU B  89     -20.795 -12.473  -5.560  1.00 40.67           H  
ATOM   2471 HD13 LEU B  89     -22.232 -13.355  -5.010  1.00 40.67           H  
ATOM   2472 HD21 LEU B  89     -21.766 -15.858  -6.661  1.00 41.17           H  
ATOM   2473 HD22 LEU B  89     -23.354 -15.068  -6.627  1.00 41.17           H  
ATOM   2474 HD23 LEU B  89     -22.547 -15.414  -8.169  1.00 41.17           H  
ATOM   2475  N   ASN B  90     -25.229 -11.835  -9.925  1.00 32.49           N  
ATOM   2476  CA  ASN B  90     -25.976 -10.935 -10.807  1.00 32.50           C  
ATOM   2477  C   ASN B  90     -26.365  -9.611 -10.095  1.00 36.37           C  
ATOM   2478  O   ASN B  90     -25.736  -9.149  -9.138  1.00 34.95           O  
ATOM   2479  CB  ASN B  90     -27.118 -11.697 -11.504  1.00 30.27           C  
ATOM   2480  CG  ASN B  90     -28.403 -11.591 -10.725  1.00 45.23           C  
ATOM   2481  OD1 ASN B  90     -28.458 -11.728  -9.504  1.00 39.43           O  
ATOM   2482  ND2 ASN B  90     -29.478 -11.191 -11.463  1.00 40.98           N  
ATOM   2483  H   ASN B  90     -25.706 -12.669  -9.572  1.00 32.49           H  
ATOM   2484  HA  ASN B  90     -25.265 -10.634 -11.583  1.00 32.50           H  
ATOM   2485  HB2 ASN B  90     -27.272 -11.264 -12.499  1.00 30.27           H  
ATOM   2486  HB3 ASN B  90     -26.877 -12.755 -11.647  1.00 30.27           H  
ATOM   2487 HD21 ASN B  90     -30.342 -10.867 -10.948  1.00 40.98           H  
ATOM   2488 HD22 ASN B  90     -29.556 -11.182 -12.474  1.00 40.98           H  
ATOM   2489  N   PHE B  91     -27.397  -8.888 -10.672  1.00 34.08           N  
ATOM   2490  CA  PHE B  91     -27.742  -7.558 -10.184  1.00 34.56           C  
ATOM   2491  C   PHE B  91     -28.552  -7.617  -8.884  1.00 42.22           C  
ATOM   2492  O   PHE B  91     -28.512  -6.684  -8.075  1.00 42.22           O  
ATOM   2493  CB  PHE B  91     -28.547  -6.759 -11.218  1.00 35.57           C  
ATOM   2494  CG  PHE B  91     -27.815  -6.603 -12.529  1.00 35.19           C  
ATOM   2495  CD1 PHE B  91     -26.541  -6.021 -12.579  1.00 33.69           C  
ATOM   2496  CD2 PHE B  91     -28.402  -7.043 -13.722  1.00 34.87           C  
ATOM   2497  CE1 PHE B  91     -25.862  -5.914 -13.790  1.00 32.92           C  
ATOM   2498  CE2 PHE B  91     -27.720  -6.932 -14.934  1.00 36.73           C  
ATOM   2499  CZ  PHE B  91     -26.448  -6.368 -14.970  1.00 32.97           C  
ATOM   2500  H   PHE B  91     -27.959  -9.270 -11.430  1.00 34.08           H  
ATOM   2501  HA  PHE B  91     -26.805  -7.042  -9.940  1.00 34.56           H  
ATOM   2502  HB2 PHE B  91     -29.514  -7.250 -11.389  1.00 35.57           H  
ATOM   2503  HB3 PHE B  91     -28.780  -5.760 -10.829  1.00 35.57           H  
ATOM   2504  HD1 PHE B  91     -26.070  -5.644 -11.672  1.00 33.69           H  
ATOM   2505  HD2 PHE B  91     -29.402  -7.476 -13.714  1.00 34.87           H  
ATOM   2506  HE1 PHE B  91     -24.883  -5.449 -13.813  1.00 32.92           H  
ATOM   2507  HE2 PHE B  91     -28.191  -7.278 -15.852  1.00 36.73           H  
ATOM   2508  HZ  PHE B  91     -25.930  -6.265 -15.919  1.00 32.97           H  
ATOM   2509  N   ASP B  92     -29.444  -8.654  -8.767  1.00 41.51           N  
ATOM   2510  CA  ASP B  92     -30.262  -8.872  -7.574  1.00 41.86           C  
ATOM   2511  C   ASP B  92     -29.383  -9.513  -6.487  1.00 46.51           C  
ATOM   2512  O   ASP B  92     -29.576  -9.330  -5.282  1.00 48.04           O  
ATOM   2513  CB  ASP B  92     -31.436  -9.821  -7.821  1.00 42.71           C  
ATOM   2514  CG  ASP B  92     -31.987  -9.687  -9.227  1.00 57.81           C  
ATOM   2515  OD1 ASP B  92     -33.165  -9.256  -9.322  1.00 59.85           O  
ATOM   2516  OD2 ASP B  92     -31.167 -10.038 -10.138  1.00 63.26           O1-
ATOM   2517  H   ASP B  92     -29.616  -9.304  -9.549  1.00 41.51           H  
ATOM   2518  HA  ASP B  92     -30.610  -7.898  -7.212  1.00 41.86           H  
ATOM   2519  HB2 ASP B  92     -31.140 -10.872  -7.697  1.00 42.71           H  
ATOM   2520  HB3 ASP B  92     -32.218  -9.642  -7.073  1.00 42.71           H  
ATOM   2521  N   GLY B  93     -28.512 -10.456  -6.998  1.00 41.17           N  
ATOM   2522  CA  GLY B  93     -27.627 -11.272  -6.203  1.00 40.57           C  
ATOM   2523  C   GLY B  93     -28.036 -12.747  -6.157  1.00 44.45           C  
ATOM   2524  O   GLY B  93     -27.862 -13.418  -5.137  1.00 44.80           O  
ATOM   2525  H   GLY B  93     -28.494 -10.591  -8.013  1.00 41.17           H  
ATOM   2526  HA2 GLY B  93     -26.637 -11.214  -6.666  1.00 40.57           H  
ATOM   2527  HA3 GLY B  93     -27.576 -10.879  -5.185  1.00 40.57           H  
ATOM   2528  N   GLU B  94     -28.409 -13.301  -7.371  1.00 40.77           N  
ATOM   2529  CA  GLU B  94     -28.504 -14.746  -7.565  1.00 40.22           C  
ATOM   2530  C   GLU B  94     -27.259 -15.168  -8.370  1.00 43.00           C  
ATOM   2531  O   GLU B  94     -26.834 -14.485  -9.312  1.00 41.47           O  
ATOM   2532  CB  GLU B  94     -29.785 -15.201  -8.278  1.00 41.01           C  
ATOM   2533  CG  GLU B  94     -30.941 -15.351  -7.290  1.00 46.71           C  
ATOM   2534  CD  GLU B  94     -32.233 -15.961  -7.855  1.00 74.00           C  
ATOM   2535  OE1 GLU B  94     -32.095 -16.898  -8.692  1.00 50.86           O  
ATOM   2536  OE2 GLU B  94     -33.283 -15.439  -7.375  1.00 81.96           O1-
ATOM   2537  H   GLU B  94     -28.560 -12.693  -8.188  1.00 40.77           H  
ATOM   2538  HA  GLU B  94     -28.463 -15.210  -6.578  1.00 40.22           H  
ATOM   2539  HB2 GLU B  94     -30.061 -14.495  -9.071  1.00 41.01           H  
ATOM   2540  HB3 GLU B  94     -29.608 -16.165  -8.770  1.00 41.01           H  
ATOM   2541  HG2 GLU B  94     -30.637 -16.002  -6.461  1.00 46.71           H  
ATOM   2542  HG3 GLU B  94     -31.168 -14.369  -6.855  1.00 46.71           H  
ATOM   2543  N   PRO B  95     -26.645 -16.347  -7.990  1.00 40.20           N  
ATOM   2544  CA  PRO B  95     -25.421 -16.833  -8.637  1.00 40.13           C  
ATOM   2545  C   PRO B  95     -25.662 -17.563  -9.967  1.00 42.46           C  
ATOM   2546  O   PRO B  95     -26.503 -18.454 -10.090  1.00 42.99           O  
ATOM   2547  CB  PRO B  95     -24.864 -17.839  -7.623  1.00 42.22           C  
ATOM   2548  CG  PRO B  95     -26.114 -18.417  -6.968  1.00 46.53           C  
ATOM   2549  CD  PRO B  95     -27.054 -17.226  -6.900  1.00 42.12           C  
ATOM   2550  HA  PRO B  95     -24.738 -15.995  -8.795  1.00 40.13           H  
ATOM   2551  HB2 PRO B  95     -24.245 -18.622  -8.071  1.00 42.22           H  
ATOM   2552  HB3 PRO B  95     -24.268 -17.319  -6.865  1.00 42.22           H  
ATOM   2553  HG2 PRO B  95     -26.545 -19.204  -7.597  1.00 46.53           H  
ATOM   2554  HG3 PRO B  95     -25.918 -18.852  -5.985  1.00 46.53           H  
ATOM   2555  HD2 PRO B  95     -28.105 -17.512  -7.004  1.00 42.12           H  
ATOM   2556  HD3 PRO B  95     -26.920 -16.682  -5.958  1.00 42.12           H  
ATOM   2557  N   GLN B  96     -24.820 -17.177 -11.003  1.00 36.79           N  
ATOM   2558  CA  GLN B  96     -24.960 -17.754 -12.340  1.00 35.45           C  
ATOM   2559  C   GLN B  96     -23.702 -18.566 -12.662  1.00 38.22           C  
ATOM   2560  O   GLN B  96     -22.643 -17.978 -12.919  1.00 36.59           O  
ATOM   2561  CB  GLN B  96     -25.146 -16.640 -13.383  1.00 35.89           C  
ATOM   2562  CG  GLN B  96     -26.228 -15.630 -13.016  1.00 39.33           C  
ATOM   2563  CD  GLN B  96     -27.556 -16.293 -12.745  1.00 52.84           C  
ATOM   2564  OE1 GLN B  96     -27.991 -17.224 -13.416  1.00 46.59           O  
ATOM   2565  NE2 GLN B  96     -28.245 -15.741 -11.702  1.00 44.20           N  
ATOM   2566  H   GLN B  96     -24.103 -16.447 -10.867  1.00 36.79           H  
ATOM   2567  HA  GLN B  96     -25.844 -18.390 -12.368  1.00 35.45           H  
ATOM   2568  HB2 GLN B  96     -24.211 -16.088 -13.525  1.00 35.89           H  
ATOM   2569  HB3 GLN B  96     -25.382 -17.103 -14.350  1.00 35.89           H  
ATOM   2570  HG2 GLN B  96     -25.914 -15.032 -12.154  1.00 39.33           H  
ATOM   2571  HG3 GLN B  96     -26.377 -14.931 -13.847  1.00 39.33           H  
ATOM   2572 HE21 GLN B  96     -27.857 -15.021 -11.093  1.00 44.20           H  
ATOM   2573 HE22 GLN B  96     -29.182 -16.080 -11.509  1.00 44.20           H  
ATOM   2574  N   PRO B  97     -23.785 -19.949 -12.569  1.00 35.33           N  
ATOM   2575  CA  PRO B  97     -22.638 -20.835 -12.829  1.00 34.88           C  
ATOM   2576  C   PRO B  97     -22.392 -21.009 -14.342  1.00 36.09           C  
ATOM   2577  O   PRO B  97     -23.285 -21.303 -15.137  1.00 35.58           O  
ATOM   2578  CB  PRO B  97     -23.050 -22.161 -12.191  1.00 36.54           C  
ATOM   2579  CG  PRO B  97     -24.568 -22.175 -12.333  1.00 40.90           C  
ATOM   2580  CD  PRO B  97     -24.959 -20.716 -12.166  1.00 36.99           C  
ATOM   2581  HA  PRO B  97     -21.748 -20.420 -12.348  1.00 34.88           H  
ATOM   2582  HB2 PRO B  97     -22.595 -23.038 -12.658  1.00 36.54           H  
ATOM   2583  HB3 PRO B  97     -22.785 -22.159 -11.127  1.00 36.54           H  
ATOM   2584  HG2 PRO B  97     -24.848 -22.528 -13.333  1.00 40.90           H  
ATOM   2585  HG3 PRO B  97     -25.056 -22.826 -11.602  1.00 40.90           H  
ATOM   2586  HD2 PRO B  97     -25.827 -20.459 -12.780  1.00 36.99           H  
ATOM   2587  HD3 PRO B  97     -25.169 -20.484 -11.118  1.00 36.99           H  
ATOM   2588  N   TYR B  98     -21.097 -20.701 -14.731  1.00 30.97           N  
ATOM   2589  CA  TYR B  98     -20.717 -20.499 -16.148  1.00 30.52           C  
ATOM   2590  C   TYR B  98     -19.839 -21.671 -16.703  1.00 34.64           C  
ATOM   2591  O   TYR B  98     -19.465 -22.593 -15.975  1.00 34.53           O  
ATOM   2592  CB  TYR B  98     -20.034 -19.117 -16.283  1.00 30.12           C  
ATOM   2593  CG  TYR B  98     -20.918 -17.998 -16.811  1.00 30.19           C  
ATOM   2594  CD1 TYR B  98     -22.206 -17.777 -16.312  1.00 32.17           C  
ATOM   2595  CD2 TYR B  98     -20.430 -17.117 -17.788  1.00 30.04           C  
ATOM   2596  CE1 TYR B  98     -22.980 -16.707 -16.763  1.00 31.91           C  
ATOM   2597  CE2 TYR B  98     -21.204 -16.048 -18.246  1.00 30.67           C  
ATOM   2598  CZ  TYR B  98     -22.473 -15.846 -17.722  1.00 34.65           C  
ATOM   2599  OH  TYR B  98     -23.253 -14.801 -18.129  1.00 29.55           O  
ATOM   2600  H   TYR B  98     -20.355 -20.607 -14.020  1.00 30.97           H  
ATOM   2601  HA  TYR B  98     -21.637 -20.528 -16.745  1.00 30.52           H  
ATOM   2602  HB2 TYR B  98     -19.674 -18.778 -15.305  1.00 30.12           H  
ATOM   2603  HB3 TYR B  98     -19.137 -19.192 -16.906  1.00 30.12           H  
ATOM   2604  HD1 TYR B  98     -22.629 -18.422 -15.549  1.00 32.17           H  
ATOM   2605  HD2 TYR B  98     -19.427 -17.241 -18.184  1.00 30.04           H  
ATOM   2606  HE1 TYR B  98     -23.973 -16.546 -16.361  1.00 31.91           H  
ATOM   2607  HE2 TYR B  98     -20.802 -15.380 -18.997  1.00 30.67           H  
ATOM   2608  HH  TYR B  98     -22.722 -14.247 -18.744  1.00 29.55           H  
ATOM   2609  N   PRO B  99     -19.521 -21.676 -18.058  1.00 32.89           N  
ATOM   2610  CA  PRO B  99     -18.792 -22.806 -18.663  1.00 32.14           C  
ATOM   2611  C   PRO B  99     -17.360 -23.092 -18.147  1.00 35.21           C  
ATOM   2612  O   PRO B  99     -16.660 -22.256 -17.579  1.00 34.55           O  
ATOM   2613  CB  PRO B  99     -18.714 -22.449 -20.154  1.00 33.51           C  
ATOM   2614  CG  PRO B  99     -19.879 -21.493 -20.365  1.00 38.75           C  
ATOM   2615  CD  PRO B  99     -19.914 -20.706 -19.067  1.00 34.75           C  
ATOM   2616  HA  PRO B  99     -19.407 -23.701 -18.508  1.00 32.14           H  
ATOM   2617  HB2 PRO B  99     -17.771 -21.938 -20.391  1.00 33.51           H  
ATOM   2618  HB3 PRO B  99     -18.781 -23.334 -20.795  1.00 33.51           H  
ATOM   2619  HG2 PRO B  99     -19.753 -20.853 -21.243  1.00 38.75           H  
ATOM   2620  HG3 PRO B  99     -20.808 -22.064 -20.485  1.00 38.75           H  
ATOM   2621  HD2 PRO B  99     -19.164 -19.910 -19.080  1.00 34.75           H  
ATOM   2622  HD3 PRO B  99     -20.899 -20.279 -18.868  1.00 34.75           H  
ATOM   2623  N   THR B 100     -16.909 -24.369 -18.437  1.00 31.88           N  
ATOM   2624  CA  THR B 100     -15.713 -24.945 -17.828  1.00 31.63           C  
ATOM   2625  C   THR B 100     -14.411 -24.395 -18.446  1.00 36.36           C  
ATOM   2626  O   THR B 100     -14.282 -24.156 -19.651  1.00 36.10           O  
ATOM   2627  CB  THR B 100     -15.723 -26.482 -17.949  1.00 36.58           C  
ATOM   2628  OG1 THR B 100     -16.195 -26.858 -19.252  1.00 35.20           O  
ATOM   2629  CG2 THR B 100     -16.639 -27.114 -16.908  1.00 32.63           C  
ATOM   2630  H   THR B 100     -17.409 -24.978 -19.082  1.00 31.88           H  
ATOM   2631  HA  THR B 100     -15.729 -24.654 -16.774  1.00 31.63           H  
ATOM   2632  HB  THR B 100     -14.711 -26.885 -17.832  1.00 36.58           H  
ATOM   2633 HG21 THR B 100     -16.613 -28.206 -16.990  1.00 32.63           H  
ATOM   2634 HG22 THR B 100     -16.334 -26.835 -15.896  1.00 32.63           H  
ATOM   2635 HG23 THR B 100     -17.681 -26.812 -17.059  1.00 32.63           H  
ATOM   2636  HG1 THR B 100     -16.224 -27.833 -19.278  1.00 35.20           H  
ATOM   2637  N   LEU B 101     -13.390 -24.195 -17.524  1.00 33.66           N  
ATOM   2638  CA  LEU B 101     -12.084 -23.628 -17.878  1.00 33.96           C  
ATOM   2639  C   LEU B 101     -10.978 -24.588 -17.361  1.00 36.68           C  
ATOM   2640  O   LEU B 101     -10.772 -24.716 -16.146  1.00 35.39           O  
ATOM   2641  CB  LEU B 101     -11.978 -22.236 -17.225  1.00 34.55           C  
ATOM   2642  CG  LEU B 101     -11.188 -21.202 -18.043  1.00 38.78           C  
ATOM   2643  CD1 LEU B 101     -11.213 -19.849 -17.329  1.00 39.26           C  
ATOM   2644  CD2 LEU B 101      -9.747 -21.624 -18.291  1.00 39.84           C  
ATOM   2645  H   LEU B 101     -13.565 -24.406 -16.529  1.00 33.66           H  
ATOM   2646  HA  LEU B 101     -12.030 -23.516 -18.961  1.00 33.96           H  
ATOM   2647  HB2 LEU B 101     -12.989 -21.830 -17.076  1.00 34.55           H  
ATOM   2648  HB3 LEU B 101     -11.533 -22.315 -16.230  1.00 34.55           H  
ATOM   2649  HG  LEU B 101     -11.681 -21.077 -19.013  1.00 38.78           H  
ATOM   2650 HD11 LEU B 101     -10.715 -19.084 -17.933  1.00 39.26           H  
ATOM   2651 HD12 LEU B 101     -12.244 -19.523 -17.156  1.00 39.26           H  
ATOM   2652 HD13 LEU B 101     -10.706 -19.900 -16.359  1.00 39.26           H  
ATOM   2653 HD21 LEU B 101      -9.200 -20.827 -18.803  1.00 39.84           H  
ATOM   2654 HD22 LEU B 101      -9.229 -21.848 -17.354  1.00 39.84           H  
ATOM   2655 HD23 LEU B 101      -9.703 -22.509 -18.928  1.00 39.84           H  
ATOM   2656  N   PRO B 102     -10.300 -25.372 -18.277  1.00 33.64           N  
ATOM   2657  CA  PRO B 102      -9.288 -26.347 -17.838  1.00 33.34           C  
ATOM   2658  C   PRO B 102      -8.084 -25.772 -17.057  1.00 36.30           C  
ATOM   2659  O   PRO B 102      -7.789 -24.573 -17.080  1.00 34.34           O  
ATOM   2660  CB  PRO B 102      -8.798 -26.997 -19.137  1.00 35.21           C  
ATOM   2661  CG  PRO B 102      -9.951 -26.801 -20.107  1.00 40.09           C  
ATOM   2662  CD  PRO B 102     -10.514 -25.449 -19.713  1.00 35.28           C  
ATOM   2663  HA  PRO B 102      -9.829 -27.061 -17.210  1.00 33.34           H  
ATOM   2664  HB2 PRO B 102      -7.902 -26.493 -19.517  1.00 35.21           H  
ATOM   2665  HB3 PRO B 102      -8.550 -28.055 -19.009  1.00 35.21           H  
ATOM   2666  HG2 PRO B 102      -9.641 -26.839 -21.155  1.00 40.09           H  
ATOM   2667  HG3 PRO B 102     -10.704 -27.582 -19.944  1.00 40.09           H  
ATOM   2668  HD2 PRO B 102      -9.968 -24.626 -20.184  1.00 35.28           H  
ATOM   2669  HD3 PRO B 102     -11.575 -25.373 -19.960  1.00 35.28           H  
ATOM   2670  N   PRO B 103      -7.321 -26.695 -16.355  1.00 35.04           N  
ATOM   2671  CA  PRO B 103      -6.193 -26.281 -15.507  1.00 34.81           C  
ATOM   2672  C   PRO B 103      -5.044 -25.821 -16.401  1.00 39.47           C  
ATOM   2673  O   PRO B 103      -4.673 -26.466 -17.382  1.00 38.84           O  
ATOM   2674  CB  PRO B 103      -5.773 -27.545 -14.747  1.00 36.83           C  
ATOM   2675  CG  PRO B 103      -6.926 -28.519 -14.948  1.00 41.86           C  
ATOM   2676  CD  PRO B 103      -7.477 -28.141 -16.309  1.00 37.16           C  
ATOM   2677  HA  PRO B 103      -6.514 -25.482 -14.836  1.00 34.81           H  
ATOM   2678  HB2 PRO B 103      -4.847 -27.977 -15.146  1.00 36.83           H  
ATOM   2679  HB3 PRO B 103      -5.602 -27.340 -13.688  1.00 36.83           H  
ATOM   2680  HG2 PRO B 103      -6.612 -29.565 -14.894  1.00 41.86           H  
ATOM   2681  HG3 PRO B 103      -7.685 -28.353 -14.178  1.00 41.86           H  
ATOM   2682  HD2 PRO B 103      -6.868 -28.566 -17.115  1.00 37.16           H  
ATOM   2683  HD3 PRO B 103      -8.508 -28.463 -16.440  1.00 37.16           H  
ATOM   2684  N   GLY B 104      -4.495 -24.603 -16.066  1.00 37.05           N  
ATOM   2685  CA  GLY B 104      -3.415 -24.025 -16.840  1.00 38.15           C  
ATOM   2686  C   GLY B 104      -3.918 -23.168 -17.996  1.00 44.82           C  
ATOM   2687  O   GLY B 104      -3.167 -22.402 -18.600  1.00 47.14           O  
ATOM   2688  H   GLY B 104      -4.829 -24.037 -15.277  1.00 37.05           H  
ATOM   2689  HA2 GLY B 104      -2.825 -23.394 -16.169  1.00 38.15           H  
ATOM   2690  HA3 GLY B 104      -2.778 -24.817 -17.247  1.00 38.15           H  
ATOM   2691  N   THR B 105      -5.233 -23.364 -18.375  1.00 40.12           N  
ATOM   2692  CA  THR B 105      -5.797 -22.632 -19.497  1.00 39.55           C  
ATOM   2693  C   THR B 105      -6.225 -21.267 -18.928  1.00 38.60           C  
ATOM   2694  O   THR B 105      -6.558 -21.055 -17.759  1.00 37.50           O  
ATOM   2695  CB  THR B 105      -6.934 -23.413 -20.191  1.00 56.04           C  
ATOM   2696  OG1 THR B 105      -6.401 -24.590 -20.817  1.00 62.85           O  
ATOM   2697  CG2 THR B 105      -7.650 -22.653 -21.300  1.00 61.44           C  
ATOM   2698  H   THR B 105      -5.826 -23.983 -17.820  1.00 40.12           H  
ATOM   2699  HA  THR B 105      -4.991 -22.472 -20.224  1.00 39.55           H  
ATOM   2700  HB  THR B 105      -7.675 -23.742 -19.458  1.00 56.04           H  
ATOM   2701 HG21 THR B 105      -8.357 -23.312 -21.817  1.00 61.44           H  
ATOM   2702 HG22 THR B 105      -8.212 -21.798 -20.918  1.00 61.44           H  
ATOM   2703 HG23 THR B 105      -6.941 -22.305 -22.059  1.00 61.44           H  
ATOM   2704  HG1 THR B 105      -6.693 -25.354 -20.285  1.00 62.85           H  
ATOM   2705  N   GLY B 106      -6.227 -20.294 -19.907  1.00 33.95           N  
ATOM   2706  CA  GLY B 106      -6.728 -18.964 -19.679  1.00 33.39           C  
ATOM   2707  C   GLY B 106      -7.594 -18.575 -20.858  1.00 36.80           C  
ATOM   2708  O   GLY B 106      -7.504 -19.104 -21.966  1.00 34.38           O  
ATOM   2709  H   GLY B 106      -5.894 -20.500 -20.847  1.00 33.95           H  
ATOM   2710  HA2 GLY B 106      -7.331 -18.956 -18.769  1.00 33.39           H  
ATOM   2711  HA3 GLY B 106      -5.881 -18.279 -19.592  1.00 33.39           H  
ATOM   2712  N   ARG B 107      -8.447 -17.530 -20.564  1.00 33.48           N  
ATOM   2713  CA  ARG B 107      -9.400 -17.004 -21.522  1.00 32.51           C  
ATOM   2714  C   ARG B 107      -9.535 -15.497 -21.266  1.00 34.01           C  
ATOM   2715  O   ARG B 107      -9.435 -15.002 -20.140  1.00 33.24           O  
ATOM   2716  CB  ARG B 107     -10.785 -17.656 -21.393  1.00 32.59           C  
ATOM   2717  CG  ARG B 107     -10.795 -19.127 -21.812  1.00 43.95           C  
ATOM   2718  CD  ARG B 107     -12.199 -19.724 -21.748  1.00 50.21           C  
ATOM   2719  NE  ARG B 107     -12.155 -21.163 -22.051  1.00 55.61           N  
ATOM   2720  CZ  ARG B 107     -13.000 -22.076 -21.505  1.00 64.37           C  
ATOM   2721  NH1 ARG B 107     -12.797 -23.397 -21.713  1.00 52.75           N  
ATOM   2722  NH2 ARG B 107     -14.049 -21.727 -20.738  1.00 45.36           N1+
ATOM   2723  H   ARG B 107      -8.362 -17.090 -19.631  1.00 33.48           H  
ATOM   2724  HA  ARG B 107      -9.007 -17.156 -22.534  1.00 32.51           H  
ATOM   2725  HB2 ARG B 107     -11.141 -17.569 -20.358  1.00 32.59           H  
ATOM   2726  HB3 ARG B 107     -11.505 -17.106 -22.014  1.00 32.59           H  
ATOM   2727  HG2 ARG B 107     -10.402 -19.234 -22.830  1.00 43.95           H  
ATOM   2728  HG3 ARG B 107     -10.141 -19.711 -21.155  1.00 43.95           H  
ATOM   2729  HD2 ARG B 107     -12.597 -19.578 -20.740  1.00 50.21           H  
ATOM   2730  HD3 ARG B 107     -12.854 -19.243 -22.479  1.00 50.21           H  
ATOM   2731  HE  ARG B 107     -11.361 -21.531 -22.558  1.00 55.61           H  
ATOM   2732 HH11 ARG B 107     -12.151 -23.763 -22.397  1.00 52.75           H  
ATOM   2733 HH12 ARG B 107     -13.415 -24.039 -21.187  1.00 52.75           H  
ATOM   2734 HH21 ARG B 107     -14.442 -20.776 -20.726  1.00 45.36           H  
ATOM   2735 HH22 ARG B 107     -14.580 -22.471 -20.275  1.00 45.36           H  
ATOM   2736  N   ARG B 108      -9.834 -14.752 -22.396  0.52 30.12           N  
ATOM   2737  CA  ARG B 108     -10.102 -13.314 -22.328  0.52 30.58           C  
ATOM   2738  C   ARG B 108     -11.596 -13.169 -22.626  0.52 33.67           C  
ATOM   2739  O   ARG B 108     -12.119 -13.734 -23.590  0.52 32.60           O  
ATOM   2740  CB  ARG B 108      -9.262 -12.535 -23.348  0.52 31.70           C  
ATOM   2741  CG  ARG B 108      -9.461 -11.021 -23.204  0.52 40.39           C  
ATOM   2742  CD  ARG B 108      -8.568 -10.197 -24.128  0.52 46.06           C  
ATOM   2743  NE  ARG B 108      -8.967 -10.317 -25.540  0.52 50.05           N  
ATOM   2744  CZ  ARG B 108      -8.754  -9.354 -26.475  0.52 66.03           C  
ATOM   2745  NH1 ARG B 108      -9.193  -9.557 -27.741  0.52 59.49           N  
ATOM   2746  NH2 ARG B 108      -8.111  -8.202 -26.185  0.52 50.87           N1+
ATOM   2747  H   ARG B 108      -9.913 -15.210 -23.301  0.00 30.12           H  
ATOM   2748  HA  ARG B 108      -9.881 -12.960 -21.320  0.00 30.58           H  
ATOM   2749  HB2 ARG B 108      -8.202 -12.777 -23.202  0.00 31.70           H  
ATOM   2750  HB3 ARG B 108      -9.518 -12.850 -24.367  0.00 31.70           H  
ATOM   2751  HG2 ARG B 108     -10.507 -10.761 -23.400  0.00 40.39           H  
ATOM   2752  HG3 ARG B 108      -9.244 -10.731 -22.168  0.00 40.39           H  
ATOM   2753  HD2 ARG B 108      -8.660  -9.151 -23.820  0.00 46.06           H  
ATOM   2754  HD3 ARG B 108      -7.522 -10.509 -24.040  0.00 46.06           H  
ATOM   2755  HE  ARG B 108      -9.515 -11.118 -25.828  0.00 50.05           H  
ATOM   2756 HH11 ARG B 108      -9.639 -10.421 -28.030  1.00 59.49           H  
ATOM   2757 HH12 ARG B 108      -9.051  -8.860 -28.462  1.00 59.49           H  
ATOM   2758 HH21 ARG B 108      -7.762  -8.009 -25.256  1.00 50.87           H  
ATOM   2759 HH22 ARG B 108      -7.983  -7.486 -26.886  1.00 50.87           H  
ATOM   2760  N   ILE B 109     -12.282 -12.365 -21.728  1.00 29.50           N  
ATOM   2761  CA  ILE B 109     -13.721 -12.173 -21.804  1.00 28.26           C  
ATOM   2762  C   ILE B 109     -14.078 -10.697 -21.503  1.00 30.80           C  
ATOM   2763  O   ILE B 109     -13.293  -9.908 -20.973  1.00 29.75           O  
ATOM   2764  CB  ILE B 109     -14.500 -13.178 -20.915  1.00 30.73           C  
ATOM   2765  CG1 ILE B 109     -14.228 -13.052 -19.401  1.00 30.42           C  
ATOM   2766  CG2 ILE B 109     -14.201 -14.624 -21.351  1.00 31.26           C  
ATOM   2767  CD1 ILE B 109     -15.028 -11.958 -18.708  1.00 35.10           C  
ATOM   2768  H   ILE B 109     -11.776 -11.879 -20.969  0.00 29.50           H  
ATOM   2769  HA  ILE B 109     -14.020 -12.345 -22.847  0.00 28.26           H  
ATOM   2770  HB  ILE B 109     -15.573 -13.015 -21.079  0.00 30.73           H  
ATOM   2771 HG12 ILE B 109     -14.513 -13.994 -18.922  0.00 30.42           H  
ATOM   2772 HG13 ILE B 109     -13.159 -12.914 -19.201  0.00 30.42           H  
ATOM   2773 HG21 ILE B 109     -14.812 -15.337 -20.792  0.00 31.26           H  
ATOM   2774 HG22 ILE B 109     -14.419 -14.767 -22.414  0.00 31.26           H  
ATOM   2775 HG23 ILE B 109     -13.158 -14.899 -21.165  0.00 31.26           H  
ATOM   2776 HD11 ILE B 109     -14.897 -12.019 -17.624  0.00 35.10           H  
ATOM   2777 HD12 ILE B 109     -14.707 -10.959 -19.005  0.00 35.10           H  
ATOM   2778 HD13 ILE B 109     -16.097 -12.064 -18.916  0.00 35.10           H  
ATOM   2779  N   HIS B 110     -15.357 -10.346 -21.899  1.00 26.23           N  
ATOM   2780  CA  HIS B 110     -15.906  -9.026 -21.623  1.00 27.68           C  
ATOM   2781  C   HIS B 110     -16.702  -9.065 -20.305  1.00 30.55           C  
ATOM   2782  O   HIS B 110     -17.472  -9.973 -19.987  1.00 30.32           O  
ATOM   2783  CB  HIS B 110     -16.747  -8.442 -22.772  1.00 29.92           C  
ATOM   2784  CG  HIS B 110     -18.082  -9.078 -22.984  1.00 34.05           C  
ATOM   2785  CD2 HIS B 110     -18.484 -10.367 -23.276  1.00 36.33           C  
ATOM   2786  ND1 HIS B 110     -19.262  -8.372 -22.930  1.00 36.41           N  
ATOM   2787  NE2 HIS B 110     -19.852 -10.466 -23.356  1.00 36.08           N  
ATOM   2788  CE1 HIS B 110     -20.288  -9.243 -23.160  1.00 36.63           C  
ATOM   2789  H   HIS B 110     -15.930 -11.025 -22.387  1.00 26.23           H  
ATOM   2790  HA  HIS B 110     -15.053  -8.349 -21.486  1.00 27.68           H  
ATOM   2791  HB2 HIS B 110     -16.897  -7.371 -22.577  1.00 29.92           H  
ATOM   2792  HB3 HIS B 110     -16.178  -8.510 -23.708  1.00 29.92           H  
ATOM   2793  HD1 HIS B 110     -19.360  -7.313 -22.738  1.00 36.41           H  
ATOM   2794  HD2 HIS B 110     -17.807 -11.195 -23.423  1.00 36.33           H  
ATOM   2795  HE1 HIS B 110     -21.323  -8.931 -23.152  1.00 36.63           H  
ATOM   2796  N   SER B 111     -16.478  -7.968 -19.505  1.00 26.83           N  
ATOM   2797  CA  SER B 111     -17.272  -7.694 -18.324  1.00 25.60           C  
ATOM   2798  C   SER B 111     -17.370  -6.164 -18.220  1.00 28.49           C  
ATOM   2799  O   SER B 111     -17.169  -5.418 -19.184  1.00 26.61           O  
ATOM   2800  CB  SER B 111     -16.681  -8.367 -17.079  1.00 27.21           C  
ATOM   2801  OG  SER B 111     -17.715  -8.719 -16.144  1.00 34.72           O  
ATOM   2802  H   SER B 111     -15.719  -7.296 -19.705  1.00 26.83           H  
ATOM   2803  HA  SER B 111     -18.290  -8.057 -18.499  1.00 25.60           H  
ATOM   2804  HB2 SER B 111     -16.159  -9.296 -17.333  1.00 27.21           H  
ATOM   2805  HB3 SER B 111     -15.968  -7.717 -16.562  1.00 27.21           H  
ATOM   2806  HG  SER B 111     -18.282  -9.372 -16.601  1.00 34.72           H  
ATOM   2807  N   TYR B 112     -17.806  -5.675 -17.014  1.00 25.56           N  
ATOM   2808  CA  TYR B 112     -18.144  -4.263 -16.847  1.00 25.21           C  
ATOM   2809  C   TYR B 112     -17.748  -3.902 -15.408  1.00 29.99           C  
ATOM   2810  O   TYR B 112     -17.582  -4.765 -14.542  1.00 28.93           O  
ATOM   2811  CB  TYR B 112     -19.640  -3.963 -17.079  1.00 26.89           C  
ATOM   2812  CG  TYR B 112     -20.252  -4.610 -18.302  1.00 27.30           C  
ATOM   2813  CD1 TYR B 112     -20.654  -5.952 -18.250  1.00 28.77           C  
ATOM   2814  CD2 TYR B 112     -20.390  -3.917 -19.511  1.00 26.92           C  
ATOM   2815  CE1 TYR B 112     -21.164  -6.595 -19.372  1.00 26.69           C  
ATOM   2816  CE2 TYR B 112     -20.923  -4.561 -20.636  1.00 27.91           C  
ATOM   2817  CZ  TYR B 112     -21.316  -5.895 -20.557  1.00 33.54           C  
ATOM   2818  OH  TYR B 112     -21.827  -6.500 -21.666  1.00 34.29           O  
ATOM   2819  H   TYR B 112     -17.892  -6.290 -16.203  1.00 25.56           H  
ATOM   2820  HA  TYR B 112     -17.533  -3.679 -17.537  1.00 25.21           H  
ATOM   2821  HB2 TYR B 112     -20.220  -4.279 -16.206  1.00 26.89           H  
ATOM   2822  HB3 TYR B 112     -19.803  -2.880 -17.126  1.00 26.89           H  
ATOM   2823  HD1 TYR B 112     -20.530  -6.522 -17.337  1.00 28.77           H  
ATOM   2824  HD2 TYR B 112     -20.081  -2.877 -19.594  1.00 26.92           H  
ATOM   2825  HE1 TYR B 112     -21.418  -7.642 -19.299  1.00 26.69           H  
ATOM   2826  HE2 TYR B 112     -21.034  -4.021 -21.572  1.00 27.91           H  
ATOM   2827  HH  TYR B 112     -22.215  -7.366 -21.412  1.00 34.29           H  
ATOM   2828  N   ARG B 113     -17.647  -2.551 -15.157  1.00 28.16           N  
ATOM   2829  CA  ARG B 113     -17.296  -2.063 -13.827  1.00 28.57           C  
ATOM   2830  C   ARG B 113     -18.331  -2.620 -12.845  1.00 33.52           C  
ATOM   2831  O   ARG B 113     -19.545  -2.498 -13.035  1.00 33.57           O  
ATOM   2832  CB  ARG B 113     -17.328  -0.528 -13.763  1.00 29.81           C  
ATOM   2833  CG  ARG B 113     -17.074   0.044 -12.358  1.00 34.88           C  
ATOM   2834  CD  ARG B 113     -17.091   1.571 -12.341  1.00 51.88           C  
ATOM   2835  NE  ARG B 113     -18.390   2.111 -12.751  1.00 55.82           N  
ATOM   2836  CZ  ARG B 113     -19.509   2.243 -12.012  1.00 72.00           C  
ATOM   2837  NH1 ARG B 113     -20.692   2.601 -12.560  1.00 59.66           N  
ATOM   2838  NH2 ARG B 113     -19.496   1.996 -10.679  1.00 58.09           N1+
ATOM   2839  H   ARG B 113     -17.794  -1.882 -15.928  1.00 28.16           H  
ATOM   2840  HA  ARG B 113     -16.293  -2.435 -13.595  1.00 28.57           H  
ATOM   2841  HB2 ARG B 113     -16.574  -0.136 -14.449  1.00 29.81           H  
ATOM   2842  HB3 ARG B 113     -18.296  -0.168 -14.130  1.00 29.81           H  
ATOM   2843  HG2 ARG B 113     -17.836  -0.318 -11.659  1.00 34.88           H  
ATOM   2844  HG3 ARG B 113     -16.102  -0.306 -11.994  1.00 34.88           H  
ATOM   2845  HD2 ARG B 113     -16.833   1.964 -11.353  1.00 51.88           H  
ATOM   2846  HD3 ARG B 113     -16.341   1.965 -13.036  1.00 51.88           H  
ATOM   2847  HE  ARG B 113     -18.438   2.527 -13.736  1.00 55.82           H  
ATOM   2848 HH11 ARG B 113     -20.781   2.841 -13.599  1.00 59.66           H  
ATOM   2849 HH12 ARG B 113     -21.555   2.651 -12.046  1.00 59.66           H  
ATOM   2850 HH21 ARG B 113     -18.626   1.815 -10.196  1.00 58.09           H  
ATOM   2851 HH22 ARG B 113     -20.316   2.163 -10.109  1.00 58.09           H  
ATOM   2852  N   GLY B 114     -17.774  -3.260 -11.754  1.00 30.40           N  
ATOM   2853  CA  GLY B 114     -18.588  -3.725 -10.660  1.00 30.88           C  
ATOM   2854  C   GLY B 114     -19.425  -4.961 -10.960  1.00 32.66           C  
ATOM   2855  O   GLY B 114     -20.407  -5.238 -10.269  1.00 32.31           O  
ATOM   2856  H   GLY B 114     -16.750  -3.406 -11.697  1.00 30.40           H  
ATOM   2857  HA2 GLY B 114     -17.916  -3.966  -9.830  1.00 30.88           H  
ATOM   2858  HA3 GLY B 114     -19.251  -2.913 -10.355  1.00 30.88           H  
ATOM   2859  N   HIS B 115     -18.960  -5.802 -11.944  1.00 28.54           N  
ATOM   2860  CA  HIS B 115     -19.569  -7.117 -12.148  1.00 27.43           C  
ATOM   2861  C   HIS B 115     -18.907  -8.150 -11.231  1.00 32.39           C  
ATOM   2862  O   HIS B 115     -17.722  -8.453 -11.314  1.00 32.07           O  
ATOM   2863  CB  HIS B 115     -19.505  -7.582 -13.596  1.00 27.40           C  
ATOM   2864  CG  HIS B 115     -20.712  -7.136 -14.331  1.00 29.92           C  
ATOM   2865  ND1 HIS B 115     -21.401  -7.962 -15.198  1.00 30.81           N1+
ATOM   2866  CD2 HIS B 115     -21.362  -5.921 -14.391  1.00 31.04           C  
ATOM   2867  CE1 HIS B 115     -22.520  -7.363 -15.605  1.00 29.85           C  
ATOM   2868  NE2 HIS B 115     -22.473  -6.102 -15.172  1.00 30.85           N  
ATOM   2869  H   HIS B 115     -18.170  -5.488 -12.511  1.00 28.54           H  
ATOM   2870  HA  HIS B 115     -20.614  -7.027 -11.846  1.00 27.43           H  
ATOM   2871  HB2 HIS B 115     -18.616  -7.199 -14.106  1.00 27.40           H  
ATOM   2872  HB3 HIS B 115     -19.470  -8.677 -13.653  1.00 27.40           H  
ATOM   2873  HD1 HIS B 115     -21.081  -8.948 -15.500  1.00 30.81           H  
ATOM   2874  HD2 HIS B 115     -21.055  -5.003 -13.914  1.00 31.04           H  
ATOM   2875  HE2 HIS B 115     -23.202  -5.339 -15.402  1.00 30.85           H  
ATOM   2876  HE1 HIS B 115     -23.317  -7.813 -16.178  1.00 29.85           H  
ATOM   2877  N   LEU B 116     -19.739  -8.650 -10.255  1.00 29.97           N  
ATOM   2878  CA  LEU B 116     -19.204  -9.382  -9.109  1.00 29.48           C  
ATOM   2879  C   LEU B 116     -19.078 -10.855  -9.524  1.00 32.64           C  
ATOM   2880  O   LEU B 116     -20.052 -11.534  -9.863  1.00 31.02           O  
ATOM   2881  CB  LEU B 116     -20.139  -9.195  -7.909  1.00 29.95           C  
ATOM   2882  CG  LEU B 116     -19.630  -9.804  -6.590  1.00 35.40           C  
ATOM   2883  CD1 LEU B 116     -18.320  -9.169  -6.133  1.00 36.52           C  
ATOM   2884  CD2 LEU B 116     -20.685  -9.622  -5.496  1.00 36.38           C  
ATOM   2885  H   LEU B 116     -20.757  -8.510 -10.330  1.00 29.97           H  
ATOM   2886  HA  LEU B 116     -18.217  -8.966  -8.887  1.00 29.48           H  
ATOM   2887  HB2 LEU B 116     -20.309  -8.120  -7.760  1.00 29.95           H  
ATOM   2888  HB3 LEU B 116     -21.123  -9.618  -8.146  1.00 29.95           H  
ATOM   2889  HG  LEU B 116     -19.464 -10.879  -6.728  1.00 35.40           H  
ATOM   2890 HD11 LEU B 116     -18.045  -9.506  -5.129  1.00 36.52           H  
ATOM   2891 HD12 LEU B 116     -17.496  -9.434  -6.801  1.00 36.52           H  
ATOM   2892 HD13 LEU B 116     -18.406  -8.077  -6.107  1.00 36.52           H  
ATOM   2893 HD21 LEU B 116     -20.367 -10.103  -4.565  1.00 36.38           H  
ATOM   2894 HD22 LEU B 116     -20.861  -8.563  -5.283  1.00 36.38           H  
ATOM   2895 HD23 LEU B 116     -21.636 -10.072  -5.795  1.00 36.38           H  
ATOM   2896  N   TRP B 117     -17.773 -11.326  -9.542  1.00 28.94           N  
ATOM   2897  CA  TRP B 117     -17.483 -12.701  -9.922  1.00 27.68           C  
ATOM   2898  C   TRP B 117     -16.898 -13.425  -8.693  1.00 31.54           C  
ATOM   2899  O   TRP B 117     -16.150 -12.874  -7.879  1.00 30.05           O  
ATOM   2900  CB  TRP B 117     -16.440 -12.831 -11.042  1.00 25.75           C  
ATOM   2901  CG  TRP B 117     -16.851 -12.329 -12.392  1.00 26.11           C  
ATOM   2902  CD1 TRP B 117     -16.680 -11.047 -12.870  1.00 28.67           C  
ATOM   2903  CD2 TRP B 117     -17.393 -13.095 -13.476  1.00 25.58           C  
ATOM   2904  NE1 TRP B 117     -17.120 -10.987 -14.162  1.00 27.80           N  
ATOM   2905  CE2 TRP B 117     -17.539 -12.231 -14.564  1.00 29.16           C  
ATOM   2906  CE3 TRP B 117     -17.744 -14.451 -13.650  1.00 26.59           C  
ATOM   2907  CZ2 TRP B 117     -18.004 -12.653 -15.813  1.00 28.11           C  
ATOM   2908  CZ3 TRP B 117     -18.203 -14.892 -14.898  1.00 27.63           C  
ATOM   2909  CH2 TRP B 117     -18.331 -14.002 -15.962  1.00 27.52           C  
ATOM   2910  H   TRP B 117     -16.990 -10.718  -9.259  1.00 28.94           H  
ATOM   2911  HA  TRP B 117     -18.409 -13.198 -10.224  1.00 27.68           H  
ATOM   2912  HB2 TRP B 117     -15.528 -12.305 -10.746  1.00 25.75           H  
ATOM   2913  HB3 TRP B 117     -16.146 -13.884 -11.145  1.00 25.75           H  
ATOM   2914  HD1 TRP B 117     -16.277 -10.168 -12.386  1.00 28.67           H  
ATOM   2915  HE1 TRP B 117     -17.133 -10.159 -14.749  1.00 27.80           H  
ATOM   2916  HE3 TRP B 117     -17.639 -15.160 -12.833  1.00 26.59           H  
ATOM   2917  HZ2 TRP B 117     -18.062 -11.971 -16.653  1.00 28.11           H  
ATOM   2918  HZ3 TRP B 117     -18.446 -15.943 -15.036  1.00 27.63           H  
ATOM   2919  HH2 TRP B 117     -18.669 -14.355 -16.933  1.00 27.52           H  
ATOM   2920  N   LEU B 118     -17.179 -14.779  -8.696  1.00 29.40           N  
ATOM   2921  CA  LEU B 118     -16.370 -15.726  -7.962  1.00 29.73           C  
ATOM   2922  C   LEU B 118     -16.223 -16.939  -8.878  1.00 30.92           C  
ATOM   2923  O   LEU B 118     -16.904 -17.137  -9.884  1.00 29.40           O  
ATOM   2924  CB  LEU B 118     -16.844 -15.995  -6.530  1.00 31.05           C  
ATOM   2925  CG  LEU B 118     -18.216 -16.667  -6.344  1.00 37.46           C  
ATOM   2926  CD1 LEU B 118     -18.156 -18.182  -6.540  1.00 38.68           C  
ATOM   2927  CD2 LEU B 118     -18.718 -16.399  -4.919  1.00 40.97           C  
ATOM   2928  H   LEU B 118     -17.940 -15.156  -9.284  1.00 29.40           H  
ATOM   2929  HA  LEU B 118     -15.365 -15.286  -7.887  1.00 29.73           H  
ATOM   2930  HB2 LEU B 118     -16.087 -16.596  -6.008  1.00 31.05           H  
ATOM   2931  HB3 LEU B 118     -16.862 -15.025  -6.018  1.00 31.05           H  
ATOM   2932  HG  LEU B 118     -18.939 -16.238  -7.048  1.00 37.46           H  
ATOM   2933 HD11 LEU B 118     -19.138 -18.635  -6.361  1.00 38.68           H  
ATOM   2934 HD12 LEU B 118     -17.855 -18.456  -7.551  1.00 38.68           H  
ATOM   2935 HD13 LEU B 118     -17.446 -18.639  -5.843  1.00 38.68           H  
ATOM   2936 HD21 LEU B 118     -19.709 -16.836  -4.768  1.00 40.97           H  
ATOM   2937 HD22 LEU B 118     -18.041 -16.829  -4.172  1.00 40.97           H  
ATOM   2938 HD23 LEU B 118     -18.790 -15.326  -4.723  1.00 40.97           H  
ATOM   2939  N   PHE B 119     -15.221 -17.792  -8.475  1.00 26.81           N  
ATOM   2940  CA  PHE B 119     -14.815 -18.949  -9.271  1.00 27.02           C  
ATOM   2941  C   PHE B 119     -14.753 -20.108  -8.294  1.00 34.08           C  
ATOM   2942  O   PHE B 119     -14.306 -19.952  -7.155  1.00 34.85           O  
ATOM   2943  CB  PHE B 119     -13.430 -18.761  -9.909  1.00 28.45           C  
ATOM   2944  CG  PHE B 119     -13.369 -17.545 -10.800  1.00 27.91           C  
ATOM   2945  CD1 PHE B 119     -13.191 -16.271 -10.242  1.00 29.54           C  
ATOM   2946  CD2 PHE B 119     -13.554 -17.655 -12.178  1.00 28.14           C  
ATOM   2947  CE1 PHE B 119     -13.242 -15.127 -11.034  1.00 30.06           C  
ATOM   2948  CE2 PHE B 119     -13.591 -16.509 -12.971  1.00 30.39           C  
ATOM   2949  CZ  PHE B 119     -13.447 -15.246 -12.401  1.00 28.62           C  
ATOM   2950  H   PHE B 119     -14.730 -17.633  -7.595  1.00 26.81           H  
ATOM   2951  HA  PHE B 119     -15.571 -19.146 -10.032  1.00 27.02           H  
ATOM   2952  HB2 PHE B 119     -12.656 -18.666  -9.134  1.00 28.45           H  
ATOM   2953  HB3 PHE B 119     -13.158 -19.657 -10.482  1.00 28.45           H  
ATOM   2954  HD1 PHE B 119     -13.043 -16.166  -9.170  1.00 29.54           H  
ATOM   2955  HD2 PHE B 119     -13.671 -18.630 -12.646  1.00 28.14           H  
ATOM   2956  HE1 PHE B 119     -13.130 -14.146 -10.581  1.00 30.06           H  
ATOM   2957  HE2 PHE B 119     -13.750 -16.606 -14.038  1.00 30.39           H  
ATOM   2958  HZ  PHE B 119     -13.494 -14.356 -13.020  1.00 28.62           H  
ATOM   2959  N   ARG B 120     -15.191 -21.311  -8.793  1.00 31.42           N  
ATOM   2960  CA  ARG B 120     -15.110 -22.529  -8.001  1.00 31.33           C  
ATOM   2961  C   ARG B 120     -14.627 -23.664  -8.932  1.00 35.92           C  
ATOM   2962  O   ARG B 120     -14.397 -23.521 -10.135  1.00 35.03           O  
ATOM   2963  CB  ARG B 120     -16.453 -22.860  -7.317  1.00 31.69           C  
ATOM   2964  CG  ARG B 120     -16.958 -21.813  -6.308  1.00 38.35           C  
ATOM   2965  CD  ARG B 120     -16.189 -21.722  -4.980  1.00 41.69           C  
ATOM   2966  NE  ARG B 120     -16.593 -22.795  -4.047  1.00 46.02           N  
ATOM   2967  CZ  ARG B 120     -16.727 -22.689  -2.702  1.00 52.80           C  
ATOM   2968  NH1 ARG B 120     -16.235 -21.644  -2.026  1.00 34.85           N  
ATOM   2969  NH2 ARG B 120     -17.399 -23.638  -2.016  1.00 36.84           N1+
ATOM   2970  H   ARG B 120     -15.590 -21.390  -9.747  1.00 31.42           H  
ATOM   2971  HA  ARG B 120     -14.333 -22.404  -7.238  1.00 31.33           H  
ATOM   2972  HB2 ARG B 120     -17.218 -22.970  -8.098  1.00 31.69           H  
ATOM   2973  HB3 ARG B 120     -16.401 -23.830  -6.813  1.00 31.69           H  
ATOM   2974  HG2 ARG B 120     -16.958 -20.831  -6.787  1.00 38.35           H  
ATOM   2975  HG3 ARG B 120     -18.008 -22.037  -6.084  1.00 38.35           H  
ATOM   2976  HD2 ARG B 120     -15.108 -21.762  -5.124  1.00 41.69           H  
ATOM   2977  HD3 ARG B 120     -16.444 -20.763  -4.517  1.00 41.69           H  
ATOM   2978  HE  ARG B 120     -16.816 -23.743  -4.398  1.00 46.02           H  
ATOM   2979 HH11 ARG B 120     -15.705 -20.910  -2.462  1.00 34.85           H  
ATOM   2980 HH12 ARG B 120     -16.448 -21.557  -0.975  1.00 34.85           H  
ATOM   2981 HH21 ARG B 120     -17.626 -24.546  -2.445  1.00 36.84           H  
ATOM   2982 HH22 ARG B 120     -17.687 -23.502  -1.043  1.00 36.84           H  
ATOM   2983  N   ASP B 121     -14.415 -24.847  -8.258  1.00 32.47           N  
ATOM   2984  CA  ASP B 121     -13.979 -26.082  -8.916  1.00 32.10           C  
ATOM   2985  C   ASP B 121     -15.217 -26.750  -9.564  1.00 34.87           C  
ATOM   2986  O   ASP B 121     -16.286 -26.892  -8.969  1.00 31.53           O  
ATOM   2987  CB  ASP B 121     -13.302 -26.922  -7.844  1.00 34.15           C  
ATOM   2988  CG  ASP B 121     -13.102 -28.409  -8.016  1.00 40.14           C  
ATOM   2989  OD1 ASP B 121     -14.041 -29.007  -8.615  1.00 42.63           O  
ATOM   2990  OD2 ASP B 121     -12.075 -28.890  -7.450  1.00 40.83           O1-
ATOM   2991  H   ASP B 121     -14.564 -24.867  -7.249  1.00 32.47           H  
ATOM   2992  HA  ASP B 121     -13.258 -25.820  -9.698  1.00 32.10           H  
ATOM   2993  HB2 ASP B 121     -12.347 -26.452  -7.579  1.00 34.15           H  
ATOM   2994  HB3 ASP B 121     -13.915 -26.862  -6.943  1.00 34.15           H  
ATOM   2995  N   ALA B 122     -15.006 -27.211 -10.857  1.00 34.39           N  
ATOM   2996  CA  ALA B 122     -16.053 -27.878 -11.631  1.00 36.23           C  
ATOM   2997  C   ALA B 122     -16.255 -29.386 -11.366  1.00 42.03           C  
ATOM   2998  O   ALA B 122     -17.070 -30.045 -12.018  1.00 41.56           O  
ATOM   2999  CB  ALA B 122     -15.808 -27.687 -13.125  1.00 36.96           C  
ATOM   3000  H   ALA B 122     -14.086 -27.077 -11.300  1.00 34.39           H  
ATOM   3001  HA  ALA B 122     -17.003 -27.398 -11.364  1.00 36.23           H  
ATOM   3002  HB1 ALA B 122     -16.673 -28.017 -13.709  1.00 36.96           H  
ATOM   3003  HB2 ALA B 122     -15.611 -26.640 -13.371  1.00 36.96           H  
ATOM   3004  HB3 ALA B 122     -14.946 -28.275 -13.457  1.00 36.96           H  
ATOM   3005  N   GLY B 123     -15.517 -29.936 -10.348  1.00 39.80           N  
ATOM   3006  CA  GLY B 123     -15.641 -31.320  -9.926  1.00 40.14           C  
ATOM   3007  C   GLY B 123     -16.290 -31.407  -8.546  1.00 43.87           C  
ATOM   3008  O   GLY B 123     -17.136 -32.256  -8.273  1.00 43.82           O  
ATOM   3009  H   GLY B 123     -14.845 -29.351  -9.799  1.00 39.80           H  
ATOM   3010  HA2 GLY B 123     -16.239 -31.891 -10.641  1.00 40.14           H  
ATOM   3011  HA3 GLY B 123     -14.635 -31.745  -9.870  1.00 40.14           H  
ATOM   3012  N   THR B 124     -15.731 -30.573  -7.599  1.00 40.07           N  
ATOM   3013  CA  THR B 124     -16.124 -30.602  -6.197  1.00 39.67           C  
ATOM   3014  C   THR B 124     -16.910 -29.364  -5.716  1.00 43.55           C  
ATOM   3015  O   THR B 124     -17.464 -29.390  -4.612  1.00 42.91           O  
ATOM   3016  CB  THR B 124     -14.914 -30.763  -5.255  1.00 42.46           C  
ATOM   3017  OG1 THR B 124     -14.155 -29.555  -5.273  1.00 41.05           O  
ATOM   3018  CG2 THR B 124     -14.006 -31.932  -5.613  1.00 40.86           C  
ATOM   3019  H   THR B 124     -14.993 -29.907  -7.929  1.00 40.07           H  
ATOM   3020  HA  THR B 124     -16.791 -31.460  -6.046  1.00 39.67           H  
ATOM   3021  HB  THR B 124     -15.275 -30.896  -4.227  1.00 42.46           H  
ATOM   3022 HG21 THR B 124     -13.206 -32.029  -4.871  1.00 40.86           H  
ATOM   3023 HG22 THR B 124     -14.564 -32.873  -5.647  1.00 40.86           H  
ATOM   3024 HG23 THR B 124     -13.511 -31.775  -6.577  1.00 40.86           H  
ATOM   3025  HG1 THR B 124     -13.478 -29.614  -4.550  1.00 41.05           H  
ATOM   3026  N   HIS B 125     -16.812 -28.204  -6.465  1.00 39.62           N  
ATOM   3027  CA  HIS B 125     -17.387 -26.927  -6.009  1.00 40.10           C  
ATOM   3028  C   HIS B 125     -16.574 -26.233  -4.886  1.00 40.36           C  
ATOM   3029  O   HIS B 125     -16.983 -25.217  -4.313  1.00 40.12           O  
ATOM   3030  CB  HIS B 125     -18.893 -26.978  -5.697  1.00 42.35           C  
ATOM   3031  CG  HIS B 125     -19.758 -26.967  -6.915  1.00 46.97           C  
ATOM   3032  ND1 HIS B 125     -20.905 -26.199  -6.939  1.00 49.72           N  
ATOM   3033  CD2 HIS B 125     -19.610 -27.635  -8.113  1.00 49.63           C  
ATOM   3034  CE1 HIS B 125     -21.410 -26.368  -8.140  1.00 49.39           C  
ATOM   3035  NE2 HIS B 125     -20.659 -27.229  -8.887  1.00 49.43           N  
ATOM   3036  H   HIS B 125     -16.354 -28.211  -7.382  1.00 39.62           H  
ATOM   3037  HA  HIS B 125     -17.247 -26.244  -6.856  1.00 40.10           H  
ATOM   3038  HB2 HIS B 125     -19.164 -27.848  -5.093  1.00 42.35           H  
ATOM   3039  HB3 HIS B 125     -19.166 -26.111  -5.087  1.00 42.35           H  
ATOM   3040  HD2 HIS B 125     -18.830 -28.332  -8.382  1.00 49.63           H  
ATOM   3041  HE2 HIS B 125     -20.858 -27.533  -9.904  1.00 49.43           H  
ATOM   3042  HE1 HIS B 125     -22.251 -25.916  -8.470  1.00 49.39           H  
ATOM   3043  N   ASP B 126     -15.286 -26.722  -4.754  1.00 34.29           N  
ATOM   3044  CA  ASP B 126     -14.277 -26.240  -3.817  1.00 33.49           C  
ATOM   3045  C   ASP B 126     -14.009 -24.740  -3.892  1.00 36.82           C  
ATOM   3046  O   ASP B 126     -14.120 -24.089  -4.930  1.00 35.17           O  
ATOM   3047  CB  ASP B 126     -12.910 -26.851  -4.116  1.00 34.45           C  
ATOM   3048  CG  ASP B 126     -12.572 -27.896  -3.098  1.00 41.28           C  
ATOM   3049  OD1 ASP B 126     -12.495 -27.541  -1.890  1.00 41.97           O  
ATOM   3050  OD2 ASP B 126     -12.291 -29.044  -3.601  1.00 39.74           O1-
ATOM   3051  H   ASP B 126     -15.054 -27.547  -5.310  1.00 34.29           H  
ATOM   3052  HA  ASP B 126     -14.657 -26.482  -2.820  1.00 33.49           H  
ATOM   3053  HB2 ASP B 126     -12.863 -27.275  -5.119  1.00 34.45           H  
ATOM   3054  HB3 ASP B 126     -12.088 -26.124  -4.073  1.00 34.45           H  
ATOM   3055  N   GLY B 127     -13.459 -24.286  -2.693  1.00 32.95           N  
ATOM   3056  CA  GLY B 127     -12.980 -22.939  -2.515  1.00 32.78           C  
ATOM   3057  C   GLY B 127     -11.637 -22.807  -3.219  1.00 35.09           C  
ATOM   3058  O   GLY B 127     -10.761 -23.676  -3.179  1.00 34.58           O  
ATOM   3059  H   GLY B 127     -13.357 -24.953  -1.926  1.00 32.95           H  
ATOM   3060  HA2 GLY B 127     -13.715 -22.245  -2.928  1.00 32.78           H  
ATOM   3061  HA3 GLY B 127     -12.848 -22.749  -1.446  1.00 32.78           H  
ATOM   3062  N   LEU B 128     -11.542 -21.602  -3.887  1.00 30.31           N  
ATOM   3063  CA  LEU B 128     -10.461 -21.198  -4.775  1.00 28.28           C  
ATOM   3064  C   LEU B 128     -10.433 -19.674  -4.670  1.00 31.75           C  
ATOM   3065  O   LEU B 128     -11.461 -19.014  -4.514  1.00 30.64           O  
ATOM   3066  CB  LEU B 128     -10.704 -21.576  -6.243  1.00 27.72           C  
ATOM   3067  CG  LEU B 128     -10.577 -23.074  -6.580  1.00 32.35           C  
ATOM   3068  CD1 LEU B 128     -10.890 -23.289  -8.064  1.00 32.02           C  
ATOM   3069  CD2 LEU B 128      -9.185 -23.622  -6.273  1.00 34.33           C  
ATOM   3070  H   LEU B 128     -12.284 -20.910  -3.781  1.00 30.31           H  
ATOM   3071  HA  LEU B 128      -9.525 -21.609  -4.402  1.00 28.28           H  
ATOM   3072  HB2 LEU B 128     -11.705 -21.233  -6.538  1.00 27.72           H  
ATOM   3073  HB3 LEU B 128     -10.000 -21.017  -6.875  1.00 27.72           H  
ATOM   3074  HG  LEU B 128     -11.314 -23.639  -5.999  1.00 32.35           H  
ATOM   3075 HD11 LEU B 128     -10.882 -24.354  -8.314  1.00 32.02           H  
ATOM   3076 HD12 LEU B 128     -11.878 -22.893  -8.316  1.00 32.02           H  
ATOM   3077 HD13 LEU B 128     -10.155 -22.786  -8.703  1.00 32.02           H  
ATOM   3078 HD21 LEU B 128      -9.093 -24.662  -6.604  1.00 34.33           H  
ATOM   3079 HD22 LEU B 128      -8.409 -23.034  -6.773  1.00 34.33           H  
ATOM   3080 HD23 LEU B 128      -8.973 -23.607  -5.203  1.00 34.33           H  
ATOM   3081  N   LEU B 129      -9.176 -19.130  -4.778  1.00 28.44           N  
ATOM   3082  CA  LEU B 129      -8.946 -17.704  -4.645  1.00 27.84           C  
ATOM   3083  C   LEU B 129      -8.722 -17.178  -6.064  1.00 30.33           C  
ATOM   3084  O   LEU B 129      -8.190 -17.852  -6.949  1.00 29.43           O  
ATOM   3085  CB  LEU B 129      -7.716 -17.383  -3.787  1.00 27.58           C  
ATOM   3086  CG  LEU B 129      -7.745 -17.968  -2.363  1.00 31.81           C  
ATOM   3087  CD1 LEU B 129      -6.477 -17.573  -1.603  1.00 31.15           C  
ATOM   3088  CD2 LEU B 129      -8.975 -17.536  -1.567  1.00 33.56           C  
ATOM   3089  H   LEU B 129      -8.363 -19.714  -5.025  1.00 28.44           H  
ATOM   3090  HA  LEU B 129      -9.837 -17.225  -4.229  1.00 27.84           H  
ATOM   3091  HB2 LEU B 129      -6.814 -17.752  -4.295  1.00 27.58           H  
ATOM   3092  HB3 LEU B 129      -7.602 -16.294  -3.731  1.00 27.58           H  
ATOM   3093  HG  LEU B 129      -7.750 -19.059  -2.441  1.00 31.81           H  
ATOM   3094 HD11 LEU B 129      -6.447 -18.057  -0.621  1.00 31.15           H  
ATOM   3095 HD12 LEU B 129      -5.579 -17.877  -2.153  1.00 31.15           H  
ATOM   3096 HD13 LEU B 129      -6.431 -16.493  -1.441  1.00 31.15           H  
ATOM   3097 HD21 LEU B 129      -8.932 -17.925  -0.544  1.00 33.56           H  
ATOM   3098 HD22 LEU B 129      -9.048 -16.446  -1.510  1.00 33.56           H  
ATOM   3099 HD23 LEU B 129      -9.896 -17.918  -2.017  1.00 33.56           H  
ATOM   3100  N   VAL B 130      -9.084 -15.864  -6.234  1.00 25.85           N  
ATOM   3101  CA  VAL B 130      -8.823 -15.117  -7.455  1.00 24.16           C  
ATOM   3102  C   VAL B 130      -8.132 -13.821  -7.004  1.00 28.45           C  
ATOM   3103  O   VAL B 130      -8.713 -12.920  -6.403  1.00 28.03           O  
ATOM   3104  CB  VAL B 130     -10.102 -14.910  -8.283  1.00 25.99           C  
ATOM   3105  CG1 VAL B 130     -11.298 -14.411  -7.468  1.00 25.66           C  
ATOM   3106  CG2 VAL B 130      -9.834 -13.997  -9.479  1.00 25.47           C  
ATOM   3107  H   VAL B 130      -9.567 -15.345  -5.480  1.00 25.85           H  
ATOM   3108  HA  VAL B 130      -8.119 -15.687  -8.067  1.00 24.16           H  
ATOM   3109  HB  VAL B 130     -10.390 -15.893  -8.681  1.00 25.99           H  
ATOM   3110 HG11 VAL B 130     -12.180 -14.296  -8.103  1.00 25.66           H  
ATOM   3111 HG12 VAL B 130     -11.569 -15.131  -6.691  1.00 25.66           H  
ATOM   3112 HG13 VAL B 130     -11.103 -13.445  -6.993  1.00 25.66           H  
ATOM   3113 HG21 VAL B 130     -10.713 -13.941 -10.126  1.00 25.47           H  
ATOM   3114 HG22 VAL B 130      -9.589 -12.976  -9.168  1.00 25.47           H  
ATOM   3115 HG23 VAL B 130      -9.003 -14.380 -10.079  1.00 25.47           H  
ATOM   3116  N   ASN B 131      -6.766 -13.813  -7.222  1.00 27.11           N  
ATOM   3117  CA  ASN B 131      -5.925 -12.692  -6.819  1.00 26.14           C  
ATOM   3118  C   ASN B 131      -5.858 -12.509  -5.281  1.00 28.11           C  
ATOM   3119  O   ASN B 131      -5.520 -11.433  -4.788  1.00 25.97           O  
ATOM   3120  CB  ASN B 131      -6.295 -11.357  -7.482  1.00 23.63           C  
ATOM   3121  CG  ASN B 131      -6.166 -11.346  -8.986  1.00 30.70           C  
ATOM   3122  OD1 ASN B 131      -5.821 -12.297  -9.683  1.00 24.69           O  
ATOM   3123  ND2 ASN B 131      -6.470 -10.134  -9.549  1.00 24.93           N  
ATOM   3124  H   ASN B 131      -6.329 -14.587  -7.733  1.00 27.11           H  
ATOM   3125  HA  ASN B 131      -4.910 -12.973  -7.128  1.00 26.14           H  
ATOM   3126  HB2 ASN B 131      -7.315 -11.053  -7.225  1.00 23.63           H  
ATOM   3127  HB3 ASN B 131      -5.633 -10.565  -7.109  1.00 23.63           H  
ATOM   3128 HD21 ASN B 131      -6.404 -10.047 -10.571  1.00 24.93           H  
ATOM   3129 HD22 ASN B 131      -6.744  -9.317  -9.017  1.00 24.93           H  
ATOM   3130  N   GLN B 132      -6.022 -13.659  -4.532  1.00 25.66           N  
ATOM   3131  CA  GLN B 132      -5.868 -13.753  -3.068  1.00 26.57           C  
ATOM   3132  C   GLN B 132      -7.138 -13.410  -2.246  1.00 31.63           C  
ATOM   3133  O   GLN B 132      -7.117 -13.253  -1.025  1.00 31.60           O  
ATOM   3134  CB  GLN B 132      -4.644 -13.021  -2.488  1.00 27.57           C  
ATOM   3135  CG  GLN B 132      -3.321 -13.454  -3.117  1.00 32.91           C  
ATOM   3136  CD  GLN B 132      -2.236 -12.451  -2.787  1.00 48.57           C  
ATOM   3137  NE2 GLN B 132      -1.866 -12.206  -1.644  1.00 40.08           N  
ATOM   3138  OE1 GLN B 132      -1.696 -11.826  -3.878  1.00 37.91           O  
ATOM   3139  H   GLN B 132      -6.256 -14.501  -5.054  1.00 25.66           H  
ATOM   3140  HA  GLN B 132      -5.713 -14.825  -2.897  1.00 26.57           H  
ATOM   3141  HB2 GLN B 132      -4.774 -11.936  -2.571  1.00 27.57           H  
ATOM   3142  HB3 GLN B 132      -4.583 -13.210  -1.408  1.00 27.57           H  
ATOM   3143  HG2 GLN B 132      -3.014 -14.431  -2.729  1.00 32.91           H  
ATOM   3144  HG3 GLN B 132      -3.406 -13.554  -4.203  1.00 32.91           H  
ATOM   3145 HE21 GLN B 132      -1.139 -11.523  -1.484  1.00 40.08           H  
ATOM   3146 HE22 GLN B 132      -2.288 -12.687  -0.863  1.00 40.08           H  
ATOM   3147  N   THR B 133      -8.312 -13.479  -2.964  1.00 28.20           N  
ATOM   3148  CA  THR B 133      -9.647 -13.406  -2.353  1.00 28.10           C  
ATOM   3149  C   THR B 133     -10.565 -14.269  -3.215  1.00 30.83           C  
ATOM   3150  O   THR B 133     -10.267 -14.553  -4.380  1.00 26.59           O  
ATOM   3151  CB  THR B 133     -10.176 -11.966  -2.243  1.00 32.57           C  
ATOM   3152  OG1 THR B 133     -11.552 -11.977  -1.836  1.00 32.27           O  
ATOM   3153  CG2 THR B 133     -10.067 -11.169  -3.539  1.00 23.11           C  
ATOM   3154  H   THR B 133      -8.274 -13.574  -3.980  1.00 28.20           H  
ATOM   3155  HA  THR B 133      -9.607 -13.860  -1.355  1.00 28.10           H  
ATOM   3156  HB  THR B 133      -9.606 -11.444  -1.464  1.00 32.57           H  
ATOM   3157 HG21 THR B 133     -10.523 -10.180  -3.418  1.00 23.11           H  
ATOM   3158 HG22 THR B 133      -9.024 -11.028  -3.840  1.00 23.11           H  
ATOM   3159 HG23 THR B 133     -10.599 -11.667  -4.355  1.00 23.11           H  
ATOM   3160  HG1 THR B 133     -11.748 -11.091  -1.479  1.00 32.27           H  
ATOM   3161  N   GLU B 134     -11.742 -14.703  -2.627  1.00 29.27           N  
ATOM   3162  CA  GLU B 134     -12.729 -15.419  -3.426  1.00 30.43           C  
ATOM   3163  C   GLU B 134     -13.460 -14.446  -4.367  1.00 31.85           C  
ATOM   3164  O   GLU B 134     -14.017 -14.848  -5.392  1.00 29.68           O  
ATOM   3165  CB  GLU B 134     -13.815 -16.125  -2.597  1.00 32.97           C  
ATOM   3166  CG  GLU B 134     -13.284 -17.068  -1.525  1.00 43.98           C  
ATOM   3167  CD  GLU B 134     -13.114 -16.379  -0.171  1.00 69.38           C  
ATOM   3168  OE1 GLU B 134     -12.795 -15.156  -0.201  1.00 49.54           O  
ATOM   3169  OE2 GLU B 134     -13.332 -17.142   0.828  1.00 74.21           O1-
ATOM   3170  H   GLU B 134     -11.957 -14.548  -1.621  1.00 29.27           H  
ATOM   3171  HA  GLU B 134     -12.199 -16.149  -4.048  1.00 30.43           H  
ATOM   3172  HB2 GLU B 134     -14.496 -15.388  -2.151  1.00 32.97           H  
ATOM   3173  HB3 GLU B 134     -14.434 -16.712  -3.291  1.00 32.97           H  
ATOM   3174  HG2 GLU B 134     -14.006 -17.884  -1.395  1.00 43.98           H  
ATOM   3175  HG3 GLU B 134     -12.334 -17.523  -1.824  1.00 43.98           H  
ATOM   3176  N   LEU B 135     -13.619 -13.157  -3.876  1.00 29.95           N  
ATOM   3177  CA  LEU B 135     -14.476 -12.193  -4.559  1.00 30.30           C  
ATOM   3178  C   LEU B 135     -13.663 -11.276  -5.483  1.00 32.26           C  
ATOM   3179  O   LEU B 135     -12.829 -10.468  -5.071  1.00 32.48           O  
ATOM   3180  CB  LEU B 135     -15.262 -11.314  -3.577  1.00 31.00           C  
ATOM   3181  CG  LEU B 135     -16.421 -12.033  -2.860  1.00 37.19           C  
ATOM   3182  CD1 LEU B 135     -17.079 -11.072  -1.869  1.00 38.11           C  
ATOM   3183  CD2 LEU B 135     -17.482 -12.561  -3.827  1.00 40.01           C  
ATOM   3184  H   LEU B 135     -13.108 -12.896  -3.026  1.00 29.95           H  
ATOM   3185  HA  LEU B 135     -15.181 -12.748  -5.185  1.00 30.30           H  
ATOM   3186  HB2 LEU B 135     -14.572 -10.907  -2.825  1.00 31.00           H  
ATOM   3187  HB3 LEU B 135     -15.670 -10.447  -4.115  1.00 31.00           H  
ATOM   3188  HG  LEU B 135     -16.017 -12.882  -2.297  1.00 37.19           H  
ATOM   3189 HD11 LEU B 135     -17.898 -11.569  -1.341  1.00 38.11           H  
ATOM   3190 HD12 LEU B 135     -16.356 -10.728  -1.122  1.00 38.11           H  
ATOM   3191 HD13 LEU B 135     -17.490 -10.193  -2.377  1.00 38.11           H  
ATOM   3192 HD21 LEU B 135     -18.371 -12.907  -3.289  1.00 40.01           H  
ATOM   3193 HD22 LEU B 135     -17.801 -11.790  -4.535  1.00 40.01           H  
ATOM   3194 HD23 LEU B 135     -17.103 -13.411  -4.398  1.00 40.01           H  
ATOM   3195  N   PHE B 136     -13.997 -11.396  -6.825  1.00 27.32           N  
ATOM   3196  CA  PHE B 136     -13.335 -10.579  -7.835  1.00 26.01           C  
ATOM   3197  C   PHE B 136     -14.343  -9.476  -8.189  1.00 31.23           C  
ATOM   3198  O   PHE B 136     -15.457  -9.720  -8.658  1.00 31.82           O  
ATOM   3199  CB  PHE B 136     -12.948 -11.409  -9.054  1.00 25.94           C  
ATOM   3200  CG  PHE B 136     -12.292 -10.609 -10.150  1.00 25.61           C  
ATOM   3201  CD1 PHE B 136     -11.024 -10.038  -9.970  1.00 26.62           C  
ATOM   3202  CD2 PHE B 136     -12.958 -10.420 -11.366  1.00 25.71           C  
ATOM   3203  CE1 PHE B 136     -10.444  -9.281 -10.989  1.00 27.35           C  
ATOM   3204  CE2 PHE B 136     -12.382  -9.658 -12.378  1.00 28.06           C  
ATOM   3205  CZ  PHE B 136     -11.127  -9.087 -12.190  1.00 25.99           C  
ATOM   3206  H   PHE B 136     -14.757 -12.030  -7.123  1.00 27.32           H  
ATOM   3207  HA  PHE B 136     -12.434 -10.132  -7.401  1.00 26.01           H  
ATOM   3208  HB2 PHE B 136     -12.246 -12.190  -8.755  1.00 25.94           H  
ATOM   3209  HB3 PHE B 136     -13.822 -11.938  -9.443  1.00 25.94           H  
ATOM   3210  HD1 PHE B 136     -10.479 -10.170  -9.037  1.00 26.62           H  
ATOM   3211  HD2 PHE B 136     -13.940 -10.852 -11.529  1.00 25.71           H  
ATOM   3212  HE1 PHE B 136      -9.460  -8.844 -10.844  1.00 27.35           H  
ATOM   3213  HE2 PHE B 136     -12.918  -9.501 -13.310  1.00 28.06           H  
ATOM   3214  HZ  PHE B 136     -10.687  -8.493 -12.984  1.00 25.99           H  
ATOM   3215  N   VAL B 137     -13.897  -8.205  -7.859  1.00 28.02           N  
ATOM   3216  CA  VAL B 137     -14.681  -6.987  -8.047  1.00 29.24           C  
ATOM   3217  C   VAL B 137     -13.920  -6.167  -9.107  1.00 35.76           C  
ATOM   3218  O   VAL B 137     -12.910  -5.520  -8.813  1.00 34.77           O  
ATOM   3219  CB  VAL B 137     -14.779  -6.178  -6.728  1.00 32.72           C  
ATOM   3220  CG1 VAL B 137     -15.750  -5.003  -6.896  1.00 31.59           C  
ATOM   3221  CG2 VAL B 137     -15.222  -7.036  -5.540  1.00 32.25           C  
ATOM   3222  H   VAL B 137     -12.961  -8.092  -7.477  1.00 28.02           H  
ATOM   3223  HA  VAL B 137     -15.685  -7.252  -8.387  1.00 29.24           H  
ATOM   3224  HB  VAL B 137     -13.794  -5.766  -6.472  1.00 32.72           H  
ATOM   3225 HG11 VAL B 137     -15.813  -4.415  -5.974  1.00 31.59           H  
ATOM   3226 HG12 VAL B 137     -15.425  -4.328  -7.694  1.00 31.59           H  
ATOM   3227 HG13 VAL B 137     -16.759  -5.355  -7.141  1.00 31.59           H  
ATOM   3228 HG21 VAL B 137     -15.324  -6.426  -4.636  1.00 32.25           H  
ATOM   3229 HG22 VAL B 137     -16.185  -7.509  -5.736  1.00 32.25           H  
ATOM   3230 HG23 VAL B 137     -14.493  -7.822  -5.319  1.00 32.25           H  
ATOM   3231  N   PRO B 138     -14.341  -6.240 -10.417  0.61 33.31           N  
ATOM   3232  CA  PRO B 138     -13.652  -5.534 -11.483  0.61 33.49           C  
ATOM   3233  C   PRO B 138     -14.045  -4.049 -11.591  0.61 38.17           C  
ATOM   3234  O   PRO B 138     -15.196  -3.619 -11.496  0.61 37.67           O  
ATOM   3235  CB  PRO B 138     -14.063  -6.259 -12.760  0.61 34.90           C  
ATOM   3236  CG  PRO B 138     -15.469  -6.735 -12.438  0.61 39.10           C  
ATOM   3237  CD  PRO B 138     -15.432  -7.032 -10.943  0.61 34.34           C  
ATOM   3238  HA  PRO B 138     -12.571  -5.623 -11.326  0.00 33.49           H  
ATOM   3239  HB2 PRO B 138     -14.034  -5.632 -13.657  0.00 34.90           H  
ATOM   3240  HB3 PRO B 138     -13.412  -7.119 -12.931  0.00 34.90           H  
ATOM   3241  HG2 PRO B 138     -16.170  -5.922 -12.637  0.00 39.10           H  
ATOM   3242  HG3 PRO B 138     -15.774  -7.596 -13.038  0.00 39.10           H  
ATOM   3243  HD2 PRO B 138     -16.352  -6.733 -10.436  0.00 34.34           H  
ATOM   3244  HD3 PRO B 138     -15.213  -8.084 -10.748  0.00 34.34           H  
ATOM   3245  N   SER B 139     -12.940  -3.273 -11.896  0.61 34.03           N  
ATOM   3246  CA  SER B 139     -12.970  -1.865 -12.282  0.61 33.03           C  
ATOM   3247  C   SER B 139     -12.971  -1.781 -13.827  0.61 35.56           C  
ATOM   3248  O   SER B 139     -13.214  -2.743 -14.557  0.61 33.75           O  
ATOM   3249  CB  SER B 139     -11.760  -1.154 -11.656  0.61 37.00           C  
ATOM   3250  OG  SER B 139     -10.527  -1.700 -12.128  0.61 43.15           O  
ATOM   3251  H   SER B 139     -12.013  -3.693 -11.869  0.00 34.03           H  
ATOM   3252  HA  SER B 139     -13.901  -1.415 -11.922  0.00 33.03           H  
ATOM   3253  HB2 SER B 139     -11.756  -0.077 -11.846  0.00 37.00           H  
ATOM   3254  HB3 SER B 139     -11.774  -1.289 -10.569  0.00 37.00           H  
ATOM   3255  HG  SER B 139     -10.377  -1.401 -13.050  1.00 43.15           H  
ATOM   3256  N   LEU B 140     -12.702  -0.528 -14.337  0.61 32.73           N  
ATOM   3257  CA  LEU B 140     -12.571  -0.243 -15.767  0.61 33.34           C  
ATOM   3258  C   LEU B 140     -11.151  -0.625 -16.238  0.61 38.74           C  
ATOM   3259  O   LEU B 140     -10.192  -0.705 -15.470  0.61 38.48           O  
ATOM   3260  CB  LEU B 140     -12.744   1.264 -16.044  0.61 33.96           C  
ATOM   3261  CG  LEU B 140     -14.090   1.855 -15.599  0.61 38.57           C  
ATOM   3262  CD1 LEU B 140     -14.062   3.380 -15.719  0.61 38.46           C  
ATOM   3263  CD2 LEU B 140     -15.245   1.298 -16.420  0.61 39.64           C  
ATOM   3264  H   LEU B 140     -12.572   0.264 -13.722  0.00 32.73           H  
ATOM   3265  HA  LEU B 140     -13.297  -0.849 -16.318  0.00 33.34           H  
ATOM   3266  HB2 LEU B 140     -11.937   1.807 -15.531  0.00 33.96           H  
ATOM   3267  HB3 LEU B 140     -12.601   1.462 -17.115  0.00 33.96           H  
ATOM   3268  HG  LEU B 140     -14.266   1.613 -14.544  0.00 38.57           H  
ATOM   3269 HD11 LEU B 140     -15.012   3.814 -15.387  0.00 38.46           H  
ATOM   3270 HD12 LEU B 140     -13.267   3.805 -15.098  0.00 38.46           H  
ATOM   3271 HD13 LEU B 140     -13.889   3.695 -16.754  0.00 38.46           H  
ATOM   3272 HD21 LEU B 140     -16.184   1.715 -16.050  0.00 39.64           H  
ATOM   3273 HD22 LEU B 140     -15.147   1.554 -17.480  0.00 39.64           H  
ATOM   3274 HD23 LEU B 140     -15.314   0.210 -16.338  0.00 39.64           H  
ATOM   3275  N   ASN B 141     -11.043  -0.734 -17.620  0.61 36.05           N  
ATOM   3276  CA  ASN B 141      -9.753  -0.949 -18.280  0.61 35.90           C  
ATOM   3277  C   ASN B 141      -8.855   0.262 -17.998  0.61 41.33           C  
ATOM   3278  O   ASN B 141      -9.258   1.422 -18.073  0.61 40.62           O  
ATOM   3279  CB  ASN B 141      -9.885  -1.021 -19.800  0.61 35.39           C  
ATOM   3280  CG  ASN B 141     -10.466  -2.319 -20.291  0.61 51.24           C  
ATOM   3281  OD1 ASN B 141     -10.747  -3.282 -19.586  0.61 41.39           O  
ATOM   3282  ND2 ASN B 141     -10.706  -2.332 -21.640  0.61 41.46           N  
ATOM   3283  H   ASN B 141     -11.885  -0.677 -18.188  0.00 36.05           H  
ATOM   3284  HA  ASN B 141      -9.321  -1.857 -17.850  0.00 35.90           H  
ATOM   3285  HB2 ASN B 141     -10.513  -0.199 -20.170  0.00 35.39           H  
ATOM   3286  HB3 ASN B 141      -8.902  -0.910 -20.276  0.00 35.39           H  
ATOM   3287 HD21 ASN B 141     -11.094  -3.157 -22.073  1.00 41.46           H  
ATOM   3288 HD22 ASN B 141     -10.507  -1.537 -22.238  1.00 41.46           H  
ATOM   3289  N   VAL B 142      -7.550  -0.070 -17.692  1.00 39.39           N  
ATOM   3290  CA  VAL B 142      -6.614   0.919 -17.168  1.00 40.23           C  
ATOM   3291  C   VAL B 142      -5.827   1.448 -18.377  1.00 46.16           C  
ATOM   3292  O   VAL B 142      -4.838   0.874 -18.837  1.00 46.32           O  
ATOM   3293  CB  VAL B 142      -5.693   0.310 -16.088  1.00 43.51           C  
ATOM   3294  CG1 VAL B 142      -4.756   1.374 -15.504  1.00 43.85           C  
ATOM   3295  CG2 VAL B 142      -6.505  -0.320 -14.950  1.00 43.01           C  
ATOM   3296  H   VAL B 142      -7.245  -1.038 -17.843  0.00 39.39           H  
ATOM   3297  HA  VAL B 142      -7.184   1.745 -16.724  0.00 40.23           H  
ATOM   3298  HB  VAL B 142      -5.076  -0.480 -16.531  0.00 43.51           H  
ATOM   3299 HG11 VAL B 142      -4.102   0.936 -14.742  0.00 43.85           H  
ATOM   3300 HG12 VAL B 142      -4.113   1.811 -16.274  0.00 43.85           H  
ATOM   3301 HG13 VAL B 142      -5.322   2.186 -15.036  0.00 43.85           H  
ATOM   3302 HG21 VAL B 142      -5.842  -0.710 -14.170  0.00 43.01           H  
ATOM   3303 HG22 VAL B 142      -7.177   0.412 -14.488  0.00 43.01           H  
ATOM   3304 HG23 VAL B 142      -7.110  -1.159 -15.309  0.00 43.01           H  
ATOM   3305  N   ASP B 143      -6.408   2.551 -18.969  1.00 44.19           N  
ATOM   3306  CA  ASP B 143      -5.814   3.337 -20.056  1.00 45.01           C  
ATOM   3307  C   ASP B 143      -5.483   2.452 -21.279  1.00 49.90           C  
ATOM   3308  O   ASP B 143      -4.597   2.701 -22.091  1.00 50.78           O  
ATOM   3309  CB  ASP B 143      -4.669   4.211 -19.569  1.00 47.36           C  
ATOM   3310  CG  ASP B 143      -5.167   5.368 -18.693  1.00 63.48           C  
ATOM   3311  OD1 ASP B 143      -6.327   5.247 -18.202  1.00 64.97           O  
ATOM   3312  OD2 ASP B 143      -4.343   6.318 -18.568  1.00 71.85           O1-
ATOM   3313  H   ASP B 143      -7.277   2.922 -18.580  1.00 44.19           H  
ATOM   3314  HA  ASP B 143      -6.628   3.985 -20.412  1.00 45.01           H  
ATOM   3315  HB2 ASP B 143      -3.941   3.627 -18.993  1.00 47.36           H  
ATOM   3316  HB3 ASP B 143      -4.134   4.644 -20.423  1.00 47.36           H  
ATOM   3317  N   GLY B 144      -6.413   1.438 -21.453  1.00 45.91           N  
ATOM   3318  CA  GLY B 144      -6.390   0.484 -22.543  1.00 45.57           C  
ATOM   3319  C   GLY B 144      -6.201  -0.967 -22.093  1.00 48.60           C  
ATOM   3320  O   GLY B 144      -6.448  -1.910 -22.847  1.00 49.43           O  
ATOM   3321  H   GLY B 144      -7.147   1.369 -20.753  1.00 45.91           H  
ATOM   3322  HA2 GLY B 144      -7.356   0.558 -23.052  1.00 45.57           H  
ATOM   3323  HA3 GLY B 144      -5.590   0.730 -23.248  1.00 45.57           H  
ATOM   3324  N   GLN B 145      -5.639  -1.132 -20.842  1.00 41.62           N  
ATOM   3325  CA  GLN B 145      -5.257  -2.451 -20.347  1.00 40.56           C  
ATOM   3326  C   GLN B 145      -6.462  -3.202 -19.732  1.00 42.88           C  
ATOM   3327  O   GLN B 145      -7.193  -2.646 -18.904  1.00 42.23           O  
ATOM   3328  CB  GLN B 145      -4.205  -2.359 -19.239  1.00 41.92           C  
ATOM   3329  CG  GLN B 145      -2.885  -1.768 -19.716  1.00 42.11           C  
ATOM   3330  CD  GLN B 145      -2.058  -1.384 -18.516  1.00 50.31           C  
ATOM   3331  OE1 GLN B 145      -1.158  -2.089 -18.072  1.00 37.53           O  
ATOM   3332  NE2 GLN B 145      -2.433  -0.199 -17.946  1.00 44.31           N  
ATOM   3333  H   GLN B 145      -5.464  -0.303 -20.265  1.00 41.62           H  
ATOM   3334  HA  GLN B 145      -4.825  -2.996 -21.188  1.00 40.56           H  
ATOM   3335  HB2 GLN B 145      -4.610  -1.777 -18.403  1.00 41.92           H  
ATOM   3336  HB3 GLN B 145      -4.011  -3.359 -18.828  1.00 41.92           H  
ATOM   3337  HG2 GLN B 145      -2.328  -2.493 -20.320  1.00 42.11           H  
ATOM   3338  HG3 GLN B 145      -3.034  -0.876 -20.335  1.00 42.11           H  
ATOM   3339 HE21 GLN B 145      -3.210   0.359 -18.317  1.00 44.31           H  
ATOM   3340 HE22 GLN B 145      -1.940   0.146 -17.134  1.00 44.31           H  
ATOM   3341  N   PRO B 146      -6.583  -4.543 -20.069  1.00 37.34           N  
ATOM   3342  CA  PRO B 146      -7.470  -5.453 -19.333  1.00 35.94           C  
ATOM   3343  C   PRO B 146      -7.029  -5.683 -17.879  1.00 34.95           C  
ATOM   3344  O   PRO B 146      -5.929  -5.337 -17.448  1.00 32.40           O  
ATOM   3345  CB  PRO B 146      -7.344  -6.789 -20.086  1.00 37.94           C  
ATOM   3346  CG  PRO B 146      -6.845  -6.401 -21.467  1.00 42.21           C  
ATOM   3347  CD  PRO B 146      -5.933  -5.225 -21.178  1.00 38.03           C  
ATOM   3348  HA  PRO B 146      -8.481  -5.037 -19.364  1.00 35.94           H  
ATOM   3349  HB2 PRO B 146      -6.605  -7.442 -19.605  1.00 37.94           H  
ATOM   3350  HB3 PRO B 146      -8.282  -7.345 -20.132  1.00 37.94           H  
ATOM   3351  HG2 PRO B 146      -6.334  -7.218 -21.983  1.00 42.21           H  
ATOM   3352  HG3 PRO B 146      -7.689  -6.079 -22.089  1.00 42.21           H  
ATOM   3353  HD2 PRO B 146      -4.943  -5.551 -20.842  1.00 38.03           H  
ATOM   3354  HD3 PRO B 146      -5.831  -4.579 -22.053  1.00 38.03           H  
ATOM   3355  N   ILE B 147      -7.971  -6.360 -17.116  1.00 29.96           N  
ATOM   3356  CA  ILE B 147      -7.712  -6.765 -15.735  1.00 29.09           C  
ATOM   3357  C   ILE B 147      -7.330  -8.273 -15.740  1.00 29.84           C  
ATOM   3358  O   ILE B 147      -7.907  -9.119 -16.429  1.00 30.09           O  
ATOM   3359  CB  ILE B 147      -8.927  -6.505 -14.813  1.00 31.80           C  
ATOM   3360  CG1 ILE B 147      -9.575  -5.115 -15.012  1.00 31.98           C  
ATOM   3361  CG2 ILE B 147      -8.540  -6.699 -13.339  1.00 30.30           C  
ATOM   3362  CD1 ILE B 147      -8.655  -3.933 -14.741  1.00 43.52           C  
ATOM   3363  H   ILE B 147      -8.875  -6.601 -17.546  1.00 29.96           H  
ATOM   3364  HA  ILE B 147      -6.849  -6.196 -15.369  1.00 29.09           H  
ATOM   3365  HB  ILE B 147      -9.704  -7.246 -15.048  1.00 31.80           H  
ATOM   3366 HG12 ILE B 147      -9.966  -5.031 -16.032  1.00 31.98           H  
ATOM   3367 HG13 ILE B 147     -10.449  -5.033 -14.352  1.00 31.98           H  
ATOM   3368 HG21 ILE B 147      -9.363  -6.412 -12.676  1.00 30.30           H  
ATOM   3369 HG22 ILE B 147      -8.301  -7.746 -13.129  1.00 30.30           H  
ATOM   3370 HG23 ILE B 147      -7.665  -6.099 -13.068  1.00 30.30           H  
ATOM   3371 HD11 ILE B 147      -9.199  -3.000 -14.906  1.00 43.52           H  
ATOM   3372 HD12 ILE B 147      -8.300  -3.926 -13.706  1.00 43.52           H  
ATOM   3373 HD13 ILE B 147      -7.788  -3.932 -15.406  1.00 43.52           H  
ATOM   3374  N   PHE B 148      -6.308  -8.595 -14.858  1.00 24.44           N  
ATOM   3375  CA  PHE B 148      -5.795  -9.958 -14.731  1.00 23.11           C  
ATOM   3376  C   PHE B 148      -6.419 -10.603 -13.474  1.00 27.26           C  
ATOM   3377  O   PHE B 148      -6.171 -10.208 -12.332  1.00 26.95           O  
ATOM   3378  CB  PHE B 148      -4.260  -9.950 -14.625  1.00 24.77           C  
ATOM   3379  CG  PHE B 148      -3.643 -11.164 -15.279  1.00 24.83           C  
ATOM   3380  CD1 PHE B 148      -3.704 -12.419 -14.662  1.00 25.63           C  
ATOM   3381  CD2 PHE B 148      -3.030 -11.050 -16.535  1.00 24.83           C  
ATOM   3382  CE1 PHE B 148      -3.166 -13.541 -15.294  1.00 25.26           C  
ATOM   3383  CE2 PHE B 148      -2.498 -12.172 -17.168  1.00 26.68           C  
ATOM   3384  CZ  PHE B 148      -2.575 -13.418 -16.551  1.00 24.49           C  
ATOM   3385  H   PHE B 148      -5.909  -7.871 -14.267  1.00 24.44           H  
ATOM   3386  HA  PHE B 148      -6.104 -10.519 -15.618  1.00 23.11           H  
ATOM   3387  HB2 PHE B 148      -3.855  -9.051 -15.109  1.00 24.77           H  
ATOM   3388  HB3 PHE B 148      -3.921  -9.897 -13.582  1.00 24.77           H  
ATOM   3389  HD1 PHE B 148      -4.179 -12.532 -13.690  1.00 25.63           H  
ATOM   3390  HD2 PHE B 148      -2.970 -10.086 -17.036  1.00 24.83           H  
ATOM   3391  HE1 PHE B 148      -3.215 -14.509 -14.802  1.00 25.26           H  
ATOM   3392  HE2 PHE B 148      -2.031 -12.074 -18.145  1.00 26.68           H  
ATOM   3393  HZ  PHE B 148      -2.176 -14.289 -17.060  1.00 24.49           H  
ATOM   3394  N   ALA B 149      -7.301 -11.632 -13.747  1.00 23.30           N  
ATOM   3395  CA  ALA B 149      -7.934 -12.448 -12.707  1.00 23.70           C  
ATOM   3396  C   ALA B 149      -7.215 -13.815 -12.683  1.00 26.36           C  
ATOM   3397  O   ALA B 149      -7.426 -14.713 -13.502  1.00 25.63           O  
ATOM   3398  CB  ALA B 149      -9.411 -12.634 -13.022  1.00 24.64           C  
ATOM   3399  H   ALA B 149      -7.530 -11.869 -14.726  1.00 23.30           H  
ATOM   3400  HA  ALA B 149      -7.829 -11.954 -11.735  1.00 23.70           H  
ATOM   3401  HB1 ALA B 149      -9.906 -13.234 -12.255  1.00 24.64           H  
ATOM   3402  HB2 ALA B 149      -9.920 -11.669 -13.091  1.00 24.64           H  
ATOM   3403  HB3 ALA B 149      -9.553 -13.147 -13.976  1.00 24.64           H  
ATOM   3404  N   ASN B 150      -6.234 -13.921 -11.714  1.00 23.91           N  
ATOM   3405  CA  ASN B 150      -5.354 -15.091 -11.620  1.00 22.45           C  
ATOM   3406  C   ASN B 150      -5.911 -16.068 -10.562  1.00 26.40           C  
ATOM   3407  O   ASN B 150      -5.855 -15.836  -9.349  1.00 24.54           O  
ATOM   3408  CB  ASN B 150      -3.953 -14.638 -11.224  1.00 18.24           C  
ATOM   3409  CG  ASN B 150      -2.979 -15.766 -11.432  1.00 28.24           C  
ATOM   3410  OD1 ASN B 150      -2.677 -16.198 -12.541  1.00 25.13           O  
ATOM   3411  ND2 ASN B 150      -2.484 -16.286 -10.268  1.00 23.27           N  
ATOM   3412  H   ASN B 150      -6.113 -13.169 -11.013  1.00 23.91           H  
ATOM   3413  HA  ASN B 150      -5.328 -15.592 -12.595  1.00 22.45           H  
ATOM   3414  HB2 ASN B 150      -3.617 -13.803 -11.847  1.00 18.24           H  
ATOM   3415  HB3 ASN B 150      -3.921 -14.282 -10.188  1.00 18.24           H  
ATOM   3416 HD21 ASN B 150      -1.810 -17.039 -10.304  1.00 23.27           H  
ATOM   3417 HD22 ASN B 150      -2.761 -15.947  -9.351  1.00 23.27           H  
ATOM   3418  N   ILE B 151      -6.536 -17.193 -11.081  1.00 22.71           N  
ATOM   3419  CA  ILE B 151      -7.305 -18.092 -10.213  1.00 23.27           C  
ATOM   3420  C   ILE B 151      -6.307 -19.096  -9.602  1.00 27.61           C  
ATOM   3421  O   ILE B 151      -5.486 -19.708 -10.288  1.00 26.03           O  
ATOM   3422  CB  ILE B 151      -8.459 -18.802 -10.951  1.00 26.74           C  
ATOM   3423  CG1 ILE B 151      -9.298 -17.808 -11.788  1.00 26.33           C  
ATOM   3424  CG2 ILE B 151      -9.353 -19.539  -9.940  1.00 26.65           C  
ATOM   3425  CD1 ILE B 151     -10.185 -18.505 -12.808  1.00 27.41           C  
ATOM   3426  H   ILE B 151      -6.464 -17.419 -12.085  1.00 22.71           H  
ATOM   3427  HA  ILE B 151      -7.729 -17.473  -9.418  1.00 23.27           H  
ATOM   3428  HB  ILE B 151      -8.033 -19.551 -11.623  1.00 26.74           H  
ATOM   3429 HG12 ILE B 151      -9.912 -17.182 -11.130  1.00 26.33           H  
ATOM   3430 HG13 ILE B 151      -8.653 -17.127 -12.352  1.00 26.33           H  
ATOM   3431 HG21 ILE B 151     -10.191 -20.040 -10.430  1.00 26.65           H  
ATOM   3432 HG22 ILE B 151      -8.791 -20.311  -9.404  1.00 26.65           H  
ATOM   3433 HG23 ILE B 151      -9.769 -18.846  -9.201  1.00 26.65           H  
ATOM   3434 HD11 ILE B 151     -10.686 -17.765 -13.439  1.00 27.41           H  
ATOM   3435 HD12 ILE B 151      -9.597 -19.157 -13.462  1.00 27.41           H  
ATOM   3436 HD13 ILE B 151     -10.951 -19.106 -12.317  1.00 27.41           H  
ATOM   3437  N   THR B 152      -6.399 -19.203  -8.222  1.00 25.65           N  
ATOM   3438  CA  THR B 152      -5.393 -19.835  -7.368  1.00 26.37           C  
ATOM   3439  C   THR B 152      -5.959 -20.638  -6.167  1.00 30.32           C  
ATOM   3440  O   THR B 152      -7.101 -20.544  -5.715  1.00 27.46           O  
ATOM   3441  CB  THR B 152      -4.397 -18.758  -6.846  1.00 32.20           C  
ATOM   3442  OG1 THR B 152      -5.018 -17.463  -6.753  1.00 33.11           O  
ATOM   3443  CG2 THR B 152      -3.188 -18.632  -7.766  1.00 28.81           C  
ATOM   3444  H   THR B 152      -7.207 -18.782  -7.729  1.00 25.65           H  
ATOM   3445  HA  THR B 152      -4.852 -20.569  -7.980  1.00 26.37           H  
ATOM   3446  HB  THR B 152      -4.034 -19.002  -5.842  1.00 32.20           H  
ATOM   3447 HG21 THR B 152      -2.522 -17.835  -7.417  1.00 28.81           H  
ATOM   3448 HG22 THR B 152      -2.622 -19.567  -7.807  1.00 28.81           H  
ATOM   3449 HG23 THR B 152      -3.496 -18.367  -8.781  1.00 28.81           H  
ATOM   3450  HG1 THR B 152      -5.443 -17.293  -7.620  1.00 33.11           H  
ATOM   3451  N   LEU B 153      -5.005 -21.481  -5.606  1.00 27.71           N  
ATOM   3452  CA  LEU B 153      -5.269 -22.326  -4.440  1.00 27.05           C  
ATOM   3453  C   LEU B 153      -5.292 -21.482  -3.147  1.00 31.60           C  
ATOM   3454  O   LEU B 153      -4.412 -20.647  -2.924  1.00 31.01           O  
ATOM   3455  CB  LEU B 153      -4.120 -23.342  -4.260  1.00 27.29           C  
ATOM   3456  CG  LEU B 153      -4.123 -24.493  -5.281  1.00 31.43           C  
ATOM   3457  CD1 LEU B 153      -2.750 -25.170  -5.304  1.00 31.95           C  
ATOM   3458  CD2 LEU B 153      -5.190 -25.524  -4.920  1.00 33.07           C  
ATOM   3459  H   LEU B 153      -4.074 -21.528  -6.012  1.00 27.71           H  
ATOM   3460  HA  LEU B 153      -6.216 -22.836  -4.610  1.00 27.05           H  
ATOM   3461  HB2 LEU B 153      -3.163 -22.804  -4.325  1.00 27.29           H  
ATOM   3462  HB3 LEU B 153      -4.152 -23.766  -3.248  1.00 27.29           H  
ATOM   3463  HG  LEU B 153      -4.326 -24.105  -6.286  1.00 31.43           H  
ATOM   3464 HD11 LEU B 153      -2.736 -26.005  -6.012  1.00 31.95           H  
ATOM   3465 HD12 LEU B 153      -1.974 -24.462  -5.610  1.00 31.95           H  
ATOM   3466 HD13 LEU B 153      -2.482 -25.561  -4.316  1.00 31.95           H  
ATOM   3467 HD21 LEU B 153      -5.149 -26.391  -5.584  1.00 33.07           H  
ATOM   3468 HD22 LEU B 153      -5.033 -25.891  -3.901  1.00 33.07           H  
ATOM   3469 HD23 LEU B 153      -6.196 -25.100  -4.987  1.00 33.07           H  
ATOM   3470  N   PRO B 154      -6.257 -21.782  -2.211  1.00 28.69           N  
ATOM   3471  CA  PRO B 154      -6.127 -21.400  -0.810  1.00 28.68           C  
ATOM   3472  C   PRO B 154      -5.252 -22.438  -0.070  1.00 33.07           C  
ATOM   3473  O   PRO B 154      -4.848 -23.492  -0.562  1.00 31.11           O  
ATOM   3474  CB  PRO B 154      -7.555 -21.453  -0.247  1.00 30.94           C  
ATOM   3475  CG  PRO B 154      -8.442 -21.837  -1.428  1.00 35.36           C  
ATOM   3476  CD  PRO B 154      -7.495 -22.489  -2.417  1.00 30.42           C  
ATOM   3477  HA  PRO B 154      -5.666 -20.412  -0.717  1.00 28.68           H  
ATOM   3478  HB2 PRO B 154      -7.664 -22.191   0.555  1.00 30.94           H  
ATOM   3479  HB3 PRO B 154      -7.856 -20.482   0.162  1.00 30.94           H  
ATOM   3480  HG2 PRO B 154      -9.270 -22.485  -1.136  1.00 35.36           H  
ATOM   3481  HG3 PRO B 154      -8.878 -20.934  -1.867  1.00 35.36           H  
ATOM   3482  HD2 PRO B 154      -7.296 -23.530  -2.173  1.00 30.42           H  
ATOM   3483  HD3 PRO B 154      -7.846 -22.415  -3.442  1.00 30.42           H  
ATOM   3484  N   VAL B 155      -5.005 -22.095   1.248  1.00 30.65           N  
ATOM   3485  CA  VAL B 155      -4.245 -22.968   2.137  1.00 30.41           C  
ATOM   3486  C   VAL B 155      -5.285 -23.942   2.720  1.00 36.32           C  
ATOM   3487  O   VAL B 155      -6.088 -23.622   3.595  1.00 35.07           O  
ATOM   3488  CB  VAL B 155      -3.533 -22.169   3.249  1.00 33.78           C  
ATOM   3489  CG1 VAL B 155      -2.761 -23.101   4.190  1.00 33.04           C  
ATOM   3490  CG2 VAL B 155      -2.562 -21.140   2.657  1.00 32.88           C  
ATOM   3491  H   VAL B 155      -5.384 -21.236   1.631  1.00 30.65           H  
ATOM   3492  HA  VAL B 155      -3.506 -23.523   1.547  1.00 30.41           H  
ATOM   3493  HB  VAL B 155      -4.276 -21.624   3.845  1.00 33.78           H  
ATOM   3494 HG11 VAL B 155      -2.239 -22.526   4.963  1.00 33.04           H  
ATOM   3495 HG12 VAL B 155      -3.431 -23.799   4.702  1.00 33.04           H  
ATOM   3496 HG13 VAL B 155      -2.014 -23.687   3.643  1.00 33.04           H  
ATOM   3497 HG21 VAL B 155      -2.041 -20.596   3.452  1.00 32.88           H  
ATOM   3498 HG22 VAL B 155      -1.807 -21.623   2.027  1.00 32.88           H  
ATOM   3499 HG23 VAL B 155      -3.089 -20.398   2.047  1.00 32.88           H  
ATOM   3500  N   TYR B 156      -5.289 -25.185   2.123  1.00 33.10           N  
ATOM   3501  CA  TYR B 156      -6.181 -26.248   2.574  1.00 33.21           C  
ATOM   3502  C   TYR B 156      -5.481 -27.002   3.717  1.00 38.39           C  
ATOM   3503  O   TYR B 156      -4.279 -27.264   3.698  1.00 36.48           O  
ATOM   3504  CB  TYR B 156      -6.499 -27.244   1.454  1.00 33.45           C  
ATOM   3505  CG  TYR B 156      -7.161 -26.657   0.227  1.00 33.98           C  
ATOM   3506  CD1 TYR B 156      -8.301 -25.842   0.316  1.00 35.51           C  
ATOM   3507  CD2 TYR B 156      -6.678 -27.003  -1.043  1.00 34.42           C  
ATOM   3508  CE1 TYR B 156      -8.969 -25.418  -0.839  1.00 34.60           C  
ATOM   3509  CE2 TYR B 156      -7.344 -26.580  -2.192  1.00 35.11           C  
ATOM   3510  CZ  TYR B 156      -8.498 -25.816  -2.085  1.00 41.56           C  
ATOM   3511  OH  TYR B 156      -9.135 -25.481  -3.242  1.00 41.59           O  
ATOM   3512  H   TYR B 156      -4.645 -25.373   1.360  1.00 33.10           H  
ATOM   3513  HA  TYR B 156      -7.100 -25.794   2.961  1.00 33.21           H  
ATOM   3514  HB2 TYR B 156      -5.569 -27.747   1.155  1.00 33.45           H  
ATOM   3515  HB3 TYR B 156      -7.152 -28.038   1.840  1.00 33.45           H  
ATOM   3516  HD1 TYR B 156      -8.707 -25.551   1.281  1.00 35.51           H  
ATOM   3517  HD2 TYR B 156      -5.792 -27.623  -1.148  1.00 34.42           H  
ATOM   3518  HE1 TYR B 156      -9.868 -24.816  -0.745  1.00 34.60           H  
ATOM   3519  HE2 TYR B 156      -6.968 -26.850  -3.171  1.00 35.11           H  
ATOM   3520  HH  TYR B 156      -9.796 -24.751  -3.084  1.00 41.59           H  
ATOM   3521  N   THR B 157      -6.309 -27.376   4.760  1.00 36.22           N  
ATOM   3522  CA  THR B 157      -5.784 -28.027   5.963  1.00 35.42           C  
ATOM   3523  C   THR B 157      -5.475 -29.502   5.681  1.00 37.10           C  
ATOM   3524  O   THR B 157      -5.976 -30.121   4.740  1.00 36.44           O  
ATOM   3525  CB  THR B 157      -6.763 -27.945   7.159  1.00 40.77           C  
ATOM   3526  OG1 THR B 157      -7.967 -28.686   6.890  1.00 39.39           O  
ATOM   3527  CG2 THR B 157      -7.118 -26.504   7.515  1.00 39.36           C  
ATOM   3528  H   THR B 157      -7.305 -27.183   4.716  1.00 36.22           H  
ATOM   3529  HA  THR B 157      -4.843 -27.528   6.225  1.00 35.42           H  
ATOM   3530  HB  THR B 157      -6.305 -28.414   8.038  1.00 40.77           H  
ATOM   3531 HG21 THR B 157      -7.734 -26.478   8.421  1.00 39.36           H  
ATOM   3532 HG22 THR B 157      -6.220 -25.906   7.694  1.00 39.36           H  
ATOM   3533 HG23 THR B 157      -7.712 -26.030   6.727  1.00 39.36           H  
ATOM   3534  HG1 THR B 157      -8.624 -28.394   7.551  1.00 39.39           H  
ATOM   3535  N   LEU B 158      -4.682 -30.124   6.633  1.00 33.11           N  
ATOM   3536  CA  LEU B 158      -4.347 -31.548   6.510  1.00 33.09           C  
ATOM   3537  C   LEU B 158      -5.636 -32.394   6.506  1.00 37.49           C  
ATOM   3538  O   LEU B 158      -5.729 -33.415   5.822  1.00 37.14           O  
ATOM   3539  CB  LEU B 158      -3.416 -31.972   7.653  1.00 33.00           C  
ATOM   3540  CG  LEU B 158      -2.904 -33.425   7.578  1.00 37.72           C  
ATOM   3541  CD1 LEU B 158      -2.099 -33.697   6.307  1.00 37.54           C  
ATOM   3542  CD2 LEU B 158      -2.045 -33.733   8.808  1.00 39.28           C  
ATOM   3543  H   LEU B 158      -4.280 -29.589   7.395  1.00 33.11           H  
ATOM   3544  HA  LEU B 158      -3.864 -31.665   5.534  1.00 33.09           H  
ATOM   3545  HB2 LEU B 158      -2.553 -31.291   7.678  1.00 33.00           H  
ATOM   3546  HB3 LEU B 158      -3.937 -31.831   8.610  1.00 33.00           H  
ATOM   3547  HG  LEU B 158      -3.759 -34.110   7.598  1.00 37.72           H  
ATOM   3548 HD11 LEU B 158      -1.687 -34.712   6.319  1.00 37.54           H  
ATOM   3549 HD12 LEU B 158      -2.722 -33.614   5.412  1.00 37.54           H  
ATOM   3550 HD13 LEU B 158      -1.264 -32.995   6.208  1.00 37.54           H  
ATOM   3551 HD21 LEU B 158      -1.705 -34.774   8.795  1.00 39.28           H  
ATOM   3552 HD22 LEU B 158      -1.161 -33.088   8.848  1.00 39.28           H  
ATOM   3553 HD23 LEU B 158      -2.617 -33.582   9.730  1.00 39.28           H  
ATOM   3554  N   LYS B 159      -6.635 -31.958   7.360  1.00 34.97           N  
ATOM   3555  CA  LYS B 159      -7.923 -32.642   7.422  1.00 34.85           C  
ATOM   3556  C   LYS B 159      -8.624 -32.445   6.067  1.00 39.02           C  
ATOM   3557  O   LYS B 159      -9.018 -33.402   5.394  1.00 38.34           O  
ATOM   3558  CB  LYS B 159      -8.792 -32.129   8.593  1.00 35.90           C  
ATOM   3559  CG  LYS B 159     -10.226 -32.689   8.581  1.00 49.17           C  
ATOM   3560  CD  LYS B 159     -11.063 -32.275   9.804  1.00 55.19           C  
ATOM   3561  CE  LYS B 159     -12.535 -32.645   9.606  1.00 75.24           C  
ATOM   3562  NZ  LYS B 159     -13.326 -32.335  10.810  1.00 89.18           N1+
ATOM   3563  H   LYS B 159      -6.470 -31.135   7.928  1.00 34.97           H  
ATOM   3564  HA  LYS B 159      -7.729 -33.715   7.545  1.00 34.85           H  
ATOM   3565  HB2 LYS B 159      -8.302 -32.393   9.539  1.00 35.90           H  
ATOM   3566  HB3 LYS B 159      -8.843 -31.033   8.570  1.00 35.90           H  
ATOM   3567  HG2 LYS B 159     -10.734 -32.329   7.680  1.00 49.17           H  
ATOM   3568  HG3 LYS B 159     -10.195 -33.783   8.520  1.00 49.17           H  
ATOM   3569  HD2 LYS B 159     -10.665 -32.765  10.700  1.00 55.19           H  
ATOM   3570  HD3 LYS B 159     -10.979 -31.193   9.961  1.00 55.19           H  
ATOM   3571  HE2 LYS B 159     -12.975 -32.076   8.782  1.00 75.24           H  
ATOM   3572  HE3 LYS B 159     -12.661 -33.715   9.425  1.00 75.24           H  
ATOM   3573  HZ1 LYS B 159     -14.387 -32.451  10.555  1.00 89.18           H  
ATOM   3574  HZ2 LYS B 159     -13.209 -32.983  11.596  1.00 89.18           H  
ATOM   3575  HZ3 LYS B 159     -13.294 -31.366  11.137  1.00 89.18           H  
ATOM   3576  N   GLU B 160      -8.849 -31.137   5.673  1.00 36.56           N  
ATOM   3577  CA  GLU B 160      -9.731 -30.887   4.537  1.00 35.64           C  
ATOM   3578  C   GLU B 160      -9.063 -31.380   3.250  1.00 38.74           C  
ATOM   3579  O   GLU B 160      -9.744 -31.809   2.316  1.00 37.55           O  
ATOM   3580  CB  GLU B 160     -10.179 -29.426   4.482  1.00 36.89           C  
ATOM   3581  CG  GLU B 160     -11.133 -29.070   3.342  1.00 45.10           C  
ATOM   3582  CD  GLU B 160     -12.417 -29.856   3.131  1.00 54.93           C  
ATOM   3583  OE1 GLU B 160     -12.801 -30.685   4.009  1.00 44.16           O  
ATOM   3584  OE2 GLU B 160     -13.012 -29.675   2.019  1.00 43.04           O1-
ATOM   3585  H   GLU B 160      -8.414 -30.348   6.164  1.00 36.56           H  
ATOM   3586  HA  GLU B 160     -10.602 -31.530   4.698  1.00 35.64           H  
ATOM   3587  HB2 GLU B 160     -10.661 -29.171   5.435  1.00 36.89           H  
ATOM   3588  HB3 GLU B 160      -9.298 -28.777   4.402  1.00 36.89           H  
ATOM   3589  HG2 GLU B 160     -11.432 -28.022   3.469  1.00 45.10           H  
ATOM   3590  HG3 GLU B 160     -10.571 -29.106   2.401  1.00 45.10           H  
ATOM   3591  N   ARG B 161      -7.689 -31.307   3.160  1.00 35.89           N  
ATOM   3592  CA  ARG B 161      -7.015 -31.861   1.996  1.00 36.83           C  
ATOM   3593  C   ARG B 161      -7.256 -33.383   1.940  1.00 42.20           C  
ATOM   3594  O   ARG B 161      -7.564 -33.925   0.874  1.00 41.46           O  
ATOM   3595  CB  ARG B 161      -5.518 -31.534   1.968  1.00 34.14           C  
ATOM   3596  CG  ARG B 161      -4.871 -31.840   0.609  1.00 34.82           C  
ATOM   3597  CD  ARG B 161      -5.257 -30.837  -0.479  1.00 36.12           C  
ATOM   3598  NE  ARG B 161      -5.313 -31.490  -1.800  1.00 34.20           N  
ATOM   3599  CZ  ARG B 161      -6.430 -31.652  -2.561  1.00 40.55           C  
ATOM   3600  NH1 ARG B 161      -7.636 -31.163  -2.220  1.00 35.92           N  
ATOM   3601  NH2 ARG B 161      -6.353 -32.348  -3.726  1.00 31.01           N1+
ATOM   3602  H   ARG B 161      -7.143 -30.852   3.905  1.00 35.89           H  
ATOM   3603  HA  ARG B 161      -7.512 -31.430   1.123  1.00 36.83           H  
ATOM   3604  HB2 ARG B 161      -5.358 -30.474   2.202  1.00 34.14           H  
ATOM   3605  HB3 ARG B 161      -4.998 -32.110   2.744  1.00 34.14           H  
ATOM   3606  HG2 ARG B 161      -3.780 -31.818   0.725  1.00 34.82           H  
ATOM   3607  HG3 ARG B 161      -5.119 -32.860   0.296  1.00 34.82           H  
ATOM   3608  HD2 ARG B 161      -6.198 -30.331  -0.267  1.00 36.12           H  
ATOM   3609  HD3 ARG B 161      -4.498 -30.050  -0.544  1.00 36.12           H  
ATOM   3610  HE  ARG B 161      -4.453 -31.894  -2.153  1.00 34.20           H  
ATOM   3611 HH11 ARG B 161      -7.819 -30.620  -1.353  1.00 35.92           H  
ATOM   3612 HH12 ARG B 161      -8.451 -31.312  -2.799  1.00 35.92           H  
ATOM   3613 HH21 ARG B 161      -5.482 -32.749  -4.051  1.00 31.01           H  
ATOM   3614 HH22 ARG B 161      -7.177 -32.528  -4.291  1.00 31.01           H  
ATOM   3615  N   CYS B 162      -7.076 -34.114   3.104  1.00 39.83           N  
ATOM   3616  CA  CYS B 162      -7.259 -35.571   3.062  1.00 39.58           C  
ATOM   3617  C   CYS B 162      -8.720 -35.887   2.696  1.00 42.90           C  
ATOM   3618  O   CYS B 162      -9.026 -36.862   2.007  1.00 42.66           O  
ATOM   3619  CB  CYS B 162      -6.936 -36.283   4.379  1.00 38.69           C  
ATOM   3620  SG  CYS B 162      -5.153 -36.299   4.746  1.00 42.05           S  
ATOM   3621  H   CYS B 162      -6.814 -33.654   3.980  1.00 39.83           H  
ATOM   3622  HA  CYS B 162      -6.637 -35.959   2.245  1.00 39.58           H  
ATOM   3623  HB2 CYS B 162      -7.458 -35.816   5.221  1.00 38.69           H  
ATOM   3624  HB3 CYS B 162      -7.264 -37.327   4.331  1.00 38.69           H  
ATOM   3625  HG  CYS B 162      -5.095 -35.038   5.222  1.00 42.05           H  
ATOM   3626  N   LEU B 163      -9.666 -35.050   3.267  1.00 40.94           N  
ATOM   3627  CA  LEU B 163     -11.082 -35.251   2.988  1.00 41.11           C  
ATOM   3628  C   LEU B 163     -11.379 -34.928   1.514  1.00 43.82           C  
ATOM   3629  O   LEU B 163     -12.081 -35.688   0.843  1.00 43.03           O  
ATOM   3630  CB  LEU B 163     -12.000 -34.424   3.889  1.00 41.08           C  
ATOM   3631  CG  LEU B 163     -11.989 -34.831   5.374  1.00 45.57           C  
ATOM   3632  CD1 LEU B 163     -12.816 -33.826   6.170  1.00 45.38           C  
ATOM   3633  CD2 LEU B 163     -12.537 -36.235   5.624  1.00 46.78           C  
ATOM   3634  H   LEU B 163      -9.359 -34.297   3.898  1.00 40.94           H  
ATOM   3635  HA  LEU B 163     -11.289 -36.320   3.112  1.00 41.11           H  
ATOM   3636  HB2 LEU B 163     -11.722 -33.367   3.804  1.00 41.08           H  
ATOM   3637  HB3 LEU B 163     -13.029 -34.494   3.511  1.00 41.08           H  
ATOM   3638  HG  LEU B 163     -10.965 -34.807   5.758  1.00 45.57           H  
ATOM   3639 HD11 LEU B 163     -12.844 -34.106   7.224  1.00 45.38           H  
ATOM   3640 HD12 LEU B 163     -12.397 -32.818   6.091  1.00 45.38           H  
ATOM   3641 HD13 LEU B 163     -13.844 -33.789   5.808  1.00 45.38           H  
ATOM   3642 HD21 LEU B 163     -12.527 -36.468   6.694  1.00 46.78           H  
ATOM   3643 HD22 LEU B 163     -13.571 -36.316   5.279  1.00 46.78           H  
ATOM   3644 HD23 LEU B 163     -11.937 -36.999   5.123  1.00 46.78           H  
ATOM   3645  N   GLN B 164     -10.869 -33.746   1.004  1.00 40.15           N  
ATOM   3646  CA  GLN B 164     -11.090 -33.388  -0.396  1.00 40.02           C  
ATOM   3647  C   GLN B 164     -10.563 -34.504  -1.313  1.00 42.83           C  
ATOM   3648  O   GLN B 164     -11.148 -34.806  -2.357  1.00 42.98           O  
ATOM   3649  CB  GLN B 164     -10.340 -32.118  -0.814  1.00 40.71           C  
ATOM   3650  CG  GLN B 164     -10.975 -30.790  -0.399  1.00 41.21           C  
ATOM   3651  CD  GLN B 164      -9.969 -29.659  -0.532  1.00 47.36           C  
ATOM   3652  OE1 GLN B 164      -8.748 -29.838  -0.494  1.00 36.23           O  
ATOM   3653  NE2 GLN B 164     -10.474 -28.420  -0.753  1.00 32.17           N  
ATOM   3654  H   GLN B 164     -10.351 -33.092   1.611  1.00 40.15           H  
ATOM   3655  HA  GLN B 164     -12.169 -33.289  -0.556  1.00 40.02           H  
ATOM   3656  HB2 GLN B 164      -9.318 -32.189  -0.428  1.00 40.71           H  
ATOM   3657  HB3 GLN B 164     -10.251 -32.098  -1.908  1.00 40.71           H  
ATOM   3658  HG2 GLN B 164     -11.860 -30.584  -1.010  1.00 41.21           H  
ATOM   3659  HG3 GLN B 164     -11.284 -30.833   0.643  1.00 41.21           H  
ATOM   3660 HE21 GLN B 164     -11.479 -28.189  -0.947  1.00 32.17           H  
ATOM   3661 HE22 GLN B 164      -9.858 -27.622  -0.783  1.00 32.17           H  
ATOM   3662  N   VAL B 165      -9.342 -35.058  -0.951  1.00 38.85           N  
ATOM   3663  CA  VAL B 165      -8.755 -36.117  -1.766  1.00 38.18           C  
ATOM   3664  C   VAL B 165      -9.757 -37.286  -1.797  1.00 43.54           C  
ATOM   3665  O   VAL B 165     -10.145 -37.754  -2.871  1.00 42.91           O  
ATOM   3666  CB  VAL B 165      -7.348 -36.520  -1.278  1.00 41.23           C  
ATOM   3667  CG1 VAL B 165      -6.891 -37.874  -1.831  1.00 41.18           C  
ATOM   3668  CG2 VAL B 165      -6.320 -35.457  -1.691  1.00 40.26           C  
ATOM   3669  H   VAL B 165      -8.847 -34.703  -0.122  1.00 38.85           H  
ATOM   3670  HA  VAL B 165      -8.692 -35.733  -2.793  1.00 38.18           H  
ATOM   3671  HB  VAL B 165      -7.347 -36.590  -0.184  1.00 41.23           H  
ATOM   3672 HG11 VAL B 165      -5.855 -38.083  -1.542  1.00 41.18           H  
ATOM   3673 HG12 VAL B 165      -7.504 -38.690  -1.437  1.00 41.18           H  
ATOM   3674 HG13 VAL B 165      -6.948 -37.896  -2.924  1.00 41.18           H  
ATOM   3675 HG21 VAL B 165      -5.342 -35.673  -1.249  1.00 40.26           H  
ATOM   3676 HG22 VAL B 165      -6.199 -35.428  -2.780  1.00 40.26           H  
ATOM   3677 HG23 VAL B 165      -6.618 -34.457  -1.367  1.00 40.26           H  
ATOM   3678  N   VAL B 166     -10.180 -37.755  -0.570  1.00 40.68           N  
ATOM   3679  CA  VAL B 166     -11.082 -38.906  -0.469  1.00 41.92           C  
ATOM   3680  C   VAL B 166     -12.428 -38.588  -1.163  1.00 48.62           C  
ATOM   3681  O   VAL B 166     -12.988 -39.442  -1.863  1.00 48.06           O  
ATOM   3682  CB  VAL B 166     -11.257 -39.369   0.992  1.00 45.45           C  
ATOM   3683  CG1 VAL B 166     -12.362 -40.419   1.152  1.00 46.10           C  
ATOM   3684  CG2 VAL B 166      -9.951 -39.975   1.525  1.00 44.97           C  
ATOM   3685  H   VAL B 166      -9.856 -37.291   0.287  1.00 40.68           H  
ATOM   3686  HA  VAL B 166     -10.621 -39.711  -1.058  1.00 41.92           H  
ATOM   3687  HB  VAL B 166     -11.516 -38.504   1.615  1.00 45.45           H  
ATOM   3688 HG11 VAL B 166     -12.449 -40.726   2.200  1.00 46.10           H  
ATOM   3689 HG12 VAL B 166     -13.338 -40.034   0.845  1.00 46.10           H  
ATOM   3690 HG13 VAL B 166     -12.147 -41.311   0.556  1.00 46.10           H  
ATOM   3691 HG21 VAL B 166     -10.044 -40.216   2.590  1.00 44.97           H  
ATOM   3692 HG22 VAL B 166      -9.699 -40.899   0.993  1.00 44.97           H  
ATOM   3693 HG23 VAL B 166      -9.104 -39.293   1.414  1.00 44.97           H  
ATOM   3694  N   ARG B 167     -12.962 -37.327  -0.958  1.00 45.87           N  
ATOM   3695  CA  ARG B 167     -14.222 -36.934  -1.586  1.00 46.74           C  
ATOM   3696  C   ARG B 167     -14.135 -37.078  -3.117  1.00 53.48           C  
ATOM   3697  O   ARG B 167     -15.123 -37.386  -3.786  1.00 53.52           O  
ATOM   3698  CB  ARG B 167     -14.640 -35.481  -1.302  1.00 44.42           C  
ATOM   3699  CG  ARG B 167     -15.164 -35.225   0.112  1.00 44.10           C  
ATOM   3700  CD  ARG B 167     -15.673 -33.792   0.264  1.00 42.02           C  
ATOM   3701  NE  ARG B 167     -15.533 -33.305   1.646  1.00 42.12           N  
ATOM   3702  CZ  ARG B 167     -14.772 -32.261   2.059  1.00 50.86           C  
ATOM   3703  NH1 ARG B 167     -14.068 -31.526   1.175  1.00 40.48           N  
ATOM   3704  NH2 ARG B 167     -14.727 -31.978   3.378  1.00 41.31           N1+
ATOM   3705  H   ARG B 167     -12.479 -36.663  -0.328  1.00 45.87           H  
ATOM   3706  HA  ARG B 167     -14.986 -37.636  -1.234  1.00 46.74           H  
ATOM   3707  HB2 ARG B 167     -13.797 -34.809  -1.503  1.00 44.42           H  
ATOM   3708  HB3 ARG B 167     -15.430 -35.193  -2.009  1.00 44.42           H  
ATOM   3709  HG2 ARG B 167     -15.972 -35.926   0.350  1.00 44.10           H  
ATOM   3710  HG3 ARG B 167     -14.374 -35.402   0.839  1.00 44.10           H  
ATOM   3711  HD2 ARG B 167     -15.178 -33.113  -0.432  1.00 42.02           H  
ATOM   3712  HD3 ARG B 167     -16.739 -33.756   0.031  1.00 42.02           H  
ATOM   3713  HE  ARG B 167     -16.165 -33.668   2.355  1.00 42.12           H  
ATOM   3714 HH11 ARG B 167     -13.993 -31.695   0.188  1.00 40.48           H  
ATOM   3715 HH12 ARG B 167     -13.621 -30.616   1.509  1.00 40.48           H  
ATOM   3716 HH21 ARG B 167     -15.314 -32.456   4.077  1.00 41.31           H  
ATOM   3717 HH22 ARG B 167     -13.957 -31.341   3.742  1.00 41.31           H  
ATOM   3718  N   SER B 168     -12.927 -36.716  -3.691  1.00 50.95           N  
ATOM   3719  CA  SER B 168     -12.738 -36.787  -5.141  1.00 51.72           C  
ATOM   3720  C   SER B 168     -12.566 -38.211  -5.682  1.00 59.67           C  
ATOM   3721  O   SER B 168     -12.690 -38.450  -6.884  1.00 59.26           O  
ATOM   3722  CB  SER B 168     -11.555 -35.920  -5.603  1.00 51.90           C  
ATOM   3723  OG  SER B 168     -10.275 -36.417  -5.210  1.00 52.27           O  
ATOM   3724  H   SER B 168     -12.173 -36.364  -3.091  1.00 50.95           H  
ATOM   3725  HA  SER B 168     -13.654 -36.388  -5.596  1.00 51.72           H  
ATOM   3726  HB2 SER B 168     -11.544 -35.848  -6.696  1.00 51.90           H  
ATOM   3727  HB3 SER B 168     -11.651 -34.904  -5.206  1.00 51.90           H  
ATOM   3728  HG  SER B 168     -10.375 -36.931  -4.376  1.00 52.27           H  
ATOM   3729  N   LEU B 169     -12.135 -39.155  -4.774  1.00 59.38           N  
ATOM   3730  CA  LEU B 169     -11.809 -40.521  -5.168  1.00 60.62           C  
ATOM   3731  C   LEU B 169     -12.965 -41.502  -4.920  1.00 69.94           C  
ATOM   3732  O   LEU B 169     -13.103 -42.513  -5.613  1.00 69.28           O  
ATOM   3733  CB  LEU B 169     -10.568 -41.031  -4.417  1.00 60.33           C  
ATOM   3734  CG  LEU B 169      -9.242 -40.374  -4.851  1.00 63.98           C  
ATOM   3735  CD1 LEU B 169      -8.120 -40.820  -3.910  1.00 64.75           C  
ATOM   3736  CD2 LEU B 169      -8.866 -40.715  -6.294  1.00 66.67           C  
ATOM   3737  H   LEU B 169     -12.060 -38.881  -3.795  1.00 59.38           H  
ATOM   3738  HA  LEU B 169     -11.637 -40.542  -6.249  1.00 60.62           H  
ATOM   3739  HB2 LEU B 169     -10.712 -40.867  -3.340  1.00 60.33           H  
ATOM   3740  HB3 LEU B 169     -10.481 -42.118  -4.546  1.00 60.33           H  
ATOM   3741  HG  LEU B 169      -9.332 -39.286  -4.774  1.00 63.98           H  
ATOM   3742 HD11 LEU B 169      -7.176 -40.328  -4.168  1.00 64.75           H  
ATOM   3743 HD12 LEU B 169      -8.358 -40.564  -2.873  1.00 64.75           H  
ATOM   3744 HD13 LEU B 169      -7.963 -41.903  -3.964  1.00 64.75           H  
ATOM   3745 HD21 LEU B 169      -7.881 -40.306  -6.545  1.00 66.67           H  
ATOM   3746 HD22 LEU B 169      -8.831 -41.798  -6.451  1.00 66.67           H  
ATOM   3747 HD23 LEU B 169      -9.581 -40.290  -7.005  1.00 66.67           H  
ATOM   3748  N   VAL B 170     -13.697 -41.301  -3.768  1.00 70.86           N  
ATOM   3749  CA  VAL B 170     -14.683 -42.270  -3.296  1.00 73.33           C  
ATOM   3750  C   VAL B 170     -16.095 -41.664  -3.478  1.00 81.36           C  
ATOM   3751  O   VAL B 170     -16.353 -40.474  -3.292  1.00 80.14           O  
ATOM   3752  CB  VAL B 170     -14.385 -42.679  -1.831  1.00 77.07           C  
ATOM   3753  CG1 VAL B 170     -15.328 -43.776  -1.329  1.00 77.37           C  
ATOM   3754  CG2 VAL B 170     -12.942 -43.181  -1.674  1.00 76.59           C  
ATOM   3755  H   VAL B 170     -13.555 -40.447  -3.213  1.00 70.86           H  
ATOM   3756  HA  VAL B 170     -14.621 -43.166  -3.925  1.00 73.33           H  
ATOM   3757  HB  VAL B 170     -14.506 -41.805  -1.179  1.00 77.07           H  
ATOM   3758 HG11 VAL B 170     -15.053 -44.101  -0.320  1.00 77.37           H  
ATOM   3759 HG12 VAL B 170     -16.356 -43.417  -1.271  1.00 77.37           H  
ATOM   3760 HG13 VAL B 170     -15.305 -44.653  -1.984  1.00 77.37           H  
ATOM   3761 HG21 VAL B 170     -12.755 -43.518  -0.649  1.00 76.59           H  
ATOM   3762 HG22 VAL B 170     -12.739 -44.020  -2.348  1.00 76.59           H  
ATOM   3763 HG23 VAL B 170     -12.217 -42.389  -1.888  1.00 76.59           H  
ATOM   3764  N   LYS B 171     -17.063 -42.614  -3.791  1.00 82.33           N  
ATOM   3765  CA  LYS B 171     -18.476 -42.270  -3.902  1.00 84.00           C  
ATOM   3766  C   LYS B 171     -19.106 -42.135  -2.493  1.00 90.59           C  
ATOM   3767  O   LYS B 171     -18.760 -42.872  -1.560  1.00 89.02           O  
ATOM   3768  CB  LYS B 171     -19.293 -43.389  -4.554  1.00 87.60           C  
ATOM   3769  CG  LYS B 171     -19.153 -43.619  -6.064  1.00117.33           C  
ATOM   3770  CD  LYS B 171     -20.264 -44.609  -6.429  1.00137.46           C  
ATOM   3771  CE  LYS B 171     -20.344 -45.126  -7.852  1.00160.37           C  
ATOM   3772  NZ  LYS B 171     -21.580 -45.952  -7.951  1.00177.10           N1+
ATOM   3773  H   LYS B 171     -16.789 -43.582  -3.917  1.00 82.33           H  
ATOM   3774  HA  LYS B 171     -18.554 -41.338  -4.465  1.00 84.00           H  
ATOM   3775  HB2 LYS B 171     -19.079 -44.336  -4.035  1.00 87.60           H  
ATOM   3776  HB3 LYS B 171     -20.353 -43.182  -4.361  1.00 87.60           H  
ATOM   3777  HG2 LYS B 171     -19.284 -42.681  -6.614  1.00117.33           H  
ATOM   3778  HG3 LYS B 171     -18.167 -44.028  -6.304  1.00117.33           H  
ATOM   3779  HD2 LYS B 171     -20.144 -45.479  -5.770  1.00137.46           H  
ATOM   3780  HD3 LYS B 171     -21.226 -44.141  -6.181  1.00137.46           H  
ATOM   3781  HE2 LYS B 171     -20.425 -44.328  -8.594  1.00160.37           H  
ATOM   3782  HE3 LYS B 171     -19.500 -45.779  -8.090  1.00160.37           H  
ATOM   3783  HZ1 LYS B 171     -21.511 -46.766  -8.568  1.00177.10           H  
ATOM   3784  HZ2 LYS B 171     -21.894 -46.348  -6.970  1.00177.10           H  
ATOM   3785  HZ3 LYS B 171     -22.407 -45.407  -8.215  1.00177.10           H  
ATOM   3786  N   PRO B 172     -20.213 -41.310  -2.367  1.00 91.00           N  
ATOM   3787  CA  PRO B 172     -20.958 -41.227  -1.105  1.00 92.14           C  
ATOM   3788  C   PRO B 172     -21.472 -42.575  -0.592  1.00 99.76           C  
ATOM   3789  O   PRO B 172     -21.568 -42.818   0.613  1.00 98.82           O  
ATOM   3790  CB  PRO B 172     -22.122 -40.285  -1.412  1.00 94.18           C  
ATOM   3791  CG  PRO B 172     -21.590 -39.417  -2.543  1.00 98.41           C  
ATOM   3792  CD  PRO B 172     -20.749 -40.386  -3.357  1.00 93.41           C  
ATOM   3793  HA  PRO B 172     -20.288 -40.808  -0.359  1.00 92.14           H  
ATOM   3794  HB2 PRO B 172     -23.007 -40.837  -1.752  1.00 94.18           H  
ATOM   3795  HB3 PRO B 172     -22.416 -39.695  -0.538  1.00 94.18           H  
ATOM   3796  HG2 PRO B 172     -22.383 -38.948  -3.132  1.00 98.41           H  
ATOM   3797  HG3 PRO B 172     -20.955 -38.624  -2.130  1.00 98.41           H  
ATOM   3798  HD2 PRO B 172     -21.363 -40.961  -4.059  1.00 93.41           H  
ATOM   3799  HD3 PRO B 172     -19.955 -39.873  -3.903  1.00 93.41           H  
ATOM   3800  N   GLU B 173     -21.855 -43.474  -1.579  1.00100.19           N  
ATOM   3801  CA  GLU B 173     -22.455 -44.766  -1.262  1.00101.72           C  
ATOM   3802  C   GLU B 173     -21.464 -45.758  -0.621  1.00107.41           C  
ATOM   3803  O   GLU B 173     -21.825 -46.882  -0.261  1.00106.84           O  
ATOM   3804  CB  GLU B 173     -23.205 -45.391  -2.458  1.00103.35           C  
ATOM   3805  CG  GLU B 173     -22.325 -45.895  -3.609  1.00117.27           C  
ATOM   3806  CD  GLU B 173     -23.091 -46.386  -4.853  1.00135.58           C  
ATOM   3807  OE1 GLU B 173     -24.340 -46.487  -4.756  1.00128.91           O  
ATOM   3808  OE2 GLU B 173     -22.368 -46.595  -5.889  1.00127.90           O1-
ATOM   3809  H   GLU B 173     -21.715 -43.207  -2.547  1.00100.19           H  
ATOM   3810  HA  GLU B 173     -23.198 -44.563  -0.479  1.00101.72           H  
ATOM   3811  HB2 GLU B 173     -23.806 -46.234  -2.092  1.00103.35           H  
ATOM   3812  HB3 GLU B 173     -23.916 -44.651  -2.847  1.00103.35           H  
ATOM   3813  HG2 GLU B 173     -21.660 -45.089  -3.925  1.00117.27           H  
ATOM   3814  HG3 GLU B 173     -21.696 -46.724  -3.264  1.00117.27           H  
ATOM   3815  N   ASN B 174     -20.174 -45.292  -0.437  1.00105.87           N  
ATOM   3816  CA  ASN B 174     -19.173 -46.054   0.290  1.00106.98           C  
ATOM   3817  C   ASN B 174     -18.479 -45.286   1.421  1.00112.11           C  
ATOM   3818  O   ASN B 174     -17.564 -45.822   2.053  1.00111.26           O  
ATOM   3819  CB  ASN B 174     -18.123 -46.600  -0.676  1.00109.04           C  
ATOM   3820  CG  ASN B 174     -18.689 -47.711  -1.530  1.00135.45           C  
ATOM   3821  OD1 ASN B 174     -19.442 -48.588  -1.107  1.00129.72           O  
ATOM   3822  ND2 ASN B 174     -18.252 -47.685  -2.825  1.00130.03           N  
ATOM   3823  H   ASN B 174     -19.900 -44.391  -0.838  1.00105.87           H  
ATOM   3824  HA  ASN B 174     -19.678 -46.884   0.797  1.00106.98           H  
ATOM   3825  HB2 ASN B 174     -17.735 -45.792  -1.307  1.00109.04           H  
ATOM   3826  HB3 ASN B 174     -17.266 -47.027  -0.141  1.00109.04           H  
ATOM   3827 HD21 ASN B 174     -18.574 -48.403  -3.462  1.00130.03           H  
ATOM   3828 HD22 ASN B 174     -17.619 -46.983  -3.187  1.00130.03           H  
ATOM   3829  N   TYR B 175     -18.967 -44.044   1.775  1.00110.57           N  
ATOM   3830  CA  TYR B 175     -18.251 -43.230   2.770  1.00111.23           C  
ATOM   3831  C   TYR B 175     -18.278 -43.943   4.119  1.00118.70           C  
ATOM   3832  O   TYR B 175     -17.249 -44.157   4.760  1.00117.99           O  
ATOM   3833  CB  TYR B 175     -18.801 -41.800   2.911  1.00112.26           C  
ATOM   3834  CG  TYR B 175     -18.437 -40.813   1.819  1.00113.07           C  
ATOM   3835  CD1 TYR B 175     -17.448 -41.063   0.858  1.00114.55           C  
ATOM   3836  CD2 TYR B 175     -19.099 -39.574   1.780  1.00113.76           C  
ATOM   3837  CE1 TYR B 175     -17.173 -40.138  -0.148  1.00114.55           C  
ATOM   3838  CE2 TYR B 175     -18.838 -38.652   0.758  1.00114.50           C  
ATOM   3839  CZ  TYR B 175     -17.897 -38.957  -0.218  1.00119.60           C  
ATOM   3840  OH  TYR B 175     -17.711 -38.093  -1.259  1.00117.61           O  
ATOM   3841  H   TYR B 175     -19.808 -43.684   1.318  1.00110.57           H  
ATOM   3842  HA  TYR B 175     -17.193 -43.222   2.482  1.00111.23           H  
ATOM   3843  HB2 TYR B 175     -19.896 -41.848   2.978  1.00112.26           H  
ATOM   3844  HB3 TYR B 175     -18.448 -41.374   3.860  1.00112.26           H  
ATOM   3845  HD1 TYR B 175     -16.877 -41.985   0.855  1.00114.55           H  
ATOM   3846  HD2 TYR B 175     -19.844 -39.328   2.535  1.00113.76           H  
ATOM   3847  HE1 TYR B 175     -16.399 -40.365  -0.872  1.00114.55           H  
ATOM   3848  HE2 TYR B 175     -19.376 -37.709   0.730  1.00114.50           H  
ATOM   3849  HH  TYR B 175     -17.541 -38.626  -2.064  1.00117.61           H  
ATOM   3850  N   ARG B 176     -19.523 -44.367   4.536  1.00118.68           N  
ATOM   3851  CA  ARG B 176     -19.714 -45.046   5.813  1.00119.40           C  
ATOM   3852  C   ARG B 176     -19.410 -46.570   5.719  1.00124.72           C  
ATOM   3853  O   ARG B 176     -19.788 -47.370   6.575  1.00124.00           O  
ATOM   3854  CB  ARG B 176     -21.097 -44.746   6.421  1.00122.13           C  
ATOM   3855  CG  ARG B 176     -21.373 -43.238   6.598  1.00138.03           C  
ATOM   3856  CD  ARG B 176     -22.569 -42.966   7.519  1.00154.66           C  
ATOM   3857  NE  ARG B 176     -22.872 -41.530   7.609  1.00165.28           N  
ATOM   3858  CZ  ARG B 176     -23.347 -40.881   8.701  1.00180.35           C  
ATOM   3859  NH1 ARG B 176     -23.733 -41.535   9.820  1.00169.25           N  
ATOM   3860  NH2 ARG B 176     -23.437 -39.544   8.662  1.00168.28           N1+
ATOM   3861  H   ARG B 176     -20.322 -44.217   3.930  1.00118.68           H  
ATOM   3862  HA  ARG B 176     -18.958 -44.652   6.498  1.00119.40           H  
ATOM   3863  HB2 ARG B 176     -21.883 -45.183   5.792  1.00122.13           H  
ATOM   3864  HB3 ARG B 176     -21.169 -45.243   7.397  1.00122.13           H  
ATOM   3865  HG2 ARG B 176     -20.490 -42.742   7.015  1.00138.03           H  
ATOM   3866  HG3 ARG B 176     -21.555 -42.778   5.619  1.00138.03           H  
ATOM   3867  HD2 ARG B 176     -23.464 -43.468   7.139  1.00154.66           H  
ATOM   3868  HD3 ARG B 176     -22.336 -43.349   8.517  1.00154.66           H  
ATOM   3869  HE  ARG B 176     -22.678 -40.875   6.831  1.00165.28           H  
ATOM   3870 HH11 ARG B 176     -23.776 -42.545   9.855  1.00169.25           H  
ATOM   3871 HH12 ARG B 176     -24.025 -41.015  10.638  1.00169.25           H  
ATOM   3872 HH21 ARG B 176     -23.185 -39.122   7.709  1.00168.28           H  
ATOM   3873 HH22 ARG B 176     -23.806 -38.947   9.384  1.00168.28           H  
ATOM   3874  N   ARG B 177     -18.575 -46.936   4.676  1.00123.00           N  
ATOM   3875  CA  ARG B 177     -17.943 -48.247   4.540  1.00123.67           C  
ATOM   3876  C   ARG B 177     -16.411 -48.159   4.727  1.00126.35           C  
ATOM   3877  O   ARG B 177     -15.716 -49.177   4.707  1.00125.87           O  
ATOM   3878  CB  ARG B 177     -18.235 -48.811   3.140  1.00127.47           C  
ATOM   3879  CG  ARG B 177     -18.478 -50.325   3.112  1.00149.60           C  
ATOM   3880  CD  ARG B 177     -19.877 -50.764   3.561  1.00175.44           C  
ATOM   3881  NE  ARG B 177     -21.014 -50.023   2.979  1.00195.89           N  
ATOM   3882  CZ  ARG B 177     -21.118 -49.544   1.715  1.00217.31           C  
ATOM   3883  NH1 ARG B 177     -20.328 -49.976   0.720  1.00209.18           N  
ATOM   3884  NH2 ARG B 177     -22.016 -48.574   1.464  1.00208.74           N1+
ATOM   3885  H   ARG B 177     -18.363 -46.254   3.952  1.00123.00           H  
ATOM   3886  HA  ARG B 177     -18.329 -48.904   5.326  1.00123.67           H  
ATOM   3887  HB2 ARG B 177     -19.088 -48.291   2.697  1.00127.47           H  
ATOM   3888  HB3 ARG B 177     -17.387 -48.597   2.475  1.00127.47           H  
ATOM   3889  HG2 ARG B 177     -18.293 -50.682   2.094  1.00149.60           H  
ATOM   3890  HG3 ARG B 177     -17.732 -50.836   3.732  1.00149.60           H  
ATOM   3891  HD2 ARG B 177     -20.032 -51.828   3.354  1.00175.44           H  
ATOM   3892  HD3 ARG B 177     -19.953 -50.636   4.647  1.00175.44           H  
ATOM   3893  HE  ARG B 177     -21.741 -49.740   3.625  1.00195.89           H  
ATOM   3894 HH11 ARG B 177     -19.808 -50.837   0.792  1.00209.18           H  
ATOM   3895 HH12 ARG B 177     -20.186 -49.418  -0.144  1.00209.18           H  
ATOM   3896 HH21 ARG B 177     -22.655 -48.219   2.160  1.00208.74           H  
ATOM   3897 HH22 ARG B 177     -21.979 -48.034   0.575  1.00208.74           H  
ATOM   3898  N   LEU B 178     -15.876 -46.891   4.848  1.00122.24           N  
ATOM   3899  CA  LEU B 178     -14.442 -46.678   5.001  1.00121.80           C  
ATOM   3900  C   LEU B 178     -14.087 -46.887   6.488  1.00124.94           C  
ATOM   3901  O   LEU B 178     -14.837 -46.558   7.411  1.00124.22           O  
ATOM   3902  CB  LEU B 178     -13.992 -45.272   4.581  1.00121.55           C  
ATOM   3903  CG  LEU B 178     -14.201 -44.934   3.094  1.00126.83           C  
ATOM   3904  CD1 LEU B 178     -13.824 -43.472   2.843  1.00126.91           C  
ATOM   3905  CD2 LEU B 178     -13.395 -45.846   2.169  1.00128.31           C  
ATOM   3906  H   LEU B 178     -16.496 -46.082   4.869  1.00122.24           H  
ATOM   3907  HA  LEU B 178     -13.916 -47.441   4.417  1.00121.80           H  
ATOM   3908  HB2 LEU B 178     -14.529 -44.531   5.186  1.00121.55           H  
ATOM   3909  HB3 LEU B 178     -12.930 -45.145   4.831  1.00121.55           H  
ATOM   3910  HG  LEU B 178     -15.260 -45.047   2.847  1.00126.83           H  
ATOM   3911 HD11 LEU B 178     -14.010 -43.193   1.801  1.00126.91           H  
ATOM   3912 HD12 LEU B 178     -14.418 -42.804   3.475  1.00126.91           H  
ATOM   3913 HD13 LEU B 178     -12.765 -43.291   3.058  1.00126.91           H  
ATOM   3914 HD21 LEU B 178     -13.501 -45.532   1.125  1.00128.31           H  
ATOM   3915 HD22 LEU B 178     -12.329 -45.825   2.420  1.00128.31           H  
ATOM   3916 HD23 LEU B 178     -13.741 -46.882   2.230  1.00128.31           H  
ATOM   3917  N   ASP B 179     -12.834 -47.430   6.685  1.00121.34           N  
ATOM   3918  CA  ASP B 179     -12.356 -47.891   7.997  1.00120.73           C  
ATOM   3919  C   ASP B 179     -11.632 -46.703   8.670  1.00123.05           C  
ATOM   3920  O   ASP B 179     -10.414 -46.548   8.643  1.00122.46           O  
ATOM   3921  CB  ASP B 179     -11.463 -49.103   7.768  1.00122.81           C  
ATOM   3922  CG  ASP B 179     -11.310 -49.973   9.006  1.00131.85           C  
ATOM   3923  OD1 ASP B 179     -11.493 -49.408  10.118  1.00132.34           O  
ATOM   3924  OD2 ASP B 179     -11.005 -51.175   8.758  1.00136.65           O1-
ATOM   3925  H   ASP B 179     -12.198 -47.529   5.903  1.00121.34           H  
ATOM   3926  HA  ASP B 179     -13.230 -48.162   8.603  1.00120.73           H  
ATOM   3927  HB2 ASP B 179     -11.894 -49.734   6.978  1.00122.81           H  
ATOM   3928  HB3 ASP B 179     -10.463 -48.810   7.427  1.00122.81           H  
ATOM   3929  N   ILE B 180     -12.508 -45.775   9.212  1.00118.82           N  
ATOM   3930  CA  ILE B 180     -12.130 -44.520   9.865  1.00117.62           C  
ATOM   3931  C   ILE B 180     -13.273 -44.162  10.863  1.00120.32           C  
ATOM   3932  O   ILE B 180     -14.292 -44.843  10.971  1.00119.46           O  
ATOM   3933  CB  ILE B 180     -11.830 -43.358   8.870  1.00120.68           C  
ATOM   3934  CG1 ILE B 180     -13.025 -43.069   7.942  1.00121.99           C  
ATOM   3935  CG2 ILE B 180     -10.540 -43.593   8.078  1.00121.74           C  
ATOM   3936  CD1 ILE B 180     -12.798 -41.930   6.958  1.00128.53           C  
ATOM   3937  H   ILE B 180     -13.506 -45.985   9.174  1.00118.82           H  
ATOM   3938  HA  ILE B 180     -11.234 -44.720  10.466  1.00117.62           H  
ATOM   3939  HB  ILE B 180     -11.653 -42.447   9.455  1.00120.68           H  
ATOM   3940 HG12 ILE B 180     -13.287 -43.968   7.375  1.00121.99           H  
ATOM   3941 HG13 ILE B 180     -13.889 -42.809   8.562  1.00121.99           H  
ATOM   3942 HG21 ILE B 180     -10.204 -42.668   7.598  1.00121.74           H  
ATOM   3943 HG22 ILE B 180      -9.728 -43.919   8.736  1.00121.74           H  
ATOM   3944 HG23 ILE B 180     -10.679 -44.340   7.289  1.00121.74           H  
ATOM   3945 HD11 ILE B 180     -13.730 -41.697   6.431  1.00128.53           H  
ATOM   3946 HD12 ILE B 180     -12.463 -41.025   7.471  1.00128.53           H  
ATOM   3947 HD13 ILE B 180     -12.055 -42.197   6.201  1.00128.53           H  
ATOM   3948  N   VAL B 181     -13.032 -43.048  11.649  1.00116.65           N  
ATOM   3949  CA  VAL B 181     -13.924 -42.618  12.739  1.00116.70           C  
ATOM   3950  C   VAL B 181     -15.008 -41.651  12.207  1.00119.25           C  
ATOM   3951  O   VAL B 181     -14.827 -40.897  11.248  1.00118.40           O  
ATOM   3952  CB  VAL B 181     -13.087 -42.018  13.897  1.00120.96           C  
ATOM   3953  CG1 VAL B 181     -12.480 -40.650  13.566  1.00120.88           C  
ATOM   3954  CG2 VAL B 181     -13.876 -41.930  15.205  1.00120.95           C  
ATOM   3955  H   VAL B 181     -12.209 -42.493  11.458  1.00116.65           H  
ATOM   3956  HA  VAL B 181     -14.439 -43.517  13.101  1.00116.70           H  
ATOM   3957  HB  VAL B 181     -12.250 -42.705  14.083  1.00120.96           H  
ATOM   3958 HG11 VAL B 181     -11.834 -40.311  14.384  1.00120.88           H  
ATOM   3959 HG12 VAL B 181     -11.866 -40.691  12.662  1.00120.88           H  
ATOM   3960 HG13 VAL B 181     -13.250 -39.887  13.419  1.00120.88           H  
ATOM   3961 HG21 VAL B 181     -13.212 -41.667  16.035  1.00120.95           H  
ATOM   3962 HG22 VAL B 181     -14.653 -41.164  15.155  1.00120.95           H  
ATOM   3963 HG23 VAL B 181     -14.347 -42.888  15.447  1.00120.95           H  
ATOM   3964  N   ARG B 182     -16.190 -41.608  12.950  1.00115.32           N  
ATOM   3965  CA  ARG B 182     -17.359 -40.895  12.430  1.00114.86           C  
ATOM   3966  C   ARG B 182     -17.132 -39.398  12.221  1.00113.78           C  
ATOM   3967  O   ARG B 182     -17.731 -38.752  11.360  1.00113.01           O  
ATOM   3968  CB  ARG B 182     -18.663 -41.201  13.176  1.00119.10           C  
ATOM   3969  CG  ARG B 182     -19.024 -40.362  14.411  1.00143.07           C  
ATOM   3970  CD  ARG B 182     -18.256 -40.695  15.687  1.00170.13           C  
ATOM   3971  NE  ARG B 182     -17.133 -39.779  15.917  1.00192.56           N  
ATOM   3972  CZ  ARG B 182     -16.377 -39.784  17.048  1.00215.29           C  
ATOM   3973  NH1 ARG B 182     -16.644 -40.603  18.084  1.00208.04           N  
ATOM   3974  NH2 ARG B 182     -15.310 -38.968  17.131  1.00206.66           N1+
ATOM   3975  H   ARG B 182     -16.262 -42.134  13.813  1.00115.32           H  
ATOM   3976  HA  ARG B 182     -17.469 -41.297  11.420  1.00114.86           H  
ATOM   3977  HB2 ARG B 182     -19.479 -41.036  12.458  1.00119.10           H  
ATOM   3978  HB3 ARG B 182     -18.704 -42.267  13.432  1.00119.10           H  
ATOM   3979  HG2 ARG B 182     -18.971 -39.292  14.189  1.00143.07           H  
ATOM   3980  HG3 ARG B 182     -20.083 -40.572  14.616  1.00143.07           H  
ATOM   3981  HD2 ARG B 182     -18.940 -40.584  16.536  1.00170.13           H  
ATOM   3982  HD3 ARG B 182     -17.874 -41.721  15.661  1.00170.13           H  
ATOM   3983  HE  ARG B 182     -16.970 -39.013  15.266  1.00192.56           H  
ATOM   3984 HH11 ARG B 182     -17.450 -41.214  18.075  1.00208.04           H  
ATOM   3985 HH12 ARG B 182     -16.066 -40.601  18.914  1.00208.04           H  
ATOM   3986 HH21 ARG B 182     -15.014 -38.403  16.309  1.00206.66           H  
ATOM   3987 HH22 ARG B 182     -14.740 -38.906  17.963  1.00206.66           H  
ATOM   3988  N   SER B 183     -16.180 -38.835  13.041  1.00106.87           N  
ATOM   3989  CA  SER B 183     -15.834 -37.420  12.956  1.00105.05           C  
ATOM   3990  C   SER B 183     -14.782 -37.157  11.858  1.00103.28           C  
ATOM   3991  O   SER B 183     -14.224 -36.068  11.744  1.00102.84           O  
ATOM   3992  CB  SER B 183     -15.436 -36.855  14.319  1.00108.63           C  
ATOM   3993  OG  SER B 183     -14.619 -37.791  15.056  1.00117.61           O  
ATOM   3994  H   SER B 183     -15.659 -39.433  13.673  1.00106.87           H  
ATOM   3995  HA  SER B 183     -16.718 -36.873  12.613  1.00105.05           H  
ATOM   3996  HB2 SER B 183     -14.908 -35.899  14.253  1.00108.63           H  
ATOM   3997  HB3 SER B 183     -16.335 -36.700  14.925  1.00108.63           H  
ATOM   3998  HG  SER B 183     -13.708 -37.652  14.716  1.00117.61           H  
ATOM   3999  N   LEU B 184     -14.636 -38.185  10.945  1.00 95.56           N  
ATOM   4000  CA  LEU B 184     -14.101 -38.035   9.599  1.00 93.13           C  
ATOM   4001  C   LEU B 184     -15.062 -38.639   8.536  1.00 92.63           C  
ATOM   4002  O   LEU B 184     -14.712 -38.766   7.362  1.00 91.10           O  
ATOM   4003  CB  LEU B 184     -12.719 -38.699   9.468  1.00 93.25           C  
ATOM   4004  CG  LEU B 184     -11.607 -38.092  10.344  1.00 97.22           C  
ATOM   4005  CD1 LEU B 184     -10.352 -38.967  10.259  1.00 96.87           C  
ATOM   4006  CD2 LEU B 184     -11.260 -36.662   9.927  1.00 98.90           C  
ATOM   4007  H   LEU B 184     -14.906 -39.137  11.214  1.00 95.56           H  
ATOM   4008  HA  LEU B 184     -14.039 -36.966   9.365  1.00 93.13           H  
ATOM   4009  HB2 LEU B 184     -12.821 -39.765   9.714  1.00 93.25           H  
ATOM   4010  HB3 LEU B 184     -12.394 -38.664   8.420  1.00 93.25           H  
ATOM   4011  HG  LEU B 184     -11.932 -38.081  11.391  1.00 97.22           H  
ATOM   4012 HD11 LEU B 184      -9.559 -38.574  10.904  1.00 96.87           H  
ATOM   4013 HD12 LEU B 184     -10.567 -39.991  10.581  1.00 96.87           H  
ATOM   4014 HD13 LEU B 184      -9.966 -39.009   9.234  1.00 96.87           H  
ATOM   4015 HD21 LEU B 184     -10.439 -36.268  10.536  1.00 98.90           H  
ATOM   4016 HD22 LEU B 184     -10.951 -36.618   8.877  1.00 98.90           H  
ATOM   4017 HD23 LEU B 184     -12.111 -35.990  10.057  1.00 98.90           H  
ATOM   4018  N   TYR B 185     -16.356 -38.907   8.954  1.00 87.42           N  
ATOM   4019  CA  TYR B 185     -17.432 -39.303   8.028  1.00 86.58           C  
ATOM   4020  C   TYR B 185     -18.317 -38.066   7.809  1.00 84.79           C  
ATOM   4021  O   TYR B 185     -18.705 -37.742   6.685  1.00 83.29           O  
ATOM   4022  CB  TYR B 185     -18.357 -40.429   8.538  1.00 88.74           C  
ATOM   4023  CG  TYR B 185     -17.854 -41.855   8.589  1.00 91.73           C  
ATOM   4024  CD1 TYR B 185     -16.837 -42.342   7.763  1.00 94.29           C  
ATOM   4025  CD2 TYR B 185     -18.518 -42.772   9.430  1.00 92.60           C  
ATOM   4026  CE1 TYR B 185     -16.480 -43.697   7.797  1.00 95.23           C  
ATOM   4027  CE2 TYR B 185     -18.146 -44.118   9.478  1.00 93.64           C  
ATOM   4028  CZ  TYR B 185     -17.123 -44.575   8.660  1.00101.65           C  
ATOM   4029  OH  TYR B 185     -16.806 -45.902   8.702  1.00103.40           O  
ATOM   4030  H   TYR B 185     -16.594 -38.777   9.937  1.00 87.42           H  
ATOM   4031  HA  TYR B 185     -16.998 -39.560   7.057  1.00 86.58           H  
ATOM   4032  HB2 TYR B 185     -18.723 -40.163   9.537  1.00 88.74           H  
ATOM   4033  HB3 TYR B 185     -19.249 -40.453   7.895  1.00 88.74           H  
ATOM   4034  HD1 TYR B 185     -16.319 -41.698   7.059  1.00 94.29           H  
ATOM   4035  HD2 TYR B 185     -19.339 -42.433  10.059  1.00 92.60           H  
ATOM   4036  HE1 TYR B 185     -15.715 -44.055   7.118  1.00 95.23           H  
ATOM   4037  HE2 TYR B 185     -18.656 -44.814  10.139  1.00 93.64           H  
ATOM   4038  HH  TYR B 185     -15.981 -46.074   8.175  1.00103.40           H  
ATOM   4039  N   GLU B 186     -18.710 -37.396   8.959  1.00 78.00           N  
ATOM   4040  CA  GLU B 186     -19.681 -36.296   8.906  1.00 76.75           C  
ATOM   4041  C   GLU B 186     -19.229 -35.097   8.043  1.00 74.74           C  
ATOM   4042  O   GLU B 186     -20.056 -34.398   7.459  1.00 73.43           O  
ATOM   4043  CB  GLU B 186     -20.146 -35.887  10.321  1.00 78.70           C  
ATOM   4044  CG  GLU B 186     -19.064 -35.337  11.267  1.00 93.40           C  
ATOM   4045  CD  GLU B 186     -19.235 -35.680  12.756  1.00117.42           C  
ATOM   4046  OE1 GLU B 186     -18.812 -34.821  13.582  1.00110.59           O  
ATOM   4047  OE2 GLU B 186     -19.704 -36.826  13.011  1.00113.63           O1-
ATOM   4048  H   GLU B 186     -18.372 -37.701   9.877  1.00 78.00           H  
ATOM   4049  HA  GLU B 186     -20.552 -36.711   8.380  1.00 76.75           H  
ATOM   4050  HB2 GLU B 186     -20.928 -35.123  10.227  1.00 78.70           H  
ATOM   4051  HB3 GLU B 186     -20.635 -36.762  10.767  1.00 78.70           H  
ATOM   4052  HG2 GLU B 186     -18.078 -35.721  10.985  1.00 93.40           H  
ATOM   4053  HG3 GLU B 186     -19.018 -34.248  11.155  1.00 93.40           H  
ATOM   4054  N   ASP B 187     -17.870 -34.863   8.012  1.00 67.87           N  
ATOM   4055  CA  ASP B 187     -17.266 -33.751   7.262  1.00 65.98           C  
ATOM   4056  C   ASP B 187     -16.774 -34.207   5.861  1.00 66.44           C  
ATOM   4057  O   ASP B 187     -16.228 -33.451   5.047  1.00 65.30           O  
ATOM   4058  CB  ASP B 187     -16.105 -33.163   8.046  1.00 67.16           C  
ATOM   4059  CG  ASP B 187     -16.488 -32.557   9.391  1.00 69.38           C  
ATOM   4060  OD1 ASP B 187     -17.670 -32.183   9.564  1.00 70.22           O  
ATOM   4061  OD2 ASP B 187     -15.506 -32.501  10.209  1.00 69.89           O1-
ATOM   4062  H   ASP B 187     -17.277 -35.485   8.549  1.00 67.87           H  
ATOM   4063  HA  ASP B 187     -18.037 -32.993   7.082  1.00 65.98           H  
ATOM   4064  HB2 ASP B 187     -15.346 -33.939   8.215  1.00 67.16           H  
ATOM   4065  HB3 ASP B 187     -15.619 -32.370   7.464  1.00 67.16           H  
ATOM   4066  N   LEU B 188     -16.999 -35.544   5.592  1.00 61.90           N  
ATOM   4067  CA  LEU B 188     -16.769 -36.147   4.277  1.00 61.07           C  
ATOM   4068  C   LEU B 188     -18.080 -35.981   3.484  1.00 63.86           C  
ATOM   4069  O   LEU B 188     -18.080 -35.778   2.269  1.00 62.75           O  
ATOM   4070  CB  LEU B 188     -16.342 -37.608   4.447  1.00 61.59           C  
ATOM   4071  CG  LEU B 188     -15.700 -38.268   3.216  1.00 66.77           C  
ATOM   4072  CD1 LEU B 188     -14.382 -37.626   2.793  1.00 66.42           C  
ATOM   4073  CD2 LEU B 188     -15.446 -39.750   3.515  1.00 70.08           C  
ATOM   4074  H   LEU B 188     -17.386 -36.119   6.337  1.00 61.90           H  
ATOM   4075  HA  LEU B 188     -16.001 -35.555   3.775  1.00 61.07           H  
ATOM   4076  HB2 LEU B 188     -15.633 -37.673   5.279  1.00 61.59           H  
ATOM   4077  HB3 LEU B 188     -17.213 -38.206   4.736  1.00 61.59           H  
ATOM   4078  HG  LEU B 188     -16.400 -38.191   2.379  1.00 66.77           H  
ATOM   4079 HD11 LEU B 188     -14.091 -37.985   1.801  1.00 66.42           H  
ATOM   4080 HD12 LEU B 188     -14.447 -36.540   2.739  1.00 66.42           H  
ATOM   4081 HD13 LEU B 188     -13.574 -37.882   3.484  1.00 66.42           H  
ATOM   4082 HD21 LEU B 188     -15.085 -40.271   2.625  1.00 70.08           H  
ATOM   4083 HD22 LEU B 188     -14.697 -39.874   4.305  1.00 70.08           H  
ATOM   4084 HD23 LEU B 188     -16.359 -40.248   3.853  1.00 70.08           H  
ATOM   4085  N   GLU B 189     -19.235 -36.149   4.246  1.00 60.16           N  
ATOM   4086  CA  GLU B 189     -20.569 -35.969   3.689  1.00 60.01           C  
ATOM   4087  C   GLU B 189     -20.813 -34.486   3.335  1.00 62.22           C  
ATOM   4088  O   GLU B 189     -21.477 -34.180   2.340  1.00 61.42           O  
ATOM   4089  CB  GLU B 189     -21.692 -36.424   4.644  1.00 61.77           C  
ATOM   4090  CG  GLU B 189     -21.932 -37.934   4.632  1.00 74.48           C  
ATOM   4091  CD  GLU B 189     -23.173 -38.301   5.453  1.00 92.26           C  
ATOM   4092  OE1 GLU B 189     -24.291 -37.892   5.038  1.00 72.39           O  
ATOM   4093  OE2 GLU B 189     -22.945 -39.041   6.473  1.00 91.96           O1-
ATOM   4094  H   GLU B 189     -19.138 -36.424   5.225  1.00 60.16           H  
ATOM   4095  HA  GLU B 189     -20.612 -36.529   2.746  1.00 60.01           H  
ATOM   4096  HB2 GLU B 189     -21.474 -36.099   5.670  1.00 61.77           H  
ATOM   4097  HB3 GLU B 189     -22.627 -35.921   4.364  1.00 61.77           H  
ATOM   4098  HG2 GLU B 189     -22.095 -38.284   3.606  1.00 74.48           H  
ATOM   4099  HG3 GLU B 189     -21.051 -38.459   5.019  1.00 74.48           H  
ATOM   4100  N   ASP B 190     -20.408 -33.545   4.267  1.00 58.06           N  
ATOM   4101  CA  ASP B 190     -20.665 -32.122   4.011  1.00 57.66           C  
ATOM   4102  C   ASP B 190     -19.600 -31.664   2.988  1.00 59.20           C  
ATOM   4103  O   ASP B 190     -18.430 -31.405   3.268  1.00 57.68           O  
ATOM   4104  CB  ASP B 190     -20.645 -31.292   5.286  1.00 59.50           C  
ATOM   4105  CG  ASP B 190     -21.429 -29.981   5.142  1.00 70.92           C  
ATOM   4106  OD1 ASP B 190     -21.867 -29.696   3.990  1.00 71.79           O  
ATOM   4107  OD2 ASP B 190     -21.583 -29.338   6.225  1.00 76.66           O1-
ATOM   4108  H   ASP B 190     -19.955 -33.832   5.134  1.00 58.06           H  
ATOM   4109  HA  ASP B 190     -21.659 -32.064   3.552  1.00 57.66           H  
ATOM   4110  HB2 ASP B 190     -21.111 -31.857   6.104  1.00 59.50           H  
ATOM   4111  HB3 ASP B 190     -19.620 -31.057   5.597  1.00 59.50           H  
ATOM   4112  N   HIS B 191     -20.056 -31.716   1.682  1.00 54.79           N  
ATOM   4113  CA  HIS B 191     -19.233 -31.336   0.533  1.00 54.10           C  
ATOM   4114  C   HIS B 191     -18.997 -29.806   0.577  1.00 54.36           C  
ATOM   4115  O   HIS B 191     -19.812 -29.047   1.118  1.00 52.29           O  
ATOM   4116  CB  HIS B 191     -19.929 -31.720  -0.780  1.00 55.70           C  
ATOM   4117  CG  HIS B 191     -19.754 -33.161  -1.109  1.00 59.67           C  
ATOM   4118  CD2 HIS B 191     -20.599 -34.224  -0.866  1.00 61.82           C  
ATOM   4119  ND1 HIS B 191     -18.610 -33.594  -1.740  1.00 61.31           N  
ATOM   4120  NE2 HIS B 191     -19.933 -35.326  -1.326  1.00 60.99           N  
ATOM   4121  CE1 HIS B 191     -18.752 -34.895  -1.859  1.00 61.23           C  
ATOM   4122  H   HIS B 191     -21.002 -32.069   1.543  1.00 54.79           H  
ATOM   4123  HA  HIS B 191     -18.269 -31.843   0.647  1.00 54.10           H  
ATOM   4124  HB2 HIS B 191     -20.999 -31.482  -0.728  1.00 55.70           H  
ATOM   4125  HB3 HIS B 191     -19.541 -31.129  -1.619  1.00 55.70           H  
ATOM   4126  HD2 HIS B 191     -21.565 -34.297  -0.386  1.00 61.82           H  
ATOM   4127  HE2 HIS B 191     -20.250 -36.286  -1.280  1.00 60.99           H  
ATOM   4128  HE1 HIS B 191     -18.040 -35.576  -2.306  1.00 61.23           H  
ATOM   4129  N   PRO B 192     -17.859 -29.311  -0.042  1.00 49.84           N  
ATOM   4130  CA  PRO B 192     -17.452 -27.905   0.064  1.00 48.79           C  
ATOM   4131  C   PRO B 192     -18.373 -27.009  -0.792  1.00 50.43           C  
ATOM   4132  O   PRO B 192     -18.015 -26.417  -1.807  1.00 48.51           O  
ATOM   4133  CB  PRO B 192     -15.995 -27.901  -0.385  1.00 50.50           C  
ATOM   4134  CG  PRO B 192     -15.942 -29.033  -1.402  1.00 54.90           C  
ATOM   4135  CD  PRO B 192     -16.887 -30.072  -0.816  1.00 50.75           C  
ATOM   4136  HA  PRO B 192     -17.540 -27.577   1.107  1.00 48.79           H  
ATOM   4137  HB2 PRO B 192     -15.662 -26.944  -0.796  1.00 50.50           H  
ATOM   4138  HB3 PRO B 192     -15.345 -28.149   0.463  1.00 50.50           H  
ATOM   4139  HG2 PRO B 192     -16.318 -28.680  -2.367  1.00 54.90           H  
ATOM   4140  HG3 PRO B 192     -14.933 -29.426  -1.553  1.00 54.90           H  
ATOM   4141  HD2 PRO B 192     -17.370 -30.674  -1.588  1.00 50.75           H  
ATOM   4142  HD3 PRO B 192     -16.363 -30.738  -0.127  1.00 50.75           H  
ATOM   4143  N   ASN B 193     -19.650 -26.918  -0.275  1.00 46.98           N  
ATOM   4144  CA  ASN B 193     -20.750 -26.238  -0.930  1.00 47.23           C  
ATOM   4145  C   ASN B 193     -20.459 -24.736  -1.105  1.00 48.49           C  
ATOM   4146  O   ASN B 193     -19.748 -24.066  -0.358  1.00 47.36           O  
ATOM   4147  CB  ASN B 193     -22.039 -26.417  -0.120  1.00 51.79           C  
ATOM   4148  CG  ASN B 193     -23.237 -26.399  -1.037  1.00 89.58           C  
ATOM   4149  ND2 ASN B 193     -24.109 -27.431  -0.865  1.00 91.31           N  
ATOM   4150  OD1 ASN B 193     -23.424 -25.510  -1.867  1.00 82.22           O  
ATOM   4151  H   ASN B 193     -19.832 -27.456   0.585  1.00 46.98           H  
ATOM   4152  HA  ASN B 193     -20.840 -26.693  -1.925  1.00 47.23           H  
ATOM   4153  HB2 ASN B 193     -22.026 -27.368   0.426  1.00 51.79           H  
ATOM   4154  HB3 ASN B 193     -22.168 -25.623   0.625  1.00 51.79           H  
ATOM   4155 HD21 ASN B 193     -24.917 -27.519  -1.468  1.00 91.31           H  
ATOM   4156 HD22 ASN B 193     -24.000 -28.143  -0.150  1.00 91.31           H  
ATOM   4157  N   VAL B 194     -21.151 -24.190  -2.177  1.00 43.44           N  
ATOM   4158  CA  VAL B 194     -21.011 -22.791  -2.570  1.00 42.69           C  
ATOM   4159  C   VAL B 194     -22.001 -21.986  -1.724  1.00 44.26           C  
ATOM   4160  O   VAL B 194     -21.779 -20.819  -1.393  1.00 41.63           O  
ATOM   4161  CB  VAL B 194     -21.284 -22.571  -4.074  1.00 46.80           C  
ATOM   4162  CG1 VAL B 194     -20.933 -21.140  -4.501  1.00 46.42           C  
ATOM   4163  CG2 VAL B 194     -20.489 -23.549  -4.939  1.00 46.56           C  
ATOM   4164  H   VAL B 194     -21.804 -24.782  -2.696  1.00 43.44           H  
ATOM   4165  HA  VAL B 194     -20.000 -22.460  -2.307  1.00 42.69           H  
ATOM   4166  HB  VAL B 194     -22.350 -22.732  -4.281  1.00 46.80           H  
ATOM   4167 HG11 VAL B 194     -21.086 -21.005  -5.578  1.00 46.42           H  
ATOM   4168 HG12 VAL B 194     -21.565 -20.408  -3.993  1.00 46.42           H  
ATOM   4169 HG13 VAL B 194     -19.887 -20.903  -4.278  1.00 46.42           H  
ATOM   4170 HG21 VAL B 194     -20.614 -23.328  -6.004  1.00 46.56           H  
ATOM   4171 HG22 VAL B 194     -19.421 -23.510  -4.706  1.00 46.56           H  
ATOM   4172 HG23 VAL B 194     -20.839 -24.572  -4.776  1.00 46.56           H  
ATOM   4173  N   GLN B 195     -23.204 -22.604  -1.429  1.00 41.75           N  
ATOM   4174  CA  GLN B 195     -24.269 -21.848  -0.773  1.00 42.11           C  
ATOM   4175  C   GLN B 195     -23.782 -21.395   0.614  1.00 45.98           C  
ATOM   4176  O   GLN B 195     -24.030 -20.276   1.066  1.00 44.18           O  
ATOM   4177  CB  GLN B 195     -25.554 -22.676  -0.678  1.00 43.73           C  
ATOM   4178  CG  GLN B 195     -26.762 -21.873  -0.191  1.00 59.47           C  
ATOM   4179  CD  GLN B 195     -27.107 -20.756  -1.146  1.00 75.24           C  
ATOM   4180  OE1 GLN B 195     -26.608 -19.638  -1.075  1.00 67.93           O  
ATOM   4181  NE2 GLN B 195     -27.974 -21.091  -2.145  1.00 69.56           N  
ATOM   4182  H   GLN B 195     -23.340 -23.586  -1.692  1.00 41.75           H  
ATOM   4183  HA  GLN B 195     -24.420 -20.952  -1.382  1.00 42.11           H  
ATOM   4184  HB2 GLN B 195     -25.780 -23.102  -1.665  1.00 43.73           H  
ATOM   4185  HB3 GLN B 195     -25.401 -23.526  -0.001  1.00 43.73           H  
ATOM   4186  HG2 GLN B 195     -27.626 -22.540  -0.090  1.00 59.47           H  
ATOM   4187  HG3 GLN B 195     -26.582 -21.437   0.795  1.00 59.47           H  
ATOM   4188 HE21 GLN B 195     -28.394 -22.007  -2.243  1.00 69.56           H  
ATOM   4189 HE22 GLN B 195     -28.223 -20.382  -2.826  1.00 69.56           H  
ATOM   4190  N   LYS B 196     -23.063 -22.327   1.336  1.00 44.93           N  
ATOM   4191  CA  LYS B 196     -22.640 -22.011   2.699  1.00 46.05           C  
ATOM   4192  C   LYS B 196     -21.552 -20.909   2.713  1.00 48.45           C  
ATOM   4193  O   LYS B 196     -21.316 -20.246   3.723  1.00 47.53           O  
ATOM   4194  CB  LYS B 196     -22.210 -23.283   3.440  1.00 50.17           C  
ATOM   4195  CG  LYS B 196     -22.277 -23.198   4.975  1.00 75.39           C  
ATOM   4196  CD  LYS B 196     -23.634 -22.788   5.569  1.00 91.08           C  
ATOM   4197  CE  LYS B 196     -24.763 -23.793   5.337  1.00107.74           C  
ATOM   4198  NZ  LYS B 196     -26.049 -23.099   5.194  1.00119.38           N1+
ATOM   4199  H   LYS B 196     -22.851 -23.224   0.912  1.00 44.93           H  
ATOM   4200  HA  LYS B 196     -23.520 -21.573   3.172  1.00 46.05           H  
ATOM   4201  HB2 LYS B 196     -22.833 -24.125   3.115  1.00 50.17           H  
ATOM   4202  HB3 LYS B 196     -21.183 -23.544   3.151  1.00 50.17           H  
ATOM   4203  HG2 LYS B 196     -21.987 -24.172   5.390  1.00 75.39           H  
ATOM   4204  HG3 LYS B 196     -21.521 -22.482   5.320  1.00 75.39           H  
ATOM   4205  HD2 LYS B 196     -23.506 -22.671   6.653  1.00 91.08           H  
ATOM   4206  HD3 LYS B 196     -23.893 -21.790   5.209  1.00 91.08           H  
ATOM   4207  HE2 LYS B 196     -24.637 -24.388   4.430  1.00107.74           H  
ATOM   4208  HE3 LYS B 196     -24.858 -24.469   6.192  1.00107.74           H  
ATOM   4209  HZ1 LYS B 196     -26.900 -23.629   5.385  1.00119.38           H  
ATOM   4210  HZ2 LYS B 196     -26.132 -22.162   5.708  1.00119.38           H  
ATOM   4211  HZ3 LYS B 196     -26.163 -22.662   4.211  1.00119.38           H  
ATOM   4212  N   ASP B 197     -20.879 -20.728   1.519  1.00 44.35           N  
ATOM   4213  CA  ASP B 197     -19.892 -19.674   1.310  1.00 43.38           C  
ATOM   4214  C   ASP B 197     -20.612 -18.369   0.913  1.00 45.06           C  
ATOM   4215  O   ASP B 197     -20.180 -17.268   1.258  1.00 43.77           O  
ATOM   4216  CB  ASP B 197     -18.851 -20.060   0.272  1.00 44.88           C  
ATOM   4217  CG  ASP B 197     -17.523 -20.493   0.886  1.00 52.95           C  
ATOM   4218  OD1 ASP B 197     -17.174 -19.933   1.975  1.00 53.59           O  
ATOM   4219  OD2 ASP B 197     -16.863 -21.312   0.167  1.00 57.72           O1-
ATOM   4220  H   ASP B 197     -21.115 -21.343   0.746  1.00 44.35           H  
ATOM   4221  HA  ASP B 197     -19.444 -19.485   2.286  1.00 43.38           H  
ATOM   4222  HB2 ASP B 197     -19.217 -20.858  -0.384  1.00 44.88           H  
ATOM   4223  HB3 ASP B 197     -18.612 -19.205  -0.375  1.00 44.88           H  
ATOM   4224  N   LEU B 198     -21.730 -18.483   0.113  1.00 40.97           N  
ATOM   4225  CA  LEU B 198     -22.564 -17.320  -0.203  1.00 41.30           C  
ATOM   4226  C   LEU B 198     -23.317 -16.805   1.048  1.00 46.05           C  
ATOM   4227  O   LEU B 198     -23.681 -15.626   1.137  1.00 45.28           O  
ATOM   4228  CB  LEU B 198     -23.577 -17.628  -1.312  1.00 41.18           C  
ATOM   4229  CG  LEU B 198     -22.948 -17.772  -2.710  1.00 44.73           C  
ATOM   4230  CD1 LEU B 198     -23.967 -18.373  -3.680  1.00 45.12           C  
ATOM   4231  CD2 LEU B 198     -22.451 -16.433  -3.257  1.00 44.99           C  
ATOM   4232  H   LEU B 198     -21.953 -19.400  -0.289  1.00 40.97           H  
ATOM   4233  HA  LEU B 198     -21.891 -16.508  -0.499  1.00 41.30           H  
ATOM   4234  HB2 LEU B 198     -24.108 -18.552  -1.056  1.00 41.18           H  
ATOM   4235  HB3 LEU B 198     -24.343 -16.842  -1.345  1.00 41.18           H  
ATOM   4236  HG  LEU B 198     -22.093 -18.455  -2.656  1.00 44.73           H  
ATOM   4237 HD11 LEU B 198     -23.523 -18.511  -4.672  1.00 45.12           H  
ATOM   4238 HD12 LEU B 198     -24.307 -19.354  -3.333  1.00 45.12           H  
ATOM   4239 HD13 LEU B 198     -24.845 -17.727  -3.786  1.00 45.12           H  
ATOM   4240 HD21 LEU B 198     -22.085 -16.548  -4.282  1.00 44.99           H  
ATOM   4241 HD22 LEU B 198     -23.251 -15.686  -3.271  1.00 44.99           H  
ATOM   4242 HD23 LEU B 198     -21.624 -16.039  -2.660  1.00 44.99           H  
ATOM   4243  N   GLU B 199     -23.623 -17.763   1.999  1.00 44.50           N  
ATOM   4244  CA  GLU B 199     -24.151 -17.408   3.315  1.00 45.06           C  
ATOM   4245  C   GLU B 199     -23.050 -16.682   4.122  1.00 48.15           C  
ATOM   4246  O   GLU B 199     -23.317 -15.797   4.939  1.00 47.16           O  
ATOM   4247  CB  GLU B 199     -24.634 -18.633   4.112  1.00 46.84           C  
ATOM   4248  CG  GLU B 199     -25.992 -19.167   3.652  1.00 57.77           C  
ATOM   4249  CD  GLU B 199     -26.237 -20.542   4.225  1.00 86.80           C  
ATOM   4250  OE1 GLU B 199     -26.276 -21.541   3.433  1.00 86.07           O  
ATOM   4251  OE2 GLU B 199     -26.327 -20.717   5.482  1.00 82.70           O1-
ATOM   4252  H   GLU B 199     -23.507 -18.754   1.743  1.00 44.50           H  
ATOM   4253  HA  GLU B 199     -24.969 -16.691   3.169  1.00 45.06           H  
ATOM   4254  HB2 GLU B 199     -23.880 -19.426   4.062  1.00 46.84           H  
ATOM   4255  HB3 GLU B 199     -24.714 -18.368   5.175  1.00 46.84           H  
ATOM   4256  HG2 GLU B 199     -26.794 -18.494   3.977  1.00 57.77           H  
ATOM   4257  HG3 GLU B 199     -26.037 -19.221   2.559  1.00 57.77           H  
ATOM   4258  N   ARG B 200     -21.773 -17.173   3.976  1.00 45.20           N  
ATOM   4259  CA  ARG B 200     -20.608 -16.646   4.697  1.00 45.41           C  
ATOM   4260  C   ARG B 200     -20.235 -15.245   4.169  1.00 49.61           C  
ATOM   4261  O   ARG B 200     -20.126 -14.273   4.921  1.00 49.47           O  
ATOM   4262  CB  ARG B 200     -19.428 -17.615   4.556  1.00 44.72           C  
ATOM   4263  CG  ARG B 200     -18.144 -17.136   5.221  1.00 53.32           C  
ATOM   4264  CD  ARG B 200     -16.979 -18.079   4.955  1.00 56.66           C  
ATOM   4265  NE  ARG B 200     -16.659 -18.255   3.534  1.00 64.54           N  
ATOM   4266  CZ  ARG B 200     -15.603 -17.652   2.927  1.00 71.08           C  
ATOM   4267  NH1 ARG B 200     -15.092 -16.471   3.322  1.00 56.27           N  
ATOM   4268  NH2 ARG B 200     -15.038 -18.272   1.881  1.00 52.60           N1+
ATOM   4269  H   ARG B 200     -21.643 -17.967   3.353  1.00 45.20           H  
ATOM   4270  HA  ARG B 200     -20.887 -16.541   5.751  1.00 45.41           H  
ATOM   4271  HB2 ARG B 200     -19.707 -18.591   4.970  1.00 44.72           H  
ATOM   4272  HB3 ARG B 200     -19.218 -17.770   3.498  1.00 44.72           H  
ATOM   4273  HG2 ARG B 200     -17.890 -16.144   4.853  1.00 53.32           H  
ATOM   4274  HG3 ARG B 200     -18.301 -17.049   6.303  1.00 53.32           H  
ATOM   4275  HD2 ARG B 200     -16.081 -17.738   5.483  1.00 56.66           H  
ATOM   4276  HD3 ARG B 200     -17.208 -19.075   5.351  1.00 56.66           H  
ATOM   4277  HE  ARG B 200     -16.980 -19.106   2.960  1.00 64.54           H  
ATOM   4278 HH11 ARG B 200     -15.675 -15.713   3.822  1.00 56.27           H  
ATOM   4279 HH12 ARG B 200     -14.268 -16.101   2.851  1.00 56.27           H  
ATOM   4280 HH21 ARG B 200     -15.482 -19.112   1.515  1.00 52.60           H  
ATOM   4281 HH22 ARG B 200     -14.214 -17.799   1.389  1.00 52.60           H  
ATOM   4282  N   LEU B 201     -20.009 -15.157   2.810  1.00 44.34           N  
ATOM   4283  CA  LEU B 201     -19.538 -13.932   2.166  1.00 43.88           C  
ATOM   4284  C   LEU B 201     -20.569 -12.790   2.349  1.00 50.64           C  
ATOM   4285  O   LEU B 201     -20.262 -11.601   2.252  1.00 50.42           O  
ATOM   4286  CB  LEU B 201     -19.288 -14.174   0.667  1.00 43.28           C  
ATOM   4287  CG  LEU B 201     -18.079 -15.081   0.344  1.00 47.03           C  
ATOM   4288  CD1 LEU B 201     -18.188 -15.612  -1.088  1.00 46.72           C  
ATOM   4289  CD2 LEU B 201     -16.752 -14.351   0.513  1.00 49.43           C  
ATOM   4290  H   LEU B 201     -20.135 -16.005   2.234  1.00 44.34           H  
ATOM   4291  HA  LEU B 201     -18.625 -13.619   2.677  1.00 43.88           H  
ATOM   4292  HB2 LEU B 201     -20.187 -14.636   0.242  1.00 43.28           H  
ATOM   4293  HB3 LEU B 201     -19.165 -13.213   0.151  1.00 43.28           H  
ATOM   4294  HG  LEU B 201     -18.069 -15.944   1.019  1.00 47.03           H  
ATOM   4295 HD11 LEU B 201     -17.346 -16.272  -1.324  1.00 46.72           H  
ATOM   4296 HD12 LEU B 201     -19.108 -16.189  -1.224  1.00 46.72           H  
ATOM   4297 HD13 LEU B 201     -18.191 -14.794  -1.815  1.00 46.72           H  
ATOM   4298 HD21 LEU B 201     -15.913 -14.992   0.226  1.00 49.43           H  
ATOM   4299 HD22 LEU B 201     -16.711 -13.444  -0.094  1.00 49.43           H  
ATOM   4300 HD23 LEU B 201     -16.603 -14.065   1.552  1.00 49.43           H  
ATOM   4301  N   THR B 202     -21.869 -13.206   2.571  1.00 49.08           N  
ATOM   4302  CA  THR B 202     -22.945 -12.263   2.881  1.00 50.27           C  
ATOM   4303  C   THR B 202     -22.754 -11.788   4.342  1.00 57.70           C  
ATOM   4304  O   THR B 202     -22.889 -10.602   4.660  1.00 57.44           O  
ATOM   4305  CB  THR B 202     -24.333 -12.889   2.655  1.00 53.12           C  
ATOM   4306  OG1 THR B 202     -24.511 -13.197   1.262  1.00 47.18           O  
ATOM   4307  CG2 THR B 202     -25.467 -11.945   3.033  1.00 51.41           C  
ATOM   4308  H   THR B 202     -22.057 -14.205   2.515  1.00 49.08           H  
ATOM   4309  HA  THR B 202     -22.811 -11.395   2.223  1.00 50.27           H  
ATOM   4310  HB  THR B 202     -24.445 -13.819   3.224  1.00 53.12           H  
ATOM   4311 HG21 THR B 202     -26.435 -12.378   2.756  1.00 51.41           H  
ATOM   4312 HG22 THR B 202     -25.476 -11.746   4.107  1.00 51.41           H  
ATOM   4313 HG23 THR B 202     -25.383 -10.994   2.497  1.00 51.41           H  
ATOM   4314  HG1 THR B 202     -24.180 -14.126   1.141  1.00 47.18           H  
ATOM   4315  N   GLN B 203     -22.493 -12.766   5.284  1.00 57.53           N  
ATOM   4316  CA  GLN B 203     -22.330 -12.432   6.702  1.00 58.99           C  
ATOM   4317  C   GLN B 203     -21.072 -11.591   6.941  1.00 66.01           C  
ATOM   4318  O   GLN B 203     -21.024 -10.766   7.854  1.00 65.59           O  
ATOM   4319  CB  GLN B 203     -22.272 -13.668   7.593  1.00 60.02           C  
ATOM   4320  CG  GLN B 203     -23.672 -14.170   7.932  1.00 80.57           C  
ATOM   4321  CD  GLN B 203     -23.587 -15.568   8.479  1.00108.03           C  
ATOM   4322  OE1 GLN B 203     -23.631 -15.840   9.672  1.00103.59           O  
ATOM   4323  NE2 GLN B 203     -23.435 -16.520   7.515  1.00106.48           N  
ATOM   4324  H   GLN B 203     -22.410 -13.742   4.990  1.00 57.53           H  
ATOM   4325  HA  GLN B 203     -23.179 -11.796   6.982  1.00 58.99           H  
ATOM   4326  HB2 GLN B 203     -21.674 -14.452   7.115  1.00 60.02           H  
ATOM   4327  HB3 GLN B 203     -21.759 -13.440   8.537  1.00 60.02           H  
ATOM   4328  HG2 GLN B 203     -24.148 -13.523   8.677  1.00 80.57           H  
ATOM   4329  HG3 GLN B 203     -24.318 -14.176   7.047  1.00 80.57           H  
ATOM   4330 HE21 GLN B 203     -23.383 -16.282   6.520  1.00106.48           H  
ATOM   4331 HE22 GLN B 203     -23.379 -17.492   7.788  1.00106.48           H  
ATOM   4332  N   GLU B 204     -20.016 -11.842   6.093  1.00 64.82           N  
ATOM   4333  CA  GLU B 204     -18.789 -11.048   6.123  1.00 65.40           C  
ATOM   4334  C   GLU B 204     -19.057  -9.550   5.863  1.00 72.38           C  
ATOM   4335  O   GLU B 204     -18.188  -8.696   6.043  1.00 71.51           O  
ATOM   4336  CB  GLU B 204     -17.789 -11.519   5.064  1.00 66.37           C  
ATOM   4337  CG  GLU B 204     -17.102 -12.835   5.414  1.00 76.34           C  
ATOM   4338  CD  GLU B 204     -16.315 -13.371   4.222  1.00 86.11           C  
ATOM   4339  OE1 GLU B 204     -16.201 -14.637   4.170  1.00 72.03           O  
ATOM   4340  OE2 GLU B 204     -15.855 -12.516   3.412  1.00 71.30           O1-
ATOM   4341  H   GLU B 204     -20.081 -12.658   5.465  1.00 64.82           H  
ATOM   4342  HA  GLU B 204     -18.367 -11.126   7.132  1.00 65.40           H  
ATOM   4343  HB2 GLU B 204     -18.299 -11.606   4.097  1.00 66.37           H  
ATOM   4344  HB3 GLU B 204     -17.013 -10.755   4.925  1.00 66.37           H  
ATOM   4345  HG2 GLU B 204     -16.406 -12.686   6.247  1.00 76.34           H  
ATOM   4346  HG3 GLU B 204     -17.830 -13.587   5.730  1.00 76.34           H  
ATOM   4347  N   ARG B 205     -20.280  -9.236   5.313  1.00 72.38           N  
ATOM   4348  CA  ARG B 205     -20.752  -7.868   5.199  1.00 74.49           C  
ATOM   4349  C   ARG B 205     -21.649  -7.579   6.416  1.00 82.45           C  
ATOM   4350  O   ARG B 205     -21.409  -6.629   7.166  1.00 81.64           O  
ATOM   4351  CB  ARG B 205     -21.440  -7.650   3.849  1.00 74.81           C  
ATOM   4352  CG  ARG B 205     -20.749  -6.615   2.948  1.00 84.74           C  
ATOM   4353  CD  ARG B 205     -19.230  -6.724   2.805  1.00 93.33           C  
ATOM   4354  NE  ARG B 205     -18.720  -8.087   2.616  1.00101.74           N  
ATOM   4355  CZ  ARG B 205     -18.754  -8.795   1.457  1.00114.97           C  
ATOM   4356  NH1 ARG B 205     -19.421  -8.343   0.370  1.00100.94           N  
ATOM   4357  NH2 ARG B 205     -18.074  -9.957   1.366  1.00100.98           N1+
ATOM   4358  H   ARG B 205     -20.888  -9.995   5.008  1.00 72.38           H  
ATOM   4359  HA  ARG B 205     -19.900  -7.192   5.317  1.00 74.49           H  
ATOM   4360  HB2 ARG B 205     -21.494  -8.592   3.288  1.00 74.81           H  
ATOM   4361  HB3 ARG B 205     -22.478  -7.325   3.992  1.00 74.81           H  
ATOM   4362  HG2 ARG B 205     -21.213  -6.678   1.957  1.00 84.74           H  
ATOM   4363  HG3 ARG B 205     -20.981  -5.610   3.322  1.00 84.74           H  
ATOM   4364  HD2 ARG B 205     -18.875  -6.102   1.975  1.00 93.33           H  
ATOM   4365  HD3 ARG B 205     -18.736  -6.323   3.697  1.00 93.33           H  
ATOM   4366  HE  ARG B 205     -18.227  -8.516   3.399  1.00101.74           H  
ATOM   4367 HH11 ARG B 205     -19.959  -7.489   0.409  1.00100.94           H  
ATOM   4368 HH12 ARG B 205     -19.343  -8.819  -0.520  1.00100.94           H  
ATOM   4369 HH21 ARG B 205     -17.495 -10.304   2.129  1.00100.98           H  
ATOM   4370 HH22 ARG B 205     -18.206 -10.577   0.576  1.00100.98           H  
ATOM   4371  N   ILE B 206     -22.739  -8.405   6.596  1.00 82.97           N  
ATOM   4372  CA  ILE B 206     -23.811  -8.087   7.553  1.00 85.38           C  
ATOM   4373  C   ILE B 206     -23.344  -8.146   9.026  1.00 93.13           C  
ATOM   4374  O   ILE B 206     -23.923  -7.487   9.898  1.00 92.53           O  
ATOM   4375  CB  ILE B 206     -25.061  -8.980   7.299  1.00 88.63           C  
ATOM   4376  CG1 ILE B 206     -25.657  -8.671   5.901  1.00 88.96           C  
ATOM   4377  CG2 ILE B 206     -26.133  -8.813   8.387  1.00 89.53           C  
ATOM   4378  CD1 ILE B 206     -26.875  -9.514   5.544  1.00 97.59           C  
ATOM   4379  H   ILE B 206     -22.813  -9.241   6.008  1.00 82.97           H  
ATOM   4380  HA  ILE B 206     -24.075  -7.035   7.374  1.00 85.38           H  
ATOM   4381  HB  ILE B 206     -24.746 -10.031   7.311  1.00 88.63           H  
ATOM   4382 HG12 ILE B 206     -25.931  -7.611   5.837  1.00 88.96           H  
ATOM   4383 HG13 ILE B 206     -24.898  -8.843   5.131  1.00 88.96           H  
ATOM   4384 HG21 ILE B 206     -27.011  -9.435   8.189  1.00 89.53           H  
ATOM   4385 HG22 ILE B 206     -25.763  -9.132   9.366  1.00 89.53           H  
ATOM   4386 HG23 ILE B 206     -26.462  -7.771   8.461  1.00 89.53           H  
ATOM   4387 HD11 ILE B 206     -27.105  -9.413   4.479  1.00 97.59           H  
ATOM   4388 HD12 ILE B 206     -26.701 -10.573   5.757  1.00 97.59           H  
ATOM   4389 HD13 ILE B 206     -27.762  -9.189   6.097  1.00 97.59           H  
ATOM   4390  N   ALA B 207     -22.329  -9.037   9.317  1.00 93.13           N  
ATOM   4391  CA  ALA B 207     -21.809  -9.154  10.680  1.00 94.34           C  
ATOM   4392  C   ALA B 207     -20.695  -8.128  10.954  1.00101.12           C  
ATOM   4393  O   ALA B 207     -20.280  -7.919  12.093  1.00100.70           O  
ATOM   4394  CB  ALA B 207     -21.282 -10.557  10.952  1.00 94.78           C  
ATOM   4395  H   ALA B 207     -21.906  -9.626   8.581  1.00 93.13           H  
ATOM   4396  HA  ALA B 207     -22.624  -8.936  11.380  1.00 94.34           H  
ATOM   4397  HB1 ALA B 207     -21.010 -10.671  12.007  1.00 94.78           H  
ATOM   4398  HB2 ALA B 207     -22.035 -11.315  10.710  1.00 94.78           H  
ATOM   4399  HB3 ALA B 207     -20.384 -10.770  10.363  1.00 94.78           H  
ATOM   4400  N   HIS B 208     -20.143  -7.549   9.830  1.00100.28           N  
ATOM   4401  CA  HIS B 208     -19.013  -6.615   9.893  1.00101.27           C  
ATOM   4402  C   HIS B 208     -19.563  -5.176   9.930  1.00106.50           C  
ATOM   4403  O   HIS B 208     -19.202  -4.348  10.765  1.00106.01           O  
ATOM   4404  CB  HIS B 208     -18.085  -6.836   8.695  1.00102.48           C  
ATOM   4405  CG  HIS B 208     -16.806  -6.092   8.809  1.00106.24           C  
ATOM   4406  CD2 HIS B 208     -15.737  -6.649   9.467  1.00108.22           C  
ATOM   4407  ND1 HIS B 208     -16.478  -4.844   8.326  1.00108.25           N  
ATOM   4408  NE2 HIS B 208     -14.779  -5.755   9.388  1.00107.82           N  
ATOM   4409  CE1 HIS B 208     -15.185  -4.639   8.714  1.00108.20           C  
ATOM   4410  H   HIS B 208     -20.567  -7.769   8.933  1.00100.28           H  
ATOM   4411  HA  HIS B 208     -18.472  -6.785  10.832  1.00101.27           H  
ATOM   4412  HB2 HIS B 208     -17.854  -7.906   8.614  1.00102.48           H  
ATOM   4413  HB3 HIS B 208     -18.581  -6.560   7.757  1.00102.48           H  
ATOM   4414  HD1 HIS B 208     -17.108  -4.172   7.762  1.00108.25           H  
ATOM   4415  HD2 HIS B 208     -15.694  -7.616   9.947  1.00108.22           H  
ATOM   4416  HE1 HIS B 208     -14.592  -3.757   8.523  1.00108.20           H  
ATOM   4417  N   GLN B 209     -20.421  -4.864   8.888  1.00104.11           N  
ATOM   4418  CA  GLN B 209     -21.076  -3.572   8.756  1.00145.40           C  
ATOM   4419  C   GLN B 209     -20.043  -2.472   8.569  1.00176.17           C  
ATOM   4420  O   GLN B 209     -19.210  -2.472   7.664  1.00138.14           O  
ATOM   4421  CB  GLN B 209     -22.082  -3.292   9.877  1.00147.94           C  
ATOM   4422  CG  GLN B 209     -23.048  -4.466  10.020  1.00167.15           C  
ATOM   4423  CD  GLN B 209     -24.211  -4.220  10.949  1.00188.11           C  
ATOM   4424  OE1 GLN B 209     -24.525  -3.129  11.409  1.00183.19           O  
ATOM   4425  NE2 GLN B 209     -24.919  -5.367  11.204  1.00183.24           N  
ATOM   4426  OXT GLN B 209     -20.062  -1.548   9.419  1.00176.17           O1-
ATOM   4427  H   GLN B 209     -20.658  -5.580   8.187  1.00104.11           H  
ATOM   4428  HA  GLN B 209     -21.632  -3.615   7.809  1.00145.40           H  
ATOM   4429  HB2 GLN B 209     -21.572  -3.117  10.832  1.00147.94           H  
ATOM   4430  HB3 GLN B 209     -22.630  -2.369   9.652  1.00147.94           H  
ATOM   4431  HG2 GLN B 209     -23.467  -4.729   9.041  1.00167.15           H  
ATOM   4432  HG3 GLN B 209     -22.504  -5.339  10.399  1.00167.15           H  
ATOM   4433 HE21 GLN B 209     -24.629  -6.268  10.796  1.00183.24           H  
ATOM   4434 HE22 GLN B 209     -25.734  -5.336  11.801  1.00183.24           H  
TER    4435      GLN B 209 
HETATM 4436  C1  LIG B   1     -33.809 -16.746 -29.884  1.00  0.00           C  
HETATM 4437  C2  LIG B   1     -33.028 -17.893 -29.997  1.00  0.00           C  
HETATM 4438  C3  LIG B   1     -31.861 -18.029 -29.256  1.00  0.00           C  
HETATM 4439  C4  LIG B   1     -31.479 -17.012 -28.383  1.00  0.00           C  
HETATM 4440  C5  LIG B   1     -32.270 -15.854 -28.206  1.00  0.00           C  
HETATM 4441  C6  LIG B   1     -33.432 -15.741 -28.996  1.00  0.00           C  
HETATM 4442  O6  LIG B   1     -34.274 -14.655 -28.963  1.00  0.00           O  
HETATM 4443  C7  LIG B   1     -31.916 -14.838 -27.178  1.00  0.00           C  
HETATM 4444  N1  LIG B   1     -32.523 -13.639 -27.315  1.00  0.00           N  
HETATM 4445  C8  LIG B   1     -31.100 -15.095 -26.089  1.00  0.00           C  
HETATM 4446  C9  LIG B   1     -30.936 -14.157 -25.068  1.00  0.00           C  
HETATM 4447  C10 LIG B   1     -31.623 -12.941 -25.249  1.00  0.00           C  
HETATM 4448  N2  LIG B   1     -32.354 -12.686 -26.366  1.00  0.00           N  
HETATM 4449  C16 LIG B   1     -25.497 -15.945 -22.730  1.00  0.00           C  
HETATM 4450  C17 LIG B   1     -25.201 -17.249 -23.140  1.00  0.00           C  
HETATM 4451  C18 LIG B   1     -24.112 -17.494 -23.980  1.00  0.00           C  
HETATM 4452  C19 LIG B   1     -23.306 -16.443 -24.441  1.00  0.00           C  
HETATM 4453  C22 LIG B   1     -22.022 -16.746 -25.185  1.00  0.00           C  
HETATM 4454  C23 LIG B   1     -20.772 -16.189 -24.478  1.00  0.00           C  
HETATM 4455  O2  LIG B   1     -20.867 -16.476 -23.074  1.00  0.00           O  
HETATM 4456  C20 LIG B   1     -23.650 -15.131 -24.103  1.00  0.00           C  
HETATM 4457  C21 LIG B   1     -24.720 -14.888 -23.236  1.00  0.00           C  
HETATM 4458  N3  LIG B   1     -31.645 -11.947 -24.296  1.00  0.00           N  
HETATM 4459  N4  LIG B   1     -30.102 -14.454 -23.983  1.00  0.00           N  
HETATM 4460  C11 LIG B   1     -30.088 -15.791 -23.359  1.00  0.00           C  
HETATM 4461  C12 LIG B   1     -28.656 -16.290 -23.081  1.00  0.00           C  
HETATM 4462  N5  LIG B   1     -27.914 -15.229 -22.283  1.00  0.00           N1+
HETATM 4463  C13 LIG B   1     -27.832 -13.949 -23.099  1.00  0.00           C  
HETATM 4464  C14 LIG B   1     -29.240 -13.411 -23.408  1.00  0.00           C  
HETATM 4465  C15 LIG B   1     -26.588 -15.690 -21.729  1.00  0.00           C  
HETATM 4466  H61 LIG B   1     -33.793 -13.951 -28.478  1.00  0.00           H  
HETATM 4467  H1  LIG B   1     -28.496 -15.031 -21.457  1.00  0.00           H  
HETATM 4468  H2  LIG B   1     -21.907 -17.834 -25.271  1.00  0.00           H  
HETATM 4469  H3  LIG B   1     -22.085 -16.355 -26.207  1.00  0.00           H  
HETATM 4470  H4  LIG B   1     -20.704 -15.111 -24.650  1.00  0.00           H  
HETATM 4471  H5  LIG B   1     -19.875 -16.660 -24.898  1.00  0.00           H  
HETATM 4472  H6  LIG B   1     -34.708 -16.645 -30.485  1.00  0.00           H  
HETATM 4473  H7  LIG B   1     -33.324 -18.679 -30.679  1.00  0.00           H  
HETATM 4474  H8  LIG B   1     -31.249 -18.923 -29.357  1.00  0.00           H  
HETATM 4475  H9  LIG B   1     -30.545 -17.150 -27.840  1.00  0.00           H  
HETATM 4476  H10 LIG B   1     -30.597 -16.053 -26.018  1.00  0.00           H  
HETATM 4477  H11 LIG B   1     -31.986 -11.025 -24.581  1.00  0.00           H  
HETATM 4478  H12 LIG B   1     -31.429 -12.116 -23.333  1.00  0.00           H  
HETATM 4479  H13 LIG B   1     -30.614 -16.546 -23.949  1.00  0.00           H  
HETATM 4480  H14 LIG B   1     -30.614 -15.721 -22.400  1.00  0.00           H  
HETATM 4481  H15 LIG B   1     -28.102 -16.460 -24.011  1.00  0.00           H  
HETATM 4482  H16 LIG B   1     -28.676 -17.204 -22.480  1.00  0.00           H  
HETATM 4483  H17 LIG B   1     -27.302 -14.178 -24.029  1.00  0.00           H  
HETATM 4484  H18 LIG B   1     -27.268 -13.219 -22.511  1.00  0.00           H  
HETATM 4485  H19 LIG B   1     -29.692 -13.047 -22.478  1.00  0.00           H  
HETATM 4486  H20 LIG B   1     -29.114 -12.560 -24.086  1.00  0.00           H  
HETATM 4487  H21 LIG B   1     -26.267 -14.919 -21.018  1.00  0.00           H  
HETATM 4488  H22 LIG B   1     -26.794 -16.588 -21.134  1.00  0.00           H  
HETATM 4489  H23 LIG B   1     -25.774 -18.095 -22.764  1.00  0.00           H  
HETATM 4490  H24 LIG B   1     -23.856 -18.522 -24.226  1.00  0.00           H  
HETATM 4491  H25 LIG B   1     -23.047 -14.295 -24.452  1.00  0.00           H  
HETATM 4492  H26 LIG B   1     -24.895 -13.865 -22.914  1.00  0.00           H  
HETATM 4493  C2  LIG B   2     -16.121 -18.527 -21.285  1.00  0.00           C  
HETATM 4494  C3  LIG B   2     -16.883 -17.589 -20.591  1.00  0.00           C  
HETATM 4495  C4  LIG B   2     -17.837 -16.583 -21.058  1.00  0.00           C  
HETATM 4496  C5  LIG B   2     -18.869 -16.934 -21.933  1.00  0.00           C  
HETATM 4497  C6  LIG B   2     -19.813 -15.985 -22.349  1.00  0.00           C  
HETATM 4498  C7  LIG B   2     -19.799 -14.667 -21.856  1.00  0.00           C  
HETATM 4499  C8  LIG B   2     -18.705 -14.296 -21.061  1.00  0.00           C  
HETATM 4500  C9  LIG B   2     -17.743 -15.237 -20.669  1.00  0.00           C  
HETATM 4501  C22 LIG B   2     -15.518 -19.065 -19.224  1.00  0.00           C  
HETATM 4502  N4  LIG B   2     -15.331 -19.371 -20.491  1.00  0.00           N  
HETATM 4503  C1  LIG B   2     -16.068 -18.708 -22.763  1.00  0.00           C  
HETATM 4504  C10 LIG B   2     -20.919 -13.710 -22.186  1.00  0.00           C  
HETATM 4505  N1  LIG B   2     -20.858 -12.431 -21.514  1.00  0.00           N  
HETATM 4506  C11 LIG B   2     -21.398 -12.197 -20.272  1.00  0.00           C  
HETATM 4507  C12 LIG B   2     -21.186 -10.772 -19.712  1.00  0.00           C  
HETATM 4508  C13 LIG B   2     -20.288 -10.815 -18.484  1.00  0.00           C  
HETATM 4509  C14 LIG B   2     -21.229 -11.129 -17.317  1.00  0.00           C  
HETATM 4510  C15 LIG B   2     -22.613 -10.648 -17.786  1.00  0.00           C  
HETATM 4511  N2  LIG B   2     -22.449 -10.260 -19.183  1.00  0.00           N  
HETATM 4512  C16 LIG B   2     -23.304  -9.510 -19.978  1.00  0.00           C  
HETATM 4513  C17 LIG B   2     -24.754  -9.263 -19.479  1.00  0.00           C  
HETATM 4514  C18 LIG B   2     -25.796 -10.266 -20.076  1.00  0.00           C  
HETATM 4515  C19 LIG B   2     -25.813 -10.263 -21.618  1.00  0.00           C  
HETATM 4516  C20 LIG B   2     -25.507 -11.705 -19.609  1.00  0.00           C  
HETATM 4517  C21 LIG B   2     -27.209  -9.894 -19.573  1.00  0.00           C  
HETATM 4518  N3  LIG B   2     -25.075  -7.874 -19.831  1.00  0.00           N  
HETATM 4519  O1  LIG B   2     -22.930  -9.032 -21.060  1.00  0.00           O  
HETATM 4520  O2  LIG B   2     -20.780 -10.412 -16.154  1.00  0.00           O  
HETATM 4521  O3  LIG B   2     -21.981 -13.065 -19.614  1.00  0.00           O  
HETATM 4522  S1  LIG B   2     -16.580 -17.772 -18.906  1.00  0.00           S  
HETATM 4523  C24 LIG B   2     -24.891  -6.810 -18.973  1.00  0.00           C  
HETATM 4524  O4  LIG B   2     -24.373  -6.908 -17.868  1.00  0.00           O  
HETATM 4525  C25 LIG B   2     -25.350  -5.503 -19.520  1.00  0.00           C  
HETATM 4526  C26 LIG B   2     -24.514  -4.262 -19.420  1.00  0.00           C  
HETATM 4527  C27 LIG B   2     -25.787  -4.376 -18.628  1.00  0.00           C  
HETATM 4528  F1  LIG B   2     -26.077  -5.652 -20.699  1.00  0.00           F  
HETATM 4529  H27 LIG B   2     -20.688 -11.106 -15.459  1.00  0.00           H  
HETATM 4530  H1  LIG B   2     -15.928 -17.748 -23.268  1.00  0.00           H  
HETATM 4531  H2  LIG B   2     -16.993 -19.167 -23.124  1.00  0.00           H  
HETATM 4532  H3  LIG B   2     -15.238 -19.362 -23.045  1.00  0.00           H  
HETATM 4533  H4  LIG B   2     -19.006 -17.963 -22.253  1.00  0.00           H  
HETATM 4534  H6  LIG B   2     -18.606 -13.282 -20.682  1.00  0.00           H  
HETATM 4535  H7  LIG B   2     -16.946 -14.911 -20.003  1.00  0.00           H  
HETATM 4536  H8  LIG B   2     -20.902 -13.479 -23.254  1.00  0.00           H  
HETATM 4537 H101 LIG B   2     -21.875 -14.177 -21.931  1.00  0.00           H  
HETATM 4538  H9  LIG B   2     -20.386 -11.649 -21.994  1.00  0.00           H  
HETATM 4539  H10 LIG B   2     -20.782 -10.113 -20.483  1.00  0.00           H  
HETATM 4540  H11 LIG B   2     -19.821  -9.836 -18.330  1.00  0.00           H  
HETATM 4541  H12 LIG B   2     -19.485 -11.554 -18.567  1.00  0.00           H  
HETATM 4542  H13 LIG B   2     -21.245 -12.202 -17.094  1.00  0.00           H  
HETATM 4543  H14 LIG B   2     -22.989  -9.805 -17.206  1.00  0.00           H  
HETATM 4544  H15 LIG B   2     -23.338 -11.464 -17.740  1.00  0.00           H  
HETATM 4545  H16 LIG B   2     -24.780  -9.333 -18.387  1.00  0.00           H  
HETATM 4546  H17 LIG B   2     -26.586 -10.938 -22.001  1.00  0.00           H  
HETATM 4547  H18 LIG B   2     -24.858 -10.601 -22.033  1.00  0.00           H  
HETATM 4548  H19 LIG B   2     -26.028  -9.271 -22.027  1.00  0.00           H  
HETATM 4549  H20 LIG B   2     -25.505 -11.773 -18.516  1.00  0.00           H  
HETATM 4550  H21 LIG B   2     -24.543 -12.064 -19.980  1.00  0.00           H  
HETATM 4551  H22 LIG B   2     -26.270 -12.401 -19.976  1.00  0.00           H  
HETATM 4552  H23 LIG B   2     -27.526  -8.912 -19.941  1.00  0.00           H  
HETATM 4553  H24 LIG B   2     -27.243  -9.870 -18.478  1.00  0.00           H  
HETATM 4554  H25 LIG B   2     -27.955 -10.622 -19.912  1.00  0.00           H  
HETATM 4555  H26 LIG B   2     -25.405  -7.682 -20.773  1.00  0.00           H  
HETATM 4556  H28 LIG B   2     -15.026 -19.601 -18.422  1.00  0.00           H  
HETATM 4557  H32 LIG B   2     -24.493  -3.612 -20.286  1.00  0.00           H  
HETATM 4558  H33 LIG B   2     -23.575  -4.322 -18.884  1.00  0.00           H  
HETATM 4559  H34 LIG B   2     -25.701  -4.490 -17.555  1.00  0.00           H  
HETATM 4560  H35 LIG B   2     -26.652  -3.810 -18.944  1.00  0.00           H  
CONECT    1    2    4    5    6
CONECT    2    1    3    3
CONECT    3    2    2
CONECT    4    1
CONECT    5    1
CONECT    6    1
CONECT 1119 1129 1130
CONECT 1120 1131 1132 1133 1134
CONECT 1121 1140 1141 1142 1143
CONECT 1122 1148 1149 1150
CONECT 1123 1144 1145 1146 1147
CONECT 1124 1158 1159 1160 1161
CONECT 1125 1155 1156 1157
CONECT 1126 1151 1152 1153 1154
CONECT 1127 1135 1136 1137
CONECT 1128 1138 1139
CONECT 1129 1119
CONECT 1130 1119
CONECT 1131 1120
CONECT 1132 1120
CONECT 1133 1120
CONECT 1134 1120
CONECT 1135 1127
CONECT 1136 1127
CONECT 1137 1127
CONECT 1138 1128
CONECT 1139 1128
CONECT 1140 1121
CONECT 1141 1121
CONECT 1142 1121
CONECT 1143 1121
CONECT 1144 1123
CONECT 1145 1123
CONECT 1146 1123
CONECT 1147 1123
CONECT 1148 1122
CONECT 1149 1122
CONECT 1150 1122
CONECT 1151 1126
CONECT 1152 1126
CONECT 1153 1126
CONECT 1154 1126
CONECT 1155 1125
CONECT 1156 1125
CONECT 1157 1125
CONECT 1158 1124
CONECT 1159 1124
CONECT 1160 1124
CONECT 1161 1124
CONECT 1984 1985 1986
CONECT 1985 1984 1987 1988 1989
CONECT 1986 1984
CONECT 1987 1985
CONECT 1988 1985
CONECT 1989 1985
CONECT 4436 4437 4441 4441 4472
CONECT 4437 4436 4438 4438 4473
CONECT 4438 4437 4437 4439 4474
CONECT 4439 4438 4440 4440 4475
CONECT 4440 4439 4439 4441 4443
CONECT 4441 4436 4436 4440 4442
CONECT 4442 4441 4466
CONECT 4443 4440 4444 4445 4445
CONECT 4444 4443 4448 4448
CONECT 4445 4443 4443 4446 4476
CONECT 4446 4445 4447 4447 4459
CONECT 4447 4446 4446 4448 4458
CONECT 4448 4444 4444 4447
CONECT 4449 4450 4457 4457 4465
CONECT 4450 4449 4451 4451 4489
CONECT 4451 4450 4450 4452 4490
CONECT 4452 4451 4453 4456 4456
CONECT 4453 4452 4454 4468 4469
CONECT 4454 4453 4455 4470 4471
CONECT 4455 4454 4497
CONECT 4456 4452 4452 4457 4491
CONECT 4457 4449 4449 4456 4492
CONECT 4458 4447 4477 4478
CONECT 4459 4446 4460 4464
CONECT 4460 4459 4461 4479 4480
CONECT 4461 4460 4462 4481 4482
CONECT 4462 4461 4463 4465 4467
CONECT 4463 4462 4464 4483 4484
CONECT 4464 4459 4463 4485 4486
CONECT 4465 4449 4462 4487 4488
CONECT 4466 4442
CONECT 4467 4462
CONECT 4468 4453
CONECT 4469 4453
CONECT 4470 4454
CONECT 4471 4454
CONECT 4472 4436
CONECT 4473 4437
CONECT 4474 4438
CONECT 4475 4439
CONECT 4476 4445
CONECT 4477 4458
CONECT 4478 4458
CONECT 4479 4460
CONECT 4480 4460
CONECT 4481 4461
CONECT 4482 4461
CONECT 4483 4463
CONECT 4484 4463
CONECT 4485 4464
CONECT 4486 4464
CONECT 4487 4465
CONECT 4488 4465
CONECT 4489 4450
CONECT 4490 4451
CONECT 4491 4456
CONECT 4492 4457
CONECT 4493 4494 4494 4502 4503
CONECT 4494 4493 4493 4495 4522
CONECT 4495 4494 4496 4500 4500
CONECT 4496 4495 4497 4497 4533
CONECT 4497 4455 4496 4496 4498
CONECT 4498 4497 4499 4499 4504
CONECT 4499 4498 4498 4500 4534
CONECT 4500 4495 4495 4499 4535
CONECT 4501 4502 4502 4522 4556
CONECT 4502 4493 4501 4501
CONECT 4503 4493 4530 4531 4532
CONECT 4504 4498 4505 4536 4537
CONECT 4505 4504 4506 4538
CONECT 4506 4505 4507 4521 4521
CONECT 4507 4506 4508 4511 4539
CONECT 4508 4507 4509 4540 4541
CONECT 4509 4508 4510 4520 4542
CONECT 4510 4509 4511 4543 4544
CONECT 4511 4507 4510 4512
CONECT 4512 4511 4513 4519 4519
CONECT 4513 4512 4514 4518 4545
CONECT 4514 4513 4515 4516 4517
CONECT 4515 4514 4546 4547 4548
CONECT 4516 4514 4549 4550 4551
CONECT 4517 4514 4552 4553 4554
CONECT 4518 4513 4523 4555
CONECT 4519 4512 4512
CONECT 4520 4509 4529
CONECT 4521 4506 4506
CONECT 4522 4494 4501
CONECT 4523 4518 4524 4524 4525
CONECT 4524 4523 4523
CONECT 4525 4523 4526 4527 4528
CONECT 4526 4525 4527 4557 4558
CONECT 4527 4525 4526 4559 4560
CONECT 4528 4525
CONECT 4529 4520
CONECT 4530 4503
CONECT 4531 4503
CONECT 4532 4503
CONECT 4533 4496
CONECT 4534 4499
CONECT 4535 4500
CONECT 4536 4504
CONECT 4537 4504
CONECT 4538 4505
CONECT 4539 4507
CONECT 4540 4508
CONECT 4541 4508
CONECT 4542 4509
CONECT 4543 4510
CONECT 4544 4510
CONECT 4545 4513
CONECT 4546 4515
CONECT 4547 4515
CONECT 4548 4515
CONECT 4549 4516
CONECT 4550 4516
CONECT 4551 4516
CONECT 4552 4517
CONECT 4553 4517
CONECT 4554 4517
CONECT 4555 4518
CONECT 4556 4501
CONECT 4557 4526
CONECT 4558 4526
CONECT 4559 4527
CONECT 4560 4527
END
